# Supplementary material for: Directional translocation resistance of Zika xrRNA
Source: Nat Commun. 2020 Jul 27;11:3749. doi: 10.1038/s41467-020-17508-7 (PMC7385498; doi:10.1038/s41467-020-17508-7)
Supplement: Supplementary file 2 — Supplementary Software 1 [file 41467_2020_17508_MOESM2_ESM.zip]

Archive with 22 entries (16 files):
- Source_Data_Simulation_setup_files/
- Source_Data_Simulation_setup_files/LAMMPS_setup_files_Stretching_T=300K_ramping-rate=r0_run1/
- Source_Data_Simulation_setup_files/.DS_Store
- Source_Data_Simulation_setup_files/LAMMPS_setup_files_Metadynamics_on_5prime_end/
- Source_Data_Simulation_setup_files/LAMMPS_setup_files_Translocation_3prime_end_T=300K_ramping-rate=r0_run1/
- Source_Data_Simulation_setup_files/LAMMPS_setup_files_Translocation_5prime_end_T=300K_ramping-rate=r0_run1/
- Source_Data_Simulation_setup_files/Custom_LAMMPS_extension_for_pore_translocation/
- Source_Data_Simulation_setup_files/README.rtf
- Source_Data_Simulation_setup_files/LAMMPS_setup_files_Stretching_T=300K_ramping-rate=r0_run1/input_script.lammps
- Source_Data_Simulation_setup_files/LAMMPS_setup_files_Stretching_T=300K_ramping-rate=r0_run1/data_file.lammps
- Source_Data_Simulation_setup_files/LAMMPS_setup_files_Metadynamics_on_5prime_end/input_script.lammps
- Source_Data_Simulation_setup_files/LAMMPS_setup_files_Metadynamics_on_5prime_end/data_file.lammps
- Source_Data_Simulation_setup_files/LAMMPS_setup_files_Metadynamics_on_5prime_end/meta_3D.dat
- Source_Data_Simulation_setup_files/LAMMPS_setup_files_Translocation_3prime_end_T=300K_ramping-rate=r0_run1/input_script.lammps
- Source_Data_Simulation_setup_files/LAMMPS_setup_files_Translocation_3prime_end_T=300K_ramping-rate=r0_run1/data_file.lammps
- Source_Data_Simulation_setup_files/LAMMPS_setup_files_Translocation_5prime_end_T=300K_ramping-rate=r0_run1/input_script.lammps
- Source_Data_Simulation_setup_files/LAMMPS_setup_files_Translocation_5prime_end_T=300K_ramping-rate=r0_run1/data_file.lammps
- Source_Data_Simulation_setup_files/Custom_LAMMPS_extension_for_pore_translocation/LICENSE
- Source_Data_Simulation_setup_files/Custom_LAMMPS_extension_for_pore_translocation/pair_lj_smog.cpp
- Source_Data_Simulation_setup_files/Custom_LAMMPS_extension_for_pore_translocation/pair_lj_smog.h
- Source_Data_Simulation_setup_files/Custom_LAMMPS_extension_for_pore_translocation/region_nanopore.cpp
- Source_Data_Simulation_setup_files/Custom_LAMMPS_extension_for_pore_translocation/region_nanopore.h
