# Supplementary material for: Directional translocation resistance of Zika xrRNA
Source: Nat Commun. 2020 Jul 27;11:3749. doi: 10.1038/s41467-020-17508-7 (PMC7385498; doi:10.1038/s41467-020-17508-7)
Supplement: Supplementary file 2 — Supplementary Software 1 [file 41467_2020_17508_MOESM2_ESM.zip › Source_Data_Simulation_setup_files/LAMMPS_setup_files_Stretching_T=300K_ramping-rate=r0_run1/input_script.lammps]

units real

boundary p p p
#femtoseconds
timestep 2

neighbor    1.0 bin
neigh_modify every 1 delay 0 check yes

atom_style      full
bond_style	harmonic
angle_style	harmonic
dihedral_style	fourier

variable		cutoff equal 2.5 
variable		epNCgro equal 0.01
variable		epunitconv equal 0.239
variable		epNC equal ${epNCgro}*${epunitconv}
variable		C12 equal ${epNC}*${cutoff}^12
pair_style	lj/smog  15

read_data	data_file.lammps
#read_restart last_reXXX


pair_coeff      * * ${C12} 0.
pair_coeff	 1492 1505 1.37398e+06 747.832
pair_coeff	 1489 1509 1.03878e+06 650.244
pair_coeff	 1491 1508 130881 230.809
pair_coeff	 1492 1508 469279 437.049
pair_coeff	 1491 1509 507310 454.413
pair_coeff	 1492 1509 261328 326.143
pair_coeff	 1492 1510 1.63677e+06 816.221
pair_coeff	 1491 1511 405735 406.383
pair_coeff	 1492 1511 349648 377.25
pair_coeff	 1468 1488 296360 347.315
pair_coeff	 1469 1488 498150 450.292
pair_coeff	 1480 1488 1.36412e+06 745.146
pair_coeff	 652 1514 298041 348.299
pair_coeff	 1279 1291 1.30239e+06 728.089
pair_coeff	 1278 1297 469376 252.356
pair_coeff	 1279 1297 193777 162.145
pair_coeff	 1278 1298 80989.7 104.826
pair_coeff	 1279 1298 128368 131.972
pair_coeff	 1277 1298 374290 225.35
pair_coeff	 1274 1291 199785 285.164
pair_coeff	 1275 1291 183072 272.976
pair_coeff	 1274 1298 630914 506.757
pair_coeff	 1280 1298 161539 148.045
pair_coeff	 1275 1290 1.06353e+06 657.943
pair_coeff	 1294 1310 412460 409.737
pair_coeff	 1295 1310 1.60956e+06 809.41
pair_coeff	 1292 1311 957751 624.368
pair_coeff	 1294 1311 824733 579.39
pair_coeff	 1295 1311 689744 529.857
pair_coeff	 1294 1313 313229 357.063
pair_coeff	 1295 1313 521733 460.828
pair_coeff	 1254 1271 822343 578.55
pair_coeff	 1255 1271 608024 497.479
pair_coeff	 1275 1285 1.59096e+06 804.719
pair_coeff	 1274 1287 1.45829e+06 770.435
pair_coeff	 1274 1288 195015 281.74
pair_coeff	 1275 1288 684731 527.928
pair_coeff	 1272 1289 732800 546.144
pair_coeff	 1274 1289 360294 382.95
pair_coeff	 1275 1289 189555 277.768
pair_coeff	 1268 1287 793818 568.427
pair_coeff	 1290 1309 1.62681e+06 813.734
pair_coeff	 1288 1309 620532 502.57
pair_coeff	 1289 1309 1.63713e+06 816.311
pair_coeff	 1254 1268 279902 337.534
pair_coeff	 1254 1269 568705 481.125
pair_coeff	 1255 1268 979118 631.294
pair_coeff	 1255 1269 335819 369.715
pair_coeff	 1252 1269 882331 599.28
pair_coeff	 1469 1482 1.66999e+06 824.462
pair_coeff	 1468 1485 159688 254.947
pair_coeff	 1469 1485 751563 553.091
pair_coeff	 1466 1486 773525 561.114
pair_coeff	 1468 1486 380434 393.508
pair_coeff	 1469 1486 294037 345.951
pair_coeff	 1448 1465 223777 301.802
pair_coeff	 1449 1465 276892 335.714
pair_coeff	 1453 1465 1.25081e+06 713.526
pair_coeff	 629 648 473945 439.216
pair_coeff	 630 648 1.06319e+06 657.84
pair_coeff	 631 648 1.42302e+06 761.061
pair_coeff	 635 649 241655 313.626
pair_coeff	 1491 1518 1.68796e+06 828.887
pair_coeff	 1504 1518 355127 219.506
pair_coeff	 1496 1519 453709 248.109
pair_coeff	 1497 1519 134945 135.311
pair_coeff	 1504 1519 323994 209.663
pair_coeff	 659 1519 946514 620.694
pair_coeff	 1498 1519 227985 175.876
pair_coeff	 1478 1494 216647 171.447
pair_coeff	 1480 1494 266181 190.039
pair_coeff	 1474 1495 390073 230.052
pair_coeff	 1480 1495 382728 227.876
pair_coeff	 1481 1495 228139 175.935
pair_coeff	 1474 1496 118969 127.049
pair_coeff	 1481 1496 329504 211.439
pair_coeff	 1474 1497 321116 208.73
pair_coeff	 1478 1497 471553 252.941
pair_coeff	 1478 1504 156903 145.905
pair_coeff	 1477 1494 538095 270.199
pair_coeff	 1475 1496 167080 150.562
pair_coeff	 1477 1496 515507 264.467
pair_coeff	 1475 1497 74402.5 100.473
pair_coeff	 1477 1497 95239.3 113.674
pair_coeff	 1475 1504 435381 243.046
pair_coeff	 1477 1504 108306 121.222
pair_coeff	 1479 1504 396219 231.858
pair_coeff	 1473 1496 432324 242.191
pair_coeff	 1476 1497 165987 150.069
pair_coeff	 1279 1478 583528 487.354
pair_coeff	 1280 1478 620561 502.581
pair_coeff	 1301 1474 1.36773e+06 746.129
pair_coeff	 1303 1474 209824 292.241
pair_coeff	 1304 1474 928931 614.902
pair_coeff	 1300 1478 833929 582.611
pair_coeff	 1301 1478 817810 576.953
pair_coeff	 1303 1478 323920 363.106
pair_coeff	 1304 1478 122804 223.574
pair_coeff	 1305 1478 147356 244.906
pair_coeff	 1306 1478 318278 359.93
pair_coeff	 1303 1480 613173 499.581
pair_coeff	 1304 1480 129635 229.708
pair_coeff	 1305 1480 381878 394.254
pair_coeff	 1303 1481 394776 400.857
pair_coeff	 1304 1481 314229 357.633
pair_coeff	 1454 1474 141671 138.642
pair_coeff	 1452 1471 439096 244.081
pair_coeff	 1453 1471 230882 176.99
pair_coeff	 1455 1474 482937 255.976
pair_coeff	 649 671 220962 299.898
pair_coeff	 650 671 1.26719e+06 718.182
pair_coeff	 651 671 1.50543e+06 782.788
pair_coeff	 655 672 478224 441.194
pair_coeff	 656 672 1.45617e+06 769.874
pair_coeff	 653 673 864960 593.352
pair_coeff	 655 673 739886 548.778
pair_coeff	 656 673 494322 448.559
pair_coeff	 638 671 83197.7 184.022
pair_coeff	 642 671 320081 360.948
pair_coeff	 644 671 358833 382.173
pair_coeff	 645 671 198045 283.92
pair_coeff	 633 671 1.09418e+06 667.358
pair_coeff	 635 671 227264 304.144
pair_coeff	 637 671 1.01518e+06 642.816
pair_coeff	 639 669 1.09338e+06 667.114
pair_coeff	 641 669 764920 557.985
pair_coeff	 639 671 71697.1 170.83
pair_coeff	 641 671 123955 224.619
pair_coeff	 639 672 369302 387.708
pair_coeff	 641 672 323516 362.879
pair_coeff	 640 671 498345 450.38
pair_coeff	 640 672 226100 303.364
pair_coeff	 634 659 1.32955e+06 735.642
pair_coeff	 636 659 1.24838e+06 712.833
pair_coeff	 1497 1520 529212 267.959
pair_coeff	 652 1517 1.36538e+06 745.489
pair_coeff	 658 1520 1.02256e+06 645.146
pair_coeff	 659 1520 236465 310.24
pair_coeff	 658 1521 566871 480.348
pair_coeff	 659 1521 232217 307.441
pair_coeff	 658 1523 382155 394.398
pair_coeff	 659 1523 911349 609.055
pair_coeff	 657 1524 706473 536.243
pair_coeff	 658 1524 599520 493.988
pair_coeff	 652 1526 945009 620.201
pair_coeff	 657 1526 559343 477.148
pair_coeff	 658 1526 1.28045e+06 721.931
pair_coeff	 652 1527 775101 561.686
pair_coeff	 657 1527 1.35315e+06 742.141
pair_coeff	 658 1527 1.33888e+06 738.219
pair_coeff	 659 1527 1.00405e+06 639.28
pair_coeff	 1498 1520 175917 154.493
pair_coeff	 1500 1520 203598 166.204
pair_coeff	 1498 1521 188636 159.98
pair_coeff	 1500 1521 295301 200.164
pair_coeff	 1500 1527 503143 261.276
pair_coeff	 1501 1527 542417 271.282
pair_coeff	 1239 1523 1.28243e+06 722.487
pair_coeff	 1239 1524 987526 633.999
pair_coeff	 1260 1521 909241 608.35
pair_coeff	 1258 1523 556724 476.03
pair_coeff	 1259 1523 922340 612.717
pair_coeff	 1260 1523 95601.4 197.263
pair_coeff	 1258 1524 165831 259.805
pair_coeff	 1259 1524 71756.7 170.901
pair_coeff	 1260 1524 180281 270.888
pair_coeff	 1258 1526 1.26435e+06 717.378
pair_coeff	 1259 1526 153249 249.754
pair_coeff	 660 1520 674075 523.804
pair_coeff	 660 1521 174713 266.671
pair_coeff	 661 1521 326990 364.822
pair_coeff	 668 1521 679738 525.999
pair_coeff	 660 1523 1.22632e+06 706.507
pair_coeff	 661 1523 539233 468.492
pair_coeff	 667 1523 982004 632.224
pair_coeff	 668 1523 253643 321.311
pair_coeff	 668 1524 1.09987e+06 669.091
pair_coeff	 1242 1523 1.14166e+06 681.685
pair_coeff	 1499 1520 443326 245.253
pair_coeff	 1499 1521 110540 122.465
pair_coeff	 1238 1523 1.36199e+06 744.562
pair_coeff	 1240 1523 78024.5 178.209
pair_coeff	 1241 1523 1.39274e+06 752.919
pair_coeff	 1240 1524 975495 630.125
pair_coeff	 1261 1523 815722 576.216
pair_coeff	 1278 1500 1.10372e+06 670.262
pair_coeff	 1278 1501 190574 278.513
pair_coeff	 1279 1501 313109 356.995
pair_coeff	 1278 1502 38388.6 125.002
pair_coeff	 1279 1502 101885 203.643
pair_coeff	 1278 1503 1.20499e+06 700.335
pair_coeff	 1279 1503 489252 446.252
pair_coeff	 1276 1502 882145 599.217
pair_coeff	 1277 1502 116286 217.56
pair_coeff	 1478 1503 385617 228.735
pair_coeff	 1282 1498 1.49869e+06 781.035
pair_coeff	 1280 1500 143517 241.694
pair_coeff	 1282 1500 506571 454.082
pair_coeff	 1280 1501 119380 220.435
pair_coeff	 1280 1502 123587 224.285
pair_coeff	 1280 1503 1.18313e+06 693.953
pair_coeff	 1475 1498 106129 119.997
pair_coeff	 1477 1498 199990 164.724
pair_coeff	 1477 1500 340616 214.974
pair_coeff	 1477 1501 407975 235.272
pair_coeff	 1477 1503 280649 195.135
pair_coeff	 1479 1503 243679 181.829
pair_coeff	 1260 1282 422773 239.501
pair_coeff	 1260 1498 852139 588.938
pair_coeff	 1258 1500 741103 549.229
pair_coeff	 1259 1500 728126 544.399
pair_coeff	 1260 1500 42683 131.808
pair_coeff	 1259 1501 761431 556.711
pair_coeff	 1260 1501 820841 578.021
pair_coeff	 1258 1502 392770 399.837
pair_coeff	 1259 1502 37144.8 122.96
pair_coeff	 1260 1502 492266 447.625
pair_coeff	 1281 1500 317182 359.309
pair_coeff	 1281 1501 997122 637.072
pair_coeff	 1281 1502 741915 549.53
pair_coeff	 1284 1502 806676 573.012
pair_coeff	 1476 1498 41451.4 74.9934
pair_coeff	 1476 1500 283290 196.051
pair_coeff	 1261 1282 236782 179.237
pair_coeff	 1262 1282 123337 129.36
pair_coeff	 1262 1498 1.22518e+06 706.177
pair_coeff	 1261 1500 903238 606.339
pair_coeff	 1262 1500 928133 614.638
pair_coeff	 1278 1299 103325 118.402
pair_coeff	 1279 1299 446238 246.058
pair_coeff	 1278 1477 558008 476.578
pair_coeff	 1279 1477 528124 463.641
pair_coeff	 1278 1479 319282 360.497
pair_coeff	 1279 1479 16093.1 80.9347
pair_coeff	 1296 1479 1.50497e+06 782.67
pair_coeff	 1297 1479 469037 436.936
pair_coeff	 1280 1299 35246.2 69.1528
pair_coeff	 1282 1299 388741 229.659
pair_coeff	 1280 1300 120752 127.997
pair_coeff	 1280 1475 535307 466.784
pair_coeff	 1282 1475 527190 463.231
pair_coeff	 1280 1477 26019.1 102.911
pair_coeff	 1282 1477 594808 492.043
pair_coeff	 1280 1479 358980 382.251
pair_coeff	 1300 1475 1.59067e+06 804.645
pair_coeff	 1301 1475 154862 251.066
pair_coeff	 1303 1475 126878 227.252
pair_coeff	 1304 1475 1.08873e+06 665.694
pair_coeff	 1300 1477 237770 311.095
pair_coeff	 1301 1477 111223 212.771
pair_coeff	 1303 1477 142679 240.987
pair_coeff	 1304 1477 353138 379.128
pair_coeff	 1305 1477 837965 584.019
pair_coeff	 1306 1477 523386 461.557
pair_coeff	 1300 1479 1.01084e+06 641.439
pair_coeff	 1304 1479 685711 528.305
pair_coeff	 1305 1479 138254 237.221
pair_coeff	 1306 1479 150631 247.612
pair_coeff	 1281 1299 95821.5 114.021
pair_coeff	 1281 1477 704567 535.52
pair_coeff	 1302 1475 235713 309.746
pair_coeff	 1456 1475 470797 252.738
pair_coeff	 1302 1477 671886 522.952
pair_coeff	 1294 1326 1.68126e+06 827.24
pair_coeff	 1304 1319 407302 235.078
pair_coeff	 1305 1319 419277 238.509
pair_coeff	 1303 1320 234997 178.56
pair_coeff	 1304 1320 209705 168.678
pair_coeff	 1300 1323 158388 146.594
pair_coeff	 1301 1323 52314.7 84.2492
pair_coeff	 1303 1323 151388 143.318
pair_coeff	 1299 1325 326926 210.61
pair_coeff	 1300 1325 118767 126.941
pair_coeff	 1301 1325 257638 186.964
pair_coeff	 1306 1325 288773 197.939
pair_coeff	 1305 1326 529214 267.96
pair_coeff	 1306 1326 322185 209.077
pair_coeff	 1302 1323 106730 120.336
pair_coeff	 1317 1327 1.42465e+06 761.497
pair_coeff	 1317 1330 707316 536.563
pair_coeff	 1317 1331 497042 449.791
pair_coeff	 1316 1330 103623 205.373
pair_coeff	 1314 1331 960479 625.256
pair_coeff	 1316 1331 394013 400.47
pair_coeff	 667 1239 596397 492.699
pair_coeff	 665 1239 544931 470.961
pair_coeff	 666 1239 206620 290.002
pair_coeff	 1239 1525 24217.2 99.2833
pair_coeff	 1256 1525 1.63742e+06 816.384
pair_coeff	 1257 1525 416034 411.509
pair_coeff	 1258 1525 60549.7 156.989
pair_coeff	 1259 1525 39055.6 126.083
pair_coeff	 1260 1525 279180 337.098
pair_coeff	 1238 1264 483821 256.21
pair_coeff	 1238 1525 359823 382.7
pair_coeff	 1240 1525 366225 386.09
pair_coeff	 1234 1264 784660 565.139
pair_coeff	 1254 1284 659544 518.127
pair_coeff	 1260 1281 320971 208.683
pair_coeff	 1257 1283 528540 267.789
pair_coeff	 1258 1283 263002 188.9
pair_coeff	 1260 1283 228029 175.893
pair_coeff	 1258 1284 522191 266.176
pair_coeff	 1261 1281 545385 272.023
pair_coeff	 1261 1283 362921 221.901
pair_coeff	 1330 1352 1.15324e+06 685.133
pair_coeff	 1235 1249 376840 391.645
pair_coeff	 1235 1251 387772 397.285
pair_coeff	 1232 1249 869003 594.737
pair_coeff	 1234 1249 615979 500.723
pair_coeff	 1234 1251 359153 382.344
pair_coeff	 1254 1267 1.39068e+06 752.363
pair_coeff	 1235 1248 1.34615e+06 740.221
pair_coeff	 1248 1267 584467 487.747
pair_coeff	 1234 1248 423004 414.941
pair_coeff	 854 871 1.17805e+06 692.462
pair_coeff	 856 870 192218 279.712
pair_coeff	 857 870 494987 448.86
pair_coeff	 856 871 592172 490.951
pair_coeff	 857 871 227488 304.294
pair_coeff	 857 872 1.03549e+06 649.213
pair_coeff	 856 873 202316 286.965
pair_coeff	 857 873 127684 227.972
pair_coeff	 861 873 1.43372e+06 763.918
pair_coeff	 857 867 1.20165e+06 699.363
pair_coeff	 856 869 1.33477e+06 737.085
pair_coeff	 837 847 1.37433e+06 747.929
pair_coeff	 836 850 152282 248.965
pair_coeff	 837 850 676640 524.799
pair_coeff	 836 851 502749 452.366
pair_coeff	 837 851 392075 399.483
pair_coeff	 834 851 1.15063e+06 684.356
pair_coeff	 583 858 802661 571.584
pair_coeff	 836 853 506670 454.127
pair_coeff	 837 853 912771 609.53
pair_coeff	 573 590 524217 461.923
pair_coeff	 570 590 593457 491.483
pair_coeff	 572 590 448533 427.279
pair_coeff	 572 591 1.17463e+06 691.455
pair_coeff	 596 606 1.03907e+06 650.334
pair_coeff	 595 609 133364 232.988
pair_coeff	 596 609 335006 369.267
pair_coeff	 593 610 965610 626.924
pair_coeff	 595 610 399691 403.345
pair_coeff	 596 610 129987 230.019
pair_coeff	 596 611 1.26354e+06 717.147
pair_coeff	 595 612 634247 508.094
pair_coeff	 596 612 520898 460.459
pair_coeff	 610 628 1.23471e+06 708.92
pair_coeff	 611 628 280839 338.098
pair_coeff	 613 630 1.17983e+06 692.986
pair_coeff	 616 626 1.01335e+06 642.236
pair_coeff	 615 629 1.10639e+06 671.07
pair_coeff	 616 629 442647 424.466
pair_coeff	 616 630 248968 318.336
pair_coeff	 1448 1462 154424 250.71
pair_coeff	 1448 1463 568838 481.181
pair_coeff	 1449 1459 1.47748e+06 775.487
pair_coeff	 1449 1462 647108 513.219
pair_coeff	 1449 1463 383969 395.332
pair_coeff	 1446 1463 1.06542e+06 658.528
pair_coeff	 595 608 1.54858e+06 793.927
pair_coeff	 616 632 707739 536.724
pair_coeff	 1301 1454 848784 587.778
pair_coeff	 1303 1454 35966.9 120.994
pair_coeff	 1304 1454 768687 559.357
pair_coeff	 1448 1472 1.12781e+06 677.536
pair_coeff	 1454 1472 129513 132.559
pair_coeff	 1454 1473 37587.9 71.4131
pair_coeff	 1436 1454 354040 219.169
pair_coeff	 1451 1472 345788 216.6
pair_coeff	 1452 1472 88961.9 109.864
pair_coeff	 1453 1472 184639 158.276
pair_coeff	 1452 1473 154254 144.668
pair_coeff	 1302 1454 705212 535.765
pair_coeff	 1455 1473 78078.9 102.925
pair_coeff	 1456 1473 256593 186.585
pair_coeff	 1432 1454 400537 233.118
pair_coeff	 1434 1454 80171.9 104.295
pair_coeff	 1435 1454 159230 146.983
pair_coeff	 1457 1473 465472 251.305
pair_coeff	 1321 1436 32151.1 114.396
pair_coeff	 1321 1453 887610 601.07
pair_coeff	 1303 1452 742101 549.599
pair_coeff	 1303 1453 667796 521.358
pair_coeff	 1304 1453 768907 559.437
pair_coeff	 1320 1436 394487 400.71
pair_coeff	 1436 1451 319487 208.2
pair_coeff	 1436 1452 135781 135.729
pair_coeff	 1436 1453 239249 180.168
pair_coeff	 1322 1436 302706 351.014
pair_coeff	 1435 1451 234762 178.471
pair_coeff	 1434 1452 459523 249.694
pair_coeff	 1435 1452 185327 158.571
pair_coeff	 1437 1451 251825 184.843
pair_coeff	 1411 1436 450564 247.248
pair_coeff	 672 694 1.33974e+06 738.455
pair_coeff	 642 694 253777 321.396
pair_coeff	 639 694 511291 456.193
pair_coeff	 641 694 14027.6 75.5624
pair_coeff	 643 694 147598 245.106
pair_coeff	 640 694 667482 521.235
pair_coeff	 676 696 1.05146e+06 654.201
pair_coeff	 678 696 1.14672e+06 683.192
pair_coeff	 655 682 913816 609.879
pair_coeff	 635 682 897163 604.296
pair_coeff	 636 682 319801 360.79
pair_coeff	 635 683 177051 268.45
pair_coeff	 636 683 9029.34 60.6237
pair_coeff	 637 683 975888 630.252
pair_coeff	 636 684 526899 463.103
pair_coeff	 639 682 1.48568e+06 777.636
pair_coeff	 640 682 43698.2 133.366
pair_coeff	 640 683 138344 237.298
pair_coeff	 640 684 1.31576e+06 731.818
pair_coeff	 667 682 64137.6 93.2846
pair_coeff	 668 682 144434 139.987
pair_coeff	 661 683 97834.1 115.212
pair_coeff	 662 683 130906 133.27
pair_coeff	 664 683 115231 125.037
pair_coeff	 667 683 107662 120.861
pair_coeff	 668 683 81418.2 105.103
pair_coeff	 662 684 155940 145.456
pair_coeff	 664 684 43098.2 76.4686
pair_coeff	 667 684 395635 231.687
pair_coeff	 665 682 147473 141.452
pair_coeff	 665 683 108017 121.06
pair_coeff	 665 684 79559 103.896
pair_coeff	 666 684 300758 202.005
pair_coeff	 636 660 454476 430.1
pair_coeff	 636 661 875429 596.932
pair_coeff	 659 1522 740295 548.93
pair_coeff	 1498 1522 227795 175.803
pair_coeff	 662 1242 256176 322.912
pair_coeff	 663 1242 265868 328.963
pair_coeff	 664 1242 194077 281.061
pair_coeff	 660 1522 115606 216.923
pair_coeff	 661 1522 183629 273.391
pair_coeff	 662 1522 575150 483.844
pair_coeff	 663 1522 1.14733e+06 683.373
pair_coeff	 668 1522 1.47594e+06 775.084
pair_coeff	 1242 1522 190162 278.212
pair_coeff	 1499 1522 36519.1 70.3905
pair_coeff	 1222 1242 195943 163.049
pair_coeff	 1220 1242 199792 164.643
pair_coeff	 1221 1242 346425 216.799
pair_coeff	 1280 1476 290208 343.692
pair_coeff	 1282 1476 17190.7 83.649
pair_coeff	 1282 1499 1.12495e+06 676.676
pair_coeff	 1301 1476 275687 334.983
pair_coeff	 1303 1476 783848 564.846
pair_coeff	 1475 1499 263434 189.056
pair_coeff	 1260 1499 595778 492.444
pair_coeff	 1281 1476 408897 407.963
pair_coeff	 1476 1499 31894.3 65.7825
pair_coeff	 1302 1476 77994 178.174
pair_coeff	 1456 1476 154656 144.856
pair_coeff	 1261 1499 1.05691e+06 655.893
pair_coeff	 1262 1499 77783.1 177.933
pair_coeff	 1282 1302 110270 122.316
pair_coeff	 1303 1455 658439 517.693
pair_coeff	 1301 1456 528173 463.663
pair_coeff	 1303 1456 410501 408.763
pair_coeff	 1302 1455 599036 493.788
pair_coeff	 1302 1456 23017.2 96.7922
pair_coeff	 1432 1455 58282.7 88.9249
pair_coeff	 1433 1455 213363 170.143
pair_coeff	 1434 1455 62821.7 92.3227
pair_coeff	 1435 1455 233597 178.027
pair_coeff	 1432 1456 36326.8 70.2048
pair_coeff	 1433 1456 30567.7 64.3999
pair_coeff	 1434 1456 134509 135.092
pair_coeff	 1431 1455 180963 156.693
pair_coeff	 1438 1455 479665 255.107
pair_coeff	 1431 1456 238747 179.979
pair_coeff	 1321 1434 1.15541e+06 685.775
pair_coeff	 1321 1435 1.06695e+06 659.002
pair_coeff	 1301 1322 141398 138.508
pair_coeff	 1303 1322 71429.1 98.4445
pair_coeff	 1304 1322 312144 205.793
pair_coeff	 1300 1324 316081 207.087
pair_coeff	 1301 1324 62466.3 92.0612
pair_coeff	 1303 1324 472125 253.094
pair_coeff	 1323 1433 790399 567.202
pair_coeff	 1320 1434 926630 614.14
pair_coeff	 1323 1434 616690 501.012
pair_coeff	 1302 1322 363745 222.153
pair_coeff	 1302 1324 19116.5 50.9281
pair_coeff	 1302 1433 889433 601.688
pair_coeff	 1322 1432 895522 603.743
pair_coeff	 1324 1432 458246 431.881
pair_coeff	 1322 1433 786808 565.912
pair_coeff	 1324 1433 25721.1 102.32
pair_coeff	 1322 1434 34092.3 117.799
pair_coeff	 1324 1434 373495 389.903
pair_coeff	 1322 1435 605100 496.281
pair_coeff	 1348 1432 1.21981e+06 704.628
pair_coeff	 1348 1434 659270 518.019
pair_coeff	 1349 1434 892183 602.617
pair_coeff	 1348 1435 1.46651e+06 772.604
pair_coeff	 1343 1432 1.41535e+06 759.007
pair_coeff	 1345 1432 330739 366.908
pair_coeff	 1343 1433 258577 324.421
pair_coeff	 1344 1433 677124 524.987
pair_coeff	 1345 1433 117849 219.017
pair_coeff	 1411 1435 386477 228.989
pair_coeff	 1346 1432 317267 359.357
pair_coeff	 1347 1432 869715 594.981
pair_coeff	 1346 1433 602545 495.232
pair_coeff	 1346 1434 839764 584.646
pair_coeff	 1319 1340 471744 252.992
pair_coeff	 1320 1340 285308 196.748
pair_coeff	 1323 1340 255711 186.264
pair_coeff	 1325 1340 452254 247.711
pair_coeff	 1316 1333 740283 548.925
pair_coeff	 1322 1339 561684 276.058
pair_coeff	 1322 1340 213346 170.136
pair_coeff	 640 676 540107 468.872
pair_coeff	 679 692 934151 616.627
pair_coeff	 679 695 388769 397.796
pair_coeff	 678 695 133733 233.31
pair_coeff	 655 675 851561 588.738
pair_coeff	 656 675 1.34181e+06 739.025
pair_coeff	 640 681 340724 372.405
pair_coeff	 667 681 220260 172.871
pair_coeff	 664 691 244669 182.198
pair_coeff	 665 681 169642 151.712
pair_coeff	 666 681 174845 154.021
pair_coeff	 665 691 110872 122.649
pair_coeff	 666 691 87505.4 108.961
pair_coeff	 664 1238 1.56156e+06 797.249
pair_coeff	 667 1238 979682 631.476
pair_coeff	 662 1240 1.14656e+06 683.145
pair_coeff	 664 1240 136099 235.365
pair_coeff	 667 1240 380177 393.376
pair_coeff	 662 1241 1.12137e+06 675.6
pair_coeff	 664 1241 176784 268.248
pair_coeff	 666 1237 428056 417.412
pair_coeff	 665 1238 252031 320.288
pair_coeff	 666 1238 88298.6 189.579
pair_coeff	 665 1240 72769.9 172.104
pair_coeff	 666 1240 152197 248.895
pair_coeff	 665 1241 532269 465.457
pair_coeff	 666 1241 895064 603.589
pair_coeff	 1220 1241 189534 160.361
pair_coeff	 1218 1243 141674 138.643
pair_coeff	 1219 1243 311128 205.458
pair_coeff	 1220 1243 120918 128.086
pair_coeff	 1221 1243 508529 262.671
pair_coeff	 1218 1244 349852 217.869
pair_coeff	 1219 1244 241535 181.027
pair_coeff	 1214 1244 686345 528.549
pair_coeff	 1242 1262 104813 119.251
pair_coeff	 1240 1261 199738 164.62
pair_coeff	 1241 1261 372439 224.792
pair_coeff	 1240 1262 381200 227.421
pair_coeff	 1241 1262 192914 161.784
pair_coeff	 1238 1263 355039 219.478
pair_coeff	 1240 1263 307141 204.137
pair_coeff	 1241 1263 534698 269.344
pair_coeff	 1323 1343 398654 232.569
pair_coeff	 1323 1344 564899 276.846
pair_coeff	 1324 1343 44133 77.3812
pair_coeff	 1324 1344 29193 62.9351
pair_coeff	 1320 1341 546299 272.251
pair_coeff	 1323 1341 33170.8 67.086
pair_coeff	 1325 1341 68203.8 96.1962
pair_coeff	 1326 1341 342816 215.667
pair_coeff	 1323 1342 115489 125.177
pair_coeff	 1322 1341 120398 127.81
pair_coeff	 1324 1341 93115.1 112.399
pair_coeff	 1322 1342 243559 181.784
pair_coeff	 1324 1342 70631.7 97.8934
pair_coeff	 1339 1374 478593 441.365
pair_coeff	 1340 1374 1.51633e+06 785.618
pair_coeff	 1348 1374 178531 269.57
pair_coeff	 1349 1374 75615.4 175.436
pair_coeff	 1336 1374 1.02096e+06 644.642
pair_coeff	 1343 1374 405610 406.32
pair_coeff	 1345 1374 537785 467.863
pair_coeff	 1341 1374 946282 620.618
pair_coeff	 1342 1374 128642 228.826
pair_coeff	 1353 1374 552559 474.246
pair_coeff	 1354 1374 630351 506.53
pair_coeff	 1355 1374 865115 593.405
pair_coeff	 1346 1374 393576 400.247
pair_coeff	 1336 1353 157875 253.496
pair_coeff	 1337 1353 1.39803e+06 754.35
pair_coeff	 1214 1229 1.12805e+06 677.608
pair_coeff	 1215 1229 634984 508.388
pair_coeff	 1214 1231 472985 438.771
pair_coeff	 1215 1231 311235 355.925
pair_coeff	 1212 1229 1.17526e+06 691.642
pair_coeff	 1234 1247 1.2658e+06 717.788
pair_coeff	 1228 1247 836436 583.486
pair_coeff	 893 912 375027 390.702
pair_coeff	 877 893 1.44371e+06 766.575
pair_coeff	 876 893 480472 442.23
pair_coeff	 870 892 887841 601.149
pair_coeff	 876 892 1.37363e+06 747.737
pair_coeff	 874 894 916288 610.703
pair_coeff	 877 894 453258 429.524
pair_coeff	 877 896 227892 304.564
pair_coeff	 876 894 809134 573.884
pair_coeff	 876 896 339442 371.704
pair_coeff	 856 880 318698 360.167
pair_coeff	 876 909 618218 501.632
pair_coeff	 560 882 1.48593e+06 777.702
pair_coeff	 888 909 419334 238.525
pair_coeff	 889 909 438615 243.947
pair_coeff	 860 879 382176 227.712
pair_coeff	 861 879 156882 145.895
pair_coeff	 859 880 265787 189.898
pair_coeff	 860 880 77519.5 102.556
pair_coeff	 861 880 116965 125.974
pair_coeff	 862 880 204607 166.615
pair_coeff	 860 882 339493 214.619
pair_coeff	 862 882 65931.3 94.58
pair_coeff	 863 882 277886 194.172
pair_coeff	 559 882 552005 474.008
pair_coeff	 864 882 483492 256.123
pair_coeff	 859 881 292764 199.302
pair_coeff	 860 881 73774.8 100.048
pair_coeff	 861 881 337140 213.874
pair_coeff	 862 881 35869.1 69.7612
pair_coeff	 863 881 98414.2 115.553
pair_coeff	 866 881 551745 273.604
pair_coeff	 865 881 376233 225.934
pair_coeff	 864 881 497823 259.891
pair_coeff	 814 831 760512 556.375
pair_coeff	 813 830 456817 431.206
pair_coeff	 811 831 944570 620.056
pair_coeff	 813 831 731947 545.826
pair_coeff	 560 888 266902 329.602
pair_coeff	 560 889 559774 477.332
pair_coeff	 861 889 511655 263.477
pair_coeff	 862 889 485431 256.636
pair_coeff	 559 888 1.25925e+06 715.93
pair_coeff	 559 889 980272 631.666
pair_coeff	 561 888 780029 563.469
pair_coeff	 836 866 1.11151e+06 672.62
pair_coeff	 560 860 856891 590.578
pair_coeff	 560 861 200488 285.666
pair_coeff	 560 862 188614 277.077
pair_coeff	 841 859 495899 259.388
pair_coeff	 842 863 115005 124.914
pair_coeff	 839 866 450686 247.281
pair_coeff	 840 866 141914 138.76
pair_coeff	 841 866 220557 172.987
pair_coeff	 842 866 297314 200.845
pair_coeff	 583 859 155609 251.67
pair_coeff	 582 860 290980 344.148
pair_coeff	 583 860 57308.6 152.73
pair_coeff	 584 860 1.55728e+06 796.155
pair_coeff	 582 861 331567 367.367
pair_coeff	 583 861 109239 210.865
pair_coeff	 584 861 477537 440.877
pair_coeff	 581 862 411658 409.339
pair_coeff	 582 862 298439 348.532
pair_coeff	 583 862 260226 325.454
pair_coeff	 581 863 1.04138e+06 651.057
pair_coeff	 583 866 1.20152e+06 699.325
pair_coeff	 559 860 240677 312.991
pair_coeff	 559 861 259798 325.186
pair_coeff	 557 862 327018 364.838
pair_coeff	 558 862 419120 413.032
pair_coeff	 559 862 6576.85 51.7396
pair_coeff	 557 863 1.22856e+06 707.151
pair_coeff	 558 863 310574 355.547
pair_coeff	 559 863 192107 279.631
pair_coeff	 843 863 191920 161.367
pair_coeff	 844 863 245890 182.652
pair_coeff	 839 865 375994 225.863
pair_coeff	 840 865 117706 126.373
pair_coeff	 842 865 57454.8 88.2911
pair_coeff	 581 840 880934 598.806
pair_coeff	 583 840 286881 341.716
pair_coeff	 581 841 774116 561.329
pair_coeff	 582 841 682109 526.916
pair_coeff	 583 841 19471.3 89.0249
pair_coeff	 581 842 42569.8 131.633
pair_coeff	 582 842 638571 509.822
pair_coeff	 583 842 266354 329.264
pair_coeff	 600 841 698932 533.374
pair_coeff	 600 842 1.49949e+06 781.242
pair_coeff	 822 839 319114 208.078
pair_coeff	 823 839 89376.3 110.12
pair_coeff	 824 839 199585 164.557
pair_coeff	 825 839 146049 140.768
pair_coeff	 822 840 71610.6 98.5694
pair_coeff	 823 840 94895.7 113.469
pair_coeff	 824 840 187634 159.555
pair_coeff	 822 841 247195 183.136
pair_coeff	 823 841 309564 204.941
pair_coeff	 824 841 154580 144.821
pair_coeff	 822 842 56876 87.8452
pair_coeff	 823 842 328643 211.162
pair_coeff	 823 846 274679 193.049
pair_coeff	 825 846 109319 121.787
pair_coeff	 843 865 105707 119.758
pair_coeff	 845 865 393055 230.93
pair_coeff	 811 846 1.38254e+06 750.159
pair_coeff	 813 846 721751 542.011
pair_coeff	 816 846 554812 274.364
pair_coeff	 579 842 1.18127e+06 693.408
pair_coeff	 580 842 1.18072e+06 693.247
pair_coeff	 820 840 438796 243.997
pair_coeff	 820 842 75466 101.188
pair_coeff	 821 842 168751 151.313
pair_coeff	 819 842 475882 254.099
pair_coeff	 819 846 511666 263.479
pair_coeff	 826 846 132302 133.979
pair_coeff	 824 833 1.69862e+06 831.5
pair_coeff	 825 833 738364 548.213
pair_coeff	 823 838 1.05958e+06 656.721
pair_coeff	 824 838 531938 465.313
pair_coeff	 825 838 1.44913e+06 768.012
pair_coeff	 813 833 683050 527.279
pair_coeff	 561 574 1.43724e+06 764.854
pair_coeff	 560 575 273595 192.667
pair_coeff	 560 584 224814 174.649
pair_coeff	 560 585 121314 128.295
pair_coeff	 557 581 539116 270.455
pair_coeff	 558 581 451154 247.409
pair_coeff	 559 581 236653 179.188
pair_coeff	 559 582 291068 198.724
pair_coeff	 559 584 287636 197.549
pair_coeff	 557 585 513795 264.027
pair_coeff	 559 585 167198 150.615
pair_coeff	 561 575 150526 142.909
pair_coeff	 562 575 349436 217.74
pair_coeff	 561 585 320628 208.571
pair_coeff	 581 599 63916.3 93.1235
pair_coeff	 582 599 188384 159.873
pair_coeff	 581 600 101642 117.433
pair_coeff	 582 600 260980 188.173
pair_coeff	 583 600 404422 234.245
pair_coeff	 578 599 470599 252.685
pair_coeff	 579 599 122928 129.146
pair_coeff	 580 599 455437 248.581
pair_coeff	 612 824 945845 620.475
pair_coeff	 599 822 734781 546.882
pair_coeff	 600 822 25916.3 102.707
pair_coeff	 600 823 909465 608.425
pair_coeff	 600 824 841546 585.266
pair_coeff	 620 822 433101 419.864
pair_coeff	 620 823 185836 275.029
pair_coeff	 620 824 342187 373.204
pair_coeff	 620 825 628490 505.782
pair_coeff	 618 822 1.44634e+06 767.273
pair_coeff	 619 822 233507 308.294
pair_coeff	 619 823 459881 432.65
pair_coeff	 617 824 1.39313e+06 753.027
pair_coeff	 618 824 1.62383e+06 812.988
pair_coeff	 619 824 814738 575.868
pair_coeff	 776 825 1.60447e+06 808.129
pair_coeff	 777 825 507229 454.377
pair_coeff	 601 822 1.13829e+06 680.677
pair_coeff	 621 822 246407 316.695
pair_coeff	 622 822 1.65796e+06 821.487
pair_coeff	 621 823 1.70346e+06 832.683
pair_coeff	 551 567 387167 396.975
pair_coeff	 551 568 843276 585.867
pair_coeff	 551 569 74469 174.101
pair_coeff	 550 567 782378 564.316
pair_coeff	 550 569 83555.9 184.418
pair_coeff	 548 567 1.68895e+06 829.13
pair_coeff	 573 592 452306 429.072
pair_coeff	 584 592 458464 431.983
pair_coeff	 585 592 1.56004e+06 796.86
pair_coeff	 575 605 252901 185.238
pair_coeff	 584 605 397235 232.155
pair_coeff	 585 605 105340 119.55
pair_coeff	 572 589 678565 525.545
pair_coeff	 570 592 1.17365e+06 691.169
pair_coeff	 572 592 75582.3 175.398
pair_coeff	 572 605 1.13206e+06 678.811
pair_coeff	 576 605 471758 252.996
pair_coeff	 577 605 387784 229.376
pair_coeff	 578 605 135505 135.591
pair_coeff	 582 597 650200 514.444
pair_coeff	 583 597 1.27686e+06 720.917
pair_coeff	 584 597 506838 454.202
pair_coeff	 581 598 251531 184.735
pair_coeff	 582 598 172421 152.95
pair_coeff	 584 598 177456 155.167
pair_coeff	 585 598 197950 163.882
pair_coeff	 599 624 89759.3 110.355
pair_coeff	 600 624 185586 158.682
pair_coeff	 578 598 322924 209.317
pair_coeff	 579 598 406010 234.705
pair_coeff	 601 624 38719.7 72.4803
pair_coeff	 602 624 239259 180.172
pair_coeff	 600 618 416306 237.662
pair_coeff	 599 625 217201 171.666
pair_coeff	 600 625 150820 143.049
pair_coeff	 601 625 452962 247.905
pair_coeff	 620 755 12324 70.8256
pair_coeff	 616 755 128205 228.437
pair_coeff	 618 755 632880 507.545
pair_coeff	 619 755 48387 140.339
pair_coeff	 621 755 276067 335.213
pair_coeff	 732 755 295349 200.18
pair_coeff	 1448 1461 1.58979e+06 804.423
pair_coeff	 1442 1461 1.09626e+06 667.993
pair_coeff	 1425 1443 691788 530.641
pair_coeff	 1426 1443 341418 372.784
pair_coeff	 1423 1443 1.27781e+06 721.187
pair_coeff	 567 588 1.58685e+06 803.677
pair_coeff	 568 588 1.5123e+06 784.573
pair_coeff	 1432 1457 211694 169.476
pair_coeff	 1434 1457 305381 203.552
pair_coeff	 1435 1457 301480 202.247
pair_coeff	 1435 1458 289181 198.079
pair_coeff	 1425 1441 1.65717e+06 821.293
pair_coeff	 1425 1442 236929 310.544
pair_coeff	 1426 1442 693112 531.149
pair_coeff	 1437 1457 194056 162.262
pair_coeff	 1425 1458 724176 542.921
pair_coeff	 1437 1458 111150 122.803
pair_coeff	 1428 1457 467456 251.839
pair_coeff	 1431 1457 96429.3 114.382
pair_coeff	 1438 1457 86977 108.631
pair_coeff	 1438 1458 183012 157.577
pair_coeff	 1425 1445 563341 478.851
pair_coeff	 1426 1445 540106 468.871
pair_coeff	 1410 1427 1.46846e+06 773.117
pair_coeff	 1410 1437 481831 255.683
pair_coeff	 1411 1437 90804.2 110.996
pair_coeff	 1408 1427 445227 425.701
pair_coeff	 1409 1427 335213 369.381
pair_coeff	 1408 1437 560001 275.644
pair_coeff	 1406 1427 1.3657e+06 745.576
pair_coeff	 1407 1427 933423 616.387
pair_coeff	 1415 1427 735461 547.134
pair_coeff	 1348 1411 1.33686e+06 737.662
pair_coeff	 1387 1410 116972 125.978
pair_coeff	 1388 1410 31094.7 64.9526
pair_coeff	 1389 1410 39668.6 73.363
pair_coeff	 1386 1411 391006 230.327
pair_coeff	 1387 1411 297297 200.839
pair_coeff	 1388 1411 136470 136.073
pair_coeff	 1389 1411 44758.6 77.9277
pair_coeff	 1387 1412 559008 275.399
pair_coeff	 1388 1412 33781.1 67.7003
pair_coeff	 1389 1412 24702.3 57.8925
pair_coeff	 1390 1410 143149 139.363
pair_coeff	 1390 1412 39721.7 73.4121
pair_coeff	 702 715 1.32166e+06 733.456
pair_coeff	 640 705 180216 270.839
pair_coeff	 683 705 381695 227.568
pair_coeff	 684 705 62113.6 91.8009
pair_coeff	 640 706 681230 526.576
pair_coeff	 683 706 214361 170.54
pair_coeff	 684 706 38982.8 72.7261
pair_coeff	 684 707 427837 240.931
pair_coeff	 664 687 405289 234.496
pair_coeff	 691 704 459543 249.699
pair_coeff	 691 705 96287.5 114.298
pair_coeff	 691 706 310668 205.306
pair_coeff	 687 704 192660 161.678
pair_coeff	 687 705 197981 163.895
pair_coeff	 687 706 99055.7 115.929
pair_coeff	 687 707 50059.8 82.4135
pair_coeff	 687 714 89066.4 109.929
pair_coeff	 685 704 498893 260.17
pair_coeff	 685 705 102778 118.087
pair_coeff	 685 706 16918.3 47.9107
pair_coeff	 686 706 35705.3 69.6017
pair_coeff	 685 707 41324.1 74.8782
pair_coeff	 686 707 46826.2 79.7073
pair_coeff	 685 709 419082 238.453
pair_coeff	 686 709 28208.6 61.8649
pair_coeff	 685 714 348391 217.414
pair_coeff	 688 704 143005 139.293
pair_coeff	 690 704 254911 185.972
pair_coeff	 688 705 312390 205.874
pair_coeff	 690 705 260961 188.166
pair_coeff	 688 707 520225 265.674
pair_coeff	 688 714 222289 173.665
pair_coeff	 689 714 559431 275.503
pair_coeff	 636 686 1.04097e+06 650.927
pair_coeff	 662 685 144761 140.145
pair_coeff	 663 685 177098 155.01
pair_coeff	 664 685 63958.9 93.1545
pair_coeff	 662 686 101339 117.258
pair_coeff	 663 686 32581.9 66.4878
pair_coeff	 664 686 196861 163.431
pair_coeff	 665 685 528009 267.654
pair_coeff	 687 1202 419780 413.357
pair_coeff	 709 1202 54780.8 149.324
pair_coeff	 685 1202 430826 418.76
pair_coeff	 686 1202 18037 85.6834
pair_coeff	 1181 1202 301282 202.181
pair_coeff	 1182 1202 101053 117.092
pair_coeff	 708 1202 154417 250.705
pair_coeff	 710 1202 276632 335.557
pair_coeff	 1180 1202 421094 239.025
pair_coeff	 662 1222 753789 553.91
pair_coeff	 663 1222 27093.1 105.013
pair_coeff	 664 1222 1.04252e+06 651.413
pair_coeff	 686 1222 1.53153e+06 789.545
pair_coeff	 1202 1222 37733.3 71.5511
pair_coeff	 1201 1222 140029 137.836
pair_coeff	 1408 1428 81837.9 105.373
pair_coeff	 1409 1428 334087 212.904
pair_coeff	 1408 1429 344662 216.247
pair_coeff	 1408 1438 174127 153.705
pair_coeff	 1347 1430 710014 537.586
pair_coeff	 1346 1431 784191 564.97
pair_coeff	 1347 1431 407442 407.237
pair_coeff	 1347 1438 1.45725e+06 770.161
pair_coeff	 1407 1428 261604 188.398
pair_coeff	 1407 1429 367587 223.323
pair_coeff	 1348 1408 949454 621.658
pair_coeff	 1386 1408 490215 257.897
pair_coeff	 1387 1408 308774 204.679
pair_coeff	 1387 1409 107153 120.575
pair_coeff	 1388 1409 124892 130.173
pair_coeff	 1346 1408 654368 516.09
pair_coeff	 1347 1408 18821.5 87.5269
pair_coeff	 1384 1408 489007 257.579
pair_coeff	 1393 1408 328583 211.143
pair_coeff	 1390 1409 273990 192.806
pair_coeff	 1391 1409 464282 250.983
pair_coeff	 1392 1409 557869 275.118
pair_coeff	 1393 1409 220963 173.147
pair_coeff	 1348 1386 928904 614.893
pair_coeff	 1336 1386 420342 413.634
pair_coeff	 1337 1386 52564.2 146.271
pair_coeff	 1337 1387 915448 610.423
pair_coeff	 1337 1388 1.6882e+06 828.945
pair_coeff	 1337 1389 207723 290.775
pair_coeff	 1365 1386 546509 272.303
pair_coeff	 1365 1387 314582 206.596
pair_coeff	 1366 1387 228661 176.136
pair_coeff	 1366 1388 144511 140.024
pair_coeff	 1367 1388 217199 171.665
pair_coeff	 1367 1389 351439 218.363
pair_coeff	 1371 1386 351105 218.259
pair_coeff	 1370 1387 501906 260.954
pair_coeff	 1371 1387 411291 236.226
pair_coeff	 1368 1387 218145 172.039
pair_coeff	 1368 1388 247606 183.288
pair_coeff	 1369 1387 299111 201.451
pair_coeff	 678 698 429581 418.154
pair_coeff	 690 698 1.41649e+06 759.313
pair_coeff	 666 690 189166 160.205
pair_coeff	 664 1218 505898 453.78
pair_coeff	 664 1219 358603 382.051
pair_coeff	 662 1220 471919 438.276
pair_coeff	 663 1220 239039 311.924
pair_coeff	 664 1220 30978.2 112.29
pair_coeff	 663 1221 453049 429.425
pair_coeff	 664 1221 961907 625.721
pair_coeff	 666 1218 570669 481.955
pair_coeff	 665 1219 564622 479.395
pair_coeff	 666 1219 25368.1 101.615
pair_coeff	 665 1220 916614 610.812
pair_coeff	 666 1220 771576 560.407
pair_coeff	 687 1218 404011 405.519
pair_coeff	 687 1219 428936 417.84
pair_coeff	 687 1220 206599 289.987
pair_coeff	 685 1220 697440 532.804
pair_coeff	 686 1220 1.3222e+06 733.605
pair_coeff	 1202 1221 142234 138.917
pair_coeff	 689 1217 1.35236e+06 741.925
pair_coeff	 688 1218 418464 412.708
pair_coeff	 689 1218 371738 388.985
pair_coeff	 688 1219 106001 207.716
pair_coeff	 689 1219 124356 224.982
pair_coeff	 690 1219 382021 394.328
pair_coeff	 688 1220 1.03846e+06 650.144
pair_coeff	 1200 1220 312679 205.969
pair_coeff	 1200 1221 158439 146.617
pair_coeff	 1201 1221 119030 127.081
pair_coeff	 1198 1217 520300 265.693
pair_coeff	 1199 1217 430104 241.569
pair_coeff	 1200 1223 203370 166.11
pair_coeff	 1201 1223 166375 150.244
pair_coeff	 1203 1223 311440 205.561
pair_coeff	 1200 1224 444751 245.647
pair_coeff	 1198 1223 399160 232.716
pair_coeff	 1194 1224 917111 610.977
pair_coeff	 1197 1224 524792 266.838
pair_coeff	 1198 1224 264583 189.467
pair_coeff	 1345 1396 851975 588.881
pair_coeff	 1346 1396 903259 606.346
pair_coeff	 1347 1396 29219.4 109.056
pair_coeff	 1345 1375 1.14135e+06 681.591
pair_coeff	 1346 1375 657704 517.404
pair_coeff	 1347 1375 780283 563.56
pair_coeff	 1359 1375 773984 561.281
pair_coeff	 1357 1378 1.47844e+06 775.739
pair_coeff	 1358 1378 1.35509e+06 742.675
pair_coeff	 1359 1378 139460 238.253
pair_coeff	 1370 1378 871007 595.422
pair_coeff	 1360 1378 230265 306.146
pair_coeff	 1348 1385 1.30422e+06 728.602
pair_coeff	 1347 1385 1.66059e+06 822.139
pair_coeff	 1370 1384 76752.9 102.047
pair_coeff	 1371 1384 421934 239.263
pair_coeff	 1357 1385 697733 532.916
pair_coeff	 1359 1385 422378 414.634
pair_coeff	 1370 1385 250659 184.415
pair_coeff	 1371 1385 323375 209.463
pair_coeff	 1369 1384 125115 130.289
pair_coeff	 1214 1227 1.42638e+06 761.958
pair_coeff	 1214 1228 501671 451.881
pair_coeff	 1215 1228 1.43998e+06 765.583
pair_coeff	 1357 1376 1.17745e+06 692.286
pair_coeff	 1359 1376 1.45127e+06 768.579
pair_coeff	 1360 1376 902813 606.196
pair_coeff	 15 38 413122 236.752
pair_coeff	 14 38 474806 253.812
pair_coeff	 8 30 1.2864e+06 723.607
pair_coeff	 9 30 1.003e+06 638.946
pair_coeff	 10 30 146021 243.793
pair_coeff	 11 30 340599 372.337
pair_coeff	 64 950 51453.9 144.718
pair_coeff	 924 950 239498 180.262
pair_coeff	 925 950 239155 180.133
pair_coeff	 63 950 769249 559.561
pair_coeff	 65 950 565758 479.877
pair_coeff	 926 950 162951 148.69
pair_coeff	 927 950 84584.5 107.127
pair_coeff	 950 969 211369 169.346
pair_coeff	 950 970 91111.9 111.184
pair_coeff	 64 969 112511 213.999
pair_coeff	 64 970 200178 285.445
pair_coeff	 63 969 461822 433.563
pair_coeff	 65 969 964937 626.706
pair_coeff	 5 26 538901 468.348
pair_coeff	 6 26 747303 551.522
pair_coeff	 8 28 892017 602.561
pair_coeff	 9 29 1.59104e+06 804.738
pair_coeff	 10 27 1.03272e+06 648.346
pair_coeff	 10 28 1.27803e+06 721.247
pair_coeff	 11 28 959421 624.912
pair_coeff	 27 49 171610 264.293
pair_coeff	 28 49 185767 274.978
pair_coeff	 29 49 567526 480.626
pair_coeff	 897 914 678527 525.53
pair_coeff	 900 914 529632 464.303
pair_coeff	 899 914 455134 430.411
pair_coeff	 899 915 1.33024e+06 735.833
pair_coeff	 909 923 379324 226.861
pair_coeff	 900 916 306611 353.271
pair_coeff	 899 913 339156 371.547
pair_coeff	 899 916 83734.2 184.614
pair_coeff	 904 916 1.44773e+06 767.64
pair_coeff	 903 922 276374 193.643
pair_coeff	 904 922 382224 227.726
pair_coeff	 902 923 241003 180.828
pair_coeff	 903 923 127039 131.287
pair_coeff	 905 922 290430 198.506
pair_coeff	 905 923 103155 118.304
pair_coeff	 906 923 210523 169.006
pair_coeff	 908 923 377513 226.318
pair_coeff	 909 924 412611 236.605
pair_coeff	 903 924 292747 199.297
pair_coeff	 905 924 45038.3 78.1708
pair_coeff	 906 924 23061.3 55.9365
pair_coeff	 907 924 66063 94.6745
pair_coeff	 908 924 94397.6 113.171
pair_coeff	 905 925 80857.1 104.74
pair_coeff	 906 925 105479 119.629
pair_coeff	 907 925 98990.4 115.891
pair_coeff	 517 925 479704 441.877
pair_coeff	 888 902 524749 266.827
pair_coeff	 886 903 301011 202.09
pair_coeff	 887 903 300597 201.951
pair_coeff	 887 904 335554 213.371
pair_coeff	 517 903 466984 435.979
pair_coeff	 518 903 1.54574e+06 793.198
pair_coeff	 517 904 410859 408.941
pair_coeff	 518 904 356839 381.11
pair_coeff	 882 906 182975 157.561
pair_coeff	 882 907 183181 157.65
pair_coeff	 882 908 208138 168.047
pair_coeff	 889 906 422444 239.408
pair_coeff	 888 908 481222 255.521
pair_coeff	 889 908 179214 155.934
pair_coeff	 862 883 239850 180.395
pair_coeff	 863 883 365546 222.702
pair_coeff	 883 905 486893 257.022
pair_coeff	 883 906 99412.2 116.138
pair_coeff	 883 907 42281.1 75.7403
pair_coeff	 884 906 402448 233.673
pair_coeff	 884 907 46754.4 79.6462
pair_coeff	 885 905 123644 129.521
pair_coeff	 886 905 168069 151.007
pair_coeff	 887 905 431611 241.991
pair_coeff	 885 906 133269 134.468
pair_coeff	 886 906 351721 218.45
pair_coeff	 885 907 177178 155.045
pair_coeff	 557 883 779657 563.334
pair_coeff	 558 883 1.18324e+06 693.985
pair_coeff	 559 883 296645 347.482
pair_coeff	 864 883 148756 142.066
pair_coeff	 516 883 1.36458e+06 745.271
pair_coeff	 515 905 641633 511.043
pair_coeff	 516 905 726965 543.965
pair_coeff	 517 905 19059 88.0773
pair_coeff	 518 905 400316 403.66
pair_coeff	 516 906 745052 550.691
pair_coeff	 517 906 449430 427.706
pair_coeff	 515 907 654292 516.06
pair_coeff	 516 907 43690.1 133.354
pair_coeff	 517 907 371877 389.057
pair_coeff	 536 883 1.25288e+06 714.117
pair_coeff	 538 883 889597 601.743
pair_coeff	 862 884 491247 258.169
pair_coeff	 863 884 186614 159.12
pair_coeff	 557 884 1.48757e+06 778.131
pair_coeff	 558 884 588313 489.349
pair_coeff	 559 884 1.4441e+06 766.678
pair_coeff	 864 884 24943.6 58.1746
pair_coeff	 516 884 188897 277.285
pair_coeff	 87 884 1.5773e+06 801.255
pair_coeff	 536 884 1.55552e+06 795.704
pair_coeff	 538 884 96797.3 198.493
pair_coeff	 805 829 451767 428.817
pair_coeff	 560 885 721698 541.991
pair_coeff	 560 886 271470 332.411
pair_coeff	 560 887 1.32418e+06 734.155
pair_coeff	 557 885 381934 394.283
pair_coeff	 558 885 1.5555e+06 795.699
pair_coeff	 559 885 284684 340.405
pair_coeff	 559 886 598171 493.432
pair_coeff	 556 885 1.27964e+06 721.702
pair_coeff	 561 886 458645 432.068
pair_coeff	 562 886 1.16393e+06 688.299
pair_coeff	 561 887 474686 439.559
pair_coeff	 562 887 547223 471.95
pair_coeff	 516 885 1.3947e+06 753.449
pair_coeff	 534 885 928978 614.918
pair_coeff	 535 885 1.08164e+06 663.523
pair_coeff	 536 885 33289.8 116.405
pair_coeff	 537 885 645717 512.667
pair_coeff	 535 886 610903 498.655
pair_coeff	 536 886 387186 396.985
pair_coeff	 534 887 137679 236.727
pair_coeff	 535 887 8407.23 58.4979
pair_coeff	 536 887 111099 212.652
pair_coeff	 538 885 420215 413.571
pair_coeff	 842 864 295812 200.337
pair_coeff	 557 864 218913 298.504
pair_coeff	 558 864 10399.9 65.0621
pair_coeff	 559 864 141376 239.885
pair_coeff	 843 864 152619 143.899
pair_coeff	 844 864 45185.8 78.2987
pair_coeff	 537 558 551029 273.427
pair_coeff	 538 557 525889 267.117
pair_coeff	 538 558 84688.3 107.193
pair_coeff	 581 843 946632 620.733
pair_coeff	 581 844 800644 570.866
pair_coeff	 822 843 195582 162.899
pair_coeff	 825 845 382388 227.775
pair_coeff	 816 845 328128 210.996
pair_coeff	 817 845 565196 276.919
pair_coeff	 579 844 1.45109e+06 768.53
pair_coeff	 580 844 168445 261.844
pair_coeff	 820 843 59128.7 89.568
pair_coeff	 821 843 165717 149.947
pair_coeff	 820 844 127991 131.778
pair_coeff	 821 844 94664 113.33
pair_coeff	 820 845 332903 212.526
pair_coeff	 818 843 471647 252.966
pair_coeff	 819 843 94284.4 113.103
pair_coeff	 826 843 410980 236.137
pair_coeff	 818 844 303224 202.831
pair_coeff	 819 844 205840 167.116
pair_coeff	 818 845 351587 218.409
pair_coeff	 819 845 99866.5 116.403
pair_coeff	 826 845 103882 118.72
pair_coeff	 775 815 1.66023e+06 822.051
pair_coeff	 774 816 1.28074e+06 722.013
pair_coeff	 775 816 212832 294.329
pair_coeff	 773 817 748002 551.78
pair_coeff	 774 817 672405 523.154
pair_coeff	 775 817 180694 271.198
pair_coeff	 776 815 348525 376.644
pair_coeff	 777 815 1.50022e+06 781.433
pair_coeff	 778 815 159271 254.614
pair_coeff	 779 815 450089 428.02
pair_coeff	 776 816 206508 289.923
pair_coeff	 777 816 1.06554e+06 658.565
pair_coeff	 778 816 526589 462.967
pair_coeff	 779 816 1.11813e+06 674.621
pair_coeff	 781 816 580041 485.896
pair_coeff	 776 817 950003 621.837
pair_coeff	 779 817 1.33881e+06 738.2
pair_coeff	 781 817 110909 212.47
pair_coeff	 792 808 525613 462.538
pair_coeff	 770 817 137072 236.204
pair_coeff	 772 817 322300 362.196
pair_coeff	 780 816 1.53384e+06 790.141
pair_coeff	 780 817 422585 414.736
pair_coeff	 778 810 304209 351.885
pair_coeff	 779 810 139051 237.904
pair_coeff	 780 810 577929 485.011
pair_coeff	 531 546 922654 612.821
pair_coeff	 530 547 249091 318.415
pair_coeff	 531 547 135422 234.779
pair_coeff	 533 554 524210 266.69
pair_coeff	 534 554 248394 183.58
pair_coeff	 535 554 497043 259.687
pair_coeff	 536 554 512440 263.679
pair_coeff	 534 555 239423 180.234
pair_coeff	 536 555 118398 126.743
pair_coeff	 537 555 178668 155.696
pair_coeff	 539 555 556469 274.773
pair_coeff	 536 556 198896 164.273
pair_coeff	 530 554 737411 547.859
pair_coeff	 560 578 369443 223.886
pair_coeff	 557 577 281646 195.481
pair_coeff	 557 578 100054 116.512
pair_coeff	 558 578 400470 233.098
pair_coeff	 559 578 145489 140.498
pair_coeff	 557 579 105407 119.588
pair_coeff	 558 579 86180.2 108.133
pair_coeff	 559 579 190398 160.726
pair_coeff	 557 580 252669 185.152
pair_coeff	 558 580 52879.8 84.703
pair_coeff	 550 576 513072 456.986
pair_coeff	 553 576 319277 208.131
pair_coeff	 556 576 378823 226.711
pair_coeff	 561 576 304652 203.309
pair_coeff	 562 576 143955 139.755
pair_coeff	 555 577 275288 193.262
pair_coeff	 556 577 102970 118.198
pair_coeff	 562 577 197191 163.567
pair_coeff	 556 578 210848 169.137
pair_coeff	 562 578 520905 265.848
pair_coeff	 600 820 342492 373.37
pair_coeff	 599 821 325443 363.958
pair_coeff	 600 821 163484 257.96
pair_coeff	 619 820 1.39328e+06 753.067
pair_coeff	 580 821 232713 307.769
pair_coeff	 774 820 641936 511.164
pair_coeff	 601 820 759002 555.822
pair_coeff	 601 821 26859.1 104.559
pair_coeff	 602 821 890639 602.095
pair_coeff	 603 821 1.05603e+06 655.621
pair_coeff	 623 821 324434 363.394
pair_coeff	 621 820 292863 345.26
pair_coeff	 622 820 1.18144e+06 693.458
pair_coeff	 621 821 474393 439.424
pair_coeff	 622 821 427686 417.231
pair_coeff	 620 774 306866 353.418
pair_coeff	 620 775 1.34344e+06 739.474
pair_coeff	 619 774 487113 445.276
pair_coeff	 773 818 131591 231.434
pair_coeff	 774 818 206578 289.972
pair_coeff	 775 818 329875 366.428
pair_coeff	 773 819 508592 454.987
pair_coeff	 774 819 161618 256.483
pair_coeff	 775 819 469289 437.053
pair_coeff	 774 826 599392 493.935
pair_coeff	 775 826 406926 406.979
pair_coeff	 781 818 356184 380.76
pair_coeff	 776 826 491874 447.447
pair_coeff	 777 826 676360 524.691
pair_coeff	 623 773 657649 517.382
pair_coeff	 623 774 642698 511.467
pair_coeff	 621 773 538296 468.085
pair_coeff	 621 774 27226.5 105.271
pair_coeff	 622 774 739384 548.592
pair_coeff	 753 774 371060 224.376
pair_coeff	 759 774 523078 266.402
pair_coeff	 621 775 1.63173e+06 814.964
pair_coeff	 757 773 532442 268.775
pair_coeff	 758 773 517069 264.867
pair_coeff	 754 774 150285 142.795
pair_coeff	 756 774 92955 112.303
pair_coeff	 757 774 151662 143.447
pair_coeff	 758 774 452507 247.78
pair_coeff	 754 775 502414 261.087
pair_coeff	 756 775 71793.2 98.6951
pair_coeff	 757 775 108169 121.145
pair_coeff	 769 818 665756 520.561
pair_coeff	 770 818 50322.6 143.118
pair_coeff	 772 818 210046 292.396
pair_coeff	 620 776 715406 539.623
pair_coeff	 620 777 18182.2 86.0276
pair_coeff	 619 777 902370 606.047
pair_coeff	 755 777 121887 128.598
pair_coeff	 756 776 65931.7 94.5803
pair_coeff	 757 776 307756 204.342
pair_coeff	 754 777 227367 175.638
pair_coeff	 756 777 51042.4 83.2184
pair_coeff	 757 781 399825 232.91
pair_coeff	 551 563 1.12064e+06 675.379
pair_coeff	 551 566 425038 415.938
pair_coeff	 550 566 137560 236.625
pair_coeff	 575 604 564799 276.822
pair_coeff	 585 604 315388 206.86
pair_coeff	 576 604 247596 183.284
pair_coeff	 577 604 80470.9 104.49
pair_coeff	 578 604 83859.5 106.667
pair_coeff	 579 604 349489 217.756
pair_coeff	 581 601 149474 142.409
pair_coeff	 578 601 281641 195.48
pair_coeff	 579 601 52096.3 84.0731
pair_coeff	 580 601 57728.5 88.5011
pair_coeff	 577 602 221518 173.364
pair_coeff	 578 602 136786 136.23
pair_coeff	 579 602 102444 117.895
pair_coeff	 580 602 99967.1 116.461
pair_coeff	 577 603 533951 269.156
pair_coeff	 579 603 474856 253.825
pair_coeff	 580 603 144020 139.786
pair_coeff	 601 623 94595.8 113.289
pair_coeff	 602 623 218747 172.276
pair_coeff	 603 623 77135 102.301
pair_coeff	 599 622 481768 255.666
pair_coeff	 601 622 70946.9 98.1116
pair_coeff	 602 622 464947 251.163
pair_coeff	 623 752 900744 605.501
pair_coeff	 621 752 472592 438.589
pair_coeff	 622 752 425721 416.272
pair_coeff	 621 753 442842 424.559
pair_coeff	 622 753 1.61544e+06 810.886
pair_coeff	 729 752 213673 170.266
pair_coeff	 730 750 292388 199.174
pair_coeff	 731 750 194936 162.63
pair_coeff	 733 750 225930 175.082
pair_coeff	 737 750 516801 264.798
pair_coeff	 730 752 181316 156.845
pair_coeff	 731 752 165316 149.765
pair_coeff	 732 752 150909 143.091
pair_coeff	 731 753 102350 117.841
pair_coeff	 732 753 42307.4 75.7638
pair_coeff	 731 759 118146 126.608
pair_coeff	 732 759 165419 149.812
pair_coeff	 733 759 144852 140.19
pair_coeff	 734 750 456252 248.803
pair_coeff	 620 754 243727 314.968
pair_coeff	 620 756 1.64912e+06 819.296
pair_coeff	 619 754 460214 432.807
pair_coeff	 621 754 397237 402.104
pair_coeff	 732 754 68740.4 96.5739
pair_coeff	 732 756 321766 208.941
pair_coeff	 733 758 265459 189.781
pair_coeff	 757 1160 444443 425.326
pair_coeff	 758 1160 594279 491.824
pair_coeff	 757 1161 1.06149e+06 657.314
pair_coeff	 756 1162 568844 481.183
pair_coeff	 757 1162 898498 604.746
pair_coeff	 731 1160 790132 567.106
pair_coeff	 732 1160 712051 538.356
pair_coeff	 733 1160 28289.3 107.306
pair_coeff	 732 1161 810753 574.458
pair_coeff	 733 1161 539207 468.481
pair_coeff	 731 1162 557862 476.516
pair_coeff	 732 1162 35052.6 119.447
pair_coeff	 733 1162 428390 417.574
pair_coeff	 734 1160 525461 462.471
pair_coeff	 735 1160 254900 322.106
pair_coeff	 1133 1145 393783 400.353
pair_coeff	 719 740 1.67478e+06 825.644
pair_coeff	 707 729 127472 131.511
pair_coeff	 709 729 140952 138.289
pair_coeff	 623 751 1.39738e+06 754.175
pair_coeff	 729 751 223265 174.046
pair_coeff	 730 751 100338 116.677
pair_coeff	 731 751 202627 165.807
pair_coeff	 737 751 362779 221.858
pair_coeff	 708 729 60837.2 90.8528
pair_coeff	 710 729 191245 161.082
pair_coeff	 709 730 129774 132.693
pair_coeff	 709 731 137181 136.427
pair_coeff	 709 732 136561 136.119
pair_coeff	 708 730 120190 127.699
pair_coeff	 710 730 129821 132.717
pair_coeff	 708 731 531786 268.61
pair_coeff	 710 737 134371 135.023
pair_coeff	 711 737 403582 234.002
pair_coeff	 709 1181 253853 321.444
pair_coeff	 709 1182 6124.98 49.9306
pair_coeff	 1160 1181 354568 219.333
pair_coeff	 1160 1182 552115 273.696
pair_coeff	 1161 1182 379661 226.961
pair_coeff	 1162 1182 97523.6 115.029
pair_coeff	 1160 1183 111551 123.024
pair_coeff	 1161 1183 198600 164.151
pair_coeff	 731 1181 440120 423.253
pair_coeff	 732 1181 1.33452e+06 737.015
pair_coeff	 733 1181 85957 187.049
pair_coeff	 730 1182 1.31866e+06 732.622
pair_coeff	 731 1182 95521.8 197.181
pair_coeff	 732 1182 90428.4 191.852
pair_coeff	 733 1182 113401 214.843
pair_coeff	 733 1183 910601 608.805
pair_coeff	 708 1181 1.59491e+06 805.716
pair_coeff	 710 1181 511385 456.235
pair_coeff	 708 1182 236127 310.018
pair_coeff	 710 1182 369802 387.971
pair_coeff	 1158 1183 283259 196.04
pair_coeff	 734 1181 318387 359.991
pair_coeff	 735 1181 830573 581.438
pair_coeff	 734 1182 1.53008e+06 789.172
pair_coeff	 735 1183 1.33815e+06 738.016
pair_coeff	 1426 1439 1.25482e+06 714.67
pair_coeff	 1408 1422 1.14836e+06 683.681
pair_coeff	 1409 1422 1.12484e+06 676.642
pair_coeff	 1401 1420 626399 504.94
pair_coeff	 1403 1420 729531 544.924
pair_coeff	 1403 1421 967702 627.603
pair_coeff	 1401 1422 349545 377.195
pair_coeff	 1403 1422 119939 220.951
pair_coeff	 1405 1422 1.44485e+06 766.877
pair_coeff	 1406 1422 307684 353.889
pair_coeff	 1407 1422 490679 446.903
pair_coeff	 1415 1422 541582 469.512
pair_coeff	 1388 1413 130786 133.209
pair_coeff	 1389 1413 327565 210.815
pair_coeff	 1388 1414 490270 257.912
pair_coeff	 1390 1413 22612.7 55.3898
pair_coeff	 1391 1413 131788 133.719
pair_coeff	 1390 1414 61416.6 91.2844
pair_coeff	 1391 1414 52976 84.78
pair_coeff	 1392 1414 394187 231.262
pair_coeff	 699 719 1.28929e+06 724.42
pair_coeff	 701 719 586104 488.429
pair_coeff	 702 719 577584 484.866
pair_coeff	 707 728 199266 164.426
pair_coeff	 714 728 220891 173.118
pair_coeff	 701 718 105308 207.035
pair_coeff	 701 721 868675 594.625
pair_coeff	 711 721 1.43748e+06 764.919
pair_coeff	 713 721 648860 513.913
pair_coeff	 711 726 1.1479e+06 683.543
pair_coeff	 712 726 844585 586.322
pair_coeff	 710 727 186757 159.182
pair_coeff	 711 727 143029 139.305
pair_coeff	 712 727 349341 217.71
pair_coeff	 713 727 447168 246.314
pair_coeff	 708 728 223800 174.255
pair_coeff	 710 728 225281 174.83
pair_coeff	 711 728 274151 192.863
pair_coeff	 713 728 321908 208.987
pair_coeff	 702 718 599345 493.916
pair_coeff	 687 708 245347 182.45
pair_coeff	 685 708 194826 162.584
pair_coeff	 686 708 45121.6 78.2431
pair_coeff	 709 1180 285553 340.924
pair_coeff	 687 1200 29304.6 109.215
pair_coeff	 687 1201 585648 488.239
pair_coeff	 709 1201 736610 547.562
pair_coeff	 685 1200 715403 539.622
pair_coeff	 686 1200 531199 464.989
pair_coeff	 686 1201 540156 468.893
pair_coeff	 688 1200 576816 484.544
pair_coeff	 689 1200 321026 361.48
pair_coeff	 730 1180 1.17098e+06 690.382
pair_coeff	 731 1180 571098 482.136
pair_coeff	 733 1180 112673 214.153
pair_coeff	 737 1180 693106 531.146
pair_coeff	 1181 1203 281576 195.457
pair_coeff	 708 1180 456772 431.185
pair_coeff	 710 1180 24137.1 99.1189
pair_coeff	 711 1180 704120 535.35
pair_coeff	 712 1180 502350 452.186
pair_coeff	 708 1200 485286 444.44
pair_coeff	 710 1200 112253 213.754
pair_coeff	 711 1200 207867 290.875
pair_coeff	 712 1200 700730 534.06
pair_coeff	 713 1200 1.22255e+06 705.42
pair_coeff	 708 1201 531681 465.2
pair_coeff	 710 1201 168457 261.854
pair_coeff	 711 1201 1.27005e+06 718.993
pair_coeff	 1180 1201 256676 186.615
pair_coeff	 1180 1203 125975 130.736
pair_coeff	 734 1180 74457 174.087
pair_coeff	 735 1180 309526 354.946
pair_coeff	 736 1180 249166 318.463
pair_coeff	 1179 1204 483151 256.033
pair_coeff	 1178 1203 239120 180.12
pair_coeff	 1174 1204 1.48555e+06 777.604
pair_coeff	 1178 1204 390636 230.218
pair_coeff	 1399 1418 1.68919e+06 829.19
pair_coeff	 1398 1418 1.01379e+06 642.374
pair_coeff	 1403 1419 386410 396.587
pair_coeff	 1382 1399 1.4305e+06 763.059
pair_coeff	 1387 1415 523530 266.517
pair_coeff	 1388 1415 381610 227.543
pair_coeff	 1347 1407 150479 247.487
pair_coeff	 1391 1406 551502 273.544
pair_coeff	 1392 1406 246523 182.887
pair_coeff	 1393 1406 517628 265.01
pair_coeff	 1393 1407 486247 256.851
pair_coeff	 1390 1415 166715 150.398
pair_coeff	 1391 1415 100391 116.708
pair_coeff	 1392 1415 175229 154.19
pair_coeff	 1393 1415 321189 208.754
pair_coeff	 1381 1400 191160 278.942
pair_coeff	 1382 1400 129656 229.726
pair_coeff	 1381 1406 1.68909e+06 829.163
pair_coeff	 1381 1407 356767 381.072
pair_coeff	 1366 1390 213950 170.376
pair_coeff	 1367 1390 194405 162.408
pair_coeff	 1366 1391 442721 245.086
pair_coeff	 1366 1393 470625 252.692
pair_coeff	 1370 1392 528622 267.81
pair_coeff	 1370 1393 130918 133.277
pair_coeff	 1371 1393 490889 258.075
pair_coeff	 1368 1390 124606 130.024
pair_coeff	 1368 1391 52644.7 84.5145
pair_coeff	 1368 1392 53790.5 85.4292
pair_coeff	 1368 1393 91194.7 111.234
pair_coeff	 1369 1391 247672 183.312
pair_coeff	 1369 1392 43297.9 76.6456
pair_coeff	 1369 1393 42031.1 75.516
pair_coeff	 687 1198 786427 565.775
pair_coeff	 687 1199 878532 597.989
pair_coeff	 689 1198 385614 396.178
pair_coeff	 688 1199 857414 590.758
pair_coeff	 689 1199 25710.7 102.299
pair_coeff	 712 1197 943056 619.56
pair_coeff	 710 1198 955946 623.779
pair_coeff	 711 1198 410274 408.65
pair_coeff	 712 1198 322017 362.038
pair_coeff	 711 1199 761693 556.806
pair_coeff	 712 1199 608734 497.769
pair_coeff	 713 1199 1.1618e+06 687.671
pair_coeff	 1347 1394 1.24872e+06 712.929
pair_coeff	 1382 1394 918858 611.559
pair_coeff	 1381 1397 124930 225.501
pair_coeff	 1382 1397 302702 351.012
pair_coeff	 1381 1398 996774 636.961
pair_coeff	 1382 1398 405158 406.094
pair_coeff	 1347 1379 590785 490.376
pair_coeff	 1370 1383 627510 505.387
pair_coeff	 1369 1383 1.13291e+06 679.065
pair_coeff	 1194 1211 179017 269.936
pair_coeff	 1195 1211 383159 394.915
pair_coeff	 1194 1208 188253 276.812
pair_coeff	 1194 1209 1.10529e+06 670.737
pair_coeff	 1195 1208 962840 626.025
pair_coeff	 1195 1209 1.1093e+06 671.952
pair_coeff	 1192 1209 1.67191e+06 824.938
pair_coeff	 15 40 144508 140.023
pair_coeff	 18 40 55479.7 86.7602
pair_coeff	 15 41 145329 140.42
pair_coeff	 18 41 17076.8 48.1346
pair_coeff	 18 42 44673.8 77.8539
pair_coeff	 16 40 71888.4 98.7604
pair_coeff	 17 40 49282.8 81.7713
pair_coeff	 19 40 479086 254.953
pair_coeff	 16 41 175155 154.158
pair_coeff	 17 41 76534.3 101.902
pair_coeff	 16 42 157404 146.137
pair_coeff	 17 42 26661.5 60.1445
pair_coeff	 19 42 55933.6 87.1144
pair_coeff	 20 42 477279 254.472
pair_coeff	 40 999 274352 334.17
pair_coeff	 41 999 453538 429.656
pair_coeff	 42 999 39106.8 126.165
pair_coeff	 43 999 362940 384.354
pair_coeff	 44 999 690387 530.104
pair_coeff	 21 44 264214 189.335
pair_coeff	 17 43 259734 187.723
pair_coeff	 19 43 112518 123.556
pair_coeff	 20 43 218932 172.349
pair_coeff	 19 44 130871 133.252
pair_coeff	 20 44 227421 175.658
pair_coeff	 936 955 1.59181e+06 804.934
pair_coeff	 15 39 227841 175.821
pair_coeff	 16 39 203139 166.016
pair_coeff	 40 1000 306813 353.388
pair_coeff	 41 1000 170025 263.069
pair_coeff	 42 1000 1.35531e+06 742.733
pair_coeff	 984 1000 874871 596.742
pair_coeff	 985 1000 308574 354.4
pair_coeff	 45 1019 1.11356e+06 673.241
pair_coeff	 920 933 1.40746e+06 756.89
pair_coeff	 917 937 946802 620.789
pair_coeff	 922 952 277622 194.08
pair_coeff	 925 952 259029 187.468
pair_coeff	 920 936 554617 475.128
pair_coeff	 920 937 289000 342.976
pair_coeff	 920 938 1.55444e+06 795.429
pair_coeff	 919 936 119069 220.148
pair_coeff	 919 937 399052 403.022
pair_coeff	 931 944 829337 581.005
pair_coeff	 919 952 540530 469.056
pair_coeff	 931 952 196444 163.258
pair_coeff	 932 952 99263.5 116.051
pair_coeff	 929 944 1.02729e+06 646.637
pair_coeff	 930 944 1.1004e+06 669.252
pair_coeff	 950 967 98514 115.612
pair_coeff	 64 948 1.11233e+06 672.87
pair_coeff	 64 949 1.1911e+06 696.286
pair_coeff	 922 951 291959 199.028
pair_coeff	 923 951 272320 192.218
pair_coeff	 925 948 219898 172.729
pair_coeff	 924 949 215146 170.852
pair_coeff	 925 949 64706 93.6971
pair_coeff	 924 951 132858 134.26
pair_coeff	 925 951 73140.5 99.6168
pair_coeff	 946 965 550120 273.201
pair_coeff	 948 965 393352 231.017
pair_coeff	 945 966 551185 273.465
pair_coeff	 946 966 191836 161.331
pair_coeff	 948 966 123328 129.355
pair_coeff	 949 966 254372 185.775
pair_coeff	 948 967 92153.6 111.818
pair_coeff	 949 967 50456.1 82.739
pair_coeff	 951 967 242072 181.228
pair_coeff	 65 946 1.15545e+06 685.787
pair_coeff	 63 948 1.22639e+06 706.526
pair_coeff	 65 948 50147.8 142.87
pair_coeff	 66 948 697981 533.011
pair_coeff	 65 949 841930 585.399
pair_coeff	 931 945 110776 122.596
pair_coeff	 932 945 246022 182.701
pair_coeff	 931 946 389423 229.861
pair_coeff	 932 949 444758 245.649
pair_coeff	 932 951 137217 136.445
pair_coeff	 928 945 302357 202.541
pair_coeff	 929 945 108548 121.357
pair_coeff	 930 945 457708 249.2
pair_coeff	 926 946 194887 162.609
pair_coeff	 928 946 50068.1 82.4203
pair_coeff	 929 946 81646.7 105.25
pair_coeff	 930 946 301006 202.088
pair_coeff	 926 948 39274.1 72.9973
pair_coeff	 927 948 85962.2 107.996
pair_coeff	 928 948 56858.9 87.832
pair_coeff	 929 948 398133 232.417
pair_coeff	 926 949 52595.2 84.4747
pair_coeff	 927 949 115419 125.139
pair_coeff	 928 949 323715 209.573
pair_coeff	 926 951 341340 215.202
pair_coeff	 67 946 328384 365.599
pair_coeff	 67 948 267774 330.14
pair_coeff	 950 968 180644 156.554
pair_coeff	 64 968 1.10316e+06 670.091
pair_coeff	 64 971 96568.4 198.259
pair_coeff	 64 972 836880 583.641
pair_coeff	 948 968 234831 178.497
pair_coeff	 949 968 273157 192.513
pair_coeff	 948 974 564096 276.65
pair_coeff	 65 968 812440 575.056
pair_coeff	 62 971 786180 565.686
pair_coeff	 63 971 140631 239.251
pair_coeff	 65 971 650981 514.752
pair_coeff	 62 972 589446 489.82
pair_coeff	 63 972 253247 321.06
pair_coeff	 65 972 365599 385.76
pair_coeff	 66 972 1.21438e+06 703.059
pair_coeff	 63 973 1.29795e+06 726.847
pair_coeff	 65 973 365144 385.52
pair_coeff	 66 973 517070 458.763
pair_coeff	 65 974 448619 427.32
pair_coeff	 66 974 1.46859e+06 773.152
pair_coeff	 67 973 1.50892e+06 783.695
pair_coeff	 69 972 1.5922e+06 805.033
pair_coeff	 28 47 1.29808e+06 726.884
pair_coeff	 33 50 1.64739e+06 818.864
pair_coeff	 33 51 1.22357e+06 705.715
pair_coeff	 31 51 550400 473.318
pair_coeff	 905 932 265903 189.939
pair_coeff	 920 939 263413 327.441
pair_coeff	 919 939 157370 253.09
pair_coeff	 931 939 687011 528.806
pair_coeff	 517 931 371849 389.043
pair_coeff	 518 931 144527 242.543
pair_coeff	 519 931 792327 567.893
pair_coeff	 517 932 431862 419.263
pair_coeff	 518 932 594418 491.881
pair_coeff	 64 927 1.2598e+06 716.086
pair_coeff	 905 926 542343 271.263
pair_coeff	 906 926 372016 224.665
pair_coeff	 907 926 72313.7 99.0522
pair_coeff	 906 927 421578 239.162
pair_coeff	 907 927 25667.7 59.013
pair_coeff	 65 927 1.13564e+06 679.883
pair_coeff	 65 947 1.15955e+06 687.004
pair_coeff	 66 947 908273 608.026
pair_coeff	 928 947 113080 123.864
pair_coeff	 929 947 157347 146.111
pair_coeff	 930 947 138883 137.271
pair_coeff	 494 926 1.16719e+06 689.265
pair_coeff	 494 927 947230 620.929
pair_coeff	 496 927 211311 293.275
pair_coeff	 494 928 55227.7 149.932
pair_coeff	 495 928 1.54836e+06 793.871
pair_coeff	 494 929 976887 630.575
pair_coeff	 494 930 523143 461.45
pair_coeff	 67 947 19539.5 89.1808
pair_coeff	 494 947 1.59865e+06 806.66
pair_coeff	 515 926 490499 446.821
pair_coeff	 516 926 365717 385.822
pair_coeff	 517 926 341639 372.905
pair_coeff	 515 927 1.51932e+06 786.392
pair_coeff	 516 927 282364 339.015
pair_coeff	 514 928 731057 545.494
pair_coeff	 515 928 158454 253.96
pair_coeff	 516 928 436356 421.439
pair_coeff	 517 928 188344 276.879
pair_coeff	 518 928 887837 601.147
pair_coeff	 514 929 1.06568e+06 658.61
pair_coeff	 515 929 543926 470.526
pair_coeff	 517 929 207791 290.823
pair_coeff	 518 929 172411 264.909
pair_coeff	 519 929 462604 433.929
pair_coeff	 520 929 847321 587.27
pair_coeff	 514 930 807161 573.185
pair_coeff	 517 930 1.59473e+06 805.671
pair_coeff	 518 930 583293 487.256
pair_coeff	 519 930 276559 335.512
pair_coeff	 520 930 271709 332.557
pair_coeff	 493 928 422412 414.651
pair_coeff	 493 929 377807 392.148
pair_coeff	 493 930 8609.46 59.1973
pair_coeff	 493 947 1.10913e+06 671.902
pair_coeff	 492 928 712099 538.375
pair_coeff	 492 930 312069 356.402
pair_coeff	 511 930 1.29181e+06 725.125
pair_coeff	 66 494 592551 491.108
pair_coeff	 65 495 815656 576.193
pair_coeff	 66 495 113234 214.686
pair_coeff	 62 496 633792 507.911
pair_coeff	 63 496 586099 488.427
pair_coeff	 65 496 224332 302.176
pair_coeff	 66 496 130131 230.146
pair_coeff	 67 494 192817 280.148
pair_coeff	 67 495 173001 265.362
pair_coeff	 68 495 167979 261.482
pair_coeff	 67 496 848631 587.724
pair_coeff	 68 496 185846 275.037
pair_coeff	 69 495 1.32586e+06 734.621
pair_coeff	 69 496 334734 369.117
pair_coeff	 85 494 481406 442.66
pair_coeff	 85 495 144971 242.915
pair_coeff	 86 495 257587 323.799
pair_coeff	 87 495 589047 489.654
pair_coeff	 85 496 532735 465.661
pair_coeff	 86 496 152436 249.091
pair_coeff	 87 496 116917 218.149
pair_coeff	 88 496 925005 613.601
pair_coeff	 83 495 732074 545.873
pair_coeff	 494 513 145729 140.614
pair_coeff	 494 514 395434 231.628
pair_coeff	 85 513 27638.9 106.066
pair_coeff	 86 513 700901 534.125
pair_coeff	 87 513 522393 461.119
pair_coeff	 85 514 1.52053e+06 786.705
pair_coeff	 87 515 1.29211e+06 725.212
pair_coeff	 86 516 1.33928e+06 738.328
pair_coeff	 87 516 40345 128.147
pair_coeff	 493 513 211345 169.336
pair_coeff	 493 514 472104 253.089
pair_coeff	 492 513 193237 161.92
pair_coeff	 83 513 494132 448.472
pair_coeff	 84 513 333672 368.531
pair_coeff	 57 88 742932 549.907
pair_coeff	 57 89 311913 356.313
pair_coeff	 1098 1117 278462 194.373
pair_coeff	 1098 1118 50610.7 82.8657
pair_coeff	 801 1117 213826 295.015
pair_coeff	 802 1117 1.02391e+06 645.572
pair_coeff	 801 1118 736382 547.477
pair_coeff	 801 1119 121402 222.294
pair_coeff	 802 1119 115675 216.987
pair_coeff	 803 1119 386582 396.675
pair_coeff	 800 1117 426870 416.833
pair_coeff	 1097 1118 435030 242.948
pair_coeff	 798 1119 1.43521e+06 764.316
pair_coeff	 800 1119 506502 454.051
pair_coeff	 797 1119 1.33938e+06 738.356
pair_coeff	 509 527 162939 257.529
pair_coeff	 508 527 102986 204.74
pair_coeff	 517 534 524840 266.85
pair_coeff	 518 534 510747 263.243
pair_coeff	 514 536 274759 193.077
pair_coeff	 515 536 94091.1 112.987
pair_coeff	 516 536 235306 178.678
pair_coeff	 517 536 170395 152.048
pair_coeff	 513 537 159782 147.237
pair_coeff	 514 537 73228.6 99.6768
pair_coeff	 515 537 75474.4 101.194
pair_coeff	 516 537 124527 129.982
pair_coeff	 513 539 83685 106.556
pair_coeff	 514 539 119853 127.52
pair_coeff	 520 539 374166 225.313
pair_coeff	 514 540 553823 274.119
pair_coeff	 520 540 389877 229.995
pair_coeff	 511 539 477044 254.409
pair_coeff	 512 539 198533 164.123
pair_coeff	 511 540 398722 232.589
pair_coeff	 508 540 886246 600.608
pair_coeff	 513 538 185260 158.542
pair_coeff	 514 538 176100 154.573
pair_coeff	 515 538 92290.7 111.901
pair_coeff	 516 538 24462.2 57.6105
pair_coeff	 87 538 224610 302.363
pair_coeff	 791 807 1.54295e+06 792.483
pair_coeff	 792 804 1.09134e+06 666.492
pair_coeff	 792 807 390206 398.53
pair_coeff	 770 789 913402 609.741
pair_coeff	 770 806 469253 437.037
pair_coeff	 787 806 576768 484.524
pair_coeff	 768 789 648481 513.763
pair_coeff	 768 791 1.09102e+06 666.393
pair_coeff	 792 1120 1.14582e+06 682.923
pair_coeff	 801 1120 512031 456.523
pair_coeff	 802 1120 352492 378.782
pair_coeff	 803 1120 183497 273.293
pair_coeff	 798 1120 393897 400.411
pair_coeff	 800 1120 641103 510.832
pair_coeff	 794 1120 1.26506e+06 717.58
pair_coeff	 796 1120 1.49906e+06 781.131
pair_coeff	 797 1120 205689 289.348
pair_coeff	 1104 1125 221874 300.516
pair_coeff	 1105 1125 309643 355.013
pair_coeff	 1106 1125 701164 534.225
pair_coeff	 1102 1125 1.63141e+06 814.884
pair_coeff	 530 545 429517 418.123
pair_coeff	 531 545 158117 253.69
pair_coeff	 528 545 945215 620.268
pair_coeff	 531 541 1.26979e+06 718.92
pair_coeff	 530 543 1.20468e+06 700.245
pair_coeff	 530 544 198932 284.555
pair_coeff	 531 544 518783 459.523
pair_coeff	 747 766 1.43095e+06 763.178
pair_coeff	 748 766 1.33771e+06 737.897
pair_coeff	 1105 1123 1.60642e+06 808.62
pair_coeff	 1110 1126 906140 607.312
pair_coeff	 1108 1127 544494 470.772
pair_coeff	 1110 1127 806976 573.119
pair_coeff	 1111 1127 1.66853e+06 824.103
pair_coeff	 748 760 1.60919e+06 809.315
pair_coeff	 747 763 296341 347.304
pair_coeff	 748 763 820470 577.89
pair_coeff	 733 1158 699883 533.736
pair_coeff	 733 1159 791239 567.503
pair_coeff	 735 1158 258565 324.414
pair_coeff	 734 1159 725939 543.581
pair_coeff	 735 1159 20719.1 91.8333
pair_coeff	 1132 1146 551194 473.66
pair_coeff	 1133 1146 236186 310.057
pair_coeff	 1128 1148 1.09601e+06 667.915
pair_coeff	 1128 1149 1.46474e+06 772.136
pair_coeff	 1130 1149 331969 367.59
pair_coeff	 722 742 993531 635.924
pair_coeff	 724 741 183617 273.383
pair_coeff	 724 742 800333 570.755
pair_coeff	 737 744 1.08791e+06 665.444
pair_coeff	 736 744 603748 495.726
pair_coeff	 734 749 887191 600.929
pair_coeff	 736 749 1.14848e+06 683.715
pair_coeff	 724 744 297017 347.7
pair_coeff	 1154 1171 1.67826e+06 826.503
pair_coeff	 1158 1184 486122 256.818
pair_coeff	 735 1184 787662 566.219
pair_coeff	 1154 1168 251894 320.201
pair_coeff	 1148 1167 866142 593.757
pair_coeff	 1155 1168 1.4961e+06 780.359
pair_coeff	 710 1179 801912 571.318
pair_coeff	 711 1179 1.21621e+06 703.587
pair_coeff	 712 1179 56322 151.41
pair_coeff	 734 1179 588013 489.224
pair_coeff	 735 1179 555581 475.541
pair_coeff	 736 1179 341514 372.836
pair_coeff	 733 1178 1.11708e+06 674.306
pair_coeff	 710 1178 654601 516.182
pair_coeff	 712 1178 646474 512.967
pair_coeff	 734 1177 1.32843e+06 735.333
pair_coeff	 735 1177 255248 322.326
pair_coeff	 734 1178 178532 269.571
pair_coeff	 735 1178 148065 245.494
pair_coeff	 736 1178 429819 418.27
pair_coeff	 1168 1187 1.51286e+06 784.718
pair_coeff	 1175 1185 1.41883e+06 759.94
pair_coeff	 1174 1187 1.15697e+06 686.237
pair_coeff	 1174 1191 861862 592.288
pair_coeff	 1175 1191 770042 559.85
pair_coeff	 1174 1188 159289 254.629
pair_coeff	 1175 1188 598735 493.664
pair_coeff	 1172 1189 1.36591e+06 745.632
pair_coeff	 1174 1189 714522 539.29
pair_coeff	 1175 1189 426101 416.457
pair_coeff	 963 975 689339 529.701
pair_coeff	 962 977 403147 405.085
pair_coeff	 962 978 144096 242.181
pair_coeff	 963 978 154731 250.959
pair_coeff	 40 998 1.17528e+06 691.647
pair_coeff	 41 998 1.51277e+06 784.695
pair_coeff	 42 998 918364 611.395
pair_coeff	 985 998 86731 187.889
pair_coeff	 44 1003 1.39261e+06 752.885
pair_coeff	 44 1006 694120 531.534
pair_coeff	 45 1006 1.58947e+06 804.342
pair_coeff	 983 1004 560883 477.805
pair_coeff	 985 1004 438358 422.405
pair_coeff	 476 1003 1.20284e+06 699.709
pair_coeff	 986 1004 509860 455.554
pair_coeff	 1007 1022 522291 461.074
pair_coeff	 1008 1022 316677 359.023
pair_coeff	 1005 1022 676387 524.701
pair_coeff	 942 956 128785 228.953
pair_coeff	 943 956 973296 629.415
pair_coeff	 940 957 1.02905e+06 647.191
pair_coeff	 942 957 489301 446.275
pair_coeff	 943 957 729206 544.803
pair_coeff	 960 979 1.56654e+06 798.519
pair_coeff	 962 979 904868 606.886
pair_coeff	 963 979 137918 236.932
pair_coeff	 460 962 575701 484.075
pair_coeff	 459 963 538952 468.37
pair_coeff	 460 963 13114 73.0605
pair_coeff	 444 963 1.45623e+06 769.891
pair_coeff	 963 984 1.34752e+06 740.598
pair_coeff	 984 1001 158891 254.31
pair_coeff	 985 1001 5389.15 46.8354
pair_coeff	 476 1001 903642 606.475
pair_coeff	 460 984 825526 579.669
pair_coeff	 460 985 1.32635e+06 734.758
pair_coeff	 477 985 257306 323.623
pair_coeff	 986 1001 1.15881e+06 686.785
pair_coeff	 42 1002 588566 489.454
pair_coeff	 43 1002 180510 271.06
pair_coeff	 44 1002 486804 445.135
pair_coeff	 45 1002 318400 359.998
pair_coeff	 33 476 1.04853e+06 653.289
pair_coeff	 34 476 491719 447.376
pair_coeff	 46 1002 1.27937e+06 721.626
pair_coeff	 33 1020 636220 508.883
pair_coeff	 34 1020 19436.3 88.9449
pair_coeff	 1003 1020 1.41751e+06 759.587
pair_coeff	 1007 1020 1.53242e+06 789.774
pair_coeff	 985 1002 625078 504.407
pair_coeff	 476 1002 274273 334.123
pair_coeff	 476 1005 361203 383.433
pair_coeff	 476 1020 30627.8 111.653
pair_coeff	 1002 1020 1.53712e+06 790.984
pair_coeff	 34 1018 1.28206e+06 722.383
pair_coeff	 1007 1021 262002 326.562
pair_coeff	 1008 1021 949041 621.522
pair_coeff	 1021 1040 1.08704e+06 665.177
pair_coeff	 1027 1040 1.61243e+06 810.13
pair_coeff	 1027 1041 164903 259.077
pair_coeff	 1028 1038 1.28423e+06 722.997
pair_coeff	 1028 1041 511943 456.483
pair_coeff	 947 959 880607 598.695
pair_coeff	 942 959 349127 376.969
pair_coeff	 460 964 724189 542.925
pair_coeff	 461 964 1.66496e+06 823.22
pair_coeff	 66 461 1.26005e+06 716.157
pair_coeff	 67 461 44502.6 134.588
pair_coeff	 441 461 762437 557.078
pair_coeff	 445 462 867212 594.124
pair_coeff	 446 459 965027 626.735
pair_coeff	 446 462 272240 332.882
pair_coeff	 53 471 418034 412.496
pair_coeff	 53 477 162034 256.813
pair_coeff	 53 478 54339 148.72
pair_coeff	 52 470 1.22842e+06 707.111
pair_coeff	 52 471 205315 289.084
pair_coeff	 51 477 1.21309e+06 702.686
pair_coeff	 52 477 457721 431.633
pair_coeff	 52 478 174688 266.653
pair_coeff	 58 478 1.37775e+06 748.858
pair_coeff	 55 470 406554 406.793
pair_coeff	 55 471 1.46292e+06 771.659
pair_coeff	 52 472 670480 522.405
pair_coeff	 52 474 1.51132e+06 784.318
pair_coeff	 51 475 986901 633.798
pair_coeff	 52 475 1.23054e+06 707.722
pair_coeff	 71 473 1.42262e+06 760.954
pair_coeff	 1047 1060 1.5388e+06 791.418
pair_coeff	 1048 1058 874384 596.575
pair_coeff	 66 497 328915 365.895
pair_coeff	 67 463 1.50343e+06 782.268
pair_coeff	 68 463 307771 353.939
pair_coeff	 67 491 1.21132e+06 702.171
pair_coeff	 67 492 512761 456.848
pair_coeff	 67 497 485844 444.695
pair_coeff	 68 497 84129.4 185.05
pair_coeff	 67 498 1.14676e+06 683.205
pair_coeff	 68 498 1.11034e+06 672.268
pair_coeff	 69 497 1.01619e+06 643.136
pair_coeff	 85 492 1.50401e+06 782.418
pair_coeff	 85 497 204694 288.647
pair_coeff	 86 497 570699 481.968
pair_coeff	 85 498 780560 563.66
pair_coeff	 88 497 1.04027e+06 650.71
pair_coeff	 89 497 815065 575.984
pair_coeff	 463 497 1.00588e+06 639.865
pair_coeff	 463 498 238796 311.766
pair_coeff	 464 498 736105 547.374
pair_coeff	 84 490 919257 611.692
pair_coeff	 83 491 661304 518.818
pair_coeff	 84 491 218015 297.891
pair_coeff	 84 492 1.23447e+06 708.85
pair_coeff	 83 497 172108 264.676
pair_coeff	 84 497 799712 570.533
pair_coeff	 83 498 177991 269.162
pair_coeff	 84 498 192275 279.754
pair_coeff	 76 497 1.36545e+06 745.508
pair_coeff	 82 497 307458 353.759
pair_coeff	 76 498 393928 400.426
pair_coeff	 82 498 497078 449.808
pair_coeff	 443 463 1.44732e+06 767.532
pair_coeff	 437 490 473265 438.901
pair_coeff	 53 465 243588 314.878
pair_coeff	 52 465 386084 396.42
pair_coeff	 58 465 236407 310.202
pair_coeff	 54 465 735484 547.143
pair_coeff	 55 465 52095.7 145.618
pair_coeff	 74 464 1.13231e+06 678.886
pair_coeff	 74 465 836474 583.5
pair_coeff	 57 70 569739 481.562
pair_coeff	 56 72 704800 535.608
pair_coeff	 57 72 436021 421.277
pair_coeff	 71 107 51503.6 144.788
pair_coeff	 107 1075 76632.7 176.613
pair_coeff	 106 1075 1.35634e+06 743.018
pair_coeff	 801 1075 1.33786e+06 737.939
pair_coeff	 1055 1075 248758 183.714
pair_coeff	 127 1075 1.63556e+06 815.919
pair_coeff	 105 1075 969998 628.347
pair_coeff	 1075 1098 90449.8 110.779
pair_coeff	 1072 1098 419535 238.582
pair_coeff	 801 1098 472887 438.726
pair_coeff	 800 1098 432318 419.484
pair_coeff	 1053 1072 133015 134.34
pair_coeff	 1054 1072 332229 212.311
pair_coeff	 1051 1072 222868 173.891
pair_coeff	 1073 1098 109882 122.101
pair_coeff	 1074 1098 53829.7 85.4603
pair_coeff	 1076 1098 274058 192.83
pair_coeff	 1061 1083 797083 569.595
pair_coeff	 1070 1099 547139 272.46
pair_coeff	 1073 1099 469903 252.498
pair_coeff	 1080 1099 385961 228.837
pair_coeff	 1063 1083 1.56746e+06 798.754
pair_coeff	 1067 1083 1.59852e+06 806.627
pair_coeff	 1067 1099 1.58406e+06 802.971
pair_coeff	 85 512 535906 467.045
pair_coeff	 493 511 288851 197.966
pair_coeff	 493 512 139422 137.537
pair_coeff	 492 512 331365 212.035
pair_coeff	 488 505 651134 514.813
pair_coeff	 83 512 1.69063e+06 829.543
pair_coeff	 84 512 309885 355.152
pair_coeff	 488 512 1.67117e+06 824.754
pair_coeff	 489 504 1.03944e+06 650.45
pair_coeff	 489 505 188410 276.927
pair_coeff	 84 488 215655 296.275
pair_coeff	 437 488 303887 351.698
pair_coeff	 57 73 1.28567e+06 723.402
pair_coeff	 71 108 517092 458.773
pair_coeff	 73 108 1.14994e+06 684.15
pair_coeff	 71 106 696894 532.596
pair_coeff	 107 801 657585 517.357
pair_coeff	 107 802 565022 479.564
pair_coeff	 108 802 341434 372.793
pair_coeff	 108 803 394127 400.527
pair_coeff	 106 801 294468 346.205
pair_coeff	 106 802 146725 244.38
pair_coeff	 106 803 529521 464.254
pair_coeff	 109 802 1.07389e+06 661.141
pair_coeff	 109 803 244370 315.383
pair_coeff	 103 801 770564 560.04
pair_coeff	 105 801 139289 238.107
pair_coeff	 102 802 1.56718e+06 798.682
pair_coeff	 103 802 917122 610.981
pair_coeff	 105 802 275877 335.098
pair_coeff	 102 803 201115 286.112
pair_coeff	 103 803 318983 360.328
pair_coeff	 105 803 503136 452.54
pair_coeff	 1098 1115 215378 170.944
pair_coeff	 1098 1116 403163 233.88
pair_coeff	 1099 1115 246970 183.052
pair_coeff	 801 1096 624308 504.096
pair_coeff	 801 1116 1.34638e+06 740.283
pair_coeff	 800 1094 617660 501.405
pair_coeff	 798 1096 683388 527.41
pair_coeff	 800 1096 27624 106.037
pair_coeff	 800 1097 585159 488.035
pair_coeff	 1094 1115 115337 125.094
pair_coeff	 1096 1115 31090.5 64.9482
pair_coeff	 1097 1115 52321.7 84.2548
pair_coeff	 800 1116 509812 455.532
pair_coeff	 1096 1116 115323 125.087
pair_coeff	 1097 1116 306873 204.048
pair_coeff	 1093 1115 419083 238.454
pair_coeff	 1100 1115 549471 273.04
pair_coeff	 1079 1094 228109 175.924
pair_coeff	 1073 1096 544737 271.861
pair_coeff	 1074 1096 356125 219.814
pair_coeff	 1076 1096 127137 131.338
pair_coeff	 1079 1096 206582 167.417
pair_coeff	 1080 1096 383922 228.231
pair_coeff	 1073 1097 134247 134.96
pair_coeff	 1074 1097 173657 153.497
pair_coeff	 1076 1097 328685 211.176
pair_coeff	 1080 1097 246007 182.695
pair_coeff	 102 798 1.10457e+06 670.519
pair_coeff	 103 798 164472 258.738
pair_coeff	 104 798 106718 208.417
pair_coeff	 105 798 508521 454.955
pair_coeff	 103 800 418180 412.568
pair_coeff	 104 800 533628 466.051
pair_coeff	 105 800 215239 295.988
pair_coeff	 1077 1094 241780 181.119
pair_coeff	 1078 1094 458791 249.495
pair_coeff	 1077 1096 99982.8 116.471
pair_coeff	 1078 1096 459952 249.81
pair_coeff	 799 1094 559716 477.307
pair_coeff	 799 1096 572077 482.549
pair_coeff	 1094 1114 69947.4 97.4181
pair_coeff	 1096 1114 113623 124.162
pair_coeff	 1093 1114 231275 177.141
pair_coeff	 1067 1093 554804 475.208
pair_coeff	 1065 1100 737837 548.017
pair_coeff	 1066 1100 1.61329e+06 810.345
pair_coeff	 1067 1100 198372 284.155
pair_coeff	 1095 1114 166518 150.309
pair_coeff	 1090 1114 769240 559.558
pair_coeff	 1090 1103 1.56089e+06 797.076
pair_coeff	 509 521 1.39804e+06 754.352
pair_coeff	 79 787 1.27214e+06 719.585
pair_coeff	 108 788 292447 345.015
pair_coeff	 108 793 928685 614.821
pair_coeff	 80 786 111828 213.349
pair_coeff	 80 787 321999 362.028
pair_coeff	 768 787 1.26193e+06 716.691
pair_coeff	 109 788 92981.1 194.541
pair_coeff	 109 793 544339 470.705
pair_coeff	 94 785 1.25557e+06 714.884
pair_coeff	 96 785 1.06724e+06 659.09
pair_coeff	 96 788 1.14667e+06 683.179
pair_coeff	 108 794 534165 466.286
pair_coeff	 109 794 129219 229.339
pair_coeff	 109 795 496827 449.694
pair_coeff	 109 796 1.55676e+06 796.023
pair_coeff	 109 797 1.01782e+06 643.651
pair_coeff	 102 794 299653 349.24
pair_coeff	 102 795 309747 355.073
pair_coeff	 102 796 226288 303.491
pair_coeff	 103 796 879212 598.22
pair_coeff	 104 796 1.27482e+06 720.341
pair_coeff	 102 797 152883 249.456
pair_coeff	 103 797 136854 236.017
pair_coeff	 104 797 292114 344.818
pair_coeff	 105 797 770636 560.066
pair_coeff	 96 794 817104 576.704
pair_coeff	 96 795 97919.7 199.641
pair_coeff	 96 796 273163 333.446
pair_coeff	 101 794 1.35607e+06 742.942
pair_coeff	 101 795 238735 311.725
pair_coeff	 101 796 113668 215.096
pair_coeff	 101 797 528075 463.62
pair_coeff	 803 1121 1.65273e+06 820.191
pair_coeff	 1094 1113 401676 233.449
pair_coeff	 798 1121 276804 335.661
pair_coeff	 800 1121 978639 631.14
pair_coeff	 798 1122 594162 491.775
pair_coeff	 800 1122 697896 532.978
pair_coeff	 797 1121 392688 399.795
pair_coeff	 1095 1113 259171 187.52
pair_coeff	 799 1113 1.68468e+06 828.082
pair_coeff	 799 1121 781928 564.154
pair_coeff	 799 1122 896395 604.037
pair_coeff	 1088 1105 982366 632.34
pair_coeff	 1095 1107 1.19491e+06 697.399
pair_coeff	 1090 1104 214451 295.446
pair_coeff	 1091 1104 1.03417e+06 648.798
pair_coeff	 1090 1105 505813 453.742
pair_coeff	 1091 1105 441531 423.931
pair_coeff	 1090 1107 197394 283.453
pair_coeff	 1091 1107 375657 391.03
pair_coeff	 509 525 382977 394.821
pair_coeff	 509 526 1.31375e+06 731.259
pair_coeff	 506 525 1.20381e+06 699.991
pair_coeff	 508 525 590400 490.216
pair_coeff	 509 524 651735 515.05
pair_coeff	 508 524 170118 263.142
pair_coeff	 765 783 324933 363.673
pair_coeff	 765 784 324743 363.567
pair_coeff	 745 764 1.16731e+06 689.297
pair_coeff	 747 764 791550 567.614
pair_coeff	 748 764 373482 389.896
pair_coeff	 1154 1169 666286 520.768
pair_coeff	 1152 1169 957321 624.228
pair_coeff	 1155 1169 817761 576.936
pair_coeff	 985 1016 953547 622.996
pair_coeff	 460 988 802665 571.586
pair_coeff	 471 1016 768235 559.192
pair_coeff	 477 1016 647668 513.441
pair_coeff	 478 1016 981279 631.99
pair_coeff	 472 1016 363445 384.622
pair_coeff	 474 1016 218451 298.189
pair_coeff	 475 1016 278971 336.972
pair_coeff	 987 1016 66182 94.7597
pair_coeff	 988 1016 79635.5 103.946
pair_coeff	 989 1016 88282.9 109.444
pair_coeff	 990 1016 67954.8 96.0204
pair_coeff	 996 1016 469262 252.326
pair_coeff	 997 1016 60689.5 90.7425
pair_coeff	 444 988 554654 475.144
pair_coeff	 444 989 1.11511e+06 673.711
pair_coeff	 445 989 790160 567.116
pair_coeff	 447 989 510100 455.661
pair_coeff	 446 988 477115 440.683
pair_coeff	 446 989 34069.6 117.76
pair_coeff	 212 994 548504 472.503
pair_coeff	 192 994 442830 424.554
pair_coeff	 457 989 146657 244.324
pair_coeff	 455 990 464288 434.718
pair_coeff	 456 990 511096 456.105
pair_coeff	 457 990 165015 259.165
pair_coeff	 456 994 1.00323e+06 639.019
pair_coeff	 456 997 1.50083e+06 781.592
pair_coeff	 193 994 671963 522.982
pair_coeff	 448 989 1.58877e+06 804.164
pair_coeff	 458 989 925971 613.922
pair_coeff	 984 1017 1.61434e+06 810.61
pair_coeff	 985 1017 173580 265.805
pair_coeff	 476 1017 464887 434.999
pair_coeff	 477 1017 1.11181e+06 672.711
pair_coeff	 472 1014 1.3823e+06 750.092
pair_coeff	 474 1014 1.53284e+06 789.884
pair_coeff	 474 1017 744220 550.383
pair_coeff	 475 1017 314236 357.637
pair_coeff	 474 1036 336087 369.863
pair_coeff	 996 1009 563676 478.993
pair_coeff	 987 1010 421849 239.239
pair_coeff	 994 1010 217403 171.746
pair_coeff	 996 1010 49079.8 81.6028
pair_coeff	 997 1010 122912 129.137
pair_coeff	 994 1011 81871.6 105.395
pair_coeff	 996 1011 111418 122.951
pair_coeff	 997 1011 345124 216.392
pair_coeff	 994 1012 158236 146.523
pair_coeff	 996 1012 492483 258.493
pair_coeff	 990 1013 273312 192.567
pair_coeff	 994 1013 201562 165.37
pair_coeff	 996 1013 427996 240.976
pair_coeff	 997 1013 399379 232.78
pair_coeff	 989 1014 215115 170.84
pair_coeff	 990 1014 61651.6 91.4588
pair_coeff	 997 1014 180929 156.678
pair_coeff	 986 1017 385136 395.933
pair_coeff	 987 1017 43420.8 76.7543
pair_coeff	 988 1017 276052 193.53
pair_coeff	 990 1017 301715 202.326
pair_coeff	 996 1017 119425 127.292
pair_coeff	 997 1017 47501.3 80.2799
pair_coeff	 1010 1036 416325 237.668
pair_coeff	 1011 1036 113174 123.916
pair_coeff	 1012 1036 371277 224.441
pair_coeff	 1013 1036 90092.9 110.56
pair_coeff	 1014 1036 255563 186.21
pair_coeff	 469 1014 1.57392e+06 800.396
pair_coeff	 995 1011 268892 191.004
pair_coeff	 995 1012 113650 124.176
pair_coeff	 192 1012 785939 565.599
pair_coeff	 993 1011 234728 178.458
pair_coeff	 991 1013 142862 139.223
pair_coeff	 993 1013 108409 121.279
pair_coeff	 991 1014 103773 118.658
pair_coeff	 992 1014 454881 248.429
pair_coeff	 993 1014 374037 225.274
pair_coeff	 173 1011 1.35681e+06 743.146
pair_coeff	 175 1011 569379 481.41
pair_coeff	 173 1012 1.15398e+06 685.353
pair_coeff	 174 1012 1.28062e+06 721.978
pair_coeff	 175 1012 39373.5 126.595
pair_coeff	 173 1013 67700 166
pair_coeff	 174 1013 1.03529e+06 649.149
pair_coeff	 175 1013 422971 414.925
pair_coeff	 173 1014 1.14469e+06 682.587
pair_coeff	 171 1013 1.34881e+06 740.951
pair_coeff	 172 1013 993022 635.761
pair_coeff	 172 1014 1.26139e+06 716.536
pair_coeff	 1007 1024 286066 341.23
pair_coeff	 1008 1024 311085 355.84
pair_coeff	 1007 1037 539072 468.422
pair_coeff	 1012 1024 1.15432e+06 685.451
pair_coeff	 1012 1030 224422 174.496
pair_coeff	 1011 1037 147142 141.294
pair_coeff	 1012 1037 128077 131.823
pair_coeff	 1013 1037 430219 241.601
pair_coeff	 175 1029 1.28102e+06 722.091
pair_coeff	 175 1030 383262 394.968
pair_coeff	 173 1031 1.43799e+06 765.055
pair_coeff	 174 1031 313331 357.121
pair_coeff	 175 1031 75240.5 175.001
pair_coeff	 174 1032 194743 281.544
pair_coeff	 175 1032 60707.1 157.193
pair_coeff	 176 1032 344265 374.335
pair_coeff	 150 1031 711812 538.266
pair_coeff	 152 1031 1.00769e+06 640.438
pair_coeff	 150 1032 442400 424.348
pair_coeff	 151 1032 835062 583.007
pair_coeff	 152 1032 54414 148.823
pair_coeff	 1025 1042 868867 594.69
pair_coeff	 1027 1042 432570 419.607
pair_coeff	 1027 1044 309450 354.903
pair_coeff	 1028 1042 194834 281.609
pair_coeff	 1028 1043 1.33644e+06 737.545
pair_coeff	 1028 1044 228396 304.901
pair_coeff	 425 440 376115 391.268
pair_coeff	 426 440 197796 283.742
pair_coeff	 423 440 547539 472.087
pair_coeff	 425 442 337759 370.781
pair_coeff	 426 442 533669 466.069
pair_coeff	 446 468 103051 204.805
pair_coeff	 446 469 141823 240.263
pair_coeff	 472 1015 1.16408e+06 688.343
pair_coeff	 473 1015 728984 544.72
pair_coeff	 472 1035 373920 390.125
pair_coeff	 473 1035 20213.1 90.7049
pair_coeff	 474 1035 636871 509.143
pair_coeff	 989 1015 271785 192.029
pair_coeff	 990 1015 187410 159.46
pair_coeff	 1013 1035 230166 176.715
pair_coeff	 1014 1035 141460 138.538
pair_coeff	 468 1015 1.1306e+06 678.373
pair_coeff	 469 1015 42917 132.169
pair_coeff	 1015 1035 61995.6 91.7137
pair_coeff	 127 1035 1.02669e+06 646.45
pair_coeff	 991 1015 158537 146.662
pair_coeff	 992 1015 177921 155.37
pair_coeff	 173 1015 714602 539.32
pair_coeff	 171 1015 891477 602.378
pair_coeff	 172 1015 63573.8 160.862
pair_coeff	 149 1035 92131.3 193.65
pair_coeff	 473 1034 986979 633.823
pair_coeff	 1013 1033 500732 260.649
pair_coeff	 1011 1034 523014 266.385
pair_coeff	 1013 1034 97581.6 115.063
pair_coeff	 1014 1034 253750 185.548
pair_coeff	 1036 1055 426672 240.603
pair_coeff	 1036 1056 449347 246.913
pair_coeff	 1031 1054 352141 218.581
pair_coeff	 1030 1056 248758 183.714
pair_coeff	 1031 1056 136699 136.187
pair_coeff	 1037 1056 459973 249.816
pair_coeff	 1015 1034 415194 237.345
pair_coeff	 1035 1054 238446 179.866
pair_coeff	 1035 1055 31292.2 65.1586
pair_coeff	 1033 1053 236694 179.204
pair_coeff	 1033 1054 69219.6 96.9099
pair_coeff	 1034 1054 103312 118.394
pair_coeff	 1033 1055 149584 142.461
pair_coeff	 1034 1055 52634.3 84.5061
pair_coeff	 1033 1056 139317 137.485
pair_coeff	 1034 1056 237195 179.393
pair_coeff	 126 1053 892019 602.561
pair_coeff	 127 1053 654536 516.156
pair_coeff	 128 1053 37198.7 123.049
pair_coeff	 129 1053 757501 555.272
pair_coeff	 127 1054 984615 633.064
pair_coeff	 128 1054 938533 618.072
pair_coeff	 126 1055 1.32515e+06 734.424
pair_coeff	 127 1055 79342.8 179.708
pair_coeff	 128 1055 820863 578.029
pair_coeff	 173 1033 379104 392.82
pair_coeff	 174 1033 348089 376.409
pair_coeff	 175 1033 363054 384.415
pair_coeff	 149 1033 353645 379.401
pair_coeff	 149 1034 906440 607.413
pair_coeff	 148 1033 730119 545.144
pair_coeff	 150 1033 57537.6 153.035
pair_coeff	 151 1033 1.56288e+06 797.585
pair_coeff	 152 1033 1.38327e+06 750.356
pair_coeff	 150 1053 327319 365.006
pair_coeff	 151 1053 870650 595.3
pair_coeff	 152 1053 1.16613e+06 688.951
pair_coeff	 1032 1050 333849 212.828
pair_coeff	 1027 1057 362113 383.916
pair_coeff	 1030 1057 451945 247.626
pair_coeff	 1031 1057 212257 169.701
pair_coeff	 1032 1057 285221 196.718
pair_coeff	 128 1051 600175 494.258
pair_coeff	 128 1052 428831 417.789
pair_coeff	 129 1052 493494 448.183
pair_coeff	 152 1049 983234 632.62
pair_coeff	 152 1050 558152 476.64
pair_coeff	 150 1051 652313 515.279
pair_coeff	 151 1051 331824 367.509
pair_coeff	 152 1051 128643 228.827
pair_coeff	 150 1052 663834 519.809
pair_coeff	 151 1052 86806.6 187.971
pair_coeff	 152 1052 46541.5 137.637
pair_coeff	 153 1052 305551 352.66
pair_coeff	 1047 1061 110718 212.287
pair_coeff	 1047 1062 442695 424.489
pair_coeff	 1048 1061 227458 304.274
pair_coeff	 1045 1062 1.10126e+06 669.513
pair_coeff	 1048 1062 111942 213.458
pair_coeff	 463 485 642136 511.244
pair_coeff	 464 485 986815 633.771
pair_coeff	 437 485 495469 449.079
pair_coeff	 425 439 467229 436.093
pair_coeff	 426 439 1.24668e+06 712.346
pair_coeff	 464 482 1.49958e+06 781.266
pair_coeff	 74 467 153213 249.725
pair_coeff	 75 467 587315 488.933
pair_coeff	 74 481 1.20217e+06 699.515
pair_coeff	 75 481 620420 502.524
pair_coeff	 445 466 1.52655e+06 788.259
pair_coeff	 445 480 914007 609.943
pair_coeff	 446 466 181632 271.901
pair_coeff	 469 479 388164 397.486
pair_coeff	 446 480 250951 319.601
pair_coeff	 468 480 392125 399.509
pair_coeff	 469 480 79600.9 180
pair_coeff	 92 481 43219.4 132.634
pair_coeff	 438 482 1.48071e+06 776.336
pair_coeff	 107 127 175200 154.178
pair_coeff	 103 125 558800 275.348
pair_coeff	 105 125 124279 129.853
pair_coeff	 105 126 528803 267.855
pair_coeff	 107 1074 1.06337e+06 657.895
pair_coeff	 107 1076 809810 574.124
pair_coeff	 106 1076 1.13788e+06 680.553
pair_coeff	 801 1076 840037 584.741
pair_coeff	 800 1076 288764 342.836
pair_coeff	 1053 1071 555989 274.655
pair_coeff	 1053 1073 255710 186.263
pair_coeff	 1052 1070 366510 222.996
pair_coeff	 1047 1071 485320 444.456
pair_coeff	 1050 1071 510494 263.178
pair_coeff	 1051 1071 215416 170.959
pair_coeff	 1052 1071 329149 211.325
pair_coeff	 128 1073 970916 628.644
pair_coeff	 129 1073 1.59017e+06 804.518
pair_coeff	 126 1074 1.38252e+06 750.153
pair_coeff	 128 1074 431070 418.878
pair_coeff	 129 1074 1.441e+06 765.854
pair_coeff	 125 1076 1.48882e+06 778.459
pair_coeff	 126 1076 665954 520.639
pair_coeff	 128 1076 323911 363.101
pair_coeff	 129 1076 383100 394.885
pair_coeff	 128 1079 1.64229e+06 817.598
pair_coeff	 129 1079 201981 286.727
pair_coeff	 128 1080 1.56707e+06 798.654
pair_coeff	 129 1080 596383 492.693
pair_coeff	 105 1074 1.2326e+06 708.313
pair_coeff	 103 1076 1.10353e+06 670.203
pair_coeff	 104 1076 1.00757e+06 640.4
pair_coeff	 105 1076 57102.1 152.454
pair_coeff	 130 1076 1.0074e+06 640.347
pair_coeff	 131 1076 1.5177e+06 785.973
pair_coeff	 130 1079 494284 448.541
pair_coeff	 1047 1064 169792 262.889
pair_coeff	 1048 1063 578892 485.415
pair_coeff	 1048 1064 77077.9 177.125
pair_coeff	 488 503 457191 431.383
pair_coeff	 436 489 1.49501e+06 780.075
pair_coeff	 437 489 6500.82 51.4397
pair_coeff	 489 503 119983 220.991
pair_coeff	 486 503 924622 613.474
pair_coeff	 84 486 121901 222.75
pair_coeff	 84 499 1.51845e+06 786.168
pair_coeff	 75 483 665125 520.314
pair_coeff	 76 483 438929 422.68
pair_coeff	 436 484 1.58306e+06 802.717
pair_coeff	 437 484 197620 283.616
pair_coeff	 437 486 887281 600.959
pair_coeff	 437 487 1.24367e+06 711.487
pair_coeff	 466 483 974257 629.725
pair_coeff	 489 499 976406 630.419
pair_coeff	 74 92 1.17109e+06 690.413
pair_coeff	 75 92 153035 249.58
pair_coeff	 106 124 233612 178.033
pair_coeff	 103 124 160065 147.368
pair_coeff	 104 124 501055 260.733
pair_coeff	 105 124 80168.7 104.293
pair_coeff	 800 1077 1.35718e+06 743.247
pair_coeff	 800 1078 1.11608e+06 674.002
pair_coeff	 798 1095 755794 554.646
pair_coeff	 800 1095 569692 481.542
pair_coeff	 128 1077 683507 527.455
pair_coeff	 129 1077 138893 237.768
pair_coeff	 129 1078 585908 488.347
pair_coeff	 104 1077 987416 633.964
pair_coeff	 105 1077 910513 608.776
pair_coeff	 103 1078 495450 449.07
pair_coeff	 104 1078 29185.2 108.992
pair_coeff	 105 1078 447384 426.731
pair_coeff	 1077 1095 390650 230.222
pair_coeff	 1078 1095 191764 161.301
pair_coeff	 799 1078 778854 563.044
pair_coeff	 799 1095 33936.9 117.53
pair_coeff	 130 1077 165861 259.828
pair_coeff	 131 1077 795937 569.185
pair_coeff	 130 1078 113658 215.087
pair_coeff	 131 1078 280759 338.05
pair_coeff	 122 1078 1.00135e+06 638.42
pair_coeff	 1065 1087 619553 502.173
pair_coeff	 1066 1087 161384 256.298
pair_coeff	 1067 1087 87966 189.222
pair_coeff	 1068 1087 45460.8 136.029
pair_coeff	 1067 1092 874393 596.578
pair_coeff	 1068 1092 792995 568.132
pair_coeff	 1066 1086 740979 549.183
pair_coeff	 84 501 135022 234.432
pair_coeff	 84 502 1.232e+06 708.14
pair_coeff	 488 502 147295 244.855
pair_coeff	 489 502 303624 351.546
pair_coeff	 103 799 1.00326e+06 639.03
pair_coeff	 104 799 144734 242.716
pair_coeff	 228 247 1.38075e+06 749.672
pair_coeff	 211 995 1.5056e+06 782.833
pair_coeff	 212 995 309134 354.722
pair_coeff	 192 209 989399 634.6
pair_coeff	 192 995 14536.2 76.9201
pair_coeff	 191 211 508727 262.722
pair_coeff	 193 211 181656 156.993
pair_coeff	 191 995 340682 372.382
pair_coeff	 193 995 414248 410.624
pair_coeff	 192 204 732733 546.119
pair_coeff	 174 192 416321 237.667
pair_coeff	 175 192 83218.9 106.259
pair_coeff	 187 204 57741.3 153.305
pair_coeff	 188 204 153719 250.137
pair_coeff	 211 454 956722 624.032
pair_coeff	 212 454 756327 554.842
pair_coeff	 212 455 607206 497.144
pair_coeff	 211 456 329308 366.113
pair_coeff	 212 456 14237.3 76.1251
pair_coeff	 238 454 797060 569.587
pair_coeff	 239 454 341239 372.687
pair_coeff	 238 455 439590 422.998
pair_coeff	 239 455 370571 388.374
pair_coeff	 239 456 225912 303.238
pair_coeff	 238 457 584460 487.744
pair_coeff	 195 452 1.26238e+06 716.819
pair_coeff	 195 454 1.43345e+06 763.845
pair_coeff	 240 454 502749 452.366
pair_coeff	 240 456 893954 603.214
pair_coeff	 234 452 224910 302.565
pair_coeff	 235 452 518115 459.227
pair_coeff	 236 452 80219.2 180.698
pair_coeff	 237 452 507427 454.465
pair_coeff	 233 454 497211 449.868
pair_coeff	 234 454 236928 310.544
pair_coeff	 236 454 90791.3 192.237
pair_coeff	 237 454 115944 217.239
pair_coeff	 236 455 922919 612.909
pair_coeff	 237 455 220215 299.391
pair_coeff	 237 456 732782 546.137
pair_coeff	 237 457 1.3562e+06 742.979
pair_coeff	 213 452 1.07016e+06 659.993
pair_coeff	 215 452 1.02275e+06 645.205
pair_coeff	 213 454 47003.7 138.318
pair_coeff	 214 454 972464 629.145
pair_coeff	 215 454 785029 565.271
pair_coeff	 213 455 705601 535.913
pair_coeff	 213 456 325531 364.008
pair_coeff	 431 452 299593 201.614
pair_coeff	 433 452 542976 271.421
pair_coeff	 211 993 1.38989e+06 752.15
pair_coeff	 212 993 423591 415.229
pair_coeff	 192 993 428643 417.698
pair_coeff	 454 991 752611 553.477
pair_coeff	 455 991 118184 219.328
pair_coeff	 456 991 200458 285.645
pair_coeff	 457 991 178931 269.871
pair_coeff	 452 992 445799 425.975
pair_coeff	 454 992 166241 260.126
pair_coeff	 455 992 96164.5 197.843
pair_coeff	 456 992 680845 526.427
pair_coeff	 457 992 143001 241.259
pair_coeff	 455 993 753759 553.899
pair_coeff	 456 993 279090 337.044
pair_coeff	 195 991 827549 580.378
pair_coeff	 195 992 37804.7 124.047
pair_coeff	 195 993 826532 580.022
pair_coeff	 173 195 378482 226.609
pair_coeff	 193 991 587632 489.065
pair_coeff	 193 992 390018 398.434
pair_coeff	 194 992 621910 503.127
pair_coeff	 191 993 551864 473.948
pair_coeff	 193 993 29302.6 109.211
pair_coeff	 194 993 815832 576.255
pair_coeff	 458 991 1.30095e+06 727.686
pair_coeff	 451 992 502091 452.07
pair_coeff	 458 992 268168 330.383
pair_coeff	 170 195 390154 230.076
pair_coeff	 171 195 92169.3 111.827
pair_coeff	 172 195 76295.4 101.743
pair_coeff	 172 992 345857 375.2
pair_coeff	 174 190 183675 157.862
pair_coeff	 175 190 275525 193.346
pair_coeff	 173 191 236040 178.956
pair_coeff	 174 191 106996 120.486
pair_coeff	 175 191 91897.4 111.662
pair_coeff	 173 193 65865.9 94.5331
pair_coeff	 174 193 161908 148.213
pair_coeff	 175 193 393947 231.192
pair_coeff	 173 194 112854 123.741
pair_coeff	 174 194 363444 222.061
pair_coeff	 176 190 210393 168.954
pair_coeff	 176 191 566358 277.204
pair_coeff	 171 193 289130 198.062
pair_coeff	 170 194 259029 187.468
pair_coeff	 171 194 98692.6 115.717
pair_coeff	 172 194 331936 212.217
pair_coeff	 150 176 252522 185.099
pair_coeff	 151 176 432855 242.34
pair_coeff	 152 176 325076 210.013
pair_coeff	 238 430 19184.7 88.3673
pair_coeff	 256 430 1.31405e+06 731.341
pair_coeff	 257 430 492818 447.876
pair_coeff	 262 430 239249 312.061
pair_coeff	 263 430 848874 587.808
pair_coeff	 236 430 494415 448.601
pair_coeff	 237 430 587522 489.02
pair_coeff	 261 427 281940 338.761
pair_coeff	 259 430 71728.7 170.868
pair_coeff	 260 430 49334.4 141.706
pair_coeff	 261 430 178056 269.211
pair_coeff	 238 458 994833 636.34
pair_coeff	 236 451 800869 570.946
pair_coeff	 429 449 440506 244.472
pair_coeff	 429 450 226007 175.112
pair_coeff	 431 449 524675 266.808
pair_coeff	 431 450 60501 90.6014
pair_coeff	 432 450 70523.1 97.8181
pair_coeff	 433 450 241660 181.074
pair_coeff	 434 450 338157 214.197
pair_coeff	 431 451 134006 134.839
pair_coeff	 432 451 476099 254.157
pair_coeff	 126 149 95132.1 113.61
pair_coeff	 127 149 26730.5 60.2223
pair_coeff	 128 149 281010 195.261
pair_coeff	 149 169 350264 217.997
pair_coeff	 149 170 146203 140.842
pair_coeff	 149 171 86925.5 108.599
pair_coeff	 149 172 107126 120.559
pair_coeff	 148 169 137113 136.394
pair_coeff	 150 169 524124 266.668
pair_coeff	 148 170 92750.4 112.179
pair_coeff	 150 170 131048 133.343
pair_coeff	 148 171 261566 188.384
pair_coeff	 150 171 461732 250.293
pair_coeff	 146 169 453594 248.077
pair_coeff	 147 169 140756 138.193
pair_coeff	 147 170 492658 258.539
pair_coeff	 126 148 102162 117.733
pair_coeff	 127 148 128397 131.987
pair_coeff	 128 148 80686.5 104.629
pair_coeff	 128 150 279433 194.712
pair_coeff	 128 154 310076 205.111
pair_coeff	 129 154 155164 145.094
pair_coeff	 148 177 332467 212.387
pair_coeff	 150 177 87561.6 108.996
pair_coeff	 151 177 178315 155.542
pair_coeff	 152 177 521144 265.909
pair_coeff	 130 154 497208 259.73
pair_coeff	 261 422 1.15287e+06 685.023
pair_coeff	 405 419 299986 349.434
pair_coeff	 406 419 577736 484.93
pair_coeff	 403 420 728125 544.399
pair_coeff	 405 420 433564 420.089
pair_coeff	 406 420 116106 217.391
pair_coeff	 406 421 467263 436.109
pair_coeff	 405 422 137287 236.39
pair_coeff	 406 422 49765.8 142.325
pair_coeff	 419 438 625112 504.421
pair_coeff	 421 438 1.6944e+06 830.466
pair_coeff	 129 144 360521 221.166
pair_coeff	 129 145 538926 270.407
pair_coeff	 125 146 103564 118.538
pair_coeff	 126 146 210480 168.989
pair_coeff	 128 146 388536 229.599
pair_coeff	 129 146 371473 224.501
pair_coeff	 125 147 370471 224.197
pair_coeff	 126 147 134538 135.106
pair_coeff	 128 147 83263.4 106.287
pair_coeff	 129 147 147985 141.698
pair_coeff	 104 131 438999 244.054
pair_coeff	 105 131 567508 277.485
pair_coeff	 124 146 555377 274.503
pair_coeff	 130 144 268686 190.931
pair_coeff	 130 145 174621 153.922
pair_coeff	 131 145 179510 156.062
pair_coeff	 130 146 267997 190.686
pair_coeff	 131 146 111646 123.077
pair_coeff	 130 147 462359 250.463
pair_coeff	 131 147 550551 273.308
pair_coeff	 119 145 447323 426.702
pair_coeff	 122 145 520781 265.816
pair_coeff	 122 146 549057 272.937
pair_coeff	 90 112 821201 578.148
pair_coeff	 92 112 44529 134.628
pair_coeff	 100 110 1.13133e+06 678.593
pair_coeff	 99 112 1.46699e+06 772.73
pair_coeff	 99 113 143696 241.844
pair_coeff	 100 113 400005 403.503
pair_coeff	 104 116 827985 580.531
pair_coeff	 104 121 1.13638e+06 680.105
pair_coeff	 103 122 408980 235.562
pair_coeff	 104 122 117817 126.432
pair_coeff	 102 123 563516 276.507
pair_coeff	 103 123 122987 129.177
pair_coeff	 104 123 130587 133.108
pair_coeff	 105 123 288515 197.851
pair_coeff	 100 115 1.16397e+06 688.313
pair_coeff	 99 116 196634 282.907
pair_coeff	 100 116 150739 247.701
pair_coeff	 99 123 537358 467.677
pair_coeff	 97 114 1.31262e+06 730.944
pair_coeff	 99 114 686054 528.437
pair_coeff	 100 114 285841 341.096
pair_coeff	 228 241 865798 593.639
pair_coeff	 208 221 1.38793e+06 751.619
pair_coeff	 207 221 527634 463.426
pair_coeff	 185 202 835173 583.046
pair_coeff	 187 202 296735 347.535
pair_coeff	 188 202 188000 276.626
pair_coeff	 187 203 972337 629.104
pair_coeff	 188 203 806667 573.009
pair_coeff	 251 267 1.54078e+06 791.927
pair_coeff	 251 268 584240 487.652
pair_coeff	 250 267 230990 306.628
pair_coeff	 248 268 783489 564.717
pair_coeff	 250 268 406931 406.981
pair_coeff	 244 266 1.06371e+06 658
pair_coeff	 228 244 247378 317.318
pair_coeff	 228 245 195598 282.161
pair_coeff	 227 244 82972.6 183.773
pair_coeff	 225 245 1.47956e+06 776.034
pair_coeff	 227 245 497559 450.025
pair_coeff	 208 224 854395 589.717
pair_coeff	 207 224 118497 219.618
pair_coeff	 212 224 1.20799e+06 701.205
pair_coeff	 212 229 697788 532.937
pair_coeff	 211 230 224787 174.638
pair_coeff	 212 230 180360 156.431
pair_coeff	 211 231 190843 160.913
pair_coeff	 205 224 1.60583e+06 808.47
pair_coeff	 213 230 225081 174.752
pair_coeff	 213 231 111569 123.034
pair_coeff	 214 231 290565 198.553
pair_coeff	 213 232 76768.6 102.058
pair_coeff	 214 232 81799.1 105.348
pair_coeff	 215 232 120375 127.798
pair_coeff	 213 240 235051 178.581
pair_coeff	 192 210 285828 196.927
pair_coeff	 191 210 212705 169.88
pair_coeff	 193 210 341059 215.114
pair_coeff	 190 216 382856 227.914
pair_coeff	 191 216 517236 264.91
pair_coeff	 193 216 393353 231.018
pair_coeff	 194 216 214390 170.552
pair_coeff	 190 217 227804 175.806
pair_coeff	 191 217 215062 170.819
pair_coeff	 193 217 469147 252.295
pair_coeff	 187 217 461392 433.361
pair_coeff	 196 216 158854 146.809
pair_coeff	 197 216 218269 172.088
pair_coeff	 197 217 540336 270.761
pair_coeff	 188 198 1.05504e+06 655.314
pair_coeff	 187 201 118200 219.342
pair_coeff	 188 201 483296 443.528
pair_coeff	 176 184 1.45973e+06 770.815
pair_coeff	 162 182 940181 618.614
pair_coeff	 164 182 295358 346.728
pair_coeff	 165 182 97990.4 199.713
pair_coeff	 165 183 1.134e+06 679.392
pair_coeff	 164 184 459097 432.281
pair_coeff	 165 184 320540 361.206
pair_coeff	 251 270 1.60581e+06 808.464
pair_coeff	 250 270 469528 437.165
pair_coeff	 262 276 402304 233.631
pair_coeff	 253 283 505552 261.901
pair_coeff	 256 283 253942 185.618
pair_coeff	 262 283 367173 223.197
pair_coeff	 263 283 160296 147.474
pair_coeff	 260 276 337902 214.116
pair_coeff	 238 253 184585 158.253
pair_coeff	 239 253 483404 256.099
pair_coeff	 238 254 351513 218.386
pair_coeff	 239 254 84967.3 107.369
pair_coeff	 238 255 361074 221.336
pair_coeff	 239 255 130682 133.156
pair_coeff	 238 256 150951 143.11
pair_coeff	 238 262 417532 238.012
pair_coeff	 238 263 101873 117.566
pair_coeff	 240 254 324192 209.727
pair_coeff	 240 255 218371 172.128
pair_coeff	 237 253 318355 207.831
pair_coeff	 237 254 120565 127.898
pair_coeff	 233 255 304924 203.399
pair_coeff	 234 255 205494 166.976
pair_coeff	 236 255 77542.6 102.571
pair_coeff	 237 255 63640.2 92.9222
pair_coeff	 236 256 87922.3 109.22
pair_coeff	 237 256 105592 119.693
pair_coeff	 236 257 152074 143.642
pair_coeff	 234 258 400853 233.209
pair_coeff	 235 258 214742 170.692
pair_coeff	 236 258 217154 171.648
pair_coeff	 237 263 298310 201.181
pair_coeff	 213 233 114742 124.772
pair_coeff	 214 233 351289 218.316
pair_coeff	 215 233 291115 198.74
pair_coeff	 215 234 415832 237.527
pair_coeff	 215 235 265313 189.729
pair_coeff	 195 213 183997 158.001
pair_coeff	 195 214 123133 129.253
pair_coeff	 195 215 68965.1 96.7316
pair_coeff	 195 453 839166 584.438
pair_coeff	 193 213 143937 139.746
pair_coeff	 194 213 171845 152.694
pair_coeff	 193 214 205882 167.133
pair_coeff	 194 214 72043.8 98.8672
pair_coeff	 194 215 143656 139.61
pair_coeff	 233 453 1.18675e+06 695.016
pair_coeff	 234 453 65458.4 163.229
pair_coeff	 235 453 36041.8 121.12
pair_coeff	 236 453 123291 224.017
pair_coeff	 213 453 969788 628.279
pair_coeff	 214 453 1.34552e+06 740.046
pair_coeff	 215 453 78803.5 179.096
pair_coeff	 196 214 216114 171.236
pair_coeff	 196 215 266528 190.163
pair_coeff	 431 453 326126 210.352
pair_coeff	 432 453 427912 240.952
pair_coeff	 433 453 65471.3 94.2495
pair_coeff	 174 197 418218 238.207
pair_coeff	 176 196 387608 229.324
pair_coeff	 176 197 170315 152.013
pair_coeff	 170 196 208702 168.274
pair_coeff	 171 196 445554 245.869
pair_coeff	 177 196 190823 160.905
pair_coeff	 177 197 286838 197.275
pair_coeff	 164 197 914620 610.147
pair_coeff	 164 181 63752.3 161.088
pair_coeff	 165 181 192663 280.036
pair_coeff	 238 429 450376 428.156
pair_coeff	 257 410 278159 336.481
pair_coeff	 258 410 201155 286.14
pair_coeff	 257 429 755254 554.448
pair_coeff	 236 429 780417 563.609
pair_coeff	 259 410 10852.2 66.4618
pair_coeff	 260 410 362076 383.897
pair_coeff	 261 410 266354 329.264
pair_coeff	 259 428 1.22411e+06 705.869
pair_coeff	 261 428 1.10198e+06 669.731
pair_coeff	 410 428 242505 181.39
pair_coeff	 259 429 131403 231.269
pair_coeff	 260 429 409146 408.088
pair_coeff	 261 429 835003 582.986
pair_coeff	 410 429 371945 224.643
pair_coeff	 279 410 1.54167e+06 792.154
pair_coeff	 393 410 150328 142.815
pair_coeff	 391 410 294878 200.021
pair_coeff	 392 410 253408 185.423
pair_coeff	 238 431 638430 509.766
pair_coeff	 257 431 451165 428.531
pair_coeff	 258 431 419977 413.454
pair_coeff	 234 431 1.05764e+06 656.12
pair_coeff	 235 431 710047 537.598
pair_coeff	 236 431 58381.9 154.154
pair_coeff	 237 431 1.14103e+06 681.496
pair_coeff	 235 432 1.66444e+06 823.092
pair_coeff	 236 432 1.63091e+06 814.759
pair_coeff	 235 433 170971 263.801
pair_coeff	 259 431 383584 395.134
pair_coeff	 410 434 462685 250.551
pair_coeff	 411 431 355506 219.623
pair_coeff	 409 432 282384 195.738
pair_coeff	 411 432 75813.9 101.421
pair_coeff	 411 433 111422 122.953
pair_coeff	 409 434 143782 139.671
pair_coeff	 411 434 153617 144.369
pair_coeff	 412 432 300165 201.806
pair_coeff	 412 433 103946 118.757
pair_coeff	 413 433 71949.3 98.8023
pair_coeff	 412 434 481542 255.606
pair_coeff	 408 434 370321 224.152
pair_coeff	 153 161 653930 515.917
pair_coeff	 151 166 972868 629.276
pair_coeff	 152 166 1.27937e+06 721.628
pair_coeff	 153 166 833625 582.505
pair_coeff	 150 167 285301 196.746
pair_coeff	 151 167 149718 142.525
pair_coeff	 153 167 217302 171.706
pair_coeff	 154 167 432443 242.224
pair_coeff	 148 168 478458 254.786
pair_coeff	 153 168 440845 244.566
pair_coeff	 154 168 196258 163.18
pair_coeff	 147 168 215992 171.188
pair_coeff	 142 158 676111 524.594
pair_coeff	 142 161 518921 459.584
pair_coeff	 141 158 112563 214.049
pair_coeff	 141 161 150726 247.69
pair_coeff	 410 435 268312 190.798
pair_coeff	 405 418 996259 636.796
pair_coeff	 405 435 292448 345.015
pair_coeff	 409 435 255301 186.114
pair_coeff	 399 418 1.13998e+06 681.181
pair_coeff	 119 135 221878 300.519
pair_coeff	 120 135 621802 503.084
pair_coeff	 117 136 1.352e+06 741.826
pair_coeff	 119 136 846247 586.898
pair_coeff	 120 136 389136 397.984
pair_coeff	 119 138 319515 360.629
pair_coeff	 120 138 213914 295.076
pair_coeff	 406 416 1.34418e+06 739.679
pair_coeff	 120 132 1.46482e+06 772.157
pair_coeff	 267 286 687913 529.153
pair_coeff	 273 287 207573 290.669
pair_coeff	 274 287 1.33553e+06 737.296
pair_coeff	 271 288 999250 637.751
pair_coeff	 273 288 624336 504.108
pair_coeff	 274 288 866738 593.961
pair_coeff	 273 290 369018 387.559
pair_coeff	 274 290 1.22954e+06 707.433
pair_coeff	 278 290 1.2488e+06 712.952
pair_coeff	 276 297 427205 240.753
pair_coeff	 283 298 544794 271.875
pair_coeff	 257 279 120468 127.847
pair_coeff	 258 279 171882 152.711
pair_coeff	 254 282 403875 234.087
pair_coeff	 255 282 114537 124.66
pair_coeff	 256 282 55361.7 86.6679
pair_coeff	 257 282 153054 144.104
pair_coeff	 263 282 189344 160.28
pair_coeff	 259 277 213489 170.193
pair_coeff	 260 277 351786 218.471
pair_coeff	 259 279 121455 128.369
pair_coeff	 277 297 205286 166.891
pair_coeff	 279 297 168921 151.39
pair_coeff	 277 298 499403 260.303
pair_coeff	 279 298 108939 121.575
pair_coeff	 282 298 123632 129.515
pair_coeff	 280 297 274396 192.949
pair_coeff	 280 298 43087.4 76.459
pair_coeff	 281 298 119008 127.07
pair_coeff	 255 280 483596 256.15
pair_coeff	 256 280 121412 128.346
pair_coeff	 257 280 43635.5 76.9438
pair_coeff	 258 280 57974.3 88.6893
pair_coeff	 255 281 558865 275.364
pair_coeff	 256 281 343482 215.877
pair_coeff	 257 281 86390.6 108.265
pair_coeff	 258 281 20672.9 52.9608
pair_coeff	 259 280 231903 177.381
pair_coeff	 164 180 1.20309e+06 699.781
pair_coeff	 165 178 851983 588.884
pair_coeff	 277 393 317897 359.714
pair_coeff	 279 393 119085 220.162
pair_coeff	 278 393 41968.9 130.701
pair_coeff	 305 393 1.13542e+06 679.817
pair_coeff	 368 393 262554 188.739
pair_coeff	 258 409 451137 428.518
pair_coeff	 257 411 862060 592.356
pair_coeff	 258 411 43355.6 132.842
pair_coeff	 259 409 412578 409.796
pair_coeff	 259 411 840080 584.756
pair_coeff	 279 391 115887 217.186
pair_coeff	 279 392 690785 530.256
pair_coeff	 281 389 1.19374e+06 697.058
pair_coeff	 281 390 213427 294.74
pair_coeff	 280 391 1.04906e+06 653.454
pair_coeff	 281 391 351966 378.499
pair_coeff	 393 409 255013 186.009
pair_coeff	 389 409 513009 263.825
pair_coeff	 391 409 105090 119.408
pair_coeff	 392 409 105013 119.365
pair_coeff	 394 409 452405 247.752
pair_coeff	 389 411 78305.8 103.074
pair_coeff	 390 411 204400 166.531
pair_coeff	 391 411 65876.9 94.541
pair_coeff	 392 411 324132 209.708
pair_coeff	 306 391 1.38138e+06 749.844
pair_coeff	 302 389 252427 320.54
pair_coeff	 300 390 680526 526.304
pair_coeff	 301 390 973318 629.422
pair_coeff	 302 390 190550 278.496
pair_coeff	 300 391 1.49666e+06 780.505
pair_coeff	 302 391 441535 423.932
pair_coeff	 303 389 410461 408.743
pair_coeff	 303 390 1.38338e+06 750.387
pair_coeff	 303 391 285858 341.106
pair_coeff	 305 391 622880 503.52
pair_coeff	 303 392 907230 607.677
pair_coeff	 305 392 704057 535.326
pair_coeff	 304 389 597512 493.16
pair_coeff	 304 391 1.06306e+06 657.8
pair_coeff	 304 392 1.70103e+06 832.091
pair_coeff	 304 394 1.66112e+06 822.272
pair_coeff	 388 411 399405 232.788
pair_coeff	 368 392 355911 219.748
pair_coeff	 365 394 190517 160.776
pair_coeff	 366 394 531449 268.525
pair_coeff	 367 394 461760 250.3
pair_coeff	 368 394 83796.7 106.627
pair_coeff	 258 412 1.41322e+06 758.435
pair_coeff	 258 413 1.6014e+06 807.355
pair_coeff	 389 412 60789.6 90.8172
pair_coeff	 390 412 133185 134.425
pair_coeff	 391 412 284204 196.367
pair_coeff	 389 413 117298 126.153
pair_coeff	 390 413 60402.8 90.5278
pair_coeff	 387 412 365713 222.753
pair_coeff	 388 412 93653.7 112.724
pair_coeff	 395 412 542454 271.291
pair_coeff	 387 413 407607 235.166
pair_coeff	 388 413 262070 188.566
pair_coeff	 142 155 1.43763e+06 764.959
pair_coeff	 142 159 638468 509.781
pair_coeff	 139 159 1.20823e+06 701.275
pair_coeff	 141 159 585677 488.251
pair_coeff	 393 408 526295 267.22
pair_coeff	 394 402 909918 608.577
pair_coeff	 394 407 1.22776e+06 706.921
pair_coeff	 391 408 527700 267.576
pair_coeff	 392 408 156893 145.9
pair_coeff	 394 408 141480 138.548
pair_coeff	 394 415 203056 165.982
pair_coeff	 395 408 385639 228.741
pair_coeff	 388 415 355880 219.738
pair_coeff	 395 415 123490 129.44
pair_coeff	 382 401 1.59671e+06 806.172
pair_coeff	 382 402 153913 250.295
pair_coeff	 382 415 645424 512.551
pair_coeff	 385 415 349931 217.894
pair_coeff	 383 401 1.45321e+06 769.093
pair_coeff	 383 402 362379 384.057
pair_coeff	 389 414 346306 216.762
pair_coeff	 387 414 196105 163.117
pair_coeff	 388 414 88838.8 109.788
pair_coeff	 395 414 149774 142.552
pair_coeff	 385 414 366191 222.899
pair_coeff	 386 414 385700 228.759
pair_coeff	 382 399 293655 345.727
pair_coeff	 380 400 581733 486.604
pair_coeff	 382 400 313716 357.341
pair_coeff	 383 399 1.11125e+06 672.543
pair_coeff	 383 400 227098 304.033
pair_coeff	 287 309 831320 581.699
pair_coeff	 288 309 1.42169e+06 760.706
pair_coeff	 293 310 272642 333.127
pair_coeff	 277 296 444158 245.484
pair_coeff	 279 296 325218 210.059
pair_coeff	 279 299 152952 144.056
pair_coeff	 279 306 329506 211.439
pair_coeff	 298 331 967718 627.608
pair_coeff	 280 299 118363 126.725
pair_coeff	 281 299 85451.4 107.675
pair_coeff	 310 331 192303 279.774
pair_coeff	 296 331 927998 614.593
pair_coeff	 299 331 167189 260.867
pair_coeff	 306 331 167255 260.918
pair_coeff	 300 331 432898 419.766
pair_coeff	 302 331 768949 559.452
pair_coeff	 303 331 829450 581.045
pair_coeff	 305 331 487336 445.378
pair_coeff	 311 331 195489 282.082
pair_coeff	 312 331 391870 399.379
pair_coeff	 280 300 418578 238.31
pair_coeff	 281 300 54179.4 85.7375
pair_coeff	 281 301 35783.2 69.6776
pair_coeff	 293 343 148360 245.738
pair_coeff	 294 343 27672.1 106.129
pair_coeff	 305 343 634980 508.387
pair_coeff	 320 343 499572 260.347
pair_coeff	 321 343 206217 167.269
pair_coeff	 322 343 133794 134.732
pair_coeff	 323 343 450061 247.109
pair_coeff	 328 343 334579 213.061
pair_coeff	 303 388 1.44504e+06 766.926
pair_coeff	 304 388 423498 415.183
pair_coeff	 304 395 691280 530.446
pair_coeff	 365 395 97572.3 115.058
pair_coeff	 294 345 997250 637.113
pair_coeff	 294 346 121226 222.133
pair_coeff	 322 345 466941 251.701
pair_coeff	 323 345 89938.6 110.466
pair_coeff	 324 345 30810.8 64.6555
pair_coeff	 325 345 526768 267.34
pair_coeff	 324 346 135561 135.619
pair_coeff	 303 365 765689 558.265
pair_coeff	 305 368 1.23831e+06 709.952
pair_coeff	 304 365 12012 69.9232
pair_coeff	 304 366 1.11138e+06 672.582
pair_coeff	 345 366 242416 181.357
pair_coeff	 345 367 48939.2 81.4858
pair_coeff	 346 367 97354.3 114.929
pair_coeff	 345 368 159013 146.882
pair_coeff	 346 368 90051.1 110.535
pair_coeff	 345 369 48773.1 81.3475
pair_coeff	 346 369 57134 88.0442
pair_coeff	 345 370 220963 173.146
pair_coeff	 350 365 479291 255.008
pair_coeff	 344 366 235667 178.815
pair_coeff	 350 366 292257 199.13
pair_coeff	 344 367 183084 157.608
pair_coeff	 344 368 348996 217.602
pair_coeff	 350 372 513627 263.984
pair_coeff	 347 366 305646 203.64
pair_coeff	 347 367 124310 129.869
pair_coeff	 347 369 31886.2 65.7741
pair_coeff	 347 370 23853.7 56.8895
pair_coeff	 347 372 219673 172.64
pair_coeff	 348 366 363794 222.168
pair_coeff	 349 366 447147 246.308
pair_coeff	 348 369 377943 226.447
pair_coeff	 348 370 97919.8 115.263
pair_coeff	 348 372 90011.2 110.51
pair_coeff	 349 372 169841 151.801
pair_coeff	 365 379 1.39863e+06 754.511
pair_coeff	 372 379 1.1688e+06 689.738
pair_coeff	 365 384 295474 346.796
pair_coeff	 366 384 388052 397.429
pair_coeff	 372 384 864838 593.31
pair_coeff	 365 385 65407.3 94.2034
pair_coeff	 366 385 446005 245.993
pair_coeff	 365 386 527458 267.515
pair_coeff	 360 378 1.43666e+06 764.701
pair_coeff	 358 379 412498 409.756
pair_coeff	 360 379 133528 233.131
pair_coeff	 362 379 1.59363e+06 805.393
pair_coeff	 363 379 390286 398.571
pair_coeff	 364 379 449503 427.741
pair_coeff	 363 384 959864 625.056
pair_coeff	 364 384 484181 443.934
pair_coeff	 364 385 166932 150.496
pair_coeff	 364 386 444752 245.648
pair_coeff	 292 320 1.20997e+06 701.78
pair_coeff	 302 329 1.66987e+06 824.433
pair_coeff	 300 330 1.54984e+06 794.251
pair_coeff	 301 330 1.37337e+06 747.668
pair_coeff	 302 332 511742 456.394
pair_coeff	 303 332 509155 455.239
pair_coeff	 304 332 807173 573.189
pair_coeff	 311 329 1.64198e+06 817.519
pair_coeff	 316 332 1.20849e+06 701.353
pair_coeff	 314 333 1.31651e+06 732.026
pair_coeff	 294 342 1.48933e+06 778.593
pair_coeff	 294 344 521587 460.763
pair_coeff	 305 342 867579 594.249
pair_coeff	 304 342 1.34817e+06 740.775
pair_coeff	 319 342 304552 203.275
pair_coeff	 314 335 570493 481.88
pair_coeff	 315 335 688476 529.369
pair_coeff	 316 335 105741 207.46
pair_coeff	 314 342 906920 607.574
pair_coeff	 316 342 1.17411e+06 691.303
pair_coeff	 322 341 382807 227.9
pair_coeff	 323 341 506127 262.049
pair_coeff	 325 341 274354 192.934
pair_coeff	 328 341 149690 142.511
pair_coeff	 322 342 270701 191.646
pair_coeff	 328 342 139484 137.568
pair_coeff	 321 344 455847 248.693
pair_coeff	 322 344 98503.2 115.606
pair_coeff	 323 344 57013.4 87.9512
pair_coeff	 324 344 141544 138.58
pair_coeff	 325 344 218776 172.287
pair_coeff	 328 344 520794 265.819
pair_coeff	 322 350 209685 168.67
pair_coeff	 323 350 66379.3 94.9008
pair_coeff	 324 350 414393 237.116
pair_coeff	 325 350 38543.9 72.3155
pair_coeff	 328 350 349283 217.692
pair_coeff	 317 335 795605 569.067
pair_coeff	 327 335 565165 479.625
pair_coeff	 326 340 402698 404.859
pair_coeff	 327 340 287777 342.249
pair_coeff	 326 341 104505 119.075
pair_coeff	 327 341 88694.2 109.699
pair_coeff	 327 342 366160 222.889
pair_coeff	 326 350 79978.4 104.169
pair_coeff	 327 350 293297 199.484
pair_coeff	 302 353 1.67517e+06 825.74
pair_coeff	 304 336 732908 546.184
pair_coeff	 304 353 90007.3 191.405
pair_coeff	 334 353 1.6875e+06 828.774
pair_coeff	 338 354 497914 450.186
pair_coeff	 339 351 1.45017e+06 768.287
pair_coeff	 339 354 834194 582.704
pair_coeff	 323 347 146550 141.009
pair_coeff	 324 347 29597.9 63.3701
pair_coeff	 325 347 290098 198.393
pair_coeff	 323 348 157459 146.163
pair_coeff	 324 348 123449 129.419
pair_coeff	 325 348 58144.7 88.8195
pair_coeff	 323 349 144315 139.929
pair_coeff	 324 349 518162 265.147
pair_coeff	 325 349 20794.2 53.1159
pair_coeff	 347 371 84845.6 107.292
pair_coeff	 348 371 48998.6 81.5353
pair_coeff	 349 371 401673 233.448
pair_coeff	 326 349 79838.1 104.078
pair_coeff	 304 364 177786 269.007
pair_coeff	 338 355 1.25511e+06 714.753
pair_coeff	 338 357 250775 319.489
pair_coeff	 338 364 393745 400.333
pair_coeff	 336 355 1.4462e+06 767.235
pair_coeff	 336 364 1.615e+06 810.775
pair_coeff	 349 363 299479 201.575
pair_coeff	 339 355 383027 394.847
pair_coeff	 339 356 1.2119e+06 702.341
pair_coeff	 339 357 98005.6 199.728
pair_coeff	 361 373 1.05656e+06 655.786
pair_coeff	 360 376 110069 211.664
pair_coeff	 361 376 395500 401.224

variable	temp equal 95

variable        rand equal 7418

velocity        all create ${temp} ${rand} dist gaussian

fix             1 all nve
fix             2 all langevin ${temp} ${temp} 2000 ${rand}
fix 		3 all balance 1000 1.03 shift xyz 20 1.03


#Ramping stretching protocol, defined in terms of the critical force Fc, pulling the first and last phosphate 
variable 	Fc equal (0.0685)
variable	tst equal step
variable	Fdown equal (-1.0)*(v_Fc)/(0.5*10^8)*(v_tst)
variable        Fup equal      1.0*(v_Fc)/(0.5*10^8)*(v_tst)
group   firstP id 1
group   lastP id 1505
fix             11 firstP      addforce  0. 0. v_Fdown
fix             12 lastP       addforce  0. 0. v_Fup


dump            1 all custom 10000 dump_t95_R1.lammpstrj id type x y z
dump_modify	1 sort id   append yes
dump_modify     1 sort id

compute rg all gyration
variable Rg   equal c_rg
fix Rg all print 10000 "$(step) ${Rg}"  append Rg_t95_R1.dat  screen no title "#timestep Rg"

compute coord all property/atom xu yu zu
variable Ree equal sqrt((c_coord[1][1]-c_coord[1466][1])*(c_coord[1][1]-c_coord[1466][1])+(c_coord[1][2]-c_coord[1466][2])*(c_coord[1][2]-c_coord[1466][2])+(c_coord[1][3]-c_coord[1466][3])*(c_coord[1][3]-c_coord[1466][3]))
variable Ree_z equal sqrt((c_coord[1][3]-c_coord[1466][3])*(c_coord[1][3]-c_coord[1466][3]))
fix Ree all print 10000 "$(step) ${Ree} ${Ree_z} ${Fdown} ${Fup}"   append Ree_t95_R1.dat  screen no title "#timestep Ree"

thermo_style custom step temp #press pe ke etotal evdwl epair ebond eangle edihed eimp emol 
thermo 		10000 
restart         5000000 restart

#minimize      0.0 1.0e-8 1000 100000
run		50000000
