# Supplementary material for: Directional translocation resistance of Zika xrRNA
Source: Nat Commun. 2020 Jul 27;11:3749. doi: 10.1038/s41467-020-17508-7 (PMC7385498; doi:10.1038/s41467-020-17508-7)
Supplement: Supplementary file 2 — Supplementary Software 1 [file 41467_2020_17508_MOESM2_ESM.zip › Source_Data_Simulation_setup_files/LAMMPS_setup_files_Metadynamics_on_5prime_end/data_file.lammps]

1527 atoms
1709 bonds
2665 angles
3862 dihedrals

1527 atom types
1709 bond types
2665 angle types
3862 dihedral types

-200.0000 500.0000 xlo xhi
-200.0000 500.0000 ylo yhi
-200.0000 500.0000 zlo zhi

Masses

1 30.9738
2 15.9994
3 15.9994
4 15.9994
5 12.0107
6 12.0107
7 15.9994
8 12.0107
9 15.9994
10 12.0107
11 15.9994
12 12.0107
13 14.0067
14 12.0107
15 14.0067
16 12.0107
17 12.0107
18 15.9994
19 14.0067
20 12.0107
21 14.0067
22 14.0067
23 12.0107
24 30.9738
25 15.9994
26 15.9994
27 15.9994
28 12.0107
29 12.0107
30 15.9994
31 12.0107
32 15.9994
33 12.0107
34 15.9994
35 12.0107
36 14.0067
37 12.0107
38 14.0067
39 12.0107
40 12.0107
41 15.9994
42 14.0067
43 12.0107
44 14.0067
45 14.0067
46 12.0107
47 30.9738
48 15.9994
49 15.9994
50 15.9994
51 12.0107
52 12.0107
53 15.9994
54 12.0107
55 15.9994
56 12.0107
57 15.9994
58 12.0107
59 14.0067
60 12.0107
61 14.0067
62 12.0107
63 12.0107
64 15.9994
65 14.0067
66 12.0107
67 14.0067
68 14.0067
69 12.0107
70 30.9738
71 15.9994
72 15.9994
73 15.9994
74 12.0107
75 12.0107
76 15.9994
77 12.0107
78 15.9994
79 12.0107
80 15.9994
81 12.0107
82 14.0067
83 12.0107
84 15.9994
85 14.0067
86 12.0107
87 15.9994
88 12.0107
89 12.0107
90 30.9738
91 15.9994
92 15.9994
93 15.9994
94 12.0107
95 12.0107
96 15.9994
97 12.0107
98 15.9994
99 12.0107
100 15.9994
101 12.0107
102 14.0067
103 12.0107
104 15.9994
105 14.0067
106 12.0107
107 14.0067
108 12.0107
109 12.0107
110 30.9738
111 15.9994
112 15.9994
113 15.9994
114 12.0107
115 12.0107
116 15.9994
117 12.0107
118 15.9994
119 12.0107
120 15.9994
121 12.0107
122 14.0067
123 12.0107
124 14.0067
125 12.0107
126 12.0107
127 14.0067
128 14.0067
129 12.0107
130 14.0067
131 12.0107
132 30.9738
133 15.9994
134 15.9994
135 15.9994
136 12.0107
137 12.0107
138 15.9994
139 12.0107
140 15.9994
141 12.0107
142 15.9994
143 12.0107
144 14.0067
145 12.0107
146 14.0067
147 12.0107
148 12.0107
149 15.9994
150 14.0067
151 12.0107
152 14.0067
153 14.0067
154 12.0107
155 30.9738
156 15.9994
157 15.9994
158 15.9994
159 12.0107
160 12.0107
161 15.9994
162 12.0107
163 15.9994
164 12.0107
165 15.9994
166 12.0107
167 14.0067
168 12.0107
169 14.0067
170 12.0107
171 12.0107
172 15.9994
173 14.0067
174 12.0107
175 14.0067
176 14.0067
177 12.0107
178 30.9738
179 15.9994
180 15.9994
181 15.9994
182 12.0107
183 12.0107
184 15.9994
185 12.0107
186 15.9994
187 12.0107
188 15.9994
189 12.0107
190 14.0067
191 12.0107
192 15.9994
193 14.0067
194 12.0107
195 14.0067
196 12.0107
197 12.0107
198 30.9738
199 15.9994
200 15.9994
201 15.9994
202 12.0107
203 12.0107
204 15.9994
205 12.0107
206 15.9994
207 12.0107
208 15.9994
209 12.0107
210 14.0067
211 12.0107
212 15.9994
213 14.0067
214 12.0107
215 14.0067
216 12.0107
217 12.0107
218 30.9738
219 15.9994
220 15.9994
221 15.9994
222 12.0107
223 12.0107
224 15.9994
225 12.0107
226 15.9994
227 12.0107
228 15.9994
229 12.0107
230 14.0067
231 12.0107
232 14.0067
233 12.0107
234 12.0107
235 15.9994
236 14.0067
237 12.0107
238 14.0067
239 14.0067
240 12.0107
241 30.9738
242 15.9994
243 15.9994
244 15.9994
245 12.0107
246 12.0107
247 15.9994
248 12.0107
249 15.9994
250 12.0107
251 15.9994
252 12.0107
253 14.0067
254 12.0107
255 14.0067
256 12.0107
257 12.0107
258 15.9994
259 14.0067
260 12.0107
261 14.0067
262 14.0067
263 12.0107
264 30.9738
265 15.9994
266 15.9994
267 15.9994
268 12.0107
269 12.0107
270 15.9994
271 12.0107
272 15.9994
273 12.0107
274 15.9994
275 12.0107
276 14.0067
277 12.0107
278 15.9994
279 14.0067
280 12.0107
281 14.0067
282 12.0107
283 12.0107
284 30.9738
285 15.9994
286 15.9994
287 15.9994
288 12.0107
289 12.0107
290 15.9994
291 12.0107
292 15.9994
293 12.0107
294 15.9994
295 12.0107
296 14.0067
297 12.0107
298 14.0067
299 12.0107
300 12.0107
301 15.9994
302 14.0067
303 12.0107
304 14.0067
305 14.0067
306 12.0107
307 30.9738
308 15.9994
309 15.9994
310 15.9994
311 12.0107
312 12.0107
313 15.9994
314 12.0107
315 15.9994
316 12.0107
317 15.9994
318 12.0107
319 14.0067
320 12.0107
321 14.0067
322 12.0107
323 12.0107
324 14.0067
325 14.0067
326 12.0107
327 14.0067
328 12.0107
329 30.9738
330 15.9994
331 15.9994
332 15.9994
333 12.0107
334 12.0107
335 15.9994
336 12.0107
337 15.9994
338 12.0107
339 15.9994
340 12.0107
341 14.0067
342 12.0107
343 14.0067
344 12.0107
345 12.0107
346 14.0067
347 14.0067
348 12.0107
349 14.0067
350 12.0107
351 30.9738
352 15.9994
353 15.9994
354 15.9994
355 12.0107
356 12.0107
357 15.9994
358 12.0107
359 15.9994
360 12.0107
361 15.9994
362 12.0107
363 14.0067
364 12.0107
365 14.0067
366 12.0107
367 12.0107
368 14.0067
369 14.0067
370 12.0107
371 14.0067
372 12.0107
373 30.9738
374 15.9994
375 15.9994
376 15.9994
377 12.0107
378 12.0107
379 15.9994
380 12.0107
381 15.9994
382 12.0107
383 15.9994
384 12.0107
385 14.0067
386 12.0107
387 14.0067
388 12.0107
389 12.0107
390 15.9994
391 14.0067
392 12.0107
393 14.0067
394 14.0067
395 12.0107
396 30.9738
397 15.9994
398 15.9994
399 15.9994
400 12.0107
401 12.0107
402 15.9994
403 12.0107
404 15.9994
405 12.0107
406 15.9994
407 12.0107
408 14.0067
409 12.0107
410 15.9994
411 14.0067
412 12.0107
413 15.9994
414 12.0107
415 12.0107
416 30.9738
417 15.9994
418 15.9994
419 15.9994
420 12.0107
421 12.0107
422 15.9994
423 12.0107
424 15.9994
425 12.0107
426 15.9994
427 12.0107
428 14.0067
429 12.0107
430 15.9994
431 14.0067
432 12.0107
433 14.0067
434 12.0107
435 12.0107
436 30.9738
437 15.9994
438 15.9994
439 15.9994
440 12.0107
441 12.0107
442 15.9994
443 12.0107
444 15.9994
445 12.0107
446 15.9994
447 12.0107
448 14.0067
449 12.0107
450 14.0067
451 12.0107
452 12.0107
453 15.9994
454 14.0067
455 12.0107
456 14.0067
457 14.0067
458 12.0107
459 30.9738
460 15.9994
461 15.9994
462 15.9994
463 12.0107
464 12.0107
465 15.9994
466 12.0107
467 15.9994
468 12.0107
469 15.9994
470 12.0107
471 14.0067
472 12.0107
473 15.9994
474 14.0067
475 12.0107
476 14.0067
477 12.0107
478 12.0107
479 30.9738
480 15.9994
481 15.9994
482 15.9994
483 12.0107
484 12.0107
485 15.9994
486 12.0107
487 15.9994
488 12.0107
489 15.9994
490 12.0107
491 14.0067
492 12.0107
493 15.9994
494 14.0067
495 12.0107
496 14.0067
497 12.0107
498 12.0107
499 30.9738
500 15.9994
501 15.9994
502 15.9994
503 12.0107
504 12.0107
505 15.9994
506 12.0107
507 15.9994
508 12.0107
509 15.9994
510 12.0107
511 14.0067
512 12.0107
513 14.0067
514 12.0107
515 12.0107
516 14.0067
517 14.0067
518 12.0107
519 14.0067
520 12.0107
521 30.9738
522 15.9994
523 15.9994
524 15.9994
525 12.0107
526 12.0107
527 15.9994
528 12.0107
529 15.9994
530 12.0107
531 15.9994
532 12.0107
533 14.0067
534 12.0107
535 15.9994
536 14.0067
537 12.0107
538 14.0067
539 12.0107
540 12.0107
541 30.9738
542 15.9994
543 15.9994
544 15.9994
545 12.0107
546 12.0107
547 15.9994
548 12.0107
549 15.9994
550 12.0107
551 15.9994
552 12.0107
553 14.0067
554 12.0107
555 14.0067
556 12.0107
557 12.0107
558 14.0067
559 14.0067
560 12.0107
561 14.0067
562 12.0107
563 30.9738
564 15.9994
565 15.9994
566 15.9994
567 12.0107
568 12.0107
569 15.9994
570 12.0107
571 15.9994
572 12.0107
573 15.9994
574 12.0107
575 14.0067
576 12.0107
577 14.0067
578 12.0107
579 12.0107
580 15.9994
581 14.0067
582 12.0107
583 14.0067
584 14.0067
585 12.0107
586 30.9738
587 15.9994
588 15.9994
589 15.9994
590 12.0107
591 12.0107
592 15.9994
593 12.0107
594 15.9994
595 12.0107
596 15.9994
597 12.0107
598 14.0067
599 12.0107
600 15.9994
601 14.0067
602 12.0107
603 15.9994
604 12.0107
605 12.0107
606 30.9738
607 15.9994
608 15.9994
609 15.9994
610 12.0107
611 12.0107
612 15.9994
613 12.0107
614 15.9994
615 12.0107
616 15.9994
617 12.0107
618 14.0067
619 12.0107
620 15.9994
621 14.0067
622 12.0107
623 15.9994
624 12.0107
625 12.0107
626 30.9738
627 15.9994
628 15.9994
629 15.9994
630 12.0107
631 12.0107
632 15.9994
633 12.0107
634 15.9994
635 12.0107
636 15.9994
637 12.0107
638 14.0067
639 12.0107
640 15.9994
641 14.0067
642 12.0107
643 15.9994
644 12.0107
645 12.0107
646 30.9738
647 15.9994
648 15.9994
649 15.9994
650 12.0107
651 12.0107
652 15.9994
653 12.0107
654 15.9994
655 12.0107
656 15.9994
657 12.0107
658 14.0067
659 12.0107
660 14.0067
661 12.0107
662 12.0107
663 15.9994
664 14.0067
665 12.0107
666 14.0067
667 14.0067
668 12.0107
669 30.9738
670 15.9994
671 15.9994
672 15.9994
673 12.0107
674 12.0107
675 15.9994
676 12.0107
677 15.9994
678 12.0107
679 15.9994
680 12.0107
681 14.0067
682 12.0107
683 14.0067
684 12.0107
685 12.0107
686 15.9994
687 14.0067
688 12.0107
689 14.0067
690 14.0067
691 12.0107
692 30.9738
693 15.9994
694 15.9994
695 15.9994
696 12.0107
697 12.0107
698 15.9994
699 12.0107
700 15.9994
701 12.0107
702 15.9994
703 12.0107
704 14.0067
705 12.0107
706 14.0067
707 12.0107
708 12.0107
709 15.9994
710 14.0067
711 12.0107
712 14.0067
713 14.0067
714 12.0107
715 30.9738
716 15.9994
717 15.9994
718 15.9994
719 12.0107
720 12.0107
721 15.9994
722 12.0107
723 15.9994
724 12.0107
725 15.9994
726 12.0107
727 14.0067
728 12.0107
729 14.0067
730 12.0107
731 12.0107
732 15.9994
733 14.0067
734 12.0107
735 14.0067
736 14.0067
737 12.0107
738 30.9738
739 15.9994
740 15.9994
741 15.9994
742 12.0107
743 12.0107
744 15.9994
745 12.0107
746 15.9994
747 12.0107
748 15.9994
749 12.0107
750 14.0067
751 12.0107
752 14.0067
753 12.0107
754 12.0107
755 14.0067
756 14.0067
757 12.0107
758 14.0067
759 12.0107
760 30.9738
761 15.9994
762 15.9994
763 15.9994
764 12.0107
765 12.0107
766 15.9994
767 12.0107
768 15.9994
769 12.0107
770 15.9994
771 12.0107
772 14.0067
773 12.0107
774 14.0067
775 12.0107
776 12.0107
777 14.0067
778 14.0067
779 12.0107
780 14.0067
781 12.0107
782 30.9738
783 15.9994
784 15.9994
785 15.9994
786 12.0107
787 12.0107
788 15.9994
789 12.0107
790 15.9994
791 12.0107
792 15.9994
793 12.0107
794 14.0067
795 12.0107
796 14.0067
797 12.0107
798 12.0107
799 14.0067
800 14.0067
801 12.0107
802 14.0067
803 12.0107
804 30.9738
805 15.9994
806 15.9994
807 15.9994
808 12.0107
809 12.0107
810 15.9994
811 12.0107
812 15.9994
813 12.0107
814 15.9994
815 12.0107
816 14.0067
817 12.0107
818 14.0067
819 12.0107
820 12.0107
821 15.9994
822 14.0067
823 12.0107
824 14.0067
825 14.0067
826 12.0107
827 30.9738
828 15.9994
829 15.9994
830 15.9994
831 12.0107
832 12.0107
833 15.9994
834 12.0107
835 15.9994
836 12.0107
837 15.9994
838 12.0107
839 14.0067
840 12.0107
841 15.9994
842 14.0067
843 12.0107
844 14.0067
845 12.0107
846 12.0107
847 30.9738
848 15.9994
849 15.9994
850 15.9994
851 12.0107
852 12.0107
853 15.9994
854 12.0107
855 15.9994
856 12.0107
857 15.9994
858 12.0107
859 14.0067
860 12.0107
861 15.9994
862 14.0067
863 12.0107
864 15.9994
865 12.0107
866 12.0107
867 30.9738
868 15.9994
869 15.9994
870 15.9994
871 12.0107
872 12.0107
873 15.9994
874 12.0107
875 15.9994
876 12.0107
877 15.9994
878 12.0107
879 14.0067
880 12.0107
881 14.0067
882 12.0107
883 12.0107
884 15.9994
885 14.0067
886 12.0107
887 14.0067
888 14.0067
889 12.0107
890 30.9738
891 15.9994
892 15.9994
893 15.9994
894 12.0107
895 12.0107
896 15.9994
897 12.0107
898 15.9994
899 12.0107
900 15.9994
901 12.0107
902 14.0067
903 12.0107
904 15.9994
905 14.0067
906 12.0107
907 15.9994
908 12.0107
909 12.0107
910 30.9738
911 15.9994
912 15.9994
913 15.9994
914 12.0107
915 12.0107
916 15.9994
917 12.0107
918 15.9994
919 12.0107
920 15.9994
921 12.0107
922 14.0067
923 12.0107
924 14.0067
925 12.0107
926 12.0107
927 15.9994
928 14.0067
929 12.0107
930 14.0067
931 14.0067
932 12.0107
933 30.9738
934 15.9994
935 15.9994
936 15.9994
937 12.0107
938 12.0107
939 15.9994
940 12.0107
941 15.9994
942 12.0107
943 15.9994
944 12.0107
945 14.0067
946 12.0107
947 15.9994
948 14.0067
949 12.0107
950 14.0067
951 12.0107
952 12.0107
953 30.9738
954 15.9994
955 15.9994
956 15.9994
957 12.0107
958 12.0107
959 15.9994
960 12.0107
961 15.9994
962 12.0107
963 15.9994
964 12.0107
965 14.0067
966 12.0107
967 14.0067
968 12.0107
969 12.0107
970 14.0067
971 14.0067
972 12.0107
973 14.0067
974 12.0107
975 30.9738
976 15.9994
977 15.9994
978 15.9994
979 12.0107
980 12.0107
981 15.9994
982 12.0107
983 15.9994
984 12.0107
985 15.9994
986 12.0107
987 14.0067
988 12.0107
989 14.0067
990 12.0107
991 12.0107
992 15.9994
993 14.0067
994 12.0107
995 14.0067
996 14.0067
997 12.0107
998 30.9738
999 15.9994
1000 15.9994
1001 15.9994
1002 12.0107
1003 12.0107
1004 15.9994
1005 12.0107
1006 15.9994
1007 12.0107
1008 15.9994
1009 12.0107
1010 14.0067
1011 12.0107
1012 15.9994
1013 14.0067
1014 12.0107
1015 14.0067
1016 12.0107
1017 12.0107
1018 30.9738
1019 15.9994
1020 15.9994
1021 15.9994
1022 12.0107
1023 12.0107
1024 15.9994
1025 12.0107
1026 15.9994
1027 12.0107
1028 15.9994
1029 12.0107
1030 14.0067
1031 12.0107
1032 15.9994
1033 14.0067
1034 12.0107
1035 14.0067
1036 12.0107
1037 12.0107
1038 30.9738
1039 15.9994
1040 15.9994
1041 15.9994
1042 12.0107
1043 12.0107
1044 15.9994
1045 12.0107
1046 15.9994
1047 12.0107
1048 15.9994
1049 12.0107
1050 14.0067
1051 12.0107
1052 15.9994
1053 14.0067
1054 12.0107
1055 15.9994
1056 12.0107
1057 12.0107
1058 30.9738
1059 15.9994
1060 15.9994
1061 15.9994
1062 12.0107
1063 12.0107
1064 15.9994
1065 12.0107
1066 15.9994
1067 12.0107
1068 15.9994
1069 12.0107
1070 14.0067
1071 12.0107
1072 14.0067
1073 12.0107
1074 12.0107
1075 15.9994
1076 14.0067
1077 12.0107
1078 14.0067
1079 14.0067
1080 12.0107
1081 30.9738
1082 15.9994
1083 15.9994
1084 15.9994
1085 12.0107
1086 12.0107
1087 15.9994
1088 12.0107
1089 15.9994
1090 12.0107
1091 15.9994
1092 12.0107
1093 14.0067
1094 12.0107
1095 15.9994
1096 14.0067
1097 12.0107
1098 15.9994
1099 12.0107
1100 12.0107
1101 30.9738
1102 15.9994
1103 15.9994
1104 15.9994
1105 12.0107
1106 12.0107
1107 15.9994
1108 12.0107
1109 15.9994
1110 12.0107
1111 15.9994
1112 12.0107
1113 14.0067
1114 12.0107
1115 14.0067
1116 12.0107
1117 12.0107
1118 14.0067
1119 14.0067
1120 12.0107
1121 14.0067
1122 12.0107
1123 30.9738
1124 15.9994
1125 15.9994
1126 15.9994
1127 12.0107
1128 12.0107
1129 15.9994
1130 12.0107
1131 15.9994
1132 12.0107
1133 15.9994
1134 12.0107
1135 14.0067
1136 12.0107
1137 14.0067
1138 12.0107
1139 12.0107
1140 14.0067
1141 14.0067
1142 12.0107
1143 14.0067
1144 12.0107
1145 30.9738
1146 15.9994
1147 15.9994
1148 15.9994
1149 12.0107
1150 12.0107
1151 15.9994
1152 12.0107
1153 15.9994
1154 12.0107
1155 15.9994
1156 12.0107
1157 14.0067
1158 12.0107
1159 15.9994
1160 14.0067
1161 12.0107
1162 14.0067
1163 12.0107
1164 12.0107
1165 30.9738
1166 15.9994
1167 15.9994
1168 15.9994
1169 12.0107
1170 12.0107
1171 15.9994
1172 12.0107
1173 15.9994
1174 12.0107
1175 15.9994
1176 12.0107
1177 14.0067
1178 12.0107
1179 15.9994
1180 14.0067
1181 12.0107
1182 14.0067
1183 12.0107
1184 12.0107
1185 30.9738
1186 15.9994
1187 15.9994
1188 15.9994
1189 12.0107
1190 12.0107
1191 15.9994
1192 12.0107
1193 15.9994
1194 12.0107
1195 15.9994
1196 12.0107
1197 14.0067
1198 12.0107
1199 15.9994
1200 14.0067
1201 12.0107
1202 14.0067
1203 12.0107
1204 12.0107
1205 30.9738
1206 15.9994
1207 15.9994
1208 15.9994
1209 12.0107
1210 12.0107
1211 15.9994
1212 12.0107
1213 15.9994
1214 12.0107
1215 15.9994
1216 12.0107
1217 14.0067
1218 12.0107
1219 15.9994
1220 14.0067
1221 12.0107
1222 14.0067
1223 12.0107
1224 12.0107
1225 30.9738
1226 15.9994
1227 15.9994
1228 15.9994
1229 12.0107
1230 12.0107
1231 15.9994
1232 12.0107
1233 15.9994
1234 12.0107
1235 15.9994
1236 12.0107
1237 14.0067
1238 12.0107
1239 15.9994
1240 14.0067
1241 12.0107
1242 14.0067
1243 12.0107
1244 12.0107
1245 30.9738
1246 15.9994
1247 15.9994
1248 15.9994
1249 12.0107
1250 12.0107
1251 15.9994
1252 12.0107
1253 15.9994
1254 12.0107
1255 15.9994
1256 12.0107
1257 14.0067
1258 12.0107
1259 15.9994
1260 14.0067
1261 12.0107
1262 14.0067
1263 12.0107
1264 12.0107
1265 30.9738
1266 15.9994
1267 15.9994
1268 15.9994
1269 12.0107
1270 12.0107
1271 15.9994
1272 12.0107
1273 15.9994
1274 12.0107
1275 15.9994
1276 12.0107
1277 14.0067
1278 12.0107
1279 15.9994
1280 14.0067
1281 12.0107
1282 14.0067
1283 12.0107
1284 12.0107
1285 30.9738
1286 15.9994
1287 15.9994
1288 15.9994
1289 12.0107
1290 12.0107
1291 15.9994
1292 12.0107
1293 15.9994
1294 12.0107
1295 15.9994
1296 12.0107
1297 14.0067
1298 12.0107
1299 14.0067
1300 12.0107
1301 12.0107
1302 14.0067
1303 14.0067
1304 12.0107
1305 14.0067
1306 12.0107
1307 30.9738
1308 15.9994
1309 15.9994
1310 15.9994
1311 12.0107
1312 12.0107
1313 15.9994
1314 12.0107
1315 15.9994
1316 12.0107
1317 15.9994
1318 12.0107
1319 14.0067
1320 12.0107
1321 15.9994
1322 14.0067
1323 12.0107
1324 14.0067
1325 12.0107
1326 12.0107
1327 30.9738
1328 15.9994
1329 15.9994
1330 15.9994
1331 12.0107
1332 12.0107
1333 15.9994
1334 12.0107
1335 15.9994
1336 12.0107
1337 15.9994
1338 12.0107
1339 14.0067
1340 12.0107
1341 14.0067
1342 12.0107
1343 12.0107
1344 15.9994
1345 14.0067
1346 12.0107
1347 14.0067
1348 14.0067
1349 12.0107
1350 30.9738
1351 15.9994
1352 15.9994
1353 15.9994
1354 12.0107
1355 12.0107
1356 15.9994
1357 12.0107
1358 15.9994
1359 12.0107
1360 15.9994
1361 12.0107
1362 14.0067
1363 12.0107
1364 14.0067
1365 12.0107
1366 12.0107
1367 14.0067
1368 14.0067
1369 12.0107
1370 14.0067
1371 12.0107
1372 30.9738
1373 15.9994
1374 15.9994
1375 15.9994
1376 12.0107
1377 12.0107
1378 15.9994
1379 12.0107
1380 15.9994
1381 12.0107
1382 15.9994
1383 12.0107
1384 14.0067
1385 12.0107
1386 14.0067
1387 12.0107
1388 12.0107
1389 14.0067
1390 14.0067
1391 12.0107
1392 14.0067
1393 12.0107
1394 30.9738
1395 15.9994
1396 15.9994
1397 15.9994
1398 12.0107
1399 12.0107
1400 15.9994
1401 12.0107
1402 15.9994
1403 12.0107
1404 15.9994
1405 12.0107
1406 14.0067
1407 12.0107
1408 14.0067
1409 12.0107
1410 12.0107
1411 14.0067
1412 14.0067
1413 12.0107
1414 14.0067
1415 12.0107
1416 30.9738
1417 15.9994
1418 15.9994
1419 15.9994
1420 12.0107
1421 12.0107
1422 15.9994
1423 12.0107
1424 15.9994
1425 12.0107
1426 15.9994
1427 12.0107
1428 14.0067
1429 12.0107
1430 14.0067
1431 12.0107
1432 12.0107
1433 15.9994
1434 14.0067
1435 12.0107
1436 14.0067
1437 14.0067
1438 12.0107
1439 30.9738
1440 15.9994
1441 15.9994
1442 15.9994
1443 12.0107
1444 12.0107
1445 15.9994
1446 12.0107
1447 15.9994
1448 12.0107
1449 15.9994
1450 12.0107
1451 14.0067
1452 12.0107
1453 15.9994
1454 14.0067
1455 12.0107
1456 15.9994
1457 12.0107
1458 12.0107
1459 30.9738
1460 15.9994
1461 15.9994
1462 15.9994
1463 12.0107
1464 12.0107
1465 15.9994
1466 12.0107
1467 15.9994
1468 12.0107
1469 15.9994
1470 12.0107
1471 14.0067
1472 12.0107
1473 14.0067
1474 12.0107
1475 12.0107
1476 15.9994
1477 14.0067
1478 12.0107
1479 14.0067
1480 14.0067
1481 12.0107
1482 30.9738
1483 15.9994
1484 15.9994
1485 15.9994
1486 12.0107
1487 12.0107
1488 15.9994
1489 12.0107
1490 15.9994
1491 12.0107
1492 15.9994
1493 12.0107
1494 14.0067
1495 12.0107
1496 14.0067
1497 12.0107
1498 12.0107
1499 15.9994
1500 14.0067
1501 12.0107
1502 14.0067
1503 14.0067
1504 12.0107
1505 30.9738
1506 15.9994
1507 15.9994
1508 15.9994
1509 12.0107
1510 12.0107
1511 15.9994
1512 12.0107
1513 15.9994
1514 12.0107
1515 15.9994
1516 12.0107
1517 14.0067
1518 12.0107
1519 14.0067
1520 12.0107
1521 12.0107
1522 15.9994
1523 14.0067
1524 12.0107
1525 14.0067
1526 14.0067
1527 12.0107

Atoms
#atom-ID molecule-ID atom-type q x y z
1 1 1 0 -0.0445627 0.165717 -0.366768
2 1 2 0 0.126753 1.60936 -1.07037
3 1 3 0 0.0154746 -1.23352 -0.873247
4 1 4 0 -0.664341 0.42061 1.02822
5 1 5 0 -0.484758 -0.610171 2.08663
6 1 6 0 0.801262 -0.918036 2.89087
7 1 7 0 1.26999 0.305534 3.38087
8 1 8 0 0.266873 -1.44072 4.31677
9 1 9 0 -0.23473 -2.72741 4.33438
10 1 10 0 1.19586 -1.02675 5.47763
11 1 11 0 2.31646 -1.99415 5.34861
12 1 12 0 1.54493 0.198859 4.84326
13 1 13 0 0.862113 1.27565 5.32297
14 1 14 0 -0.370738 1.35011 4.96081
15 1 15 0 -1.08316 2.33232 5.33037
16 1 16 0 -0.101853 3.07081 6.11784
17 1 17 0 -0.113243 4.3115 6.76236
18 1 18 0 -1.04869 5.01979 7.18574
19 1 19 0 1.20759 4.59279 7.4628
20 1 20 0 2.25922 3.77395 7.5021
21 1 21 0 3.36948 4.32236 8.04331
22 1 22 0 2.18913 2.67458 6.76713
23 1 23 0 1.03242 2.4306 6.16217
24 1 24 0 -1.75906 -3.00744 4.50994
25 1 25 0 -2.37544 -4.37875 3.91186
26 1 26 0 -2.72414 -1.88671 4.17549
27 1 27 0 -1.77342 -3.24109 6.03854
28 1 28 0 -2.63206 -3.99886 6.74902
29 1 29 0 -1.92057 -5.27697 7.28928
30 1 30 0 -0.728184 -5.62246 6.39062
31 1 31 0 -1.33608 -4.97788 8.70084
32 1 32 0 -2.29691 -4.92535 9.72177
33 1 33 0 -0.617698 -6.33326 8.58484
34 1 34 0 -1.55806 -7.38974 8.64385
35 1 35 0 0.0258088 -6.39878 7.18891
36 1 36 0 1.33828 -5.72358 7.30874
37 1 37 0 1.61828 -4.69638 8.02242
38 1 38 0 2.8564 -4.39204 8.01902
39 1 39 0 3.58515 -5.27859 7.34739
40 1 40 0 4.91544 -5.14369 6.87756
41 1 41 0 5.80389 -4.26363 6.95387
42 1 42 0 5.08772 -6.19799 5.97777
43 1 43 0 4.18618 -7.16461 5.74
44 1 44 0 4.57257 -8.05633 4.90043
45 1 45 0 2.88617 -7.2933 5.95666
46 1 46 0 2.59543 -6.19963 6.82093
47 1 47 0 -2.33336 -3.77652 10.8684
48 1 48 0 -3.3288 -4.16363 11.8736
49 1 49 0 -2.22557 -2.40692 10.2237
50 1 50 0 -1.07445 -3.91418 11.7922
51 1 51 0 -1.07409 -5.14865 12.5016
52 1 52 0 0.0441814 -4.86855 13.6554
53 1 53 0 1.35106 -4.30129 13.1016
54 1 54 0 -0.183712 -4.45018 15.0636
55 1 55 0 0.389083 -5.42005 15.8469
56 1 56 0 0.719936 -3.15489 14.9218
57 1 57 0 0.779219 -2.55815 16.1384
58 1 58 0 2.03718 -3.55147 14.0505
59 1 59 0 2.74692 -2.34204 13.745
60 1 60 0 2.26129 -1.10996 13.0516
61 1 61 0 3.1534 -0.151675 13.0989
62 1 62 0 4.1971 -0.612807 13.6674
63 1 63 0 5.44572 0.113749 14.026
64 1 64 0 5.88095 1.1687 13.6205
65 1 65 0 6.22075 -0.616117 14.9055
66 1 66 0 5.86518 -1.89722 15.3797
67 1 67 0 6.99572 -2.43189 16.0902
68 1 68 0 4.78353 -2.54116 14.9856
69 1 69 0 4.01349 -1.84478 14.1802
70 1 70 0 -0.638191 -5.75784 17.1957
71 1 71 0 -0.836805 -7.25558 17.0822
72 1 72 0 -1.68354 -4.73262 16.9381
73 1 73 0 0.153923 -5.21995 18.4605
74 1 74 0 0.537495 -6.16278 19.5276
75 1 75 0 0.0597353 -5.65336 20.9522
76 1 76 0 0.940359 -4.45216 20.9868
77 1 77 0 -1.31272 -4.94952 21.0035
78 1 78 0 -1.80146 -5.50807 22.3491
79 1 79 0 -1.08129 -3.52751 21.1855
80 1 80 0 -1.86175 -3.05735 22.0523
81 1 81 0 0.339903 -3.30656 21.6789
82 1 82 0 0.870296 -2.03281 21.1503
83 1 83 0 2.18643 -1.81338 21.5223
84 1 84 0 2.71198 -2.5283 22.1122
85 1 85 0 2.83395 -0.637863 20.9767
86 1 86 0 2.19779 0.312989 20.2226
87 1 87 0 2.84781 1.39452 19.7796
88 1 88 0 0.779049 0.124627 19.9907
89 1 89 0 0.153187 -0.951036 20.4798
90 1 90 0 -2.23947 -7.01878 22.4285
91 1 91 0 -2.01661 -7.48999 23.8024
92 1 92 0 -1.85808 -7.9301 21.2536
93 1 93 0 -3.64937 -7.05791 22.5179
94 1 94 0 -4.22017 -7.88259 23.7348
95 1 95 0 -5.19579 -8.9617 23.1527
96 1 96 0 -5.87632 -8.58303 21.8414
97 1 97 0 -4.34821 -10.0784 22.5851
98 1 98 0 -3.96626 -10.8406 23.5653
99 1 99 0 -5.38061 -10.8789 21.6595
100 1 100 0 -6.35452 -11.6575 22.4152
101 1 101 0 -6.15946 -9.81251 21.0642
102 1 102 0 -5.36257 -9.43114 19.7589
103 1 103 0 -5.61699 -10.3101 18.6613
104 1 104 0 -6.26767 -11.3108 18.9566
105 1 105 0 -5.24657 -10.0853 17.348
106 1 106 0 -4.41354 -9.02929 17.3062
107 1 107 0 -3.90214 -8.67037 16.0801
108 1 108 0 -4.08668 -8.23884 18.4053
109 1 109 0 -4.51144 -8.33335 19.7095
110 1 110 0 -2.6745 -11.7787 23.514
111 1 111 0 -2.10705 -11.766 25.0009
112 1 112 0 -1.72201 -11.4272 22.4607
113 1 113 0 -3.06118 -13.0058 22.6938
114 1 114 0 -3.5099 -14.2696 23.3388
115 1 115 0 -4.44041 -15.0633 22.4256
116 1 116 0 -5.10376 -14.1601 21.394
117 1 117 0 -3.68873 -15.9814 21.4677
118 1 118 0 -3.54423 -17.307 22.1064
119 1 119 0 -4.54513 -16.1153 20.1747
120 1 120 0 -5.46613 -17.1165 20.2245
121 1 121 0 -5.31171 -14.791 20.183
122 1 122 0 -4.41947 -14.0083 19.146
123 1 123 0 -3.57671 -12.9076 19.067
124 1 124 0 -2.99719 -12.6868 17.9465
125 1 125 0 -3.47944 -13.5933 17.1097
126 1 126 0 -3.05358 -13.8214 15.722
127 1 127 0 -2.38338 -13.2334 14.8072
128 1 128 0 -3.62802 -14.7262 15.0407
129 1 129 0 -4.59999 -15.5131 15.627
130 1 130 0 -5.04682 -15.3421 17.0139
131 1 131 0 -4.36197 -14.3439 17.7135
132 1 132 0 -2.26247 -18.2361 21.9108
133 1 133 0 -2.74777 -19.3507 22.7017
134 1 134 0 -1.0183 -17.672 22.3207
135 1 135 0 -2.14102 -18.9814 20.5012
136 1 136 0 -2.97955 -20.0438 20.4903
137 1 137 0 -3.09855 -20.7913 19.2115
138 1 138 0 -3.51127 -19.8069 18.196
139 1 139 0 -1.68417 -21.029 19.0067
140 1 140 0 -0.94167 -22.3149 19.2409
141 1 141 0 -1.60209 -20.8003 17.3672
142 1 142 0 -1.99908 -22.0068 16.8541
143 1 143 0 -2.67759 -19.8516 17.0724
144 1 144 0 -1.98705 -18.4737 16.9225
145 1 145 0 -1.57323 -17.4618 17.8567
146 1 146 0 -0.864872 -16.519 17.5085
147 1 147 0 -0.780597 -16.8024 16.177
148 1 148 0 -0.152012 -16.0822 15.2889
149 1 149 0 0.525958 -15.0612 15.5186
150 1 150 0 -0.0853051 -16.7984 14.1637
151 1 151 0 -0.719433 -17.9816 13.9292
152 1 152 0 -0.811608 -18.613 12.7508
153 1 153 0 -1.46088 -18.6704 14.7129
154 1 154 0 -1.49019 -18.0511 15.9156
155 1 155 0 0.540957 -22.1371 19.8525
156 1 156 0 0.937547 -23.586 20.0525
157 1 157 0 0.700207 -21.1355 20.9538
158 1 158 0 1.25615 -21.52 18.5116
159 1 159 0 1.70024 -22.6294 17.651
160 1 160 0 2.20378 -22.1642 16.3269
161 1 161 0 1.65352 -20.7987 16.2259
162 1 162 0 3.54473 -21.6892 16.3077
163 1 163 0 4.62564 -22.5807 16.436
164 1 164 0 3.69185 -20.8226 14.9631
165 1 165 0 3.42941 -21.6229 13.8911
166 1 166 0 2.49393 -20.1104 15.2793
167 1 167 0 3.00953 -18.9069 16.0193
168 1 168 0 2.79912 -18.4739 17.3227
169 1 169 0 3.15292 -17.2606 17.5662
170 1 170 0 3.50495 -16.8103 16.3403
171 1 171 0 3.92189 -15.4398 16.0055
172 1 172 0 4.12679 -14.3282 16.6899
173 1 173 0 4.16338 -15.3909 14.5692
174 1 174 0 4.12082 -16.4062 13.6545
175 1 175 0 4.44891 -16.2767 12.3876
176 1 176 0 3.77392 -17.6092 14.0422
177 1 177 0 3.48243 -17.7933 15.3584
178 1 178 0 6.11848 -21.8175 16.3928
179 1 179 0 7.0965 -23.0022 16.2885
180 1 180 0 6.54318 -20.8518 17.3883
181 1 181 0 6.34038 -21.2167 14.9655
182 1 182 0 6.55356 -22.0506 13.7192
183 1 183 0 6.72733 -21.1548 12.5588
184 1 184 0 5.94996 -19.9715 12.6431
185 1 185 0 8.11916 -21.0326 12.3274
186 1 186 0 8.92073 -22.0699 11.8112
187 1 187 0 8.28433 -19.4719 11.8439
188 1 188 0 8.39083 -19.3186 10.4496
189 1 189 0 6.91106 -18.8817 12.4273
190 1 190 0 7.15181 -18.1717 13.8052
191 1 191 0 7.53874 -16.9782 13.8637
192 1 192 0 8.00174 -16.5236 12.8665
193 1 193 0 7.67257 -16.381 14.9646
194 1 194 0 7.26132 -16.9206 16.0793
195 1 195 0 7.2464 -16.1513 17.1608
196 1 196 0 6.82809 -18.3238 16.0728
197 1 197 0 6.82834 -18.8746 14.8347
198 1 198 0 9.98409 -22.5894 12.8503
199 1 199 0 10.864 -23.6334 12.3352
200 1 200 0 8.96487 -22.5558 13.9525
201 1 201 0 10.8792 -21.3425 12.8736
202 1 202 0 11.2054 -21.0065 11.5426
203 1 203 0 11.8339 -19.5055 11.2994
204 1 204 0 10.8998 -18.6686 11.8713
205 1 205 0 13.0891 -19.1263 11.9234
206 1 206 0 14.3073 -19.6385 11.3907
207 1 207 0 13.0386 -17.698 12.1913
208 1 208 0 13.0791 -16.9851 11.0019
209 1 209 0 11.6361 -17.8327 12.8144
210 1 210 0 11.2344 -18.2169 14.122
211 1 211 0 10.9394 -17.4327 15.1383
212 1 212 0 11.1951 -16.2051 15.0248
213 1 213 0 10.7404 -17.9753 16.3458
214 1 214 0 10.6218 -19.1514 16.5018
215 1 215 0 10.3785 -19.3858 17.9146
216 1 216 0 10.9277 -20.0772 15.5671
217 1 217 0 11.2995 -19.6124 14.3699
218 1 218 0 15.3582 -20.4878 12.3685
219 1 219 0 16.245 -21.1028 11.2064
220 1 220 0 14.87 -21.1247 13.5313
221 1 221 0 16.4728 -19.4683 12.7984
222 1 222 0 16.9113 -19.164 14.0997
223 1 223 0 17.0866 -17.6121 14.1589
224 1 224 0 15.7112 -17.2211 14.6457
225 1 225 0 17.9256 -17.0754 15.4334
226 1 226 0 19.2736 -16.817 15.0458
227 1 227 0 17.15 -15.9387 15.9225
228 1 228 0 17.6412 -14.7572 15.3979
229 1 229 0 15.6097 -16.2547 15.6749
230 1 230 0 14.8805 -16.9162 16.7645
231 1 231 0 14.5965 -18.2504 16.8886
232 1 232 0 13.9055 -18.6162 17.9405
233 1 233 0 13.7869 -17.5179 18.6485
234 1 234 0 12.9456 -17.3665 19.7565
235 1 235 0 12.6462 -18.2197 20.6277
236 1 236 0 13.0726 -15.9876 20.062
237 1 237 0 13.7384 -14.9307 19.347
238 1 238 0 13.8543 -13.6854 19.8966
239 1 239 0 14.4209 -15.0547 18.2915
240 1 240 0 14.3248 -16.3463 17.9202
241 1 241 0 20.4962 -16.8858 16.0554
242 1 242 0 21.3389 -15.9422 15.2496
243 1 243 0 21.2463 -18.1916 16.462
244 1 244 0 20.1247 -15.962 17.2651
245 1 245 0 20.7876 -14.8261 17.3455
246 1 246 0 20.5841 -14.0946 18.6606
247 1 247 0 19.2946 -13.457 18.7408
248 1 248 0 20.7021 -14.8794 19.9753
249 1 249 0 21.87 -15.5268 20.214
250 1 250 0 20.397 -13.7883 20.8718
251 1 251 0 21.2791 -12.8314 20.9012
252 1 252 0 19.0821 -13.4475 20.1851
253 1 253 0 18.1068 -14.6355 20.3876
254 1 254 0 17.5783 -15.5093 19.3797
255 1 255 0 17.0336 -16.5204 19.8995
256 1 256 0 16.9241 -16.1191 21.2203
257 1 257 0 16.2811 -16.8738 22.2807
258 1 258 0 15.6863 -17.9037 22.3978
259 1 259 0 16.3053 -16.3015 23.4623
260 1 260 0 16.9078 -15.0019 23.7692
261 1 261 0 16.844 -14.5195 25.1343
262 1 262 0 17.7102 -14.3731 22.7922
263 1 263 0 17.5229 -14.9088 21.5502
264 1 264 0 21.9264 -16.7712 21.109
265 1 265 0 23.2463 -17.6743 20.8384
266 1 266 0 20.6972 -17.3135 20.6921
267 1 267 0 21.8824 -16.2001 22.6837
268 1 268 0 23.0152 -16.247 23.5454
269 1 269 0 22.8223 -15.5942 24.8192
270 1 270 0 21.4294 -15.4882 24.9939
271 1 271 0 23.2711 -16.5311 25.9617
272 1 272 0 24.5893 -16.2181 26.4184
273 1 273 0 22.2046 -16.4435 26.9839
274 1 274 0 22.4146 -15.5591 27.8911
275 1 275 0 20.9752 -16.1543 26.2255
276 1 276 0 20.1745 -17.5115 25.8349
277 1 277 0 20.9831 -18.5362 25.2413
278 1 278 0 22.3016 -18.5867 25.173
279 1 279 0 20.3229 -19.667 24.9521
280 1 280 0 19.0429 -19.9153 24.9794
281 1 281 0 18.8761 -21.152 24.5266
282 1 282 0 18.2569 -18.9074 25.1952
283 1 283 0 18.8027 -17.7138 25.6559
284 1 284 0 25.7056 -17.4181 26.4076
285 1 285 0 26.9826 -16.692 27.0262
286 1 286 0 25.5904 -18.0794 25.0093
287 1 287 0 25.0392 -18.4269 27.4307
288 1 288 0 25.5692 -19.7355 27.5964
289 1 289 0 24.6552 -20.4122 28.5533
290 1 290 0 23.4597 -20.8273 28.0076
291 1 291 0 25.0339 -21.7865 28.937
292 1 292 0 26.4529 -22.1765 29.1809
293 1 293 0 23.8833 -21.9609 29.908
294 1 294 0 23.8728 -20.9582 30.8826
295 1 295 0 22.7652 -21.6426 29.0147
296 1 296 0 22.389 -22.8701 28.3519
297 1 297 0 23.1854 -23.6011 27.3305
298 1 298 0 22.6765 -24.7563 27.1463
299 1 299 0 21.6274 -24.7943 27.9534
300 1 300 0 20.6397 -25.8556 28.0365
301 1 301 0 20.5498 -26.9172 27.4693
302 1 302 0 19.6241 -25.4229 28.9984
303 1 303 0 19.5691 -24.2256 29.638
304 1 304 0 18.5791 -23.8601 30.5749
305 1 305 0 20.4882 -23.3497 29.54
306 1 306 0 21.4402 -23.7066 28.6811
307 1 307 0 26.6494 -23.7654 29.0331
308 1 308 0 28.0256 -23.9831 29.4164
309 1 309 0 26.5132 -23.7514 27.6387
310 1 310 0 25.6622 -24.7258 29.8018
311 1 311 0 26.2884 -25.9685 30.2374
312 1 312 0 25.9886 -26.2889 31.6115
313 1 313 0 26.448 -25.3407 32.4909
314 1 314 0 24.5233 -26.5238 32.1287
315 1 315 0 24.0164 -27.752 31.733
316 1 316 0 24.641 -26.2771 33.7876
317 1 317 0 25.0671 -27.5185 34.4326
318 1 318 0 25.8815 -25.2558 33.7752
319 1 319 0 25.5172 -23.9605 34.3546
320 1 320 0 25.7468 -22.8501 33.6549
321 1 321 0 25.2253 -21.7203 34.1442
322 1 322 0 24.6093 -22.1795 35.376
323 1 323 0 24.0099 -21.4416 36.4953
324 1 324 0 23.9796 -20.0893 36.8653
325 1 325 0 23.6226 -22.1111 37.559
326 1 326 0 23.8735 -23.4294 37.5097
327 1 327 0 24.4951 -24.2543 36.5765
328 1 328 0 24.8425 -23.6056 35.55
329 1 329 0 22.7365 -27.6794 30.9557
330 1 330 0 22.1706 -28.8097 30.2936
331 1 331 0 23.3107 -26.7591 29.9978
332 1 332 0 21.7318 -26.7998 31.8668
333 1 333 0 20.9553 -27.5045 32.7939
334 1 334 0 20.5519 -26.6965 34.1515
335 1 335 0 21.4078 -25.5962 34.0006
336 1 336 0 19.3615 -26.0448 33.8906
337 1 337 0 18.3283 -26.9093 34.3584
338 1 338 0 19.2972 -24.7752 34.7654
339 1 339 0 19.0786 -25.2963 36.0929
340 1 340 0 20.8792 -24.5296 34.6199
341 1 341 0 21.4686 -23.2954 34.2976
342 1 342 0 22.0832 -22.9622 33.2488
343 1 343 0 22.2197 -21.6569 33.1018
344 1 344 0 21.3383 -21.035 33.9269
345 1 345 0 20.8711 -19.7871 34.3196
346 1 346 0 21.3168 -18.6982 33.6183
347 1 347 0 20.1446 -19.591 35.4746
348 1 348 0 19.8496 -20.7712 36.094
349 1 349 0 20.2336 -22.0348 35.8052
350 1 350 0 20.9763 -22.1024 34.8222
351 1 351 0 17.299 -27.2124 33.2833
352 1 352 0 17.2139 -28.7797 33.255
353 1 353 0 17.5699 -26.2927 32.1598
354 1 354 0 15.9498 -26.5633 33.9392
355 1 355 0 14.7375 -27.2414 33.8855
356 1 356 0 14.096 -26.6201 35.0461
357 1 357 0 15.1226 -25.9033 35.7531
358 1 358 0 13.1485 -25.5495 34.5143
359 1 359 0 11.8904 -25.943 34.1203
360 1 360 0 13.3797 -24.4039 35.5453
361 1 361 0 12.4916 -24.3135 36.5034
362 1 362 0 14.8098 -24.5893 35.9271
363 1 363 0 15.568 -23.6416 35.0454
364 1 364 0 16.1288 -23.955 33.8661
365 1 365 0 16.7156 -22.9708 33.3824
366 1 366 0 16.5085 -21.9665 34.1407
367 1 367 0 17.1192 -20.779 33.931
368 1 368 0 17.8887 -20.394 32.9256
369 1 369 0 16.6782 -19.9235 34.8346
370 1 370 0 15.9332 -20.2809 35.9886
371 1 371 0 15.4866 -21.4691 36.3672
372 1 372 0 15.8404 -22.3321 35.2574
373 1 373 0 10.8544 -25.2013 33.1224
374 1 374 0 9.37292 -25.7323 33.4243
375 1 375 0 11.4424 -25.605 31.7897
376 1 376 0 11.14 -23.5966 33.2991
377 1 377 0 10.7894 -22.634 32.3027
378 1 378 0 11.8353 -21.4917 32.475
379 1 379 0 13.2122 -22.067 32.4281
380 1 380 0 11.6525 -20.8031 31.1717
381 1 381 0 10.6073 -19.8274 31.1756
382 1 382 0 13.0113 -20.126 30.8612
383 1 383 0 13.2997 -18.8716 31.6687
384 1 384 0 13.9739 -21.3685 31.4209
385 1 385 0 14.4721 -22.2981 30.375
386 1 386 0 13.908 -23.6583 30.2554
387 1 387 0 14.403 -24.3165 29.2961
388 1 388 0 15.349 -23.5795 28.6567
389 1 389 0 16.145 -24.0132 27.5212
390 1 390 0 16.2456 -25.2419 26.9383
391 1 391 0 16.8397 -22.8178 27.0352
392 1 392 0 16.8237 -21.587 27.6188
393 1 393 0 17.334 -20.7366 26.8495
394 1 394 0 16.1473 -21.2109 28.7081
395 1 395 0 15.402 -22.3518 29.2365
396 1 396 0 9.48986 -19.9621 30.0203
397 1 397 0 8.20206 -19.4075 30.5148
398 1 398 0 9.34587 -21.3458 29.3181
399 1 399 0 10.3038 -18.8767 29.1775
400 1 400 0 10.6847 -17.672 29.983
401 1 401 0 11.6453 -16.6228 29.2626
402 1 402 0 12.9156 -17.3034 28.9221
403 1 403 0 11.4109 -16.1335 27.8293
404 1 404 0 10.6904 -14.9739 27.97
405 1 405 0 12.6253 -15.8158 27.1976
406 1 406 0 13.3178 -14.6907 27.9174
407 1 407 0 13.5239 -16.7546 27.8236
408 1 408 0 14.0826 -17.9537 27.1155
409 1 409 0 14.7359 -17.9763 25.887
410 1 410 0 14.6599 -16.9214 25.213
411 1 411 0 15.1082 -19.2556 25.2489
412 1 412 0 14.7884 -20.576 25.7018
413 1 413 0 15.1419 -21.5559 25.1886
414 1 414 0 13.9745 -20.5308 26.9055
415 1 415 0 13.6771 -19.3133 27.4412
416 1 416 0 9.2264 -14.7138 27.3533
417 1 417 0 8.55453 -14.411 28.5093
418 1 418 0 8.74582 -16.0738 26.7061
419 1 419 0 9.62876 -13.589 26.2806
420 1 420 0 9.90733 -12.3787 26.9151
421 1 421 0 10.8891 -11.5476 26.1206
422 1 422 0 12.2568 -12.0529 25.9613
423 1 423 0 10.4042 -11.3543 24.727
424 1 424 0 9.59971 -10.1464 24.7297
425 1 425 0 11.5952 -11.2412 23.858
426 1 426 0 12.1519 -9.93041 23.662
427 1 427 0 12.4439 -12.132 24.5831
428 1 428 0 12.1526 -13.4283 24.1476
429 1 429 0 12.9478 -14.2976 23.7092
430 1 430 0 14.1819 -14.0018 23.7861
431 1 431 0 12.5997 -15.6479 23.542
432 1 432 0 11.3706 -15.8713 23.7265
433 1 433 0 11.0097 -17.1563 23.76
434 1 434 0 10.3987 -15.0294 24.2483
435 1 435 0 10.8773 -13.7987 24.417
436 1 436 0 8.3187 -10.2664 23.7849
437 1 437 0 7.35656 -9.3189 24.2233
438 1 438 0 7.6552 -11.5908 23.577
439 1 439 0 8.71386 -9.7416 22.3317
440 1 440 0 9.63796 -8.63417 22.0158
441 1 441 0 9.86941 -8.73961 20.5699
442 1 442 0 10.1598 -10.1507 20.565
443 1 443 0 8.75779 -8.42941 19.7362
444 1 444 0 9.07354 -7.92862 18.3401
445 1 445 0 8.05724 -9.79126 19.6707
446 1 446 0 7.19671 -10.2401 18.6161
447 1 447 0 9.28688 -10.7112 19.685
448 1 448 0 9.25341 -12.1065 19.8822
449 1 449 0 8.57404 -12.8575 20.7921
450 1 450 0 8.7649 -14.0938 20.6309
451 1 451 0 9.65695 -14.2596 19.602
452 1 452 0 10.1278 -15.482 19.1489
453 1 453 0 9.86884 -16.6287 19.2331
454 1 454 0 10.8828 -14.9745 18.0137
455 1 455 0 11.1075 -13.7173 17.4085
456 1 456 0 11.7016 -13.7979 16.1427
457 1 457 0 10.7007 -12.5503 18.0455
458 1 458 0 9.96082 -12.9412 19.1485
459 1 459 0 8.48467 -6.68694 17.5141
460 1 460 0 9.41265 -6.65726 16.5147
461 1 461 0 8.02423 -5.49623 18.4379
462 1 462 0 7.12909 -7.4969 16.926
463 1 463 0 6.17268 -6.58965 16.3337
464 1 464 0 4.79872 -6.53504 16.8271
465 1 465 0 3.99856 -6.18447 15.756
466 1 466 0 4.54068 -7.85571 17.4688
467 1 467 0 3.46314 -7.96704 18.4479
468 1 468 0 4.05394 -8.44769 16.1695
469 1 469 0 2.95575 -9.35677 16.2596
470 1 470 0 3.43819 -7.43335 15.4753
471 1 471 0 3.15856 -7.6917 14.0473
472 1 472 0 2.31437 -8.6679 13.8157
473 1 473 0 2.08439 -9.14878 14.8768
474 1 474 0 1.8742 -8.91468 12.5908
475 1 475 0 2.10162 -8.24595 11.5011
476 1 476 0 1.60139 -8.57302 10.2468
477 1 477 0 3.10546 -7.29832 11.5458
478 1 478 0 3.51637 -7.02341 12.8732
479 1 479 0 3.53635 -9.00856 19.6045
480 1 480 0 4.16116 -10.2973 19.1418
481 1 481 0 2.21914 -9.08006 20.213
482 1 482 0 4.60131 -8.24362 20.5634
483 1 483 0 4.65599 -6.84919 20.843
484 1 484 0 5.99483 -6.30841 21.2474
485 1 485 0 6.51272 -5.70345 20.1293
486 1 486 0 6.04195 -5.31863 22.3344
487 1 487 0 6.29132 -5.84093 23.6207
488 1 488 0 6.76926 -4.02004 21.9419
489 1 489 0 8.05424 -3.73305 22.3615
490 1 490 0 6.76289 -4.33705 20.428
491 1 491 0 5.80777 -3.53688 19.6106
492 1 492 0 6.09943 -2.13491 19.5108
493 1 493 0 7.15105 -1.69115 20.0948
494 1 494 0 5.37012 -1.30096 18.8771
495 1 495 0 4.38619 -1.62584 18.307
496 1 496 0 3.75979 -0.685801 17.6148
497 1 497 0 3.85048 -3.024 18.2437
498 1 498 0 4.59501 -3.81002 18.9958
499 1 499 0 5.22055 -5.45708 24.6092
500 1 500 0 5.12345 -6.51516 25.464
501 1 501 0 4.1011 -4.90509 23.8855
502 1 502 0 5.73613 -4.08775 25.2401
503 1 503 0 7.11813 -3.99781 25.5381
504 1 504 0 7.69048 -2.62642 25.9125
505 1 505 0 7.89401 -1.76559 24.7813
506 1 506 0 6.74564 -1.82245 26.7154
507 1 507 0 6.35857 -2.41795 28.0344
508 1 508 0 7.53533 -0.484656 26.6592
509 1 509 0 8.97981 -0.600695 27.2771
510 1 510 0 7.92491 -0.386323 25.195
511 1 511 0 6.84675 0.179633 24.5118
512 1 512 0 5.69912 -0.512387 23.9463
513 1 513 0 4.97438 0.3073 23.2654
514 1 514 0 5.74112 1.50187 23.1836
515 1 515 0 5.38532 2.67857 22.6491
516 1 516 0 4.29185 3.08892 21.9402
517 1 517 0 6.11749 3.70585 22.8589
518 1 518 0 7.23566 3.4919 23.6543
519 1 519 0 7.88212 2.50174 24.3122
520 1 520 0 6.83014 1.49082 24.0304
521 1 521 0 5.20379 -1.93066 28.9407
522 1 522 0 5.66324 -2.83439 30.1186
523 1 523 0 3.73277 -2.15537 28.3888
524 1 524 0 5.58633 -0.50519 29.1132
525 1 525 0 5.85756 0.219706 30.2565
526 1 526 0 5.40814 1.58922 29.9443
527 1 527 0 5.87706 2.04696 28.8349
528 1 528 0 3.90552 1.87573 30.055
529 1 529 0 3.36538 1.61471 31.412
530 1 530 0 4.03245 3.28006 29.5805
531 1 531 0 4.72488 3.83779 30.6825
532 1 532 0 5.0663 3.11167 28.384
533 1 533 0 4.37643 2.78046 27.1126
534 1 534 0 4.25006 3.93397 26.3222
535 1 535 0 4.90305 4.94395 26.5369
536 1 536 0 3.63894 3.8685 25.163
537 1 537 0 2.80555 2.84508 24.853
538 1 538 0 2.10569 2.89094 23.5929
539 1 539 0 2.75635 1.61254 25.8321
540 1 540 0 3.57704 1.64717 26.9554
541 1 541 0 1.76652 1.68731 31.794
542 1 542 0 1.44192 0.901761 33.013
543 1 543 0 1.03776 1.28333 30.5179
544 1 544 0 1.37858 3.30823 31.9073
545 1 545 0 1.65805 4.21049 32.9432
546 1 546 0 1.33925 5.50142 32.348
547 1 547 0 2.1075 5.91634 31.177
548 1 548 0 -0.130188 5.97629 31.9775
549 1 549 0 -0.802893 6.3153 33.2101
550 1 550 0 -0.0493968 7.04834 30.9151
551 1 551 0 0.515225 8.34522 31.1968
552 1 552 0 1.32003 6.69079 30.3255
553 1 553 0 1.11122 5.88842 29.0327
554 1 554 0 1.12146 4.5691 28.9111
555 1 555 0 0.595239 4.04177 27.8098
556 1 556 0 0.247788 5.14945 26.9952
557 1 557 0 -0.302066 5.35539 25.7552
558 1 558 0 -0.628992 4.46302 24.9229
559 1 559 0 -0.630052 6.7539 25.5303
560 1 560 0 -0.435812 7.80713 26.3549
561 1 561 0 0.102613 7.63347 27.5381
562 1 562 0 0.482366 6.29619 27.8242
563 1 563 0 -2.49774 6.04594 33.2842
564 1 564 0 -2.55698 6.76715 34.6479
565 1 565 0 -2.97228 4.51141 33.146
566 1 566 0 -2.92275 7.11815 32.1875
567 1 567 0 -2.88912 8.53095 32.5932
568 1 568 0 -3.24215 9.16581 31.2437
569 1 569 0 -2.48784 8.47609 30.2091
570 1 570 0 -4.57261 8.9456 30.7036
571 1 571 0 -5.11225 9.91275 31.5391
572 1 572 0 -4.18382 9.30179 29.2904
573 1 573 0 -3.88574 10.7099 29.3393
574 1 574 0 -2.89516 8.79636 28.9491
575 1 575 0 -3.09982 7.54158 28.1522
576 1 576 0 -2.81927 6.32193 28.7646
577 1 577 0 -3.17075 5.20341 28.0617
578 1 578 0 -3.688 5.82249 27.0051
579 1 579 0 -4.31694 5.21647 25.8482
580 1 580 0 -4.4411 3.9946 25.606
581 1 581 0 -4.5798 6.14756 24.7841
582 1 582 0 -4.56119 7.55589 25.0168
583 1 583 0 -5.13956 8.27189 23.9782
584 1 584 0 -4.30052 8.14516 26.0665
585 1 585 0 -3.7651 7.21312 27.0377
586 1 586 0 -6.57127 9.7431 32.3515
587 1 587 0 -6.57598 11.0572 33.0919
588 1 588 0 -6.62656 8.32953 33.0282
589 1 589 0 -7.5701 9.51199 31.0885
590 1 590 0 -7.59054 10.3389 29.9398
591 1 591 0 -8.07156 9.80794 28.525
592 1 592 0 -7.20164 8.77392 27.9822
593 1 593 0 -9.63006 9.21786 28.3254
594 1 594 0 -10.7001 10.2256 28.425
595 1 595 0 -9.46101 8.38356 26.9986
596 1 596 0 -9.51711 9.24452 26.0702
597 1 597 0 -7.97196 8.06018 27.061
598 1 598 0 -7.98505 6.76083 27.6567
599 1 599 0 -8.88769 5.71705 27.0771
600 1 600 0 -9.60364 5.78389 26.1326
601 1 601 0 -8.74685 4.45756 27.5491
602 1 602 0 -7.95119 4.27993 28.5556
603 1 603 0 -7.96993 3.24102 29.0183
604 1 604 0 -7.10209 5.29248 29.0635
605 1 605 0 -7.02133 6.50473 28.5487
606 1 606 0 -12.2652 10.1186 28.6035
607 1 607 0 -12.5965 11.5682 28.6553
608 1 608 0 -12.3367 9.30383 29.8889
609 1 609 0 -12.7019 9.1817 27.3624
610 1 610 0 -12.6206 9.87809 26.0002
611 1 611 0 -13.1325 9.10395 24.8375
612 1 612 0 -12.8328 7.55554 24.8483
613 1 613 0 -14.7675 8.9234 24.9579
614 1 614 0 -15.262 9.09625 23.6924
615 1 615 0 -15.0888 7.43799 25.3375
616 1 616 0 -16.4716 6.8143 25.4721
617 1 617 0 -13.9726 6.71094 24.547
618 1 618 0 -13.5648 5.20195 25.0021
619 1 619 0 -12.9054 4.2513 24.1998
620 1 620 0 -12.8515 4.38564 22.8937
621 1 621 0 -12.4606 3.13572 24.8656
622 1 622 0 -12.7081 2.89979 26.2263
623 1 623 0 -12.0728 1.86788 26.8395
624 1 624 0 -13.4094 3.96117 26.9559
625 1 625 0 -13.7429 5.00341 26.3203
626 1 626 0 -16.0566 10.3755 23.1745
627 1 627 0 -17.1607 9.7406 22.3587
628 1 628 0 -14.991 11.2603 22.5387
629 1 629 0 -16.4757 10.9721 24.5026
630 1 630 0 -17.7109 11.2808 24.9874
631 1 631 0 -18.0863 10.9068 26.4751
632 1 632 0 -17.07 10.1728 27.2704
633 1 633 0 -18.5366 11.958 27.5626
634 1 634 0 -19.6637 12.6032 27.0536
635 1 635 0 -18.6908 11.0299 28.7215
636 1 636 0 -19.9273 10.28 28.4607
637 1 637 0 -17.5602 9.9066 28.5718
638 1 638 0 -16.5223 10.0795 29.6106
639 1 639 0 -16.7959 9.51213 30.793
640 1 640 0 -17.9177 8.87616 31.0324
641 1 641 0 -15.7314 9.56607 31.5686
642 1 642 0 -14.3723 10.1868 31.4237
643 1 643 0 -13.5663 10.1054 32.2294
644 1 644 0 -14.2355 10.9053 30.1867
645 1 645 0 -15.4093 10.7618 29.3214
646 1 646 0 -19.6766 14.1048 27.3017
647 1 647 0 -20.4409 14.7237 26.0788
648 1 648 0 -18.3447 14.6415 27.5845
649 1 649 0 -20.2465 14.2002 28.7504
650 1 650 0 -19.7843 15.3422 29.694
651 1 651 0 -20.4046 15.4699 30.9882
652 1 652 0 -21.8676 15.7375 30.9192
653 1 653 0 -20.1979 14.2015 31.87
654 1 654 0 -19.0553 14.1063 32.7509
655 1 655 0 -21.5545 13.9849 32.4914
656 1 656 0 -21.8585 14.4576 33.7937
657 1 657 0 -22.5743 14.6013 31.4392
658 1 658 0 -22.9821 13.7376 30.258
659 1 659 0 -22.6124 13.9206 28.8877
660 1 660 0 -23.2886 12.926 28.1091
661 1 661 0 -24.1079 12.305 28.9969
662 1 662 0 -24.9787 11.2195 28.7064
663 1 663 0 -25.45 10.7552 27.6321
664 1 664 0 -25.4929 10.6902 29.9363
665 1 665 0 -25.1066 11.0882 31.1341
666 1 666 0 -25.6581 10.5349 32.3329
667 1 667 0 -24.2064 11.9972 31.4125
668 1 668 0 -23.703 12.6226 30.3129
669 1 669 0 -18.0362 12.8428 32.5898
670 1 670 0 -16.9019 13.3224 33.4583
671 1 671 0 -17.7611 12.4292 31.2057
672 1 672 0 -18.7006 11.5072 33.0939
673 1 673 0 -18.1033 11.2059 34.4406
674 1 674 0 -19.2599 10.7158 35.2798
675 1 675 0 -20.5475 11.1755 34.96
676 1 676 0 -19.3389 9.18418 35.1018
677 1 677 0 -18.5416 8.48907 36.074
678 1 678 0 -20.7885 9.04909 35.5532
679 1 679 0 -20.9394 9.05868 37.0627
680 1 680 0 -21.4703 10.2713 34.844
681 1 681 0 -21.6663 9.82469 33.4719
682 1 682 0 -21.44 10.5052 32.2806
683 1 683 0 -21.7155 9.90006 31.2504
684 1 684 0 -22.4015 8.68496 31.5611
685 1 685 0 -22.9011 7.67549 30.8288
686 1 686 0 -22.8259 7.57329 29.6329
687 1 687 0 -23.6974 6.57438 31.4886
688 1 688 0 -23.6596 6.76321 32.8687
689 1 689 0 -24.5318 5.95744 33.5758
690 1 690 0 -23.0647 7.5741 33.6532
691 1 691 0 -22.4254 8.59621 32.9705
692 1 692 0 -17.6837 7.09946 35.7442
693 1 693 0 -16.2113 6.97135 36.2866
694 1 694 0 -17.8427 7.12952 34.2645
695 1 695 0 -18.8321 5.99296 35.98
696 1 696 0 -18.7096 4.75466 36.7432
697 1 697 0 -19.949 3.69898 36.8766
698 1 698 0 -21.1053 4.44862 36.5552
699 1 699 0 -19.7402 2.62122 35.8226
700 1 700 0 -18.7963 1.46855 36.2224
701 1 701 0 -21.207 2.2645 35.6641
702 1 702 0 -21.4615 1.56818 36.7902
703 1 703 0 -21.7531 3.70041 35.588
704 1 704 0 -21.1828 4.41591 34.5167
705 1 705 0 -20.5522 5.63733 34.5564
706 1 706 0 -20.2097 5.88149 33.3299
707 1 707 0 -20.698 4.87654 32.4404
708 1 708 0 -20.6342 4.79518 31.1116
709 1 709 0 -20.0478 5.42484 30.191
710 1 710 0 -21.3011 3.64732 30.674
711 1 711 0 -21.8896 2.62976 31.5292
712 1 712 0 -22.7736 1.71442 30.891
713 1 713 0 -21.8785 2.76827 32.7415
714 1 714 0 -21.2234 3.91853 33.2602
715 1 715 0 -17.3613 1.582 35.5246
716 1 716 0 -16.7237 0.938713 36.7116
717 1 717 0 -17.1657 2.99675 35.245
718 1 718 0 -17.5758 0.471544 34.3766
719 1 719 0 -18.5949 -0.465196 34.4017
720 1 720 0 -18.9042 -1.12997 33.1024
721 1 721 0 -19.6396 -0.394595 32.1376
722 1 722 0 -17.6777 -1.56889 32.4006
723 1 723 0 -16.8385 -2.52603 33.1635
724 1 724 0 -18.388 -2.17991 31.2612
725 1 725 0 -18.7686 -3.54663 31.6401
726 1 726 0 -19.4525 -1.11964 30.9351
727 1 727 0 -19.1545 -0.30835 29.9289
728 1 728 0 -18.3877 0.923754 29.8574
729 1 729 0 -18.5712 1.12207 28.5141
730 1 730 0 -19.2829 0.21865 27.8106
731 1 731 0 -19.6076 0.241219 26.4421
732 1 732 0 -19.4012 1.17989 25.7183
733 1 733 0 -20.4148 -0.943583 26.2139
734 1 734 0 -20.7659 -1.93964 27.1537
735 1 735 0 -21.3566 -3.0035 26.7076
736 1 736 0 -20.2641 -1.88757 28.4259
737 1 737 0 -19.6229 -0.707329 28.735
738 1 738 0 -15.5908 -3.01204 32.4822
739 1 739 0 -16.0915 -4.42478 32.4425
740 1 740 0 -14.3592 -2.65849 33.4091
741 1 741 0 -15.2525 -2.59235 30.929
742 1 742 0 -15.1325 -3.67013 30.1033
743 1 743 0 -15.0614 -3.39913 28.6373
744 1 744 0 -15.748 -2.42725 27.9766
745 1 745 0 -13.7906 -3.32365 27.878
746 1 746 0 -12.6587 -3.93151 28.2972
747 1 747 0 -14.1811 -3.38366 26.2563
748 1 748 0 -14.5915 -4.6495 25.7448
749 1 749 0 -15.3899 -2.59215 26.5661
750 1 750 0 -15.2477 -1.19679 26.0021
751 1 751 0 -15.3641 0.117254 26.6367
752 1 752 0 -15.3431 1.08659 25.7808
753 1 753 0 -15.4345 0.605205 24.5082
754 1 754 0 -15.8294 1.16123 23.2724
755 1 755 0 -16.1599 2.47993 23.1138
756 1 756 0 -15.8173 0.285959 22.1831
757 1 757 0 -15.4982 -1.02294 22.4928
758 1 758 0 -15.1622 -1.63734 23.6751
759 1 759 0 -15.249 -0.860994 24.616
760 1 760 0 -11.2304 -3.14363 28.2639
761 1 761 0 -10.2748 -3.67819 29.1538
762 1 762 0 -11.7079 -1.62836 28.0551
763 1 763 0 -10.5208 -3.57397 26.8917
764 1 764 0 -9.33328 -3.2221 26.3872
765 1 765 0 -9.35767 -2.86405 24.95
766 1 766 0 -10.3442 -2.0791 24.3714
767 1 767 0 -7.97238 -2.4252 24.3095
768 1 768 0 -7.51706 -3.52478 23.5632
769 1 769 0 -8.33867 -1.34939 23.2916
770 1 770 0 -7.70127 -1.4105 22.1913
771 1 771 0 -9.87353 -1.47267 23.2527
772 1 772 0 -10.8864 -0.60123 22.7764
773 1 773 0 -11.5361 0.479157 23.438
774 1 774 0 -12.2579 1.12509 22.6387
775 1 775 0 -12.0282 0.531768 21.4037
776 1 776 0 -12.6626 0.866647 20.0385
777 1 777 0 -13.6675 1.77705 19.8051
778 1 778 0 -12.0937 0.084639 19.1121
779 1 779 0 -11.2889 -0.865513 19.444
780 1 780 0 -10.6991 -1.40435 20.5158
781 1 781 0 -11.1983 -0.571 21.4793
782 1 782 0 -6.01035 -4.1388 23.6662
783 1 783 0 -6.24336 -5.37345 24.4905
784 1 784 0 -4.96105 -3.23239 23.9115
785 1 785 0 -5.6548 -4.61297 22.2092
786 1 786 0 -4.90078 -3.52355 21.4889
787 1 787 0 -5.00419 -3.56731 19.8533
788 1 788 0 -5.41277 -4.74393 19.2585
789 1 789 0 -6.11957 -2.6772 19.3072
790 1 790 0 -5.72818 -2.06477 17.8764
791 1 791 0 -7.32173 -3.72013 19.1802
792 1 792 0 -8.43329 -3.3609 18.5018
793 1 793 0 -6.65582 -4.82844 18.5086
794 1 794 0 -7.16147 -6.16226 18.7386
795 1 795 0 -7.81854 -6.45108 19.8373
796 1 796 0 -8.40073 -7.65649 19.8234
797 1 797 0 -8.04796 -8.12129 18.5651
798 1 798 0 -8.58426 -9.18486 17.7928
799 1 799 0 -9.40714 -10.015 18.471
800 1 800 0 -8.31281 -9.35811 16.5072
801 1 801 0 -7.56602 -8.2995 15.7685
802 1 802 0 -7.02673 -7.35255 16.5842
803 1 803 0 -7.23014 -7.14056 17.8491
804 1 804 0 -5.70447 -0.363577 17.6488
805 1 805 0 -5.12981 -0.131015 16.4351
806 1 806 0 -5.25312 0.181048 18.8803
807 1 807 0 -7.11938 0.072395 17.5379
808 1 808 0 -7.78525 0.0321383 16.3745
809 1 809 0 -8.61228 1.32733 16.3179
810 1 810 0 -9.601 1.13085 17.5888
811 1 811 0 -7.83576 2.45652 16.889
812 1 812 0 -7.05998 3.08547 16.02
813 1 813 0 -9.04288 3.29575 17.435
814 1 814 0 -9.92532 3.67007 16.3866
815 1 815 0 -9.89798 2.24369 18.3258
816 1 816 0 -9.35438 2.35834 19.8939
817 1 817 0 -8.38675 1.56831 20.3557
818 1 818 0 -7.93529 1.70896 21.5833
819 1 819 0 -8.60554 2.87155 21.9165
820 1 820 0 -8.63532 3.59052 23.1656
821 1 821 0 -7.93141 3.4127 24.1404
822 1 822 0 -9.38774 4.79771 23.0496
823 1 823 0 -10.1524 5.23978 22.0051
824 1 824 0 -10.8607 6.32331 22.1003
825 1 825 0 -10.188 4.51169 20.8929
826 1 826 0 -9.44196 3.37526 20.8742
827 1 827 0 -5.69655 3.7614 16.4438
828 1 828 0 -4.62316 3.6753 15.4855
829 1 829 0 -5.4164 3.08886 17.7211
830 1 830 0 -5.92766 5.36342 16.7894
831 1 831 0 -6.88109 6.32522 16.0411
832 1 832 0 -7.53235 7.45989 16.7719
833 1 833 0 -8.3236 6.68986 17.9372
834 1 834 0 -6.47857 8.39922 17.3352
835 1 835 0 -6.2497 9.70906 16.6309
836 1 836 0 -7.03824 8.50347 18.7084
837 1 837 0 -7.76193 9.75766 18.6803
838 1 838 0 -7.87059 7.23873 19.2595
839 1 839 0 -7.22539 6.35234 19.9932
840 1 840 0 -6.99041 6.58202 21.4389
841 1 841 0 -7.32401 7.58163 21.9264
842 1 842 0 -6.24085 5.59789 22.0442
843 1 843 0 -5.92219 4.51233 21.3898
844 1 844 0 -4.94592 3.70653 21.901
845 1 845 0 -6.15721 4.3136 20.1486
846 1 846 0 -6.85193 5.22986 19.5531
847 1 847 0 -4.54471 9.8288 16.2595
848 1 848 0 -4.27451 11.2668 15.7375
849 1 849 0 -3.54432 8.5881 15.8497
850 1 850 0 -4.29688 10.184 17.899
851 1 851 0 -4.06477 11.6336 18.3136
852 1 852 0 -3.44986 11.6172 19.6699
853 1 853 0 -4.09644 10.6452 20.3909
854 1 854 0 -1.99813 11.3308 19.8049
855 1 855 0 -1.35319 12.5807 19.2933
856 1 856 0 -1.8512 10.8627 21.2373
857 1 857 0 -1.99119 12.2234 21.9111
858 1 858 0 -3.15757 10.0881 21.3716
859 1 859 0 -2.97345 8.59403 21.4325
860 1 860 0 -2.18956 8.28904 22.5766
861 1 861 0 -1.73847 9.17578 23.4044
862 1 862 0 -2.02546 7.04584 22.8777
863 1 863 0 -2.47657 5.96248 22.117
864 1 864 0 -1.94571 4.97359 22.5382
865 1 865 0 -3.33562 6.33595 21.0242
866 1 866 0 -3.53563 7.55379 20.6023
867 1 867 0 0.0174988 12.3318 18.6052
868 1 868 0 0.622785 13.6838 18.2509
869 1 869 0 -0.0693736 11.0826 17.7963
870 1 870 0 0.777048 12.0666 19.8766
871 1 871 0 0.987783 13.1955 20.5655
872 1 872 0 1.71746 13.082 21.8648
873 1 873 0 1.13383 12.1358 22.8204
874 1 874 0 3.13173 12.6895 21.5839
875 1 875 0 4.12929 13.7068 21.8134
876 1 876 0 3.26023 11.4744 22.602
877 1 877 0 3.84088 11.8088 23.7439
878 1 878 0 1.95567 11.0898 23.1772
879 1 879 0 1.59196 9.72521 22.3762
880 1 880 0 0.802651 9.46151 21.2708
881 1 881 0 0.657577 8.14012 20.9534
882 1 882 0 1.54703 7.55003 21.9114
883 1 883 0 1.9677 6.24509 22.3142
884 1 884 0 1.728 5.0966 21.8494
885 1 885 0 2.63919 6.09369 23.5641
886 1 886 0 3.097 7.1874 24.2004
887 1 887 0 3.83454 6.98266 25.1985
888 1 888 0 2.89773 8.48159 23.8516
889 1 889 0 2.07056 8.49419 22.7824
890 1 890 0 5.39462 13.6101 20.5643
891 1 891 0 6.05036 14.9416 20.4878
892 1 892 0 4.86881 12.9903 19.3791
893 1 893 0 6.47097 12.5496 21.1876
894 1 894 0 7.35584 12.9866 22.0801
895 1 895 0 7.87183 11.8194 22.7648
896 1 896 0 6.79438 10.9803 23.0989
897 1 897 0 8.7306 10.9198 21.8524
898 1 898 0 9.94079 11.4734 21.6098
899 1 899 0 8.80875 9.6316 22.4622
900 1 900 0 9.67787 9.44933 23.5452
901 1 901 0 7.31123 9.67614 23.1339
902 1 902 0 6.45686 8.69312 22.5307
903 1 903 0 6.52782 7.43162 22.8105
904 1 904 0 7.39998 7.16218 23.5397
905 1 905 0 5.72846 6.43824 22.0184
906 1 906 0 4.89633 6.75055 21.051
907 1 907 0 4.19739 5.89841 20.4302
908 1 908 0 4.81239 8.14903 20.8122
909 1 909 0 5.59212 9.14291 21.4959
910 1 910 0 10.8554 11.2639 20.2799
911 1 911 0 12.1612 11.9676 20.4923
912 1 912 0 9.93873 11.6018 19.1068
913 1 913 0 10.8239 9.66933 20.1311
914 1 914 0 11.9387 8.89996 20.6071
915 1 915 0 11.6836 7.33504 20.7861
916 1 916 0 10.335 7.2439 21.3835
917 1 917 0 11.6177 6.28819 19.6773
918 1 918 0 12.8371 6.11037 19.1497
919 1 919 0 11.2463 5.05543 20.519
920 1 920 0 12.1599 5.02488 21.5496
921 1 921 0 10.1555 5.82352 21.2586
922 1 922 0 8.94461 5.3316 20.5196
923 1 923 0 8.05901 6.21834 19.71
924 1 924 0 7.19358 5.46455 19.0568
925 1 925 0 7.46495 4.07533 19.5367
926 1 926 0 6.70945 2.99182 19.2023
927 1 927 0 5.68606 2.85526 18.4761
928 1 928 0 7.27253 1.93343 19.7917
929 1 929 0 8.36311 1.81211 20.6732
930 1 930 0 8.55344 0.650232 21.3283
931 1 931 0 8.92286 2.83117 21.0389
932 1 932 0 8.52099 3.95217 20.3296
933 1 933 0 13.1397 5.55561 17.7689
934 1 934 0 14.5673 5.86566 17.9335
935 1 935 0 12.1899 6.34512 16.7938
936 1 936 0 13.0767 3.96248 17.7897
937 1 937 0 14.0273 3.25324 18.5423
938 1 938 0 13.7124 1.75957 18.7991
939 1 939 0 12.5681 1.64263 19.7271
940 1 940 0 13.3583 0.626596 17.7847
941 1 941 0 14.5756 0.137828 17.2165
942 1 942 0 12.7042 -0.321778 18.7669
943 1 943 0 13.6164 -0.929237 19.6575
944 1 944 0 11.6301 0.694447 19.2243
945 1 945 0 10.7114 1.38486 18.2031
946 1 946 0 9.55101 0.761398 17.87
947 1 947 0 9.31486 -0.422407 18.3275
948 1 948 0 8.73194 1.24854 16.8755
949 1 949 0 8.94014 2.5091 16.369
950 1 950 0 8.41252 2.96077 15.2293
951 1 951 0 10.0324 3.24525 16.8618
952 1 952 0 10.8231 2.72045 17.7302
953 1 953 0 14.6918 0.0695915 15.6752
954 1 954 0 15.779 -0.83798 15.3468
955 1 955 0 14.3559 1.23645 15.0595
956 1 956 0 13.7195 -0.966912 15.2243
957 1 957 0 13.7659 -2.29603 15.3742
958 1 958 0 12.3996 -2.84411 15.0423
959 1 959 0 11.5845 -1.72623 14.7766
960 1 960 0 12.0838 -3.78248 13.8708
961 1 961 0 12.6225 -5.06902 14.0127
962 1 962 0 10.5919 -3.57618 13.913
963 1 963 0 10.3083 -4.60365 14.8497
964 1 964 0 10.347 -2.17896 14.2525
965 1 965 0 9.76481 -1.29926 13.2494
966 1 966 0 10.3545 -0.0896665 12.8925
967 1 967 0 9.62549 0.412657 12.026
968 1 968 0 8.64923 -0.596392 11.5604
969 1 969 0 7.58999 -0.618877 10.7644
970 1 970 0 7.56172 0.478835 10.0632
971 1 971 0 6.77065 -1.59968 10.7105
972 1 972 0 6.96037 -2.41782 11.5623
973 1 973 0 7.78754 -2.69796 12.4929
974 1 974 0 8.67959 -1.63895 12.3971
975 1 975 0 13.1316 -5.94512 12.7679
976 1 976 0 14.3385 -6.58731 13.0996
977 1 977 0 13.552 -5.01249 11.6723
978 1 978 0 11.9489 -6.80382 11.9958
979 1 979 0 10.7702 -7.1313 12.4896
980 1 980 0 10.0352 -7.8882 11.5523
981 1 981 0 9.74276 -9.19792 12.2047
982 1 982 0 8.74725 -7.1772 11.1539
983 1 983 0 8.54724 -7.77803 9.84641
984 1 984 0 7.88782 -7.74243 12.3429
985 1 985 0 6.52039 -7.62218 12.0074
986 1 986 0 8.39615 -9.11612 12.3995
987 1 987 0 8.01466 -9.68826 13.6945
988 1 988 0 7.76011 -9.3101 15.0638
989 1 989 0 7.65304 -10.3788 15.8463
990 1 990 0 7.8949 -11.4122 14.9354
991 1 991 0 8.05047 -12.8246 15.2602
992 1 992 0 8.16107 -13.2525 16.2913
993 1 993 0 8.16775 -13.5087 14.145
994 1 994 0 8.23437 -12.9931 12.873
995 1 995 0 8.72993 -13.9016 11.8713
996 1 996 0 8.2949 -11.793 12.5425
997 1 997 0 8.02896 -10.9981 13.62
998 1 998 0 7.10394 -7.42845 9.19094
999 1 999 0 6.86698 -8.17785 7.85972
1000 1 1000 0 6.81825 -5.95026 9.40368
1001 1 1001 0 5.85289 -8.24067 9.64524
1002 1 1002 0 4.96471 -8.52005 8.5972
1003 1 1003 0 5.23254 -10.0192 8.26035
1004 1 1004 0 6.15288 -10.3154 9.33376
1005 1 1005 0 4.02522 -10.9839 8.17771
1006 1 1006 0 3.41747 -11.008 6.90842
1007 1 1007 0 4.96593 -12.2369 8.49004
1008 1 1008 0 6.04038 -12.242 7.62072
1009 1 1009 0 5.80455 -11.7262 9.55103
1010 1 1010 0 5.19567 -11.7912 10.978
1011 1 1011 0 4.74267 -12.9229 11.4789
1012 1 1012 0 4.8633 -13.8501 10.7233
1013 1 1013 0 4.4132 -13.078 12.7827
1014 1 1014 0 4.51645 -11.9506 13.4477
1015 1 1015 0 4.24278 -11.9838 14.782
1016 1 1016 0 5.01604 -10.6118 12.9165
1017 1 1017 0 5.42863 -10.6073 11.64
1018 1 1018 0 1.8416 -10.6243 6.72225
1019 1 1019 0 1.42581 -10.4247 5.22013
1020 1 1020 0 1.51802 -9.4865 7.62371
1021 1 1021 0 1.22921 -12.0667 7.16048
1022 1 1022 0 1.86517 -13.0541 6.49345
1023 1 1023 0 1.44868 -14.4371 7.12747
1024 1 1024 0 1.98594 -14.4228 8.49095
1025 1 1025 0 -0.0017953 -14.7179 7.43359
1026 1 1026 0 -0.669385 -15.2213 6.24094
1027 1 1027 0 0.0921384 -15.7496 8.53886
1028 1 1028 0 0.565369 -17.0833 7.9985
1029 1 1029 0 1.22164 -15.111 9.31965
1030 1 1030 0 0.958537 -14.2345 10.476
1031 1 1031 0 1.42256 -14.6967 11.6317
1032 1 1032 0 1.87716 -15.8729 11.7717
1033 1 1033 0 1.38955 -14.0563 12.8054
1034 1 1034 0 0.785426 -12.8576 12.6809
1035 1 1035 0 0.539201 -12.0159 13.635
1036 1 1036 0 0.349153 -12.1589 11.45
1037 1 1037 0 0.403536 -12.9117 10.3308
1038 1 1038 0 -2.16617 -14.82 5.85182
1039 1 1039 0 -2.52687 -15.2961 4.46837
1040 1 1040 0 -1.97912 -13.398 6.2516
1041 1 1041 0 -2.95233 -15.6008 6.988
1042 1 1042 0 -3.41617 -16.8773 6.60551
1043 1 1043 0 -4.23701 -17.7231 7.61223
1044 1 1044 0 -3.56573 -18.5763 8.53738
1045 1 1045 0 -5.10528 -16.9421 8.62031
1046 1 1046 0 -5.94542 -16.2904 7.79968
1047 1 1047 0 -5.50857 -18.065 9.58077
1048 1 1048 0 -6.18134 -19.0678 8.8891
1049 1 1049 0 -3.95379 -18.3626 9.84994
1050 1 1050 0 -3.36625 -17.1366 10.3785
1051 1 1051 0 -3.67234 -16.7693 11.7148
1052 1 1052 0 -3.8377 -17.5438 12.6671
1053 1 1053 0 -3.39773 -15.4197 12.0821
1054 1 1054 0 -3.16074 -14.432 11.2217
1055 1 1055 0 -3.16408 -13.3885 11.7167
1056 1 1056 0 -3.13309 -14.9625 9.8213
1057 1 1057 0 -3.16653 -16.1422 9.52481
1058 1 1058 0 -7.27184 -15.2902 8.1353
1059 1 1059 0 -8.06428 -15.537 7.01373
1060 1 1060 0 -6.55084 -14.0639 8.4689
1061 1 1061 0 -8.1687 -15.9371 9.34111
1062 1 1062 0 -8.78507 -17.1348 9.29947
1063 1 1063 0 -9.00046 -17.392 10.7745
1064 1 1064 0 -7.68126 -17.0135 11.3761
1065 1 1065 0 -10.0684 -16.3614 11.309
1066 1 1066 0 -11.4276 -16.6101 11.3843
1067 1 1067 0 -9.50403 -16.5681 12.8023
1068 1 1068 0 -9.53637 -17.9431 13.174
1069 1 1069 0 -7.96943 -16.2618 12.4809
1070 1 1070 0 -7.35212 -14.885 12.3963
1071 1 1071 0 -6.9151 -14.3187 11.1547
1072 1 1072 0 -6.507 -13.1559 11.2859
1073 1 1073 0 -6.64229 -12.9575 12.6511
1074 1 1074 0 -6.35761 -11.7614 13.3405
1075 1 1075 0 -5.80063 -10.7187 13.0314
1076 1 1076 0 -6.51134 -11.7996 14.7584
1077 1 1077 0 -7.07056 -13.0167 15.214
1078 1 1078 0 -7.15931 -13.2185 16.5401
1079 1 1079 0 -7.44329 -14.0326 14.5527
1080 1 1080 0 -7.18147 -13.9248 13.3779
1081 1 1081 0 -12.6785 -16.0772 10.4844
1082 1 1082 0 -13.6877 -17.0796 10.3466
1083 1 1083 0 -12.1986 -15.3312 9.35701
1084 1 1084 0 -13.39 -15.0884 11.5606
1085 1 1085 0 -13.9306 -15.7877 12.7339
1086 1 1086 0 -13.6281 -15.2906 14.0409
1087 1 1087 0 -12.308 -14.6078 14.1164
1088 1 1088 0 -14.4518 -14.3102 14.8238
1089 1 1089 0 -15.6842 -14.7321 15.402
1090 1 1090 0 -13.3973 -13.7078 15.8164
1091 1 1091 0 -13.7279 -14.5582 16.9741
1092 1 1092 0 -12.0415 -14.0974 15.3843
1093 1 1093 0 -11.3479 -12.9286 14.8051
1094 1 1094 0 -10.7834 -11.9436 15.6912
1095 1 1095 0 -10.5837 -12.1554 16.86
1096 1 1096 0 -10.1392 -10.8325 15.0384
1097 1 1097 0 -9.93563 -10.3982 13.7083
1098 1 1098 0 -9.55626 -9.26952 13.2977
1099 1 1099 0 -10.6474 -11.5246 13.0129
1100 1 1100 0 -11.283 -12.6796 13.3769
1101 1 1101 0 -16.9187 -13.7243 15.4685
1102 1 1102 0 -17.8522 -13.9234 16.4801
1103 1 1103 0 -17.3895 -13.4279 14.1506
1104 1 1104 0 -16.4204 -12.2631 15.5431
1105 1 1105 0 -16.6103 -11.5975 16.9226
1106 1 1106 0 -15.5814 -10.7094 17.6518
1107 1 1107 0 -14.3097 -10.351 17.0906
1108 1 1108 0 -16.1546 -9.2948 17.751
1109 1 1109 0 -17.3804 -9.02645 18.393
1110 1 1110 0 -14.9193 -8.54022 18.3054
1111 1 1111 0 -14.3928 -8.84328 19.6758
1112 1 1112 0 -13.7873 -9.27289 17.7042
1113 1 1113 0 -13.4394 -8.52165 16.6333
1114 1 1114 0 -13.8011 -8.58487 15.3627
1115 1 1115 0 -13.247 -8.0224 14.4632
1116 1 1116 0 -12.281 -7.47977 15.1163
1117 1 1117 0 -11.2793 -6.62414 14.752
1118 1 1118 0 -10.9705 -6.14322 13.4892
1119 1 1119 0 -10.35 -6.20107 15.6516
1120 1 1120 0 -10.5972 -6.55109 17.016
1121 1 1121 0 -11.5855 -7.30034 17.3828
1122 1 1122 0 -12.4381 -7.73888 16.4367
1123 1 1123 0 -18.3583 -8.13934 17.414
1124 1 1124 0 -19.754 -8.39787 17.8121
1125 1 1125 0 -18.0169 -8.43602 16.0122
1126 1 1126 0 -18.0941 -6.59628 17.8098
1127 1 1127 0 -18.4971 -5.99326 19.0606
1128 1 1128 0 -19.2903 -4.85582 19.0127
1129 1 1129 0 -18.1892 -3.95893 18.3878
1130 1 1130 0 -20.455 -4.90205 17.9558
1131 1 1131 0 -20.8321 -3.58395 18.1309
1132 1 1132 0 -19.781 -4.74355 16.5945
1133 1 1133 0 -20.4545 -4.38138 15.4489
1134 1 1134 0 -18.5623 -3.85377 16.9914
1135 1 1135 0 -17.4094 -4.23695 16.2606
1136 1 1136 0 -17.178 -5.52701 15.9952
1137 1 1137 0 -16.0649 -5.91286 15.428
1138 1 1138 0 -15.426 -4.60253 15.4404
1139 1 1139 0 -14.1678 -4.19441 15.0881
1140 1 1140 0 -13.0986 -4.8777 14.4596
1141 1 1141 0 -13.8453 -2.84882 15.3625
1142 1 1142 0 -14.7815 -2.08983 16.0299
1143 1 1143 0 -16.069 -2.4478 16.4334
1144 1 1144 0 -16.2573 -3.63738 16.0655
1145 1 1145 0 -21.7584 -3.22033 19.2412
1146 1 1146 0 -21.9008 -1.71838 19.0671
1147 1 1147 0 -21.1397 -3.93886 20.3661
1148 1 1148 0 -23.2258 -3.83395 18.8518
1149 1 1149 0 -24.0465 -2.95306 18.244
1150 1 1150 0 -25.4809 -3.28418 18.7735
1151 1 1151 0 -25.7142 -4.78483 18.8684
1152 1 1152 0 -25.7337 -2.72194 20.1585
1153 1 1153 0 -26.2434 -1.44513 20.3583
1154 1 1154 0 -26.7897 -3.84 20.7738
1155 1 1155 0 -28.0533 -3.47703 20.4047
1156 1 1156 0 -26.3411 -5.05804 20.1362
1157 1 1157 0 -25.3129 -5.89583 20.932
1158 1 1158 0 -24.5106 -6.99563 20.5581
1159 1 1159 0 -24.4499 -7.61383 19.3872
1160 1 1160 0 -23.5509 -7.39901 21.555
1161 1 1161 0 -23.4314 -6.84466 22.6832
1162 1 1162 0 -22.706 -7.70848 23.5071
1163 1 1163 0 -24.0927 -5.6061 23.0473
1164 1 1164 0 -25.0377 -5.32458 22.1254
1165 1 1165 0 -25.3608 -0.645751 21.4637
1166 1 1166 0 -25.9922 0.763268 21.6287
1167 1 1167 0 -23.8985 -0.873386 21.4064
1168 1 1168 0 -25.6373 -1.45825 22.7528
1169 1 1169 0 -27.0513 -1.31825 23.0792
1170 1 1170 0 -27.0674 -1.50804 24.5674
1171 1 1171 0 -25.7861 -2.00193 24.9853
1172 1 1172 0 -27.2092 -0.451565 25.525
1173 1 1173 0 -28.5732 -0.0487429 25.2587
1174 1 1174 0 -27.08 -1.25148 26.7869
1175 1 1175 0 -28.1327 -2.30095 26.846
1176 1 1176 0 -25.6685 -1.65559 26.315
1177 1 1177 0 -24.7306 -0.630321 26.5872
1178 1 1178 0 -23.9903 -0.589092 27.7712
1179 1 1179 0 -24.2349 -1.59906 28.5116
1180 1 1180 0 -23.0752 0.451165 28.1482
1181 1 1181 0 -22.9476 1.41918 27.2185
1182 1 1182 0 -22.2114 2.51015 27.5513
1183 1 1183 0 -23.6563 1.3624 25.9268
1184 1 1184 0 -24.5071 0.436678 25.6659
1185 1 1185 0 -29.3441 1.18089 25.8146
1186 1 1186 0 -30.8238 1.25044 25.4456
1187 1 1187 0 -28.5268 2.44739 25.5049
1188 1 1188 0 -29.132 1.24386 27.4203
1189 1 1189 0 -30.0496 0.439132 28.2925
1190 1 1190 0 -29.9685 0.794152 29.8001
1191 1 1191 0 -28.6288 1.20024 30.0876
1192 1 1192 0 -30.6781 2.16659 30.1486
1193 1 1193 0 -31.9708 2.36728 30.4575
1194 1 1194 0 -29.8806 2.59504 31.402
1195 1 1195 0 -30.3608 1.88011 32.5766
1196 1 1196 0 -28.4421 2.23488 31.047
1197 1 1197 0 -27.597 3.18881 30.3414
1198 1 1198 0 -26.5182 3.80277 31.011
1199 1 1199 0 -26.5239 3.65726 32.3218
1200 1 1200 0 -25.536 4.4259 30.4157
1201 1 1201 0 -25.5456 4.32271 29.0184
1202 1 1202 0 -24.7965 4.70421 28.0553
1203 1 1203 0 -26.4738 3.55355 28.3347
1204 1 1204 0 -27.3959 3.0064 28.9985
1205 1 1205 0 -32.7428 3.79257 30.1586
1206 1 1206 0 -34.2492 3.69231 30.1359
1207 1 1207 0 -32.1229 3.87697 28.8146
1208 1 1208 0 -31.9716 4.80281 31.0304
1209 1 1209 0 -32.3891 5.17635 32.2839
1210 1 1210 0 -31.0867 5.74108 33.0502
1211 1 1211 0 -29.6618 5.32731 32.8726
1212 1 1212 0 -31.115 7.13953 33.0701
1213 1 1213 0 -32.2642 7.5145 33.6333
1214 1 1214 0 -29.8043 7.57245 33.7002
1215 1 1215 0 -29.8189 7.24411 35.0895
1216 1 1216 0 -28.9032 6.47353 33.1063
1217 1 1217 0 -28.4544 6.89294 31.6649
1218 1 1218 0 -27.4224 7.72519 31.4236
1219 1 1219 0 -26.9669 8.0325 32.486
1220 1 1220 0 -26.854 8.0536 30.2287
1221 1 1221 0 -27.5749 7.46896 29.1877
1222 1 1222 0 -27.2162 7.49846 27.9622
1223 1 1223 0 -28.8291 6.63676 29.3724
1224 1 1224 0 -29.1962 6.33148 30.5897
1225 1 1225 0 -32.9627 8.49521 32.6064
1226 1 1226 0 -34.3021 8.6714 33.0132
1227 1 1227 0 -32.6384 8.37557 31.1977
1228 1 1228 0 -32.3995 9.98906 33.0138
1229 1 1229 0 -32.3812 10.2854 34.4208
1230 1 1230 0 -31.3949 11.4082 34.7533
1231 1 1231 0 -30.3579 11.0844 33.8069
1232 1 1232 0 -31.7931 12.7178 34.0971
1233 1 1233 0 -32.7347 13.3967 34.9312
1234 1 1234 0 -30.261 13.2101 34.1273
1235 1 1235 0 -30.0203 13.4179 35.4923
1236 1 1236 0 -29.3389 12.0707 33.8246
1237 1 1237 0 -29.1485 12.067 32.3238
1238 1 1238 0 -28.1453 12.8386 31.7697
1239 1 1239 0 -27.4319 13.4454 32.4579
1240 1 1240 0 -27.9197 12.9934 30.4017
1241 1 1241 0 -28.7481 12.2093 29.6494
1242 1 1242 0 -28.631 12.2846 28.3609
1243 1 1243 0 -29.7123 11.3947 30.3486
1244 1 1244 0 -29.8825 11.3581 31.5672
1245 1 1245 0 -33.7758 14.3558 34.344
1246 1 1246 0 -34.924 14.6041 35.4138
1247 1 1247 0 -34.3074 13.8597 32.909
1248 1 1248 0 -32.81 15.5948 34.3576
1249 1 1249 0 -32.5764 16.0858 35.577
1250 1 1250 0 -31.5668 17.2367 35.4437
1251 1 1251 0 -30.2871 17.0838 34.8393
1252 1 1252 0 -32.1734 18.4048 34.7158
1253 1 1253 0 -33.0799 19.1952 35.6516
1254 1 1254 0 -31.2292 19.1769 33.903
1255 1 1255 0 -30.5595 20.2534 34.5457
1256 1 1256 0 -30.2451 17.9669 33.761
1257 1 1257 0 -30.461 17.331 32.4606
1258 1 1258 0 -30.0691 17.7225 31.334
1259 1 1259 0 -29.1506 18.7447 31.3027
1260 1 1260 0 -29.8819 16.8072 30.3495
1261 1 1261 0 -30.5551 15.6868 30.4633
1262 1 1262 0 -30.3412 15.007 29.4024
1263 1 1263 0 -31.0981 15.3067 31.661
1264 1 1264 0 -31.0531 16.0856 32.6366
1265 1 1265 0 -34.3603 19.9313 35.1265
1266 1 1266 0 -34.9738 20.399 36.3943
1267 1 1267 0 -35.25 18.7748 34.6112
1268 1 1268 0 -34.0615 21.0468 34.1471
1269 1 1269 0 -33.1998 22.1194 34.4684
1270 1 1270 0 -33.0609 23.3179 33.6596
1271 1 1271 0 -31.9089 23.1307 32.9954
1272 1 1272 0 -34.271 23.6016 32.6741
1273 1 1273 0 -35.2652 24.5081 33.2343
1274 1 1274 0 -33.4495 24.1712 31.5572
1275 1 1275 0 -33.1556 25.5087 31.7646
1276 1 1276 0 -32.3712 23.1261 31.713
1277 1 1277 0 -32.9196 21.8554 31.1363
1278 1 1278 0 -33.2005 21.7659 29.7508
1279 1 1279 0 -33.2369 22.6632 29.1436
1280 1 1280 0 -33.6099 20.5731 29.2162
1281 1 1281 0 -33.7523 19.4658 29.8862
1282 1 1282 0 -34.3267 18.6552 29.0137
1283 1 1283 0 -33.5611 19.5211 31.3191
1284 1 1284 0 -33.1089 20.7483 31.8314
1285 1 1285 0 -36.8966 24.3013 32.9859
1286 1 1286 0 -37.6641 25.1942 33.8557
1287 1 1287 0 -37.2315 22.8596 32.9683
1288 1 1288 0 -36.88 24.6464 31.4223
1289 1 1289 0 -37.2731 25.9403 31.3668
1290 1 1290 0 -37.3023 26.351 29.9999
1291 1 1291 0 -36.0831 25.8438 29.2233
1292 1 1292 0 -38.586 26.0862 29.0665
1293 1 1293 0 -39.7878 26.6715 28.9854
1294 1 1294 0 -37.9355 25.9137 27.6471
1295 1 1295 0 -38.1467 27.0776 26.7465
1296 1 1296 0 -36.4843 25.5186 27.861
1297 1 1297 0 -36.1952 24.0595 27.7907
1298 1 1298 0 -36.4361 23.2934 28.8188
1299 1 1299 0 -36.614 21.9098 28.5639
1300 1 1300 0 -36.3854 22.0616 27.1112
1301 1 1301 0 -36.3732 20.9654 26.2071
1302 1 1302 0 -36.4984 19.7372 26.5116
1303 1 1303 0 -36.2111 21.4045 24.9304
1304 1 1304 0 -36.1388 22.7454 24.6655
1305 1 1305 0 -36.065 23.7127 25.3769
1306 1 1306 0 -36.2246 23.2566 26.575
1307 1 1307 0 -41.2503 26.2216 29.2219
1308 1 1308 0 -41.7479 27.4626 29.0634
1309 1 1309 0 -41.3752 25.48 30.4872
1310 1 1310 0 -41.3571 25.4674 27.8365
1311 1 1311 0 -41.4352 26.2326 26.7114
1312 1 1312 0 -41.6359 25.5445 25.4329
1313 1 1313 0 -40.2708 24.9155 25.3045
1314 1 1314 0 -42.5678 24.4015 25.4043
1315 1 1315 0 -43.8476 24.8989 25.1845
1316 1 1316 0 -42.1402 23.6373 24.2092
1317 1 1317 0 -42.2093 24.6725 23.1987
1318 1 1318 0 -40.5857 23.7205 24.5896
1319 1 1319 0 -40.3376 22.5734 25.5125
1320 1 1320 0 -39.7373 21.4944 24.8836
1321 1 1321 0 -39.5947 21.607 23.6191
1322 1 1322 0 -39.3805 20.3339 25.4234
1323 1 1323 0 -39.6128 20.3993 26.8179
1324 1 1324 0 -39.6197 19.2438 27.3175
1325 1 1325 0 -40.3382 21.5294 27.4196
1326 1 1326 0 -40.6836 22.6115 26.7545
1327 1 1327 0 -45.0085 24.0546 25.6075
1328 1 1328 0 -46.0494 25.0211 25.7596
1329 1 1329 0 -44.4928 23.2626 26.7135
1330 1 1330 0 -45.3235 23.0831 24.2971
1331 1 1331 0 -46.6403 22.738 24.2383
1332 1 1332 0 -46.7275 21.2117 23.8637
1333 1 1333 0 -45.3833 20.8048 23.7594
1334 1 1334 0 -47.328 20.1424 24.6349
1335 1 1335 0 -48.7326 19.9887 24.8101
1336 1 1336 0 -46.7454 18.8557 23.9524
1337 1 1337 0 -47.0921 19.0074 22.6458
1338 1 1338 0 -45.3244 19.4115 24.075
1339 1 1339 0 -44.4045 19.3553 25.3591
1340 1 1340 0 -44.488 20.237 26.3545
1341 1 1341 0 -43.7467 19.8634 27.4259
1342 1 1342 0 -43.3779 18.5763 26.967
1343 1 1343 0 -42.5605 17.574 27.4838
1344 1 1344 0 -41.9191 17.5976 28.5467
1345 1 1345 0 -42.4722 16.3527 26.6837
1346 1 1346 0 -43.2942 16.2148 25.6286
1347 1 1347 0 -43.2565 15.0829 24.9813
1348 1 1348 0 -43.9362 17.1208 25.1151
1349 1 1349 0 -43.9244 18.3062 25.7824
1350 1 1350 0 -49.5099 20.1476 26.2478
1351 1 1351 0 -50.9614 19.9312 26.0087
1352 1 1352 0 -48.993 21.4397 26.6662
1353 1 1353 0 -49.1403 18.8344 27.2141
1354 1 1354 0 -50.1191 18.273 27.9804
1355 1 1355 0 -50.2773 16.7639 27.8925
1356 1 1356 0 -51.6007 16.689 27.2771
1357 1 1357 0 -49.2282 16.0877 27.0291
1358 1 1358 0 -48.6591 15.1242 27.8306
1359 1 1359 0 -50.2961 15.3338 26.0943
1360 1 1360 0 -50.6057 13.9824 26.3391
1361 1 1361 0 -51.6412 15.9442 25.9889
1362 1 1362 0 -51.998 16.8258 24.9226
1363 1 1363 0 -52.3983 18.1254 25.0166
1364 1 1364 0 -52.913 18.7469 24.0234
1365 1 1365 0 -52.6433 17.612 23.018
1366 1 1366 0 -52.8147 17.5701 21.5391
1367 1 1367 0 -53.2301 18.6127 20.847
1368 1 1368 0 -52.5822 16.5272 20.8897
1369 1 1369 0 -52.0817 15.4869 21.7504
1370 1 1370 0 -51.8029 15.4664 22.996
1371 1 1371 0 -52.107 16.5717 23.6171
1372 1 1372 0 -47.083 15.4156 28.0669
1373 1 1373 0 -46.9318 15.3151 29.5348
1374 1 1374 0 -46.6052 16.3927 26.9843
1375 1 1375 0 -46.389 14.1821 27.4723
1376 1 1376 0 -46.8781 12.8983 27.8944
1377 1 1377 0 -46.7073 11.822 26.8965
1378 1 1378 0 -47.7412 11.9312 25.9086
1379 1 1379 0 -45.5402 11.9736 25.9562
1380 1 1380 0 -44.2467 11.5476 26.3514
1381 1 1381 0 -45.9555 11.2558 24.7105
1382 1 1382 0 -45.8677 9.81958 24.8111
1383 1 1383 0 -47.3746 11.6418 24.6308
1384 1 1384 0 -47.4638 12.8781 24.0842
1385 1 1385 0 -46.8886 13.961 24.6485
1386 1 1386 0 -47.0441 14.9499 23.8776
1387 1 1387 0 -47.7508 14.2915 22.8167
1388 1 1388 0 -48.1591 14.9964 21.6666
1389 1 1389 0 -48.3135 16.3097 21.5461
1390 1 1390 0 -48.8714 14.2114 20.7677
1391 1 1391 0 -49.0809 12.8428 20.9566
1392 1 1392 0 -48.5662 12.2214 22.0628
1393 1 1393 0 -47.9057 13.0383 22.8681
1394 1 1394 0 -42.7241 11.2325 25.678
1395 1 1395 0 -42.0134 10.3533 26.527
1396 1 1396 0 -42.0892 12.5506 25.3206
1397 1 1397 0 -42.6855 10.5274 24.2215
1398 1 1398 0 -42.7251 8.98934 24.0629
1399 1 1399 0 -43.0564 8.76158 22.5337
1400 1 1400 0 -44.2723 9.46657 22.2572
1401 1 1401 0 -41.9547 9.53146 21.6863
1402 1 1402 0 -40.7934 8.79886 21.6433
1403 1 1403 0 -42.7618 9.78817 20.3625
1404 1 1404 0 -42.8248 8.66379 19.4097
1405 1 1405 0 -44.0486 10.2366 21.0256
1406 1 1406 0 -44.0805 11.5297 21.2565
1407 1 1407 0 -43.789 12.1885 22.4588
1408 1 1408 0 -44.0185 13.3712 22.5782
1409 1 1409 0 -44.3933 13.7 21.2598
1410 1 1410 0 -44.8718 14.9812 20.8519
1411 1 1411 0 -44.656 15.9587 21.5416
1412 1 1412 0 -45.4794 15.0702 19.7175
1413 1 1413 0 -45.5806 13.8941 19.0331
1414 1 1414 0 -45.1241 12.6005 19.283
1415 1 1415 0 -44.4591 12.5644 20.5083
1416 1 1416 0 -39.5028 9.46446 22.1484
1417 1 1417 0 -38.5417 8.34068 21.8128
1418 1 1418 0 -39.5633 10.2957 23.4814
1419 1 1419 0 -39.7293 10.703 21.1332
1420 1 1420 0 -38.7567 11.626 20.6779
1421 1 1421 0 -39.2352 12.723 19.6395
1422 1 1422 0 -40.5893 13.1286 20.0638
1423 1 1423 0 -38.4787 13.9723 19.4295
1424 1 1424 0 -37.6904 13.4939 18.2624
1425 1 1425 0 -39.6071 14.8596 19.091
1426 1 1426 0 -40.2423 14.4271 17.9195
1427 1 1427 0 -40.7114 14.4175 20.1005
1428 1 1428 0 -40.3605 14.643 21.6251
1429 1 1429 0 -39.8645 13.7372 22.6801
1430 1 1430 0 -39.5548 14.2403 23.7273
1431 1 1431 0 -39.8659 15.5586 23.5571
1432 1 1432 0 -39.7983 16.8341 24.3832
1433 1 1433 0 -39.8651 17.0803 25.5372
1434 1 1434 0 -40.0054 18.0002 23.7575
1435 1 1435 0 -40.3834 18.1829 22.4401
1436 1 1436 0 -40.559 19.3924 21.9314
1437 1 1437 0 -40.5535 17.1223 21.7521
1438 1 1438 0 -40.2826 15.8168 22.3946
1439 1 1439 0 -36.1058 13.8612 18.4939
1440 1 1440 0 -35.4581 12.9756 17.6752
1441 1 1441 0 -35.8983 13.6775 19.9292
1442 1 1442 0 -36.1685 15.3163 17.94
1443 1 1443 0 -35.0797 16.2437 17.6627
1444 1 1444 0 -35.8641 17.6032 17.6572
1445 1 1445 0 -36.9075 17.5674 18.5868
1446 1 1446 0 -35.0858 18.9372 17.7569
1447 1 1447 0 -34.5489 19.4837 16.4677
1448 1 1448 0 -36.2007 19.8884 18.4566
1449 1 1449 0 -36.8369 20.6969 17.526
1450 1 1450 0 -37.1533 18.8593 19.0767
1451 1 1451 0 -37.0841 18.6601 20.4486
1452 1 1452 0 -36.9437 19.7119 21.0984
1453 1 1453 0 -36.6719 20.706 20.4008
1454 1 1454 0 -36.6775 19.479 22.4574
1455 1 1455 0 -36.7155 18.2499 23.0802
1456 1 1456 0 -36.4359 18.216 24.3257
1457 1 1457 0 -37.0309 17.1299 22.2911
1458 1 1458 0 -37.2097 17.3525 20.9406
1459 1 1459 0 -33.0278 19.9499 16.5611
1460 1 1460 0 -32.6635 20.9547 15.5666
1461 1 1461 0 -32.0947 18.7854 16.7223
1462 1 1462 0 -33.1243 20.6134 17.9965
1463 1 1463 0 -32.0261 20.9781 18.6539
1464 1 1464 0 -32.1732 22.1247 19.4799
1465 1 1465 0 -33.4324 22.243 20.2993
1466 1 1466 0 -30.9902 22.2718 20.5546
1467 1 1467 0 -29.702 22.5329 20.1275
1468 1 1468 0 -31.6219 23.2036 21.5628
1469 1 1469 0 -31.3618 24.4508 20.9658
1470 1 1470 0 -33.1046 22.7817 21.4946
1471 1 1471 0 -33.1373 21.431 22.3434
1472 1 1472 0 -33.4067 20.0696 22.0258
1473 1 1473 0 -33.4903 19.3873 23.1731
1474 1 1474 0 -33.2524 20.2904 24.1716
1475 1 1475 0 -33.1956 20.1542 25.5601
1476 1 1476 0 -33.4279 19.2709 26.4292
1477 1 1477 0 -33.0865 21.34 26.1659
1478 1 1478 0 -33.0632 22.5871 25.668
1479 1 1479 0 -32.8105 23.7016 26.3884
1480 1 1480 0 -32.9902 22.7191 24.3107
1481 1 1481 0 -33.1424 21.552 23.6407
1482 1 1482 0 -28.3415 21.5679 20.4062
1483 1 1483 0 -27.5454 22.048 19.4887
1484 1 1484 0 -29.0404 20.2953 20.3264
1485 1 1485 0 -27.9979 21.7831 21.9257
1486 1 1486 0 -27.7556 23.0519 22.1089
1487 1 1487 0 -27.5595 23.3212 23.5569
1488 1 1488 0 -28.7717 23.2401 24.2135
1489 1 1489 0 -26.7388 22.3658 24.5092
1490 1 1490 0 -25.3764 22.7097 24.414
1491 1 1491 0 -27.3898 22.484 25.9659
1492 1 1492 0 -27.0148 23.7681 26.5031
1493 1 1493 0 -28.7817 22.7097 25.5408
1494 1 1494 0 -29.3208 21.3481 25.259
1495 1 1495 0 -29.2287 20.5081 24.1963
1496 1 1496 0 -29.5726 19.3293 24.7382
1497 1 1497 0 -29.9014 19.3836 25.9561
1498 1 1498 0 -30.2281 18.5575 27.0559
1499 1 1499 0 -30.5323 17.3168 27.1023
1500 1 1500 0 -30.2875 19.1339 28.234
1501 1 1501 0 -29.9711 20.5944 28.5782
1502 1 1502 0 -29.9318 20.9847 29.759
1503 1 1503 0 -29.7908 21.4801 27.6062
1504 1 1504 0 -29.8041 20.6788 26.416
1505 1 1505 0 -24.3163 21.5094 25.003
1506 1 1506 0 -22.9458 21.9364 24.8077
1507 1 1507 0 -24.7873 20.2041 24.4657
1508 1 1508 0 -24.5943 21.627 26.632
1509 1 1509 0 -23.5362 22.1873 27.4141
1510 1 1510 0 -23.0936 21.6816 28.7609
1511 1 1511 0 -23.9778 20.7466 29.5759
1512 1 1512 0 -21.74 20.8064 28.8683
1513 1 1513 0 -20.4877 21.371 28.5407
1514 1 1514 0 -21.8544 20.0913 30.1624
1515 1 1515 0 -21.4825 20.9512 31.2806
1516 1 1516 0 -23.3197 19.7241 30.2701
1517 1 1517 0 -23.6919 18.6497 29.4495
1518 1 1518 0 -23.1108 18.3128 28.3966
1519 1 1519 0 -23.6554 17.2469 27.8577
1520 1 1520 0 -24.6681 16.8857 28.6648
1521 1 1521 0 -25.672 15.6592 28.5944
1522 1 1522 0 -25.9681 14.7935 27.7208
1523 1 1523 0 -26.5222 15.5135 29.7837
1524 1 1524 0 -26.3755 16.4615 30.8272
1525 1 1525 0 -27.203 16.3452 31.8263
1526 1 1526 0 -25.5102 17.4122 30.8318
1527 1 1527 0 -24.6625 17.563 29.7449
Bond Coeffs

1 23.9 1.50864
2 23.9 1.495
3 23.9 1.59764
4 23.9 1.42689
5 23.9 1.51713
6 23.9 1.45185
7 23.9 1.5214
8 23.9 1.41071
9 23.9 1.52358
10 23.9 1.51799
11 23.9 1.41932
12 23.9 1.40397
13 23.9 1.59506
14 23.9 1.47171
15 23.9 1.36912
16 23.9 1.29775
17 23.9 1.37719
18 23.9 1.37565
19 23.9 1.37458
20 23.9 1.41239
21 23.9 1.23646
22 23.9 1.39511
23 23.9 1.37651
24 23.9 1.34377
25 23.9 1.33087
26 23.9 1.34927
27 23.9 1.49029
28 23.9 1.48319
29 23.9 1.58124
30 23.9 1.41501
31 23.9 1.49819
32 23.9 1.44285
33 23.9 1.51698
34 23.9 1.40098
35 23.9 1.53368
36 23.9 1.52205
37 23.9 1.41598
38 23.9 1.41914
39 23.9 1.61434
40 23.9 1.47688
41 23.9 1.36955
42 23.9 1.31269
43 23.9 1.38841
44 23.9 1.38583
45 23.9 1.3804
46 23.9 1.43353
47 23.9 1.2608
48 23.9 1.38771
49 23.9 1.36276
50 23.9 1.33687
51 23.9 1.32273
52 23.9 1.34857
53 23.9 1.49178
54 23.9 1.489
55 23.9 1.59138
56 23.9 1.41428
57 23.9 1.50429
58 23.9 1.45108
59 23.9 1.53756
60 23.9 1.40368
61 23.9 1.52296
62 23.9 1.5218
63 23.9 1.40704
64 23.9 1.43794
65 23.9 1.61794
66 23.9 1.45834
67 23.9 1.3682
68 23.9 1.29963
69 23.9 1.39061
70 23.9 1.36837
71 23.9 1.37761
72 23.9 1.41041
73 23.9 1.23711
74 23.9 1.37984
75 23.9 1.35193
76 23.9 1.34451
77 23.9 1.32353
78 23.9 1.3461
79 23.9 1.48173
80 23.9 1.48452
81 23.9 1.58556
82 23.9 1.41494
83 23.9 1.50024
84 23.9 1.4523
85 23.9 1.53476
86 23.9 1.39922
87 23.9 1.51144
88 23.9 1.51804
89 23.9 1.41093
90 23.9 1.42278
91 23.9 1.60629
92 23.9 1.46399
93 23.9 1.37597
94 23.9 1.33579
95 23.9 1.43306
96 23.9 1.23074
97 23.9 1.37362
98 23.9 1.35786
99 23.9 1.21057
100 23.9 1.37943
101 23.9 1.48442
102 23.9 1.50343
103 23.9 1.58386
104 23.9 1.41877
105 23.9 1.50296
106 23.9 1.45231
107 23.9 1.50511
108 23.9 1.40569
109 23.9 1.52807
110 23.9 1.51743
111 23.9 1.41591
112 23.9 1.40211
113 23.9 1.59617
114 23.9 1.4718
115 23.9 1.36441
116 23.9 1.33566
117 23.9 1.42628
118 23.9 1.32131
119 23.9 1.32116
120 23.9 1.34916
121 23.9 1.2388
122 23.9 1.39422
123 23.9 1.49273
124 23.9 1.48244
125 23.9 1.58912
126 23.9 1.41459
127 23.9 1.49766
128 23.9 1.44489
129 23.9 1.5179
130 23.9 1.40783
131 23.9 1.52342
132 23.9 1.52188
133 23.9 1.41719
134 23.9 1.41415
135 23.9 1.61208
136 23.9 1.47549
137 23.9 1.36964
138 23.9 1.31268
139 23.9 1.39723
140 23.9 1.37821
141 23.9 1.37196
142 23.9 1.33943
143 23.9 1.31742
144 23.9 1.32816
145 23.9 1.33748
146 23.9 1.32859
147 23.9 1.41145
148 23.9 1.5099
149 23.9 1.49532
150 23.9 1.59194
151 23.9 1.41878
152 23.9 1.50429
153 23.9 1.44597
154 23.9 1.5197
155 23.9 1.41069
156 23.9 1.52075
157 23.9 1.51892
158 23.9 1.41493
159 23.9 1.41477
160 23.9 1.60185
161 23.9 1.47025
162 23.9 1.36513
163 23.9 1.30384
164 23.9 1.3898
165 23.9 1.37556
166 23.9 1.37516
167 23.9 1.42247
168 23.9 1.23593
169 23.9 1.39446
170 23.9 1.3799
171 23.9 1.33497
172 23.9 1.31832
173 23.9 1.3553
174 23.9 1.49062
175 23.9 1.49145
176 23.9 1.59369
177 23.9 1.40643
178 23.9 1.50197
179 23.9 1.44412
180 23.9 1.51137
181 23.9 1.40912
182 23.9 1.52462
183 23.9 1.51113
184 23.9 1.41792
185 23.9 1.41426
186 23.9 1.60436
187 23.9 1.46844
188 23.9 1.35784
189 23.9 1.30094
190 23.9 1.38702
191 23.9 1.37022
192 23.9 1.37349
193 23.9 1.42071
194 23.9 1.23658
195 23.9 1.38379
196 23.9 1.3644
197 23.9 1.33556
198 23.9 1.32342
199 23.9 1.35677
200 23.9 1.482
201 23.9 1.48652
202 23.9 1.58807
203 23.9 1.41446
204 23.9 1.49468
205 23.9 1.4452
206 23.9 1.52048
207 23.9 1.41088
208 23.9 1.52449
209 23.9 1.50922
210 23.9 1.42192
211 23.9 1.41084
212 23.9 1.59892
213 23.9 1.47969
214 23.9 1.3593
215 23.9 1.33749
216 23.9 1.41797
217 23.9 1.3319
218 23.9 1.32632
219 23.9 1.35025
220 23.9 1.24369
221 23.9 1.39279
222 23.9 1.48503
223 23.9 1.48524
224 23.9 1.58885
225 23.9 1.41741
226 23.9 1.50734
227 23.9 1.45177
228 23.9 1.51436
229 23.9 1.41201
230 23.9 1.52436
231 23.9 1.52644
232 23.9 1.41725
233 23.9 1.41301
234 23.9 1.60778
235 23.9 1.48231
236 23.9 1.35785
237 23.9 1.33024
238 23.9 1.41339
239 23.9 1.32099
240 23.9 1.32817
241 23.9 1.34762
242 23.9 1.23358
243 23.9 1.40421
244 23.9 1.48881
245 23.9 1.49925
246 23.9 1.59361
247 23.9 1.42084
248 23.9 1.50249
249 23.9 1.45185
250 23.9 1.52274
251 23.9 1.41118
252 23.9 1.52896
253 23.9 1.52067
254 23.9 1.42508
255 23.9 1.41696
256 23.9 1.60744
257 23.9 1.47377
258 23.9 1.37027
259 23.9 1.30528
260 23.9 1.38544
261 23.9 1.38112
262 23.9 1.37413
263 23.9 1.42019
264 23.9 1.23919
265 23.9 1.38631
266 23.9 1.37144
267 23.9 1.34011
268 23.9 1.32657
269 23.9 1.34993
270 23.9 1.48223
271 23.9 1.49072
272 23.9 1.5918
273 23.9 1.42126
274 23.9 1.51622
275 23.9 1.45849
276 23.9 1.52124
277 23.9 1.41852
278 23.9 1.52099
279 23.9 1.52456
280 23.9 1.42115
281 23.9 1.41968
282 23.9 1.61177
283 23.9 1.47802
284 23.9 1.37652
285 23.9 1.30642
286 23.9 1.38607
287 23.9 1.38382
288 23.9 1.37851
289 23.9 1.41715
290 23.9 1.23692
291 23.9 1.38301
292 23.9 1.37064
293 23.9 1.34555
294 23.9 1.32767
295 23.9 1.34711
296 23.9 1.48793
297 23.9 1.48747
298 23.9 1.59592
299 23.9 1.42289
300 23.9 1.50742
301 23.9 1.4507
302 23.9 1.52045
303 23.9 1.41689
304 23.9 1.52779
305 23.9 1.52312
306 23.9 1.42248
307 23.9 1.41492
308 23.9 1.60443
309 23.9 1.47843
310 23.9 1.37088
311 23.9 1.34058
312 23.9 1.4312
313 23.9 1.33734
314 23.9 1.33909
315 23.9 1.35714
316 23.9 1.24243
317 23.9 1.40287
318 23.9 1.48214
319 23.9 1.4859
320 23.9 1.59708
321 23.9 1.41871
322 23.9 1.51036
323 23.9 1.45427
324 23.9 1.52308
325 23.9 1.41978
326 23.9 1.52832
327 23.9 1.52107
328 23.9 1.42067
329 23.9 1.41946
330 23.9 1.61476
331 23.9 1.47413
332 23.9 1.37905
333 23.9 1.30768
334 23.9 1.39446
335 23.9 1.37644
336 23.9 1.37371
337 23.9 1.41989
338 23.9 1.23777
339 23.9 1.39281
340 23.9 1.37073
341 23.9 1.33524
342 23.9 1.31814
343 23.9 1.34806
344 23.9 1.48682
345 23.9 1.4882
346 23.9 1.59467
347 23.9 1.42156
348 23.9 1.51068
349 23.9 1.45237
350 23.9 1.52344
351 23.9 1.41112
352 23.9 1.52865
353 23.9 1.52431
354 23.9 1.4245
355 23.9 1.41646
356 23.9 1.60373
357 23.9 1.47583
358 23.9 1.37377
359 23.9 1.30901
360 23.9 1.38863
361 23.9 1.38779
362 23.9 1.37279
363 23.9 1.3468
364 23.9 1.33316
365 23.9 1.34187
366 23.9 1.35305
367 23.9 1.33348
368 23.9 1.40362
369 23.9 1.49183
370 23.9 1.48318
371 23.9 1.59595
372 23.9 1.42195
373 23.9 1.5091
374 23.9 1.4445
375 23.9 1.52317
376 23.9 1.40593
377 23.9 1.52983
378 23.9 1.53003
379 23.9 1.41651
380 23.9 1.41832
381 23.9 1.60816
382 23.9 1.46865
383 23.9 1.37298
384 23.9 1.31272
385 23.9 1.3961
386 23.9 1.38817
387 23.9 1.37234
388 23.9 1.34952
389 23.9 1.3341
390 23.9 1.3452
391 23.9 1.3584
392 23.9 1.34154
393 23.9 1.41633
394 23.9 1.48942
395 23.9 1.48718
396 23.9 1.59913
397 23.9 1.42368
398 23.9 1.51149
399 23.9 1.44849
400 23.9 1.52279
401 23.9 1.41079
402 23.9 1.52681
403 23.9 1.5223
404 23.9 1.41791
405 23.9 1.41443
406 23.9 1.60491
407 23.9 1.47491
408 23.9 1.37732
409 23.9 1.31406
410 23.9 1.38897
411 23.9 1.38864
412 23.9 1.37611
413 23.9 1.34948
414 23.9 1.33362
415 23.9 1.34341
416 23.9 1.35765
417 23.9 1.33711
418 23.9 1.40511
419 23.9 1.48733
420 23.9 1.49096
421 23.9 1.5988
422 23.9 1.42253
423 23.9 1.51175
424 23.9 1.45428
425 23.9 1.51949
426 23.9 1.4131
427 23.9 1.52681
428 23.9 1.52642
429 23.9 1.41965
430 23.9 1.41849
431 23.9 1.61085
432 23.9 1.47712
433 23.9 1.376
434 23.9 1.30304
435 23.9 1.38839
436 23.9 1.38374
437 23.9 1.3818
438 23.9 1.41955
439 23.9 1.24367
440 23.9 1.39672
441 23.9 1.37232
442 23.9 1.33853
443 23.9 1.32298
444 23.9 1.3511
445 23.9 1.49146
446 23.9 1.48758
447 23.9 1.59287
448 23.9 1.41914
449 23.9 1.5045
450 23.9 1.45081
451 23.9 1.51567
452 23.9 1.41225
453 23.9 1.53071
454 23.9 1.52161
455 23.9 1.41988
456 23.9 1.41121
457 23.9 1.60091
458 23.9 1.47863
459 23.9 1.37342
460 23.9 1.33107
461 23.9 1.42885
462 23.9 1.23211
463 23.9 1.38557
464 23.9 1.3764
465 23.9 1.22462
466 23.9 1.39297
467 23.9 1.48341
468 23.9 1.48298
469 23.9 1.59356
470 23.9 1.42154
471 23.9 1.51061
472 23.9 1.4486
473 23.9 1.52117
474 23.9 1.41192
475 23.9 1.52774
476 23.9 1.52121
477 23.9 1.41646
478 23.9 1.41652
479 23.9 1.60596
480 23.9 1.48378
481 23.9 1.36675
482 23.9 1.33652
483 23.9 1.42268
484 23.9 1.33587
485 23.9 1.3336
486 23.9 1.35123
487 23.9 1.22995
488 23.9 1.39167
489 23.9 1.48125
490 23.9 1.48487
491 23.9 1.57322
492 23.9 1.40742
493 23.9 1.49262
494 23.9 1.4584
495 23.9 1.5294
496 23.9 1.40229
497 23.9 1.51837
498 23.9 1.52925
499 23.9 1.40742
500 23.9 1.42053
501 23.9 1.59977
502 23.9 1.46357
503 23.9 1.37211
504 23.9 1.30473
505 23.9 1.38678
506 23.9 1.37516
507 23.9 1.38075
508 23.9 1.41436
509 23.9 1.22903
510 23.9 1.38128
511 23.9 1.3683
512 23.9 1.34044
513 23.9 1.33114
514 23.9 1.35659
515 23.9 1.48639
516 23.9 1.48212
517 23.9 1.58238
518 23.9 1.42035
519 23.9 1.50229
520 23.9 1.44819
521 23.9 1.52284
522 23.9 1.41624
523 23.9 1.52043
524 23.9 1.5236
525 23.9 1.40511
526 23.9 1.42447
527 23.9 1.6053
528 23.9 1.47019
529 23.9 1.35897
530 23.9 1.33076
531 23.9 1.42022
532 23.9 1.33112
533 23.9 1.32715
534 23.9 1.34373
535 23.9 1.23329
536 23.9 1.38916
537 23.9 1.47643
538 23.9 1.5034
539 23.9 1.58933
540 23.9 1.41318
541 23.9 1.50255
542 23.9 1.4422
543 23.9 1.51296
544 23.9 1.41014
545 23.9 1.52773
546 23.9 1.52574
547 23.9 1.4198
548 23.9 1.41126
549 23.9 1.60295
550 23.9 1.47773
551 23.9 1.35173
552 23.9 1.32867
553 23.9 1.42418
554 23.9 1.33194
555 23.9 1.32431
556 23.9 1.34369
557 23.9 1.23631
558 23.9 1.39997
559 23.9 1.48482
560 23.9 1.48477
561 23.9 1.5867
562 23.9 1.41472
563 23.9 1.49988
564 23.9 1.44765
565 23.9 1.51168
566 23.9 1.41161
567 23.9 1.52755
568 23.9 1.51989
569 23.9 1.42011
570 23.9 1.4144
571 23.9 1.61021
572 23.9 1.46325
573 23.9 1.36114
574 23.9 1.30373
575 23.9 1.3821
576 23.9 1.37004
577 23.9 1.36545
578 23.9 1.33627
579 23.9 1.32271
580 23.9 1.33317
581 23.9 1.33905
582 23.9 1.32944
583 23.9 1.38849
584 23.9 1.48735
585 23.9 1.48771
586 23.9 1.59481
587 23.9 1.41688
588 23.9 1.50119
589 23.9 1.44509
590 23.9 1.51484
591 23.9 1.41318
592 23.9 1.52594
593 23.9 1.52507
594 23.9 1.42028
595 23.9 1.4154
596 23.9 1.60916
597 23.9 1.47864
598 23.9 1.36531
599 23.9 1.33935
600 23.9 1.42931
601 23.9 1.34051
602 23.9 1.3377
603 23.9 1.35321
604 23.9 1.23603
605 23.9 1.3954
606 23.9 1.48808
607 23.9 1.4854
608 23.9 1.59325
609 23.9 1.41883
610 23.9 1.51247
611 23.9 1.45276
612 23.9 1.52169
613 23.9 1.41273
614 23.9 1.53036
615 23.9 1.52249
616 23.9 1.42153
617 23.9 1.41858
618 23.9 1.61385
619 23.9 1.48051
620 23.9 1.38022
621 23.9 1.31321
622 23.9 1.38708
623 23.9 1.38433
624 23.9 1.38298
625 23.9 1.34925
626 23.9 1.3319
627 23.9 1.34011
628 23.9 1.3532
629 23.9 1.32996
630 23.9 1.40616
631 23.9 1.48612
632 23.9 1.4875
633 23.9 1.5979
634 23.9 1.41668
635 23.9 1.50642
636 23.9 1.45158
637 23.9 1.52139
638 23.9 1.41196
639 23.9 1.52833
640 23.9 1.51896
641 23.9 1.41934
642 23.9 1.41918
643 23.9 1.61281
644 23.9 1.47442
645 23.9 1.37108
646 23.9 1.30604
647 23.9 1.38711
648 23.9 1.37612
649 23.9 1.37844
650 23.9 1.4176
651 23.9 1.23738
652 23.9 1.38865
653 23.9 1.37129
654 23.9 1.34026
655 23.9 1.32303
656 23.9 1.34823
657 23.9 1.48583
658 23.9 1.48892
659 23.9 1.60155
660 23.9 1.4181
661 23.9 1.51277
662 23.9 1.44784
663 23.9 1.51807
664 23.9 1.41523
665 23.9 1.52303
666 23.9 1.52822
667 23.9 1.41758
668 23.9 1.4125
669 23.9 1.59703
670 23.9 1.48118
671 23.9 1.36719
672 23.9 1.33127
673 23.9 1.43422
674 23.9 1.23775
675 23.9 1.37282
676 23.9 1.36096
677 23.9 1.21217
678 23.9 1.38447
679 23.9 1.4789
680 23.9 1.48479
681 23.9 1.58622
682 23.9 1.4171
683 23.9 1.50406
684 23.9 1.45888
685 23.9 1.51962
686 23.9 1.40676
687 23.9 1.51572
688 23.9 1.52981
689 23.9 1.41113
690 23.9 1.41416
691 23.9 1.59635
692 23.9 1.4697
693 23.9 1.37495
694 23.9 1.34271
695 23.9 1.4318
696 23.9 1.22519
697 23.9 1.37828
698 23.9 1.37634
699 23.9 1.21619
700 23.9 1.39616
701 23.9 1.49812
702 23.9 1.487
703 23.9 1.59329
704 23.9 1.42007
705 23.9 1.50557
706 23.9 1.44817
707 23.9 1.5118
708 23.9 1.40963
709 23.9 1.52218
710 23.9 1.51998
711 23.9 1.41872
712 23.9 1.41317
713 23.9 1.60075
714 23.9 1.47086
715 23.9 1.36652
716 23.9 1.33632
717 23.9 1.42876
718 23.9 1.2336
719 23.9 1.3808
720 23.9 1.37285
721 23.9 1.21525
722 23.9 1.38103
723 23.9 1.47364
724 23.9 1.48853
725 23.9 1.59185
726 23.9 1.41823
727 23.9 1.50482
728 23.9 1.44437
729 23.9 1.51949
730 23.9 1.4017
731 23.9 1.52435
732 23.9 1.51776
733 23.9 1.41084
734 23.9 1.41512
735 23.9 1.60589
736 23.9 1.47027
737 23.9 1.36599
738 23.9 1.30038
739 23.9 1.38806
740 23.9 1.3674
741 23.9 1.37681
742 23.9 1.41407
743 23.9 1.23333
744 23.9 1.37771
745 23.9 1.36268
746 23.9 1.33875
747 23.9 1.31727
748 23.9 1.34096
749 23.9 1.49025
750 23.9 1.4869
751 23.9 1.58819
752 23.9 1.41884
753 23.9 1.50116
754 23.9 1.44433
755 23.9 1.52041
756 23.9 1.4039
757 23.9 1.52701
758 23.9 1.51645
759 23.9 1.41611
760 23.9 1.41422
761 23.9 1.60048
762 23.9 1.47416
763 23.9 1.36928
764 23.9 1.30202
765 23.9 1.38655
766 23.9 1.36709
767 23.9 1.37235
768 23.9 1.41748
769 23.9 1.23572
770 23.9 1.38192
771 23.9 1.36311
772 23.9 1.34227
773 23.9 1.31228
774 23.9 1.34431
775 23.9 1.49012
776 23.9 1.48592
777 23.9 1.58998
778 23.9 1.41799
779 23.9 1.49908
780 23.9 1.45036
781 23.9 1.51349
782 23.9 1.41541
783 23.9 1.53021
784 23.9 1.52094
785 23.9 1.42272
786 23.9 1.41123
787 23.9 1.59883
788 23.9 1.46982
789 23.9 1.3698
790 23.9 1.30028
791 23.9 1.3838
792 23.9 1.3766
793 23.9 1.37164
794 23.9 1.41487
795 23.9 1.22704
796 23.9 1.38263
797 23.9 1.3698
798 23.9 1.33458
799 23.9 1.32445
800 23.9 1.34695
801 23.9 1.48317
802 23.9 1.48496
803 23.9 1.59592
804 23.9 1.4167
805 23.9 1.50892
806 23.9 1.44514
807 23.9 1.50532
808 23.9 1.41183
809 23.9 1.5227
810 23.9 1.51642
811 23.9 1.41209
812 23.9 1.40561
813 23.9 1.60161
814 23.9 1.46826
815 23.9 1.3646
816 23.9 1.29566
817 23.9 1.38203
818 23.9 1.36967
819 23.9 1.36681
820 23.9 1.42008
821 23.9 1.23597
822 23.9 1.39194
823 23.9 1.36985
824 23.9 1.33404
825 23.9 1.31769
826 23.9 1.34622
827 23.9 1.48633
828 23.9 1.49394
829 23.9 1.59652
830 23.9 1.4152
831 23.9 1.50731
832 23.9 1.44446
833 23.9 1.5121
834 23.9 1.41316
835 23.9 1.52747
836 23.9 1.52279
837 23.9 1.41568
838 23.9 1.41762
839 23.9 1.61106
840 23.9 1.47716
841 23.9 1.37058
842 23.9 1.31483
843 23.9 1.3833
844 23.9 1.38362
845 23.9 1.36844
846 23.9 1.34355
847 23.9 1.32889
848 23.9 1.34103
849 23.9 1.34664
850 23.9 1.33137
851 23.9 1.40513
852 23.9 1.49298
853 23.9 1.49681
854 23.9 1.58651
855 23.9 1.42145
856 23.9 1.50276
857 23.9 1.46035
858 23.9 1.52814
859 23.9 1.4012
860 23.9 1.51731
861 23.9 1.51986
862 23.9 1.40804
863 23.9 1.41928
864 23.9 1.59247
865 23.9 1.45422
866 23.9 1.36774
867 23.9 1.31704
868 23.9 1.39001
869 23.9 1.38067
870 23.9 1.36656
871 23.9 1.34336
872 23.9 1.33302
873 23.9 1.34081
874 23.9 1.35881
875 23.9 1.33622
876 23.9 1.41034
877 23.9 1.4841
878 23.9 1.48226
879 23.9 1.59493
880 23.9 1.42503
881 23.9 1.51206
882 23.9 1.46335
883 23.9 1.52437
884 23.9 1.40788
885 23.9 1.5221
886 23.9 1.51815
887 23.9 1.41014
888 23.9 1.43049
889 23.9 1.60804
890 23.9 1.46054
891 23.9 1.36977
892 23.9 1.30314
893 23.9 1.38751
894 23.9 1.36864
895 23.9 1.3691
896 23.9 1.3352
897 23.9 1.33069
898 23.9 1.32814
899 23.9 1.33981
900 23.9 1.33085
901 23.9 1.40307
902 23.9 1.48214
903 23.9 1.49482
904 23.9 1.58836
905 23.9 1.4136
906 23.9 1.50524
907 23.9 1.45098
908 23.9 1.52239
909 23.9 1.4076
910 23.9 1.52668
911 23.9 1.52476
912 23.9 1.41641
913 23.9 1.41772
914 23.9 1.61007
915 23.9 1.47368
916 23.9 1.37945
917 23.9 1.30129
918 23.9 1.38432
919 23.9 1.37905
920 23.9 1.37279
921 23.9 1.40809
922 23.9 1.23862
923 23.9 1.38988
924 23.9 1.3671
925 23.9 1.34186
926 23.9 1.31873
927 23.9 1.34993
928 23.9 1.483
929 23.9 1.48752
930 23.9 1.5923
931 23.9 1.41777
932 23.9 1.50346
933 23.9 1.44838
934 23.9 1.51912
935 23.9 1.4132
936 23.9 1.52011
937 23.9 1.52264
938 23.9 1.41593
939 23.9 1.41363
940 23.9 1.60844
941 23.9 1.48288
942 23.9 1.361
943 23.9 1.33296
944 23.9 1.42065
945 23.9 1.33609
946 23.9 1.33639
947 23.9 1.35337
948 23.9 1.23947
949 23.9 1.39842
950 23.9 1.48778
951 23.9 1.49324
952 23.9 1.59602
953 23.9 1.41688
954 23.9 1.50445
955 23.9 1.45007
956 23.9 1.52062
957 23.9 1.41646
958 23.9 1.53317
959 23.9 1.52207
960 23.9 1.42138
961 23.9 1.41731
962 23.9 1.60903
963 23.9 1.48301
964 23.9 1.37321
965 23.9 1.33705
966 23.9 1.43119
967 23.9 1.22551
968 23.9 1.37364
969 23.9 1.3697
970 23.9 1.2126
971 23.9 1.38016
972 23.9 1.48405
973 23.9 1.48839
974 23.9 1.58856
975 23.9 1.4127
976 23.9 1.50148
977 23.9 1.45321
978 23.9 1.51147
979 23.9 1.41484
980 23.9 1.5283
981 23.9 1.52703
982 23.9 1.41692
983 23.9 1.41549
984 23.9 1.61137
985 23.9 1.47831
986 23.9 1.37151
987 23.9 1.30823
988 23.9 1.38444
989 23.9 1.37279
990 23.9 1.38193
991 23.9 1.41861
992 23.9 1.23695
993 23.9 1.38567
994 23.9 1.3646
995 23.9 1.33499
996 23.9 1.32346
997 23.9 1.34322
998 23.9 1.47877
999 23.9 1.48649
1000 23.9 1.58969
1001 23.9 1.41499
1002 23.9 1.50487
1003 23.9 1.45133
1004 23.9 1.52248
1005 23.9 1.42054
1006 23.9 1.53344
1007 23.9 1.52384
1008 23.9 1.41813
1009 23.9 1.42101
1010 23.9 1.62068
1011 23.9 1.48792
1012 23.9 1.37564
1013 23.9 1.33569
1014 23.9 1.43021
1015 23.9 1.24092
1016 23.9 1.38718
1017 23.9 1.37988
1018 23.9 1.21772
1019 23.9 1.38672
1020 23.9 1.4831
1021 23.9 1.49476
1022 23.9 1.59278
1023 23.9 1.41334
1024 23.9 1.50917
1025 23.9 1.44631
1026 23.9 1.51467
1027 23.9 1.41267
1028 23.9 1.52342
1029 23.9 1.52148
1030 23.9 1.41747
1031 23.9 1.41175
1032 23.9 1.60732
1033 23.9 1.46969
1034 23.9 1.36761
1035 23.9 1.3034
1036 23.9 1.39179
1037 23.9 1.37231
1038 23.9 1.37215
1039 23.9 1.42463
1040 23.9 1.2472
1041 23.9 1.39806
1042 23.9 1.37447
1043 23.9 1.33707
1044 23.9 1.32363
1045 23.9 1.3533
1046 23.9 1.4856
1047 23.9 1.49122
1048 23.9 1.58571
1049 23.9 1.41024
1050 23.9 1.49819
1051 23.9 1.45446
1052 23.9 1.51466
1053 23.9 1.4167
1054 23.9 1.528
1055 23.9 1.51666
1056 23.9 1.42104
1057 23.9 1.41064
1058 23.9 1.60778
1059 23.9 1.48034
1060 23.9 1.3562
1061 23.9 1.32799
1062 23.9 1.4088
1063 23.9 1.33445
1064 23.9 1.32832
1065 23.9 1.35238
1066 23.9 1.24974
1067 23.9 1.39662
1068 23.9 1.49457
1069 23.9 1.47872
1070 23.9 1.58602
1071 23.9 1.41751
1072 23.9 1.49951
1073 23.9 1.44743
1074 23.9 1.51321
1075 23.9 1.4112
1076 23.9 1.52417
1077 23.9 1.52297
1078 23.9 1.41528
1079 23.9 1.41664
1080 23.9 1.60564
1081 23.9 1.4657
1082 23.9 1.36967
1083 23.9 1.31405
1084 23.9 1.37764
1085 23.9 1.37838
1086 23.9 1.36368
1087 23.9 1.34367
1088 23.9 1.32691
1089 23.9 1.34083
1090 23.9 1.35161
1091 23.9 1.32571
1092 23.9 1.38615
1093 23.9 1.47751
1094 23.9 1.50301
1095 23.9 1.58732
1096 23.9 1.41736
1097 23.9 1.50394
1098 23.9 1.45512
1099 23.9 1.52606
1100 23.9 1.41156
1101 23.9 1.52296
1102 23.9 1.52586
1103 23.9 1.40815
1104 23.9 1.43145
1105 23.9 1.60959
1106 23.9 1.46112
1107 23.9 1.37138
1108 23.9 1.31326
1109 23.9 1.38314
1110 23.9 1.37691
1111 23.9 1.37689
1112 23.9 1.41932
1113 23.9 1.23841
1114 23.9 1.38334
1115 23.9 1.3621
1116 23.9 1.33472
1117 23.9 1.32475
1118 23.9 1.34753
1119 23.9 1.47706
1120 23.9 1.47941
1121 23.9 1.58578
1122 23.9 1.41406
1123 23.9 1.50436
1124 23.9 1.4469
1125 23.9 1.5066
1126 23.9 1.42178
1127 23.9 1.5246
1128 23.9 1.52552
1129 23.9 1.4148
1130 23.9 1.40369
1131 23.9 1.59027
1132 23.9 1.48101
1133 23.9 1.36613
1134 23.9 1.33534
1135 23.9 1.41248
1136 23.9 1.32718
1137 23.9 1.32182
1138 23.9 1.34392
1139 23.9 1.22946
1140 23.9 1.39079
1141 23.9 1.4922
1142 23.9 1.47829
1143 23.9 1.57911
1144 23.9 1.4123
1145 23.9 1.49429
1146 23.9 1.44552
1147 23.9 1.51096
1148 23.9 1.40664
1149 23.9 1.52618
1150 23.9 1.51888
1151 23.9 1.41669
1152 23.9 1.40859
1153 23.9 1.59652
1154 23.9 1.47469
1155 23.9 1.36162
1156 23.9 1.33823
1157 23.9 1.42604
1158 23.9 1.32591
1159 23.9 1.33056
1160 23.9 1.35096
1161 23.9 1.23199
1162 23.9 1.39165
1163 23.9 1.48637
1164 23.9 1.48634
1165 23.9 1.59718
1166 23.9 1.42305
1167 23.9 1.50504
1168 23.9 1.44591
1169 23.9 1.51526
1170 23.9 1.40895
1171 23.9 1.52572
1172 23.9 1.51893
1173 23.9 1.41951
1174 23.9 1.40937
1175 23.9 1.60456
1176 23.9 1.47777
1177 23.9 1.37416
1178 23.9 1.32723
1179 23.9 1.42708
1180 23.9 1.22666
1181 23.9 1.38007
1182 23.9 1.37079
1183 23.9 1.21621
1184 23.9 1.38134
1185 23.9 1.48475
1186 23.9 1.48369
1187 23.9 1.59666
1188 23.9 1.4147
1189 23.9 1.49768
1190 23.9 1.45196
1191 23.9 1.52308
1192 23.9 1.41625
1193 23.9 1.52845
1194 23.9 1.5322
1195 23.9 1.42015
1196 23.9 1.42634
1197 23.9 1.6154
1198 23.9 1.47108
1199 23.9 1.36524
1200 23.9 1.30292
1201 23.9 1.38712
1202 23.9 1.37329
1203 23.9 1.37648
1204 23.9 1.42292
1205 23.9 1.24117
1206 23.9 1.38944
1207 23.9 1.36611
1208 23.9 1.34238
1209 23.9 1.32169
1210 23.9 1.34435
1211 23.9 1.48047
1212 23.9 1.4835
1213 23.9 1.58923
1214 23.9 1.4166
1215 23.9 1.50741
1216 23.9 1.4493
1217 23.9 1.51194
1218 23.9 1.41367
1219 23.9 1.5168
1220 23.9 1.51927
1221 23.9 1.41597
1222 23.9 1.41508
1223 23.9 1.60983
1224 23.9 1.47626
1225 23.9 1.36871
1226 23.9 1.32969
1227 23.9 1.42636
1228 23.9 1.22816
1229 23.9 1.37393
1230 23.9 1.37093
1231 23.9 1.2121
1232 23.9 1.37131
1233 23.9 1.486
1234 23.9 1.48816
1235 23.9 1.59662
1236 23.9 1.41435
1237 23.9 1.50679
1238 23.9 1.44757
1239 23.9 1.52287
1240 23.9 1.41433
1241 23.9 1.52935
1242 23.9 1.52251
1243 23.9 1.41781
1244 23.9 1.40557
1245 23.9 1.59836
1246 23.9 1.46347
1247 23.9 1.35966
1248 23.9 1.30811
1249 23.9 1.38769
1250 23.9 1.38335
1251 23.9 1.37134
1252 23.9 1.3522
1253 23.9 1.33841
1254 23.9 1.34889
1255 23.9 1.36632
1256 23.9 1.34315
1257 23.9 1.40911
1258 23.9 1.48266
1259 23.9 1.49103
1260 23.9 1.5863
1261 23.9 1.41695
1262 23.9 1.50103
1263 23.9 1.44622
1264 23.9 1.52255
1265 23.9 1.41285
1266 23.9 1.52588
1267 23.9 1.50579
1268 23.9 1.41089
1269 23.9 1.41595
1270 23.9 1.58666
1271 23.9 1.45707
1272 23.9 1.36787
1273 23.9 1.29619
1274 23.9 1.37565
1275 23.9 1.36976
1276 23.9 1.3608
1277 23.9 1.33774
1278 23.9 1.32376
1279 23.9 1.3387
1280 23.9 1.35215
1281 23.9 1.33812
1282 23.9 1.39083
1283 23.9 1.49337
1284 23.9 1.48374
1285 23.9 1.58938
1286 23.9 1.42087
1287 23.9 1.50049
1288 23.9 1.45156
1289 23.9 1.51284
1290 23.9 1.41182
1291 23.9 1.52267
1292 23.9 1.51159
1293 23.9 1.42414
1294 23.9 1.40893
1295 23.9 1.60203
1296 23.9 1.4786
1297 23.9 1.36806
1298 23.9 1.33694
1299 23.9 1.41516
1300 23.9 1.32546
1301 23.9 1.33464
1302 23.9 1.35037
1303 23.9 1.22303
1304 23.9 1.38892
1305 23.9 1.4952
1306 23.9 1.49912
1307 23.9 1.58728
1308 23.9 1.41791
1309 23.9 1.49906
1310 23.9 1.44572
1311 23.9 1.51459
1312 23.9 1.41207
1313 23.9 1.51998
1314 23.9 1.51752
1315 23.9 1.42405
1316 23.9 1.41226
1317 23.9 1.60082
1318 23.9 1.47078
1319 23.9 1.36402
1320 23.9 1.33629
1321 23.9 1.42943
1322 23.9 1.33371
1323 23.9 1.32897
1324 23.9 1.34753
1325 23.9 1.22485
1326 23.9 1.37826
1327 23.9 1.48399
1328 23.9 1.47995
1329 23.9 1.59124
1330 23.9 1.41802
1331 23.9 1.5073
1332 23.9 1.45093
1333 23.9 1.51251
1334 23.9 1.41225
1335 23.9 1.52551
1336 23.9 1.51838
1337 23.9 1.41841
1338 23.9 1.41632
1339 23.9 1.60911
1340 23.9 1.4788
1341 23.9 1.36643
1342 23.9 1.33756
1343 23.9 1.42085
1344 23.9 1.33097
1345 23.9 1.33127
1346 23.9 1.35017
1347 23.9 1.2358
1348 23.9 1.39464
1349 23.9 1.48413
1350 23.9 1.48692
1351 23.9 1.58903
1352 23.9 1.41146
1353 23.9 1.50088
1354 23.9 1.44574
1355 23.9 1.50409
1356 23.9 1.40843
1357 23.9 1.51959
1358 23.9 1.51379
1359 23.9 1.40775
1360 23.9 1.40447
1361 23.9 1.60565
1362 23.9 1.47236
1363 23.9 1.35855
1364 23.9 1.33087
1365 23.9 1.42243
1366 23.9 1.32193
1367 23.9 1.32532
1368 23.9 1.34744
1369 23.9 1.23494
1370 23.9 1.39
1371 23.9 1.4822
1372 23.9 1.48383
1373 23.9 1.58877
1374 23.9 1.41034
1375 23.9 1.50069
1376 23.9 1.45031
1377 23.9 1.51378
1378 23.9 1.41209
1379 23.9 1.52813
1380 23.9 1.51825
1381 23.9 1.41553
1382 23.9 1.40962
1383 23.9 1.60454
1384 23.9 1.4753
1385 23.9 1.36343
1386 23.9 1.33316
1387 23.9 1.42162
1388 23.9 1.33731
1389 23.9 1.3429
1390 23.9 1.35352
1391 23.9 1.23839
1392 23.9 1.3951
1393 23.9 1.49323
1394 23.9 1.48796
1395 23.9 1.59877
1396 23.9 1.41778
1397 23.9 1.50795
1398 23.9 1.4514
1399 23.9 1.51995
1400 23.9 1.41773
1401 23.9 1.52552
1402 23.9 1.52391
1403 23.9 1.41906
1404 23.9 1.40944
1405 23.9 1.6025
1406 23.9 1.48083
1407 23.9 1.36578
1408 23.9 1.3289
1409 23.9 1.42145
1410 23.9 1.32816
1411 23.9 1.33536
1412 23.9 1.35513
1413 23.9 1.23438
1414 23.9 1.39717
1415 23.9 1.48931
1416 23.9 1.48108
1417 23.9 1.59819
1418 23.9 1.42012
1419 23.9 1.51161
1420 23.9 1.45509
1421 23.9 1.52201
1422 23.9 1.41181
1423 23.9 1.52444
1424 23.9 1.52047
1425 23.9 1.41693
1426 23.9 1.41227
1427 23.9 1.60554
1428 23.9 1.47698
1429 23.9 1.3746
1430 23.9 1.33776
1431 23.9 1.4245
1432 23.9 1.32349
1433 23.9 1.33169
1434 23.9 1.35175
1435 23.9 1.23715
1436 23.9 1.38805
1437 23.9 1.49076
1438 23.9 1.48728
1439 23.9 1.59508
1440 23.9 1.42171
1441 23.9 1.50986
1442 23.9 1.44691
1443 23.9 1.52194
1444 23.9 1.41095
1445 23.9 1.52304
1446 23.9 1.51559
1447 23.9 1.4157
1448 23.9 1.40862
1449 23.9 1.60327
1450 23.9 1.47122
1451 23.9 1.37375
1452 23.9 1.31458
1453 23.9 1.393
1454 23.9 1.38412
1455 23.9 1.3653
1456 23.9 1.34285
1457 23.9 1.32594
1458 23.9 1.34028
1459 23.9 1.34478
1460 23.9 1.3295
1461 23.9 1.40147
1462 23.9 1.48988
1463 23.9 1.48895
1464 23.9 1.59156
1465 23.9 1.4135
1466 23.9 1.50014
1467 23.9 1.44985
1468 23.9 1.51475
1469 23.9 1.41484
1470 23.9 1.52905
1471 23.9 1.52453
1472 23.9 1.42231
1473 23.9 1.41054
1474 23.9 1.59999
1475 23.9 1.47558
1476 23.9 1.36763
1477 23.9 1.33648
1478 23.9 1.41899
1479 23.9 1.32526
1480 23.9 1.32925
1481 23.9 1.35076
1482 23.9 1.23743
1483 23.9 1.39004
1484 23.9 1.48994
1485 23.9 1.48228
1486 23.9 1.58978
1487 23.9 1.41887
1488 23.9 1.50483
1489 23.9 1.44764
1490 23.9 1.51098
1491 23.9 1.4103
1492 23.9 1.52793
1493 23.9 1.52136
1494 23.9 1.42244
1495 23.9 1.41622
1496 23.9 1.60523
1497 23.9 1.46436
1498 23.9 1.35892
1499 23.9 1.29604
1500 23.9 1.38907
1501 23.9 1.36369
1502 23.9 1.36951
1503 23.9 1.42114
1504 23.9 1.2463
1505 23.9 1.38567
1506 23.9 1.36416
1507 23.9 1.33963
1508 23.9 1.31891
1509 23.9 1.34232
1510 23.9 1.48556
1511 23.9 1.48279
1512 23.9 1.5949
1513 23.9 1.41373
1514 23.9 1.50045
1515 23.9 1.44333
1516 23.9 1.51947
1517 23.9 1.40905
1518 23.9 1.52638
1519 23.9 1.5252
1520 23.9 1.4161
1521 23.9 1.41036
1522 23.9 1.59758
1523 23.9 1.4733
1524 23.9 1.37278
1525 23.9 1.30963
1526 23.9 1.3855
1527 23.9 1.38632
1528 23.9 1.37388
1529 23.9 1.3448
1530 23.9 1.32959
1531 23.9 1.34214
1532 23.9 1.35231
1533 23.9 1.34053
1534 23.9 1.40147
1535 23.9 1.48108
1536 23.9 1.48394
1537 23.9 1.58877
1538 23.9 1.41847
1539 23.9 1.5056
1540 23.9 1.447
1541 23.9 1.52057
1542 23.9 1.40104
1543 23.9 1.52707
1544 23.9 1.52351
1545 23.9 1.41887
1546 23.9 1.41412
1547 23.9 1.60005
1548 23.9 1.46855
1549 23.9 1.36761
1550 23.9 1.31151
1551 23.9 1.39299
1552 23.9 1.38426
1553 23.9 1.37357
1554 23.9 1.34814
1555 23.9 1.32602
1556 23.9 1.33698
1557 23.9 1.35018
1558 23.9 1.33782
1559 23.9 1.41097
1560 23.9 1.49093
1561 23.9 1.49356
1562 23.9 1.59634
1563 23.9 1.42375
1564 23.9 1.50815
1565 23.9 1.45141
1566 23.9 1.51986
1567 23.9 1.41187
1568 23.9 1.51972
1569 23.9 1.52614
1570 23.9 1.416
1571 23.9 1.41526
1572 23.9 1.60855
1573 23.9 1.47234
1574 23.9 1.36865
1575 23.9 1.30821
1576 23.9 1.38529
1577 23.9 1.38196
1578 23.9 1.376
1579 23.9 1.3404
1580 23.9 1.32697
1581 23.9 1.34004
1582 23.9 1.34716
1583 23.9 1.33777
1584 23.9 1.40748
1585 23.9 1.48067
1586 23.9 1.47964
1587 23.9 1.59302
1588 23.9 1.42107
1589 23.9 1.51152
1590 23.9 1.45104
1591 23.9 1.51789
1592 23.9 1.40669
1593 23.9 1.52288
1594 23.9 1.51618
1595 23.9 1.41997
1596 23.9 1.41194
1597 23.9 1.60071
1598 23.9 1.47136
1599 23.9 1.37155
1600 23.9 1.31005
1601 23.9 1.38172
1602 23.9 1.37517
1603 23.9 1.37581
1604 23.9 1.41138
1605 23.9 1.23089
1606 23.9 1.38871
1607 23.9 1.37042
1608 23.9 1.33819
1609 23.9 1.32132
1610 23.9 1.35022
1611 23.9 1.48638
1612 23.9 1.49291
1613 23.9 1.59287
1614 23.9 1.41912
1615 23.9 1.50526
1616 23.9 1.44828
1617 23.9 1.51442
1618 23.9 1.41188
1619 23.9 1.52457
1620 23.9 1.52062
1621 23.9 1.42135
1622 23.9 1.41433
1623 23.9 1.60137
1624 23.9 1.47878
1625 23.9 1.37492
1626 23.9 1.334
1627 23.9 1.42667
1628 23.9 1.23378
1629 23.9 1.37453
1630 23.9 1.37184
1631 23.9 1.22614
1632 23.9 1.37814
1633 23.9 1.4796
1634 23.9 1.48562
1635 23.9 1.58648
1636 23.9 1.41567
1637 23.9 1.50423
1638 23.9 1.45251
1639 23.9 1.51411
1640 23.9 1.41699
1641 23.9 1.53053
1642 23.9 1.51904
1643 23.9 1.41927
1644 23.9 1.41206
1645 23.9 1.60728
1646 23.9 1.4848
1647 23.9 1.37545
1648 23.9 1.31067
1649 23.9 1.39161
1650 23.9 1.3738
1651 23.9 1.37963
1652 23.9 1.42897
1653 23.9 1.23434
1654 23.9 1.3733
1655 23.9 1.35337
1656 23.9 1.33484
1657 23.9 1.31639
1658 23.9 1.34473
1659 23.9 1.48792
1660 23.9 1.48531
1661 23.9 1.5914
1662 23.9 1.41405
1663 23.9 1.49707
1664 23.9 1.44454
1665 23.9 1.51488
1666 23.9 1.41217
1667 23.9 1.52852
1668 23.9 1.52273
1669 23.9 1.42099
1670 23.9 1.41634
1671 23.9 1.60873
1672 23.9 1.47012
1673 23.9 1.37308
1674 23.9 1.31205
1675 23.9 1.39814
1676 23.9 1.37802
1677 23.9 1.36796
1678 23.9 1.42946
1679 23.9 1.237
1680 23.9 1.38675
1681 23.9 1.37405
1682 23.9 1.34105
1683 23.9 1.32192
1684 23.9 1.34421
1685 23.9 1.48998
1686 23.9 1.49227
1687 23.9 1.59345
1688 23.9 1.41776
1689 23.9 1.50901
1690 23.9 1.4557
1691 23.9 1.52689
1692 23.9 1.41298
1693 23.9 1.53951
1694 23.9 1.53686
1695 23.9 1.42477
1696 23.9 1.44037
1697 23.9 1.48895
1698 23.9 1.38464
1699 23.9 1.30993
1700 23.9 1.38879
1701 23.9 1.38755
1702 23.9 1.39006
1703 23.9 1.43114
1704 23.9 1.24369
1705 23.9 1.39235
1706 23.9 1.37008
1707 23.9 1.33764
1708 23.9 1.32505
1709 23.9 1.35343

Bonds

1 1 1 2
2 2 1 3
3 3 1 4
4 4 4 5
5 5 5 6
6 6 6 7
7 7 6 8
8 8 7 12
9 9 12 10
10 10 10 8
11 11 10 11
12 12 8 9
13 13 9 24
14 14 12 13
15 15 13 14
16 16 14 15
17 17 15 16
18 18 16 23
19 19 23 13
20 20 16 17
21 21 17 18
22 22 17 19
23 23 19 20
24 24 20 21
25 25 20 22
26 26 22 23
27 27 24 25
28 28 24 26
29 29 24 27
30 30 27 28
31 31 28 29
32 32 29 30
33 33 29 31
34 34 30 35
35 35 35 33
36 36 33 31
37 37 33 34
38 38 31 32
39 39 32 47
40 40 35 36
41 41 36 37
42 42 37 38
43 43 38 39
44 44 39 46
45 45 46 36
46 46 39 40
47 47 40 41
48 48 40 42
49 49 42 43
50 50 43 44
51 51 43 45
52 52 45 46
53 53 47 48
54 54 47 49
55 55 47 50
56 56 50 51
57 57 51 52
58 58 52 53
59 59 52 54
60 60 53 58
61 61 58 56
62 62 56 54
63 63 56 57
64 64 54 55
65 65 55 70
66 66 58 59
67 67 59 60
68 68 60 61
69 69 61 62
70 70 62 69
71 71 69 59
72 72 62 63
73 73 63 64
74 74 63 65
75 75 65 66
76 76 66 67
77 77 66 68
78 78 68 69
79 79 70 71
80 80 70 72
81 81 70 73
82 82 73 74
83 83 74 75
84 84 75 76
85 85 75 77
86 86 76 81
87 87 81 79
88 88 79 77
89 89 79 80
90 90 77 78
91 91 78 90
92 92 81 82
93 93 82 89
94 94 89 88
95 95 88 86
96 96 86 87
97 97 86 85
98 98 85 83
99 99 83 84
100 100 83 82
101 101 90 91
102 102 90 92
103 103 90 93
104 104 93 94
105 105 94 95
106 106 95 96
107 107 95 97
108 108 96 101
109 109 101 99
110 110 99 97
111 111 99 100
112 112 97 98
113 113 98 110
114 114 101 102
115 115 102 109
116 116 109 108
117 117 108 106
118 118 106 107
119 119 106 105
120 120 105 103
121 121 103 104
122 122 103 102
123 123 110 111
124 124 110 112
125 125 110 113
126 126 113 114
127 127 114 115
128 128 115 116
129 129 115 117
130 130 116 121
131 131 121 119
132 132 119 117
133 133 119 120
134 134 117 118
135 135 118 132
136 136 121 122
137 137 122 123
138 138 123 124
139 139 124 125
140 140 125 131
141 141 131 122
142 142 131 130
143 143 130 129
144 144 129 128
145 145 128 126
146 146 126 127
147 147 126 125
148 148 132 133
149 149 132 134
150 150 132 135
151 151 135 136
152 152 136 137
153 153 137 138
154 154 137 139
155 155 138 143
156 156 143 141
157 157 141 139
158 158 141 142
159 159 139 140
160 160 140 155
161 161 143 144
162 162 144 145
163 163 145 146
164 164 146 147
165 165 147 154
166 166 154 144
167 167 147 148
168 168 148 149
169 169 148 150
170 170 150 151
171 171 151 152
172 172 151 153
173 173 153 154
174 174 155 156
175 175 155 157
176 176 155 158
177 177 158 159
178 178 159 160
179 179 160 161
180 180 160 162
181 181 161 166
182 182 166 164
183 183 164 162
184 184 164 165
185 185 162 163
186 186 163 178
187 187 166 167
188 188 167 168
189 189 168 169
190 190 169 170
191 191 170 177
192 192 177 167
193 193 170 171
194 194 171 172
195 195 171 173
196 196 173 174
197 197 174 175
198 198 174 176
199 199 176 177
200 200 178 179
201 201 178 180
202 202 178 181
203 203 181 182
204 204 182 183
205 205 183 184
206 206 183 185
207 207 184 189
208 208 189 187
209 209 187 185
210 210 187 188
211 211 185 186
212 212 186 198
213 213 189 190
214 214 190 197
215 215 197 196
216 216 196 194
217 217 194 195
218 218 194 193
219 219 193 191
220 220 191 192
221 221 191 190
222 222 198 199
223 223 198 200
224 224 198 201
225 225 201 202
226 226 202 203
227 227 203 204
228 228 203 205
229 229 204 209
230 230 209 207
231 231 207 205
232 232 207 208
233 233 205 206
234 234 206 218
235 235 209 210
236 236 210 217
237 237 217 216
238 238 216 214
239 239 214 215
240 240 214 213
241 241 213 211
242 242 211 212
243 243 211 210
244 244 218 219
245 245 218 220
246 246 218 221
247 247 221 222
248 248 222 223
249 249 223 224
250 250 223 225
251 251 224 229
252 252 229 227
253 253 227 225
254 254 227 228
255 255 225 226
256 256 226 241
257 257 229 230
258 258 230 231
259 259 231 232
260 260 232 233
261 261 233 240
262 262 240 230
263 263 233 234
264 264 234 235
265 265 234 236
266 266 236 237
267 267 237 238
268 268 237 239
269 269 239 240
270 270 241 242
271 271 241 243
272 272 241 244
273 273 244 245
274 274 245 246
275 275 246 247
276 276 246 248
277 277 247 252
278 278 252 250
279 279 250 248
280 280 250 251
281 281 248 249
282 282 249 264
283 283 252 253
284 284 253 254
285 285 254 255
286 286 255 256
287 287 256 263
288 288 263 253
289 289 256 257
290 290 257 258
291 291 257 259
292 292 259 260
293 293 260 261
294 294 260 262
295 295 262 263
296 296 264 265
297 297 264 266
298 298 264 267
299 299 267 268
300 300 268 269
301 301 269 270
302 302 269 271
303 303 270 275
304 304 275 273
305 305 273 271
306 306 273 274
307 307 271 272
308 308 272 284
309 309 275 276
310 310 276 283
311 311 283 282
312 312 282 280
313 313 280 281
314 314 280 279
315 315 279 277
316 316 277 278
317 317 277 276
318 318 284 285
319 319 284 286
320 320 284 287
321 321 287 288
322 322 288 289
323 323 289 290
324 324 289 291
325 325 290 295
326 326 295 293
327 327 293 291
328 328 293 294
329 329 291 292
330 330 292 307
331 331 295 296
332 332 296 297
333 333 297 298
334 334 298 299
335 335 299 306
336 336 306 296
337 337 299 300
338 338 300 301
339 339 300 302
340 340 302 303
341 341 303 304
342 342 303 305
343 343 305 306
344 344 307 308
345 345 307 309
346 346 307 310
347 347 310 311
348 348 311 312
349 349 312 313
350 350 312 314
351 351 313 318
352 352 318 316
353 353 316 314
354 354 316 317
355 355 314 315
356 356 315 329
357 357 318 319
358 358 319 320
359 359 320 321
360 360 321 322
361 361 322 328
362 362 328 319
363 363 328 327
364 364 327 326
365 365 326 325
366 366 325 323
367 367 323 324
368 368 323 322
369 369 329 330
370 370 329 331
371 371 329 332
372 372 332 333
373 373 333 334
374 374 334 335
375 375 334 336
376 376 335 340
377 377 340 338
378 378 338 336
379 379 338 339
380 380 336 337
381 381 337 351
382 382 340 341
383 383 341 342
384 384 342 343
385 385 343 344
386 386 344 350
387 387 350 341
388 388 350 349
389 389 349 348
390 390 348 347
391 391 347 345
392 392 345 346
393 393 345 344
394 394 351 352
395 395 351 353
396 396 351 354
397 397 354 355
398 398 355 356
399 399 356 357
400 400 356 358
401 401 357 362
402 402 362 360
403 403 360 358
404 404 360 361
405 405 358 359
406 406 359 373
407 407 362 363
408 408 363 364
409 409 364 365
410 410 365 366
411 411 366 372
412 412 372 363
413 413 372 371
414 414 371 370
415 415 370 369
416 416 369 367
417 417 367 368
418 418 367 366
419 419 373 374
420 420 373 375
421 421 373 376
422 422 376 377
423 423 377 378
424 424 378 379
425 425 378 380
426 426 379 384
427 427 384 382
428 428 382 380
429 429 382 383
430 430 380 381
431 431 381 396
432 432 384 385
433 433 385 386
434 434 386 387
435 435 387 388
436 436 388 395
437 437 395 385
438 438 388 389
439 439 389 390
440 440 389 391
441 441 391 392
442 442 392 393
443 443 392 394
444 444 394 395
445 445 396 397
446 446 396 398
447 447 396 399
448 448 399 400
449 449 400 401
450 450 401 402
451 451 401 403
452 452 402 407
453 453 407 405
454 454 405 403
455 455 405 406
456 456 403 404
457 457 404 416
458 458 407 408
459 459 408 415
460 460 415 414
461 461 414 412
462 462 412 413
463 463 412 411
464 464 411 409
465 465 409 410
466 466 409 408
467 467 416 417
468 468 416 418
469 469 416 419
470 470 419 420
471 471 420 421
472 472 421 422
473 473 421 423
474 474 422 427
475 475 427 425
476 476 425 423
477 477 425 426
478 478 423 424
479 479 424 436
480 480 427 428
481 481 428 435
482 482 435 434
483 483 434 432
484 484 432 433
485 485 432 431
486 486 431 429
487 487 429 430
488 488 429 428
489 489 436 437
490 490 436 438
491 491 436 439
492 492 439 440
493 493 440 441
494 494 441 442
495 495 441 443
496 496 442 447
497 497 447 445
498 498 445 443
499 499 445 446
500 500 443 444
501 501 444 459
502 502 447 448
503 503 448 449
504 504 449 450
505 505 450 451
506 506 451 458
507 507 458 448
508 508 451 452
509 509 452 453
510 510 452 454
511 511 454 455
512 512 455 456
513 513 455 457
514 514 457 458
515 515 459 460
516 516 459 461
517 517 459 462
518 518 462 463
519 519 463 464
520 520 464 465
521 521 464 466
522 522 465 470
523 523 470 468
524 524 468 466
525 525 468 469
526 526 466 467
527 527 467 479
528 528 470 471
529 529 471 478
530 530 478 477
531 531 477 475
532 532 475 476
533 533 475 474
534 534 474 472
535 535 472 473
536 536 472 471
537 537 479 480
538 538 479 481
539 539 479 482
540 540 482 483
541 541 483 484
542 542 484 485
543 543 484 486
544 544 485 490
545 545 490 488
546 546 488 486
547 547 488 489
548 548 486 487
549 549 487 499
550 550 490 491
551 551 491 498
552 552 498 497
553 553 497 495
554 554 495 496
555 555 495 494
556 556 494 492
557 557 492 493
558 558 492 491
559 559 499 500
560 560 499 501
561 561 499 502
562 562 502 503
563 563 503 504
564 564 504 505
565 565 504 506
566 566 505 510
567 567 510 508
568 568 508 506
569 569 508 509
570 570 506 507
571 571 507 521
572 572 510 511
573 573 511 512
574 574 512 513
575 575 513 514
576 576 514 520
577 577 520 511
578 578 520 519
579 579 519 518
580 580 518 517
581 581 517 515
582 582 515 516
583 583 515 514
584 584 521 522
585 585 521 523
586 586 521 524
587 587 524 525
588 588 525 526
589 589 526 527
590 590 526 528
591 591 527 532
592 592 532 530
593 593 530 528
594 594 530 531
595 595 528 529
596 596 529 541
597 597 532 533
598 598 533 540
599 599 540 539
600 600 539 537
601 601 537 538
602 602 537 536
603 603 536 534
604 604 534 535
605 605 534 533
606 606 541 542
607 607 541 543
608 608 541 544
609 609 544 545
610 610 545 546
611 611 546 547
612 612 546 548
613 613 547 552
614 614 552 550
615 615 550 548
616 616 550 551
617 617 548 549
618 618 549 563
619 619 552 553
620 620 553 554
621 621 554 555
622 622 555 556
623 623 556 562
624 624 562 553
625 625 562 561
626 626 561 560
627 627 560 559
628 628 559 557
629 629 557 558
630 630 557 556
631 631 563 564
632 632 563 565
633 633 563 566
634 634 566 567
635 635 567 568
636 636 568 569
637 637 568 570
638 638 569 574
639 639 574 572
640 640 572 570
641 641 572 573
642 642 570 571
643 643 571 586
644 644 574 575
645 645 575 576
646 646 576 577
647 647 577 578
648 648 578 585
649 649 585 575
650 650 578 579
651 651 579 580
652 652 579 581
653 653 581 582
654 654 582 583
655 655 582 584
656 656 584 585
657 657 586 587
658 658 586 588
659 659 586 589
660 660 589 590
661 661 590 591
662 662 591 592
663 663 591 593
664 664 592 597
665 665 597 595
666 666 595 593
667 667 595 596
668 668 593 594
669 669 594 606
670 670 597 598
671 671 598 605
672 672 605 604
673 673 604 602
674 674 602 603
675 675 602 601
676 676 601 599
677 677 599 600
678 678 599 598
679 679 606 607
680 680 606 608
681 681 606 609
682 682 609 610
683 683 610 611
684 684 611 612
685 685 611 613
686 686 612 617
687 687 617 615
688 688 615 613
689 689 615 616
690 690 613 614
691 691 614 626
692 692 617 618
693 693 618 625
694 694 625 624
695 695 624 622
696 696 622 623
697 697 622 621
698 698 621 619
699 699 619 620
700 700 619 618
701 701 626 627
702 702 626 628
703 703 626 629
704 704 629 630
705 705 630 631
706 706 631 632
707 707 631 633
708 708 632 637
709 709 637 635
710 710 635 633
711 711 635 636
712 712 633 634
713 713 634 646
714 714 637 638
715 715 638 645
716 716 645 644
717 717 644 642
718 718 642 643
719 719 642 641
720 720 641 639
721 721 639 640
722 722 639 638
723 723 646 647
724 724 646 648
725 725 646 649
726 726 649 650
727 727 650 651
728 728 651 652
729 729 651 653
730 730 652 657
731 731 657 655
732 732 655 653
733 733 655 656
734 734 653 654
735 735 654 669
736 736 657 658
737 737 658 659
738 738 659 660
739 739 660 661
740 740 661 668
741 741 668 658
742 742 661 662
743 743 662 663
744 744 662 664
745 745 664 665
746 746 665 666
747 747 665 667
748 748 667 668
749 749 669 670
750 750 669 671
751 751 669 672
752 752 672 673
753 753 673 674
754 754 674 675
755 755 674 676
756 756 675 680
757 757 680 678
758 758 678 676
759 759 678 679
760 760 676 677
761 761 677 692
762 762 680 681
763 763 681 682
764 764 682 683
765 765 683 684
766 766 684 691
767 767 691 681
768 768 684 685
769 769 685 686
770 770 685 687
771 771 687 688
772 772 688 689
773 773 688 690
774 774 690 691
775 775 692 693
776 776 692 694
777 777 692 695
778 778 695 696
779 779 696 697
780 780 697 698
781 781 697 699
782 782 698 703
783 783 703 701
784 784 701 699
785 785 701 702
786 786 699 700
787 787 700 715
788 788 703 704
789 789 704 705
790 790 705 706
791 791 706 707
792 792 707 714
793 793 714 704
794 794 707 708
795 795 708 709
796 796 708 710
797 797 710 711
798 798 711 712
799 799 711 713
800 800 713 714
801 801 715 716
802 802 715 717
803 803 715 718
804 804 718 719
805 805 719 720
806 806 720 721
807 807 720 722
808 808 721 726
809 809 726 724
810 810 724 722
811 811 724 725
812 812 722 723
813 813 723 738
814 814 726 727
815 815 727 728
816 816 728 729
817 817 729 730
818 818 730 737
819 819 737 727
820 820 730 731
821 821 731 732
822 822 731 733
823 823 733 734
824 824 734 735
825 825 734 736
826 826 736 737
827 827 738 739
828 828 738 740
829 829 738 741
830 830 741 742
831 831 742 743
832 832 743 744
833 833 743 745
834 834 744 749
835 835 749 747
836 836 747 745
837 837 747 748
838 838 745 746
839 839 746 760
840 840 749 750
841 841 750 751
842 842 751 752
843 843 752 753
844 844 753 759
845 845 759 750
846 846 759 758
847 847 758 757
848 848 757 756
849 849 756 754
850 850 754 755
851 851 754 753
852 852 760 761
853 853 760 762
854 854 760 763
855 855 763 764
856 856 764 765
857 857 765 766
858 858 765 767
859 859 766 771
860 860 771 769
861 861 769 767
862 862 769 770
863 863 767 768
864 864 768 782
865 865 771 772
866 866 772 773
867 867 773 774
868 868 774 775
869 869 775 781
870 870 781 772
871 871 781 780
872 872 780 779
873 873 779 778
874 874 778 776
875 875 776 777
876 876 776 775
877 877 782 783
878 878 782 784
879 879 782 785
880 880 785 786
881 881 786 787
882 882 787 788
883 883 787 789
884 884 788 793
885 885 793 791
886 886 791 789
887 887 791 792
888 888 789 790
889 889 790 804
890 890 793 794
891 891 794 795
892 892 795 796
893 893 796 797
894 894 797 803
895 895 803 794
896 896 803 802
897 897 802 801
898 898 801 800
899 899 800 798
900 900 798 799
901 901 798 797
902 902 804 805
903 903 804 806
904 904 804 807
905 905 807 808
906 906 808 809
907 907 809 810
908 908 809 811
909 909 810 815
910 910 815 813
911 911 813 811
912 912 813 814
913 913 811 812
914 914 812 827
915 915 815 816
916 916 816 817
917 917 817 818
918 918 818 819
919 919 819 826
920 920 826 816
921 921 819 820
922 922 820 821
923 923 820 822
924 924 822 823
925 925 823 824
926 926 823 825
927 927 825 826
928 928 827 828
929 929 827 829
930 930 827 830
931 931 830 831
932 932 831 832
933 933 832 833
934 934 832 834
935 935 833 838
936 936 838 836
937 937 836 834
938 938 836 837
939 939 834 835
940 940 835 847
941 941 838 839
942 942 839 846
943 943 846 845
944 944 845 843
945 945 843 844
946 946 843 842
947 947 842 840
948 948 840 841
949 949 840 839
950 950 847 848
951 951 847 849
952 952 847 850
953 953 850 851
954 954 851 852
955 955 852 853
956 956 852 854
957 957 853 858
958 958 858 856
959 959 856 854
960 960 856 857
961 961 854 855
962 962 855 867
963 963 858 859
964 964 859 866
965 965 866 865
966 966 865 863
967 967 863 864
968 968 863 862
969 969 862 860
970 970 860 861
971 971 860 859
972 972 867 868
973 973 867 869
974 974 867 870
975 975 870 871
976 976 871 872
977 977 872 873
978 978 872 874
979 979 873 878
980 980 878 876
981 981 876 874
982 982 876 877
983 983 874 875
984 984 875 890
985 985 878 879
986 986 879 880
987 987 880 881
988 988 881 882
989 989 882 889
990 990 889 879
991 991 882 883
992 992 883 884
993 993 883 885
994 994 885 886
995 995 886 887
996 996 886 888
997 997 888 889
998 998 890 891
999 999 890 892
1000 1000 890 893
1001 1001 893 894
1002 1002 894 895
1003 1003 895 896
1004 1004 895 897
1005 1005 896 901
1006 1006 901 899
1007 1007 899 897
1008 1008 899 900
1009 1009 897 898
1010 1010 898 910
1011 1011 901 902
1012 1012 902 909
1013 1013 909 908
1014 1014 908 906
1015 1015 906 907
1016 1016 906 905
1017 1017 905 903
1018 1018 903 904
1019 1019 903 902
1020 1020 910 911
1021 1021 910 912
1022 1022 910 913
1023 1023 913 914
1024 1024 914 915
1025 1025 915 916
1026 1026 915 917
1027 1027 916 921
1028 1028 921 919
1029 1029 919 917
1030 1030 919 920
1031 1031 917 918
1032 1032 918 933
1033 1033 921 922
1034 1034 922 923
1035 1035 923 924
1036 1036 924 925
1037 1037 925 932
1038 1038 932 922
1039 1039 925 926
1040 1040 926 927
1041 1041 926 928
1042 1042 928 929
1043 1043 929 930
1044 1044 929 931
1045 1045 931 932
1046 1046 933 934
1047 1047 933 935
1048 1048 933 936
1049 1049 936 937
1050 1050 937 938
1051 1051 938 939
1052 1052 938 940
1053 1053 939 944
1054 1054 944 942
1055 1055 942 940
1056 1056 942 943
1057 1057 940 941
1058 1058 941 953
1059 1059 944 945
1060 1060 945 952
1061 1061 952 951
1062 1062 951 949
1063 1063 949 950
1064 1064 949 948
1065 1065 948 946
1066 1066 946 947
1067 1067 946 945
1068 1068 953 954
1069 1069 953 955
1070 1070 953 956
1071 1071 956 957
1072 1072 957 958
1073 1073 958 959
1074 1074 958 960
1075 1075 959 964
1076 1076 964 962
1077 1077 962 960
1078 1078 962 963
1079 1079 960 961
1080 1080 961 975
1081 1081 964 965
1082 1082 965 966
1083 1083 966 967
1084 1084 967 968
1085 1085 968 974
1086 1086 974 965
1087 1087 974 973
1088 1088 973 972
1089 1089 972 971
1090 1090 971 969
1091 1091 969 970
1092 1092 969 968
1093 1093 975 976
1094 1094 975 977
1095 1095 975 978
1096 1096 978 979
1097 1097 979 980
1098 1098 980 981
1099 1099 980 982
1100 1100 981 986
1101 1101 986 984
1102 1102 984 982
1103 1103 984 985
1104 1104 982 983
1105 1105 983 998
1106 1106 986 987
1107 1107 987 988
1108 1108 988 989
1109 1109 989 990
1110 1110 990 997
1111 1111 997 987
1112 1112 990 991
1113 1113 991 992
1114 1114 991 993
1115 1115 993 994
1116 1116 994 995
1117 1117 994 996
1118 1118 996 997
1119 1119 998 999
1120 1120 998 1000
1121 1121 998 1001
1122 1122 1001 1002
1123 1123 1002 1003
1124 1124 1003 1004
1125 1125 1003 1005
1126 1126 1004 1009
1127 1127 1009 1007
1128 1128 1007 1005
1129 1129 1007 1008
1130 1130 1005 1006
1131 1131 1006 1018
1132 1132 1009 1010
1133 1133 1010 1017
1134 1134 1017 1016
1135 1135 1016 1014
1136 1136 1014 1015
1137 1137 1014 1013
1138 1138 1013 1011
1139 1139 1011 1012
1140 1140 1011 1010
1141 1141 1018 1019
1142 1142 1018 1020
1143 1143 1018 1021
1144 1144 1021 1022
1145 1145 1022 1023
1146 1146 1023 1024
1147 1147 1023 1025
1148 1148 1024 1029
1149 1149 1029 1027
1150 1150 1027 1025
1151 1151 1027 1028
1152 1152 1025 1026
1153 1153 1026 1038
1154 1154 1029 1030
1155 1155 1030 1037
1156 1156 1037 1036
1157 1157 1036 1034
1158 1158 1034 1035
1159 1159 1034 1033
1160 1160 1033 1031
1161 1161 1031 1032
1162 1162 1031 1030
1163 1163 1038 1039
1164 1164 1038 1040
1165 1165 1038 1041
1166 1166 1041 1042
1167 1167 1042 1043
1168 1168 1043 1044
1169 1169 1043 1045
1170 1170 1044 1049
1171 1171 1049 1047
1172 1172 1047 1045
1173 1173 1047 1048
1174 1174 1045 1046
1175 1175 1046 1058
1176 1176 1049 1050
1177 1177 1050 1057
1178 1178 1057 1056
1179 1179 1056 1054
1180 1180 1054 1055
1181 1181 1054 1053
1182 1182 1053 1051
1183 1183 1051 1052
1184 1184 1051 1050
1185 1185 1058 1059
1186 1186 1058 1060
1187 1187 1058 1061
1188 1188 1061 1062
1189 1189 1062 1063
1190 1190 1063 1064
1191 1191 1063 1065
1192 1192 1064 1069
1193 1193 1069 1067
1194 1194 1067 1065
1195 1195 1067 1068
1196 1196 1065 1066
1197 1197 1066 1081
1198 1198 1069 1070
1199 1199 1070 1071
1200 1200 1071 1072
1201 1201 1072 1073
1202 1202 1073 1080
1203 1203 1080 1070
1204 1204 1073 1074
1205 1205 1074 1075
1206 1206 1074 1076
1207 1207 1076 1077
1208 1208 1077 1078
1209 1209 1077 1079
1210 1210 1079 1080
1211 1211 1081 1082
1212 1212 1081 1083
1213 1213 1081 1084
1214 1214 1084 1085
1215 1215 1085 1086
1216 1216 1086 1087
1217 1217 1086 1088
1218 1218 1087 1092
1219 1219 1092 1090
1220 1220 1090 1088
1221 1221 1090 1091
1222 1222 1088 1089
1223 1223 1089 1101
1224 1224 1092 1093
1225 1225 1093 1100
1226 1226 1100 1099
1227 1227 1099 1097
1228 1228 1097 1098
1229 1229 1097 1096
1230 1230 1096 1094
1231 1231 1094 1095
1232 1232 1094 1093
1233 1233 1101 1102
1234 1234 1101 1103
1235 1235 1101 1104
1236 1236 1104 1105
1237 1237 1105 1106
1238 1238 1106 1107
1239 1239 1106 1108
1240 1240 1107 1112
1241 1241 1112 1110
1242 1242 1110 1108
1243 1243 1110 1111
1244 1244 1108 1109
1245 1245 1109 1123
1246 1246 1112 1113
1247 1247 1113 1114
1248 1248 1114 1115
1249 1249 1115 1116
1250 1250 1116 1122
1251 1251 1122 1113
1252 1252 1122 1121
1253 1253 1121 1120
1254 1254 1120 1119
1255 1255 1119 1117
1256 1256 1117 1118
1257 1257 1117 1116
1258 1258 1123 1124
1259 1259 1123 1125
1260 1260 1123 1126
1261 1261 1126 1127
1262 1262 1127 1128
1263 1263 1128 1129
1264 1264 1128 1130
1265 1265 1129 1134
1266 1266 1134 1132
1267 1267 1132 1130
1268 1268 1132 1133
1269 1269 1130 1131
1270 1270 1131 1145
1271 1271 1134 1135
1272 1272 1135 1136
1273 1273 1136 1137
1274 1274 1137 1138
1275 1275 1138 1144
1276 1276 1144 1135
1277 1277 1144 1143
1278 1278 1143 1142
1279 1279 1142 1141
1280 1280 1141 1139
1281 1281 1139 1140
1282 1282 1139 1138
1283 1283 1145 1146
1284 1284 1145 1147
1285 1285 1145 1148
1286 1286 1148 1149
1287 1287 1149 1150
1288 1288 1150 1151
1289 1289 1150 1152
1290 1290 1151 1156
1291 1291 1156 1154
1292 1292 1154 1152
1293 1293 1154 1155
1294 1294 1152 1153
1295 1295 1153 1165
1296 1296 1156 1157
1297 1297 1157 1164
1298 1298 1164 1163
1299 1299 1163 1161
1300 1300 1161 1162
1301 1301 1161 1160
1302 1302 1160 1158
1303 1303 1158 1159
1304 1304 1158 1157
1305 1305 1165 1166
1306 1306 1165 1167
1307 1307 1165 1168
1308 1308 1168 1169
1309 1309 1169 1170
1310 1310 1170 1171
1311 1311 1170 1172
1312 1312 1171 1176
1313 1313 1176 1174
1314 1314 1174 1172
1315 1315 1174 1175
1316 1316 1172 1173
1317 1317 1173 1185
1318 1318 1176 1177
1319 1319 1177 1184
1320 1320 1184 1183
1321 1321 1183 1181
1322 1322 1181 1182
1323 1323 1181 1180
1324 1324 1180 1178
1325 1325 1178 1179
1326 1326 1178 1177
1327 1327 1185 1186
1328 1328 1185 1187
1329 1329 1185 1188
1330 1330 1188 1189
1331 1331 1189 1190
1332 1332 1190 1191
1333 1333 1190 1192
1334 1334 1191 1196
1335 1335 1196 1194
1336 1336 1194 1192
1337 1337 1194 1195
1338 1338 1192 1193
1339 1339 1193 1205
1340 1340 1196 1197
1341 1341 1197 1204
1342 1342 1204 1203
1343 1343 1203 1201
1344 1344 1201 1202
1345 1345 1201 1200
1346 1346 1200 1198
1347 1347 1198 1199
1348 1348 1198 1197
1349 1349 1205 1206
1350 1350 1205 1207
1351 1351 1205 1208
1352 1352 1208 1209
1353 1353 1209 1210
1354 1354 1210 1211
1355 1355 1210 1212
1356 1356 1211 1216
1357 1357 1216 1214
1358 1358 1214 1212
1359 1359 1214 1215
1360 1360 1212 1213
1361 1361 1213 1225
1362 1362 1216 1217
1363 1363 1217 1224
1364 1364 1224 1223
1365 1365 1223 1221
1366 1366 1221 1222
1367 1367 1221 1220
1368 1368 1220 1218
1369 1369 1218 1219
1370 1370 1218 1217
1371 1371 1225 1226
1372 1372 1225 1227
1373 1373 1225 1228
1374 1374 1228 1229
1375 1375 1229 1230
1376 1376 1230 1231
1377 1377 1230 1232
1378 1378 1231 1236
1379 1379 1236 1234
1380 1380 1234 1232
1381 1381 1234 1235
1382 1382 1232 1233
1383 1383 1233 1245
1384 1384 1236 1237
1385 1385 1237 1244
1386 1386 1244 1243
1387 1387 1243 1241
1388 1388 1241 1242
1389 1389 1241 1240
1390 1390 1240 1238
1391 1391 1238 1239
1392 1392 1238 1237
1393 1393 1245 1246
1394 1394 1245 1247
1395 1395 1245 1248
1396 1396 1248 1249
1397 1397 1249 1250
1398 1398 1250 1251
1399 1399 1250 1252
1400 1400 1251 1256
1401 1401 1256 1254
1402 1402 1254 1252
1403 1403 1254 1255
1404 1404 1252 1253
1405 1405 1253 1265
1406 1406 1256 1257
1407 1407 1257 1264
1408 1408 1264 1263
1409 1409 1263 1261
1410 1410 1261 1262
1411 1411 1261 1260
1412 1412 1260 1258
1413 1413 1258 1259
1414 1414 1258 1257
1415 1415 1265 1266
1416 1416 1265 1267
1417 1417 1265 1268
1418 1418 1268 1269
1419 1419 1269 1270
1420 1420 1270 1271
1421 1421 1270 1272
1422 1422 1271 1276
1423 1423 1276 1274
1424 1424 1274 1272
1425 1425 1274 1275
1426 1426 1272 1273
1427 1427 1273 1285
1428 1428 1276 1277
1429 1429 1277 1284
1430 1430 1284 1283
1431 1431 1283 1281
1432 1432 1281 1282
1433 1433 1281 1280
1434 1434 1280 1278
1435 1435 1278 1279
1436 1436 1278 1277
1437 1437 1285 1286
1438 1438 1285 1287
1439 1439 1285 1288
1440 1440 1288 1289
1441 1441 1289 1290
1442 1442 1290 1291
1443 1443 1290 1292
1444 1444 1291 1296
1445 1445 1296 1294
1446 1446 1294 1292
1447 1447 1294 1295
1448 1448 1292 1293
1449 1449 1293 1307
1450 1450 1296 1297
1451 1451 1297 1298
1452 1452 1298 1299
1453 1453 1299 1300
1454 1454 1300 1306
1455 1455 1306 1297
1456 1456 1306 1305
1457 1457 1305 1304
1458 1458 1304 1303
1459 1459 1303 1301
1460 1460 1301 1302
1461 1461 1301 1300
1462 1462 1307 1308
1463 1463 1307 1309
1464 1464 1307 1310
1465 1465 1310 1311
1466 1466 1311 1312
1467 1467 1312 1313
1468 1468 1312 1314
1469 1469 1313 1318
1470 1470 1318 1316
1471 1471 1316 1314
1472 1472 1316 1317
1473 1473 1314 1315
1474 1474 1315 1327
1475 1475 1318 1319
1476 1476 1319 1326
1477 1477 1326 1325
1478 1478 1325 1323
1479 1479 1323 1324
1480 1480 1323 1322
1481 1481 1322 1320
1482 1482 1320 1321
1483 1483 1320 1319
1484 1484 1327 1328
1485 1485 1327 1329
1486 1486 1327 1330
1487 1487 1330 1331
1488 1488 1331 1332
1489 1489 1332 1333
1490 1490 1332 1334
1491 1491 1333 1338
1492 1492 1338 1336
1493 1493 1336 1334
1494 1494 1336 1337
1495 1495 1334 1335
1496 1496 1335 1350
1497 1497 1338 1339
1498 1498 1339 1340
1499 1499 1340 1341
1500 1500 1341 1342
1501 1501 1342 1349
1502 1502 1349 1339
1503 1503 1342 1343
1504 1504 1343 1344
1505 1505 1343 1345
1506 1506 1345 1346
1507 1507 1346 1347
1508 1508 1346 1348
1509 1509 1348 1349
1510 1510 1350 1351
1511 1511 1350 1352
1512 1512 1350 1353
1513 1513 1353 1354
1514 1514 1354 1355
1515 1515 1355 1356
1516 1516 1355 1357
1517 1517 1356 1361
1518 1518 1361 1359
1519 1519 1359 1357
1520 1520 1359 1360
1521 1521 1357 1358
1522 1522 1358 1372
1523 1523 1361 1362
1524 1524 1362 1363
1525 1525 1363 1364
1526 1526 1364 1365
1527 1527 1365 1371
1528 1528 1371 1362
1529 1529 1371 1370
1530 1530 1370 1369
1531 1531 1369 1368
1532 1532 1368 1366
1533 1533 1366 1367
1534 1534 1366 1365
1535 1535 1372 1373
1536 1536 1372 1374
1537 1537 1372 1375
1538 1538 1375 1376
1539 1539 1376 1377
1540 1540 1377 1378
1541 1541 1377 1379
1542 1542 1378 1383
1543 1543 1383 1381
1544 1544 1381 1379
1545 1545 1381 1382
1546 1546 1379 1380
1547 1547 1380 1394
1548 1548 1383 1384
1549 1549 1384 1385
1550 1550 1385 1386
1551 1551 1386 1387
1552 1552 1387 1393
1553 1553 1393 1384
1554 1554 1393 1392
1555 1555 1392 1391
1556 1556 1391 1390
1557 1557 1390 1388
1558 1558 1388 1389
1559 1559 1388 1387
1560 1560 1394 1395
1561 1561 1394 1396
1562 1562 1394 1397
1563 1563 1397 1398
1564 1564 1398 1399
1565 1565 1399 1400
1566 1566 1399 1401
1567 1567 1400 1405
1568 1568 1405 1403
1569 1569 1403 1401
1570 1570 1403 1404
1571 1571 1401 1402
1572 1572 1402 1416
1573 1573 1405 1406
1574 1574 1406 1407
1575 1575 1407 1408
1576 1576 1408 1409
1577 1577 1409 1415
1578 1578 1415 1406
1579 1579 1415 1414
1580 1580 1414 1413
1581 1581 1413 1412
1582 1582 1412 1410
1583 1583 1410 1411
1584 1584 1410 1409
1585 1585 1416 1417
1586 1586 1416 1418
1587 1587 1416 1419
1588 1588 1419 1420
1589 1589 1420 1421
1590 1590 1421 1422
1591 1591 1421 1423
1592 1592 1422 1427
1593 1593 1427 1425
1594 1594 1425 1423
1595 1595 1425 1426
1596 1596 1423 1424
1597 1597 1424 1439
1598 1598 1427 1428
1599 1599 1428 1429
1600 1600 1429 1430
1601 1601 1430 1431
1602 1602 1431 1438
1603 1603 1438 1428
1604 1604 1431 1432
1605 1605 1432 1433
1606 1606 1432 1434
1607 1607 1434 1435
1608 1608 1435 1436
1609 1609 1435 1437
1610 1610 1437 1438
1611 1611 1439 1440
1612 1612 1439 1441
1613 1613 1439 1442
1614 1614 1442 1443
1615 1615 1443 1444
1616 1616 1444 1445
1617 1617 1444 1446
1618 1618 1445 1450
1619 1619 1450 1448
1620 1620 1448 1446
1621 1621 1448 1449
1622 1622 1446 1447
1623 1623 1447 1459
1624 1624 1450 1451
1625 1625 1451 1458
1626 1626 1458 1457
1627 1627 1457 1455
1628 1628 1455 1456
1629 1629 1455 1454
1630 1630 1454 1452
1631 1631 1452 1453
1632 1632 1452 1451
1633 1633 1459 1460
1634 1634 1459 1461
1635 1635 1459 1462
1636 1636 1462 1463
1637 1637 1463 1464
1638 1638 1464 1465
1639 1639 1464 1466
1640 1640 1465 1470
1641 1641 1470 1468
1642 1642 1468 1466
1643 1643 1468 1469
1644 1644 1466 1467
1645 1645 1467 1482
1646 1646 1470 1471
1647 1647 1471 1472
1648 1648 1472 1473
1649 1649 1473 1474
1650 1650 1474 1481
1651 1651 1481 1471
1652 1652 1474 1475
1653 1653 1475 1476
1654 1654 1475 1477
1655 1655 1477 1478
1656 1656 1478 1479
1657 1657 1478 1480
1658 1658 1480 1481
1659 1659 1482 1483
1660 1660 1482 1484
1661 1661 1482 1485
1662 1662 1485 1486
1663 1663 1486 1487
1664 1664 1487 1488
1665 1665 1487 1489
1666 1666 1488 1493
1667 1667 1493 1491
1668 1668 1491 1489
1669 1669 1491 1492
1670 1670 1489 1490
1671 1671 1490 1505
1672 1672 1493 1494
1673 1673 1494 1495
1674 1674 1495 1496
1675 1675 1496 1497
1676 1676 1497 1504
1677 1677 1504 1494
1678 1678 1497 1498
1679 1679 1498 1499
1680 1680 1498 1500
1681 1681 1500 1501
1682 1682 1501 1502
1683 1683 1501 1503
1684 1684 1503 1504
1685 1685 1505 1506
1686 1686 1505 1507
1687 1687 1505 1508
1688 1688 1508 1509
1689 1689 1509 1510
1690 1690 1510 1511
1691 1691 1510 1512
1692 1692 1511 1516
1693 1693 1516 1514
1694 1694 1514 1512
1695 1695 1514 1515
1696 1696 1512 1513
1697 1697 1516 1517
1698 1698 1517 1518
1699 1699 1518 1519
1700 1700 1519 1520
1701 1701 1520 1527
1702 1702 1527 1517
1703 1703 1520 1521
1704 1704 1521 1522
1705 1705 1521 1523
1706 1706 1523 1524
1707 1707 1524 1525
1708 1708 1524 1526
1709 1709 1526 1527

Angle Coeffs

1 4.78 0.119673748E+03
2 4.78 0.111201434E+03
3 4.78 0.106160167E+03
4 4.78 0.120815883E+03
5 4.78 0.113136170E+03
6 4.78 0.111073306E+03
7 4.78 0.115126838E+03
8 4.78 0.110453942E+03
9 4.78 0.107597737E+03
10 4.78 0.101827461E+03
11 4.78 0.103527018E+03
12 4.78 0.104637445E+03
13 4.78 0.111448088E+03
14 4.78 0.108353519E+03
15 4.78 0.109160832E+03
16 4.78 0.112345136E+03
17 4.78 0.119732767E+03
18 4.78 0.109074180E+03
19 4.78 0.102015325E+03
20 4.78 0.107934426E+03
21 4.78 0.123923785E+03
22 4.78 0.129740187E+03
23 4.78 0.113726674E+03
24 4.78 0.106032284E+03
25 4.78 0.103845746E+03
26 4.78 0.111482844E+03
27 4.78 0.128891007E+03
28 4.78 0.104879053E+03
29 4.78 0.119624307E+03
30 4.78 0.127681220E+03
31 4.78 0.127428350E+03
32 4.78 0.127181276E+03
33 4.78 0.112077222E+03
34 4.78 0.120731732E+03
35 4.78 0.124140590E+03
36 4.78 0.115808271E+03
37 4.78 0.123935918E+03
38 4.78 0.120250668E+03
39 4.78 0.112533922E+03
40 4.78 0.114820056E+03
41 4.78 0.106052433E+03
42 4.78 0.119423783E+03
43 4.78 0.108283227E+03
44 4.78 0.108718805E+03
45 4.78 0.120110139E+03
46 4.78 0.110073372E+03
47 4.78 0.108159644E+03
48 4.78 0.114691187E+03
49 4.78 0.110481414E+03
50 4.78 0.108131974E+03
51 4.78 0.102430306E+03
52 4.78 0.103461387E+03
53 4.78 0.104762775E+03
54 4.78 0.111858781E+03
55 4.78 0.108591794E+03
56 4.78 0.110697786E+03
57 4.78 0.113233088E+03
58 4.78 0.121795616E+03
59 4.78 0.107147915E+03
60 4.78 0.104663877E+03
61 4.78 0.110672481E+03
62 4.78 0.127787183E+03
63 4.78 0.126159381E+03
64 4.78 0.112710433E+03
65 4.78 0.106042201E+03
66 4.78 0.105606397E+03
67 4.78 0.109157936E+03
68 4.78 0.131019206E+03
69 4.78 0.106481843E+03
70 4.78 0.119820459E+03
71 4.78 0.128312014E+03
72 4.78 0.125198230E+03
73 4.78 0.131992070E+03
74 4.78 0.109612222E+03
75 4.78 0.118394336E+03
76 4.78 0.126308161E+03
77 4.78 0.114232218E+03
78 4.78 0.124853815E+03
79 4.78 0.120913953E+03
80 4.78 0.111088197E+03
81 4.78 0.112893436E+03
82 4.78 0.110086014E+03
83 4.78 0.119817472E+03
84 4.78 0.105108750E+03
85 4.78 0.108301181E+03
86 4.78 0.120216654E+03
87 4.78 0.111903263E+03
88 4.78 0.108494317E+03
89 4.78 0.116286845E+03
90 4.78 0.109445575E+03
91 4.78 0.105486048E+03
92 4.78 0.101972893E+03
93 4.78 0.102499914E+03
94 4.78 0.106617474E+03
95 4.78 0.111236856E+03
96 4.78 0.111618240E+03
97 4.78 0.114810991E+03
98 4.78 0.109785855E+03
99 4.78 0.120383088E+03
100 4.78 0.109129665E+03
101 4.78 0.104858888E+03
102 4.78 0.108225291E+03
103 4.78 0.124065430E+03
104 4.78 0.128670460E+03
105 4.78 0.112701459E+03
106 4.78 0.107110636E+03
107 4.78 0.104281009E+03
108 4.78 0.111322562E+03
109 4.78 0.130023344E+03
110 4.78 0.104579835E+03
111 4.78 0.118653927E+03
112 4.78 0.127969356E+03
113 4.78 0.127449964E+03
114 4.78 0.128262254E+03
115 4.78 0.112057602E+03
116 4.78 0.119679209E+03
117 4.78 0.125399002E+03
118 4.78 0.115099798E+03
119 4.78 0.123317713E+03
120 4.78 0.121580823E+03
121 4.78 0.112602060E+03
122 4.78 0.111815718E+03
123 4.78 0.109316081E+03
124 4.78 0.122128524E+03
125 4.78 0.105864459E+03
126 4.78 0.105273687E+03
127 4.78 0.121812201E+03
128 4.78 0.110307903E+03
129 4.78 0.109136139E+03
130 4.78 0.115271677E+03
131 4.78 0.108551969E+03
132 4.78 0.104724503E+03
133 4.78 0.100871447E+03
134 4.78 0.102464758E+03
135 4.78 0.105998978E+03
136 4.78 0.110447280E+03
137 4.78 0.111240049E+03
138 4.78 0.115433664E+03
139 4.78 0.107744306E+03
140 4.78 0.120995629E+03
141 4.78 0.105358680E+03
142 4.78 0.104422549E+03
143 4.78 0.110082450E+03
144 4.78 0.121791563E+03
145 4.78 0.116542830E+03
146 4.78 0.122077450E+03
147 4.78 0.121240771E+03
148 4.78 0.119293193E+03
149 4.78 0.126756441E+03
150 4.78 0.115445102E+03
151 4.78 0.117794753E+03
152 4.78 0.126397249E+03
153 4.78 0.120757100E+03
154 4.78 0.115444795E+03
155 4.78 0.123775465E+03
156 4.78 0.113471729E+03
157 4.78 0.112330280E+03
158 4.78 0.121356222E+03
159 4.78 0.105700180E+03
160 4.78 0.108616902E+03
161 4.78 0.119814899E+03
162 4.78 0.111216898E+03
163 4.78 0.110136590E+03
164 4.78 0.114799346E+03
165 4.78 0.109927438E+03
166 4.78 0.107338982E+03
167 4.78 0.101086511E+03
168 4.78 0.102619465E+03
169 4.78 0.103875452E+03
170 4.78 0.111912848E+03
171 4.78 0.108725938E+03
172 4.78 0.111119749E+03
173 4.78 0.114085362E+03
174 4.78 0.120113541E+03
175 4.78 0.105476523E+03
176 4.78 0.103821670E+03
177 4.78 0.109146738E+03
178 4.78 0.120580756E+03
179 4.78 0.117910502E+03
180 4.78 0.118999502E+03
181 4.78 0.121456519E+03
182 4.78 0.118479848E+03
183 4.78 0.120732079E+03
184 4.78 0.122506810E+03
185 4.78 0.116759337E+03
186 4.78 0.118891594E+03
187 4.78 0.121869528E+03
188 4.78 0.119650271E+03
189 4.78 0.118477486E+03
190 4.78 0.111151991E+03
191 4.78 0.107344442E+03
192 4.78 0.119308540E+03
193 4.78 0.110598625E+03
194 4.78 0.107410292E+03
195 4.78 0.120582788E+03
196 4.78 0.110603487E+03
197 4.78 0.108310076E+03
198 4.78 0.115293608E+03
199 4.78 0.110245389E+03
200 4.78 0.107681828E+03
201 4.78 0.101225377E+03
202 4.78 0.102853347E+03
203 4.78 0.104418784E+03
204 4.78 0.112986835E+03
205 4.78 0.108237452E+03
206 4.78 0.111090983E+03
207 4.78 0.113862626E+03
208 4.78 0.120639504E+03
209 4.78 0.108396524E+03
210 4.78 0.103132236E+03
211 4.78 0.109099868E+03
212 4.78 0.129431117E+03
213 4.78 0.124605292E+03
214 4.78 0.113613156E+03
215 4.78 0.105960443E+03
216 4.78 0.103964138E+03
217 4.78 0.110153924E+03
218 4.78 0.133955383E+03
219 4.78 0.106305713E+03
220 4.78 0.127360862E+03
221 4.78 0.115890443E+03
222 4.78 0.126330494E+03
223 4.78 0.110581975E+03
224 4.78 0.129299004E+03
225 4.78 0.118989716E+03
226 4.78 0.116331870E+03
227 4.78 0.117876011E+03
228 4.78 0.125790608E+03
229 4.78 0.112319586E+03
230 4.78 0.108792794E+03
231 4.78 0.119187359E+03
232 4.78 0.107412831E+03
233 4.78 0.108427268E+03
234 4.78 0.120478332E+03
235 4.78 0.111633724E+03
236 4.78 0.108799687E+03
237 4.78 0.115698911E+03
238 4.78 0.109959852E+03
239 4.78 0.107912120E+03
240 4.78 0.101008334E+03
241 4.78 0.102823100E+03
242 4.78 0.103762168E+03
243 4.78 0.114443573E+03
244 4.78 0.107974285E+03
245 4.78 0.110865379E+03
246 4.78 0.113866520E+03
247 4.78 0.117921419E+03
248 4.78 0.105384535E+03
249 4.78 0.104459796E+03
250 4.78 0.110705287E+03
251 4.78 0.127714844E+03
252 4.78 0.124805264E+03
253 4.78 0.111921694E+03
254 4.78 0.107454092E+03
255 4.78 0.105403132E+03
256 4.78 0.110105345E+03
257 4.78 0.131365911E+03
258 4.78 0.105111873E+03
259 4.78 0.118523260E+03
260 4.78 0.129268007E+03
261 4.78 0.125617558E+03
262 4.78 0.128778538E+03
263 4.78 0.111497561E+03
264 4.78 0.119720041E+03
265 4.78 0.125091356E+03
266 4.78 0.116979168E+03
267 4.78 0.124021152E+03
268 4.78 0.118995473E+03
269 4.78 0.111597572E+03
270 4.78 0.112235009E+03
271 4.78 0.108557264E+03
272 4.78 0.122673907E+03
273 4.78 0.112846884E+03
274 4.78 0.994926858E+02
275 4.78 0.120368597E+03
276 4.78 0.111671892E+03
277 4.78 0.110580990E+03
278 4.78 0.117512511E+03
279 4.78 0.108931149E+03
280 4.78 0.107268916E+03
281 4.78 0.100922582E+03
282 4.78 0.101059571E+03
283 4.78 0.102597242E+03
284 4.78 0.113495868E+03
285 4.78 0.107306378E+03
286 4.78 0.109511329E+03
287 4.78 0.113254124E+03
288 4.78 0.119593493E+03
289 4.78 0.106828185E+03
290 4.78 0.102575895E+03
291 4.78 0.111373087E+03
292 4.78 0.127714292E+03
293 4.78 0.124881706E+03
294 4.78 0.112461379E+03
295 4.78 0.107403984E+03
296 4.78 0.104680589E+03
297 4.78 0.110705737E+03
298 4.78 0.130415311E+03
299 4.78 0.104745046E+03
300 4.78 0.118875653E+03
301 4.78 0.128486430E+03
302 4.78 0.126765389E+03
303 4.78 0.129736997E+03
304 4.78 0.111594999E+03
305 4.78 0.118667891E+03
306 4.78 0.125237994E+03
307 4.78 0.113892144E+03
308 4.78 0.124176525E+03
309 4.78 0.121925056E+03
310 4.78 0.111620716E+03
311 4.78 0.112442042E+03
312 4.78 0.110063982E+03
313 4.78 0.119551256E+03
314 4.78 0.108584567E+03
315 4.78 0.106603514E+03
316 4.78 0.120350858E+03
317 4.78 0.110152696E+03
318 4.78 0.108874068E+03
319 4.78 0.115640822E+03
320 4.78 0.109730238E+03
321 4.78 0.107388515E+03
322 4.78 0.101129188E+03
323 4.78 0.102192323E+03
324 4.78 0.103690538E+03
325 4.78 0.113301900E+03
326 4.78 0.109096617E+03
327 4.78 0.109112013E+03
328 4.78 0.112293483E+03
329 4.78 0.120263887E+03
330 4.78 0.105992418E+03
331 4.78 0.104235924E+03
332 4.78 0.108966525E+03
333 4.78 0.120547569E+03
334 4.78 0.119452579E+03
335 4.78 0.121045433E+03
336 4.78 0.119970378E+03
337 4.78 0.117913820E+03
338 4.78 0.119881280E+03
339 4.78 0.121379040E+03
340 4.78 0.118739052E+03
341 4.78 0.120265438E+03
342 4.78 0.121635393E+03
343 4.78 0.119423173E+03
344 4.78 0.118940160E+03
345 4.78 0.112506337E+03
346 4.78 0.108340925E+03
347 4.78 0.119897737E+03
348 4.78 0.108540778E+03
349 4.78 0.108121352E+03
350 4.78 0.120664768E+03
351 4.78 0.110796436E+03
352 4.78 0.110170555E+03
353 4.78 0.115859433E+03
354 4.78 0.110190888E+03
355 4.78 0.107084991E+03
356 4.78 0.101211112E+03
357 4.78 0.102118304E+03
358 4.78 0.103819350E+03
359 4.78 0.111225372E+03
360 4.78 0.106593322E+03
361 4.78 0.110751335E+03
362 4.78 0.114281836E+03
363 4.78 0.122415998E+03
364 4.78 0.102598309E+03
365 4.78 0.103072040E+03
366 4.78 0.113473607E+03
367 4.78 0.118189252E+03
368 4.78 0.121890615E+03
369 4.78 0.121229774E+03
370 4.78 0.119914063E+03
371 4.78 0.117610607E+03
372 4.78 0.118911110E+03
373 4.78 0.122381373E+03
374 4.78 0.118703129E+03
375 4.78 0.119512272E+03
376 4.78 0.119543852E+03
377 4.78 0.119342190E+03
378 4.78 0.121112894E+03
379 4.78 0.112962385E+03
380 4.78 0.108797472E+03
381 4.78 0.121134418E+03
382 4.78 0.105029931E+03
383 4.78 0.109752626E+03
384 4.78 0.121968080E+03
385 4.78 0.110007845E+03
386 4.78 0.109194224E+03
387 4.78 0.117258893E+03
388 4.78 0.109797038E+03
389 4.78 0.106974002E+03
390 4.78 0.100538154E+03
391 4.78 0.101585736E+03
392 4.78 0.103909264E+03
393 4.78 0.113092062E+03
394 4.78 0.108647181E+03
395 4.78 0.109703330E+03
396 4.78 0.113343285E+03
397 4.78 0.121386666E+03
398 4.78 0.103898707E+03
399 4.78 0.105004909E+03
400 4.78 0.111914150E+03
401 4.78 0.126305662E+03
402 4.78 0.127156249E+03
403 4.78 0.113025934E+03
404 4.78 0.106526682E+03
405 4.78 0.104529049E+03
406 4.78 0.110613982E+03
407 4.78 0.130327519E+03
408 4.78 0.105302350E+03
409 4.78 0.119058407E+03
410 4.78 0.128529279E+03
411 4.78 0.126168355E+03
412 4.78 0.128942204E+03
413 4.78 0.111552440E+03
414 4.78 0.119505122E+03
415 4.78 0.124833625E+03
416 4.78 0.115375255E+03
417 4.78 0.124638860E+03
418 4.78 0.119985866E+03
419 4.78 0.111387055E+03
420 4.78 0.111065958E+03
421 4.78 0.107593474E+03
422 4.78 0.119822964E+03
423 4.78 0.106358631E+03
424 4.78 0.108751990E+03
425 4.78 0.121088620E+03
426 4.78 0.112064911E+03
427 4.78 0.110608668E+03
428 4.78 0.116564649E+03
429 4.78 0.109677524E+03
430 4.78 0.107037746E+03
431 4.78 0.100329625E+03
432 4.78 0.101816316E+03
433 4.78 0.103369577E+03
434 4.78 0.114340380E+03
435 4.78 0.107592193E+03
436 4.78 0.110481095E+03
437 4.78 0.114510431E+03
438 4.78 0.119966992E+03
439 4.78 0.106308614E+03
440 4.78 0.104641481E+03
441 4.78 0.108255042E+03
442 4.78 0.126663744E+03
443 4.78 0.127701050E+03
444 4.78 0.113805872E+03
445 4.78 0.105635193E+03
446 4.78 0.104116944E+03
447 4.78 0.110741738E+03
448 4.78 0.130053317E+03
449 4.78 0.105699576E+03
450 4.78 0.119204193E+03
451 4.78 0.128042104E+03
452 4.78 0.126257118E+03
453 4.78 0.129345595E+03
454 4.78 0.111548233E+03
455 4.78 0.119106045E+03
456 4.78 0.125188716E+03
457 4.78 0.115266497E+03
458 4.78 0.124029166E+03
459 4.78 0.120703955E+03
460 4.78 0.111984480E+03
461 4.78 0.111492996E+03
462 4.78 0.108658350E+03
463 4.78 0.120869658E+03
464 4.78 0.108014058E+03
465 4.78 0.107631776E+03
466 4.78 0.120677600E+03
467 4.78 0.111805623E+03
468 4.78 0.109958954E+03
469 4.78 0.115868192E+03
470 4.78 0.109785992E+03
471 4.78 0.107646402E+03
472 4.78 0.100837709E+03
473 4.78 0.102517193E+03
474 4.78 0.103618370E+03
475 4.78 0.114172086E+03
476 4.78 0.109123021E+03
477 4.78 0.111305596E+03
478 4.78 0.114260473E+03
479 4.78 0.119154412E+03
480 4.78 0.106836701E+03
481 4.78 0.104139255E+03
482 4.78 0.108214614E+03
483 4.78 0.121413926E+03
484 4.78 0.118038274E+03
485 4.78 0.120809264E+03
486 4.78 0.120540931E+03
487 4.78 0.117519057E+03
488 4.78 0.120117352E+03
489 4.78 0.122240525E+03
490 4.78 0.117641765E+03
491 4.78 0.119496872E+03
492 4.78 0.121625553E+03
493 4.78 0.119390265E+03
494 4.78 0.118983866E+03
495 4.78 0.111136924E+03
496 4.78 0.108569827E+03
497 4.78 0.119554783E+03
498 4.78 0.108627834E+03
499 4.78 0.108403942E+03
500 4.78 0.120485184E+03
501 4.78 0.112511628E+03
502 4.78 0.110421748E+03
503 4.78 0.117385681E+03
504 4.78 0.109425540E+03
505 4.78 0.107188776E+03
506 4.78 0.100354654E+03
507 4.78 0.101552770E+03
508 4.78 0.103012126E+03
509 4.78 0.115201854E+03
510 4.78 0.108440405E+03
511 4.78 0.111034604E+03
512 4.78 0.114441496E+03
513 4.78 0.119512882E+03
514 4.78 0.107032977E+03
515 4.78 0.104481959E+03
516 4.78 0.109149395E+03
517 4.78 0.128729849E+03
518 4.78 0.124493174E+03
519 4.78 0.112778190E+03
520 4.78 0.106693745E+03
521 4.78 0.104254334E+03
522 4.78 0.110939725E+03
523 4.78 0.130708357E+03
524 4.78 0.105318177E+03
525 4.78 0.118350283E+03
526 4.78 0.129211207E+03
527 4.78 0.125467005E+03
528 4.78 0.128420054E+03
529 4.78 0.111605349E+03
530 4.78 0.119974572E+03
531 4.78 0.125032068E+03
532 4.78 0.116178834E+03
533 4.78 0.124125146E+03
534 4.78 0.119695917E+03
535 4.78 0.111675207E+03
536 4.78 0.109487421E+03
537 4.78 0.109291605E+03
538 4.78 0.119902874E+03
539 4.78 0.108119887E+03
540 4.78 0.107122283E+03
541 4.78 0.121033504E+03
542 4.78 0.111721006E+03
543 4.78 0.109403628E+03
544 4.78 0.116088438E+03
545 4.78 0.110126614E+03
546 4.78 0.107886688E+03
547 4.78 0.101375531E+03
548 4.78 0.102951255E+03
549 4.78 0.104263088E+03
550 4.78 0.112994370E+03
551 4.78 0.108613618E+03
552 4.78 0.111087958E+03
553 4.78 0.113547890E+03
554 4.78 0.119561885E+03
555 4.78 0.111034396E+03
556 4.78 0.104115879E+03
557 4.78 0.103305543E+03
558 4.78 0.126618780E+03
559 4.78 0.127595115E+03
560 4.78 0.114319364E+03
561 4.78 0.105764250E+03
562 4.78 0.103330493E+03
563 4.78 0.111097718E+03
564 4.78 0.131819133E+03
565 4.78 0.105483971E+03
566 4.78 0.126794388E+03
567 4.78 0.117083070E+03
568 4.78 0.127719738E+03
569 4.78 0.110573428E+03
570 4.78 0.129180173E+03
571 4.78 0.118731893E+03
572 4.78 0.119047215E+03
573 4.78 0.117636599E+03
574 4.78 0.123315984E+03
575 4.78 0.112871755E+03
576 4.78 0.108238440E+03
577 4.78 0.119425473E+03
578 4.78 0.108579845E+03
579 4.78 0.109272050E+03
580 4.78 0.121433554E+03
581 4.78 0.110955278E+03
582 4.78 0.108961673E+03
583 4.78 0.115928444E+03
584 4.78 0.110466383E+03
585 4.78 0.108576474E+03
586 4.78 0.102508497E+03
587 4.78 0.103773887E+03
588 4.78 0.104549177E+03
589 4.78 0.111513888E+03
590 4.78 0.108465253E+03
591 4.78 0.111474496E+03
592 4.78 0.113311798E+03
593 4.78 0.121077335E+03
594 4.78 0.107871153E+03
595 4.78 0.103793681E+03
596 4.78 0.107632355E+03
597 4.78 0.127802780E+03
598 4.78 0.125201615E+03
599 4.78 0.112790458E+03
600 4.78 0.106970073E+03
601 4.78 0.104530710E+03
602 4.78 0.110261660E+03
603 4.78 0.133074404E+03
604 4.78 0.105441547E+03
605 4.78 0.127599620E+03
606 4.78 0.116663911E+03
607 4.78 0.126956216E+03
608 4.78 0.110203512E+03
609 4.78 0.129220847E+03
610 4.78 0.119119808E+03
611 4.78 0.118443357E+03
612 4.78 0.117191712E+03
613 4.78 0.124364896E+03
614 4.78 0.113321449E+03
615 4.78 0.108465866E+03
616 4.78 0.118465689E+03
617 4.78 0.109143377E+03
618 4.78 0.108935211E+03
619 4.78 0.121208663E+03
620 4.78 0.111781817E+03
621 4.78 0.109582085E+03
622 4.78 0.115636741E+03
623 4.78 0.110344154E+03
624 4.78 0.107984999E+03
625 4.78 0.101783392E+03
626 4.78 0.103420775E+03
627 4.78 0.104643144E+03
628 4.78 0.112364189E+03
629 4.78 0.108555386E+03
630 4.78 0.110755962E+03
631 4.78 0.113434084E+03
632 4.78 0.119959255E+03
633 4.78 0.107708431E+03
634 4.78 0.103224009E+03
635 4.78 0.108161494E+03
636 4.78 0.127535728E+03
637 4.78 0.126435051E+03
638 4.78 0.113918327E+03
639 4.78 0.106005217E+03
640 4.78 0.103481830E+03
641 4.78 0.111266671E+03
642 4.78 0.131869935E+03
643 4.78 0.105326123E+03
644 4.78 0.127150179E+03
645 4.78 0.116863242E+03
646 4.78 0.127523683E+03
647 4.78 0.110435632E+03
648 4.78 0.129106566E+03
649 4.78 0.118859750E+03
650 4.78 0.119625599E+03
651 4.78 0.117583493E+03
652 4.78 0.122790725E+03
653 4.78 0.112856264E+03
654 4.78 0.107631324E+03
655 4.78 0.118726355E+03
656 4.78 0.108054662E+03
657 4.78 0.109848277E+03
658 4.78 0.121459488E+03
659 4.78 0.111685506E+03
660 4.78 0.109914187E+03
661 4.78 0.115618934E+03
662 4.78 0.110220935E+03
663 4.78 0.107504124E+03
664 4.78 0.101348264E+03
665 4.78 0.102811850E+03
666 4.78 0.104253042E+03
667 4.78 0.112314547E+03
668 4.78 0.108319230E+03
669 4.78 0.111105585E+03
670 4.78 0.114137396E+03
671 4.78 0.120824445E+03
672 4.78 0.108411509E+03
673 4.78 0.103262860E+03
674 4.78 0.109410314E+03
675 4.78 0.125092607E+03
676 4.78 0.128617791E+03
677 4.78 0.113452508E+03
678 4.78 0.106289119E+03
679 4.78 0.104216588E+03
680 4.78 0.111097007E+03
681 4.78 0.129555139E+03
682 4.78 0.104944171E+03
683 4.78 0.119347836E+03
684 4.78 0.127984170E+03
685 4.78 0.127071530E+03
686 4.78 0.127788814E+03
687 4.78 0.111407828E+03
688 4.78 0.120803339E+03
689 4.78 0.124765518E+03
690 4.78 0.115629640E+03
691 4.78 0.124367947E+03
692 4.78 0.120001463E+03
693 4.78 0.112125545E+03
694 4.78 0.112130198E+03
695 4.78 0.107958992E+03
696 4.78 0.119165773E+03
697 4.78 0.108064280E+03
698 4.78 0.107361828E+03
699 4.78 0.120920405E+03
700 4.78 0.110945303E+03
701 4.78 0.110083487E+03
702 4.78 0.115225861E+03
703 4.78 0.109888689E+03
704 4.78 0.107668589E+03
705 4.78 0.101447575E+03
706 4.78 0.102715376E+03
707 4.78 0.103841882E+03
708 4.78 0.112601736E+03
709 4.78 0.109069714E+03
710 4.78 0.110718770E+03
711 4.78 0.113931264E+03
712 4.78 0.119483835E+03
713 4.78 0.108379097E+03
714 4.78 0.102631551E+03
715 4.78 0.108482099E+03
716 4.78 0.119177532E+03
717 4.78 0.119441739E+03
718 4.78 0.123011246E+03
719 4.78 0.121377909E+03
720 4.78 0.119425277E+03
721 4.78 0.125268920E+03
722 4.78 0.115143719E+03
723 4.78 0.119587106E+03
724 4.78 0.126858524E+03
725 4.78 0.121374537E+03
726 4.78 0.114181617E+03
727 4.78 0.124443687E+03
728 4.78 0.112315818E+03
729 4.78 0.108062150E+03
730 4.78 0.118077625E+03
731 4.78 0.109551690E+03
732 4.78 0.108607874E+03
733 4.78 0.120914560E+03
734 4.78 0.111578617E+03
735 4.78 0.109769836E+03
736 4.78 0.115890821E+03
737 4.78 0.110037061E+03
738 4.78 0.107999571E+03
739 4.78 0.101734349E+03
740 4.78 0.103103151E+03
741 4.78 0.104397026E+03
742 4.78 0.112595622E+03
743 4.78 0.108656409E+03
744 4.78 0.110181417E+03
745 4.78 0.112969698E+03
746 4.78 0.120218104E+03
747 4.78 0.110474159E+03
748 4.78 0.103021732E+03
749 4.78 0.109097872E+03
750 4.78 0.121406648E+03
751 4.78 0.118973291E+03
752 4.78 0.121188038E+03
753 4.78 0.119575974E+03
754 4.78 0.117703515E+03
755 4.78 0.119681962E+03
756 4.78 0.121882192E+03
757 4.78 0.118435760E+03
758 4.78 0.119308628E+03
759 4.78 0.122129541E+03
760 4.78 0.120336470E+03
761 4.78 0.117529770E+03
762 4.78 0.113541079E+03
763 4.78 0.108437102E+03
764 4.78 0.121943314E+03
765 4.78 0.105076084E+03
766 4.78 0.105355485E+03
767 4.78 0.120724213E+03
768 4.78 0.109978803E+03
769 4.78 0.108987681E+03
770 4.78 0.114882665E+03
771 4.78 0.108601252E+03
772 4.78 0.104592269E+03
773 4.78 0.100994561E+03
774 4.78 0.102307303E+03
775 4.78 0.106421830E+03
776 4.78 0.109080304E+03
777 4.78 0.112058799E+03
778 4.78 0.116034142E+03
779 4.78 0.109497875E+03
780 4.78 0.120665374E+03
781 4.78 0.107200440E+03
782 4.78 0.103184865E+03
783 4.78 0.110448224E+03
784 4.78 0.127728466E+03
785 4.78 0.125718166E+03
786 4.78 0.113034417E+03
787 4.78 0.106375509E+03
788 4.78 0.104448503E+03
789 4.78 0.110942736E+03
790 4.78 0.130008421E+03
791 4.78 0.105187105E+03
792 4.78 0.119045557E+03
793 4.78 0.127933490E+03
794 4.78 0.126878624E+03
795 4.78 0.128512505E+03
796 4.78 0.112414567E+03
797 4.78 0.119071988E+03
798 4.78 0.124476957E+03
799 4.78 0.114914601E+03
800 4.78 0.124298048E+03
801 4.78 0.120779738E+03
802 4.78 0.111823435E+03
803 4.78 0.114387085E+03
804 4.78 0.111878949E+03
805 4.78 0.120716812E+03
806 4.78 0.106710964E+03
807 4.78 0.107150220E+03
808 4.78 0.121474832E+03
809 4.78 0.109962405E+03
810 4.78 0.108686942E+03
811 4.78 0.114022972E+03
812 4.78 0.109957232E+03
813 4.78 0.106257465E+03
814 4.78 0.101689798E+03
815 4.78 0.102444197E+03
816 4.78 0.106000931E+03
817 4.78 0.108886632E+03
818 4.78 0.111860051E+03
819 4.78 0.114995118E+03
820 4.78 0.110239431E+03
821 4.78 0.120678947E+03
822 4.78 0.107432947E+03
823 4.78 0.105608528E+03
824 4.78 0.107864077E+03
825 4.78 0.120482348E+03
826 4.78 0.119168720E+03
827 4.78 0.120615034E+03
828 4.78 0.120347863E+03
829 4.78 0.117742628E+03
830 4.78 0.119865934E+03
831 4.78 0.122127041E+03
832 4.78 0.118005743E+03
833 4.78 0.119247414E+03
834 4.78 0.121842037E+03
835 4.78 0.119917597E+03
836 4.78 0.118240352E+03
837 4.78 0.113802065E+03
838 4.78 0.107445547E+03
839 4.78 0.122190057E+03
840 4.78 0.105118268E+03
841 4.78 0.107511796E+03
842 4.78 0.121834700E+03
843 4.78 0.109970453E+03
844 4.78 0.109585865E+03
845 4.78 0.116272162E+03
846 4.78 0.109587350E+03
847 4.78 0.108226820E+03
848 4.78 0.101978899E+03
849 4.78 0.103040563E+03
850 4.78 0.103787339E+03
851 4.78 0.112096600E+03
852 4.78 0.108048858E+03
853 4.78 0.111453432E+03
854 4.78 0.113640663E+03
855 4.78 0.120101393E+03
856 4.78 0.104285192E+03
857 4.78 0.103482768E+03
858 4.78 0.110545729E+03
859 4.78 0.119235034E+03
860 4.78 0.119506001E+03
861 4.78 0.119597072E+03
862 4.78 0.121139609E+03
863 4.78 0.118423556E+03
864 4.78 0.119333547E+03
865 4.78 0.122336740E+03
866 4.78 0.118328693E+03
867 4.78 0.118752835E+03
868 4.78 0.120998926E+03
869 4.78 0.119720894E+03
870 4.78 0.119273397E+03
871 4.78 0.114377478E+03
872 4.78 0.109599639E+03
873 4.78 0.124332215E+03
874 4.78 0.103710874E+03
875 4.78 0.108487842E+03
876 4.78 0.117611615E+03
877 4.78 0.112927772E+03
878 4.78 0.110854866E+03
879 4.78 0.117138903E+03
880 4.78 0.109114836E+03
881 4.78 0.107439120E+03
882 4.78 0.101174430E+03
883 4.78 0.101366428E+03
884 4.78 0.103496803E+03
885 4.78 0.112638938E+03
886 4.78 0.107500604E+03
887 4.78 0.109647076E+03
888 4.78 0.113715028E+03
889 4.78 0.121107218E+03
890 4.78 0.103318045E+03
891 4.78 0.104038133E+03
892 4.78 0.114321920E+03
893 4.78 0.127934715E+03
894 4.78 0.125272372E+03
895 4.78 0.112835164E+03
896 4.78 0.106788348E+03
897 4.78 0.104318031E+03
898 4.78 0.110696245E+03
899 4.78 0.132371153E+03
900 4.78 0.105360124E+03
901 4.78 0.127507343E+03
902 4.78 0.116928753E+03
903 4.78 0.127130452E+03
904 4.78 0.109761717E+03
905 4.78 0.129543522E+03
906 4.78 0.118473885E+03
907 4.78 0.118678408E+03
908 4.78 0.117781447E+03
909 4.78 0.123539601E+03
910 4.78 0.112400322E+03
911 4.78 0.108311127E+03
912 4.78 0.118954319E+03
913 4.78 0.110734113E+03
914 4.78 0.104632899E+03
915 4.78 0.120936559E+03
916 4.78 0.111243484E+03
917 4.78 0.109489647E+03
918 4.78 0.116822635E+03
919 4.78 0.109632356E+03
920 4.78 0.107594276E+03
921 4.78 0.101215864E+03
922 4.78 0.102006337E+03
923 4.78 0.103172418E+03
924 4.78 0.113773037E+03
925 4.78 0.108076037E+03
926 4.78 0.110725240E+03
927 4.78 0.113556212E+03
928 4.78 0.120058327E+03
929 4.78 0.105542297E+03
930 4.78 0.104658555E+03
931 4.78 0.109291786E+03
932 4.78 0.122721295E+03
933 4.78 0.116959520E+03
934 4.78 0.120402345E+03
935 4.78 0.120317797E+03
936 4.78 0.118190264E+03
937 4.78 0.120352913E+03
938 4.78 0.121750910E+03
939 4.78 0.117896020E+03
940 4.78 0.119089804E+03
941 4.78 0.121956691E+03
942 4.78 0.120247795E+03
943 4.78 0.117794440E+03
944 4.78 0.112061801E+03
945 4.78 0.109590190E+03
946 4.78 0.119818847E+03
947 4.78 0.110517424E+03
948 4.78 0.106054047E+03
949 4.78 0.121402761E+03
950 4.78 0.111637479E+03
951 4.78 0.110284365E+03
952 4.78 0.116951685E+03
953 4.78 0.109862694E+03
954 4.78 0.107431948E+03
955 4.78 0.101343217E+03
956 4.78 0.102094178E+03
957 4.78 0.103828152E+03
958 4.78 0.113095607E+03
959 4.78 0.108521670E+03
960 4.78 0.110659024E+03
961 4.78 0.113444889E+03
962 4.78 0.121787111E+03
963 4.78 0.104987284E+03
964 4.78 0.104844819E+03
965 4.78 0.110954845E+03
966 4.78 0.128403879E+03
967 4.78 0.126201528E+03
968 4.78 0.113792934E+03
969 4.78 0.105383235E+03
970 4.78 0.104101163E+03
971 4.78 0.110759452E+03
972 4.78 0.132637462E+03
973 4.78 0.105961537E+03
974 4.78 0.126398800E+03
975 4.78 0.116603074E+03
976 4.78 0.127639070E+03
977 4.78 0.111401225E+03
978 4.78 0.128815409E+03
979 4.78 0.118259677E+03
980 4.78 0.118073895E+03
981 4.78 0.118521545E+03
982 4.78 0.123404417E+03
983 4.78 0.111830611E+03
984 4.78 0.109044414E+03
985 4.78 0.118769467E+03
986 4.78 0.107117759E+03
987 4.78 0.109218861E+03
988 4.78 0.120236816E+03
989 4.78 0.112242752E+03
990 4.78 0.110111373E+03
991 4.78 0.116842067E+03
992 4.78 0.109772849E+03
993 4.78 0.107333713E+03
994 4.78 0.101047446E+03
995 4.78 0.101936994E+03
996 4.78 0.103679448E+03
997 4.78 0.113607497E+03
998 4.78 0.108824881E+03
999 4.78 0.110101157E+03
1000 4.78 0.113022540E+03
1001 4.78 0.120430623E+03
1002 4.78 0.105132444E+03
1003 4.78 0.104935285E+03
1004 4.78 0.108965323E+03
1005 4.78 0.126805491E+03
1006 4.78 0.126655002E+03
1007 4.78 0.112876251E+03
1008 4.78 0.106531767E+03
1009 4.78 0.104557479E+03
1010 4.78 0.110770556E+03
1011 4.78 0.130176710E+03
1012 4.78 0.105261081E+03
1013 4.78 0.119052488E+03
1014 4.78 0.128239721E+03
1015 4.78 0.126498003E+03
1016 4.78 0.127983191E+03
1017 4.78 0.111843458E+03
1018 4.78 0.120172287E+03
1019 4.78 0.124539866E+03
1020 4.78 0.115982095E+03
1021 4.78 0.124299045E+03
1022 4.78 0.119718847E+03
1023 4.78 0.112023217E+03
1024 4.78 0.111063124E+03
1025 4.78 0.108458146E+03
1026 4.78 0.119398373E+03
1027 4.78 0.111895983E+03
1028 4.78 0.105633274E+03
1029 4.78 0.121049730E+03
1030 4.78 0.112410015E+03
1031 4.78 0.111067371E+03
1032 4.78 0.116921050E+03
1033 4.78 0.109875594E+03
1034 4.78 0.107775145E+03
1035 4.78 0.101441196E+03
1036 4.78 0.102398703E+03
1037 4.78 0.103730412E+03
1038 4.78 0.111776266E+03
1039 4.78 0.107110379E+03
1040 4.78 0.111111531E+03
1041 4.78 0.113573422E+03
1042 4.78 0.120711633E+03
1043 4.78 0.105058450E+03
1044 4.78 0.104109709E+03
1045 4.78 0.109847032E+03
1046 4.78 0.120151172E+03
1047 4.78 0.118605489E+03
1048 4.78 0.121296452E+03
1049 4.78 0.121192934E+03
1050 4.78 0.120969083E+03
1051 4.78 0.126000326E+03
1052 4.78 0.114418748E+03
1053 4.78 0.119580819E+03
1054 4.78 0.126150811E+03
1055 4.78 0.120408358E+03
1056 4.78 0.115959453E+03
1057 4.78 0.123629063E+03
1058 4.78 0.113049822E+03
1059 4.78 0.109048346E+03
1060 4.78 0.121738135E+03
1061 4.78 0.107663454E+03
1062 4.78 0.107096387E+03
1063 4.78 0.120265678E+03
1064 4.78 0.111673352E+03
1065 4.78 0.110122791E+03
1066 4.78 0.115293762E+03
1067 4.78 0.109248365E+03
1068 4.78 0.104807994E+03
1069 4.78 0.101471562E+03
1070 4.78 0.103222536E+03
1071 4.78 0.106196312E+03
1072 4.78 0.108694458E+03
1073 4.78 0.111570752E+03
1074 4.78 0.114688646E+03
1075 4.78 0.109328476E+03
1076 4.78 0.119276709E+03
1077 4.78 0.108378158E+03
1078 4.78 0.104636079E+03
1079 4.78 0.104207677E+03
1080 4.78 0.120981920E+03
1081 4.78 0.118777891E+03
1082 4.78 0.122452452E+03
1083 4.78 0.120227881E+03
1084 4.78 0.120319769E+03
1085 4.78 0.125860228E+03
1086 4.78 0.114879088E+03
1087 4.78 0.119258539E+03
1088 4.78 0.126170683E+03
1089 4.78 0.120145676E+03
1090 4.78 0.115947520E+03
1091 4.78 0.123902253E+03
1092 4.78 0.114176487E+03
1093 4.78 0.109402724E+03
1094 4.78 0.125229477E+03
1095 4.78 0.107193193E+03
1096 4.78 0.105498302E+03
1097 4.78 0.121306173E+03
1098 4.78 0.111231238E+03
1099 4.78 0.110009923E+03
1100 4.78 0.115989720E+03
1101 4.78 0.109763503E+03
1102 4.78 0.107673694E+03
1103 4.78 0.101023483E+03
1104 4.78 0.102419233E+03
1105 4.78 0.103331446E+03
1106 4.78 0.113229472E+03
1107 4.78 0.107797443E+03
1108 4.78 0.110808086E+03
1109 4.78 0.114154627E+03
1110 4.78 0.118928958E+03
1111 4.78 0.106626116E+03
1112 4.78 0.103348399E+03
1113 4.78 0.107681838E+03
1114 4.78 0.121225788E+03
1115 4.78 0.117037500E+03
1116 4.78 0.121579056E+03
1117 4.78 0.121729075E+03
1118 4.78 0.120722640E+03
1119 4.78 0.125754594E+03
1120 4.78 0.114416493E+03
1121 4.78 0.119823613E+03
1122 4.78 0.126395569E+03
1123 4.78 0.122347954E+03
1124 4.78 0.115152218E+03
1125 4.78 0.122497115E+03
1126 4.78 0.112004163E+03
1127 4.78 0.108419014E+03
1128 4.78 0.120454208E+03
1129 4.78 0.109546212E+03
1130 4.78 0.107856267E+03
1131 4.78 0.121525910E+03
1132 4.78 0.110687900E+03
1133 4.78 0.109275658E+03
1134 4.78 0.114634858E+03
1135 4.78 0.110472414E+03
1136 4.78 0.107948297E+03
1137 4.78 0.101880321E+03
1138 4.78 0.103345603E+03
1139 4.78 0.104937369E+03
1140 4.78 0.111392021E+03
1141 4.78 0.108240400E+03
1142 4.78 0.109980826E+03
1143 4.78 0.112896105E+03
1144 4.78 0.121445413E+03
1145 4.78 0.108111344E+03
1146 4.78 0.102748935E+03
1147 4.78 0.109102019E+03
1148 4.78 0.123944447E+03
1149 4.78 0.129473918E+03
1150 4.78 0.112720992E+03
1151 4.78 0.106557601E+03
1152 4.78 0.104781129E+03
1153 4.78 0.110486133E+03
1154 4.78 0.130486309E+03
1155 4.78 0.105449683E+03
1156 4.78 0.119027336E+03
1157 4.78 0.127971526E+03
1158 4.78 0.126577877E+03
1159 4.78 0.129318332E+03
1160 4.78 0.111728895E+03
1161 4.78 0.118952715E+03
1162 4.78 0.125057892E+03
1163 4.78 0.116146421E+03
1164 4.78 0.123652046E+03
1165 4.78 0.120201520E+03
1166 4.78 0.112561271E+03
1167 4.78 0.112951088E+03
1168 4.78 0.107010296E+03
1169 4.78 0.119802134E+03
1170 4.78 0.104794173E+03
1171 4.78 0.110899080E+03
1172 4.78 0.120203264E+03
1173 4.78 0.111115516E+03
1174 4.78 0.109507517E+03
1175 4.78 0.115593390E+03
1176 4.78 0.110126435E+03
1177 4.78 0.107986038E+03
1178 4.78 0.101913887E+03
1179 4.78 0.102896401E+03
1180 4.78 0.104594608E+03
1181 4.78 0.111249738E+03
1182 4.78 0.107532976E+03
1183 4.78 0.108825765E+03
1184 4.78 0.112429249E+03
1185 4.78 0.120710816E+03
1186 4.78 0.108435365E+03
1187 4.78 0.103254476E+03
1188 4.78 0.108316022E+03
1189 4.78 0.127028048E+03
1190 4.78 0.126586832E+03
1191 4.78 0.112946425E+03
1192 4.78 0.106267447E+03
1193 4.78 0.104441910E+03
1194 4.78 0.110647449E+03
1195 4.78 0.131311436E+03
1196 4.78 0.105683517E+03
1197 4.78 0.118040970E+03
1198 4.78 0.128810155E+03
1199 4.78 0.125499881E+03
1200 4.78 0.129760679E+03
1201 4.78 0.111918621E+03
1202 4.78 0.118317674E+03
1203 4.78 0.125435024E+03
1204 4.78 0.116589384E+03
1205 4.78 0.123208983E+03
1206 4.78 0.120201607E+03
1207 4.78 0.112585333E+03
1208 4.78 0.114312109E+03
1209 4.78 0.107929653E+03
1210 4.78 0.119833870E+03
1211 4.78 0.108447346E+03
1212 4.78 0.107314409E+03
1213 4.78 0.120833625E+03
1214 4.78 0.110905119E+03
1215 4.78 0.109536319E+03
1216 4.78 0.116205329E+03
1217 4.78 0.109719902E+03
1218 4.78 0.107156956E+03
1219 4.78 0.100744471E+03
1220 4.78 0.102084058E+03
1221 4.78 0.103648314E+03
1222 4.78 0.113633713E+03
1223 4.78 0.109287782E+03
1224 4.78 0.110985566E+03
1225 4.78 0.113597096E+03
1226 4.78 0.118850175E+03
1227 4.78 0.110010445E+03
1228 4.78 0.104645778E+03
1229 4.78 0.104922812E+03
1230 4.78 0.127814522E+03
1231 4.78 0.124919934E+03
1232 4.78 0.112299690E+03
1233 4.78 0.107055108E+03
1234 4.78 0.105072903E+03
1235 4.78 0.110509843E+03
1236 4.78 0.130442534E+03
1237 4.78 0.105049787E+03
1238 4.78 0.119046379E+03
1239 4.78 0.128661177E+03
1240 4.78 0.126285315E+03
1241 4.78 0.128861287E+03
1242 4.78 0.111742349E+03
1243 4.78 0.119396354E+03
1244 4.78 0.124542985E+03
1245 4.78 0.114819724E+03
1246 4.78 0.124840898E+03
1247 4.78 0.120338030E+03
1248 4.78 0.111164412E+03
1249 4.78 0.108884410E+03
1250 4.78 0.108805099E+03
1251 4.78 0.121579296E+03
1252 4.78 0.105121166E+03
1253 4.78 0.109421907E+03
1254 4.78 0.119974793E+03
1255 4.78 0.112902672E+03
1256 4.78 0.110839047E+03
1257 4.78 0.116615486E+03
1258 4.78 0.109558316E+03
1259 4.78 0.107244357E+03
1260 4.78 0.100880656E+03
1261 4.78 0.102029729E+03
1262 4.78 0.103143037E+03
1263 4.78 0.112740664E+03
1264 4.78 0.107758120E+03
1265 4.78 0.110257005E+03
1266 4.78 0.113868442E+03
1267 4.78 0.119090866E+03
1268 4.78 0.103721925E+03
1269 4.78 0.102997368E+03
1270 4.78 0.110930911E+03
1271 4.78 0.127069560E+03
1272 4.78 0.125620339E+03
1273 4.78 0.112037145E+03
1274 4.78 0.107292468E+03
1275 4.78 0.105220644E+03
1276 4.78 0.110393097E+03
1277 4.78 0.130866883E+03
1278 4.78 0.105047853E+03
1279 4.78 0.118735481E+03
1280 4.78 0.128959557E+03
1281 4.78 0.125990296E+03
1282 4.78 0.129012459E+03
1283 4.78 0.111433134E+03
1284 4.78 0.119551263E+03
1285 4.78 0.124934948E+03
1286 4.78 0.115840457E+03
1287 4.78 0.124077351E+03
1288 4.78 0.120081613E+03
1289 4.78 0.111855511E+03
1290 4.78 0.110949829E+03
1291 4.78 0.108805459E+03
1292 4.78 0.118134749E+03
1293 4.78 0.108958233E+03
1294 4.78 0.110841951E+03
1295 4.78 0.118267340E+03
1296 4.78 0.114242345E+03
1297 4.78 0.111975399E+03
1298 4.78 0.117546241E+03
1299 4.78 0.109019892E+03
1300 4.78 0.107464730E+03
1301 4.78 0.101431140E+03
1302 4.78 0.101295656E+03
1303 4.78 0.103225030E+03
1304 4.78 0.112124792E+03
1305 4.78 0.107031073E+03
1306 4.78 0.109881403E+03
1307 4.78 0.113598540E+03
1308 4.78 0.121097797E+03
1309 4.78 0.108675715E+03
1310 4.78 0.102977116E+03
1311 4.78 0.109312344E+03
1312 4.78 0.130301536E+03
1313 4.78 0.124583331E+03
1314 4.78 0.114448962E+03
1315 4.78 0.105080984E+03
1316 4.78 0.103405448E+03
1317 4.78 0.110563816E+03
1318 4.78 0.132544908E+03
1319 4.78 0.106492709E+03
1320 4.78 0.127442569E+03
1321 4.78 0.116891257E+03
1322 4.78 0.126063819E+03
1323 4.78 0.109825837E+03
1324 4.78 0.129659867E+03
1325 4.78 0.118791870E+03
1326 4.78 0.117680118E+03
1327 4.78 0.117384932E+03
1328 4.78 0.124934851E+03
1329 4.78 0.113173952E+03
1330 4.78 0.110237591E+03
1331 4.78 0.121534585E+03
1332 4.78 0.104128596E+03
1333 4.78 0.108567246E+03
1334 4.78 0.120174266E+03
1335 4.78 0.111639068E+03
1336 4.78 0.109719669E+03
1337 4.78 0.115034342E+03
1338 4.78 0.108310732E+03
1339 4.78 0.104614441E+03
1340 4.78 0.100154385E+03
1341 4.78 0.102082980E+03
1342 4.78 0.105951746E+03
1343 4.78 0.108976419E+03
1344 4.78 0.112260162E+03
1345 4.78 0.114672406E+03
1346 4.78 0.107522499E+03
1347 4.78 0.120302725E+03
1348 4.78 0.107179532E+03
1349 4.78 0.105185882E+03
1350 4.78 0.104847793E+03
1351 4.78 0.129622556E+03
1352 4.78 0.123692960E+03
1353 4.78 0.113332732E+03
1354 4.78 0.106516065E+03
1355 4.78 0.103675920E+03
1356 4.78 0.110772011E+03
1357 4.78 0.132327527E+03
1358 4.78 0.105689812E+03
1359 4.78 0.127042684E+03
1360 4.78 0.116900224E+03
1361 4.78 0.127267092E+03
1362 4.78 0.110481741E+03
1363 4.78 0.129832589E+03
1364 4.78 0.117805375E+03
1365 4.78 0.119547203E+03
1366 4.78 0.117933320E+03
1367 4.78 0.122519467E+03
1368 4.78 0.114634734E+03
1369 4.78 0.111364848E+03
1370 4.78 0.123481747E+03
1371 4.78 0.105844835E+03
1372 4.78 0.108979110E+03
1373 4.78 0.121468634E+03
1374 4.78 0.112293486E+03
1375 4.78 0.109540429E+03
1376 4.78 0.115247637E+03
1377 4.78 0.109038537E+03
1378 4.78 0.104967107E+03
1379 4.78 0.100712554E+03
1380 4.78 0.101584897E+03
1381 4.78 0.105765628E+03
1382 4.78 0.108852101E+03
1383 4.78 0.112039972E+03
1384 4.78 0.115476043E+03
1385 4.78 0.108190295E+03
1386 4.78 0.121682836E+03
1387 4.78 0.107778898E+03
1388 4.78 0.104504466E+03
1389 4.78 0.107427854E+03
1390 4.78 0.127465513E+03
1391 4.78 0.126565465E+03
1392 4.78 0.113378743E+03
1393 4.78 0.105711045E+03
1394 4.78 0.104302499E+03
1395 4.78 0.110246841E+03
1396 4.78 0.133001966E+03
1397 4.78 0.106340869E+03
1398 4.78 0.126350594E+03
1399 4.78 0.116750138E+03
1400 4.78 0.127307776E+03
1401 4.78 0.111201874E+03
1402 4.78 0.129297953E+03
1403 4.78 0.117655139E+03
1404 4.78 0.117001177E+03
1405 4.78 0.118733815E+03
1406 4.78 0.124254591E+03
1407 4.78 0.112535475E+03
1408 4.78 0.110552415E+03
1409 4.78 0.119211247E+03
1410 4.78 0.105888507E+03
1411 4.78 0.111052561E+03
1412 4.78 0.120725959E+03
1413 4.78 0.110696353E+03
1414 4.78 0.109287448E+03
1415 4.78 0.116021698E+03
1416 4.78 0.110286541E+03
1417 4.78 0.107544471E+03
1418 4.78 0.101429936E+03
1419 4.78 0.102550087E+03
1420 4.78 0.104429441E+03
1421 4.78 0.111661394E+03
1422 4.78 0.107713559E+03
1423 4.78 0.110259138E+03
1424 4.78 0.112923070E+03
1425 4.78 0.122262710E+03
1426 4.78 0.103099366E+03
1427 4.78 0.104468500E+03
1428 4.78 0.112928845E+03
1429 4.78 0.126451819E+03
1430 4.78 0.126945799E+03
1431 4.78 0.113335176E+03
1432 4.78 0.106600857E+03
1433 4.78 0.103635766E+03
1434 4.78 0.111952463E+03
1435 4.78 0.129812118E+03
1436 4.78 0.104474954E+03
1437 4.78 0.118235302E+03
1438 4.78 0.129482469E+03
1439 4.78 0.126042566E+03
1440 4.78 0.128387896E+03
1441 4.78 0.111396318E+03
1442 4.78 0.120215754E+03
1443 4.78 0.125975264E+03
1444 4.78 0.115347762E+03
1445 4.78 0.123438754E+03
1446 4.78 0.121213388E+03
1447 4.78 0.111471292E+03
1448 4.78 0.112504847E+03
1449 4.78 0.107559628E+03
1450 4.78 0.119588841E+03
1451 4.78 0.109051910E+03
1452 4.78 0.106718983E+03
1453 4.78 0.120812523E+03
1454 4.78 0.110892486E+03
1455 4.78 0.109122696E+03
1456 4.78 0.115659113E+03
1457 4.78 0.110079014E+03
1458 4.78 0.107328947E+03
1459 4.78 0.100956056E+03
1460 4.78 0.102390009E+03
1461 4.78 0.103998598E+03
1462 4.78 0.112250409E+03
1463 4.78 0.107077135E+03
1464 4.78 0.110214879E+03
1465 4.78 0.113883626E+03
1466 4.78 0.121390784E+03
1467 4.78 0.101488737E+03
1468 4.78 0.105127037E+03
1469 4.78 0.112980339E+03
1470 4.78 0.119573431E+03
1471 4.78 0.120318925E+03
1472 4.78 0.121315505E+03
1473 4.78 0.120019643E+03
1474 4.78 0.117766474E+03
1475 4.78 0.119440081E+03
1476 4.78 0.121712425E+03
1477 4.78 0.118846484E+03
1478 4.78 0.119734624E+03
1479 4.78 0.121407848E+03
1480 4.78 0.119425704E+03
1481 4.78 0.119163813E+03
1482 4.78 0.113273766E+03
1483 4.78 0.107939444E+03
1484 4.78 0.122148111E+03
1485 4.78 0.107806416E+03
1486 4.78 0.106092138E+03
1487 4.78 0.120875497E+03
1488 4.78 0.111415791E+03
1489 4.78 0.109894351E+03
1490 4.78 0.116336457E+03
1491 4.78 0.109738233E+03
1492 4.78 0.107585877E+03
1493 4.78 0.101335114E+03
1494 4.78 0.102405714E+03
1495 4.78 0.103710727E+03
1496 4.78 0.113614925E+03
1497 4.78 0.108863021E+03
1498 4.78 0.110597485E+03
1499 4.78 0.113246307E+03
1500 4.78 0.120066928E+03
1501 4.78 0.106048836E+03
1502 4.78 0.104619287E+03
1503 4.78 0.110001052E+03
1504 4.78 0.123014969E+03
1505 4.78 0.116717966E+03
1506 4.78 0.122685320E+03
1507 4.78 0.120244542E+03
1508 4.78 0.119816296E+03
1509 4.78 0.126508722E+03
1510 4.78 0.114936069E+03
1511 4.78 0.118554639E+03
1512 4.78 0.126133797E+03
1513 4.78 0.121046446E+03
1514 4.78 0.116178665E+03
1515 4.78 0.122773198E+03
1516 4.78 0.111499440E+03
1517 4.78 0.109729688E+03
1518 4.78 0.121120000E+03
1519 4.78 0.108882127E+03
1520 4.78 0.105046444E+03
1521 4.78 0.120908831E+03
1522 4.78 0.110543775E+03
1523 4.78 0.109586269E+03
1524 4.78 0.114990618E+03
1525 4.78 0.109954610E+03
1526 4.78 0.107369238E+03
1527 4.78 0.101062543E+03
1528 4.78 0.102492227E+03
1529 4.78 0.103714286E+03
1530 4.78 0.113261748E+03
1531 4.78 0.107793192E+03
1532 4.78 0.111498169E+03
1533 4.78 0.115356038E+03
1534 4.78 0.119645428E+03
1535 4.78 0.109803117E+03
1536 4.78 0.102727088E+03
1537 4.78 0.109086840E+03
1538 4.78 0.126000992E+03
1539 4.78 0.127866261E+03
1540 4.78 0.112816097E+03
1541 4.78 0.106131882E+03
1542 4.78 0.104822834E+03
1543 4.78 0.110540815E+03
1544 4.78 0.130097305E+03
1545 4.78 0.105687928E+03
1546 4.78 0.119360397E+03
1547 4.78 0.127516409E+03
1548 4.78 0.126795376E+03
1549 4.78 0.128563088E+03
1550 4.78 0.112132807E+03
1551 4.78 0.119304001E+03
1552 4.78 0.123875688E+03
1553 4.78 0.114917164E+03
1554 4.78 0.124718186E+03
1555 4.78 0.120364498E+03
1556 4.78 0.112396104E+03
1557 4.78 0.112329581E+03
1558 4.78 0.108617091E+03
1559 4.78 0.116992293E+03
1560 4.78 0.108538359E+03
1561 4.78 0.108733821E+03
1562 4.78 0.120594548E+03
1563 4.78 0.111157369E+03
1564 4.78 0.109118060E+03
1565 4.78 0.116191079E+03
1566 4.78 0.109932842E+03
1567 4.78 0.107386654E+03
1568 4.78 0.101199671E+03
1569 4.78 0.102513881E+03
1570 4.78 0.103673922E+03
1571 4.78 0.115046058E+03
1572 4.78 0.108849504E+03
1573 4.78 0.110766345E+03
1574 4.78 0.114626368E+03
1575 4.78 0.118848593E+03
1576 4.78 0.109577378E+03
1577 4.78 0.103923143E+03
1578 4.78 0.109819536E+03
1579 4.78 0.120441103E+03
1580 4.78 0.119649667E+03
1581 4.78 0.123563611E+03
1582 4.78 0.119902991E+03
1583 4.78 0.120209639E+03
1584 4.78 0.125165834E+03
1585 4.78 0.113712780E+03
1586 4.78 0.121120319E+03
1587 4.78 0.127315014E+03
1588 4.78 0.121490460E+03
1589 4.78 0.115294092E+03
1590 4.78 0.123215231E+03
1591 4.78 0.111732973E+03
1592 4.78 0.109067262E+03
1593 4.78 0.119052827E+03
1594 4.78 0.107661370E+03
1595 4.78 0.105655365E+03
1596 4.78 0.120323612E+03
1597 4.78 0.112288759E+03
1598 4.78 0.110949279E+03
1599 4.78 0.118211861E+03
1600 4.78 0.109102487E+03
1601 4.78 0.107551518E+03
1602 4.78 0.100849862E+03
1603 4.78 0.101296524E+03
1604 4.78 0.102778058E+03
1605 4.78 0.113575963E+03
1606 4.78 0.107438301E+03
1607 4.78 0.110721656E+03
1608 4.78 0.113413106E+03
1609 4.78 0.120003072E+03
1610 4.78 0.107898798E+03
1611 4.78 0.103161997E+03
1612 4.78 0.109455841E+03
1613 4.78 0.128143825E+03
1614 4.78 0.124084155E+03
1615 4.78 0.111652022E+03
1616 4.78 0.107768282E+03
1617 4.78 0.105291256E+03
1618 4.78 0.110363186E+03
1619 4.78 0.131005883E+03
1620 4.78 0.104925162E+03
1621 4.78 0.118629466E+03
1622 4.78 0.129313519E+03
1623 4.78 0.125760238E+03
1624 4.78 0.128103716E+03
1625 4.78 0.111388535E+03
1626 4.78 0.120507699E+03
1627 4.78 0.125026776E+03
1628 4.78 0.116435005E+03
1629 4.78 0.124100964E+03
1630 4.78 0.119463959E+03
1631 4.78 0.111536626E+03
1632 4.78 0.111966291E+03
1633 4.78 0.109267659E+03
1634 4.78 0.120865692E+03
1635 4.78 0.104369950E+03
1636 4.78 0.109600985E+03
1637 4.78 0.120236107E+03
1638 4.78 0.110507983E+03
1639 4.78 0.109530909E+03
1640 4.78 0.116076839E+03
1641 4.78 0.109425883E+03
1642 4.78 0.106826210E+03
1643 4.78 0.100405103E+03
1644 4.78 0.101426168E+03
1645 4.78 0.103009658E+03
1646 4.78 0.114361568E+03
1647 4.78 0.108261743E+03
1648 4.78 0.109800262E+03
1649 4.78 0.114014417E+03
1650 4.78 0.119038482E+03
1651 4.78 0.109450775E+03
1652 4.78 0.103821968E+03
1653 4.78 0.108735746E+03
1654 4.78 0.119752818E+03
1655 4.78 0.120593932E+03
1656 4.78 0.122370214E+03
1657 4.78 0.119650919E+03
1658 4.78 0.117238025E+03
1659 4.78 0.119355337E+03
1660 4.78 0.121395554E+03
1661 4.78 0.119249092E+03
1662 4.78 0.121027761E+03
1663 4.78 0.121416936E+03
1664 4.78 0.118313310E+03
1665 4.78 0.120266141E+03
1666 4.78 0.111197643E+03
1667 4.78 0.108717367E+03
1668 4.78 0.121235571E+03
1669 4.78 0.108437286E+03
1670 4.78 0.103684023E+03
1671 4.78 0.121082952E+03
1672 4.78 0.110006461E+03
1673 4.78 0.109488983E+03
1674 4.78 0.116060273E+03
1675 4.78 0.109609646E+03
1676 4.78 0.107533425E+03
1677 4.78 0.101113031E+03
1678 4.78 0.101922527E+03
1679 4.78 0.103013663E+03
1680 4.78 0.113076090E+03
1681 4.78 0.107197353E+03
1682 4.78 0.110043639E+03
1683 4.78 0.114305135E+03
1684 4.78 0.119990091E+03
1685 4.78 0.106655629E+03
1686 4.78 0.104042765E+03
1687 4.78 0.110029927E+03
1688 4.78 0.128560708E+03
1689 4.78 0.125287026E+03
1690 4.78 0.113958166E+03
1691 4.78 0.106151659E+03
1692 4.78 0.102771839E+03
1693 4.78 0.112027352E+03
1694 4.78 0.131218364E+03
1695 4.78 0.105088775E+03
1696 4.78 0.127503355E+03
1697 4.78 0.116753894E+03
1698 4.78 0.127405608E+03
1699 4.78 0.110232389E+03
1700 4.78 0.128839951E+03
1701 4.78 0.118673744E+03
1702 4.78 0.120365742E+03
1703 4.78 0.117996040E+03
1704 4.78 0.121633000E+03
1705 4.78 0.112464857E+03
1706 4.78 0.108986029E+03
1707 4.78 0.122310075E+03
1708 4.78 0.107444421E+03
1709 4.78 0.104905861E+03
1710 4.78 0.121339503E+03
1711 4.78 0.110175577E+03
1712 4.78 0.109536414E+03
1713 4.78 0.115916493E+03
1714 4.78 0.109311689E+03
1715 4.78 0.104856184E+03
1716 4.78 0.100463873E+03
1717 4.78 0.101265025E+03
1718 4.78 0.105848200E+03
1719 4.78 0.106829227E+03
1720 4.78 0.113057243E+03
1721 4.78 0.115985497E+03
1722 4.78 0.110578772E+03
1723 4.78 0.123252748E+03
1724 4.78 0.109979036E+03
1725 4.78 0.102196475E+03
1726 4.78 0.112415772E+03
1727 4.78 0.128679419E+03
1728 4.78 0.125025463E+03
1729 4.78 0.112427517E+03
1730 4.78 0.106285185E+03
1731 4.78 0.105204727E+03
1732 4.78 0.110014057E+03
1733 4.78 0.130984861E+03
1734 4.78 0.106066947E+03
1735 4.78 0.118987884E+03
1736 4.78 0.128004201E+03
1737 4.78 0.125919770E+03
1738 4.78 0.129850793E+03
1739 4.78 0.111644366E+03
1740 4.78 0.118503303E+03
1741 4.78 0.125165147E+03
1742 4.78 0.115015863E+03
1743 4.78 0.124011425E+03
1744 4.78 0.120966217E+03
1745 4.78 0.112180271E+03
1746 4.78 0.115852862E+03
1747 4.78 0.108193725E+03
1748 4.78 0.116813880E+03
1749 4.78 0.104325166E+03
1750 4.78 0.109789410E+03
1751 4.78 0.120933026E+03
1752 4.78 0.112355708E+03
1753 4.78 0.112175227E+03
1754 4.78 0.114683882E+03
1755 4.78 0.109426862E+03
1756 4.78 0.107606701E+03
1757 4.78 0.101019240E+03
1758 4.78 0.102580572E+03
1759 4.78 0.103435598E+03
1760 4.78 0.112293161E+03
1761 4.78 0.108089130E+03
1762 4.78 0.111759880E+03
1763 4.78 0.114967207E+03
1764 4.78 0.118733663E+03
1765 4.78 0.110100696E+03
1766 4.78 0.100562909E+03
1767 4.78 0.107598032E+03
1768 4.78 0.120715325E+03
1769 4.78 0.120267775E+03
1770 4.78 0.121995186E+03
1771 4.78 0.119013211E+03
1772 4.78 0.116876556E+03
1773 4.78 0.120313517E+03
1774 4.78 0.122169822E+03
1775 4.78 0.117512508E+03
1776 4.78 0.120170211E+03
1777 4.78 0.120317701E+03
1778 4.78 0.119772539E+03
1779 4.78 0.119909747E+03
1780 4.78 0.112095205E+03
1781 4.78 0.109441324E+03
1782 4.78 0.117982962E+03
1783 4.78 0.108467266E+03
1784 4.78 0.110723963E+03
1785 4.78 0.119396226E+03
1786 4.78 0.109860513E+03
1787 4.78 0.108900271E+03
1788 4.78 0.114517671E+03
1789 4.78 0.110018511E+03
1790 4.78 0.107723350E+03
1791 4.78 0.101409017E+03
1792 4.78 0.102807857E+03
1793 4.78 0.103817109E+03
1794 4.78 0.112675518E+03
1795 4.78 0.108274578E+03
1796 4.78 0.110573632E+03
1797 4.78 0.114128701E+03
1798 4.78 0.119377921E+03
1799 4.78 0.108045355E+03
1800 4.78 0.103168057E+03
1801 4.78 0.107850218E+03
1802 4.78 0.120474438E+03
1803 4.78 0.118343117E+03
1804 4.78 0.119544137E+03
1805 4.78 0.121158537E+03
1806 4.78 0.118160618E+03
1807 4.78 0.119065983E+03
1808 4.78 0.122549345E+03
1809 4.78 0.118384517E+03
1810 4.78 0.118464118E+03
1811 4.78 0.122707201E+03
1812 4.78 0.120119195E+03
1813 4.78 0.117173584E+03
1814 4.78 0.113036827E+03
1815 4.78 0.107967407E+03
1816 4.78 0.120099238E+03
1817 4.78 0.106784699E+03
1818 4.78 0.109604167E+03
1819 4.78 0.120073238E+03
1820 4.78 0.112380930E+03
1821 4.78 0.109395982E+03
1822 4.78 0.115458347E+03
1823 4.78 0.110197625E+03
1824 4.78 0.107659354E+03
1825 4.78 0.101478808E+03
1826 4.78 0.103005852E+03
1827 4.78 0.104318972E+03
1828 4.78 0.112409471E+03
1829 4.78 0.108858143E+03
1830 4.78 0.111004532E+03
1831 4.78 0.113607155E+03
1832 4.78 0.120434871E+03
1833 4.78 0.106596179E+03
1834 4.78 0.103220135E+03
1835 4.78 0.110399568E+03
1836 4.78 0.120898577E+03
1837 4.78 0.117562639E+03
1838 4.78 0.122093044E+03
1839 4.78 0.121533597E+03
1840 4.78 0.119987971E+03
1841 4.78 0.125100189E+03
1842 4.78 0.115261436E+03
1843 4.78 0.119637710E+03
1844 4.78 0.126077985E+03
1845 4.78 0.122474877E+03
1846 4.78 0.115043185E+03
1847 4.78 0.122480766E+03
1848 4.78 0.111435725E+03
1849 4.78 0.108547252E+03
1850 4.78 0.118167513E+03
1851 4.78 0.108545248E+03
1852 4.78 0.108865908E+03
1853 4.78 0.121062437E+03
1854 4.78 0.110814273E+03
1855 4.78 0.109184862E+03
1856 4.78 0.115844035E+03
1857 4.78 0.109951213E+03
1858 4.78 0.107792423E+03
1859 4.78 0.101282433E+03
1860 4.78 0.102379181E+03
1861 4.78 0.103864022E+03
1862 4.78 0.113926777E+03
1863 4.78 0.108272293E+03
1864 4.78 0.111845937E+03
1865 4.78 0.114968089E+03
1866 4.78 0.120152690E+03
1867 4.78 0.108346081E+03
1868 4.78 0.104353755E+03
1869 4.78 0.110559550E+03
1870 4.78 0.126568632E+03
1871 4.78 0.126901389E+03
1872 4.78 0.112719154E+03
1873 4.78 0.106529822E+03
1874 4.78 0.104993102E+03
1875 4.78 0.110140071E+03
1876 4.78 0.131027252E+03
1877 4.78 0.105617651E+03
1878 4.78 0.118832319E+03
1879 4.78 0.127869864E+03
1880 4.78 0.126511502E+03
1881 4.78 0.129066035E+03
1882 4.78 0.111830469E+03
1883 4.78 0.119102737E+03
1884 4.78 0.124944682E+03
1885 4.78 0.116114842E+03
1886 4.78 0.123448698E+03
1887 4.78 0.120435820E+03
1888 4.78 0.113072441E+03
1889 4.78 0.111809708E+03
1890 4.78 0.108767311E+03
1891 4.78 0.121326644E+03
1892 4.78 0.107457280E+03
1893 4.78 0.103367790E+03
1894 4.78 0.120941914E+03
1895 4.78 0.111852069E+03
1896 4.78 0.110276774E+03
1897 4.78 0.117064879E+03
1898 4.78 0.109500822E+03
1899 4.78 0.107160628E+03
1900 4.78 0.100816214E+03
1901 4.78 0.101484449E+03
1902 4.78 0.103073140E+03
1903 4.78 0.113961301E+03
1904 4.78 0.106596815E+03
1905 4.78 0.110627382E+03
1906 4.78 0.113900392E+03
1907 4.78 0.119523878E+03
1908 4.78 0.108316467E+03
1909 4.78 0.104566892E+03
1910 4.78 0.107862279E+03
1911 4.78 0.122198787E+03
1912 4.78 0.116926510E+03
1913 4.78 0.122579938E+03
1914 4.78 0.120874300E+03
1915 4.78 0.119920639E+03
1916 4.78 0.125188686E+03
1917 4.78 0.114740731E+03
1918 4.78 0.120069154E+03
1919 4.78 0.126299618E+03
1920 4.78 0.122560636E+03
1921 4.78 0.115581168E+03
1922 4.78 0.121858079E+03
1923 4.78 0.111716461E+03
1924 4.78 0.109539479E+03
1925 4.78 0.120034454E+03
1926 4.78 0.107673101E+03
1927 4.78 0.107348279E+03
1928 4.78 0.121215679E+03
1929 4.78 0.110913060E+03
1930 4.78 0.109812686E+03
1931 4.78 0.116348895E+03
1932 4.78 0.109879688E+03
1933 4.78 0.107945194E+03
1934 4.78 0.101429737E+03
1935 4.78 0.102774703E+03
1936 4.78 0.103793848E+03
1937 4.78 0.112590532E+03
1938 4.78 0.108214039E+03
1939 4.78 0.110798814E+03
1940 4.78 0.112954060E+03
1941 4.78 0.120071239E+03
1942 4.78 0.106168014E+03
1943 4.78 0.103077587E+03
1944 4.78 0.109868405E+03
1945 4.78 0.126955899E+03
1946 4.78 0.125703579E+03
1947 4.78 0.112836827E+03
1948 4.78 0.107340439E+03
1949 4.78 0.104392102E+03
1950 4.78 0.110618002E+03
1951 4.78 0.131850298E+03
1952 4.78 0.104809206E+03
1953 4.78 0.126897817E+03
1954 4.78 0.117531607E+03
1955 4.78 0.128292947E+03
1956 4.78 0.110007857E+03
1957 4.78 0.130345837E+03
1958 4.78 0.117438662E+03
1959 4.78 0.120144693E+03
1960 4.78 0.117775015E+03
1961 4.78 0.122080276E+03
1962 4.78 0.111607218E+03
1963 4.78 0.108579651E+03
1964 4.78 0.118433978E+03
1965 4.78 0.108138338E+03
1966 4.78 0.110010268E+03
1967 4.78 0.120288455E+03
1968 4.78 0.111285730E+03
1969 4.78 0.109429161E+03
1970 4.78 0.115351671E+03
1971 4.78 0.109392650E+03
1972 4.78 0.105482523E+03
1973 4.78 0.100539595E+03
1974 4.78 0.102249608E+03
1975 4.78 0.105596566E+03
1976 4.78 0.107431587E+03
1977 4.78 0.112510714E+03
1978 4.78 0.113974762E+03
1979 4.78 0.106348980E+03
1980 4.78 0.120556167E+03
1981 4.78 0.107395782E+03
1982 4.78 0.102774439E+03
1983 4.78 0.105398629E+03
1984 4.78 0.126012450E+03
1985 4.78 0.126933616E+03
1986 4.78 0.112900129E+03
1987 4.78 0.107037956E+03
1988 4.78 0.103809554E+03
1989 4.78 0.111810252E+03
1990 4.78 0.131034343E+03
1991 4.78 0.104440843E+03
1992 4.78 0.128030207E+03
1993 4.78 0.117154613E+03
1994 4.78 0.127528000E+03
1995 4.78 0.109680120E+03
1996 4.78 0.129168532E+03
1997 4.78 0.118999964E+03
1998 4.78 0.120691404E+03
1999 4.78 0.116966263E+03
2000 4.78 0.122341559E+03
2001 4.78 0.113142036E+03
2002 4.78 0.108279289E+03
2003 4.78 0.122849835E+03
2004 4.78 0.107587144E+03
2005 4.78 0.109038799E+03
2006 4.78 0.120747583E+03
2007 4.78 0.110710553E+03
2008 4.78 0.109706486E+03
2009 4.78 0.115471879E+03
2010 4.78 0.109647737E+03
2011 4.78 0.106824113E+03
2012 4.78 0.100119710E+03
2013 4.78 0.101805957E+03
2014 4.78 0.103028554E+03
2015 4.78 0.113751344E+03
2016 4.78 0.108078532E+03
2017 4.78 0.109095972E+03
2018 4.78 0.114323453E+03
2019 4.78 0.118879071E+03
2020 4.78 0.106109920E+03
2021 4.78 0.102816301E+03
2022 4.78 0.109317741E+03
2023 4.78 0.120213014E+03
2024 4.78 0.120816594E+03
2025 4.78 0.122091403E+03
2026 4.78 0.118943748E+03
2027 4.78 0.117166468E+03
2028 4.78 0.119574803E+03
2029 4.78 0.121827200E+03
2030 4.78 0.118597906E+03
2031 4.78 0.119783803E+03
2032 4.78 0.121251634E+03
2033 4.78 0.120176313E+03
2034 4.78 0.118571516E+03
2035 4.78 0.112360290E+03
2036 4.78 0.107549573E+03
2037 4.78 0.123209652E+03
2038 4.78 0.108160777E+03
2039 4.78 0.105444361E+03
2040 4.78 0.120569438E+03
2041 4.78 0.110437300E+03
2042 4.78 0.109402515E+03
2043 4.78 0.115447498E+03
2044 4.78 0.109616727E+03
2045 4.78 0.107477999E+03
2046 4.78 0.100642836E+03
2047 4.78 0.101991596E+03
2048 4.78 0.103199337E+03
2049 4.78 0.113376327E+03
2050 4.78 0.107464820E+03
2051 4.78 0.110608683E+03
2052 4.78 0.114211119E+03
2053 4.78 0.119510619E+03
2054 4.78 0.104789659E+03
2055 4.78 0.104641432E+03
2056 4.78 0.109682087E+03
2057 4.78 0.123365352E+03
2058 4.78 0.115859820E+03
2059 4.78 0.119907665E+03
2060 4.78 0.120770838E+03
2061 4.78 0.118016699E+03
2062 4.78 0.120970238E+03
2063 4.78 0.121922817E+03
2064 4.78 0.117104539E+03
2065 4.78 0.118865237E+03
2066 4.78 0.122370341E+03
2067 4.78 0.120514407E+03
2068 4.78 0.117114062E+03
2069 4.78 0.111955606E+03
2070 4.78 0.109109875E+03
2071 4.78 0.122026668E+03
2072 4.78 0.111734282E+03
2073 4.78 0.102819789E+03
2074 4.78 0.120998532E+03
2075 4.78 0.111641479E+03
2076 4.78 0.109966804E+03
2077 4.78 0.116432476E+03
2078 4.78 0.109558277E+03
2079 4.78 0.107150735E+03
2080 4.78 0.100731272E+03
2081 4.78 0.101657921E+03
2082 4.78 0.102968958E+03
2083 4.78 0.113992324E+03
2084 4.78 0.107576708E+03
2085 4.78 0.109783165E+03
2086 4.78 0.114389049E+03
2087 4.78 0.119636348E+03
2088 4.78 0.105777672E+03
2089 4.78 0.103804169E+03
2090 4.78 0.111839574E+03
2091 4.78 0.121387738E+03
2092 4.78 0.118614941E+03
2093 4.78 0.121027224E+03
2094 4.78 0.119985052E+03
2095 4.78 0.117571482E+03
2096 4.78 0.119498076E+03
2097 4.78 0.122029812E+03
2098 4.78 0.118471101E+03
2099 4.78 0.119681552E+03
2100 4.78 0.121770817E+03
2101 4.78 0.119702956E+03
2102 4.78 0.118524141E+03
2103 4.78 0.111760934E+03
2104 4.78 0.109028031E+03
2105 4.78 0.119687324E+03
2106 4.78 0.110250750E+03
2107 4.78 0.104430430E+03
2108 4.78 0.120776145E+03
2109 4.78 0.111150134E+03
2110 4.78 0.109630918E+03
2111 4.78 0.115703468E+03
2112 4.78 0.109809236E+03
2113 4.78 0.107256972E+03
2114 4.78 0.101006183E+03
2115 4.78 0.102393530E+03
2116 4.78 0.103574342E+03
2117 4.78 0.112539250E+03
2118 4.78 0.107362431E+03
2119 4.78 0.110642485E+03
2120 4.78 0.113929380E+03
2121 4.78 0.120013107E+03
2122 4.78 0.105533515E+03
2123 4.78 0.103141407E+03
2124 4.78 0.110032264E+03
2125 4.78 0.120354881E+03
2126 4.78 0.118373392E+03
2127 4.78 0.120171130E+03
2128 4.78 0.121271713E+03
2129 4.78 0.117425320E+03
2130 4.78 0.119703368E+03
2131 4.78 0.122853298E+03
2132 4.78 0.117442847E+03
2133 4.78 0.118948796E+03
2134 4.78 0.121663676E+03
2135 4.78 0.119327044E+03
2136 4.78 0.119008137E+03
2137 4.78 0.111584321E+03
2138 4.78 0.108439888E+03
2139 4.78 0.117973289E+03
2140 4.78 0.110427060E+03
2141 4.78 0.108692619E+03
2142 4.78 0.119693244E+03
2143 4.78 0.111697135E+03
2144 4.78 0.110604752E+03
2145 4.78 0.116180841E+03
2146 4.78 0.109495623E+03
2147 4.78 0.107463909E+03
2148 4.78 0.101079139E+03
2149 4.78 0.102008438E+03
2150 4.78 0.103439078E+03
2151 4.78 0.112843196E+03
2152 4.78 0.107533030E+03
2153 4.78 0.109603582E+03
2154 4.78 0.113723923E+03
2155 4.78 0.119554742E+03
2156 4.78 0.107253510E+03
2157 4.78 0.103629872E+03
2158 4.78 0.108037669E+03
2159 4.78 0.119406552E+03
2160 4.78 0.119690533E+03
2161 4.78 0.121264260E+03
2162 4.78 0.120889678E+03
2163 4.78 0.117123870E+03
2164 4.78 0.118627041E+03
2165 4.78 0.122257013E+03
2166 4.78 0.119115630E+03
2167 4.78 0.119689904E+03
2168 4.78 0.122281346E+03
2169 4.78 0.118772888E+03
2170 4.78 0.118945449E+03
2171 4.78 0.112519949E+03
2172 4.78 0.108309602E+03
2173 4.78 0.118776073E+03
2174 4.78 0.111487162E+03
2175 4.78 0.106587851E+03
2176 4.78 0.121380449E+03
2177 4.78 0.111692641E+03
2178 4.78 0.109973208E+03
2179 4.78 0.116561580E+03
2180 4.78 0.110014587E+03
2181 4.78 0.107376263E+03
2182 4.78 0.100983595E+03
2183 4.78 0.102514839E+03
2184 4.78 0.103681744E+03
2185 4.78 0.113658916E+03
2186 4.78 0.108082115E+03
2187 4.78 0.110912612E+03
2188 4.78 0.113852161E+03
2189 4.78 0.119214342E+03
2190 4.78 0.109075271E+03
2191 4.78 0.103077787E+03
2192 4.78 0.106783854E+03
2193 4.78 0.120534565E+03
2194 4.78 0.119312871E+03
2195 4.78 0.121140965E+03
2196 4.78 0.120152465E+03
2197 4.78 0.117491166E+03
2198 4.78 0.118621406E+03
2199 4.78 0.122621220E+03
2200 4.78 0.118757009E+03
2201 4.78 0.118856930E+03
2202 4.78 0.122007021E+03
2203 4.78 0.119732197E+03
2204 4.78 0.118254865E+03
2205 4.78 0.111512561E+03
2206 4.78 0.108607853E+03
2207 4.78 0.116471753E+03
2208 4.78 0.109645939E+03
2209 4.78 0.110882897E+03
2210 4.78 0.119765767E+03
2211 4.78 0.112593751E+03
2212 4.78 0.110094842E+03
2213 4.78 0.116551507E+03
2214 4.78 0.109949655E+03
2215 4.78 0.107334925E+03
2216 4.78 0.100901641E+03
2217 4.78 0.102442568E+03
2218 4.78 0.104058756E+03
2219 4.78 0.113602170E+03
2220 4.78 0.108375564E+03
2221 4.78 0.111156785E+03
2222 4.78 0.113764203E+03
2223 4.78 0.119378499E+03
2224 4.78 0.109079793E+03
2225 4.78 0.102755318E+03
2226 4.78 0.106960840E+03
2227 4.78 0.122378825E+03
2228 4.78 0.116837104E+03
2229 4.78 0.120991688E+03
2230 4.78 0.120730302E+03
2231 4.78 0.116845686E+03
2232 4.78 0.120386821E+03
2233 4.78 0.122449121E+03
2234 4.78 0.117163798E+03
2235 4.78 0.120055924E+03
2236 4.78 0.122977766E+03
2237 4.78 0.118897057E+03
2238 4.78 0.118099104E+03
2239 4.78 0.110063616E+03
2240 4.78 0.108026611E+03
2241 4.78 0.117845837E+03
2242 4.78 0.108264663E+03
2243 4.78 0.110862568E+03
2244 4.78 0.120304974E+03
2245 4.78 0.112108685E+03
2246 4.78 0.109828764E+03
2247 4.78 0.116344125E+03
2248 4.78 0.109956292E+03
2249 4.78 0.107724243E+03
2250 4.78 0.101211124E+03
2251 4.78 0.102754610E+03
2252 4.78 0.104080596E+03
2253 4.78 0.112806616E+03
2254 4.78 0.108499550E+03
2255 4.78 0.110483129E+03
2256 4.78 0.112842643E+03
2257 4.78 0.119684310E+03
2258 4.78 0.105695620E+03
2259 4.78 0.102931981E+03
2260 4.78 0.110286002E+03
2261 4.78 0.129022604E+03
2262 4.78 0.124430880E+03
2263 4.78 0.113419415E+03
2264 4.78 0.106542839E+03
2265 4.78 0.103574873E+03
2266 4.78 0.110896309E+03
2267 4.78 0.132616431E+03
2268 4.78 0.105566539E+03
2269 4.78 0.128057406E+03
2270 4.78 0.116484041E+03
2271 4.78 0.126375924E+03
2272 4.78 0.109634051E+03
2273 4.78 0.129126370E+03
2274 4.78 0.119552356E+03
2275 4.78 0.118415452E+03
2276 4.78 0.117141806E+03
2277 4.78 0.124441917E+03
2278 4.78 0.111190108E+03
2279 4.78 0.108468282E+03
2280 4.78 0.119662231E+03
2281 4.78 0.107783133E+03
2282 4.78 0.109164637E+03
2283 4.78 0.119405829E+03
2284 4.78 0.112199246E+03
2285 4.78 0.110919479E+03
2286 4.78 0.117038484E+03
2287 4.78 0.109345700E+03
2288 4.78 0.107411056E+03
2289 4.78 0.100863427E+03
2290 4.78 0.101548922E+03
2291 4.78 0.103413968E+03
2292 4.78 0.113102763E+03
2293 4.78 0.108257061E+03
2294 4.78 0.111179740E+03
2295 4.78 0.114030104E+03
2296 4.78 0.120204408E+03
2297 4.78 0.107253227E+03
2298 4.78 0.104411000E+03
2299 4.78 0.108288467E+03
2300 4.78 0.122772586E+03
2301 4.78 0.116477894E+03
2302 4.78 0.120630066E+03
2303 4.78 0.120716863E+03
2304 4.78 0.117269965E+03
2305 4.78 0.120153001E+03
2306 4.78 0.122640642E+03
2307 4.78 0.117206204E+03
2308 4.78 0.119462118E+03
2309 4.78 0.122750161E+03
2310 4.78 0.119271947E+03
2311 4.78 0.117976330E+03
2312 4.78 0.110653727E+03
2313 4.78 0.109128073E+03
2314 4.78 0.121395075E+03
2315 4.78 0.105644409E+03
2316 4.78 0.108600678E+03
2317 4.78 0.119784617E+03
2318 4.78 0.111881627E+03
2319 4.78 0.110610733E+03
2320 4.78 0.116214593E+03
2321 4.78 0.109682351E+03
2322 4.78 0.107338321E+03
2323 4.78 0.100992870E+03
2324 4.78 0.101916153E+03
2325 4.78 0.103457513E+03
2326 4.78 0.112987061E+03
2327 4.78 0.108656092E+03
2328 4.78 0.110973596E+03
2329 4.78 0.114328343E+03
2330 4.78 0.120221430E+03
2331 4.78 0.105999144E+03
2332 4.78 0.103394306E+03
2333 4.78 0.109333259E+03
2334 4.78 0.126009886E+03
2335 4.78 0.126387777E+03
2336 4.78 0.111853897E+03
2337 4.78 0.107528795E+03
2338 4.78 0.105340349E+03
2339 4.78 0.110097229E+03
2340 4.78 0.130670219E+03
2341 4.78 0.105169281E+03
2342 4.78 0.119230082E+03
2343 4.78 0.128536015E+03
2344 4.78 0.126289160E+03
2345 4.78 0.129649275E+03
2346 4.78 0.111059972E+03
2347 4.78 0.119290156E+03
2348 4.78 0.125166864E+03
2349 4.78 0.115351237E+03
2350 4.78 0.124008650E+03
2351 4.78 0.120639258E+03
2352 4.78 0.111991580E+03
2353 4.78 0.109929884E+03
2354 4.78 0.108670405E+03
2355 4.78 0.120462924E+03
2356 4.78 0.109504868E+03
2357 4.78 0.106875093E+03
2358 4.78 0.121007387E+03
2359 4.78 0.110316121E+03
2360 4.78 0.108977292E+03
2361 4.78 0.115153210E+03
2362 4.78 0.110254741E+03
2363 4.78 0.108376912E+03
2364 4.78 0.102302146E+03
2365 4.78 0.103554653E+03
2366 4.78 0.104751833E+03
2367 4.78 0.111328100E+03
2368 4.78 0.108250896E+03
2369 4.78 0.111084902E+03
2370 4.78 0.112621467E+03
2371 4.78 0.120830211E+03
2372 4.78 0.110774562E+03
2373 4.78 0.102875280E+03
2374 4.78 0.106869977E+03
2375 4.78 0.125773030E+03
2376 4.78 0.127993990E+03
2377 4.78 0.113735586E+03
2378 4.78 0.106147946E+03
2379 4.78 0.103769120E+03
2380 4.78 0.111070097E+03
2381 4.78 0.131492203E+03
2382 4.78 0.105272603E+03
2383 4.78 0.127068095E+03
2384 4.78 0.117431816E+03
2385 4.78 0.127656578E+03
2386 4.78 0.110143700E+03
2387 4.78 0.129261828E+03
2388 4.78 0.119215745E+03
2389 4.78 0.119514431E+03
2390 4.78 0.116874388E+03
2391 4.78 0.123607506E+03
2392 4.78 0.113900394E+03
2393 4.78 0.108676494E+03
2394 4.78 0.118613668E+03
2395 4.78 0.105404168E+03
2396 4.78 0.111225644E+03
2397 4.78 0.120949894E+03
2398 4.78 0.110864790E+03
2399 4.78 0.109282388E+03
2400 4.78 0.115855070E+03
2401 4.78 0.110268796E+03
2402 4.78 0.108222630E+03
2403 4.78 0.101855042E+03
2404 4.78 0.102994403E+03
2405 4.78 0.104620051E+03
2406 4.78 0.110988823E+03
2407 4.78 0.107892786E+03
2408 4.78 0.110834058E+03
2409 4.78 0.113167592E+03
2410 4.78 0.121615885E+03
2411 4.78 0.107172847E+03
2412 4.78 0.103269032E+03
2413 4.78 0.108093591E+03
2414 4.78 0.127759361E+03
2415 4.78 0.125362404E+03
2416 4.78 0.113062197E+03
2417 4.78 0.106856709E+03
2418 4.78 0.104258537E+03
2419 4.78 0.110523762E+03
2420 4.78 0.132973496E+03
2421 4.78 0.105296421E+03
2422 4.78 0.127557311E+03
2423 4.78 0.116502027E+03
2424 4.78 0.127143743E+03
2425 4.78 0.109969241E+03
2426 4.78 0.129568094E+03
2427 4.78 0.119079851E+03
2428 4.78 0.118583659E+03
2429 4.78 0.117321310E+03
2430 4.78 0.124094961E+03
2431 4.78 0.113339573E+03
2432 4.78 0.107645700E+03
2433 4.78 0.119612538E+03
2434 4.78 0.105684065E+03
2435 4.78 0.111734145E+03
2436 4.78 0.121259306E+03
2437 4.78 0.111847073E+03
2438 4.78 0.109222749E+03
2439 4.78 0.115848126E+03
2440 4.78 0.110236799E+03
2441 4.78 0.107504386E+03
2442 4.78 0.101203522E+03
2443 4.78 0.102630000E+03
2444 4.78 0.104090043E+03
2445 4.78 0.113105644E+03
2446 4.78 0.107601772E+03
2447 4.78 0.111414894E+03
2448 4.78 0.113976221E+03
2449 4.78 0.120717854E+03
2450 4.78 0.107781719E+03
2451 4.78 0.104541784E+03
2452 4.78 0.110053208E+03
2453 4.78 0.126868711E+03
2454 4.78 0.127252165E+03
2455 4.78 0.113654262E+03
2456 4.78 0.105877554E+03
2457 4.78 0.104214411E+03
2458 4.78 0.110480151E+03
2459 4.78 0.132024678E+03
2460 4.78 0.105771825E+03
2461 4.78 0.126456690E+03
2462 4.78 0.117495027E+03
2463 4.78 0.127766741E+03
2464 4.78 0.110278061E+03
2465 4.78 0.130366715E+03
2466 4.78 0.117789904E+03
2467 4.78 0.118448425E+03
2468 4.78 0.117607258E+03
2469 4.78 0.123943555E+03
2470 4.78 0.111297329E+03
2471 4.78 0.108204742E+03
2472 4.78 0.118843885E+03
2473 4.78 0.111291294E+03
2474 4.78 0.103413955E+03
2475 4.78 0.122669895E+03
2476 4.78 0.110766572E+03
2477 4.78 0.109955354E+03
2478 4.78 0.117023955E+03
2479 4.78 0.109940397E+03
2480 4.78 0.107414369E+03
2481 4.78 0.101207237E+03
2482 4.78 0.102190272E+03
2483 4.78 0.103719074E+03
2484 4.78 0.112627670E+03
2485 4.78 0.108264821E+03
2486 4.78 0.109576283E+03
2487 4.78 0.111953970E+03
2488 4.78 0.120656618E+03
2489 4.78 0.104014221E+03
2490 4.78 0.104816261E+03
2491 4.78 0.107964564E+03
2492 4.78 0.127076438E+03
2493 4.78 0.126748313E+03
2494 4.78 0.112912330E+03
2495 4.78 0.106167155E+03
2496 4.78 0.104555281E+03
2497 4.78 0.110674014E+03
2498 4.78 0.130458368E+03
2499 4.78 0.105689332E+03
2500 4.78 0.118866935E+03
2501 4.78 0.128392825E+03
2502 4.78 0.125917292E+03
2503 4.78 0.128531157E+03
2504 4.78 0.111887381E+03
2505 4.78 0.119581202E+03
2506 4.78 0.124942888E+03
2507 4.78 0.116453399E+03
2508 4.78 0.123769394E+03
2509 4.78 0.119776610E+03
2510 4.78 0.112140503E+03
2511 4.78 0.112160079E+03
2512 4.78 0.108125347E+03
2513 4.78 0.120958994E+03
2514 4.78 0.108185703E+03
2515 4.78 0.109648573E+03
2516 4.78 0.120816910E+03
2517 4.78 0.111385725E+03
2518 4.78 0.109334317E+03
2519 4.78 0.115504019E+03
2520 4.78 0.110031015E+03
2521 4.78 0.107613547E+03
2522 4.78 0.101146314E+03
2523 4.78 0.102775525E+03
2524 4.78 0.103602243E+03
2525 4.78 0.113836905E+03
2526 4.78 0.108449807E+03
2527 4.78 0.111008645E+03
2528 4.78 0.114285886E+03
2529 4.78 0.118467753E+03
2530 4.78 0.108052107E+03
2531 4.78 0.104060643E+03
2532 4.78 0.108529146E+03
2533 4.78 0.122148063E+03
2534 4.78 0.116971025E+03
2535 4.78 0.123388915E+03
2536 4.78 0.120880887E+03
2537 4.78 0.119090326E+03
2538 4.78 0.126423445E+03
2539 4.78 0.114564465E+03
2540 4.78 0.119009137E+03
2541 4.78 0.127834516E+03
2542 4.78 0.122644277E+03
2543 4.78 0.114240427E+03
2544 4.78 0.123115141E+03
2545 4.78 0.111830082E+03
2546 4.78 0.108996340E+03
2547 4.78 0.120956708E+03
2548 4.78 0.107614929E+03
2549 4.78 0.106372273E+03
2550 4.78 0.119885732E+03
2551 4.78 0.111670034E+03
2552 4.78 0.110438129E+03
2553 4.78 0.115850868E+03
2554 4.78 0.109461710E+03
2555 4.78 0.107194893E+03
2556 4.78 0.100798815E+03
2557 4.78 0.101899035E+03
2558 4.78 0.103317610E+03
2559 4.78 0.113190068E+03
2560 4.78 0.108244826E+03
2561 4.78 0.110333756E+03
2562 4.78 0.114502370E+03
2563 4.78 0.120395144E+03
2564 4.78 0.106101231E+03
2565 4.78 0.102861849E+03
2566 4.78 0.110805082E+03
2567 4.78 0.129563826E+03
2568 4.78 0.124819110E+03
2569 4.78 0.113148606E+03
2570 4.78 0.105606650E+03
2571 4.78 0.104721664E+03
2572 4.78 0.109996703E+03
2573 4.78 0.131999430E+03
2574 4.78 0.106523873E+03
2575 4.78 0.118003758E+03
2576 4.78 0.128184201E+03
2577 4.78 0.125291545E+03
2578 4.78 0.131667115E+03
2579 4.78 0.111993266E+03
2580 4.78 0.116339547E+03
2581 4.78 0.125396869E+03
2582 4.78 0.114562969E+03
2583 4.78 0.123907688E+03
2584 4.78 0.121529125E+03
2585 4.78 0.112513880E+03
2586 4.78 0.111507871E+03
2587 4.78 0.109967921E+03
2588 4.78 0.117027208E+03
2589 4.78 0.106901230E+03
2590 4.78 0.112036284E+03
2591 4.78 0.119017601E+03
2592 4.78 0.111959075E+03
2593 4.78 0.109407799E+03
2594 4.78 0.115974886E+03
2595 4.78 0.109731943E+03
2596 4.78 0.107556300E+03
2597 4.78 0.100816800E+03
2598 4.78 0.102152577E+03
2599 4.78 0.103661533E+03
2600 4.78 0.113462423E+03
2601 4.78 0.108837439E+03
2602 4.78 0.111243274E+03
2603 4.78 0.114400122E+03
2604 4.78 0.120475708E+03
2605 4.78 0.105996503E+03
2606 4.78 0.102836051E+03
2607 4.78 0.110254800E+03
2608 4.78 0.128723866E+03
2609 4.78 0.124125672E+03
2610 4.78 0.112177139E+03
2611 4.78 0.107111303E+03
2612 4.78 0.104910111E+03
2613 4.78 0.109901223E+03
2614 4.78 0.131932566E+03
2615 4.78 0.105896280E+03
2616 4.78 0.118166204E+03
2617 4.78 0.129190315E+03
2618 4.78 0.124911953E+03
2619 4.78 0.129959879E+03
2620 4.78 0.111665025E+03
2621 4.78 0.118374939E+03
2622 4.78 0.125125330E+03
2623 4.78 0.116167997E+03
2624 4.78 0.123946439E+03
2625 4.78 0.119885521E+03
2626 4.78 0.111905956E+03
2627 4.78 0.110579840E+03
2628 4.78 0.108664028E+03
2629 4.78 0.117444966E+03
2630 4.78 0.106946578E+03
2631 4.78 0.112196561E+03
2632 4.78 0.118338370E+03
2633 4.78 0.113328319E+03
2634 4.78 0.109827077E+03
2635 4.78 0.117073252E+03
2636 4.78 0.110209294E+03
2637 4.78 0.107535495E+03
2638 4.78 0.101664886E+03
2639 4.78 0.102127188E+03
2640 4.78 0.104636173E+03
2641 4.78 0.114046392E+03
2642 4.78 0.107956580E+03
2643 4.78 0.111443367E+03
2644 4.78 0.115229844E+03
2645 4.78 0.126840304E+03
2646 4.78 0.128420583E+03
2647 4.78 0.114380499E+03
2648 4.78 0.104735393E+03
2649 4.78 0.104046364E+03
2650 4.78 0.110701814E+03
2651 4.78 0.130173570E+03
2652 4.78 0.106133903E+03
2653 4.78 0.119123951E+03
2654 4.78 0.127393657E+03
2655 4.78 0.126468021E+03
2656 4.78 0.128976775E+03
2657 4.78 0.111850567E+03
2658 4.78 0.119172648E+03
2659 4.78 0.124432691E+03
2660 4.78 0.115706093E+03
2661 4.78 0.124646995E+03
2662 4.78 0.119646872E+03
2663 4.78 0.112551630E+03
2664 4.78 0.113743968E+03
2665 4.78 0.108584421E+03

Angles

1 1 2 1 3
2 2 2 1 4
3 3 3 1 4
4 4 1 4 5
5 5 4 5 6
6 6 5 6 7
7 7 5 6 8
8 8 6 7 12
9 9 7 12 10
10 10 12 10 8
11 11 10 8 6
12 12 8 6 7
13 13 6 8 9
14 14 11 10 12
15 15 11 10 8
16 16 10 8 9
17 17 8 9 24
18 18 9 24 25
19 19 9 24 27
20 20 9 24 26
21 21 12 13 14
22 22 12 13 23
23 23 13 14 15
24 24 14 13 23
25 25 14 15 16
26 26 15 16 23
27 27 15 16 17
28 28 16 23 13
29 29 23 16 17
30 30 16 23 22
31 31 13 23 22
32 32 16 17 18
33 33 16 17 19
34 34 18 17 19
35 35 17 19 20
36 36 19 20 21
37 37 19 20 22
38 38 21 20 22
39 39 20 22 23
40 40 13 12 10
41 41 13 12 7
42 42 25 24 26
43 43 25 24 27
44 44 26 24 27
45 45 24 27 28
46 46 27 28 29
47 47 28 29 30
48 48 28 29 31
49 49 29 30 35
50 50 30 35 33
51 51 35 33 31
52 52 33 31 29
53 53 31 29 30
54 54 29 31 32
55 55 34 33 35
56 56 34 33 31
57 57 33 31 32
58 58 31 32 47
59 59 32 47 48
60 60 32 47 50
61 61 32 47 49
62 62 35 36 37
63 63 35 36 46
64 64 36 37 38
65 65 37 36 46
66 66 37 38 39
67 67 38 39 46
68 68 38 39 40
69 69 39 46 36
70 70 46 39 40
71 71 39 46 45
72 72 36 46 45
73 73 39 40 41
74 74 39 40 42
75 75 41 40 42
76 76 40 42 43
77 77 42 43 44
78 78 42 43 45
79 79 44 43 45
80 80 43 45 46
81 81 36 35 33
82 82 36 35 30
83 83 48 47 49
84 84 48 47 50
85 85 49 47 50
86 86 47 50 51
87 87 50 51 52
88 88 51 52 53
89 89 51 52 54
90 90 52 53 58
91 91 53 58 56
92 92 58 56 54
93 93 56 54 52
94 94 54 52 53
95 95 52 54 55
96 96 57 56 58
97 97 57 56 54
98 98 56 54 55
99 99 54 55 70
100 100 55 70 71
101 101 55 70 73
102 102 55 70 72
103 103 58 59 60
104 104 58 59 69
105 105 59 60 61
106 106 60 59 69
107 107 60 61 62
108 108 61 62 69
109 109 61 62 63
110 110 62 69 59
111 111 69 62 63
112 112 62 69 68
113 113 59 69 68
114 114 62 63 64
115 115 62 63 65
116 116 64 63 65
117 117 63 65 66
118 118 65 66 67
119 119 65 66 68
120 120 67 66 68
121 121 66 68 69
122 122 59 58 56
123 123 59 58 53
124 124 71 70 72
125 125 71 70 73
126 126 72 70 73
127 127 70 73 74
128 128 73 74 75
129 129 74 75 76
130 130 74 75 77
131 131 75 76 81
132 132 76 81 79
133 133 81 79 77
134 134 79 77 75
135 135 77 75 76
136 136 75 77 78
137 137 80 79 81
138 138 80 79 77
139 139 79 77 78
140 140 77 78 90
141 141 78 90 91
142 142 78 90 93
143 143 78 90 92
144 144 81 82 89
145 145 81 82 83
146 146 82 89 88
147 147 89 82 83
148 148 89 88 86
149 149 88 86 87
150 150 88 86 85
151 151 87 86 85
152 152 86 85 83
153 153 85 83 84
154 154 85 83 82
155 155 84 83 82
156 156 82 81 79
157 157 82 81 76
158 158 91 90 92
159 159 91 90 93
160 160 92 90 93
161 161 90 93 94
162 162 93 94 95
163 163 94 95 96
164 164 94 95 97
165 165 95 96 101
166 166 96 101 99
167 167 101 99 97
168 168 99 97 95
169 169 97 95 96
170 170 95 97 98
171 171 100 99 101
172 172 100 99 97
173 173 99 97 98
174 174 97 98 110
175 175 98 110 111
176 176 98 110 113
177 177 98 110 112
178 178 101 102 109
179 179 101 102 103
180 180 102 109 108
181 181 109 102 103
182 182 109 108 106
183 183 108 106 107
184 184 108 106 105
185 185 107 106 105
186 186 106 105 103
187 187 105 103 104
188 188 105 103 102
189 189 104 103 102
190 190 102 101 99
191 191 102 101 96
192 192 111 110 112
193 193 111 110 113
194 194 112 110 113
195 195 110 113 114
196 196 113 114 115
197 197 114 115 116
198 198 114 115 117
199 199 115 116 121
200 200 116 121 119
201 201 121 119 117
202 202 119 117 115
203 203 117 115 116
204 204 115 117 118
205 205 120 119 121
206 206 120 119 117
207 207 119 117 118
208 208 117 118 132
209 209 118 132 133
210 210 118 132 135
211 211 118 132 134
212 212 121 122 123
213 213 121 122 131
214 214 122 123 124
215 215 123 122 131
216 216 123 124 125
217 217 124 125 131
218 218 124 125 126
219 219 125 131 122
220 220 125 131 130
221 221 131 125 126
222 222 122 131 130
223 223 131 130 129
224 224 130 129 128
225 225 129 128 126
226 226 128 126 127
227 227 128 126 125
228 228 127 126 125
229 229 122 121 119
230 230 122 121 116
231 231 133 132 134
232 232 133 132 135
233 233 134 132 135
234 234 132 135 136
235 235 135 136 137
236 236 136 137 138
237 237 136 137 139
238 238 137 138 143
239 239 138 143 141
240 240 143 141 139
241 241 141 139 137
242 242 139 137 138
243 243 137 139 140
244 244 142 141 143
245 245 142 141 139
246 246 141 139 140
247 247 139 140 155
248 248 140 155 156
249 249 140 155 158
250 250 140 155 157
251 251 143 144 145
252 252 143 144 154
253 253 144 145 146
254 254 145 144 154
255 255 145 146 147
256 256 146 147 154
257 257 146 147 148
258 258 147 154 144
259 259 154 147 148
260 260 147 154 153
261 261 144 154 153
262 262 147 148 149
263 263 147 148 150
264 264 149 148 150
265 265 148 150 151
266 266 150 151 152
267 267 150 151 153
268 268 152 151 153
269 269 151 153 154
270 270 144 143 141
271 271 144 143 138
272 272 156 155 157
273 273 156 155 158
274 274 157 155 158
275 275 155 158 159
276 276 158 159 160
277 277 159 160 161
278 278 159 160 162
279 279 160 161 166
280 280 161 166 164
281 281 166 164 162
282 282 164 162 160
283 283 162 160 161
284 284 160 162 163
285 285 165 164 166
286 286 165 164 162
287 287 164 162 163
288 288 162 163 178
289 289 163 178 179
290 290 163 178 181
291 291 163 178 180
292 292 166 167 168
293 293 166 167 177
294 294 167 168 169
295 295 168 167 177
296 296 168 169 170
297 297 169 170 177
298 298 169 170 171
299 299 170 177 167
300 300 177 170 171
301 301 170 177 176
302 302 167 177 176
303 303 170 171 172
304 304 170 171 173
305 305 172 171 173
306 306 171 173 174
307 307 173 174 175
308 308 173 174 176
309 309 175 174 176
310 310 174 176 177
311 311 167 166 164
312 312 167 166 161
313 313 179 178 180
314 314 179 178 181
315 315 180 178 181
316 316 178 181 182
317 317 181 182 183
318 318 182 183 184
319 319 182 183 185
320 320 183 184 189
321 321 184 189 187
322 322 189 187 185
323 323 187 185 183
324 324 185 183 184
325 325 183 185 186
326 326 188 187 189
327 327 188 187 185
328 328 187 185 186
329 329 185 186 198
330 330 186 198 199
331 331 186 198 201
332 332 186 198 200
333 333 189 190 197
334 334 189 190 191
335 335 190 197 196
336 336 197 190 191
337 337 197 196 194
338 338 196 194 195
339 339 196 194 193
340 340 195 194 193
341 341 194 193 191
342 342 193 191 192
343 343 193 191 190
344 344 192 191 190
345 345 190 189 187
346 346 190 189 184
347 347 199 198 200
348 348 199 198 201
349 349 200 198 201
350 350 198 201 202
351 351 201 202 203
352 352 202 203 204
353 353 202 203 205
354 354 203 204 209
355 355 204 209 207
356 356 209 207 205
357 357 207 205 203
358 358 205 203 204
359 359 203 205 206
360 360 208 207 209
361 361 208 207 205
362 362 207 205 206
363 363 205 206 218
364 364 206 218 219
365 365 206 218 221
366 366 206 218 220
367 367 209 210 217
368 368 209 210 211
369 369 210 217 216
370 370 217 210 211
371 371 217 216 214
372 372 216 214 215
373 373 216 214 213
374 374 215 214 213
375 375 214 213 211
376 376 213 211 212
377 377 213 211 210
378 378 212 211 210
379 379 210 209 207
380 380 210 209 204
381 381 219 218 220
382 382 219 218 221
383 383 220 218 221
384 384 218 221 222
385 385 221 222 223
386 386 222 223 224
387 387 222 223 225
388 388 223 224 229
389 389 224 229 227
390 390 229 227 225
391 391 227 225 223
392 392 225 223 224
393 393 223 225 226
394 394 228 227 229
395 395 228 227 225
396 396 227 225 226
397 397 225 226 241
398 398 226 241 242
399 399 226 241 244
400 400 226 241 243
401 401 229 230 231
402 402 229 230 240
403 403 230 231 232
404 404 231 230 240
405 405 231 232 233
406 406 232 233 240
407 407 232 233 234
408 408 233 240 230
409 409 240 233 234
410 410 233 240 239
411 411 230 240 239
412 412 233 234 235
413 413 233 234 236
414 414 235 234 236
415 415 234 236 237
416 416 236 237 238
417 417 236 237 239
418 418 238 237 239
419 419 237 239 240
420 420 230 229 227
421 421 230 229 224
422 422 242 241 243
423 423 242 241 244
424 424 243 241 244
425 425 241 244 245
426 426 244 245 246
427 427 245 246 247
428 428 245 246 248
429 429 246 247 252
430 430 247 252 250
431 431 252 250 248
432 432 250 248 246
433 433 248 246 247
434 434 246 248 249
435 435 251 250 252
436 436 251 250 248
437 437 250 248 249
438 438 248 249 264
439 439 249 264 265
440 440 249 264 267
441 441 249 264 266
442 442 252 253 254
443 443 252 253 263
444 444 253 254 255
445 445 254 253 263
446 446 254 255 256
447 447 255 256 263
448 448 255 256 257
449 449 256 263 253
450 450 263 256 257
451 451 256 263 262
452 452 253 263 262
453 453 256 257 258
454 454 256 257 259
455 455 258 257 259
456 456 257 259 260
457 457 259 260 261
458 458 259 260 262
459 459 261 260 262
460 460 260 262 263
461 461 253 252 250
462 462 253 252 247
463 463 265 264 266
464 464 265 264 267
465 465 266 264 267
466 466 264 267 268
467 467 267 268 269
468 468 268 269 270
469 469 268 269 271
470 470 269 270 275
471 471 270 275 273
472 472 275 273 271
473 473 273 271 269
474 474 271 269 270
475 475 269 271 272
476 476 274 273 275
477 477 274 273 271
478 478 273 271 272
479 479 271 272 284
480 480 272 284 285
481 481 272 284 287
482 482 272 284 286
483 483 275 276 283
484 484 275 276 277
485 485 276 283 282
486 486 283 276 277
487 487 283 282 280
488 488 282 280 281
489 489 282 280 279
490 490 281 280 279
491 491 280 279 277
492 492 279 277 278
493 493 279 277 276
494 494 278 277 276
495 495 276 275 273
496 496 276 275 270
497 497 285 284 286
498 498 285 284 287
499 499 286 284 287
500 500 284 287 288
501 501 287 288 289
502 502 288 289 290
503 503 288 289 291
504 504 289 290 295
505 505 290 295 293
506 506 295 293 291
507 507 293 291 289
508 508 291 289 290
509 509 289 291 292
510 510 294 293 295
511 511 294 293 291
512 512 293 291 292
513 513 291 292 307
514 514 292 307 308
515 515 292 307 310
516 516 292 307 309
517 517 295 296 297
518 518 295 296 306
519 519 296 297 298
520 520 297 296 306
521 521 297 298 299
522 522 298 299 306
523 523 298 299 300
524 524 299 306 296
525 525 306 299 300
526 526 299 306 305
527 527 296 306 305
528 528 299 300 301
529 529 299 300 302
530 530 301 300 302
531 531 300 302 303
532 532 302 303 304
533 533 302 303 305
534 534 304 303 305
535 535 303 305 306
536 536 296 295 293
537 537 296 295 290
538 538 308 307 309
539 539 308 307 310
540 540 309 307 310
541 541 307 310 311
542 542 310 311 312
543 543 311 312 313
544 544 311 312 314
545 545 312 313 318
546 546 313 318 316
547 547 318 316 314
548 548 316 314 312
549 549 314 312 313
550 550 312 314 315
551 551 317 316 318
552 552 317 316 314
553 553 316 314 315
554 554 314 315 329
555 555 315 329 330
556 556 315 329 332
557 557 315 329 331
558 558 318 319 320
559 559 318 319 328
560 560 319 320 321
561 561 320 319 328
562 562 320 321 322
563 563 321 322 328
564 564 321 322 323
565 565 322 328 319
566 566 322 328 327
567 567 328 322 323
568 568 319 328 327
569 569 328 327 326
570 570 327 326 325
571 571 326 325 323
572 572 325 323 324
573 573 325 323 322
574 574 324 323 322
575 575 319 318 316
576 576 319 318 313
577 577 330 329 331
578 578 330 329 332
579 579 331 329 332
580 580 329 332 333
581 581 332 333 334
582 582 333 334 335
583 583 333 334 336
584 584 334 335 340
585 585 335 340 338
586 586 340 338 336
587 587 338 336 334
588 588 336 334 335
589 589 334 336 337
590 590 339 338 340
591 591 339 338 336
592 592 338 336 337
593 593 336 337 351
594 594 337 351 352
595 595 337 351 354
596 596 337 351 353
597 597 340 341 342
598 598 340 341 350
599 599 341 342 343
600 600 342 341 350
601 601 342 343 344
602 602 343 344 350
603 603 343 344 345
604 604 344 350 341
605 605 344 350 349
606 606 350 344 345
607 607 341 350 349
608 608 350 349 348
609 609 349 348 347
610 610 348 347 345
611 611 347 345 346
612 612 347 345 344
613 613 346 345 344
614 614 341 340 338
615 615 341 340 335
616 616 352 351 353
617 617 352 351 354
618 618 353 351 354
619 619 351 354 355
620 620 354 355 356
621 621 355 356 357
622 622 355 356 358
623 623 356 357 362
624 624 357 362 360
625 625 362 360 358
626 626 360 358 356
627 627 358 356 357
628 628 356 358 359
629 629 361 360 362
630 630 361 360 358
631 631 360 358 359
632 632 358 359 373
633 633 359 373 374
634 634 359 373 376
635 635 359 373 375
636 636 362 363 364
637 637 362 363 372
638 638 363 364 365
639 639 364 363 372
640 640 364 365 366
641 641 365 366 372
642 642 365 366 367
643 643 366 372 363
644 644 366 372 371
645 645 372 366 367
646 646 363 372 371
647 647 372 371 370
648 648 371 370 369
649 649 370 369 367
650 650 369 367 368
651 651 369 367 366
652 652 368 367 366
653 653 363 362 360
654 654 363 362 357
655 655 374 373 375
656 656 374 373 376
657 657 375 373 376
658 658 373 376 377
659 659 376 377 378
660 660 377 378 379
661 661 377 378 380
662 662 378 379 384
663 663 379 384 382
664 664 384 382 380
665 665 382 380 378
666 666 380 378 379
667 667 378 380 381
668 668 383 382 384
669 669 383 382 380
670 670 382 380 381
671 671 380 381 396
672 672 381 396 397
673 673 381 396 399
674 674 381 396 398
675 675 384 385 386
676 676 384 385 395
677 677 385 386 387
678 678 386 385 395
679 679 386 387 388
680 680 387 388 395
681 681 387 388 389
682 682 388 395 385
683 683 395 388 389
684 684 388 395 394
685 685 385 395 394
686 686 388 389 390
687 687 388 389 391
688 688 390 389 391
689 689 389 391 392
690 690 391 392 393
691 691 391 392 394
692 692 393 392 394
693 693 392 394 395
694 694 385 384 382
695 695 385 384 379
696 696 397 396 398
697 697 397 396 399
698 698 398 396 399
699 699 396 399 400
700 700 399 400 401
701 701 400 401 402
702 702 400 401 403
703 703 401 402 407
704 704 402 407 405
705 705 407 405 403
706 706 405 403 401
707 707 403 401 402
708 708 401 403 404
709 709 406 405 407
710 710 406 405 403
711 711 405 403 404
712 712 403 404 416
713 713 404 416 417
714 714 404 416 419
715 715 404 416 418
716 716 407 408 415
717 717 407 408 409
718 718 408 415 414
719 719 415 408 409
720 720 415 414 412
721 721 414 412 413
722 722 414 412 411
723 723 413 412 411
724 724 412 411 409
725 725 411 409 410
726 726 411 409 408
727 727 410 409 408
728 728 408 407 405
729 729 408 407 402
730 730 417 416 418
731 731 417 416 419
732 732 418 416 419
733 733 416 419 420
734 734 419 420 421
735 735 420 421 422
736 736 420 421 423
737 737 421 422 427
738 738 422 427 425
739 739 427 425 423
740 740 425 423 421
741 741 423 421 422
742 742 421 423 424
743 743 426 425 427
744 744 426 425 423
745 745 425 423 424
746 746 423 424 436
747 747 424 436 437
748 748 424 436 439
749 749 424 436 438
750 750 427 428 435
751 751 427 428 429
752 752 428 435 434
753 753 435 428 429
754 754 435 434 432
755 755 434 432 433
756 756 434 432 431
757 757 433 432 431
758 758 432 431 429
759 759 431 429 430
760 760 431 429 428
761 761 430 429 428
762 762 428 427 425
763 763 428 427 422
764 764 437 436 438
765 765 437 436 439
766 766 438 436 439
767 767 436 439 440
768 768 439 440 441
769 769 440 441 442
770 770 440 441 443
771 771 441 442 447
772 772 442 447 445
773 773 447 445 443
774 774 445 443 441
775 775 443 441 442
776 776 441 443 444
777 777 446 445 447
778 778 446 445 443
779 779 445 443 444
780 780 443 444 459
781 781 444 459 460
782 782 444 459 462
783 783 444 459 461
784 784 447 448 449
785 785 447 448 458
786 786 448 449 450
787 787 449 448 458
788 788 449 450 451
789 789 450 451 458
790 790 450 451 452
791 791 451 458 448
792 792 458 451 452
793 793 451 458 457
794 794 448 458 457
795 795 451 452 453
796 796 451 452 454
797 797 453 452 454
798 798 452 454 455
799 799 454 455 456
800 800 454 455 457
801 801 456 455 457
802 802 455 457 458
803 803 448 447 445
804 804 448 447 442
805 805 460 459 461
806 806 460 459 462
807 807 461 459 462
808 808 459 462 463
809 809 462 463 464
810 810 463 464 465
811 811 463 464 466
812 812 464 465 470
813 813 465 470 468
814 814 470 468 466
815 815 468 466 464
816 816 466 464 465
817 817 464 466 467
818 818 469 468 470
819 819 469 468 466
820 820 468 466 467
821 821 466 467 479
822 822 467 479 480
823 823 467 479 482
824 824 467 479 481
825 825 470 471 478
826 826 470 471 472
827 827 471 478 477
828 828 478 471 472
829 829 478 477 475
830 830 477 475 476
831 831 477 475 474
832 832 476 475 474
833 833 475 474 472
834 834 474 472 473
835 835 474 472 471
836 836 473 472 471
837 837 471 470 468
838 838 471 470 465
839 839 480 479 481
840 840 480 479 482
841 841 481 479 482
842 842 479 482 483
843 843 482 483 484
844 844 483 484 485
845 845 483 484 486
846 846 484 485 490
847 847 485 490 488
848 848 490 488 486
849 849 488 486 484
850 850 486 484 485
851 851 484 486 487
852 852 489 488 490
853 853 489 488 486
854 854 488 486 487
855 855 486 487 499
856 856 487 499 500
857 857 487 499 502
858 858 487 499 501
859 859 490 491 498
860 860 490 491 492
861 861 491 498 497
862 862 498 491 492
863 863 498 497 495
864 864 497 495 496
865 865 497 495 494
866 866 496 495 494
867 867 495 494 492
868 868 494 492 493
869 869 494 492 491
870 870 493 492 491
871 871 491 490 488
872 872 491 490 485
873 873 500 499 501
874 874 500 499 502
875 875 501 499 502
876 876 499 502 503
877 877 502 503 504
878 878 503 504 505
879 879 503 504 506
880 880 504 505 510
881 881 505 510 508
882 882 510 508 506
883 883 508 506 504
884 884 506 504 505
885 885 504 506 507
886 886 509 508 510
887 887 509 508 506
888 888 508 506 507
889 889 506 507 521
890 890 507 521 522
891 891 507 521 524
892 892 507 521 523
893 893 510 511 512
894 894 510 511 520
895 895 511 512 513
896 896 512 511 520
897 897 512 513 514
898 898 513 514 520
899 899 513 514 515
900 900 514 520 511
901 901 514 520 519
902 902 520 514 515
903 903 511 520 519
904 904 520 519 518
905 905 519 518 517
906 906 518 517 515
907 907 517 515 516
908 908 517 515 514
909 909 516 515 514
910 910 511 510 508
911 911 511 510 505
912 912 522 521 523
913 913 522 521 524
914 914 523 521 524
915 915 521 524 525
916 916 524 525 526
917 917 525 526 527
918 918 525 526 528
919 919 526 527 532
920 920 527 532 530
921 921 532 530 528
922 922 530 528 526
923 923 528 526 527
924 924 526 528 529
925 925 531 530 532
926 926 531 530 528
927 927 530 528 529
928 928 528 529 541
929 929 529 541 542
930 930 529 541 544
931 931 529 541 543
932 932 532 533 540
933 933 532 533 534
934 934 533 540 539
935 935 540 533 534
936 936 540 539 537
937 937 539 537 538
938 938 539 537 536
939 939 538 537 536
940 940 537 536 534
941 941 536 534 535
942 942 536 534 533
943 943 535 534 533
944 944 533 532 530
945 945 533 532 527
946 946 542 541 543
947 947 542 541 544
948 948 543 541 544
949 949 541 544 545
950 950 544 545 546
951 951 545 546 547
952 952 545 546 548
953 953 546 547 552
954 954 547 552 550
955 955 552 550 548
956 956 550 548 546
957 957 548 546 547
958 958 546 548 549
959 959 551 550 552
960 960 551 550 548
961 961 550 548 549
962 962 548 549 563
963 963 549 563 564
964 964 549 563 566
965 965 549 563 565
966 966 552 553 554
967 967 552 553 562
968 968 553 554 555
969 969 554 553 562
970 970 554 555 556
971 971 555 556 562
972 972 555 556 557
973 973 556 562 553
974 974 556 562 561
975 975 562 556 557
976 976 553 562 561
977 977 562 561 560
978 978 561 560 559
979 979 560 559 557
980 980 559 557 558
981 981 559 557 556
982 982 558 557 556
983 983 553 552 550
984 984 553 552 547
985 985 564 563 565
986 986 564 563 566
987 987 565 563 566
988 988 563 566 567
989 989 566 567 568
990 990 567 568 569
991 991 567 568 570
992 992 568 569 574
993 993 569 574 572
994 994 574 572 570
995 995 572 570 568
996 996 570 568 569
997 997 568 570 571
998 998 573 572 574
999 999 573 572 570
1000 1000 572 570 571
1001 1001 570 571 586
1002 1002 571 586 587
1003 1003 571 586 589
1004 1004 571 586 588
1005 1005 574 575 576
1006 1006 574 575 585
1007 1007 575 576 577
1008 1008 576 575 585
1009 1009 576 577 578
1010 1010 577 578 585
1011 1011 577 578 579
1012 1012 578 585 575
1013 1013 585 578 579
1014 1014 578 585 584
1015 1015 575 585 584
1016 1016 578 579 580
1017 1017 578 579 581
1018 1018 580 579 581
1019 1019 579 581 582
1020 1020 581 582 583
1021 1021 581 582 584
1022 1022 583 582 584
1023 1023 582 584 585
1024 1024 575 574 572
1025 1025 575 574 569
1026 1026 587 586 588
1027 1027 587 586 589
1028 1028 588 586 589
1029 1029 586 589 590
1030 1030 589 590 591
1031 1031 590 591 592
1032 1032 590 591 593
1033 1033 591 592 597
1034 1034 592 597 595
1035 1035 597 595 593
1036 1036 595 593 591
1037 1037 593 591 592
1038 1038 591 593 594
1039 1039 596 595 597
1040 1040 596 595 593
1041 1041 595 593 594
1042 1042 593 594 606
1043 1043 594 606 607
1044 1044 594 606 609
1045 1045 594 606 608
1046 1046 597 598 605
1047 1047 597 598 599
1048 1048 598 605 604
1049 1049 605 598 599
1050 1050 605 604 602
1051 1051 604 602 603
1052 1052 604 602 601
1053 1053 603 602 601
1054 1054 602 601 599
1055 1055 601 599 600
1056 1056 601 599 598
1057 1057 600 599 598
1058 1058 598 597 595
1059 1059 598 597 592
1060 1060 607 606 608
1061 1061 607 606 609
1062 1062 608 606 609
1063 1063 606 609 610
1064 1064 609 610 611
1065 1065 610 611 612
1066 1066 610 611 613
1067 1067 611 612 617
1068 1068 612 617 615
1069 1069 617 615 613
1070 1070 615 613 611
1071 1071 613 611 612
1072 1072 611 613 614
1073 1073 616 615 617
1074 1074 616 615 613
1075 1075 615 613 614
1076 1076 613 614 626
1077 1077 614 626 627
1078 1078 614 626 629
1079 1079 614 626 628
1080 1080 617 618 625
1081 1081 617 618 619
1082 1082 618 625 624
1083 1083 625 618 619
1084 1084 625 624 622
1085 1085 624 622 623
1086 1086 624 622 621
1087 1087 623 622 621
1088 1088 622 621 619
1089 1089 621 619 620
1090 1090 621 619 618
1091 1091 620 619 618
1092 1092 618 617 615
1093 1093 618 617 612
1094 1094 627 626 628
1095 1095 627 626 629
1096 1096 628 626 629
1097 1097 626 629 630
1098 1098 629 630 631
1099 1099 630 631 632
1100 1100 630 631 633
1101 1101 631 632 637
1102 1102 632 637 635
1103 1103 637 635 633
1104 1104 635 633 631
1105 1105 633 631 632
1106 1106 631 633 634
1107 1107 636 635 637
1108 1108 636 635 633
1109 1109 635 633 634
1110 1110 633 634 646
1111 1111 634 646 647
1112 1112 634 646 649
1113 1113 634 646 648
1114 1114 637 638 645
1115 1115 637 638 639
1116 1116 638 645 644
1117 1117 645 638 639
1118 1118 645 644 642
1119 1119 644 642 643
1120 1120 644 642 641
1121 1121 643 642 641
1122 1122 642 641 639
1123 1123 641 639 640
1124 1124 641 639 638
1125 1125 640 639 638
1126 1126 638 637 635
1127 1127 638 637 632
1128 1128 647 646 648
1129 1129 647 646 649
1130 1130 648 646 649
1131 1131 646 649 650
1132 1132 649 650 651
1133 1133 650 651 652
1134 1134 650 651 653
1135 1135 651 652 657
1136 1136 652 657 655
1137 1137 657 655 653
1138 1138 655 653 651
1139 1139 653 651 652
1140 1140 651 653 654
1141 1141 656 655 657
1142 1142 656 655 653
1143 1143 655 653 654
1144 1144 653 654 669
1145 1145 654 669 670
1146 1146 654 669 672
1147 1147 654 669 671
1148 1148 657 658 659
1149 1149 657 658 668
1150 1150 658 659 660
1151 1151 659 658 668
1152 1152 659 660 661
1153 1153 660 661 668
1154 1154 660 661 662
1155 1155 661 668 658
1156 1156 668 661 662
1157 1157 661 668 667
1158 1158 658 668 667
1159 1159 661 662 663
1160 1160 661 662 664
1161 1161 663 662 664
1162 1162 662 664 665
1163 1163 664 665 666
1164 1164 664 665 667
1165 1165 666 665 667
1166 1166 665 667 668
1167 1167 658 657 655
1168 1168 658 657 652
1169 1169 670 669 671
1170 1170 670 669 672
1171 1171 671 669 672
1172 1172 669 672 673
1173 1173 672 673 674
1174 1174 673 674 675
1175 1175 673 674 676
1176 1176 674 675 680
1177 1177 675 680 678
1178 1178 680 678 676
1179 1179 678 676 674
1180 1180 676 674 675
1181 1181 674 676 677
1182 1182 679 678 680
1183 1183 679 678 676
1184 1184 678 676 677
1185 1185 676 677 692
1186 1186 677 692 693
1187 1187 677 692 695
1188 1188 677 692 694
1189 1189 680 681 682
1190 1190 680 681 691
1191 1191 681 682 683
1192 1192 682 681 691
1193 1193 682 683 684
1194 1194 683 684 691
1195 1195 683 684 685
1196 1196 684 691 681
1197 1197 691 684 685
1198 1198 684 691 690
1199 1199 681 691 690
1200 1200 684 685 686
1201 1201 684 685 687
1202 1202 686 685 687
1203 1203 685 687 688
1204 1204 687 688 689
1205 1205 687 688 690
1206 1206 689 688 690
1207 1207 688 690 691
1208 1208 681 680 678
1209 1209 681 680 675
1210 1210 693 692 694
1211 1211 693 692 695
1212 1212 694 692 695
1213 1213 692 695 696
1214 1214 695 696 697
1215 1215 696 697 698
1216 1216 696 697 699
1217 1217 697 698 703
1218 1218 698 703 701
1219 1219 703 701 699
1220 1220 701 699 697
1221 1221 699 697 698
1222 1222 697 699 700
1223 1223 702 701 703
1224 1224 702 701 699
1225 1225 701 699 700
1226 1226 699 700 715
1227 1227 700 715 716
1228 1228 700 715 718
1229 1229 700 715 717
1230 1230 703 704 705
1231 1231 703 704 714
1232 1232 704 705 706
1233 1233 705 704 714
1234 1234 705 706 707
1235 1235 706 707 714
1236 1236 706 707 708
1237 1237 707 714 704
1238 1238 714 707 708
1239 1239 707 714 713
1240 1240 704 714 713
1241 1241 707 708 709
1242 1242 707 708 710
1243 1243 709 708 710
1244 1244 708 710 711
1245 1245 710 711 712
1246 1246 710 711 713
1247 1247 712 711 713
1248 1248 711 713 714
1249 1249 704 703 701
1250 1250 704 703 698
1251 1251 716 715 717
1252 1252 716 715 718
1253 1253 717 715 718
1254 1254 715 718 719
1255 1255 718 719 720
1256 1256 719 720 721
1257 1257 719 720 722
1258 1258 720 721 726
1259 1259 721 726 724
1260 1260 726 724 722
1261 1261 724 722 720
1262 1262 722 720 721
1263 1263 720 722 723
1264 1264 725 724 726
1265 1265 725 724 722
1266 1266 724 722 723
1267 1267 722 723 738
1268 1268 723 738 739
1269 1269 723 738 741
1270 1270 723 738 740
1271 1271 726 727 728
1272 1272 726 727 737
1273 1273 727 728 729
1274 1274 728 727 737
1275 1275 728 729 730
1276 1276 729 730 737
1277 1277 729 730 731
1278 1278 730 737 727
1279 1279 737 730 731
1280 1280 730 737 736
1281 1281 727 737 736
1282 1282 730 731 732
1283 1283 730 731 733
1284 1284 732 731 733
1285 1285 731 733 734
1286 1286 733 734 735
1287 1287 733 734 736
1288 1288 735 734 736
1289 1289 734 736 737
1290 1290 727 726 724
1291 1291 727 726 721
1292 1292 739 738 740
1293 1293 739 738 741
1294 1294 740 738 741
1295 1295 738 741 742
1296 1296 741 742 743
1297 1297 742 743 744
1298 1298 742 743 745
1299 1299 743 744 749
1300 1300 744 749 747
1301 1301 749 747 745
1302 1302 747 745 743
1303 1303 745 743 744
1304 1304 743 745 746
1305 1305 748 747 749
1306 1306 748 747 745
1307 1307 747 745 746
1308 1308 745 746 760
1309 1309 746 760 761
1310 1310 746 760 763
1311 1311 746 760 762
1312 1312 749 750 751
1313 1313 749 750 759
1314 1314 750 751 752
1315 1315 751 750 759
1316 1316 751 752 753
1317 1317 752 753 759
1318 1318 752 753 754
1319 1319 753 759 750
1320 1320 753 759 758
1321 1321 759 753 754
1322 1322 750 759 758
1323 1323 759 758 757
1324 1324 758 757 756
1325 1325 757 756 754
1326 1326 756 754 755
1327 1327 756 754 753
1328 1328 755 754 753
1329 1329 750 749 747
1330 1330 750 749 744
1331 1331 761 760 762
1332 1332 761 760 763
1333 1333 762 760 763
1334 1334 760 763 764
1335 1335 763 764 765
1336 1336 764 765 766
1337 1337 764 765 767
1338 1338 765 766 771
1339 1339 766 771 769
1340 1340 771 769 767
1341 1341 769 767 765
1342 1342 767 765 766
1343 1343 765 767 768
1344 1344 770 769 771
1345 1345 770 769 767
1346 1346 769 767 768
1347 1347 767 768 782
1348 1348 768 782 783
1349 1349 768 782 785
1350 1350 768 782 784
1351 1351 771 772 773
1352 1352 771 772 781
1353 1353 772 773 774
1354 1354 773 772 781
1355 1355 773 774 775
1356 1356 774 775 781
1357 1357 774 775 776
1358 1358 775 781 772
1359 1359 775 781 780
1360 1360 781 775 776
1361 1361 772 781 780
1362 1362 781 780 779
1363 1363 780 779 778
1364 1364 779 778 776
1365 1365 778 776 777
1366 1366 778 776 775
1367 1367 777 776 775
1368 1368 772 771 769
1369 1369 772 771 766
1370 1370 783 782 784
1371 1371 783 782 785
1372 1372 784 782 785
1373 1373 782 785 786
1374 1374 785 786 787
1375 1375 786 787 788
1376 1376 786 787 789
1377 1377 787 788 793
1378 1378 788 793 791
1379 1379 793 791 789
1380 1380 791 789 787
1381 1381 789 787 788
1382 1382 787 789 790
1383 1383 792 791 793
1384 1384 792 791 789
1385 1385 791 789 790
1386 1386 789 790 804
1387 1387 790 804 805
1388 1388 790 804 807
1389 1389 790 804 806
1390 1390 793 794 795
1391 1391 793 794 803
1392 1392 794 795 796
1393 1393 795 794 803
1394 1394 795 796 797
1395 1395 796 797 803
1396 1396 796 797 798
1397 1397 797 803 794
1398 1398 797 803 802
1399 1399 803 797 798
1400 1400 794 803 802
1401 1401 803 802 801
1402 1402 802 801 800
1403 1403 801 800 798
1404 1404 800 798 799
1405 1405 800 798 797
1406 1406 799 798 797
1407 1407 794 793 791
1408 1408 794 793 788
1409 1409 805 804 806
1410 1410 805 804 807
1411 1411 806 804 807
1412 1412 804 807 808
1413 1413 807 808 809
1414 1414 808 809 810
1415 1415 808 809 811
1416 1416 809 810 815
1417 1417 810 815 813
1418 1418 815 813 811
1419 1419 813 811 809
1420 1420 811 809 810
1421 1421 809 811 812
1422 1422 814 813 815
1423 1423 814 813 811
1424 1424 813 811 812
1425 1425 811 812 827
1426 1426 812 827 828
1427 1427 812 827 830
1428 1428 812 827 829
1429 1429 815 816 817
1430 1430 815 816 826
1431 1431 816 817 818
1432 1432 817 816 826
1433 1433 817 818 819
1434 1434 818 819 826
1435 1435 818 819 820
1436 1436 819 826 816
1437 1437 826 819 820
1438 1438 819 826 825
1439 1439 816 826 825
1440 1440 819 820 821
1441 1441 819 820 822
1442 1442 821 820 822
1443 1443 820 822 823
1444 1444 822 823 824
1445 1445 822 823 825
1446 1446 824 823 825
1447 1447 823 825 826
1448 1448 816 815 813
1449 1449 816 815 810
1450 1450 828 827 829
1451 1451 828 827 830
1452 1452 829 827 830
1453 1453 827 830 831
1454 1454 830 831 832
1455 1455 831 832 833
1456 1456 831 832 834
1457 1457 832 833 838
1458 1458 833 838 836
1459 1459 838 836 834
1460 1460 836 834 832
1461 1461 834 832 833
1462 1462 832 834 835
1463 1463 837 836 838
1464 1464 837 836 834
1465 1465 836 834 835
1466 1466 834 835 847
1467 1467 835 847 848
1468 1468 835 847 850
1469 1469 835 847 849
1470 1470 838 839 846
1471 1471 838 839 840
1472 1472 839 846 845
1473 1473 846 839 840
1474 1474 846 845 843
1475 1475 845 843 844
1476 1476 845 843 842
1477 1477 844 843 842
1478 1478 843 842 840
1479 1479 842 840 841
1480 1480 842 840 839
1481 1481 841 840 839
1482 1482 839 838 836
1483 1483 839 838 833
1484 1484 848 847 849
1485 1485 848 847 850
1486 1486 849 847 850
1487 1487 847 850 851
1488 1488 850 851 852
1489 1489 851 852 853
1490 1490 851 852 854
1491 1491 852 853 858
1492 1492 853 858 856
1493 1493 858 856 854
1494 1494 856 854 852
1495 1495 854 852 853
1496 1496 852 854 855
1497 1497 857 856 858
1498 1498 857 856 854
1499 1499 856 854 855
1500 1500 854 855 867
1501 1501 855 867 868
1502 1502 855 867 870
1503 1503 855 867 869
1504 1504 858 859 866
1505 1505 858 859 860
1506 1506 859 866 865
1507 1507 866 859 860
1508 1508 866 865 863
1509 1509 865 863 864
1510 1510 865 863 862
1511 1511 864 863 862
1512 1512 863 862 860
1513 1513 862 860 861
1514 1514 862 860 859
1515 1515 861 860 859
1516 1516 859 858 856
1517 1517 859 858 853
1518 1518 868 867 869
1519 1519 868 867 870
1520 1520 869 867 870
1521 1521 867 870 871
1522 1522 870 871 872
1523 1523 871 872 873
1524 1524 871 872 874
1525 1525 872 873 878
1526 1526 873 878 876
1527 1527 878 876 874
1528 1528 876 874 872
1529 1529 874 872 873
1530 1530 872 874 875
1531 1531 877 876 878
1532 1532 877 876 874
1533 1533 876 874 875
1534 1534 874 875 890
1535 1535 875 890 891
1536 1536 875 890 893
1537 1537 875 890 892
1538 1538 878 879 880
1539 1539 878 879 889
1540 1540 879 880 881
1541 1541 880 879 889
1542 1542 880 881 882
1543 1543 881 882 889
1544 1544 881 882 883
1545 1545 882 889 879
1546 1546 889 882 883
1547 1547 882 889 888
1548 1548 879 889 888
1549 1549 882 883 884
1550 1550 882 883 885
1551 1551 884 883 885
1552 1552 883 885 886
1553 1553 885 886 887
1554 1554 885 886 888
1555 1555 887 886 888
1556 1556 886 888 889
1557 1557 879 878 876
1558 1558 879 878 873
1559 1559 891 890 892
1560 1560 891 890 893
1561 1561 892 890 893
1562 1562 890 893 894
1563 1563 893 894 895
1564 1564 894 895 896
1565 1565 894 895 897
1566 1566 895 896 901
1567 1567 896 901 899
1568 1568 901 899 897
1569 1569 899 897 895
1570 1570 897 895 896
1571 1571 895 897 898
1572 1572 900 899 901
1573 1573 900 899 897
1574 1574 899 897 898
1575 1575 897 898 910
1576 1576 898 910 911
1577 1577 898 910 913
1578 1578 898 910 912
1579 1579 901 902 909
1580 1580 901 902 903
1581 1581 902 909 908
1582 1582 909 902 903
1583 1583 909 908 906
1584 1584 908 906 907
1585 1585 908 906 905
1586 1586 907 906 905
1587 1587 906 905 903
1588 1588 905 903 904
1589 1589 905 903 902
1590 1590 904 903 902
1591 1591 902 901 899
1592 1592 902 901 896
1593 1593 911 910 912
1594 1594 911 910 913
1595 1595 912 910 913
1596 1596 910 913 914
1597 1597 913 914 915
1598 1598 914 915 916
1599 1599 914 915 917
1600 1600 915 916 921
1601 1601 916 921 919
1602 1602 921 919 917
1603 1603 919 917 915
1604 1604 917 915 916
1605 1605 915 917 918
1606 1606 920 919 921
1607 1607 920 919 917
1608 1608 919 917 918
1609 1609 917 918 933
1610 1610 918 933 934
1611 1611 918 933 936
1612 1612 918 933 935
1613 1613 921 922 923
1614 1614 921 922 932
1615 1615 922 923 924
1616 1616 923 922 932
1617 1617 923 924 925
1618 1618 924 925 932
1619 1619 924 925 926
1620 1620 925 932 922
1621 1621 932 925 926
1622 1622 925 932 931
1623 1623 922 932 931
1624 1624 925 926 927
1625 1625 925 926 928
1626 1626 927 926 928
1627 1627 926 928 929
1628 1628 928 929 930
1629 1629 928 929 931
1630 1630 930 929 931
1631 1631 929 931 932
1632 1632 922 921 919
1633 1633 922 921 916
1634 1634 934 933 935
1635 1635 934 933 936
1636 1636 935 933 936
1637 1637 933 936 937
1638 1638 936 937 938
1639 1639 937 938 939
1640 1640 937 938 940
1641 1641 938 939 944
1642 1642 939 944 942
1643 1643 944 942 940
1644 1644 942 940 938
1645 1645 940 938 939
1646 1646 938 940 941
1647 1647 943 942 944
1648 1648 943 942 940
1649 1649 942 940 941
1650 1650 940 941 953
1651 1651 941 953 954
1652 1652 941 953 956
1653 1653 941 953 955
1654 1654 944 945 952
1655 1655 944 945 946
1656 1656 945 952 951
1657 1657 952 945 946
1658 1658 952 951 949
1659 1659 951 949 950
1660 1660 951 949 948
1661 1661 950 949 948
1662 1662 949 948 946
1663 1663 948 946 947
1664 1664 948 946 945
1665 1665 947 946 945
1666 1666 945 944 942
1667 1667 945 944 939
1668 1668 954 953 955
1669 1669 954 953 956
1670 1670 955 953 956
1671 1671 953 956 957
1672 1672 956 957 958
1673 1673 957 958 959
1674 1674 957 958 960
1675 1675 958 959 964
1676 1676 959 964 962
1677 1677 964 962 960
1678 1678 962 960 958
1679 1679 960 958 959
1680 1680 958 960 961
1681 1681 963 962 964
1682 1682 963 962 960
1683 1683 962 960 961
1684 1684 960 961 975
1685 1685 961 975 976
1686 1686 961 975 978
1687 1687 961 975 977
1688 1688 964 965 966
1689 1689 964 965 974
1690 1690 965 966 967
1691 1691 966 965 974
1692 1692 966 967 968
1693 1693 967 968 974
1694 1694 967 968 969
1695 1695 968 974 965
1696 1696 968 974 973
1697 1697 974 968 969
1698 1698 965 974 973
1699 1699 974 973 972
1700 1700 973 972 971
1701 1701 972 971 969
1702 1702 971 969 970
1703 1703 971 969 968
1704 1704 970 969 968
1705 1705 965 964 962
1706 1706 965 964 959
1707 1707 976 975 977
1708 1708 976 975 978
1709 1709 977 975 978
1710 1710 975 978 979
1711 1711 978 979 980
1712 1712 979 980 981
1713 1713 979 980 982
1714 1714 980 981 986
1715 1715 981 986 984
1716 1716 986 984 982
1717 1717 984 982 980
1718 1718 982 980 981
1719 1719 980 982 983
1720 1720 985 984 986
1721 1721 985 984 982
1722 1722 984 982 983
1723 1723 982 983 998
1724 1724 983 998 999
1725 1725 983 998 1001
1726 1726 983 998 1000
1727 1727 986 987 988
1728 1728 986 987 997
1729 1729 987 988 989
1730 1730 988 987 997
1731 1731 988 989 990
1732 1732 989 990 997
1733 1733 989 990 991
1734 1734 990 997 987
1735 1735 997 990 991
1736 1736 990 997 996
1737 1737 987 997 996
1738 1738 990 991 992
1739 1739 990 991 993
1740 1740 992 991 993
1741 1741 991 993 994
1742 1742 993 994 995
1743 1743 993 994 996
1744 1744 995 994 996
1745 1745 994 996 997
1746 1746 987 986 984
1747 1747 987 986 981
1748 1748 999 998 1000
1749 1749 999 998 1001
1750 1750 1000 998 1001
1751 1751 998 1001 1002
1752 1752 1001 1002 1003
1753 1753 1002 1003 1004
1754 1754 1002 1003 1005
1755 1755 1003 1004 1009
1756 1756 1004 1009 1007
1757 1757 1009 1007 1005
1758 1758 1007 1005 1003
1759 1759 1005 1003 1004
1760 1760 1003 1005 1006
1761 1761 1008 1007 1009
1762 1762 1008 1007 1005
1763 1763 1007 1005 1006
1764 1764 1005 1006 1018
1765 1765 1006 1018 1019
1766 1766 1006 1018 1021
1767 1767 1006 1018 1020
1768 1768 1009 1010 1017
1769 1769 1009 1010 1011
1770 1770 1010 1017 1016
1771 1771 1017 1010 1011
1772 1772 1017 1016 1014
1773 1773 1016 1014 1015
1774 1774 1016 1014 1013
1775 1775 1015 1014 1013
1776 1776 1014 1013 1011
1777 1777 1013 1011 1012
1778 1778 1013 1011 1010
1779 1779 1012 1011 1010
1780 1780 1010 1009 1007
1781 1781 1010 1009 1004
1782 1782 1019 1018 1020
1783 1783 1019 1018 1021
1784 1784 1020 1018 1021
1785 1785 1018 1021 1022
1786 1786 1021 1022 1023
1787 1787 1022 1023 1024
1788 1788 1022 1023 1025
1789 1789 1023 1024 1029
1790 1790 1024 1029 1027
1791 1791 1029 1027 1025
1792 1792 1027 1025 1023
1793 1793 1025 1023 1024
1794 1794 1023 1025 1026
1795 1795 1028 1027 1029
1796 1796 1028 1027 1025
1797 1797 1027 1025 1026
1798 1798 1025 1026 1038
1799 1799 1026 1038 1039
1800 1800 1026 1038 1041
1801 1801 1026 1038 1040
1802 1802 1029 1030 1037
1803 1803 1029 1030 1031
1804 1804 1030 1037 1036
1805 1805 1037 1030 1031
1806 1806 1037 1036 1034
1807 1807 1036 1034 1035
1808 1808 1036 1034 1033
1809 1809 1035 1034 1033
1810 1810 1034 1033 1031
1811 1811 1033 1031 1032
1812 1812 1033 1031 1030
1813 1813 1032 1031 1030
1814 1814 1030 1029 1027
1815 1815 1030 1029 1024
1816 1816 1039 1038 1040
1817 1817 1039 1038 1041
1818 1818 1040 1038 1041
1819 1819 1038 1041 1042
1820 1820 1041 1042 1043
1821 1821 1042 1043 1044
1822 1822 1042 1043 1045
1823 1823 1043 1044 1049
1824 1824 1044 1049 1047
1825 1825 1049 1047 1045
1826 1826 1047 1045 1043
1827 1827 1045 1043 1044
1828 1828 1043 1045 1046
1829 1829 1048 1047 1049
1830 1830 1048 1047 1045
1831 1831 1047 1045 1046
1832 1832 1045 1046 1058
1833 1833 1046 1058 1059
1834 1834 1046 1058 1061
1835 1835 1046 1058 1060
1836 1836 1049 1050 1057
1837 1837 1049 1050 1051
1838 1838 1050 1057 1056
1839 1839 1057 1050 1051
1840 1840 1057 1056 1054
1841 1841 1056 1054 1055
1842 1842 1056 1054 1053
1843 1843 1055 1054 1053
1844 1844 1054 1053 1051
1845 1845 1053 1051 1052
1846 1846 1053 1051 1050
1847 1847 1052 1051 1050
1848 1848 1050 1049 1047
1849 1849 1050 1049 1044
1850 1850 1059 1058 1060
1851 1851 1059 1058 1061
1852 1852 1060 1058 1061
1853 1853 1058 1061 1062
1854 1854 1061 1062 1063
1855 1855 1062 1063 1064
1856 1856 1062 1063 1065
1857 1857 1063 1064 1069
1858 1858 1064 1069 1067
1859 1859 1069 1067 1065
1860 1860 1067 1065 1063
1861 1861 1065 1063 1064
1862 1862 1063 1065 1066
1863 1863 1068 1067 1069
1864 1864 1068 1067 1065
1865 1865 1067 1065 1066
1866 1866 1065 1066 1081
1867 1867 1066 1081 1082
1868 1868 1066 1081 1084
1869 1869 1066 1081 1083
1870 1870 1069 1070 1071
1871 1871 1069 1070 1080
1872 1872 1070 1071 1072
1873 1873 1071 1070 1080
1874 1874 1071 1072 1073
1875 1875 1072 1073 1080
1876 1876 1072 1073 1074
1877 1877 1073 1080 1070
1878 1878 1080 1073 1074
1879 1879 1073 1080 1079
1880 1880 1070 1080 1079
1881 1881 1073 1074 1075
1882 1882 1073 1074 1076
1883 1883 1075 1074 1076
1884 1884 1074 1076 1077
1885 1885 1076 1077 1078
1886 1886 1076 1077 1079
1887 1887 1078 1077 1079
1888 1888 1077 1079 1080
1889 1889 1070 1069 1067
1890 1890 1070 1069 1064
1891 1891 1082 1081 1083
1892 1892 1082 1081 1084
1893 1893 1083 1081 1084
1894 1894 1081 1084 1085
1895 1895 1084 1085 1086
1896 1896 1085 1086 1087
1897 1897 1085 1086 1088
1898 1898 1086 1087 1092
1899 1899 1087 1092 1090
1900 1900 1092 1090 1088
1901 1901 1090 1088 1086
1902 1902 1088 1086 1087
1903 1903 1086 1088 1089
1904 1904 1091 1090 1092
1905 1905 1091 1090 1088
1906 1906 1090 1088 1089
1907 1907 1088 1089 1101
1908 1908 1089 1101 1102
1909 1909 1089 1101 1104
1910 1910 1089 1101 1103
1911 1911 1092 1093 1100
1912 1912 1092 1093 1094
1913 1913 1093 1100 1099
1914 1914 1100 1093 1094
1915 1915 1100 1099 1097
1916 1916 1099 1097 1098
1917 1917 1099 1097 1096
1918 1918 1098 1097 1096
1919 1919 1097 1096 1094
1920 1920 1096 1094 1095
1921 1921 1096 1094 1093
1922 1922 1095 1094 1093
1923 1923 1093 1092 1090
1924 1924 1093 1092 1087
1925 1925 1102 1101 1103
1926 1926 1102 1101 1104
1927 1927 1103 1101 1104
1928 1928 1101 1104 1105
1929 1929 1104 1105 1106
1930 1930 1105 1106 1107
1931 1931 1105 1106 1108
1932 1932 1106 1107 1112
1933 1933 1107 1112 1110
1934 1934 1112 1110 1108
1935 1935 1110 1108 1106
1936 1936 1108 1106 1107
1937 1937 1106 1108 1109
1938 1938 1111 1110 1112
1939 1939 1111 1110 1108
1940 1940 1110 1108 1109
1941 1941 1108 1109 1123
1942 1942 1109 1123 1124
1943 1943 1109 1123 1126
1944 1944 1109 1123 1125
1945 1945 1112 1113 1114
1946 1946 1112 1113 1122
1947 1947 1113 1114 1115
1948 1948 1114 1113 1122
1949 1949 1114 1115 1116
1950 1950 1115 1116 1122
1951 1951 1115 1116 1117
1952 1952 1116 1122 1113
1953 1953 1116 1122 1121
1954 1954 1122 1116 1117
1955 1955 1113 1122 1121
1956 1956 1122 1121 1120
1957 1957 1121 1120 1119
1958 1958 1120 1119 1117
1959 1959 1119 1117 1118
1960 1960 1119 1117 1116
1961 1961 1118 1117 1116
1962 1962 1113 1112 1110
1963 1963 1113 1112 1107
1964 1964 1124 1123 1125
1965 1965 1124 1123 1126
1966 1966 1125 1123 1126
1967 1967 1123 1126 1127
1968 1968 1126 1127 1128
1969 1969 1127 1128 1129
1970 1970 1127 1128 1130
1971 1971 1128 1129 1134
1972 1972 1129 1134 1132
1973 1973 1134 1132 1130
1974 1974 1132 1130 1128
1975 1975 1130 1128 1129
1976 1976 1128 1130 1131
1977 1977 1133 1132 1134
1978 1978 1133 1132 1130
1979 1979 1132 1130 1131
1980 1980 1130 1131 1145
1981 1981 1131 1145 1146
1982 1982 1131 1145 1148
1983 1983 1131 1145 1147
1984 1984 1134 1135 1136
1985 1985 1134 1135 1144
1986 1986 1135 1136 1137
1987 1987 1136 1135 1144
1988 1988 1136 1137 1138
1989 1989 1137 1138 1144
1990 1990 1137 1138 1139
1991 1991 1138 1144 1135
1992 1992 1138 1144 1143
1993 1993 1144 1138 1139
1994 1994 1135 1144 1143
1995 1995 1144 1143 1142
1996 1996 1143 1142 1141
1997 1997 1142 1141 1139
1998 1998 1141 1139 1140
1999 1999 1141 1139 1138
2000 2000 1140 1139 1138
2001 2001 1135 1134 1132
2002 2002 1135 1134 1129
2003 2003 1146 1145 1147
2004 2004 1146 1145 1148
2005 2005 1147 1145 1148
2006 2006 1145 1148 1149
2007 2007 1148 1149 1150
2008 2008 1149 1150 1151
2009 2009 1149 1150 1152
2010 2010 1150 1151 1156
2011 2011 1151 1156 1154
2012 2012 1156 1154 1152
2013 2013 1154 1152 1150
2014 2014 1152 1150 1151
2015 2015 1150 1152 1153
2016 2016 1155 1154 1156
2017 2017 1155 1154 1152
2018 2018 1154 1152 1153
2019 2019 1152 1153 1165
2020 2020 1153 1165 1166
2021 2021 1153 1165 1168
2022 2022 1153 1165 1167
2023 2023 1156 1157 1164
2024 2024 1156 1157 1158
2025 2025 1157 1164 1163
2026 2026 1164 1157 1158
2027 2027 1164 1163 1161
2028 2028 1163 1161 1162
2029 2029 1163 1161 1160
2030 2030 1162 1161 1160
2031 2031 1161 1160 1158
2032 2032 1160 1158 1159
2033 2033 1160 1158 1157
2034 2034 1159 1158 1157
2035 2035 1157 1156 1154
2036 2036 1157 1156 1151
2037 2037 1166 1165 1167
2038 2038 1166 1165 1168
2039 2039 1167 1165 1168
2040 2040 1165 1168 1169
2041 2041 1168 1169 1170
2042 2042 1169 1170 1171
2043 2043 1169 1170 1172
2044 2044 1170 1171 1176
2045 2045 1171 1176 1174
2046 2046 1176 1174 1172
2047 2047 1174 1172 1170
2048 2048 1172 1170 1171
2049 2049 1170 1172 1173
2050 2050 1175 1174 1176
2051 2051 1175 1174 1172
2052 2052 1174 1172 1173
2053 2053 1172 1173 1185
2054 2054 1173 1185 1186
2055 2055 1173 1185 1188
2056 2056 1173 1185 1187
2057 2057 1176 1177 1184
2058 2058 1176 1177 1178
2059 2059 1177 1184 1183
2060 2060 1184 1177 1178
2061 2061 1184 1183 1181
2062 2062 1183 1181 1182
2063 2063 1183 1181 1180
2064 2064 1182 1181 1180
2065 2065 1181 1180 1178
2066 2066 1180 1178 1179
2067 2067 1180 1178 1177
2068 2068 1179 1178 1177
2069 2069 1177 1176 1174
2070 2070 1177 1176 1171
2071 2071 1186 1185 1187
2072 2072 1186 1185 1188
2073 2073 1187 1185 1188
2074 2074 1185 1188 1189
2075 2075 1188 1189 1190
2076 2076 1189 1190 1191
2077 2077 1189 1190 1192
2078 2078 1190 1191 1196
2079 2079 1191 1196 1194
2080 2080 1196 1194 1192
2081 2081 1194 1192 1190
2082 2082 1192 1190 1191
2083 2083 1190 1192 1193
2084 2084 1195 1194 1196
2085 2085 1195 1194 1192
2086 2086 1194 1192 1193
2087 2087 1192 1193 1205
2088 2088 1193 1205 1206
2089 2089 1193 1205 1208
2090 2090 1193 1205 1207
2091 2091 1196 1197 1204
2092 2092 1196 1197 1198
2093 2093 1197 1204 1203
2094 2094 1204 1197 1198
2095 2095 1204 1203 1201
2096 2096 1203 1201 1202
2097 2097 1203 1201 1200
2098 2098 1202 1201 1200
2099 2099 1201 1200 1198
2100 2100 1200 1198 1199
2101 2101 1200 1198 1197
2102 2102 1199 1198 1197
2103 2103 1197 1196 1194
2104 2104 1197 1196 1191
2105 2105 1206 1205 1207
2106 2106 1206 1205 1208
2107 2107 1207 1205 1208
2108 2108 1205 1208 1209
2109 2109 1208 1209 1210
2110 2110 1209 1210 1211
2111 2111 1209 1210 1212
2112 2112 1210 1211 1216
2113 2113 1211 1216 1214
2114 2114 1216 1214 1212
2115 2115 1214 1212 1210
2116 2116 1212 1210 1211
2117 2117 1210 1212 1213
2118 2118 1215 1214 1216
2119 2119 1215 1214 1212
2120 2120 1214 1212 1213
2121 2121 1212 1213 1225
2122 2122 1213 1225 1226
2123 2123 1213 1225 1228
2124 2124 1213 1225 1227
2125 2125 1216 1217 1224
2126 2126 1216 1217 1218
2127 2127 1217 1224 1223
2128 2128 1224 1217 1218
2129 2129 1224 1223 1221
2130 2130 1223 1221 1222
2131 2131 1223 1221 1220
2132 2132 1222 1221 1220
2133 2133 1221 1220 1218
2134 2134 1220 1218 1219
2135 2135 1220 1218 1217
2136 2136 1219 1218 1217
2137 2137 1217 1216 1214
2138 2138 1217 1216 1211
2139 2139 1226 1225 1227
2140 2140 1226 1225 1228
2141 2141 1227 1225 1228
2142 2142 1225 1228 1229
2143 2143 1228 1229 1230
2144 2144 1229 1230 1231
2145 2145 1229 1230 1232
2146 2146 1230 1231 1236
2147 2147 1231 1236 1234
2148 2148 1236 1234 1232
2149 2149 1234 1232 1230
2150 2150 1232 1230 1231
2151 2151 1230 1232 1233
2152 2152 1235 1234 1236
2153 2153 1235 1234 1232
2154 2154 1234 1232 1233
2155 2155 1232 1233 1245
2156 2156 1233 1245 1246
2157 2157 1233 1245 1248
2158 2158 1233 1245 1247
2159 2159 1236 1237 1244
2160 2160 1236 1237 1238
2161 2161 1237 1244 1243
2162 2162 1244 1237 1238
2163 2163 1244 1243 1241
2164 2164 1243 1241 1242
2165 2165 1243 1241 1240
2166 2166 1242 1241 1240
2167 2167 1241 1240 1238
2168 2168 1240 1238 1239
2169 2169 1240 1238 1237
2170 2170 1239 1238 1237
2171 2171 1237 1236 1234
2172 2172 1237 1236 1231
2173 2173 1246 1245 1247
2174 2174 1246 1245 1248
2175 2175 1247 1245 1248
2176 2176 1245 1248 1249
2177 2177 1248 1249 1250
2178 2178 1249 1250 1251
2179 2179 1249 1250 1252
2180 2180 1250 1251 1256
2181 2181 1251 1256 1254
2182 2182 1256 1254 1252
2183 2183 1254 1252 1250
2184 2184 1252 1250 1251
2185 2185 1250 1252 1253
2186 2186 1255 1254 1256
2187 2187 1255 1254 1252
2188 2188 1254 1252 1253
2189 2189 1252 1253 1265
2190 2190 1253 1265 1266
2191 2191 1253 1265 1268
2192 2192 1253 1265 1267
2193 2193 1256 1257 1264
2194 2194 1256 1257 1258
2195 2195 1257 1264 1263
2196 2196 1264 1257 1258
2197 2197 1264 1263 1261
2198 2198 1263 1261 1262
2199 2199 1263 1261 1260
2200 2200 1262 1261 1260
2201 2201 1261 1260 1258
2202 2202 1260 1258 1259
2203 2203 1260 1258 1257
2204 2204 1259 1258 1257
2205 2205 1257 1256 1254
2206 2206 1257 1256 1251
2207 2207 1266 1265 1267
2208 2208 1266 1265 1268
2209 2209 1267 1265 1268
2210 2210 1265 1268 1269
2211 2211 1268 1269 1270
2212 2212 1269 1270 1271
2213 2213 1269 1270 1272
2214 2214 1270 1271 1276
2215 2215 1271 1276 1274
2216 2216 1276 1274 1272
2217 2217 1274 1272 1270
2218 2218 1272 1270 1271
2219 2219 1270 1272 1273
2220 2220 1275 1274 1276
2221 2221 1275 1274 1272
2222 2222 1274 1272 1273
2223 2223 1272 1273 1285
2224 2224 1273 1285 1286
2225 2225 1273 1285 1288
2226 2226 1273 1285 1287
2227 2227 1276 1277 1284
2228 2228 1276 1277 1278
2229 2229 1277 1284 1283
2230 2230 1284 1277 1278
2231 2231 1284 1283 1281
2232 2232 1283 1281 1282
2233 2233 1283 1281 1280
2234 2234 1282 1281 1280
2235 2235 1281 1280 1278
2236 2236 1280 1278 1279
2237 2237 1280 1278 1277
2238 2238 1279 1278 1277
2239 2239 1277 1276 1274
2240 2240 1277 1276 1271
2241 2241 1286 1285 1287
2242 2242 1286 1285 1288
2243 2243 1287 1285 1288
2244 2244 1285 1288 1289
2245 2245 1288 1289 1290
2246 2246 1289 1290 1291
2247 2247 1289 1290 1292
2248 2248 1290 1291 1296
2249 2249 1291 1296 1294
2250 2250 1296 1294 1292
2251 2251 1294 1292 1290
2252 2252 1292 1290 1291
2253 2253 1290 1292 1293
2254 2254 1295 1294 1296
2255 2255 1295 1294 1292
2256 2256 1294 1292 1293
2257 2257 1292 1293 1307
2258 2258 1293 1307 1308
2259 2259 1293 1307 1310
2260 2260 1293 1307 1309
2261 2261 1296 1297 1298
2262 2262 1296 1297 1306
2263 2263 1297 1298 1299
2264 2264 1298 1297 1306
2265 2265 1298 1299 1300
2266 2266 1299 1300 1306
2267 2267 1299 1300 1301
2268 2268 1300 1306 1297
2269 2269 1300 1306 1305
2270 2270 1306 1300 1301
2271 2271 1297 1306 1305
2272 2272 1306 1305 1304
2273 2273 1305 1304 1303
2274 2274 1304 1303 1301
2275 2275 1303 1301 1302
2276 2276 1303 1301 1300
2277 2277 1302 1301 1300
2278 2278 1297 1296 1294
2279 2279 1297 1296 1291
2280 2280 1308 1307 1309
2281 2281 1308 1307 1310
2282 2282 1309 1307 1310
2283 2283 1307 1310 1311
2284 2284 1310 1311 1312
2285 2285 1311 1312 1313
2286 2286 1311 1312 1314
2287 2287 1312 1313 1318
2288 2288 1313 1318 1316
2289 2289 1318 1316 1314
2290 2290 1316 1314 1312
2291 2291 1314 1312 1313
2292 2292 1312 1314 1315
2293 2293 1317 1316 1318
2294 2294 1317 1316 1314
2295 2295 1316 1314 1315
2296 2296 1314 1315 1327
2297 2297 1315 1327 1328
2298 2298 1315 1327 1330
2299 2299 1315 1327 1329
2300 2300 1318 1319 1326
2301 2301 1318 1319 1320
2302 2302 1319 1326 1325
2303 2303 1326 1319 1320
2304 2304 1326 1325 1323
2305 2305 1325 1323 1324
2306 2306 1325 1323 1322
2307 2307 1324 1323 1322
2308 2308 1323 1322 1320
2309 2309 1322 1320 1321
2310 2310 1322 1320 1319
2311 2311 1321 1320 1319
2312 2312 1319 1318 1316
2313 2313 1319 1318 1313
2314 2314 1328 1327 1329
2315 2315 1328 1327 1330
2316 2316 1329 1327 1330
2317 2317 1327 1330 1331
2318 2318 1330 1331 1332
2319 2319 1331 1332 1333
2320 2320 1331 1332 1334
2321 2321 1332 1333 1338
2322 2322 1333 1338 1336
2323 2323 1338 1336 1334
2324 2324 1336 1334 1332
2325 2325 1334 1332 1333
2326 2326 1332 1334 1335
2327 2327 1337 1336 1338
2328 2328 1337 1336 1334
2329 2329 1336 1334 1335
2330 2330 1334 1335 1350
2331 2331 1335 1350 1351
2332 2332 1335 1350 1353
2333 2333 1335 1350 1352
2334 2334 1338 1339 1340
2335 2335 1338 1339 1349
2336 2336 1339 1340 1341
2337 2337 1340 1339 1349
2338 2338 1340 1341 1342
2339 2339 1341 1342 1349
2340 2340 1341 1342 1343
2341 2341 1342 1349 1339
2342 2342 1349 1342 1343
2343 2343 1342 1349 1348
2344 2344 1339 1349 1348
2345 2345 1342 1343 1344
2346 2346 1342 1343 1345
2347 2347 1344 1343 1345
2348 2348 1343 1345 1346
2349 2349 1345 1346 1347
2350 2350 1345 1346 1348
2351 2351 1347 1346 1348
2352 2352 1346 1348 1349
2353 2353 1339 1338 1336
2354 2354 1339 1338 1333
2355 2355 1351 1350 1352
2356 2356 1351 1350 1353
2357 2357 1352 1350 1353
2358 2358 1350 1353 1354
2359 2359 1353 1354 1355
2360 2360 1354 1355 1356
2361 2361 1354 1355 1357
2362 2362 1355 1356 1361
2363 2363 1356 1361 1359
2364 2364 1361 1359 1357
2365 2365 1359 1357 1355
2366 2366 1357 1355 1356
2367 2367 1355 1357 1358
2368 2368 1360 1359 1361
2369 2369 1360 1359 1357
2370 2370 1359 1357 1358
2371 2371 1357 1358 1372
2372 2372 1358 1372 1373
2373 2373 1358 1372 1375
2374 2374 1358 1372 1374
2375 2375 1361 1362 1363
2376 2376 1361 1362 1371
2377 2377 1362 1363 1364
2378 2378 1363 1362 1371
2379 2379 1363 1364 1365
2380 2380 1364 1365 1371
2381 2381 1364 1365 1366
2382 2382 1365 1371 1362
2383 2383 1365 1371 1370
2384 2384 1371 1365 1366
2385 2385 1362 1371 1370
2386 2386 1371 1370 1369
2387 2387 1370 1369 1368
2388 2388 1369 1368 1366
2389 2389 1368 1366 1367
2390 2390 1368 1366 1365
2391 2391 1367 1366 1365
2392 2392 1362 1361 1359
2393 2393 1362 1361 1356
2394 2394 1373 1372 1374
2395 2395 1373 1372 1375
2396 2396 1374 1372 1375
2397 2397 1372 1375 1376
2398 2398 1375 1376 1377
2399 2399 1376 1377 1378
2400 2400 1376 1377 1379
2401 2401 1377 1378 1383
2402 2402 1378 1383 1381
2403 2403 1383 1381 1379
2404 2404 1381 1379 1377
2405 2405 1379 1377 1378
2406 2406 1377 1379 1380
2407 2407 1382 1381 1383
2408 2408 1382 1381 1379
2409 2409 1381 1379 1380
2410 2410 1379 1380 1394
2411 2411 1380 1394 1395
2412 2412 1380 1394 1397
2413 2413 1380 1394 1396
2414 2414 1383 1384 1385
2415 2415 1383 1384 1393
2416 2416 1384 1385 1386
2417 2417 1385 1384 1393
2418 2418 1385 1386 1387
2419 2419 1386 1387 1393
2420 2420 1386 1387 1388
2421 2421 1387 1393 1384
2422 2422 1387 1393 1392
2423 2423 1393 1387 1388
2424 2424 1384 1393 1392
2425 2425 1393 1392 1391
2426 2426 1392 1391 1390
2427 2427 1391 1390 1388
2428 2428 1390 1388 1389
2429 2429 1390 1388 1387
2430 2430 1389 1388 1387
2431 2431 1384 1383 1381
2432 2432 1384 1383 1378
2433 2433 1395 1394 1396
2434 2434 1395 1394 1397
2435 2435 1396 1394 1397
2436 2436 1394 1397 1398
2437 2437 1397 1398 1399
2438 2438 1398 1399 1400
2439 2439 1398 1399 1401
2440 2440 1399 1400 1405
2441 2441 1400 1405 1403
2442 2442 1405 1403 1401
2443 2443 1403 1401 1399
2444 2444 1401 1399 1400
2445 2445 1399 1401 1402
2446 2446 1404 1403 1405
2447 2447 1404 1403 1401
2448 2448 1403 1401 1402
2449 2449 1401 1402 1416
2450 2450 1402 1416 1417
2451 2451 1402 1416 1419
2452 2452 1402 1416 1418
2453 2453 1405 1406 1407
2454 2454 1405 1406 1415
2455 2455 1406 1407 1408
2456 2456 1407 1406 1415
2457 2457 1407 1408 1409
2458 2458 1408 1409 1415
2459 2459 1408 1409 1410
2460 2460 1409 1415 1406
2461 2461 1409 1415 1414
2462 2462 1415 1409 1410
2463 2463 1406 1415 1414
2464 2464 1415 1414 1413
2465 2465 1414 1413 1412
2466 2466 1413 1412 1410
2467 2467 1412 1410 1411
2468 2468 1412 1410 1409
2469 2469 1411 1410 1409
2470 2470 1406 1405 1403
2471 2471 1406 1405 1400
2472 2472 1417 1416 1418
2473 2473 1417 1416 1419
2474 2474 1418 1416 1419
2475 2475 1416 1419 1420
2476 2476 1419 1420 1421
2477 2477 1420 1421 1422
2478 2478 1420 1421 1423
2479 2479 1421 1422 1427
2480 2480 1422 1427 1425
2481 2481 1427 1425 1423
2482 2482 1425 1423 1421
2483 2483 1423 1421 1422
2484 2484 1421 1423 1424
2485 2485 1426 1425 1427
2486 2486 1426 1425 1423
2487 2487 1425 1423 1424
2488 2488 1423 1424 1439
2489 2489 1424 1439 1440
2490 2490 1424 1439 1442
2491 2491 1424 1439 1441
2492 2492 1427 1428 1429
2493 2493 1427 1428 1438
2494 2494 1428 1429 1430
2495 2495 1429 1428 1438
2496 2496 1429 1430 1431
2497 2497 1430 1431 1438
2498 2498 1430 1431 1432
2499 2499 1431 1438 1428
2500 2500 1438 1431 1432
2501 2501 1431 1438 1437
2502 2502 1428 1438 1437
2503 2503 1431 1432 1433
2504 2504 1431 1432 1434
2505 2505 1433 1432 1434
2506 2506 1432 1434 1435
2507 2507 1434 1435 1436
2508 2508 1434 1435 1437
2509 2509 1436 1435 1437
2510 2510 1435 1437 1438
2511 2511 1428 1427 1425
2512 2512 1428 1427 1422
2513 2513 1440 1439 1441
2514 2514 1440 1439 1442
2515 2515 1441 1439 1442
2516 2516 1439 1442 1443
2517 2517 1442 1443 1444
2518 2518 1443 1444 1445
2519 2519 1443 1444 1446
2520 2520 1444 1445 1450
2521 2521 1445 1450 1448
2522 2522 1450 1448 1446
2523 2523 1448 1446 1444
2524 2524 1446 1444 1445
2525 2525 1444 1446 1447
2526 2526 1449 1448 1450
2527 2527 1449 1448 1446
2528 2528 1448 1446 1447
2529 2529 1446 1447 1459
2530 2530 1447 1459 1460
2531 2531 1447 1459 1462
2532 2532 1447 1459 1461
2533 2533 1450 1451 1458
2534 2534 1450 1451 1452
2535 2535 1451 1458 1457
2536 2536 1458 1451 1452
2537 2537 1458 1457 1455
2538 2538 1457 1455 1456
2539 2539 1457 1455 1454
2540 2540 1456 1455 1454
2541 2541 1455 1454 1452
2542 2542 1454 1452 1453
2543 2543 1454 1452 1451
2544 2544 1453 1452 1451
2545 2545 1451 1450 1448
2546 2546 1451 1450 1445
2547 2547 1460 1459 1461
2548 2548 1460 1459 1462
2549 2549 1461 1459 1462
2550 2550 1459 1462 1463
2551 2551 1462 1463 1464
2552 2552 1463 1464 1465
2553 2553 1463 1464 1466
2554 2554 1464 1465 1470
2555 2555 1465 1470 1468
2556 2556 1470 1468 1466
2557 2557 1468 1466 1464
2558 2558 1466 1464 1465
2559 2559 1464 1466 1467
2560 2560 1469 1468 1470
2561 2561 1469 1468 1466
2562 2562 1468 1466 1467
2563 2563 1466 1467 1482
2564 2564 1467 1482 1483
2565 2565 1467 1482 1485
2566 2566 1467 1482 1484
2567 2567 1470 1471 1472
2568 2568 1470 1471 1481
2569 2569 1471 1472 1473
2570 2570 1472 1471 1481
2571 2571 1472 1473 1474
2572 2572 1473 1474 1481
2573 2573 1473 1474 1475
2574 2574 1474 1481 1471
2575 2575 1481 1474 1475
2576 2576 1474 1481 1480
2577 2577 1471 1481 1480
2578 2578 1474 1475 1476
2579 2579 1474 1475 1477
2580 2580 1476 1475 1477
2581 2581 1475 1477 1478
2582 2582 1477 1478 1479
2583 2583 1477 1478 1480
2584 2584 1479 1478 1480
2585 2585 1478 1480 1481
2586 2586 1471 1470 1468
2587 2587 1471 1470 1465
2588 2588 1483 1482 1484
2589 2589 1483 1482 1485
2590 2590 1484 1482 1485
2591 2591 1482 1485 1486
2592 2592 1485 1486 1487
2593 2593 1486 1487 1488
2594 2594 1486 1487 1489
2595 2595 1487 1488 1493
2596 2596 1488 1493 1491
2597 2597 1493 1491 1489
2598 2598 1491 1489 1487
2599 2599 1489 1487 1488
2600 2600 1487 1489 1490
2601 2601 1492 1491 1493
2602 2602 1492 1491 1489
2603 2603 1491 1489 1490
2604 2604 1489 1490 1505
2605 2605 1490 1505 1506
2606 2606 1490 1505 1508
2607 2607 1490 1505 1507
2608 2608 1493 1494 1495
2609 2609 1493 1494 1504
2610 2610 1494 1495 1496
2611 2611 1495 1494 1504
2612 2612 1495 1496 1497
2613 2613 1496 1497 1504
2614 2614 1496 1497 1498
2615 2615 1497 1504 1494
2616 2616 1504 1497 1498
2617 2617 1497 1504 1503
2618 2618 1494 1504 1503
2619 2619 1497 1498 1499
2620 2620 1497 1498 1500
2621 2621 1499 1498 1500
2622 2622 1498 1500 1501
2623 2623 1500 1501 1502
2624 2624 1500 1501 1503
2625 2625 1502 1501 1503
2626 2626 1501 1503 1504
2627 2627 1494 1493 1491
2628 2628 1494 1493 1488
2629 2629 1506 1505 1507
2630 2630 1506 1505 1508
2631 2631 1507 1505 1508
2632 2632 1505 1508 1509
2633 2633 1508 1509 1510
2634 2634 1509 1510 1511
2635 2635 1509 1510 1512
2636 2636 1510 1511 1516
2637 2637 1511 1516 1514
2638 2638 1516 1514 1512
2639 2639 1514 1512 1510
2640 2640 1512 1510 1511
2641 2641 1510 1512 1513
2642 2642 1515 1514 1516
2643 2643 1515 1514 1512
2644 2644 1514 1512 1513
2645 2645 1516 1517 1518
2646 2646 1516 1517 1527
2647 2647 1517 1518 1519
2648 2648 1518 1517 1527
2649 2649 1518 1519 1520
2650 2650 1519 1520 1527
2651 2651 1519 1520 1521
2652 2652 1520 1527 1517
2653 2653 1527 1520 1521
2654 2654 1520 1527 1526
2655 2655 1517 1527 1526
2656 2656 1520 1521 1522
2657 2657 1520 1521 1523
2658 2658 1522 1521 1523
2659 2659 1521 1523 1524
2660 2660 1523 1524 1525
2661 2661 1523 1524 1526
2662 2662 1525 1524 1526
2663 2663 1524 1526 1527
2664 2664 1517 1516 1514
2665 2665 1517 1516 1511


Dihedral Coeffs
#id numangolidiedro(2) K1 n(davanti phi1 ) phi1 K3 n(davanti phi3) phi3
1 2 0.0520767 1 0.468392554E+03 0.0260384 3 0.104517766E+04
2 2 0.0520767 1 0.240094073E+03 0.0260384 3 0.360282218E+03
3 2 0.15623 1 0.384938108E+03 0.0781151 3 0.794814325E+03
4 2 0.0781151 1 0.202752240E+03 0.0390576 3 0.248256721E+03
5 2 0.0781151 1 0.321427343E+03 0.0390576 3 0.604282030E+03
6 2 0.0781151 1 0.319407446E+03 0.0390576 3 0.598222337E+03
7 2 0.0781151 1 0.194590070E+03 0.0390576 3 0.223770211E+03
8 2 0.0390576 1 0.387304778E+03 0.0195288 3 0.801914335E+03
9 2 0.0390576 1 0.266331339E+03 0.0195288 3 0.438994017E+03
10 2 0.0390576 1 0.509510449E+03 0.0195288 3 0.116853135E+04
11 2 0.0390576 1 0.388537010E+03 0.0195288 3 0.805611029E+03
12 2 0.0781151 1 0.187373712E+03 0.0390576 3 0.202121136E+03
13 2 0.0390576 1 0.268962242E+03 0.0195288 3 0.446886725E+03
14 2 0.0390576 1 0.513951617E+03 0.0195288 3 0.118185485E+04
15 2 0.0390576 1 0.459490154E+03 0.0195288 3 0.101847046E+04
16 2 0.0390576 1 0.219855624E+03 0.0195288 3 0.299566872E+03
17 2 0.0390576 1 0.213905059E+03 0.0195288 3 0.281715178E+03
18 2 0.0390576 1 0.334270520E+03 0.0195288 3 0.642811559E+03
19 2 0.0781151 1 0.302263936E+03 0.0390576 3 0.546791809E+03
20 2 0.0781151 1 0.417934538E+03 0.0390576 3 0.893803615E+03
21 2 0.0520767 1 0.334113521E+03 0.0260384 3 0.642340564E+03
22 2 0.0520767 1 0.202945887E+03 0.0260384 3 0.248837660E+03
23 2 0.0520767 1 0.448504938E+03 0.0260384 3 0.985514813E+03
24 2 0.0520767 1 0.492093005E+03 0.0260384 3 0.111627901E+04
25 2 0.0390576 1 0.386756988E+03 0.0195288 3 0.800270963E+03
26 2 0.0390576 1 0.271746373E+03 0.0195288 3 0.455239120E+03
27 2 0.0781151 1 0.424040393E+03 0.0390576 3 0.912121180E+03
28 2 0.0390576 1 0.456074061E+03 0.0195288 3 0.100822218E+04
29 2 0.0390576 1 0.214739258E+03 0.0195288 3 0.284217773E+03
30 2 0.0390576 1 0.283316763E+03 0.0195288 3 0.489950289E+03
31 2 0.0390576 1 0.401981949E+03 0.0195288 3 0.845945848E+03
32 2 0.0520767 1 0.247066266E+03 0.0260384 3 0.381198799E+03
33 2 0.0520767 1 0.378231499E+03 0.0260384 3 0.774694497E+03
34 2 0.15623 1 0.331175708E+03 0.0781151 3 0.633527124E+03
35 2 0.0781151 1 0.473184946E+03 0.0390576 3 0.105955484E+04
36 2 0.0781151 1 0.229669997E+03 0.0390576 3 0.329009991E+03
37 2 0.0781151 1 0.324311673E+03 0.0390576 3 0.612935020E+03
38 2 0.0781151 1 0.201555421E+03 0.0390576 3 0.244666264E+03
39 2 0.0390576 1 0.389466453E+03 0.0195288 3 0.808399359E+03
40 2 0.0390576 1 0.267253888E+03 0.0195288 3 0.441761664E+03
41 2 0.0390576 1 0.507883971E+03 0.0195288 3 0.116365191E+04
42 2 0.0390576 1 0.385671406E+03 0.0195288 3 0.797014218E+03
43 2 0.0781151 1 0.538022826E+03 0.0390576 3 0.125406848E+04
44 2 0.0390576 1 0.278978475E+03 0.0195288 3 0.476935424E+03
45 2 0.0390576 1 0.521849564E+03 0.0195288 3 0.120554869E+04
46 2 0.0390576 1 0.454469598E+03 0.0195288 3 0.100340879E+04
47 2 0.0390576 1 0.215760210E+03 0.0195288 3 0.287280629E+03
48 2 0.0390576 1 0.210082057E+03 0.0195288 3 0.270246172E+03
49 2 0.0390576 1 0.331372659E+03 0.0195288 3 0.634117977E+03
50 2 0.0781151 1 0.312885312E+03 0.0390576 3 0.578655937E+03
51 2 0.0781151 1 0.429319560E+03 0.0390576 3 0.927958681E+03
52 2 0.0520767 1 0.356039848E+03 0.0260384 3 0.708119544E+03
53 2 0.0520767 1 0.223771378E+03 0.0260384 3 0.311314134E+03
54 2 0.0520767 1 0.467306092E+03 0.0260384 3 0.104191827E+04
55 2 0.0520767 1 0.491487280E+03 0.0260384 3 0.111446184E+04
56 2 0.0390576 1 0.401021698E+03 0.0195288 3 0.843065095E+03
57 2 0.0390576 1 0.283892797E+03 0.0195288 3 0.491678392E+03
58 2 0.0781151 1 0.414270715E+03 0.0390576 3 0.882812145E+03
59 2 0.0390576 1 0.475749564E+03 0.0195288 3 0.106724869E+04
60 2 0.0390576 1 0.236687570E+03 0.0195288 3 0.350062709E+03
61 2 0.0390576 1 0.294357397E+03 0.0195288 3 0.523072191E+03
62 2 0.0390576 1 0.415295392E+03 0.0195288 3 0.885886177E+03
63 2 0.0520767 1 0.244213369E+03 0.0260384 3 0.372640107E+03
64 2 0.0520767 1 0.373394672E+03 0.0260384 3 0.760184016E+03
65 2 0.15623 1 0.392008773E+03 0.0781151 3 0.816026318E+03
66 2 0.0781151 1 0.469105005E+03 0.0390576 3 0.104731502E+04
67 2 0.0781151 1 0.229207798E+03 0.0390576 3 0.327623395E+03
68 2 0.0781151 1 0.310782268E+03 0.0390576 3 0.572346804E+03
69 2 0.0781151 1 0.184826433E+03 0.0390576 3 0.194479298E+03
70 2 0.0390576 1 0.437461211E+03 0.0195288 3 0.952383634E+03
71 2 0.0390576 1 0.320194147E+03 0.0195288 3 0.600582442E+03
72 2 0.0390576 1 0.198567907E+03 0.0195288 3 0.235703721E+03
73 2 0.0390576 1 0.441300833E+03 0.0195288 3 0.963902499E+03
74 2 0.0781151 1 0.513458197E+03 0.0390576 3 0.118037459E+04
75 2 0.0390576 1 0.340456190E+03 0.0195288 3 0.661368569E+03
76 2 0.0390576 1 0.217400528E+03 0.0195288 3 0.292201583E+03
77 2 0.0390576 1 0.386157478E+03 0.0195288 3 0.798472433E+03
78 2 0.0390576 1 0.504454920E+03 0.0195288 3 0.115336476E+04
79 2 0.0390576 1 0.507017796E+03 0.0195288 3 0.116105339E+04
80 2 0.0390576 1 0.265315249E+03 0.0195288 3 0.435945746E+03
81 2 0.0781151 1 0.299230201E+03 0.0390576 3 0.537690602E+03
82 2 0.0781151 1 0.411971894E+03 0.0390576 3 0.875915682E+03
83 2 0.0520767 1 0.285213598E+03 0.0260384 3 0.495640795E+03
84 2 0.0520767 1 0.510234711E+03 0.0260384 3 0.117070413E+04
85 2 0.0520767 1 0.398253774E+03 0.0260384 3 0.834761321E+03
86 2 0.0520767 1 0.479373269E+03 0.0260384 3 0.107811981E+04
87 2 0.0390576 1 0.459182319E+03 0.0195288 3 0.101754696E+04
88 2 0.0390576 1 0.336126657E+03 0.0195288 3 0.648379972E+03
89 2 0.0781151 1 0.393077855E+03 0.0390576 3 0.819233566E+03
90 2 0.0390576 1 0.497040806E+03 0.0195288 3 0.113112242E+04
91 2 0.0390576 1 0.253468089E+03 0.0195288 3 0.400404266E+03
92 2 0.0390576 1 0.311942454E+03 0.0195288 3 0.575827362E+03
93 2 0.0390576 1 0.428369727E+03 0.0195288 3 0.925109181E+03
94 2 0.0520767 1 0.234705605E+03 0.0260384 3 0.344116814E+03
95 2 0.0520767 1 0.365302035E+03 0.0260384 3 0.735906105E+03
96 2 0.15623 1 0.347603745E+03 0.0781151 3 0.682811234E+03
97 2 0.0781151 1 0.459342863E+03 0.0390576 3 0.101802859E+04
98 2 0.0781151 1 0.218448963E+03 0.0390576 3 0.295346888E+03
99 2 0.0781151 1 0.313657425E+03 0.0390576 3 0.580972274E+03
100 2 0.0781151 1 0.188936525E+03 0.0390576 3 0.206809576E+03
101 2 0.0390576 1 0.436605197E+03 0.0195288 3 0.949815591E+03
102 2 0.0390576 1 0.322052478E+03 0.0195288 3 0.606157433E+03
103 2 0.0390576 1 0.197434145E+03 0.0195288 3 0.232302435E+03
104 2 0.0390576 1 0.442881415E+03 0.0195288 3 0.968644246E+03
105 2 0.0781151 1 0.507874362E+03 0.0390576 3 0.116362308E+04
106 2 0.0390576 1 0.344965254E+03 0.0195288 3 0.674895762E+03
107 2 0.0390576 1 0.222020323E+03 0.0195288 3 0.306060968E+03
108 2 0.0390576 1 0.385015685E+03 0.0195288 3 0.795047054E+03
109 2 0.0390576 1 0.501527606E+03 0.0195288 3 0.114458282E+04
110 2 0.0390576 1 0.505003630E+03 0.0195288 3 0.115501089E+04
111 2 0.0390576 1 0.261515561E+03 0.0195288 3 0.424546683E+03
112 2 0.0781151 1 0.337873040E+03 0.0390576 3 0.653619119E+03
113 2 0.0781151 1 0.449044729E+03 0.0390576 3 0.987134188E+03
114 2 0.0520767 1 0.365693272E+03 0.0260384 3 0.737079816E+03
115 2 0.0520767 1 0.233240465E+03 0.0260384 3 0.339721394E+03
116 2 0.0520767 1 0.476817775E+03 0.0260384 3 0.107045333E+04
117 2 0.0520767 1 0.421390039E+03 0.0260384 3 0.904170118E+03
118 2 0.0390576 1 0.467812401E+03 0.0195288 3 0.104343720E+04
119 2 0.0390576 1 0.344867469E+03 0.0195288 3 0.674602408E+03
120 2 0.0781151 1 0.384290769E+03 0.0390576 3 0.792872307E+03
121 2 0.0390576 1 0.507355419E+03 0.0195288 3 0.116206626E+04
122 2 0.0390576 1 0.265905171E+03 0.0195288 3 0.437715513E+03
123 2 0.0390576 1 0.319960102E+03 0.0195288 3 0.599880306E+03
124 2 0.0390576 1 0.438509844E+03 0.0195288 3 0.955529533E+03
125 2 0.0520767 1 0.532267343E+03 0.0260384 3 0.123680203E+04
126 2 0.0520767 1 0.303954174E+03 0.0260384 3 0.551862522E+03
127 2 0.15623 1 0.410867876E+03 0.0781151 3 0.872603627E+03
128 2 0.0781151 1 0.473950550E+03 0.0390576 3 0.106185165E+04
129 2 0.0781151 1 0.230745200E+03 0.0390576 3 0.332235600E+03
130 2 0.0781151 1 0.324353769E+03 0.0390576 3 0.613061306E+03
131 2 0.0781151 1 0.200935057E+03 0.0390576 3 0.242805171E+03
132 2 0.0390576 1 0.383336238E+03 0.0195288 3 0.790008714E+03
133 2 0.0390576 1 0.260596388E+03 0.0195288 3 0.421789165E+03
134 2 0.0390576 1 0.503652065E+03 0.0195288 3 0.115095619E+04
135 2 0.0390576 1 0.380912215E+03 0.0195288 3 0.782736645E+03
136 2 0.0781151 1 0.183160100E+03 0.0390576 3 0.189480300E+03
137 2 0.0390576 1 0.271515082E+03 0.0195288 3 0.454545245E+03
138 2 0.0390576 1 0.514506963E+03 0.0195288 3 0.118352089E+04
139 2 0.0390576 1 0.461951813E+03 0.0195288 3 0.102585544E+04
140 2 0.0390576 1 0.223215963E+03 0.0195288 3 0.309647890E+03
141 2 0.0390576 1 0.217190601E+03 0.0195288 3 0.291571802E+03
142 2 0.0390576 1 0.338454740E+03 0.0195288 3 0.655364221E+03
143 2 0.0781151 1 0.270490773E+03 0.0390576 3 0.451472320E+03
144 2 0.0781151 1 0.386451869E+03 0.0390576 3 0.799355608E+03
145 2 0.0520767 1 0.351913107E+03 0.0260384 3 0.695739321E+03
146 2 0.0520767 1 0.222581643E+03 0.0260384 3 0.307744930E+03
147 2 0.0520767 1 0.468276456E+03 0.0260384 3 0.104482937E+04
148 2 0.0520767 1 0.468082386E+03 0.0260384 3 0.104424716E+04
149 2 0.0390576 1 0.388622914E+03 0.0195288 3 0.805868743E+03
150 2 0.0390576 1 0.271614805E+03 0.0195288 3 0.454844416E+03
151 2 0.0781151 1 0.423586726E+03 0.0390576 3 0.910760178E+03
152 2 0.0390576 1 0.433830465E+03 0.0195288 3 0.941491394E+03
153 2 0.0390576 1 0.190934975E+03 0.0195288 3 0.212804926E+03
154 2 0.0390576 1 0.251240449E+03 0.0195288 3 0.393721348E+03
155 2 0.0390576 1 0.368344950E+03 0.0195288 3 0.745034850E+03
156 2 0.0520767 1 0.220790528E+03 0.0260384 3 0.302371583E+03
157 2 0.0520767 1 0.352542812E+03 0.0260384 3 0.697628437E+03
158 2 0.15623 1 0.352006852E+03 0.0781151 3 0.696020556E+03
159 2 0.0781151 1 0.487733736E+03 0.0390576 3 0.110320121E+04
160 2 0.0781151 1 0.244251534E+03 0.0390576 3 0.372754601E+03
161 2 0.0781151 1 0.320916405E+03 0.0390576 3 0.602749215E+03
162 2 0.0781151 1 0.197565922E+03 0.0390576 3 0.232697766E+03
163 2 0.0390576 1 0.387872014E+03 0.0195288 3 0.803616043E+03
164 2 0.0390576 1 0.264674608E+03 0.0195288 3 0.434023823E+03
165 2 0.0390576 1 0.506575086E+03 0.0195288 3 0.115972526E+04
166 2 0.0390576 1 0.383377679E+03 0.0195288 3 0.790133037E+03
167 2 0.0781151 1 0.185673968E+03 0.0390576 3 0.197021903E+03
168 2 0.0390576 1 0.270673085E+03 0.0195288 3 0.452019255E+03
169 2 0.0390576 1 0.513822331E+03 0.0195288 3 0.118146699E+04
170 2 0.0390576 1 0.460901921E+03 0.0195288 3 0.102270576E+04
171 2 0.0390576 1 0.223512904E+03 0.0195288 3 0.310538711E+03
172 2 0.0390576 1 0.215642724E+03 0.0195288 3 0.286928171E+03
173 2 0.0390576 1 0.338253696E+03 0.0195288 3 0.654761089E+03
174 2 0.0781151 1 0.274853334E+03 0.0390576 3 0.464560001E+03
175 2 0.0781151 1 0.391717798E+03 0.0390576 3 0.815153395E+03
176 2 0.0520767 1 0.350551414E+03 0.0260384 3 0.691654242E+03
177 2 0.0520767 1 0.219324717E+03 0.0260384 3 0.297974150E+03
178 2 0.0520767 1 0.464219239E+03 0.0260384 3 0.103265772E+04
179 2 0.0520767 1 0.472058116E+03 0.0260384 3 0.105617435E+04
180 2 0.0390576 1 0.390433673E+03 0.0195288 3 0.811301020E+03
181 2 0.0390576 1 0.273582930E+03 0.0195288 3 0.460748790E+03
182 2 0.0781151 1 0.423700236E+03 0.0390576 3 0.911100709E+03
183 2 0.0390576 1 0.437044580E+03 0.0195288 3 0.951133741E+03
184 2 0.0390576 1 0.196156457E+03 0.0195288 3 0.228469372E+03
185 2 0.0390576 1 0.257782004E+03 0.0195288 3 0.413346012E+03
186 2 0.0390576 1 0.376893871E+03 0.0195288 3 0.770681612E+03
187 2 0.0520767 1 0.226438964E+03 0.0260384 3 0.319316891E+03
188 2 0.0520767 1 0.356470279E+03 0.0260384 3 0.709410838E+03
189 2 0.15623 1 0.352033979E+03 0.0781151 3 0.696101937E+03
190 2 0.0781151 1 0.480007960E+03 0.0390576 3 0.108002388E+04
191 2 0.0781151 1 0.236284920E+03 0.0390576 3 0.348854761E+03
192 2 0.0781151 1 0.323865530E+03 0.0390576 3 0.611596589E+03
193 2 0.0781151 1 0.200155031E+03 0.0390576 3 0.240465092E+03
194 2 0.0390576 1 0.385425288E+03 0.0195288 3 0.796275863E+03
195 2 0.0390576 1 0.261419812E+03 0.0195288 3 0.424259435E+03
196 2 0.0390576 1 0.504508197E+03 0.0195288 3 0.115352459E+04
197 2 0.0390576 1 0.380502721E+03 0.0195288 3 0.781508163E+03
198 2 0.0781151 1 0.183445084E+03 0.0390576 3 0.190335252E+03
199 2 0.0390576 1 0.271053207E+03 0.0195288 3 0.453159620E+03
200 2 0.0390576 1 0.514656846E+03 0.0195288 3 0.118397054E+04
201 2 0.0390576 1 0.462209049E+03 0.0195288 3 0.102662715E+04
202 2 0.0390576 1 0.226595400E+03 0.0195288 3 0.319786199E+03
203 2 0.0390576 1 0.216450846E+03 0.0195288 3 0.289352537E+03
204 2 0.0390576 1 0.340837186E+03 0.0195288 3 0.662511558E+03
205 2 0.0781151 1 0.273259966E+03 0.0390576 3 0.459779897E+03
206 2 0.0781151 1 0.391144710E+03 0.0390576 3 0.813434130E+03
207 2 0.0520767 1 0.359172245E+03 0.0260384 3 0.717516734E+03
208 2 0.0520767 1 0.224537562E+03 0.0260384 3 0.313612686E+03
209 2 0.0520767 1 0.478304515E+03 0.0260384 3 0.107491355E+04
210 2 0.0520767 1 0.459759593E+03 0.0260384 3 0.101927878E+04
211 2 0.0390576 1 0.390622052E+03 0.0195288 3 0.811866156E+03
212 2 0.0390576 1 0.274225701E+03 0.0195288 3 0.462677103E+03
213 2 0.0781151 1 0.421574489E+03 0.0390576 3 0.904723467E+03
214 2 0.0390576 1 0.437035112E+03 0.0195288 3 0.951105335E+03
215 2 0.0390576 1 0.196226449E+03 0.0195288 3 0.228679348E+03
216 2 0.0390576 1 0.259118525E+03 0.0195288 3 0.417355575E+03
217 2 0.0390576 1 0.378309853E+03 0.0195288 3 0.774929558E+03
218 2 0.0520767 1 0.213709996E+03 0.0260384 3 0.281129988E+03
219 2 0.0520767 1 0.345346334E+03 0.0260384 3 0.676039001E+03
220 2 0.15623 1 0.349438105E+03 0.0781151 3 0.688314316E+03
221 2 0.0781151 1 0.501105519E+03 0.0390576 3 0.114331656E+04
222 2 0.0781151 1 0.258379503E+03 0.0390576 3 0.415138510E+03
223 2 0.0781151 1 0.334850097E+03 0.0390576 3 0.644550290E+03
224 2 0.0781151 1 0.208727068E+03 0.0390576 3 0.266181204E+03
225 2 0.0390576 1 0.375925926E+03 0.0195288 3 0.767777777E+03
226 2 0.0390576 1 0.254350434E+03 0.0195288 3 0.403051303E+03
227 2 0.0390576 1 0.497427893E+03 0.0195288 3 0.113228368E+04
228 2 0.0390576 1 0.375852402E+03 0.0195288 3 0.767557206E+03
229 2 0.0781151 1 0.536867325E+03 0.0390576 3 0.125060198E+04
230 2 0.0390576 1 0.271040804E+03 0.0195288 3 0.453122412E+03
231 2 0.0390576 1 0.516432338E+03 0.0195288 3 0.118929701E+04
232 2 0.0390576 1 0.466743809E+03 0.0195288 3 0.104023143E+04
233 2 0.0390576 1 0.228488753E+03 0.0195288 3 0.325466259E+03
234 2 0.0390576 1 0.219686357E+03 0.0195288 3 0.299059070E+03
235 2 0.0390576 1 0.341431291E+03 0.0195288 3 0.664293873E+03
236 2 0.0781151 1 0.261298150E+03 0.0390576 3 0.423894451E+03
237 2 0.0781151 1 0.375784580E+03 0.0390576 3 0.767353739E+03
238 2 0.0520767 1 0.357753217E+03 0.0260384 3 0.713259652E+03
239 2 0.0520767 1 0.225555782E+03 0.0260384 3 0.316667346E+03
240 2 0.0520767 1 0.471871398E+03 0.0260384 3 0.105561419E+04
241 2 0.0520767 1 0.470273059E+03 0.0260384 3 0.105081918E+04
242 2 0.0390576 1 0.392178766E+03 0.0195288 3 0.816536299E+03
243 2 0.0390576 1 0.277570310E+03 0.0195288 3 0.472710930E+03
244 2 0.0781151 1 0.414242216E+03 0.0390576 3 0.882726649E+03
245 2 0.0390576 1 0.433774705E+03 0.0195288 3 0.941324115E+03
246 2 0.0390576 1 0.193298568E+03 0.0195288 3 0.219895705E+03
247 2 0.0390576 1 0.253727067E+03 0.0195288 3 0.401181201E+03
248 2 0.0390576 1 0.373250920E+03 0.0195288 3 0.759752761E+03
249 2 0.0520767 1 0.223099874E+03 0.0260384 3 0.309299621E+03
250 2 0.0520767 1 0.353133246E+03 0.0260384 3 0.699399737E+03
251 2 0.15623 1 0.368299654E+03 0.0781151 3 0.744898962E+03
252 2 0.0781151 1 0.478574298E+03 0.0390576 3 0.107572289E+04
253 2 0.0781151 1 0.234776820E+03 0.0390576 3 0.344330461E+03
254 2 0.0781151 1 0.324741025E+03 0.0390576 3 0.614223075E+03
255 2 0.0781151 1 0.201101238E+03 0.0390576 3 0.243303714E+03
256 2 0.0390576 1 0.383835369E+03 0.0195288 3 0.791506106E+03
257 2 0.0390576 1 0.262795481E+03 0.0195288 3 0.428386442E+03
258 2 0.0390576 1 0.502929384E+03 0.0195288 3 0.114878815E+04
259 2 0.0390576 1 0.381889496E+03 0.0195288 3 0.785668489E+03
260 2 0.0781151 1 0.183388143E+03 0.0390576 3 0.190164428E+03
261 2 0.0390576 1 0.268495261E+03 0.0195288 3 0.445485783E+03
262 2 0.0390576 1 0.513582845E+03 0.0195288 3 0.118074854E+04
263 2 0.0390576 1 0.463085955E+03 0.0195288 3 0.102925787E+04
264 2 0.0390576 1 0.224820591E+03 0.0195288 3 0.314461773E+03
265 2 0.0390576 1 0.217986888E+03 0.0195288 3 0.293960664E+03
266 2 0.0390576 1 0.339721514E+03 0.0195288 3 0.659164541E+03
267 2 0.0781151 1 0.272037057E+03 0.0390576 3 0.456111172E+03
268 2 0.0781151 1 0.387195036E+03 0.0390576 3 0.801585109E+03
269 2 0.0520767 1 0.360876247E+03 0.0260384 3 0.722628740E+03
270 2 0.0520767 1 0.230576499E+03 0.0260384 3 0.331729498E+03
271 2 0.0520767 1 0.475330954E+03 0.0260384 3 0.106599286E+04
272 2 0.0520767 1 0.472599645E+03 0.0260384 3 0.105779894E+04
273 2 0.0390576 1 0.387617861E+03 0.0195288 3 0.802853583E+03
274 2 0.0390576 1 0.272705455E+03 0.0195288 3 0.458116365E+03
275 2 0.0781151 1 0.421625615E+03 0.0390576 3 0.904876846E+03
276 2 0.0390576 1 0.446718667E+03 0.0195288 3 0.980156002E+03
277 2 0.0390576 1 0.205283900E+03 0.0195288 3 0.255851701E+03
278 2 0.0390576 1 0.268693605E+03 0.0195288 3 0.446080814E+03
279 2 0.0390576 1 0.387258828E+03 0.0195288 3 0.801776483E+03
280 2 0.0520767 1 0.225236492E+03 0.0260384 3 0.315709476E+03
281 2 0.0520767 1 0.356760833E+03 0.0260384 3 0.710282500E+03
282 2 0.15623 1 0.345509476E+03 0.0781151 3 0.676528427E+03
283 2 0.0781151 1 0.485488480E+03 0.0390576 3 0.109646544E+04
284 2 0.0781151 1 0.242929543E+03 0.0390576 3 0.368788630E+03
285 2 0.0781151 1 0.325032028E+03 0.0390576 3 0.615096083E+03
286 2 0.0781151 1 0.200360302E+03 0.0390576 3 0.241080906E+03
287 2 0.0390576 1 0.382794407E+03 0.0195288 3 0.788383222E+03
288 2 0.0390576 1 0.260477738E+03 0.0195288 3 0.421433213E+03
289 2 0.0390576 1 0.503714029E+03 0.0195288 3 0.115114209E+04
290 2 0.0390576 1 0.381397359E+03 0.0195288 3 0.784192077E+03
291 2 0.0781151 1 0.184258218E+03 0.0390576 3 0.192774655E+03
292 2 0.0390576 1 0.269182788E+03 0.0195288 3 0.447548364E+03
293 2 0.0390576 1 0.513336116E+03 0.0195288 3 0.118000835E+04
294 2 0.0390576 1 0.465159277E+03 0.0195288 3 0.103547783E+04
295 2 0.0390576 1 0.225364068E+03 0.0195288 3 0.316092205E+03
296 2 0.0390576 1 0.217891725E+03 0.0195288 3 0.293675174E+03
297 2 0.0390576 1 0.338096506E+03 0.0195288 3 0.654289517E+03
298 2 0.0781151 1 0.282144867E+03 0.0390576 3 0.486434600E+03
299 2 0.0781151 1 0.397123428E+03 0.0390576 3 0.831370284E+03
300 2 0.0520767 1 0.344491209E+03 0.0260384 3 0.673473628E+03
301 2 0.0520767 1 0.212063441E+03 0.0260384 3 0.276190323E+03
302 2 0.0520767 1 0.453437664E+03 0.0260384 3 0.100031299E+04
303 2 0.0520767 1 0.299616679E+03 0.0260384 3 0.538850037E+03
304 2 0.0390576 1 0.388940684E+03 0.0195288 3 0.806822052E+03
305 2 0.0390576 1 0.273094022E+03 0.0195288 3 0.459282066E+03
306 2 0.0781151 1 0.421863447E+03 0.0390576 3 0.905590342E+03
307 2 0.0390576 1 0.440534924E+03 0.0195288 3 0.961604772E+03
308 2 0.0390576 1 0.199303219E+03 0.0195288 3 0.237909658E+03
309 2 0.0390576 1 0.261431805E+03 0.0195288 3 0.424295415E+03
310 2 0.0390576 1 0.380200091E+03 0.0195288 3 0.780600272E+03
311 2 0.0520767 1 0.406725909E+03 0.0260384 3 0.860177726E+03
312 2 0.0520767 1 0.538427445E+03 0.0260384 3 0.125528234E+04
313 2 0.15623 1 0.395035758E+03 0.0781151 3 0.825107274E+03
314 2 0.0781151 1 0.260746326E+03 0.0390576 3 0.422238979E+03
315 2 0.0781151 1 0.378501673E+03 0.0390576 3 0.775505020E+03
316 2 0.0781151 1 0.324556274E+03 0.0390576 3 0.613668821E+03
317 2 0.0781151 1 0.198694378E+03 0.0390576 3 0.236083133E+03
318 2 0.0390576 1 0.382496160E+03 0.0195288 3 0.787488480E+03
319 2 0.0390576 1 0.260684881E+03 0.0195288 3 0.422054644E+03
320 2 0.0390576 1 0.503067544E+03 0.0195288 3 0.114920263E+04
321 2 0.0390576 1 0.381256265E+03 0.0195288 3 0.783768795E+03
322 2 0.0781151 1 0.187361257E+03 0.0390576 3 0.202083772E+03
323 2 0.0390576 1 0.265032500E+03 0.0195288 3 0.435097501E+03
324 2 0.0390576 1 0.509900205E+03 0.0195288 3 0.116970061E+04
325 2 0.0390576 1 0.465706238E+03 0.0195288 3 0.103711871E+04
326 2 0.0390576 1 0.227343202E+03 0.0195288 3 0.322029607E+03
327 2 0.0390576 1 0.220041236E+03 0.0195288 3 0.300123708E+03
328 2 0.0390576 1 0.341678190E+03 0.0195288 3 0.665034570E+03
329 2 0.0781151 1 0.260790703E+03 0.0390576 3 0.422372109E+03
330 2 0.0781151 1 0.375738871E+03 0.0390576 3 0.767216613E+03
331 2 0.0520767 1 0.364356362E+03 0.0260384 3 0.733069085E+03
332 2 0.0520767 1 0.233681286E+03 0.0260384 3 0.341043858E+03
333 2 0.0520767 1 0.475869386E+03 0.0260384 3 0.106760816E+04
334 2 0.0520767 1 0.462552358E+03 0.0260384 3 0.102765707E+04
335 2 0.0390576 1 0.382176863E+03 0.0195288 3 0.786530589E+03
336 2 0.0390576 1 0.267044578E+03 0.0195288 3 0.441133733E+03
337 2 0.0781151 1 0.427952086E+03 0.0390576 3 0.923856258E+03
338 2 0.0390576 1 0.433243320E+03 0.0195288 3 0.939729959E+03
339 2 0.0390576 1 0.190008657E+03 0.0195288 3 0.210025972E+03
340 2 0.0390576 1 0.251847101E+03 0.0195288 3 0.395541304E+03
341 2 0.0390576 1 0.368612429E+03 0.0195288 3 0.745837287E+03
342 2 0.0520767 1 0.212298676E+03 0.0260384 3 0.276896029E+03
343 2 0.0520767 1 0.342615237E+03 0.0260384 3 0.667845710E+03
344 2 0.15623 1 0.375604175E+03 0.0781151 3 0.766812526E+03
345 2 0.0781151 1 0.474348400E+03 0.0390576 3 0.106304520E+04
346 2 0.0781151 1 0.232008120E+03 0.0390576 3 0.336024359E+03
347 2 0.0781151 1 0.324421042E+03 0.0390576 3 0.613263127E+03
348 2 0.0781151 1 0.198937585E+03 0.0390576 3 0.236812755E+03
349 2 0.0390576 1 0.380997703E+03 0.0195288 3 0.782993110E+03
350 2 0.0390576 1 0.256953768E+03 0.0195288 3 0.410861304E+03
351 2 0.0390576 1 0.502553207E+03 0.0195288 3 0.114765962E+04
352 2 0.0390576 1 0.378509271E+03 0.0195288 3 0.775527814E+03
353 2 0.0781151 1 0.187523933E+03 0.0390576 3 0.202571800E+03
354 2 0.0390576 1 0.265030829E+03 0.0195288 3 0.435092486E+03
355 2 0.0390576 1 0.509505933E+03 0.0195288 3 0.116851780E+04
356 2 0.0390576 1 0.467523182E+03 0.0195288 3 0.104256955E+04
357 2 0.0390576 1 0.231452571E+03 0.0195288 3 0.334357713E+03
358 2 0.0390576 1 0.220853253E+03 0.0195288 3 0.302559760E+03
359 2 0.0390576 1 0.344782632E+03 0.0195288 3 0.674347896E+03
360 2 0.0781151 1 0.277941670E+03 0.0390576 3 0.473825009E+03
361 2 0.0781151 1 0.394895106E+03 0.0390576 3 0.824685317E+03
362 2 0.0520767 1 0.358500927E+03 0.0260384 3 0.715502782E+03
363 2 0.0520767 1 0.227243988E+03 0.0260384 3 0.321731965E+03
364 2 0.0520767 1 0.472672383E+03 0.0260384 3 0.105801715E+04
365 2 0.0520767 1 0.478576683E+03 0.0260384 3 0.107573005E+04
366 2 0.0390576 1 0.383735023E+03 0.0195288 3 0.791205070E+03
367 2 0.0390576 1 0.268210138E+03 0.0195288 3 0.444630413E+03
368 2 0.0781151 1 0.426997027E+03 0.0390576 3 0.920991082E+03
369 2 0.0390576 1 0.440210709E+03 0.0195288 3 0.960632127E+03
370 2 0.0390576 1 0.197942416E+03 0.0195288 3 0.233827249E+03
371 2 0.0390576 1 0.260174338E+03 0.0195288 3 0.420523014E+03
372 2 0.0390576 1 0.377906036E+03 0.0195288 3 0.773718107E+03
373 2 0.0520767 1 0.231540771E+03 0.0260384 3 0.334622313E+03
374 2 0.0520767 1 0.363568084E+03 0.0260384 3 0.730704253E+03
375 2 0.15623 1 0.356970455E+03 0.0781151 3 0.710911366E+03
376 2 0.0781151 1 0.474437233E+03 0.0390576 3 0.106331170E+04
377 2 0.0781151 1 0.231469113E+03 0.0390576 3 0.334407339E+03
378 2 0.0781151 1 0.325850525E+03 0.0390576 3 0.617551576E+03
379 2 0.0781151 1 0.201407197E+03 0.0390576 3 0.244221590E+03
380 2 0.0390576 1 0.382516626E+03 0.0195288 3 0.787549879E+03
381 2 0.0390576 1 0.258392673E+03 0.0195288 3 0.415178019E+03
382 2 0.0390576 1 0.503034287E+03 0.0195288 3 0.114910286E+04
383 2 0.0390576 1 0.378910334E+03 0.0195288 3 0.776731001E+03
384 2 0.0781151 1 0.182909555E+03 0.0390576 3 0.188728665E+03
385 2 0.0390576 1 0.271555537E+03 0.0195288 3 0.454666610E+03
386 2 0.0390576 1 0.514302151E+03 0.0195288 3 0.118290645E+04
387 2 0.0390576 1 0.461939808E+03 0.0195288 3 0.102581942E+04
388 2 0.0390576 1 0.226005043E+03 0.0195288 3 0.318015130E+03
389 2 0.0390576 1 0.217577383E+03 0.0195288 3 0.292732148E+03
390 2 0.0390576 1 0.341642608E+03 0.0195288 3 0.664927824E+03
391 2 0.0781151 1 0.280726419E+03 0.0390576 3 0.482179257E+03
392 2 0.0781151 1 0.398298046E+03 0.0390576 3 0.834894139E+03
393 2 0.0520767 1 0.361711959E+03 0.0260384 3 0.725135876E+03
394 2 0.0520767 1 0.231762456E+03 0.0260384 3 0.335287367E+03
395 2 0.0520767 1 0.476570781E+03 0.0260384 3 0.106971234E+04
396 2 0.0520767 1 0.467246992E+03 0.0260384 3 0.104174098E+04
397 2 0.0390576 1 0.390324215E+03 0.0195288 3 0.810972646E+03
398 2 0.0390576 1 0.273070840E+03 0.0195288 3 0.459212520E+03
399 2 0.0781151 1 0.422508051E+03 0.0390576 3 0.907524152E+03
400 2 0.0390576 1 0.441305440E+03 0.0195288 3 0.963916321E+03
401 2 0.0390576 1 0.199517748E+03 0.0195288 3 0.238553243E+03
402 2 0.0390576 1 0.260357534E+03 0.0195288 3 0.421072602E+03
403 2 0.0390576 1 0.378569831E+03 0.0195288 3 0.775709494E+03
404 2 0.0520767 1 0.220832702E+03 0.0260384 3 0.302498107E+03
405 2 0.0520767 1 0.352188915E+03 0.0260384 3 0.696566745E+03
406 2 0.15623 1 0.354997949E+03 0.0781151 3 0.704993846E+03
407 2 0.0781151 1 0.479375456E+03 0.0390576 3 0.107812637E+04
408 2 0.0781151 1 0.236986100E+03 0.0390576 3 0.350958300E+03
409 2 0.0781151 1 0.329069472E+03 0.0390576 3 0.627208415E+03
410 2 0.0781151 1 0.202926379E+03 0.0390576 3 0.248779138E+03
411 2 0.0390576 1 0.378549366E+03 0.0195288 3 0.775648097E+03
412 2 0.0390576 1 0.254289654E+03 0.0195288 3 0.402868963E+03
413 2 0.0390576 1 0.500085554E+03 0.0195288 3 0.114025666E+04
414 2 0.0390576 1 0.375825843E+03 0.0195288 3 0.767477529E+03
415 2 0.0781151 1 0.183405284E+03 0.0390576 3 0.190215853E+03
416 2 0.0390576 1 0.268360302E+03 0.0195288 3 0.445080907E+03
417 2 0.0390576 1 0.511901884E+03 0.0195288 3 0.117570565E+04
418 2 0.0390576 1 0.466299207E+03 0.0195288 3 0.103889762E+04
419 2 0.0390576 1 0.231070340E+03 0.0195288 3 0.333211021E+03
420 2 0.0390576 1 0.220804480E+03 0.0195288 3 0.302413440E+03
421 2 0.0390576 1 0.345575603E+03 0.0195288 3 0.676726810E+03
422 2 0.0781151 1 0.287064730E+03 0.0390576 3 0.501194190E+03
423 2 0.0781151 1 0.404259291E+03 0.0390576 3 0.852777874E+03
424 2 0.0520767 1 0.374671660E+03 0.0260384 3 0.764014981E+03
425 2 0.0520767 1 0.243499374E+03 0.0260384 3 0.370498123E+03
426 2 0.0520767 1 0.489195737E+03 0.0260384 3 0.110758721E+04
427 2 0.0520767 1 0.350442411E+03 0.0260384 3 0.691327233E+03
428 2 0.0390576 1 0.386804440E+03 0.0195288 3 0.800413321E+03
429 2 0.0390576 1 0.270346032E+03 0.0195288 3 0.451038096E+03
430 2 0.0781151 1 0.424834246E+03 0.0390576 3 0.914502739E+03
431 2 0.0390576 1 0.442610597E+03 0.0195288 3 0.967831790E+03
432 2 0.0390576 1 0.199739494E+03 0.0195288 3 0.239218483E+03
433 2 0.0390576 1 0.258841003E+03 0.0195288 3 0.416523009E+03
434 2 0.0390576 1 0.375969890E+03 0.0195288 3 0.767909671E+03
435 2 0.0520767 1 0.464198229E+03 0.0260384 3 0.103259469E+04
436 2 0.0520767 1 0.234715809E+03 0.0260384 3 0.344147426E+03
437 2 0.15623 1 0.302632681E+03 0.0781151 3 0.547898044E+03
438 2 0.0781151 1 0.483264893E+03 0.0390576 3 0.108979468E+04
439 2 0.0781151 1 0.240865759E+03 0.0390576 3 0.362597276E+03
440 2 0.0781151 1 0.323436696E+03 0.0390576 3 0.610310088E+03
441 2 0.0781151 1 0.198644019E+03 0.0390576 3 0.235932057E+03
442 2 0.0390576 1 0.385819901E+03 0.0195288 3 0.797459702E+03
443 2 0.0390576 1 0.262937321E+03 0.0195288 3 0.428811963E+03
444 2 0.0390576 1 0.506227407E+03 0.0195288 3 0.115868222E+04
445 2 0.0390576 1 0.383344828E+03 0.0195288 3 0.790034483E+03
446 2 0.0781151 1 0.184231808E+03 0.0390576 3 0.192695425E+03
447 2 0.0390576 1 0.272010357E+03 0.0195288 3 0.456031072E+03
448 2 0.0390576 1 0.514943551E+03 0.0195288 3 0.118483065E+04
449 2 0.0390576 1 0.459955902E+03 0.0195288 3 0.101986771E+04
450 2 0.0390576 1 0.222467644E+03 0.0195288 3 0.307402931E+03
451 2 0.0390576 1 0.215203742E+03 0.0195288 3 0.285611227E+03
452 2 0.0390576 1 0.337715474E+03 0.0195288 3 0.653146422E+03
453 2 0.0781151 1 0.305658762E+03 0.0390576 3 0.556976287E+03
454 2 0.0781151 1 0.422435920E+03 0.0390576 3 0.907307759E+03
455 2 0.0520767 1 0.342265436E+03 0.0260384 3 0.666796309E+03
456 2 0.0520767 1 0.213080294E+03 0.0260384 3 0.279240882E+03
457 2 0.0520767 1 0.458926292E+03 0.0260384 3 0.101677887E+04
458 2 0.0520767 1 0.479858049E+03 0.0260384 3 0.107957415E+04
459 2 0.0390576 1 0.391553037E+03 0.0195288 3 0.814659112E+03
460 2 0.0390576 1 0.274486241E+03 0.0195288 3 0.463458722E+03
461 2 0.0781151 1 0.421795429E+03 0.0390576 3 0.905386287E+03
462 2 0.0390576 1 0.415763007E+03 0.0195288 3 0.887289021E+03
463 2 0.0390576 1 0.535102438E+03 0.0195288 3 0.124530732E+04
464 2 0.0390576 1 0.237709498E+03 0.0195288 3 0.353128493E+03
465 2 0.0390576 1 0.357048929E+03 0.0195288 3 0.711146788E+03
466 2 0.0520767 1 0.238216570E+03 0.0260384 3 0.354649711E+03
467 2 0.0520767 1 0.370022244E+03 0.0260384 3 0.750066731E+03
468 2 0.15623 1 0.322449470E+03 0.0781151 3 0.607348409E+03
469 2 0.0781151 1 0.496659954E+03 0.0390576 3 0.112997986E+04
470 2 0.0781151 1 0.254201985E+03 0.0390576 3 0.402605954E+03
471 2 0.0781151 1 0.326969000E+03 0.0390576 3 0.620907001E+03
472 2 0.0781151 1 0.202439942E+03 0.0390576 3 0.247319827E+03
473 2 0.0390576 1 0.388446838E+03 0.0195288 3 0.805340515E+03
474 2 0.0390576 1 0.266130226E+03 0.0195288 3 0.438390677E+03
475 2 0.0390576 1 0.508410867E+03 0.0195288 3 0.116523260E+04
476 2 0.0390576 1 0.386094255E+03 0.0195288 3 0.798282764E+03
477 2 0.0781151 1 0.536074633E+03 0.0390576 3 0.124822390E+04
478 2 0.0390576 1 0.281999761E+03 0.0195288 3 0.485999284E+03
479 2 0.0390576 1 0.524002961E+03 0.0195288 3 0.121200888E+04
480 2 0.0390576 1 0.452697101E+03 0.0195288 3 0.998091304E+03
481 2 0.0390576 1 0.213813833E+03 0.0195288 3 0.281441498E+03
482 2 0.0390576 1 0.208540142E+03 0.0195288 3 0.265620426E+03
483 2 0.0390576 1 0.329656863E+03 0.0195288 3 0.628970590E+03
484 2 0.0781151 1 0.284583071E+03 0.0390576 3 0.493749214E+03
485 2 0.0781151 1 0.401232610E+03 0.0390576 3 0.843697829E+03
486 2 0.0520767 1 0.341191741E+03 0.0260384 3 0.663575223E+03
487 2 0.0520767 1 0.212291472E+03 0.0260384 3 0.276874416E+03
488 2 0.0520767 1 0.456910271E+03 0.0260384 3 0.101073081E+04
489 2 0.0520767 1 0.480093184E+03 0.0260384 3 0.108027955E+04
490 2 0.0390576 1 0.402581483E+03 0.0195288 3 0.847744450E+03
491 2 0.0390576 1 0.284584693E+03 0.0195288 3 0.493754079E+03
492 2 0.0781151 1 0.412532612E+03 0.0390576 3 0.877597835E+03
493 2 0.0390576 1 0.428212021E+03 0.0195288 3 0.924636062E+03
494 2 0.0390576 1 0.188856375E+03 0.0195288 3 0.206569124E+03
495 2 0.0390576 1 0.250293476E+03 0.0195288 3 0.390880428E+03
496 2 0.0390576 1 0.370937820E+03 0.0195288 3 0.752813460E+03
497 2 0.0520767 1 0.234909466E+03 0.0260384 3 0.344728397E+03
498 2 0.0520767 1 0.365638622E+03 0.0260384 3 0.736915866E+03
499 2 0.15623 1 0.340935411E+03 0.0781151 3 0.662806233E+03
500 2 0.0781151 1 0.474289434E+03 0.0390576 3 0.106286830E+04
501 2 0.0781151 1 0.232215664E+03 0.0390576 3 0.336646991E+03
502 2 0.0781151 1 0.321794782E+03 0.0390576 3 0.605384345E+03
503 2 0.0781151 1 0.197212542E+03 0.0390576 3 0.231637626E+03
504 2 0.0390576 1 0.387705888E+03 0.0195288 3 0.803117664E+03
505 2 0.0390576 1 0.265002552E+03 0.0195288 3 0.435007657E+03
506 2 0.0390576 1 0.508344899E+03 0.0195288 3 0.116503470E+04
507 2 0.0390576 1 0.385641563E+03 0.0195288 3 0.796924689E+03
508 2 0.0781151 1 0.184378077E+03 0.0390576 3 0.193134230E+03
509 2 0.0390576 1 0.272984406E+03 0.0195288 3 0.458953219E+03
510 2 0.0390576 1 0.516119268E+03 0.0195288 3 0.118835780E+04
511 2 0.0390576 1 0.457967416E+03 0.0195288 3 0.101390225E+04
512 2 0.0390576 1 0.219957164E+03 0.0195288 3 0.299871493E+03
513 2 0.0390576 1 0.213225304E+03 0.0195288 3 0.279675912E+03
514 2 0.0390576 1 0.335215042E+03 0.0195288 3 0.645645126E+03
515 2 0.0781151 1 0.272432772E+03 0.0390576 3 0.457298315E+03
516 2 0.0781151 1 0.389296925E+03 0.0390576 3 0.807890774E+03
517 2 0.0520767 1 0.364562557E+03 0.0260384 3 0.733687672E+03
518 2 0.0520767 1 0.235088414E+03 0.0260384 3 0.345265242E+03
519 2 0.0520767 1 0.478719337E+03 0.0260384 3 0.107615801E+04
520 2 0.0520767 1 0.319449244E+03 0.0260384 3 0.598347733E+03
521 2 0.0390576 1 0.391828200E+03 0.0195288 3 0.815484600E+03
522 2 0.0390576 1 0.274963072E+03 0.0195288 3 0.464889215E+03
523 2 0.0781151 1 0.422259164E+03 0.0390576 3 0.906777492E+03
524 2 0.0390576 1 0.455327943E+03 0.0195288 3 0.100598383E+04
525 2 0.0390576 1 0.214377154E+03 0.0195288 3 0.283131461E+03
526 2 0.0390576 1 0.277363458E+03 0.0195288 3 0.472090375E+03
527 2 0.0390576 1 0.396412659E+03 0.0195288 3 0.829237978E+03
528 2 0.0520767 1 0.433355498E+03 0.0260384 3 0.940066495E+03
529 2 0.0520767 1 0.204283761E+03 0.0260384 3 0.252851283E+03
530 2 0.15623 1 0.408888688E+03 0.0781151 3 0.866666065E+03
531 2 0.0781151 1 0.242671484E+03 0.0390576 3 0.368014453E+03
532 2 0.0781151 1 0.360325691E+03 0.0390576 3 0.720977074E+03
533 2 0.0781151 1 0.322410489E+03 0.0390576 3 0.607231467E+03
534 2 0.0781151 1 0.197902896E+03 0.0390576 3 0.233708688E+03
535 2 0.0390576 1 0.385440561E+03 0.0195288 3 0.796321684E+03
536 2 0.0390576 1 0.262303068E+03 0.0195288 3 0.426909204E+03
537 2 0.0390576 1 0.506208191E+03 0.0195288 3 0.115862457E+04
538 2 0.0390576 1 0.383070698E+03 0.0195288 3 0.789212094E+03
539 2 0.0781151 1 0.185539021E+03 0.0390576 3 0.196617064E+03
540 2 0.0390576 1 0.270662334E+03 0.0195288 3 0.451987003E+03
541 2 0.0390576 1 0.513705205E+03 0.0195288 3 0.118111562E+04
542 2 0.0390576 1 0.461160793E+03 0.0195288 3 0.102348238E+04
543 2 0.0390576 1 0.223071489E+03 0.0195288 3 0.309214466E+03
544 2 0.0390576 1 0.216064510E+03 0.0195288 3 0.288193530E+03
545 2 0.0390576 1 0.337975196E+03 0.0195288 3 0.653925587E+03
546 2 0.0781151 1 0.281306274E+03 0.0390576 3 0.483918823E+03
547 2 0.0781151 1 0.397830771E+03 0.0390576 3 0.833492312E+03
548 2 0.0520767 1 0.353190952E+03 0.0260384 3 0.699572855E+03
549 2 0.0520767 1 0.221747958E+03 0.0260384 3 0.305243873E+03
550 2 0.0520767 1 0.467661764E+03 0.0260384 3 0.104298529E+04
551 2 0.0520767 1 0.487636724E+03 0.0260384 3 0.110291017E+04
552 2 0.0390576 1 0.389169875E+03 0.0195288 3 0.807509626E+03
553 2 0.0390576 1 0.272212756E+03 0.0195288 3 0.456638269E+03
554 2 0.0781151 1 0.424377159E+03 0.0390576 3 0.913131478E+03
555 2 0.0390576 1 0.433103070E+03 0.0195288 3 0.939309210E+03
556 2 0.0390576 1 0.191341326E+03 0.0195288 3 0.214023977E+03
557 2 0.0390576 1 0.253389334E+03 0.0195288 3 0.400168003E+03
558 2 0.0390576 1 0.371627580E+03 0.0195288 3 0.754882740E+03
559 2 0.0520767 1 0.242357504E+03 0.0260384 3 0.367072513E+03
560 2 0.0520767 1 0.372078390E+03 0.0260384 3 0.756235171E+03
561 2 0.15623 1 0.347035936E+03 0.0781151 3 0.681107808E+03
562 2 0.0781151 1 0.471007213E+03 0.0390576 3 0.105302164E+04
563 2 0.0781151 1 0.227997305E+03 0.0390576 3 0.323991916E+03
564 2 0.0781151 1 0.326490447E+03 0.0390576 3 0.619471341E+03
565 2 0.0781151 1 0.202611414E+03 0.0390576 3 0.247834242E+03
566 2 0.0390576 1 0.383172443E+03 0.0195288 3 0.789517329E+03
567 2 0.0390576 1 0.260191083E+03 0.0195288 3 0.420573250E+03
568 2 0.0390576 1 0.503638248E+03 0.0195288 3 0.115091474E+04
569 2 0.0390576 1 0.380656888E+03 0.0195288 3 0.781970665E+03
570 2 0.0781151 1 0.180454471E+03 0.0390576 3 0.181363413E+03
571 2 0.0390576 1 0.273855374E+03 0.0195288 3 0.461566123E+03
572 2 0.0390576 1 0.516988227E+03 0.0195288 3 0.119096468E+04
573 2 0.0390576 1 0.459995392E+03 0.0195288 3 0.101998618E+04
574 2 0.0390576 1 0.222080556E+03 0.0195288 3 0.306241667E+03
575 2 0.0390576 1 0.215653047E+03 0.0195288 3 0.286959140E+03
576 2 0.0390576 1 0.337738200E+03 0.0195288 3 0.653214601E+03
577 2 0.0781151 1 0.275672999E+03 0.0390576 3 0.467018996E+03
578 2 0.0781151 1 0.392134186E+03 0.0390576 3 0.816402559E+03
579 2 0.0520767 1 0.338038737E+03 0.0260384 3 0.654116210E+03
580 2 0.0520767 1 0.208693481E+03 0.0260384 3 0.266080444E+03
581 2 0.0520767 1 0.453878201E+03 0.0260384 3 0.100163460E+04
582 2 0.0520767 1 0.494619972E+03 0.0260384 3 0.112385992E+04
583 2 0.0390576 1 0.392703270E+03 0.0195288 3 0.818109811E+03
584 2 0.0390576 1 0.275836133E+03 0.0195288 3 0.467508398E+03
585 2 0.0781151 1 0.418917581E+03 0.0390576 3 0.896752744E+03
586 2 0.0390576 1 0.440258344E+03 0.0195288 3 0.960775031E+03
587 2 0.0390576 1 0.198874854E+03 0.0195288 3 0.236624563E+03
588 2 0.0390576 1 0.260859880E+03 0.0195288 3 0.422579641E+03
589 2 0.0390576 1 0.379476381E+03 0.0195288 3 0.778429143E+03
590 2 0.0520767 1 0.249611382E+03 0.0260384 3 0.388834145E+03
591 2 0.0520767 1 0.379896144E+03 0.0260384 3 0.779688431E+03
592 2 0.15623 1 0.341581515E+03 0.0781151 3 0.664744545E+03
593 2 0.0781151 1 0.469076162E+03 0.0390576 3 0.104722848E+04
594 2 0.0781151 1 0.226990355E+03 0.0390576 3 0.320971064E+03
595 2 0.0781151 1 0.324720946E+03 0.0390576 3 0.614162837E+03
596 2 0.0781151 1 0.199878882E+03 0.0390576 3 0.239636645E+03
597 2 0.0390576 1 0.385458889E+03 0.0195288 3 0.796376668E+03
598 2 0.0390576 1 0.263395326E+03 0.0195288 3 0.430185978E+03
599 2 0.0390576 1 0.506307218E+03 0.0195288 3 0.115892165E+04
600 2 0.0390576 1 0.384243655E+03 0.0195288 3 0.792730964E+03
601 2 0.0781151 1 0.182134616E+03 0.0390576 3 0.186403849E+03
602 2 0.0390576 1 0.273220835E+03 0.0195288 3 0.459662504E+03
603 2 0.0390576 1 0.516987270E+03 0.0195288 3 0.119096181E+04
604 2 0.0390576 1 0.458821676E+03 0.0195288 3 0.101646503E+04
605 2 0.0390576 1 0.220633202E+03 0.0195288 3 0.301899606E+03
606 2 0.0390576 1 0.213936868E+03 0.0195288 3 0.281810603E+03
607 2 0.0390576 1 0.335748384E+03 0.0195288 3 0.647245151E+03
608 2 0.0781151 1 0.286683188E+03 0.0390576 3 0.500049564E+03
609 2 0.0781151 1 0.402984653E+03 0.0390576 3 0.848953958E+03
610 2 0.0520767 1 0.344879902E+03 0.0260384 3 0.674639707E+03
611 2 0.0520767 1 0.208250661E+03 0.0260384 3 0.264751982E+03
612 2 0.0520767 1 0.456676746E+03 0.0260384 3 0.101003024E+04
613 2 0.0520767 1 0.497651699E+03 0.0260384 3 0.113295510E+04
614 2 0.0390576 1 0.393504350E+03 0.0195288 3 0.820513049E+03
615 2 0.0390576 1 0.277270795E+03 0.0195288 3 0.471812385E+03
616 2 0.0781151 1 0.418698998E+03 0.0390576 3 0.896096993E+03
617 2 0.0390576 1 0.445454776E+03 0.0195288 3 0.976364327E+03
618 2 0.0390576 1 0.205490467E+03 0.0195288 3 0.256471402E+03
619 2 0.0390576 1 0.267880283E+03 0.0195288 3 0.443640848E+03
620 2 0.0390576 1 0.387915964E+03 0.0195288 3 0.803747893E+03
621 2 0.0520767 1 0.253380500E+03 0.0260384 3 0.400141501E+03
622 2 0.0520767 1 0.383336318E+03 0.0260384 3 0.790008954E+03
623 2 0.15623 1 0.347585868E+03 0.0781151 3 0.682757604E+03
624 2 0.0781151 1 0.465504569E+03 0.0390576 3 0.103651371E+04
625 2 0.0781151 1 0.224790055E+03 0.0390576 3 0.314370166E+03
626 2 0.0781151 1 0.313045527E+03 0.0390576 3 0.579136581E+03
627 2 0.0781151 1 0.188621711E+03 0.0390576 3 0.205865133E+03
628 2 0.0390576 1 0.436789107E+03 0.0195288 3 0.950367322E+03
629 2 0.0390576 1 0.320879920E+03 0.0195288 3 0.602639760E+03
630 2 0.0390576 1 0.197493767E+03 0.0195288 3 0.232481302E+03
631 2 0.0390576 1 0.441584570E+03 0.0195288 3 0.964753710E+03
632 2 0.0781151 1 0.508340461E+03 0.0390576 3 0.116502138E+04
633 2 0.0390576 1 0.345712314E+03 0.0195288 3 0.677136943E+03
634 2 0.0390576 1 0.221576636E+03 0.0195288 3 0.304729909E+03
635 2 0.0390576 1 0.383796924E+03 0.0195288 3 0.791390772E+03
636 2 0.0390576 1 0.499403232E+03 0.0195288 3 0.113820970E+04
637 2 0.0390576 1 0.505175075E+03 0.0195288 3 0.115552523E+04
638 2 0.0390576 1 0.260781394E+03 0.0195288 3 0.422344181E+03
639 2 0.0781151 1 0.308893845E+03 0.0390576 3 0.566681535E+03
640 2 0.0781151 1 0.420101000E+03 0.0390576 3 0.900303001E+03
641 2 0.0520767 1 0.361163164E+03 0.0260384 3 0.723489491E+03
642 2 0.0520767 1 0.227841820E+03 0.0260384 3 0.323525460E+03
643 2 0.0520767 1 0.473600702E+03 0.0260384 3 0.106080211E+04
644 2 0.0520767 1 0.309366161E+03 0.0260384 3 0.568098484E+03
645 2 0.0390576 1 0.468451371E+03 0.0195288 3 0.104535411E+04
646 2 0.0390576 1 0.344315693E+03 0.0195288 3 0.672947080E+03
647 2 0.0781151 1 0.383985254E+03 0.0390576 3 0.791955761E+03
648 2 0.0390576 1 0.492118941E+03 0.0195288 3 0.111635682E+04
649 2 0.0390576 1 0.250813606E+03 0.0195288 3 0.392440818E+03
650 2 0.0390576 1 0.306599907E+03 0.0195288 3 0.559799722E+03
651 2 0.0390576 1 0.425294562E+03 0.0195288 3 0.915883685E+03
652 2 0.0520767 1 0.422161919E+03 0.0260384 3 0.906485758E+03
653 2 0.0520767 1 0.192762742E+03 0.0260384 3 0.218288227E+03
654 2 0.15623 1 0.377883089E+03 0.0781151 3 0.773649268E+03
655 2 0.0781151 1 0.457658753E+03 0.0390576 3 0.101297626E+04
656 2 0.0781151 1 0.215650207E+03 0.0390576 3 0.286950621E+03
657 2 0.0781151 1 0.296429552E+03 0.0390576 3 0.529288655E+03
658 2 0.0781151 1 0.533468368E+03 0.0390576 3 0.124040510E+04
659 2 0.0390576 1 0.447428495E+03 0.0195288 3 0.982285484E+03
660 2 0.0390576 1 0.330689843E+03 0.0195288 3 0.632069528E+03
661 2 0.0390576 1 0.206948806E+03 0.0195288 3 0.260846418E+03
662 2 0.0390576 1 0.450210144E+03 0.0195288 3 0.990630432E+03
663 2 0.0781151 1 0.523035601E+03 0.0390576 3 0.120910680E+04
664 2 0.0390576 1 0.336399386E+03 0.0195288 3 0.649198157E+03
665 2 0.0390576 1 0.213174424E+03 0.0195288 3 0.279523271E+03
666 2 0.0390576 1 0.383100969E+03 0.0195288 3 0.789302906E+03
667 2 0.0390576 1 0.498864834E+03 0.0195288 3 0.113659450E+04
668 2 0.0390576 1 0.504163761E+03 0.0195288 3 0.115249128E+04
669 2 0.0390576 1 0.259927637E+03 0.0195288 3 0.419782910E+03
670 2 0.0781151 1 0.291609553E+03 0.0390576 3 0.514828659E+03
671 2 0.0781151 1 0.403256110E+03 0.0390576 3 0.849768331E+03
672 2 0.0520767 1 0.491980520E+03 0.0260384 3 0.111594156E+04
673 2 0.0520767 1 0.358518988E+03 0.0260384 3 0.715556964E+03
674 2 0.0520767 1 0.243792396E+03 0.0260384 3 0.371377189E+03
675 2 0.0520767 1 0.247521808E+03 0.0260384 3 0.382565423E+03
676 2 0.0390576 1 0.454430262E+03 0.0195288 3 0.100329079E+04
677 2 0.0390576 1 0.331205300E+03 0.0195288 3 0.633615900E+03
678 2 0.0781151 1 0.400874704E+03 0.0390576 3 0.842624113E+03
679 2 0.0390576 1 0.458766510E+03 0.0195288 3 0.101629953E+04
680 2 0.0390576 1 0.216111581E+03 0.0195288 3 0.288334742E+03
681 2 0.0390576 1 0.279139289E+03 0.0195288 3 0.477417868E+03
682 2 0.0390576 1 0.396484350E+03 0.0195288 3 0.829453050E+03
683 2 0.0520767 1 0.360955453E+03 0.0260384 3 0.722866359E+03
684 2 0.0520767 1 0.492552600E+03 0.0260384 3 0.111765780E+04
685 2 0.15623 1 0.378723808E+03 0.0781151 3 0.776171423E+03
686 2 0.0781151 1 0.259578656E+03 0.0390576 3 0.418735967E+03
687 2 0.0781151 1 0.376819383E+03 0.0390576 3 0.770458149E+03
688 2 0.0781151 1 0.332021919E+03 0.0390576 3 0.636065756E+03
689 2 0.0781151 1 0.207197129E+03 0.0390576 3 0.261591386E+03
690 2 0.0390576 1 0.383053910E+03 0.0195288 3 0.789161729E+03
691 2 0.0390576 1 0.260487513E+03 0.0195288 3 0.421462540E+03
692 2 0.0390576 1 0.503455478E+03 0.0195288 3 0.115036643E+04
693 2 0.0390576 1 0.380889082E+03 0.0195288 3 0.782667246E+03
694 2 0.0781151 1 0.533381332E+03 0.0390576 3 0.124014400E+04
695 2 0.0390576 1 0.281162955E+03 0.0195288 3 0.483488866E+03
696 2 0.0390576 1 0.523622436E+03 0.0195288 3 0.121086731E+04
697 2 0.0390576 1 0.456720699E+03 0.0195288 3 0.101016210E+04
698 2 0.0390576 1 0.218246732E+03 0.0195288 3 0.294740197E+03
699 2 0.0390576 1 0.211787865E+03 0.0195288 3 0.275363595E+03
700 2 0.0390576 1 0.333313889E+03 0.0195288 3 0.639941666E+03
701 2 0.0781151 1 0.271165472E+03 0.0390576 3 0.453496417E+03
702 2 0.0781151 1 0.387496243E+03 0.0390576 3 0.802488730E+03
703 2 0.0520767 1 0.360208464E+03 0.0260384 3 0.720625392E+03
704 2 0.0520767 1 0.224405234E+03 0.0260384 3 0.313215703E+03
705 2 0.0520767 1 0.468422359E+03 0.0260384 3 0.104526708E+04
706 2 0.0520767 1 0.473894224E+03 0.0260384 3 0.106168267E+04
707 2 0.0390576 1 0.403639579E+03 0.0195288 3 0.850918737E+03
708 2 0.0390576 1 0.286099070E+03 0.0195288 3 0.498297210E+03
709 2 0.0781151 1 0.408033900E+03 0.0390576 3 0.864101699E+03
710 2 0.0390576 1 0.427406807E+03 0.0195288 3 0.922220421E+03
711 2 0.0390576 1 0.189133624E+03 0.0195288 3 0.207400871E+03
712 2 0.0390576 1 0.251332361E+03 0.0195288 3 0.393997083E+03
713 2 0.0390576 1 0.373059167E+03 0.0195288 3 0.759177502E+03
714 2 0.0520767 1 0.222537803E+03 0.0260384 3 0.307613410E+03
715 2 0.0520767 1 0.356461493E+03 0.0260384 3 0.709384480E+03
716 2 0.15623 1 0.361627828E+03 0.0781151 3 0.724883484E+03
717 2 0.0781151 1 0.463909434E+03 0.0390576 3 0.103172830E+04
718 2 0.0781151 1 0.222329137E+03 0.0390576 3 0.306987411E+03
719 2 0.0781151 1 0.332669896E+03 0.0390576 3 0.638009687E+03
720 2 0.0781151 1 0.206269065E+03 0.0390576 3 0.258807194E+03
721 2 0.0390576 1 0.377447027E+03 0.0195288 3 0.772341081E+03
722 2 0.0390576 1 0.255554944E+03 0.0195288 3 0.406664831E+03
723 2 0.0390576 1 0.499752808E+03 0.0195288 3 0.113925842E+04
724 2 0.0390576 1 0.377860725E+03 0.0195288 3 0.773582175E+03
725 2 0.0781151 1 0.538676176E+03 0.0390576 3 0.125602853E+04
726 2 0.0390576 1 0.271163313E+03 0.0195288 3 0.453489939E+03
727 2 0.0390576 1 0.516224935E+03 0.0195288 3 0.118867480E+04
728 2 0.0390576 1 0.465014204E+03 0.0195288 3 0.103504261E+04
729 2 0.0390576 1 0.226154974E+03 0.0195288 3 0.318464922E+03
730 2 0.0390576 1 0.218342582E+03 0.0195288 3 0.295027745E+03
731 2 0.0390576 1 0.339483341E+03 0.0195288 3 0.658450024E+03
732 2 0.0781151 1 0.272798913E+03 0.0390576 3 0.458396739E+03
733 2 0.0781151 1 0.387408740E+03 0.0390576 3 0.802226219E+03
734 2 0.0520767 1 0.355961784E+03 0.0260384 3 0.707885352E+03
735 2 0.0520767 1 0.225198149E+03 0.0260384 3 0.315594448E+03
736 2 0.0520767 1 0.471696505E+03 0.0260384 3 0.105508951E+04
737 2 0.0520767 1 0.469443388E+03 0.0260384 3 0.104833016E+04
738 2 0.0390576 1 0.390219543E+03 0.0195288 3 0.810658628E+03
739 2 0.0390576 1 0.275281175E+03 0.0195288 3 0.465843524E+03
740 2 0.0781151 1 0.417028379E+03 0.0390576 3 0.891085138E+03
741 2 0.0390576 1 0.455866559E+03 0.0195288 3 0.100759968E+04
742 2 0.0390576 1 0.214411241E+03 0.0195288 3 0.283233724E+03
743 2 0.0390576 1 0.276747453E+03 0.0195288 3 0.470242358E+03
744 2 0.0390576 1 0.395292125E+03 0.0195288 3 0.825876375E+03
745 2 0.0520767 1 0.219841558E+03 0.0260384 3 0.299524675E+03
746 2 0.0520767 1 0.349174630E+03 0.0260384 3 0.687523891E+03
747 2 0.15623 1 0.346327678E+03 0.0781151 3 0.678983035E+03
748 2 0.0781151 1 0.485106039E+03 0.0390576 3 0.109531812E+04
749 2 0.0781151 1 0.241838727E+03 0.0390576 3 0.365516181E+03
750 2 0.0781151 1 0.331417436E+03 0.0390576 3 0.634252309E+03
751 2 0.0781151 1 0.206358337E+03 0.0390576 3 0.259075011E+03
752 2 0.0390576 1 0.380524674E+03 0.0195288 3 0.781574021E+03
753 2 0.0390576 1 0.257830829E+03 0.0195288 3 0.413492486E+03
754 2 0.0390576 1 0.500677090E+03 0.0195288 3 0.114203127E+04
755 2 0.0390576 1 0.377983245E+03 0.0195288 3 0.773949736E+03
756 2 0.0781151 1 0.537566365E+03 0.0390576 3 0.125269909E+04
757 2 0.0390576 1 0.274232103E+03 0.0195288 3 0.462696310E+03
758 2 0.0390576 1 0.517858130E+03 0.0195288 3 0.119357439E+04
759 2 0.0390576 1 0.462538335E+03 0.0195288 3 0.102761501E+04
760 2 0.0390576 1 0.225379815E+03 0.0195288 3 0.316139444E+03
761 2 0.0390576 1 0.216946541E+03 0.0195288 3 0.290839624E+03
762 2 0.0390576 1 0.339788011E+03 0.0195288 3 0.659364033E+03
763 2 0.0781151 1 0.270417283E+03 0.0390576 3 0.451251849E+03
764 2 0.0781151 1 0.386522165E+03 0.0390576 3 0.799566495E+03
765 2 0.0520767 1 0.346393532E+03 0.0260384 3 0.679180597E+03
766 2 0.0520767 1 0.216288545E+03 0.0260384 3 0.288865634E+03
767 2 0.0520767 1 0.463059166E+03 0.0260384 3 0.102917750E+04
768 2 0.0520767 1 0.484313779E+03 0.0260384 3 0.109294134E+04
769 2 0.0390576 1 0.394766314E+03 0.0195288 3 0.824298942E+03
770 2 0.0390576 1 0.278392351E+03 0.0195288 3 0.475177054E+03
771 2 0.0781151 1 0.415486154E+03 0.0390576 3 0.886458461E+03
772 2 0.0390576 1 0.447487717E+03 0.0195288 3 0.982463151E+03
773 2 0.0390576 1 0.206856691E+03 0.0195288 3 0.260570074E+03
774 2 0.0390576 1 0.267061639E+03 0.0195288 3 0.441184916E+03
775 2 0.0390576 1 0.386430603E+03 0.0195288 3 0.799291810E+03
776 2 0.0520767 1 0.237493235E+03 0.0260384 3 0.352479705E+03
777 2 0.0520767 1 0.368806586E+03 0.0260384 3 0.746419758E+03
778 2 0.15623 1 0.349970796E+03 0.0781151 3 0.689912389E+03
779 2 0.0781151 1 0.469066326E+03 0.0390576 3 0.104719898E+04
780 2 0.0781151 1 0.227346906E+03 0.0390576 3 0.322040719E+03
781 2 0.0781151 1 0.327852611E+03 0.0390576 3 0.623557834E+03
782 2 0.0781151 1 0.201794616E+03 0.0390576 3 0.245383848E+03
783 2 0.0390576 1 0.381413693E+03 0.0195288 3 0.784241080E+03
784 2 0.0390576 1 0.259155960E+03 0.0195288 3 0.417467881E+03
785 2 0.0390576 1 0.503128062E+03 0.0195288 3 0.114938418E+04
786 2 0.0390576 1 0.380870328E+03 0.0195288 3 0.782610985E+03
787 2 0.0781151 1 0.182360177E+03 0.0390576 3 0.187080531E+03
788 2 0.0390576 1 0.271242786E+03 0.0195288 3 0.453728357E+03
789 2 0.0390576 1 0.514710845E+03 0.0195288 3 0.118413253E+04
790 2 0.0390576 1 0.462303367E+03 0.0195288 3 0.102691010E+04
791 2 0.0390576 1 0.224322008E+03 0.0195288 3 0.312966023E+03
792 2 0.0390576 1 0.217257705E+03 0.0195288 3 0.291773114E+03
793 2 0.0390576 1 0.339276335E+03 0.0195288 3 0.657829006E+03
794 2 0.0781151 1 0.267949786E+03 0.0390576 3 0.443849358E+03
795 2 0.0781151 1 0.383621099E+03 0.0390576 3 0.790863296E+03
796 2 0.0520767 1 0.361672660E+03 0.0260384 3 0.725017980E+03
797 2 0.0520767 1 0.232175243E+03 0.0260384 3 0.336525728E+03
798 2 0.0520767 1 0.474389620E+03 0.0260384 3 0.106316886E+04
799 2 0.0520767 1 0.460838664E+03 0.0260384 3 0.102251599E+04
800 2 0.0390576 1 0.390860618E+03 0.0195288 3 0.812581854E+03
801 2 0.0390576 1 0.274328687E+03 0.0195288 3 0.462986060E+03
802 2 0.0781151 1 0.420979468E+03 0.0390576 3 0.902938403E+03
803 2 0.0390576 1 0.445950825E+03 0.0195288 3 0.977852475E+03
804 2 0.0390576 1 0.204615610E+03 0.0195288 3 0.253846830E+03
805 2 0.0390576 1 0.264542593E+03 0.0195288 3 0.433627778E+03
806 2 0.0390576 1 0.383207368E+03 0.0195288 3 0.789622103E+03
807 2 0.0520767 1 0.212034962E+03 0.0260384 3 0.276104887E+03
808 2 0.0520767 1 0.341877605E+03 0.0260384 3 0.665632816E+03
809 2 0.15623 1 0.343019866E+03 0.0781151 3 0.669059599E+03
810 2 0.0781151 1 0.494455014E+03 0.0390576 3 0.112336504E+04
811 2 0.0781151 1 0.252331222E+03 0.0390576 3 0.396993665E+03
812 2 0.0781151 1 0.327127925E+03 0.0390576 3 0.621383774E+03
813 2 0.0781151 1 0.201394520E+03 0.0390576 3 0.244183561E+03
814 2 0.0390576 1 0.381273535E+03 0.0195288 3 0.783820606E+03
815 2 0.0390576 1 0.259359836E+03 0.0195288 3 0.418079508E+03
816 2 0.0390576 1 0.502591677E+03 0.0195288 3 0.114777503E+04
817 2 0.0390576 1 0.380677977E+03 0.0195288 3 0.782033932E+03
818 2 0.0781151 1 0.183464157E+03 0.0390576 3 0.190392472E+03
819 2 0.0390576 1 0.269201675E+03 0.0195288 3 0.447605026E+03
820 2 0.0390576 1 0.513319823E+03 0.0195288 3 0.117995947E+04
821 2 0.0390576 1 0.463455534E+03 0.0195288 3 0.103036660E+04
822 2 0.0390576 1 0.225770907E+03 0.0195288 3 0.317312721E+03
823 2 0.0390576 1 0.218387810E+03 0.0195288 3 0.295163430E+03
824 2 0.0390576 1 0.340703173E+03 0.0195288 3 0.662109519E+03
825 2 0.0781151 1 0.291115416E+03 0.0390576 3 0.513346247E+03
826 2 0.0781151 1 0.406645151E+03 0.0390576 3 0.859935452E+03
827 2 0.0520767 1 0.340431999E+03 0.0260384 3 0.661295998E+03
828 2 0.0520767 1 0.211335129E+03 0.0260384 3 0.274005387E+03
829 2 0.0520767 1 0.458593549E+03 0.0260384 3 0.101578065E+04
830 2 0.0520767 1 0.500239923E+03 0.0260384 3 0.114071977E+04
831 2 0.0390576 1 0.387601730E+03 0.0195288 3 0.802805189E+03
832 2 0.0390576 1 0.271719888E+03 0.0195288 3 0.455159663E+03
833 2 0.0781151 1 0.423391933E+03 0.0390576 3 0.910175799E+03
834 2 0.0390576 1 0.433998663E+03 0.0195288 3 0.941995990E+03
835 2 0.0390576 1 0.191717540E+03 0.0195288 3 0.215152620E+03
836 2 0.0390576 1 0.252849111E+03 0.0195288 3 0.398547334E+03
837 2 0.0390576 1 0.370567978E+03 0.0195288 3 0.751703934E+03
838 2 0.0520767 1 0.253717530E+03 0.0260384 3 0.401152590E+03
839 2 0.0520767 1 0.385157477E+03 0.0260384 3 0.795472430E+03
840 2 0.15623 1 0.328371438E+03 0.0781151 3 0.625114313E+03
841 2 0.0781151 1 0.475383743E+03 0.0390576 3 0.106615123E+04
842 2 0.0781151 1 0.234126501E+03 0.0390576 3 0.342379504E+03
843 2 0.0781151 1 0.329592375E+03 0.0390576 3 0.628777124E+03
844 2 0.0781151 1 0.203180318E+03 0.0390576 3 0.249540955E+03
845 2 0.0390576 1 0.380600397E+03 0.0195288 3 0.781801190E+03
846 2 0.0390576 1 0.258678413E+03 0.0195288 3 0.416035240E+03
847 2 0.0390576 1 0.503221861E+03 0.0195288 3 0.114966558E+04
848 2 0.0390576 1 0.381299878E+03 0.0195288 3 0.783899634E+03
849 2 0.0781151 1 0.180152213E+03 0.0390576 3 0.180456640E+03
850 2 0.0390576 1 0.273499223E+03 0.0195288 3 0.460497670E+03
851 2 0.0390576 1 0.516960217E+03 0.0195288 3 0.119088065E+04
852 2 0.0390576 1 0.462367370E+03 0.0195288 3 0.102710211E+04
853 2 0.0390576 1 0.223054619E+03 0.0195288 3 0.309163857E+03
854 2 0.0390576 1 0.215940295E+03 0.0195288 3 0.287820886E+03
855 2 0.0390576 1 0.336627535E+03 0.0195288 3 0.649882605E+03
856 2 0.0781151 1 0.268232551E+03 0.0390576 3 0.444697653E+03
857 2 0.0781151 1 0.383483095E+03 0.0390576 3 0.790449284E+03
858 2 0.0520767 1 0.356148413E+03 0.0260384 3 0.708445239E+03
859 2 0.0520767 1 0.223596779E+03 0.0260384 3 0.310790336E+03
860 2 0.0520767 1 0.469203566E+03 0.0260384 3 0.104761070E+04
861 2 0.0520767 1 0.475225112E+03 0.0260384 3 0.106567533E+04
862 2 0.0390576 1 0.394087993E+03 0.0195288 3 0.822263980E+03
863 2 0.0390576 1 0.277548997E+03 0.0195288 3 0.472646992E+03
864 2 0.0781151 1 0.417081969E+03 0.0390576 3 0.891245907E+03
865 2 0.0390576 1 0.430607382E+03 0.0195288 3 0.931822146E+03
866 2 0.0390576 1 0.190468664E+03 0.0195288 3 0.211405992E+03
867 2 0.0390576 1 0.253158116E+03 0.0195288 3 0.399474349E+03
868 2 0.0390576 1 0.373019388E+03 0.0195288 3 0.759058165E+03
869 2 0.0520767 1 0.226398052E+03 0.0260384 3 0.319194155E+03
870 2 0.0520767 1 0.358893367E+03 0.0260384 3 0.716680102E+03
871 2 0.15623 1 0.361874854E+03 0.0781151 3 0.725624563E+03
872 2 0.0781151 1 0.485032516E+03 0.0390576 3 0.109509755E+04
873 2 0.0781151 1 0.245145701E+03 0.0390576 3 0.375437104E+03
874 2 0.0781151 1 0.313362522E+03 0.0390576 3 0.580087567E+03
875 2 0.0781151 1 0.187893322E+03 0.0390576 3 0.203679965E+03
876 2 0.0390576 1 0.434469345E+03 0.0195288 3 0.943408035E+03
877 2 0.0390576 1 0.318465004E+03 0.0195288 3 0.595395011E+03
878 2 0.0390576 1 0.196711547E+03 0.0195288 3 0.230134640E+03
879 2 0.0390576 1 0.440707195E+03 0.0195288 3 0.962121586E+03
880 2 0.0781151 1 0.510329893E+03 0.0390576 3 0.117098968E+04
881 2 0.0390576 1 0.341490820E+03 0.0195288 3 0.664472459E+03
882 2 0.0390576 1 0.218907442E+03 0.0195288 3 0.296722325E+03
883 2 0.0390576 1 0.386494196E+03 0.0195288 3 0.799482588E+03
884 2 0.0390576 1 0.502046207E+03 0.0195288 3 0.114613862E+04
885 2 0.0390576 1 0.506903685E+03 0.0195288 3 0.116071106E+04
886 2 0.0390576 1 0.262455706E+03 0.0195288 3 0.427367119E+03
887 2 0.0781151 1 0.313530753E+03 0.0390576 3 0.580592258E+03
888 2 0.0781151 1 0.425529262E+03 0.0390576 3 0.916587785E+03
889 2 0.0520767 1 0.361128279E+03 0.0260384 3 0.723384836E+03
890 2 0.0520767 1 0.225799710E+03 0.0260384 3 0.317399130E+03
891 2 0.0520767 1 0.475250928E+03 0.0260384 3 0.106575278E+04
892 2 0.0520767 1 0.465748103E+03 0.0260384 3 0.103724431E+04
893 2 0.0390576 1 0.461182562E+03 0.0195288 3 0.102354769E+04
894 2 0.0390576 1 0.338599183E+03 0.0195288 3 0.655797550E+03
895 2 0.0781151 1 0.387493946E+03 0.0390576 3 0.802481839E+03
896 2 0.0390576 1 0.474668199E+03 0.0195288 3 0.106400460E+04
897 2 0.0390576 1 0.231741995E+03 0.0195288 3 0.335225986E+03
898 2 0.0390576 1 0.293395430E+03 0.0195288 3 0.520186290E+03
899 2 0.0390576 1 0.410469217E+03 0.0195288 3 0.871407650E+03
900 2 0.0520767 1 0.220703382E+03 0.0260384 3 0.302110146E+03
901 2 0.0520767 1 0.356135643E+03 0.0260384 3 0.708406929E+03
902 2 0.15623 1 0.361327499E+03 0.0781151 3 0.723982497E+03
903 2 0.0781151 1 0.476630777E+03 0.0390576 3 0.106989233E+04
904 2 0.0781151 1 0.233409186E+03 0.0390576 3 0.340227558E+03
905 2 0.0781151 1 0.327910138E+03 0.0390576 3 0.623730415E+03
906 2 0.0781151 1 0.203467954E+03 0.0390576 3 0.250403863E+03
907 2 0.0390576 1 0.381683375E+03 0.0195288 3 0.785050126E+03
908 2 0.0390576 1 0.258282845E+03 0.0195288 3 0.414848535E+03
909 2 0.0390576 1 0.502130813E+03 0.0195288 3 0.114639244E+04
910 2 0.0390576 1 0.378730283E+03 0.0195288 3 0.776190848E+03
911 2 0.0781151 1 0.180621860E+03 0.0390576 3 0.181865580E+03
912 2 0.0390576 1 0.272176889E+03 0.0195288 3 0.456530668E+03
913 2 0.0390576 1 0.515904233E+03 0.0195288 3 0.118771270E+04
914 2 0.0390576 1 0.463250770E+03 0.0195288 3 0.102975231E+04
915 2 0.0390576 1 0.226028299E+03 0.0195288 3 0.318084896E+03
916 2 0.0390576 1 0.217277189E+03 0.0195288 3 0.291831568E+03
917 2 0.0390576 1 0.340054708E+03 0.0195288 3 0.660164124E+03
918 2 0.0781151 1 0.286489058E+03 0.0390576 3 0.499467175E+03
919 2 0.0781151 1 0.403167276E+03 0.0390576 3 0.849501829E+03
920 2 0.0520767 1 0.364235220E+03 0.0260384 3 0.732705661E+03
921 2 0.0520767 1 0.233664427E+03 0.0260384 3 0.340993282E+03
922 2 0.0520767 1 0.479684656E+03 0.0260384 3 0.107905397E+04
923 2 0.0520767 1 0.375016002E+03 0.0260384 3 0.765048006E+03
924 2 0.0390576 1 0.391283327E+03 0.0195288 3 0.813849981E+03
925 2 0.0390576 1 0.275010681E+03 0.0195288 3 0.465032042E+03
926 2 0.0781151 1 0.419250679E+03 0.0390576 3 0.897752037E+03
927 2 0.0390576 1 0.444336561E+03 0.0195288 3 0.973009682E+03
928 2 0.0390576 1 0.203002860E+03 0.0195288 3 0.249008580E+03
929 2 0.0390576 1 0.265324448E+03 0.0195288 3 0.435973345E+03
930 2 0.0390576 1 0.383990737E+03 0.0195288 3 0.791972212E+03
931 2 0.0520767 1 0.488362711E+03 0.0260384 3 0.110508813E+04
932 2 0.0520767 1 0.261162285E+03 0.0260384 3 0.423486856E+03
933 2 0.15623 1 0.327793118E+03 0.0781151 3 0.623379354E+03
934 2 0.0781151 1 0.457332430E+03 0.0390576 3 0.101199729E+04
935 2 0.0781151 1 0.214770207E+03 0.0390576 3 0.284310620E+03
936 2 0.0781151 1 0.319107091E+03 0.0390576 3 0.597321273E+03
937 2 0.0781151 1 0.195717442E+03 0.0390576 3 0.227152325E+03
938 2 0.0390576 1 0.389586401E+03 0.0195288 3 0.808759202E+03
939 2 0.0390576 1 0.268094580E+03 0.0195288 3 0.444283740E+03
940 2 0.0390576 1 0.509467796E+03 0.0195288 3 0.116840339E+04
941 2 0.0390576 1 0.387975975E+03 0.0195288 3 0.803927925E+03
942 2 0.0781151 1 0.185696970E+03 0.0390576 3 0.197090911E+03
943 2 0.0390576 1 0.271427402E+03 0.0195288 3 0.454282205E+03
944 2 0.0390576 1 0.515515299E+03 0.0195288 3 0.118654590E+04
945 2 0.0390576 1 0.458196247E+03 0.0195288 3 0.101458874E+04
946 2 0.0390576 1 0.218668630E+03 0.0195288 3 0.296005891E+03
947 2 0.0390576 1 0.212831037E+03 0.0195288 3 0.278493110E+03
948 2 0.0390576 1 0.333303410E+03 0.0195288 3 0.639910231E+03
949 2 0.0781151 1 0.290426525E+03 0.0390576 3 0.511279575E+03
950 2 0.0781151 1 0.406183155E+03 0.0390576 3 0.858549464E+03
951 2 0.0520767 1 0.352786488E+03 0.0260384 3 0.698359464E+03
952 2 0.0520767 1 0.220976968E+03 0.0260384 3 0.302930903E+03
953 2 0.0520767 1 0.463240231E+03 0.0260384 3 0.102972069E+04
954 2 0.0520767 1 0.482025935E+03 0.0260384 3 0.108607781E+04
955 2 0.0390576 1 0.389534088E+03 0.0195288 3 0.808602264E+03
956 2 0.0390576 1 0.273621995E+03 0.0195288 3 0.460865986E+03
957 2 0.0781151 1 0.423843971E+03 0.0390576 3 0.911531912E+03
958 2 0.0390576 1 0.418753587E+03 0.0195288 3 0.896260762E+03
959 2 0.0390576 1 0.537407027E+03 0.0195288 3 0.125222108E+04
960 2 0.0390576 1 0.240783534E+03 0.0195288 3 0.362350603E+03
961 2 0.0390576 1 0.359436974E+03 0.0195288 3 0.718310922E+03
962 2 0.0520767 1 0.234943464E+03 0.0260384 3 0.344830392E+03
963 2 0.0520767 1 0.365567611E+03 0.0260384 3 0.736702834E+03
964 2 0.15623 1 0.355431571E+03 0.0781151 3 0.706294714E+03
965 2 0.0781151 1 0.465547120E+03 0.0390576 3 0.103664136E+04
966 2 0.0781151 1 0.223328027E+03 0.0390576 3 0.309984080E+03
967 2 0.0781151 1 0.324092577E+03 0.0390576 3 0.612277730E+03
968 2 0.0781151 1 0.199633800E+03 0.0390576 3 0.238901401E+03
969 2 0.0390576 1 0.386194576E+03 0.0195288 3 0.798583729E+03
970 2 0.0390576 1 0.265596811E+03 0.0195288 3 0.436790433E+03
971 2 0.0390576 1 0.506680151E+03 0.0195288 3 0.116004045E+04
972 2 0.0390576 1 0.386082386E+03 0.0195288 3 0.798247158E+03
973 2 0.0781151 1 0.182200461E+03 0.0390576 3 0.186601383E+03
974 2 0.0390576 1 0.271428364E+03 0.0195288 3 0.454285091E+03
975 2 0.0390576 1 0.517065101E+03 0.0195288 3 0.119119530E+04
976 2 0.0390576 1 0.460172184E+03 0.0195288 3 0.102051655E+04
977 2 0.0390576 1 0.219957465E+03 0.0195288 3 0.299872394E+03
978 2 0.0390576 1 0.213576689E+03 0.0195288 3 0.280730068E+03
979 2 0.0390576 1 0.333361960E+03 0.0195288 3 0.640085880E+03
980 2 0.0781151 1 0.273954482E+03 0.0390576 3 0.461863447E+03
981 2 0.0781151 1 0.388762760E+03 0.0390576 3 0.806288280E+03
982 2 0.0520767 1 0.359168833E+03 0.0260384 3 0.717506500E+03
983 2 0.0520767 1 0.227660486E+03 0.0260384 3 0.322981457E+03
984 2 0.0520767 1 0.474079083E+03 0.0260384 3 0.106223725E+04
985 2 0.0520767 1 0.302298453E+03 0.0260384 3 0.546895358E+03
986 2 0.0390576 1 0.391549588E+03 0.0195288 3 0.814648764E+03
987 2 0.0390576 1 0.277186336E+03 0.0195288 3 0.471559007E+03
988 2 0.0781151 1 0.418144673E+03 0.0390576 3 0.894434020E+03
989 2 0.0390576 1 0.437225870E+03 0.0195288 3 0.951677610E+03
990 2 0.0390576 1 0.197378583E+03 0.0195288 3 0.232135749E+03
991 2 0.0390576 1 0.261719821E+03 0.0195288 3 0.425159463E+03
992 2 0.0390576 1 0.381872524E+03 0.0195288 3 0.785617571E+03
993 2 0.0520767 1 0.417200096E+03 0.0260384 3 0.891600289E+03
994 2 0.0520767 1 0.187992193E+03 0.0260384 3 0.203976579E+03
995 2 0.15623 1 0.365750535E+03 0.0781151 3 0.737251605E+03
996 2 0.0781151 1 0.258025261E+03 0.0390576 3 0.414075784E+03
997 2 0.0781151 1 0.375006474E+03 0.0390576 3 0.765019422E+03
998 2 0.0781151 1 0.326495734E+03 0.0390576 3 0.619487201E+03
999 2 0.0781151 1 0.201861176E+03 0.0390576 3 0.245583529E+03
1000 2 0.0390576 1 0.381771394E+03 0.0195288 3 0.785314182E+03
1001 2 0.0390576 1 0.259051231E+03 0.0195288 3 0.417153692E+03
1002 2 0.0390576 1 0.501973559E+03 0.0195288 3 0.114592068E+04
1003 2 0.0390576 1 0.379253396E+03 0.0195288 3 0.777760188E+03
1004 2 0.0781151 1 0.183312984E+03 0.0390576 3 0.189938953E+03
1005 2 0.0390576 1 0.270199264E+03 0.0195288 3 0.450597792E+03
1006 2 0.0390576 1 0.513288215E+03 0.0195288 3 0.117986465E+04
1007 2 0.0390576 1 0.463200336E+03 0.0195288 3 0.102960101E+04
1008 2 0.0390576 1 0.225945415E+03 0.0195288 3 0.317836245E+03
1009 2 0.0390576 1 0.218850673E+03 0.0195288 3 0.296552019E+03
1010 2 0.0390576 1 0.341595742E+03 0.0195288 3 0.664787226E+03
1011 2 0.0781151 1 0.271774958E+03 0.0390576 3 0.455324875E+03
1012 2 0.0781151 1 0.387911743E+03 0.0390576 3 0.803735228E+03
1013 2 0.0520767 1 0.367283460E+03 0.0260384 3 0.741850380E+03
1014 2 0.0520767 1 0.234919991E+03 0.0260384 3 0.344759973E+03
1015 2 0.0520767 1 0.479748296E+03 0.0260384 3 0.107924489E+04
1016 2 0.0520767 1 0.457941134E+03 0.0260384 3 0.101382340E+04
1017 2 0.0390576 1 0.387725985E+03 0.0195288 3 0.803177954E+03
1018 2 0.0390576 1 0.270814946E+03 0.0195288 3 0.452444838E+03
1019 2 0.0781151 1 0.425734371E+03 0.0390576 3 0.917203114E+03
1020 2 0.0390576 1 0.435320824E+03 0.0195288 3 0.945962472E+03
1021 2 0.0390576 1 0.191797773E+03 0.0195288 3 0.215393319E+03
1022 2 0.0390576 1 0.249354218E+03 0.0195288 3 0.388062655E+03
1023 2 0.0390576 1 0.365831157E+03 0.0195288 3 0.737493472E+03
1024 2 0.0520767 1 0.213852842E+03 0.0260384 3 0.281558526E+03
1025 2 0.0520767 1 0.345955853E+03 0.0260384 3 0.677867560E+03
1026 2 0.15623 1 0.365775520E+03 0.0781151 3 0.737326560E+03
1027 2 0.0781151 1 0.490953512E+03 0.0390576 3 0.111286054E+04
1028 2 0.0781151 1 0.248526451E+03 0.0390576 3 0.385579353E+03
1029 2 0.0781151 1 0.330468625E+03 0.0390576 3 0.631405876E+03
1030 2 0.0781151 1 0.204938332E+03 0.0390576 3 0.254814996E+03
1031 2 0.0390576 1 0.378681422E+03 0.0195288 3 0.776044267E+03
1032 2 0.0390576 1 0.256139637E+03 0.0195288 3 0.408418910E+03
1033 2 0.0390576 1 0.500391365E+03 0.0195288 3 0.114117409E+04
1034 2 0.0390576 1 0.377849579E+03 0.0195288 3 0.773548737E+03
1035 2 0.0781151 1 0.539999609E+03 0.0390576 3 0.125999883E+04
1036 2 0.0390576 1 0.271057912E+03 0.0195288 3 0.453173736E+03
1037 2 0.0390576 1 0.515477985E+03 0.0195288 3 0.118643396E+04
1038 2 0.0390576 1 0.464918652E+03 0.0195288 3 0.103475596E+04
1039 2 0.0390576 1 0.226687656E+03 0.0195288 3 0.320062968E+03
1040 2 0.0390576 1 0.218621889E+03 0.0195288 3 0.295865668E+03
1041 2 0.0390576 1 0.340390883E+03 0.0195288 3 0.661172650E+03
1042 2 0.0781151 1 0.284811313E+03 0.0390576 3 0.494433940E+03
1043 2 0.0781151 1 0.400442951E+03 0.0390576 3 0.841328853E+03
1044 2 0.0520767 1 0.372785749E+03 0.0260384 3 0.758357248E+03
1045 2 0.0520767 1 0.244972583E+03 0.0260384 3 0.374917748E+03
1046 2 0.0520767 1 0.486337569E+03 0.0260384 3 0.109901271E+04
1047 2 0.0520767 1 0.453641494E+03 0.0260384 3 0.100092448E+04
1048 2 0.0390576 1 0.389760295E+03 0.0195288 3 0.809280885E+03
1049 2 0.0390576 1 0.274180378E+03 0.0195288 3 0.462541134E+03
1050 2 0.0781151 1 0.419920664E+03 0.0390576 3 0.899761991E+03
1051 2 0.0390576 1 0.436731277E+03 0.0195288 3 0.950193832E+03
1052 2 0.0390576 1 0.194487408E+03 0.0195288 3 0.223462223E+03
1053 2 0.0390576 1 0.255006777E+03 0.0195288 3 0.405020331E+03
1054 2 0.0390576 1 0.372762897E+03 0.0195288 3 0.758288692E+03
1055 2 0.0520767 1 0.203317419E+03 0.0260384 3 0.249952257E+03
1056 2 0.0520767 1 0.334944398E+03 0.0260384 3 0.644833193E+03
1057 2 0.15623 1 0.347163330E+03 0.0781151 3 0.681489989E+03
1058 2 0.0781151 1 0.508974590E+03 0.0390576 3 0.116692377E+04
1059 2 0.0781151 1 0.268231045E+03 0.0390576 3 0.444693134E+03
1060 2 0.0781151 1 0.336250764E+03 0.0390576 3 0.648752291E+03
1061 2 0.0781151 1 0.208869497E+03 0.0390576 3 0.266608492E+03
1062 2 0.0390576 1 0.375108656E+03 0.0195288 3 0.765325967E+03
1063 2 0.0390576 1 0.253649553E+03 0.0195288 3 0.400948660E+03
1064 2 0.0390576 1 0.498897277E+03 0.0195288 3 0.113669183E+04
1065 2 0.0390576 1 0.377438175E+03 0.0195288 3 0.772314525E+03
1066 2 0.0781151 1 0.535454116E+03 0.0390576 3 0.124636235E+04
1067 2 0.0390576 1 0.273886655E+03 0.0195288 3 0.461659964E+03
1068 2 0.0390576 1 0.518748072E+03 0.0195288 3 0.119624422E+04
1069 2 0.0390576 1 0.464377218E+03 0.0195288 3 0.103313165E+04
1070 2 0.0390576 1 0.224799737E+03 0.0195288 3 0.314399211E+03
1071 2 0.0390576 1 0.217386372E+03 0.0195288 3 0.292159117E+03
1072 2 0.0390576 1 0.337808882E+03 0.0195288 3 0.653426645E+03
1073 2 0.0781151 1 0.277606358E+03 0.0390576 3 0.472819075E+03
1074 2 0.0781151 1 0.391707414E+03 0.0390576 3 0.815122243E+03
1075 2 0.0520767 1 0.350211069E+03 0.0260384 3 0.690633208E+03
1076 2 0.0520767 1 0.215506491E+03 0.0260384 3 0.286519472E+03
1077 2 0.0520767 1 0.460228919E+03 0.0260384 3 0.102068676E+04
1078 2 0.0520767 1 0.478960649E+03 0.0260384 3 0.107688195E+04
1079 2 0.0390576 1 0.395833719E+03 0.0195288 3 0.827501156E+03
1080 2 0.0390576 1 0.280695146E+03 0.0195288 3 0.482085437E+03
1081 2 0.0781151 1 0.411696714E+03 0.0390576 3 0.875090143E+03
1082 2 0.0390576 1 0.428375960E+03 0.0195288 3 0.925127881E+03
1083 2 0.0390576 1 0.188757397E+03 0.0195288 3 0.206272191E+03
1084 2 0.0390576 1 0.250828763E+03 0.0195288 3 0.392486290E+03
1085 2 0.0390576 1 0.371210190E+03 0.0195288 3 0.753630570E+03
1086 2 0.0520767 1 0.232342754E+03 0.0260384 3 0.337028263E+03
1087 2 0.0520767 1 0.363148117E+03 0.0260384 3 0.729444351E+03
1088 2 0.15623 1 0.361790450E+03 0.0781151 3 0.725371350E+03
1089 2 0.0781151 1 0.479902245E+03 0.0390576 3 0.107970673E+04
1090 2 0.0781151 1 0.239218188E+03 0.0390576 3 0.357654565E+03
1091 2 0.0781151 1 0.310696952E+03 0.0390576 3 0.572090857E+03
1092 2 0.0781151 1 0.185948062E+03 0.0390576 3 0.197844186E+03
1093 2 0.0390576 1 0.439713890E+03 0.0195288 3 0.959141669E+03
1094 2 0.0390576 1 0.326185148E+03 0.0195288 3 0.618555444E+03
1095 2 0.0390576 1 0.201100757E+03 0.0195288 3 0.243302271E+03
1096 2 0.0390576 1 0.447572005E+03 0.0195288 3 0.982716016E+03
1097 2 0.0781151 1 0.509026452E+03 0.0390576 3 0.116707936E+04
1098 2 0.0390576 1 0.345325965E+03 0.0195288 3 0.675977895E+03
1099 2 0.0390576 1 0.223216847E+03 0.0195288 3 0.309650542E+03
1100 2 0.0390576 1 0.381720345E+03 0.0195288 3 0.785161035E+03
1101 2 0.0390576 1 0.496322595E+03 0.0195288 3 0.112896779E+04
1102 2 0.0390576 1 0.502103361E+03 0.0195288 3 0.114631008E+04
1103 2 0.0390576 1 0.256705621E+03 0.0195288 3 0.410116863E+03
1104 2 0.0781151 1 0.350796562E+03 0.0390576 3 0.692389685E+03
1105 2 0.0781151 1 0.460716024E+03 0.0390576 3 0.102214807E+04
1106 2 0.0520767 1 0.283360258E+03 0.0260384 3 0.490080774E+03
1107 2 0.0520767 1 0.510568127E+03 0.0260384 3 0.117170438E+04
1108 2 0.0520767 1 0.395696372E+03 0.0260384 3 0.827089116E+03
1109 2 0.0520767 1 0.234648075E+03 0.0260384 3 0.343944224E+03
1110 2 0.0390576 1 0.467585541E+03 0.0195288 3 0.104275662E+04
1111 2 0.0390576 1 0.345476423E+03 0.0195288 3 0.676429268E+03
1112 2 0.0781151 1 0.384654813E+03 0.0390576 3 0.793964438E+03
1113 2 0.0390576 1 0.490690417E+03 0.0195288 3 0.111207125E+04
1114 2 0.0390576 1 0.249209227E+03 0.0195288 3 0.387627682E+03
1115 2 0.0390576 1 0.305316542E+03 0.0195288 3 0.555949626E+03
1116 2 0.0390576 1 0.423835343E+03 0.0195288 3 0.911506028E+03
1117 2 0.0520767 1 0.347925155E+03 0.0260384 3 0.683775466E+03
1118 2 0.0520767 1 0.482676994E+03 0.0260384 3 0.108803098E+04
1119 2 0.15623 1 0.406252304E+03 0.0781151 3 0.858756911E+03
1120 2 0.0781151 1 0.496373996E+03 0.0390576 3 0.112912199E+04
1121 2 0.0781151 1 0.255460402E+03 0.0390576 3 0.406381205E+03
1122 2 0.0781151 1 0.303181053E+03 0.0390576 3 0.549543159E+03
1123 2 0.0781151 1 0.538396594E+03 0.0390576 3 0.125518978E+04
1124 2 0.0390576 1 0.445362142E+03 0.0195288 3 0.976086426E+03
1125 2 0.0390576 1 0.331362949E+03 0.0195288 3 0.634088847E+03
1126 2 0.0390576 1 0.206519570E+03 0.0195288 3 0.259558711E+03
1127 2 0.0390576 1 0.452520367E+03 0.0195288 3 0.997561102E+03
1128 2 0.0781151 1 0.515729947E+03 0.0390576 3 0.118718984E+04
1129 2 0.0390576 1 0.343526338E+03 0.0195288 3 0.670579014E+03
1130 2 0.0390576 1 0.220237320E+03 0.0195288 3 0.300711959E+03
1131 2 0.0390576 1 0.379478507E+03 0.0195288 3 0.778435521E+03
1132 2 0.0390576 1 0.493969987E+03 0.0195288 3 0.112190996E+04
1133 2 0.0390576 1 0.500354419E+03 0.0195288 3 0.114106326E+04
1134 2 0.0390576 1 0.254845909E+03 0.0195288 3 0.404537726E+03
1135 2 0.0781151 1 0.313188711E+03 0.0390576 3 0.579566132E+03
1136 2 0.0781151 1 0.422795460E+03 0.0390576 3 0.908386381E+03
1137 2 0.0520767 1 0.347087929E+03 0.0260384 3 0.681263787E+03
1138 2 0.0520767 1 0.217458051E+03 0.0260384 3 0.292374154E+03
1139 2 0.0520767 1 0.459416408E+03 0.0260384 3 0.101824923E+04
1140 2 0.0520767 1 0.463066099E+03 0.0260384 3 0.102919830E+04
1141 2 0.0390576 1 0.463815319E+03 0.0195288 3 0.103144596E+04
1142 2 0.0390576 1 0.340526300E+03 0.0195288 3 0.661578900E+03
1143 2 0.0781151 1 0.394134928E+03 0.0390576 3 0.822404784E+03
1144 2 0.0390576 1 0.488299754E+03 0.0195288 3 0.110489926E+04
1145 2 0.0390576 1 0.245312872E+03 0.0195288 3 0.375938617E+03
1146 2 0.0390576 1 0.301616959E+03 0.0195288 3 0.544850877E+03
1147 2 0.0390576 1 0.418630068E+03 0.0195288 3 0.895890203E+03
1148 2 0.0520767 1 0.216741952E+03 0.0260384 3 0.290225856E+03
1149 2 0.0520767 1 0.347530638E+03 0.0260384 3 0.682591914E+03
1150 2 0.15623 1 0.386816135E+03 0.0781151 3 0.800448404E+03
1151 2 0.0781151 1 0.491177949E+03 0.0390576 3 0.111353385E+04
1152 2 0.0781151 1 0.248864420E+03 0.0390576 3 0.386593261E+03
1153 2 0.0781151 1 0.322223199E+03 0.0390576 3 0.606669598E+03
1154 2 0.0781151 1 0.197474224E+03 0.0390576 3 0.232422672E+03
1155 2 0.0390576 1 0.386196072E+03 0.0195288 3 0.798588215E+03
1156 2 0.0390576 1 0.265013724E+03 0.0195288 3 0.435041171E+03
1157 2 0.0390576 1 0.506537893E+03 0.0195288 3 0.115961368E+04
1158 2 0.0390576 1 0.385355545E+03 0.0195288 3 0.796066635E+03
1159 2 0.0781151 1 0.185946161E+03 0.0390576 3 0.197838484E+03
1160 2 0.0390576 1 0.269233637E+03 0.0195288 3 0.447700910E+03
1161 2 0.0390576 1 0.513420863E+03 0.0195288 3 0.118026259E+04
1162 2 0.0390576 1 0.461989329E+03 0.0195288 3 0.102596799E+04
1163 2 0.0390576 1 0.222302164E+03 0.0195288 3 0.306906493E+03
1164 2 0.0390576 1 0.215912369E+03 0.0195288 3 0.287737106E+03
1165 2 0.0390576 1 0.336225193E+03 0.0195288 3 0.648675580E+03
1166 2 0.0781151 1 0.288165914E+03 0.0390576 3 0.504497743E+03
1167 2 0.0781151 1 0.403114809E+03 0.0390576 3 0.849344427E+03
1168 2 0.0520767 1 0.355412216E+03 0.0260384 3 0.706236648E+03
1169 2 0.0520767 1 0.224954328E+03 0.0260384 3 0.314862985E+03
1170 2 0.0520767 1 0.469376409E+03 0.0260384 3 0.104812923E+04
1171 2 0.0520767 1 0.478486795E+03 0.0260384 3 0.107546039E+04
1172 2 0.0390576 1 0.387494397E+03 0.0195288 3 0.802483191E+03
1173 2 0.0390576 1 0.271681633E+03 0.0195288 3 0.455044899E+03
1174 2 0.0781151 1 0.424540149E+03 0.0390576 3 0.913620447E+03
1175 2 0.0390576 1 0.419435091E+03 0.0195288 3 0.898305272E+03
1176 2 0.0390576 1 0.537686931E+03 0.0195288 3 0.125306079E+04
1177 2 0.0390576 1 0.239944207E+03 0.0195288 3 0.359832622E+03
1178 2 0.0390576 1 0.358196048E+03 0.0195288 3 0.714588143E+03
1179 2 0.0520767 1 0.228165000E+03 0.0260384 3 0.324494999E+03
1180 2 0.0520767 1 0.358644563E+03 0.0260384 3 0.715933689E+03
1181 2 0.15623 1 0.354277357E+03 0.0781151 3 0.702832072E+03
1182 2 0.0781151 1 0.468671964E+03 0.0390576 3 0.104601589E+04
1183 2 0.0781151 1 0.225454063E+03 0.0390576 3 0.316362190E+03
1184 2 0.0781151 1 0.322028345E+03 0.0390576 3 0.606085035E+03
1185 2 0.0781151 1 0.198057403E+03 0.0390576 3 0.234172209E+03
1186 2 0.0390576 1 0.385335033E+03 0.0195288 3 0.796005100E+03
1187 2 0.0390576 1 0.262803654E+03 0.0195288 3 0.428410963E+03
1188 2 0.0390576 1 0.504959771E+03 0.0195288 3 0.115487931E+04
1189 2 0.0390576 1 0.382428392E+03 0.0195288 3 0.787285176E+03
1190 2 0.0781151 1 0.186543016E+03 0.0390576 3 0.199629049E+03
1191 2 0.0390576 1 0.267263791E+03 0.0195288 3 0.441791374E+03
1192 2 0.0390576 1 0.511944620E+03 0.0195288 3 0.117583386E+04
1193 2 0.0390576 1 0.464887146E+03 0.0195288 3 0.103466144E+04
1194 2 0.0390576 1 0.226304324E+03 0.0195288 3 0.318912972E+03
1195 2 0.0390576 1 0.217843312E+03 0.0195288 3 0.293529936E+03
1196 2 0.0390576 1 0.339260480E+03 0.0195288 3 0.657781440E+03
1197 2 0.0781151 1 0.271307706E+03 0.0390576 3 0.453923118E+03
1198 2 0.0781151 1 0.387073580E+03 0.0390576 3 0.801220741E+03
1199 2 0.0520767 1 0.364954998E+03 0.0260384 3 0.734864994E+03
1200 2 0.0520767 1 0.232424134E+03 0.0260384 3 0.337272401E+03
1201 2 0.0520767 1 0.477177140E+03 0.0260384 3 0.107153142E+04
1202 2 0.0520767 1 0.467036078E+03 0.0260384 3 0.104110824E+04
1203 2 0.0390576 1 0.386305467E+03 0.0195288 3 0.798916402E+03
1204 2 0.0390576 1 0.270986306E+03 0.0195288 3 0.452958919E+03
1205 2 0.0781151 1 0.424125766E+03 0.0390576 3 0.912377298E+03
1206 2 0.0390576 1 0.438682675E+03 0.0195288 3 0.956048025E+03
1207 2 0.0390576 1 0.197372317E+03 0.0195288 3 0.232116951E+03
1208 2 0.0390576 1 0.262092496E+03 0.0195288 3 0.426277488E+03
1209 2 0.0390576 1 0.380782128E+03 0.0195288 3 0.782346384E+03
1210 2 0.0520767 1 0.214705940E+03 0.0260384 3 0.284117821E+03
1211 2 0.0520767 1 0.347108328E+03 0.0260384 3 0.681324984E+03
1212 2 0.15623 1 0.360964701E+03 0.0781151 3 0.722894102E+03
1213 2 0.0781151 1 0.474751621E+03 0.0390576 3 0.106425486E+04
1214 2 0.0781151 1 0.232164324E+03 0.0390576 3 0.336492973E+03
1215 2 0.0781151 1 0.328461305E+03 0.0390576 3 0.625383914E+03
1216 2 0.0781151 1 0.203436890E+03 0.0390576 3 0.250310669E+03
1217 2 0.0390576 1 0.381822088E+03 0.0195288 3 0.785466264E+03
1218 2 0.0390576 1 0.259327126E+03 0.0195288 3 0.417981379E+03
1219 2 0.0390576 1 0.502592989E+03 0.0195288 3 0.114777897E+04
1220 2 0.0390576 1 0.380098027E+03 0.0195288 3 0.780294081E+03
1221 2 0.0781151 1 0.180128618E+03 0.0390576 3 0.180385855E+03
1222 2 0.0390576 1 0.273204173E+03 0.0195288 3 0.459612520E+03
1223 2 0.0390576 1 0.516611170E+03 0.0195288 3 0.118983351E+04
1224 2 0.0390576 1 0.461129269E+03 0.0195288 3 0.102338781E+04
1225 2 0.0390576 1 0.223873843E+03 0.0195288 3 0.311621529E+03
1226 2 0.0390576 1 0.216444207E+03 0.0195288 3 0.289332621E+03
1227 2 0.0390576 1 0.339188771E+03 0.0195288 3 0.657566313E+03
1228 2 0.0781151 1 0.271386631E+03 0.0390576 3 0.454159892E+03
1229 2 0.0781151 1 0.387681217E+03 0.0390576 3 0.803043652E+03
1230 2 0.0520767 1 0.349507971E+03 0.0260384 3 0.688523913E+03
1231 2 0.0520767 1 0.216896869E+03 0.0260384 3 0.290690606E+03
1232 2 0.0520767 1 0.464535210E+03 0.0260384 3 0.103360563E+04
1233 2 0.0520767 1 0.477062361E+03 0.0260384 3 0.107118708E+04
1234 2 0.0390576 1 0.393566174E+03 0.0195288 3 0.820698523E+03
1235 2 0.0390576 1 0.276973180E+03 0.0195288 3 0.470919541E+03
1236 2 0.0781151 1 0.418655002E+03 0.0390576 3 0.895965005E+03
1237 2 0.0390576 1 0.439048910E+03 0.0195288 3 0.957146730E+03
1238 2 0.0390576 1 0.198143175E+03 0.0195288 3 0.234429526E+03
1239 2 0.0390576 1 0.257324113E+03 0.0195288 3 0.411972340E+03
1240 2 0.0390576 1 0.376418369E+03 0.0195288 3 0.769255106E+03
1241 2 0.0520767 1 0.230089723E+03 0.0260384 3 0.330269169E+03
1242 2 0.0520767 1 0.361203914E+03 0.0260384 3 0.723611741E+03
1243 2 0.15623 1 0.349439656E+03 0.0781151 3 0.688318968E+03
1244 2 0.0781151 1 0.476960629E+03 0.0390576 3 0.107088189E+04
1245 2 0.0781151 1 0.233286878E+03 0.0390576 3 0.339860635E+03
1246 2 0.0781151 1 0.325071239E+03 0.0390576 3 0.615213716E+03
1247 2 0.0781151 1 0.201813387E+03 0.0390576 3 0.245440162E+03
1248 2 0.0390576 1 0.383487759E+03 0.0195288 3 0.790463278E+03
1249 2 0.0390576 1 0.258550630E+03 0.0195288 3 0.415651889E+03
1250 2 0.0390576 1 0.503121550E+03 0.0195288 3 0.114936465E+04
1251 2 0.0390576 1 0.378184420E+03 0.0195288 3 0.774553261E+03
1252 2 0.0781151 1 0.182385727E+03 0.0390576 3 0.187157182E+03
1253 2 0.0390576 1 0.271973278E+03 0.0195288 3 0.455919833E+03
1254 2 0.0390576 1 0.514913731E+03 0.0195288 3 0.118474119E+04
1255 2 0.0390576 1 0.463000449E+03 0.0195288 3 0.102900135E+04
1256 2 0.0390576 1 0.226547707E+03 0.0195288 3 0.319643121E+03
1257 2 0.0390576 1 0.217309446E+03 0.0195288 3 0.291928339E+03
1258 2 0.0390576 1 0.340856694E+03 0.0195288 3 0.662570083E+03
1259 2 0.0781151 1 0.281085124E+03 0.0390576 3 0.483255371E+03
1260 2 0.0781151 1 0.398747665E+03 0.0390576 3 0.836242995E+03
1261 2 0.0520767 1 0.337011110E+03 0.0260384 3 0.651033330E+03
1262 2 0.0520767 1 0.207586731E+03 0.0260384 3 0.262760192E+03
1263 2 0.0520767 1 0.452336757E+03 0.0260384 3 0.997010270E+03
1264 2 0.0520767 1 0.491159666E+03 0.0260384 3 0.111347900E+04
1265 2 0.0390576 1 0.391319410E+03 0.0195288 3 0.813958230E+03
1266 2 0.0390576 1 0.274259873E+03 0.0195288 3 0.462779619E+03
1267 2 0.0781151 1 0.420688060E+03 0.0390576 3 0.902064179E+03
1268 2 0.0390576 1 0.437707456E+03 0.0195288 3 0.953122368E+03
1269 2 0.0390576 1 0.196321826E+03 0.0195288 3 0.228965479E+03
1270 2 0.0390576 1 0.258090324E+03 0.0195288 3 0.414270972E+03
1271 2 0.0390576 1 0.376704684E+03 0.0195288 3 0.770114053E+03
1272 2 0.0520767 1 0.247395705E+03 0.0260384 3 0.382187114E+03
1273 2 0.0520767 1 0.375654752E+03 0.0260384 3 0.766964256E+03
1274 2 0.15623 1 0.345070393E+03 0.0781151 3 0.675211178E+03
1275 2 0.0781151 1 0.468198348E+03 0.0390576 3 0.104459504E+04
1276 2 0.0781151 1 0.224898484E+03 0.0390576 3 0.314695451E+03
1277 2 0.0781151 1 0.326539360E+03 0.0390576 3 0.619618081E+03
1278 2 0.0781151 1 0.202130837E+03 0.0390576 3 0.246392510E+03
1279 2 0.0390576 1 0.383331698E+03 0.0195288 3 0.789995095E+03
1280 2 0.0390576 1 0.258242172E+03 0.0195288 3 0.414726516E+03
1281 2 0.0390576 1 0.503021524E+03 0.0195288 3 0.114906457E+04
1282 2 0.0390576 1 0.377931997E+03 0.0195288 3 0.773795992E+03
1283 2 0.0781151 1 0.181758964E+03 0.0390576 3 0.185276893E+03
1284 2 0.0390576 1 0.272054896E+03 0.0195288 3 0.456164689E+03
1285 2 0.0390576 1 0.515342069E+03 0.0195288 3 0.118602621E+04
1286 2 0.0390576 1 0.461704076E+03 0.0195288 3 0.102511223E+04
1287 2 0.0390576 1 0.227068700E+03 0.0195288 3 0.321206099E+03
1288 2 0.0390576 1 0.217001629E+03 0.0195288 3 0.291004886E+03
1289 2 0.0390576 1 0.342366242E+03 0.0195288 3 0.667098726E+03
1290 2 0.0781151 1 0.283628840E+03 0.0390576 3 0.490886521E+03
1291 2 0.0781151 1 0.402137799E+03 0.0390576 3 0.846413398E+03
1292 2 0.0520767 1 0.351941137E+03 0.0260384 3 0.695823410E+03
1293 2 0.0520767 1 0.219406209E+03 0.0260384 3 0.298218628E+03
1294 2 0.0520767 1 0.466770503E+03 0.0260384 3 0.104031151E+04
1295 2 0.0520767 1 0.485331431E+03 0.0260384 3 0.109599429E+04
1296 2 0.0390576 1 0.391614517E+03 0.0195288 3 0.814843552E+03
1297 2 0.0390576 1 0.274901701E+03 0.0195288 3 0.464705102E+03
1298 2 0.0781151 1 0.420509693E+03 0.0390576 3 0.901529080E+03
1299 2 0.0390576 1 0.446391301E+03 0.0195288 3 0.979173904E+03
1300 2 0.0390576 1 0.204954996E+03 0.0195288 3 0.254864988E+03
1301 2 0.0390576 1 0.265482704E+03 0.0195288 3 0.436448111E+03
1302 2 0.0390576 1 0.384046388E+03 0.0195288 3 0.792139165E+03
1303 2 0.0520767 1 0.241513892E+03 0.0260384 3 0.364541676E+03
1304 2 0.0520767 1 0.369720701E+03 0.0260384 3 0.749162103E+03
1305 2 0.15623 1 0.339068950E+03 0.0781151 3 0.657206851E+03
1306 2 0.0781151 1 0.479350839E+03 0.0390576 3 0.107805252E+04
1307 2 0.0781151 1 0.237654264E+03 0.0390576 3 0.352962793E+03
1308 2 0.0781151 1 0.335061745E+03 0.0390576 3 0.645185236E+03
1309 2 0.0781151 1 0.207769871E+03 0.0390576 3 0.263309614E+03
1310 2 0.0390576 1 0.375906083E+03 0.0195288 3 0.767718249E+03
1311 2 0.0390576 1 0.253949087E+03 0.0195288 3 0.401847261E+03
1312 2 0.0390576 1 0.498433964E+03 0.0195288 3 0.113530189E+04
1313 2 0.0390576 1 0.376476968E+03 0.0195288 3 0.769430903E+03
1314 2 0.0781151 1 0.537522290E+03 0.0390576 3 0.125256687E+04
1315 2 0.0390576 1 0.272444716E+03 0.0195288 3 0.457334148E+03
1316 2 0.0390576 1 0.516479311E+03 0.0195288 3 0.118943793E+04
1317 2 0.0390576 1 0.465568490E+03 0.0195288 3 0.103670547E+04
1318 2 0.0390576 1 0.227638729E+03 0.0195288 3 0.322916188E+03
1319 2 0.0390576 1 0.219068144E+03 0.0195288 3 0.297204433E+03
1320 2 0.0390576 1 0.341138373E+03 0.0195288 3 0.663415120E+03
1321 2 0.0781151 1 0.271314200E+03 0.0390576 3 0.453942599E+03
1322 2 0.0781151 1 0.386266517E+03 0.0390576 3 0.798799551E+03
1323 2 0.0520767 1 0.363478180E+03 0.0260384 3 0.730434541E+03
1324 2 0.0520767 1 0.230175045E+03 0.0260384 3 0.330525134E+03
1325 2 0.0520767 1 0.473560278E+03 0.0260384 3 0.106068083E+04
1326 2 0.0520767 1 0.469353140E+03 0.0260384 3 0.104805942E+04
1327 2 0.0390576 1 0.392494840E+03 0.0195288 3 0.817484520E+03
1328 2 0.0390576 1 0.276529445E+03 0.0195288 3 0.469588335E+03
1329 2 0.0781151 1 0.415775494E+03 0.0390576 3 0.887326481E+03
1330 2 0.0390576 1 0.435825015E+03 0.0195288 3 0.947475046E+03
1331 2 0.0390576 1 0.194867401E+03 0.0195288 3 0.224602203E+03
1332 2 0.0390576 1 0.256614967E+03 0.0195288 3 0.409844900E+03
1333 2 0.0390576 1 0.375657342E+03 0.0195288 3 0.766972027E+03
1334 2 0.0520767 1 0.222042425E+03 0.0260384 3 0.306127274E+03
1335 2 0.0520767 1 0.352841351E+03 0.0260384 3 0.698524053E+03
1336 2 0.15623 1 0.354780523E+03 0.0781151 3 0.704341569E+03
1337 2 0.0781151 1 0.480129469E+03 0.0390576 3 0.108038841E+04
1338 2 0.0781151 1 0.236203361E+03 0.0390576 3 0.348610084E+03
1339 2 0.0781151 1 0.327159645E+03 0.0390576 3 0.621478934E+03
1340 2 0.0781151 1 0.203058325E+03 0.0390576 3 0.249174975E+03
1341 2 0.0390576 1 0.380030236E+03 0.0195288 3 0.780090708E+03
1342 2 0.0390576 1 0.256848554E+03 0.0195288 3 0.410545661E+03
1343 2 0.0390576 1 0.499705357E+03 0.0195288 3 0.113911607E+04
1344 2 0.0390576 1 0.376523674E+03 0.0195288 3 0.769571023E+03
1345 2 0.0781151 1 0.183604410E+03 0.0390576 3 0.190813231E+03
1346 2 0.0390576 1 0.266543914E+03 0.0195288 3 0.439631741E+03
1347 2 0.0390576 1 0.511503041E+03 0.0195288 3 0.117450912E+04
1348 2 0.0390576 1 0.467493347E+03 0.0195288 3 0.104248004E+04
1349 2 0.0390576 1 0.230912414E+03 0.0195288 3 0.332737241E+03
1350 2 0.0390576 1 0.221367410E+03 0.0195288 3 0.304102231E+03
1351 2 0.0390576 1 0.344786467E+03 0.0195288 3 0.674359400E+03
1352 2 0.0781151 1 0.274587530E+03 0.0390576 3 0.463762589E+03
1353 2 0.0781151 1 0.390679716E+03 0.0390576 3 0.812039148E+03
1354 2 0.0520767 1 0.362478033E+03 0.0260384 3 0.727434099E+03
1355 2 0.0520767 1 0.228011094E+03 0.0260384 3 0.324033282E+03
1356 2 0.0520767 1 0.478091466E+03 0.0260384 3 0.107427440E+04
1357 2 0.0520767 1 0.464149734E+03 0.0260384 3 0.103244920E+04
1358 2 0.0390576 1 0.385025001E+03 0.0195288 3 0.795075003E+03
1359 2 0.0390576 1 0.269984138E+03 0.0195288 3 0.449952414E+03
1360 2 0.0781151 1 0.423517162E+03 0.0390576 3 0.910551487E+03
1361 2 0.0390576 1 0.441253326E+03 0.0195288 3 0.963759977E+03
1362 2 0.0390576 1 0.198589954E+03 0.0195288 3 0.235769863E+03
1363 2 0.0390576 1 0.260697218E+03 0.0195288 3 0.422091654E+03
1364 2 0.0390576 1 0.378033837E+03 0.0195288 3 0.774101510E+03
1365 2 0.0520767 1 0.220477348E+03 0.0260384 3 0.301432045E+03
1366 2 0.0520767 1 0.350549735E+03 0.0260384 3 0.691649205E+03
1367 2 0.15623 1 0.359389695E+03 0.0781151 3 0.718169084E+03
1368 2 0.0781151 1 0.491414604E+03 0.0390576 3 0.111424381E+04
1369 2 0.0781151 1 0.247453035E+03 0.0390576 3 0.382359106E+03
1370 2 0.0781151 1 0.330191280E+03 0.0390576 3 0.630573840E+03
1371 2 0.0781151 1 0.206128932E+03 0.0390576 3 0.258386796E+03
1372 2 0.0390576 1 0.380763233E+03 0.0195288 3 0.782289699E+03
1373 2 0.0390576 1 0.257587097E+03 0.0195288 3 0.412761291E+03
1374 2 0.0390576 1 0.500380164E+03 0.0195288 3 0.114114049E+04
1375 2 0.0390576 1 0.377204028E+03 0.0195288 3 0.771612084E+03
1376 2 0.0781151 1 0.538225802E+03 0.0390576 3 0.125467741E+04
1377 2 0.0390576 1 0.272275990E+03 0.0195288 3 0.456827971E+03
1378 2 0.0390576 1 0.517034973E+03 0.0195288 3 0.119110492E+04
1379 2 0.0390576 1 0.464566974E+03 0.0195288 3 0.103370092E+04
1380 2 0.0390576 1 0.226904934E+03 0.0195288 3 0.320714802E+03
1381 2 0.0390576 1 0.217671162E+03 0.0195288 3 0.293013486E+03
1382 2 0.0390576 1 0.340009112E+03 0.0195288 3 0.660027336E+03
1383 2 0.0781151 1 0.255701423E+03 0.0390576 3 0.407104270E+03
1384 2 0.0781151 1 0.371729246E+03 0.0390576 3 0.755187739E+03
1385 2 0.0520767 1 0.342380841E+03 0.0260384 3 0.667142523E+03
1386 2 0.0520767 1 0.207721299E+03 0.0260384 3 0.263163897E+03
1387 2 0.0520767 1 0.455795138E+03 0.0260384 3 0.100738541E+04
1388 2 0.0520767 1 0.478281072E+03 0.0260384 3 0.107484322E+04
1389 2 0.0390576 1 0.392265813E+03 0.0195288 3 0.816797439E+03
1390 2 0.0390576 1 0.277024806E+03 0.0195288 3 0.471074417E+03
1391 2 0.0781151 1 0.416051944E+03 0.0390576 3 0.888155833E+03
1392 2 0.0390576 1 0.435658439E+03 0.0195288 3 0.946975316E+03
1393 2 0.0390576 1 0.194803456E+03 0.0195288 3 0.224410368E+03
1394 2 0.0390576 1 0.255978745E+03 0.0195288 3 0.407936235E+03
1395 2 0.0390576 1 0.375123752E+03 0.0195288 3 0.765371256E+03
1396 2 0.0520767 1 0.231129075E+03 0.0260384 3 0.333387226E+03
1397 2 0.0520767 1 0.362690586E+03 0.0260384 3 0.728071759E+03
1398 2 0.15623 1 0.378535655E+03 0.0781151 3 0.775606965E+03
1399 2 0.0781151 1 0.365225242E+03 0.0390576 3 0.735675725E+03
1400 2 0.0781151 1 0.484868401E+03 0.0390576 3 0.109460520E+04
1401 2 0.0781151 1 0.303109849E+03 0.0390576 3 0.549329547E+03
1402 2 0.0781151 1 0.537461067E+03 0.0390576 3 0.125238320E+04
1403 2 0.0390576 1 0.445764554E+03 0.0195288 3 0.977293662E+03
1404 2 0.0390576 1 0.329999333E+03 0.0195288 3 0.629998000E+03
1405 2 0.0390576 1 0.207394686E+03 0.0195288 3 0.262184059E+03
1406 2 0.0390576 1 0.451629456E+03 0.0195288 3 0.994888367E+03
1407 2 0.0781151 1 0.516198809E+03 0.0390576 3 0.118859643E+04
1408 2 0.0390576 1 0.344435665E+03 0.0195288 3 0.673306996E+03
1409 2 0.0390576 1 0.220182542E+03 0.0195288 3 0.300547627E+03
1410 2 0.0390576 1 0.377642287E+03 0.0195288 3 0.772926862E+03
1411 2 0.0390576 1 0.490603834E+03 0.0195288 3 0.111181150E+04
1412 2 0.0390576 1 0.499856476E+03 0.0195288 3 0.113956943E+04
1413 2 0.0390576 1 0.252818033E+03 0.0195288 3 0.398454098E+03
1414 2 0.0781151 1 0.260821282E+03 0.0390576 3 0.422463847E+03
1415 2 0.0781151 1 0.370184991E+03 0.0390576 3 0.750554972E+03
1416 2 0.0520767 1 0.344054039E+03 0.0260384 3 0.672162117E+03
1417 2 0.0520767 1 0.212050604E+03 0.0260384 3 0.276151813E+03
1418 2 0.0520767 1 0.454414699E+03 0.0260384 3 0.100324410E+04
1419 2 0.0520767 1 0.411662570E+03 0.0260384 3 0.874987709E+03
1420 2 0.0390576 1 0.463611299E+03 0.0195288 3 0.103083390E+04
1421 2 0.0390576 1 0.339358176E+03 0.0195288 3 0.658074528E+03
1422 2 0.0781151 1 0.392000119E+03 0.0390576 3 0.816000357E+03
1423 2 0.0390576 1 0.518985446E+03 0.0195288 3 0.119695634E+04
1424 2 0.0390576 1 0.276318185E+03 0.0195288 3 0.468954555E+03
1425 2 0.0390576 1 0.340291916E+03 0.0195288 3 0.660875749E+03
1426 2 0.0390576 1 0.457624646E+03 0.0195288 3 0.101287394E+04
1427 2 0.0520767 1 0.526243590E+03 0.0260384 3 0.121873077E+04
1428 2 0.0520767 1 0.292164933E+03 0.0260384 3 0.516494799E+03
1429 2 0.15623 1 0.282821114E+03 0.0781151 3 0.488463343E+03
1430 2 0.0781151 1 0.196932705E+03 0.0390576 3 0.230798115E+03
1431 2 0.0781151 1 0.314544236E+03 0.0390576 3 0.583632709E+03
1432 2 0.0781151 1 0.329292922E+03 0.0390576 3 0.627878765E+03
1433 2 0.0781151 1 0.205166123E+03 0.0390576 3 0.255498369E+03
1434 2 0.0390576 1 0.378839082E+03 0.0195288 3 0.776517247E+03
1435 2 0.0390576 1 0.254858060E+03 0.0195288 3 0.404574179E+03
1436 2 0.0390576 1 0.501310686E+03 0.0195288 3 0.114393206E+04
1437 2 0.0390576 1 0.377329663E+03 0.0195288 3 0.771988989E+03
1438 2 0.0781151 1 0.538697265E+03 0.0390576 3 0.125609179E+04
1439 2 0.0390576 1 0.274889156E+03 0.0195288 3 0.464667468E+03
1440 2 0.0390576 1 0.517442344E+03 0.0195288 3 0.119232703E+04
1441 2 0.0390576 1 0.462165980E+03 0.0195288 3 0.102649794E+04
1442 2 0.0390576 1 0.224350984E+03 0.0195288 3 0.313052951E+03
1443 2 0.0390576 1 0.216894882E+03 0.0195288 3 0.290684646E+03
1444 2 0.0390576 1 0.339079876E+03 0.0195288 3 0.657239628E+03
1445 2 0.0781151 1 0.282155727E+03 0.0390576 3 0.486467181E+03
1446 2 0.0781151 1 0.398936036E+03 0.0390576 3 0.836808107E+03
1447 2 0.0520767 1 0.345389835E+03 0.0260384 3 0.676169506E+03
1448 2 0.0520767 1 0.215579442E+03 0.0260384 3 0.286738327E+03
1449 2 0.0520767 1 0.459680475E+03 0.0260384 3 0.101904143E+04
1450 2 0.0520767 1 0.483383791E+03 0.0260384 3 0.109015137E+04
1451 2 0.0390576 1 0.395267506E+03 0.0195288 3 0.825802517E+03
1452 2 0.0390576 1 0.277820704E+03 0.0195288 3 0.473462113E+03
1453 2 0.0781151 1 0.416657507E+03 0.0390576 3 0.889972522E+03
1454 2 0.0390576 1 0.426624687E+03 0.0195288 3 0.919874062E+03
1455 2 0.0390576 1 0.185931488E+03 0.0195288 3 0.197794465E+03
1456 2 0.0390576 1 0.247329355E+03 0.0195288 3 0.381988066E+03
1457 2 0.0390576 1 0.366636146E+03 0.0195288 3 0.739908438E+03
1458 2 0.0520767 1 0.238905339E+03 0.0260384 3 0.356716017E+03
1459 2 0.0520767 1 0.369844536E+03 0.0260384 3 0.749533609E+03
1460 2 0.15623 1 0.352855541E+03 0.0781151 3 0.698566624E+03
1461 2 0.0781151 1 0.475476974E+03 0.0390576 3 0.106643092E+04
1462 2 0.0781151 1 0.231173892E+03 0.0390576 3 0.333521676E+03
1463 2 0.0781151 1 0.324996673E+03 0.0390576 3 0.614990018E+03
1464 2 0.0781151 1 0.202591781E+03 0.0390576 3 0.247775344E+03
1465 2 0.0390576 1 0.385251665E+03 0.0195288 3 0.795754995E+03
1466 2 0.0390576 1 0.261931228E+03 0.0195288 3 0.425793683E+03
1467 2 0.0390576 1 0.503859091E+03 0.0195288 3 0.115157727E+04
1468 2 0.0390576 1 0.380538654E+03 0.0195288 3 0.781615962E+03
1469 2 0.0781151 1 0.180294654E+03 0.0390576 3 0.180883963E+03
1470 2 0.0390576 1 0.273662251E+03 0.0195288 3 0.460986752E+03
1471 2 0.0390576 1 0.517291661E+03 0.0195288 3 0.119187498E+04
1472 2 0.0390576 1 0.460674257E+03 0.0195288 3 0.102202277E+04
1473 2 0.0390576 1 0.223020034E+03 0.0195288 3 0.309060102E+03
1474 2 0.0390576 1 0.215346690E+03 0.0195288 3 0.286040070E+03
1475 2 0.0390576 1 0.337692457E+03 0.0195288 3 0.653077370E+03
1476 2 0.0781151 1 0.274117876E+03 0.0390576 3 0.462353629E+03
1477 2 0.0781151 1 0.390887169E+03 0.0390576 3 0.812661506E+03
1478 2 0.0520767 1 0.354630582E+03 0.0260384 3 0.703891745E+03
1479 2 0.0520767 1 0.223404306E+03 0.0260384 3 0.310212917E+03
1480 2 0.0520767 1 0.467469394E+03 0.0260384 3 0.104240818E+04
1481 2 0.0520767 1 0.477286460E+03 0.0260384 3 0.107185938E+04
1482 2 0.0390576 1 0.392859021E+03 0.0195288 3 0.818577063E+03
1483 2 0.0390576 1 0.276488441E+03 0.0195288 3 0.469465323E+03
1484 2 0.0781151 1 0.417915228E+03 0.0390576 3 0.893745683E+03
1485 2 0.0390576 1 0.439061132E+03 0.0195288 3 0.957183395E+03
1486 2 0.0390576 1 0.198116899E+03 0.0195288 3 0.234350698E+03
1487 2 0.0390576 1 0.260818770E+03 0.0195288 3 0.422456311E+03
1488 2 0.0390576 1 0.379874528E+03 0.0195288 3 0.779623584E+03
1489 2 0.0520767 1 0.231043565E+03 0.0260384 3 0.333130695E+03
1490 2 0.0520767 1 0.362609160E+03 0.0260384 3 0.727827480E+03
1491 2 0.15623 1 0.355455856E+03 0.0781151 3 0.706367567E+03
1492 2 0.0781151 1 0.471129282E+03 0.0390576 3 0.105338785E+04
1493 2 0.0781151 1 0.228388525E+03 0.0390576 3 0.325165574E+03
1494 2 0.0781151 1 0.323150043E+03 0.0390576 3 0.609450129E+03
1495 2 0.0781151 1 0.199080585E+03 0.0390576 3 0.237241756E+03
1496 2 0.0390576 1 0.385997200E+03 0.0195288 3 0.797991601E+03
1497 2 0.0390576 1 0.263325378E+03 0.0195288 3 0.429976134E+03
1498 2 0.0390576 1 0.506071523E+03 0.0195288 3 0.115821457E+04
1499 2 0.0390576 1 0.383399701E+03 0.0195288 3 0.790199104E+03
1500 2 0.0781151 1 0.183674403E+03 0.0390576 3 0.191023209E+03
1501 2 0.0390576 1 0.272541290E+03 0.0195288 3 0.457623871E+03
1502 2 0.0390576 1 0.515420731E+03 0.0195288 3 0.118626219E+04
1503 2 0.0390576 1 0.459512106E+03 0.0195288 3 0.101853632E+04
1504 2 0.0390576 1 0.221378448E+03 0.0195288 3 0.304135343E+03
1505 2 0.0390576 1 0.215060160E+03 0.0195288 3 0.285180480E+03
1506 2 0.0390576 1 0.336926492E+03 0.0195288 3 0.650779475E+03
1507 2 0.0781151 1 0.266446941E+03 0.0390576 3 0.439340823E+03
1508 2 0.0781151 1 0.382926951E+03 0.0390576 3 0.788780853E+03
1509 2 0.0520767 1 0.354847982E+03 0.0260384 3 0.704543947E+03
1510 2 0.0520767 1 0.225326521E+03 0.0260384 3 0.315979564E+03
1511 2 0.0520767 1 0.469111189E+03 0.0260384 3 0.104733357E+04
1512 2 0.0520767 1 0.471768283E+03 0.0260384 3 0.105530485E+04
1513 2 0.0390576 1 0.391463159E+03 0.0195288 3 0.814389478E+03
1514 2 0.0390576 1 0.274342610E+03 0.0195288 3 0.463027829E+03
1515 2 0.0781151 1 0.422920255E+03 0.0390576 3 0.908760764E+03
1516 2 0.0390576 1 0.446457182E+03 0.0195288 3 0.979371545E+03
1517 2 0.0390576 1 0.204847909E+03 0.0195288 3 0.254543728E+03
1518 2 0.0390576 1 0.265641578E+03 0.0195288 3 0.436924733E+03
1519 2 0.0390576 1 0.384032295E+03 0.0195288 3 0.792096886E+03
1520 2 0.0520767 1 0.224615748E+03 0.0260384 3 0.313847243E+03
1521 2 0.0520767 1 0.354467874E+03 0.0260384 3 0.703403623E+03
1522 2 0.15623 1 0.353936942E+03 0.0781151 3 0.701810827E+03
1523 2 0.0781151 1 0.481107823E+03 0.0390576 3 0.108332347E+04
1524 2 0.0781151 1 0.237879403E+03 0.0390576 3 0.353638209E+03
1525 2 0.0781151 1 0.326181920E+03 0.0390576 3 0.618545760E+03
1526 2 0.0781151 1 0.202037486E+03 0.0390576 3 0.246112459E+03
1527 2 0.0390576 1 0.383970131E+03 0.0195288 3 0.791910392E+03
1528 2 0.0390576 1 0.259207702E+03 0.0195288 3 0.417623105E+03
1529 2 0.0390576 1 0.503682055E+03 0.0195288 3 0.115104616E+04
1530 2 0.0390576 1 0.378919626E+03 0.0195288 3 0.776758877E+03
1531 2 0.0781151 1 0.181524117E+03 0.0390576 3 0.184572351E+03
1532 2 0.0390576 1 0.273684412E+03 0.0195288 3 0.461053235E+03
1533 2 0.0390576 1 0.515944061E+03 0.0195288 3 0.118783218E+04
1534 2 0.0390576 1 0.461092887E+03 0.0195288 3 0.102327866E+04
1535 2 0.0390576 1 0.225164371E+03 0.0195288 3 0.315493112E+03
1536 2 0.0390576 1 0.216207339E+03 0.0195288 3 0.288622016E+03
1537 2 0.0390576 1 0.340278812E+03 0.0195288 3 0.660836437E+03
1538 2 0.0781151 1 0.300161711E+03 0.0390576 3 0.540485133E+03
1539 2 0.0781151 1 0.417892202E+03 0.0390576 3 0.893676605E+03
1540 2 0.0520767 1 0.316593680E+03 0.0260384 3 0.589781040E+03
1541 2 0.0520767 1 0.181407893E+03 0.0260384 3 0.184223680E+03
1542 2 0.0520767 1 0.430867711E+03 0.0260384 3 0.932603132E+03
1543 2 0.0520767 1 0.489311861E+03 0.0260384 3 0.110793558E+04
1544 2 0.0390576 1 0.393180082E+03 0.0195288 3 0.819540247E+03
1545 2 0.0390576 1 0.275439742E+03 0.0195288 3 0.466319226E+03
1546 2 0.0781151 1 0.420115125E+03 0.0390576 3 0.900345375E+03
1547 2 0.0390576 1 0.440272135E+03 0.0195288 3 0.960816404E+03
1548 2 0.0390576 1 0.199191776E+03 0.0195288 3 0.237575327E+03
1549 2 0.0390576 1 0.260430098E+03 0.0195288 3 0.421290295E+03
1550 2 0.0390576 1 0.379349729E+03 0.0195288 3 0.778049188E+03
1551 2 0.0520767 1 0.244213352E+03 0.0260384 3 0.372640056E+03
1552 2 0.0520767 1 0.373628164E+03 0.0260384 3 0.760884492E+03
1553 2 0.15623 1 0.306476551E+03 0.0781151 3 0.559429652E+03
1554 2 0.0781151 1 0.486197003E+03 0.0390576 3 0.109859101E+04
1555 2 0.0781151 1 0.243555982E+03 0.0390576 3 0.370667945E+03
1556 2 0.0781151 1 0.329451214E+03 0.0390576 3 0.628353641E+03
1557 2 0.0781151 1 0.203736058E+03 0.0390576 3 0.251208173E+03
1558 2 0.0390576 1 0.379091429E+03 0.0195288 3 0.777274288E+03
1559 2 0.0390576 1 0.256223333E+03 0.0195288 3 0.408669999E+03
1560 2 0.0390576 1 0.500301543E+03 0.0195288 3 0.114090463E+04
1561 2 0.0390576 1 0.377433446E+03 0.0195288 3 0.772300339E+03
1562 2 0.0781151 1 0.182168148E+03 0.0390576 3 0.186504443E+03
1563 2 0.0390576 1 0.268723383E+03 0.0195288 3 0.446170150E+03
1564 2 0.0390576 1 0.513179835E+03 0.0195288 3 0.117953951E+04
1565 2 0.0390576 1 0.467564793E+03 0.0195288 3 0.104269438E+04
1566 2 0.0390576 1 0.230474700E+03 0.0195288 3 0.331424099E+03
1567 2 0.0390576 1 0.220061983E+03 0.0195288 3 0.300185948E+03
1568 2 0.0390576 1 0.342971880E+03 0.0195288 3 0.668915639E+03
1569 2 0.0781151 1 0.274886678E+03 0.0390576 3 0.464660034E+03
1570 2 0.0781151 1 0.390688345E+03 0.0390576 3 0.812065036E+03
1571 2 0.0520767 1 0.351921432E+03 0.0260384 3 0.695764296E+03
1572 2 0.0520767 1 0.220574568E+03 0.0260384 3 0.301723704E+03
1573 2 0.0520767 1 0.466531051E+03 0.0260384 3 0.103959315E+04
1574 2 0.0520767 1 0.479330837E+03 0.0260384 3 0.107799251E+04
1575 2 0.0390576 1 0.388708167E+03 0.0195288 3 0.806124501E+03
1576 2 0.0390576 1 0.273164629E+03 0.0195288 3 0.459493887E+03
1577 2 0.0781151 1 0.420801742E+03 0.0390576 3 0.902405225E+03
1578 2 0.0390576 1 0.440580067E+03 0.0195288 3 0.961740201E+03
1579 2 0.0390576 1 0.199157597E+03 0.0195288 3 0.237472792E+03
1580 2 0.0390576 1 0.260806822E+03 0.0195288 3 0.422420466E+03
1581 2 0.0390576 1 0.379384343E+03 0.0195288 3 0.778153028E+03
1582 2 0.0520767 1 0.234392004E+03 0.0260384 3 0.343176013E+03
1583 2 0.0520767 1 0.364924828E+03 0.0260384 3 0.734774485E+03
1584 2 0.15623 1 0.348599992E+03 0.0781151 3 0.685799977E+03
1585 2 0.0781151 1 0.479037181E+03 0.0390576 3 0.107711154E+04
1586 2 0.0781151 1 0.236505197E+03 0.0390576 3 0.349515592E+03
1587 2 0.0781151 1 0.327798823E+03 0.0390576 3 0.623396469E+03
1588 2 0.0781151 1 0.202753675E+03 0.0390576 3 0.248261024E+03
1589 2 0.0390576 1 0.383079224E+03 0.0195288 3 0.789237673E+03
1590 2 0.0390576 1 0.261245354E+03 0.0195288 3 0.423736062E+03
1591 2 0.0390576 1 0.503814649E+03 0.0195288 3 0.115144395E+04
1592 2 0.0390576 1 0.381980778E+03 0.0195288 3 0.785942335E+03
1593 2 0.0781151 1 0.539977720E+03 0.0390576 3 0.125993316E+04
1594 2 0.0390576 1 0.274105941E+03 0.0195288 3 0.462317824E+03
1595 2 0.0390576 1 0.517496402E+03 0.0195288 3 0.119248921E+04
1596 2 0.0390576 1 0.460456275E+03 0.0195288 3 0.102136883E+04
1597 2 0.0390576 1 0.222043163E+03 0.0195288 3 0.306129490E+03
1598 2 0.0390576 1 0.215159383E+03 0.0195288 3 0.285478150E+03
1599 2 0.0390576 1 0.336746261E+03 0.0195288 3 0.650238784E+03
1600 2 0.0781151 1 0.305451922E+03 0.0390576 3 0.556355765E+03
1601 2 0.0781151 1 0.421320199E+03 0.0390576 3 0.903960598E+03
1602 2 0.0520767 1 0.351297776E+03 0.0260384 3 0.693893329E+03
1603 2 0.0520767 1 0.222107361E+03 0.0260384 3 0.306322083E+03
1604 2 0.0520767 1 0.464882813E+03 0.0260384 3 0.103464844E+04
1605 2 0.0520767 1 0.489164472E+03 0.0260384 3 0.110749342E+04
1606 2 0.0390576 1 0.393348148E+03 0.0195288 3 0.820044444E+03
1607 2 0.0390576 1 0.276738618E+03 0.0195288 3 0.470215855E+03
1608 2 0.0781151 1 0.418831848E+03 0.0390576 3 0.896495543E+03
1609 2 0.0390576 1 0.432525311E+03 0.0195288 3 0.937575932E+03
1610 2 0.0390576 1 0.191390655E+03 0.0195288 3 0.214171964E+03
1611 2 0.0390576 1 0.252410071E+03 0.0195288 3 0.397230212E+03
1612 2 0.0390576 1 0.371275405E+03 0.0195288 3 0.753826215E+03
1613 2 0.0520767 1 0.241307218E+03 0.0260384 3 0.363921655E+03
1614 2 0.0520767 1 0.372040182E+03 0.0260384 3 0.756120546E+03
1615 2 0.15623 1 0.414459851E+03 0.0781151 3 0.883379553E+03
1616 2 0.0781151 1 0.470440737E+03 0.0390576 3 0.105132221E+04
1617 2 0.0781151 1 0.229296234E+03 0.0390576 3 0.327888703E+03
1618 2 0.0781151 1 0.299862625E+03 0.0390576 3 0.539587874E+03
1619 2 0.0781151 1 0.535123127E+03 0.0390576 3 0.124536938E+04
1620 2 0.0390576 1 0.447413960E+03 0.0195288 3 0.982241881E+03
1621 2 0.0390576 1 0.335693331E+03 0.0195288 3 0.647079994E+03
1622 2 0.0390576 1 0.208372547E+03 0.0195288 3 0.265117641E+03
1623 2 0.0390576 1 0.456651908E+03 0.0195288 3 0.100995572E+04
1624 2 0.0781151 1 0.519444921E+03 0.0390576 3 0.119833476E+04
1625 2 0.0390576 1 0.339155347E+03 0.0195288 3 0.657466042E+03
1626 2 0.0390576 1 0.217520621E+03 0.0195288 3 0.292561864E+03
1627 2 0.0390576 1 0.380281113E+03 0.0195288 3 0.780843338E+03
1628 2 0.0390576 1 0.492810286E+03 0.0195288 3 0.111843086E+04
1629 2 0.0390576 1 0.500874030E+03 0.0195288 3 0.114262209E+04
1630 2 0.0390576 1 0.253403214E+03 0.0195288 3 0.400209641E+03
1631 2 0.0781151 1 0.300429274E+03 0.0390576 3 0.541287821E+03
1632 2 0.0781151 1 0.409325947E+03 0.0390576 3 0.867977841E+03
1633 2 0.0520767 1 0.510709421E+03 0.0260384 3 0.117212826E+04
1634 2 0.0520767 1 0.378185880E+03 0.0260384 3 0.774557641E+03
1635 2 0.0520767 1 0.264019551E+03 0.0260384 3 0.432058654E+03
1636 2 0.0520767 1 0.453234396E+03 0.0260384 3 0.999703188E+03
1637 2 0.0390576 1 0.457340936E+03 0.0195288 3 0.101202281E+04
1638 2 0.0390576 1 0.335706211E+03 0.0195288 3 0.647118632E+03
1639 2 0.0781151 1 0.398046951E+03 0.0390576 3 0.834140854E+03
1640 2 0.0390576 1 0.494894966E+03 0.0195288 3 0.112468490E+04
1641 2 0.0390576 1 0.251440627E+03 0.0195288 3 0.394321882E+03
1642 2 0.0390576 1 0.313249898E+03 0.0195288 3 0.579749695E+03
1643 2 0.0390576 1 0.429795549E+03 0.0195288 3 0.929386648E+03
1644 2 0.0520767 1 0.206404096E+03 0.0260384 3 0.259212288E+03
1645 2 0.0520767 1 0.341748779E+03 0.0260384 3 0.665246338E+03
1646 2 0.15623 1 0.361244650E+03 0.0781151 3 0.723733951E+03
1647 2 0.0781151 1 0.479346080E+03 0.0390576 3 0.107803824E+04
1648 2 0.0781151 1 0.235186831E+03 0.0390576 3 0.345560494E+03
1649 2 0.0781151 1 0.324091878E+03 0.0390576 3 0.612275634E+03
1650 2 0.0781151 1 0.200603089E+03 0.0390576 3 0.241809268E+03
1651 2 0.0390576 1 0.381431474E+03 0.0195288 3 0.784294423E+03
1652 2 0.0390576 1 0.257947529E+03 0.0195288 3 0.413842587E+03
1653 2 0.0390576 1 0.501009389E+03 0.0195288 3 0.114302817E+04
1654 2 0.0390576 1 0.377525444E+03 0.0195288 3 0.772576332E+03
1655 2 0.0781151 1 0.186124774E+03 0.0390576 3 0.198374322E+03
1656 2 0.0390576 1 0.264012636E+03 0.0195288 3 0.432037907E+03
1657 2 0.0390576 1 0.509943252E+03 0.0195288 3 0.116982976E+04
1658 2 0.0390576 1 0.468232030E+03 0.0195288 3 0.104469609E+04
1659 2 0.0390576 1 0.231327375E+03 0.0195288 3 0.333982125E+03
1660 2 0.0390576 1 0.221521188E+03 0.0195288 3 0.304563565E+03
1661 2 0.0390576 1 0.344616523E+03 0.0195288 3 0.673849569E+03
1662 2 0.0781151 1 0.281414604E+03 0.0390576 3 0.484243813E+03
1663 2 0.0781151 1 0.397787216E+03 0.0390576 3 0.833361648E+03
1664 2 0.0520767 1 0.351797282E+03 0.0260384 3 0.695391845E+03
1665 2 0.0520767 1 0.216939648E+03 0.0260384 3 0.290818943E+03
1666 2 0.0520767 1 0.465276649E+03 0.0260384 3 0.103582995E+04
1667 2 0.0520767 1 0.476436925E+03 0.0260384 3 0.106931077E+04
1668 2 0.0390576 1 0.381723610E+03 0.0195288 3 0.785170829E+03
1669 2 0.0390576 1 0.267654236E+03 0.0195288 3 0.442962707E+03
1670 2 0.0781151 1 0.425296332E+03 0.0390576 3 0.915888997E+03
1671 2 0.0390576 1 0.440510082E+03 0.0195288 3 0.961530247E+03
1672 2 0.0390576 1 0.197789940E+03 0.0195288 3 0.233369821E+03
1673 2 0.0390576 1 0.262407050E+03 0.0195288 3 0.427221149E+03
1674 2 0.0390576 1 0.379686898E+03 0.0195288 3 0.779060693E+03
1675 2 0.0520767 1 0.228406448E+03 0.0260384 3 0.325219345E+03
1676 2 0.0520767 1 0.361928921E+03 0.0260384 3 0.725786764E+03
1677 2 0.15623 1 0.367293252E+03 0.0781151 3 0.741879757E+03
1678 2 0.0781151 1 0.470692819E+03 0.0390576 3 0.105207846E+04
1679 2 0.0781151 1 0.226522461E+03 0.0390576 3 0.319567383E+03
1680 2 0.0781151 1 0.326381251E+03 0.0390576 3 0.619143752E+03
1681 2 0.0781151 1 0.202978414E+03 0.0390576 3 0.248935243E+03
1682 2 0.0390576 1 0.381894476E+03 0.0195288 3 0.785683428E+03
1683 2 0.0390576 1 0.258626914E+03 0.0195288 3 0.415880741E+03
1684 2 0.0390576 1 0.501201094E+03 0.0195288 3 0.114360328E+04
1685 2 0.0390576 1 0.377933532E+03 0.0195288 3 0.773800595E+03
1686 2 0.0781151 1 0.182280884E+03 0.0390576 3 0.186842651E+03
1687 2 0.0390576 1 0.269471410E+03 0.0195288 3 0.448414229E+03
1688 2 0.0390576 1 0.513713079E+03 0.0195288 3 0.118113924E+04
1689 2 0.0390576 1 0.465691525E+03 0.0195288 3 0.103707458E+04
1690 2 0.0390576 1 0.228391955E+03 0.0195288 3 0.325175866E+03
1691 2 0.0390576 1 0.219077183E+03 0.0195288 3 0.297231548E+03
1692 2 0.0390576 1 0.341777603E+03 0.0195288 3 0.665332809E+03
1693 2 0.0781151 1 0.270092534E+03 0.0390576 3 0.450277602E+03
1694 2 0.0781151 1 0.386358431E+03 0.0390576 3 0.799075292E+03
1695 2 0.0520767 1 0.349538192E+03 0.0260384 3 0.688614576E+03
1696 2 0.0520767 1 0.216931819E+03 0.0260384 3 0.290795456E+03
1697 2 0.0520767 1 0.467236854E+03 0.0260384 3 0.104171056E+04
1698 2 0.0520767 1 0.470474776E+03 0.0260384 3 0.105142433E+04
1699 2 0.0390576 1 0.389273196E+03 0.0195288 3 0.807819589E+03
1700 2 0.0390576 1 0.273514876E+03 0.0195288 3 0.460544628E+03
1701 2 0.0781151 1 0.420683764E+03 0.0390576 3 0.902051293E+03
1702 2 0.0390576 1 0.442320752E+03 0.0195288 3 0.966962257E+03
1703 2 0.0390576 1 0.201161974E+03 0.0195288 3 0.243485923E+03
1704 2 0.0390576 1 0.263042923E+03 0.0195288 3 0.429128769E+03
1705 2 0.0390576 1 0.381884135E+03 0.0195288 3 0.785652405E+03
1706 2 0.0520767 1 0.223315881E+03 0.0260384 3 0.309947644E+03
1707 2 0.0520767 1 0.355863844E+03 0.0260384 3 0.707591531E+03
1708 2 0.15623 1 0.362175555E+03 0.0781151 3 0.726526664E+03
1709 2 0.0781151 1 0.476141897E+03 0.0390576 3 0.106842569E+04
1710 2 0.0781151 1 0.232709882E+03 0.0390576 3 0.338129645E+03
1711 2 0.0781151 1 0.329217189E+03 0.0390576 3 0.627651567E+03
1712 2 0.0781151 1 0.204489349E+03 0.0390576 3 0.253468047E+03
1713 2 0.0390576 1 0.379567715E+03 0.0195288 3 0.778703146E+03
1714 2 0.0390576 1 0.255971938E+03 0.0195288 3 0.407915814E+03
1715 2 0.0390576 1 0.499952633E+03 0.0195288 3 0.113985790E+04
1716 2 0.0390576 1 0.376356855E+03 0.0195288 3 0.769070566E+03
1717 2 0.0781151 1 0.181175730E+03 0.0390576 3 0.183527190E+03
1718 2 0.0390576 1 0.268892133E+03 0.0195288 3 0.446676398E+03
1719 2 0.0390576 1 0.513969734E+03 0.0195288 3 0.118190920E+04
1720 2 0.0390576 1 0.466514260E+03 0.0195288 3 0.103954278E+04
1721 2 0.0390576 1 0.229840390E+03 0.0195288 3 0.329521169E+03
1722 2 0.0390576 1 0.219767969E+03 0.0195288 3 0.299303908E+03
1723 2 0.0390576 1 0.343094089E+03 0.0195288 3 0.669282267E+03
1724 2 0.0781151 1 0.275068815E+03 0.0390576 3 0.465206445E+03
1725 2 0.0781151 1 0.391469029E+03 0.0390576 3 0.814407086E+03
1726 2 0.0520767 1 0.353529940E+03 0.0260384 3 0.700589820E+03
1727 2 0.0520767 1 0.221641012E+03 0.0260384 3 0.304923037E+03
1728 2 0.0520767 1 0.469621141E+03 0.0260384 3 0.104886342E+04
1729 2 0.0520767 1 0.461804499E+03 0.0260384 3 0.102541350E+04
1730 2 0.0390576 1 0.388270485E+03 0.0195288 3 0.804811454E+03
1731 2 0.0390576 1 0.273348096E+03 0.0195288 3 0.460044287E+03
1732 2 0.0781151 1 0.420054881E+03 0.0390576 3 0.900164644E+03
1733 2 0.0390576 1 0.442948734E+03 0.0195288 3 0.968846202E+03
1734 2 0.0390576 1 0.201212578E+03 0.0195288 3 0.243637735E+03
1735 2 0.0390576 1 0.261674557E+03 0.0195288 3 0.425023672E+03
1736 2 0.0390576 1 0.379938392E+03 0.0195288 3 0.779815176E+03
1737 2 0.0520767 1 0.214702228E+03 0.0260384 3 0.284106685E+03
1738 2 0.0520767 1 0.344496278E+03 0.0260384 3 0.673488833E+03
1739 2 0.15623 1 0.346502645E+03 0.0781151 3 0.679507934E+03
1740 2 0.0781151 1 0.497666106E+03 0.0390576 3 0.113299832E+04
1741 2 0.0781151 1 0.254297365E+03 0.0390576 3 0.402892095E+03
1742 2 0.0781151 1 0.325954456E+03 0.0390576 3 0.617863369E+03
1743 2 0.0781151 1 0.201910084E+03 0.0390576 3 0.245730252E+03
1744 2 0.0390576 1 0.382581413E+03 0.0195288 3 0.787744240E+03
1745 2 0.0390576 1 0.259841235E+03 0.0195288 3 0.419523704E+03
1746 2 0.0390576 1 0.502567440E+03 0.0195288 3 0.114770232E+04
1747 2 0.0390576 1 0.379827262E+03 0.0195288 3 0.779481785E+03
1748 2 0.0781151 1 0.182666934E+03 0.0390576 3 0.188000801E+03
1749 2 0.0390576 1 0.270187961E+03 0.0195288 3 0.450563883E+03
1750 2 0.0390576 1 0.514269165E+03 0.0195288 3 0.118280750E+04
1751 2 0.0390576 1 0.464569022E+03 0.0195288 3 0.103370707E+04
1752 2 0.0390576 1 0.226363964E+03 0.0195288 3 0.319091891E+03
1753 2 0.0390576 1 0.218030548E+03 0.0195288 3 0.294091645E+03
1754 2 0.0390576 1 0.339825480E+03 0.0195288 3 0.659476441E+03
1755 2 0.0781151 1 0.283033144E+03 0.0390576 3 0.489099433E+03
1756 2 0.0781151 1 0.399034397E+03 0.0390576 3 0.837103190E+03
1757 2 0.0520767 1 0.334895743E+03 0.0260384 3 0.644687230E+03
1758 2 0.0520767 1 0.206613367E+03 0.0260384 3 0.259840100E+03
1759 2 0.0520767 1 0.450800829E+03 0.0260384 3 0.992402488E+03
1760 2 0.0520767 1 0.485979580E+03 0.0260384 3 0.109793874E+04
1761 2 0.0390576 1 0.388813998E+03 0.0195288 3 0.806441993E+03
1762 2 0.0390576 1 0.272895212E+03 0.0195288 3 0.458685636E+03
1763 2 0.0781151 1 0.422027302E+03 0.0390576 3 0.906081907E+03
1764 2 0.0390576 1 0.436641361E+03 0.0195288 3 0.949924084E+03
1765 2 0.0390576 1 0.194559159E+03 0.0195288 3 0.223677478E+03
1766 2 0.0390576 1 0.256620412E+03 0.0195288 3 0.409861235E+03
1767 2 0.0390576 1 0.374538200E+03 0.0195288 3 0.763614600E+03
1768 2 0.0520767 1 0.238338625E+03 0.0260384 3 0.355015875E+03
1769 2 0.0520767 1 0.369214028E+03 0.0260384 3 0.747642084E+03
1770 2 0.15623 1 0.344429605E+03 0.0781151 3 0.673288816E+03
1771 2 0.0781151 1 0.473367909E+03 0.0390576 3 0.106010373E+04
1772 2 0.0781151 1 0.230853443E+03 0.0390576 3 0.332560330E+03
1773 2 0.0781151 1 0.329234495E+03 0.0390576 3 0.627703486E+03
1774 2 0.0781151 1 0.204172077E+03 0.0390576 3 0.252516230E+03
1775 2 0.0390576 1 0.379830525E+03 0.0195288 3 0.779491576E+03
1776 2 0.0390576 1 0.257422760E+03 0.0195288 3 0.412268280E+03
1777 2 0.0390576 1 0.501207938E+03 0.0195288 3 0.114362381E+04
1778 2 0.0390576 1 0.378800173E+03 0.0195288 3 0.776400519E+03
1779 2 0.0781151 1 0.180390774E+03 0.0390576 3 0.181172321E+03
1780 2 0.0390576 1 0.270375047E+03 0.0195288 3 0.451125140E+03
1781 2 0.0390576 1 0.515515015E+03 0.0195288 3 0.118654504E+04
1782 2 0.0390576 1 0.464676831E+03 0.0195288 3 0.103403049E+04
1783 2 0.0390576 1 0.226480555E+03 0.0195288 3 0.319441666E+03
1784 2 0.0390576 1 0.217980563E+03 0.0195288 3 0.293941689E+03
1785 2 0.0390576 1 0.339784277E+03 0.0195288 3 0.659352830E+03
1786 2 0.0781151 1 0.282281998E+03 0.0390576 3 0.486845994E+03
1787 2 0.0781151 1 0.397859168E+03 0.0390576 3 0.833577505E+03
1788 2 0.0520767 1 0.336979650E+03 0.0260384 3 0.650938950E+03
1789 2 0.0520767 1 0.207836373E+03 0.0260384 3 0.263509119E+03
1790 2 0.0520767 1 0.455012256E+03 0.0260384 3 0.100503677E+04
1791 2 0.0520767 1 0.492051763E+03 0.0260384 3 0.111615529E+04
1792 2 0.0390576 1 0.389516024E+03 0.0195288 3 0.808548071E+03
1793 2 0.0390576 1 0.274656002E+03 0.0195288 3 0.463968006E+03
1794 2 0.0781151 1 0.418585869E+03 0.0390576 3 0.895757608E+03
1795 2 0.0390576 1 0.437910768E+03 0.0195288 3 0.953732305E+03
1796 2 0.0390576 1 0.196557198E+03 0.0195288 3 0.229671595E+03
1797 2 0.0390576 1 0.259221877E+03 0.0195288 3 0.417665630E+03
1798 2 0.0390576 1 0.377868297E+03 0.0195288 3 0.773604890E+03
1799 2 0.0520767 1 0.247103860E+03 0.0260384 3 0.381311581E+03
1800 2 0.0520767 1 0.378180673E+03 0.0260384 3 0.774542018E+03
1801 2 0.15623 1 0.345556065E+03 0.0781151 3 0.676668194E+03
1802 2 0.0781151 1 0.466644937E+03 0.0390576 3 0.103993481E+04
1803 2 0.0781151 1 0.224229372E+03 0.0390576 3 0.312688116E+03
1804 2 0.0781151 1 0.325526188E+03 0.0390576 3 0.616578563E+03
1805 2 0.0781151 1 0.200205977E+03 0.0390576 3 0.240617930E+03
1806 2 0.0390576 1 0.382780810E+03 0.0195288 3 0.788342430E+03
1807 2 0.0390576 1 0.259449716E+03 0.0195288 3 0.418349147E+03
1808 2 0.0390576 1 0.503760864E+03 0.0195288 3 0.115128259E+04
1809 2 0.0390576 1 0.380429770E+03 0.0195288 3 0.781289311E+03
1810 2 0.0781151 1 0.184191139E+03 0.0390576 3 0.192573417E+03
1811 2 0.0390576 1 0.269968457E+03 0.0195288 3 0.449905370E+03
1812 2 0.0390576 1 0.513489832E+03 0.0195288 3 0.118046950E+04
1813 2 0.0390576 1 0.463342386E+03 0.0195288 3 0.103002716E+04
1814 2 0.0390576 1 0.226543845E+03 0.0195288 3 0.319631535E+03
1815 2 0.0390576 1 0.217712539E+03 0.0195288 3 0.293137616E+03
1816 2 0.0390576 1 0.340913988E+03 0.0195288 3 0.662741964E+03
1817 2 0.0781151 1 0.278665252E+03 0.0390576 3 0.475995755E+03
1818 2 0.0781151 1 0.395561554E+03 0.0390576 3 0.826684661E+03
1819 2 0.0520767 1 0.343133651E+03 0.0260384 3 0.669400953E+03
1820 2 0.0520767 1 0.216482779E+03 0.0260384 3 0.289448337E+03
1821 2 0.0520767 1 0.459591615E+03 0.0260384 3 0.101877485E+04
1822 2 0.0520767 1 0.484522031E+03 0.0260384 3 0.109356609E+04
1823 2 0.0390576 1 0.388832131E+03 0.0195288 3 0.806496394E+03
1824 2 0.0390576 1 0.272353517E+03 0.0195288 3 0.457060552E+03
1825 2 0.0781151 1 0.423474423E+03 0.0390576 3 0.910423269E+03
1826 2 0.0390576 1 0.446755506E+03 0.0195288 3 0.980266518E+03
1827 2 0.0390576 1 0.204882357E+03 0.0195288 3 0.254647071E+03
1828 2 0.0390576 1 0.266862402E+03 0.0195288 3 0.440587205E+03
1829 2 0.0390576 1 0.384989243E+03 0.0195288 3 0.794967729E+03
1830 2 0.0520767 1 0.240573468E+03 0.0260384 3 0.361720405E+03
1831 2 0.0520767 1 0.370573215E+03 0.0260384 3 0.751719644E+03
1832 2 0.15623 1 0.357374110E+03 0.0781151 3 0.712122330E+03
1833 2 0.0781151 1 0.463921888E+03 0.0390576 3 0.103176566E+04
1834 2 0.0781151 1 0.222084448E+03 0.0390576 3 0.306253345E+03
1835 2 0.0781151 1 0.322558036E+03 0.0390576 3 0.607674108E+03
1836 2 0.0781151 1 0.196946369E+03 0.0390576 3 0.230839106E+03
1837 2 0.0390576 1 0.384009283E+03 0.0195288 3 0.792027850E+03
1838 2 0.0390576 1 0.260865318E+03 0.0195288 3 0.422595953E+03
1839 2 0.0390576 1 0.505413856E+03 0.0195288 3 0.115624157E+04
1840 2 0.0390576 1 0.382269890E+03 0.0195288 3 0.786809671E+03
1841 2 0.0781151 1 0.187768359E+03 0.0390576 3 0.203305078E+03
1842 2 0.0390576 1 0.267845675E+03 0.0195288 3 0.443537024E+03
1843 2 0.0390576 1 0.511019768E+03 0.0195288 3 0.117305930E+04
1844 2 0.0390576 1 0.463313856E+03 0.0195288 3 0.102994157E+04
1845 2 0.0390576 1 0.226348763E+03 0.0195288 3 0.319046290E+03
1846 2 0.0390576 1 0.218071360E+03 0.0195288 3 0.294214079E+03
1847 2 0.0390576 1 0.341106257E+03 0.0195288 3 0.663318772E+03
1848 2 0.0781151 1 0.275033784E+03 0.0390576 3 0.465101353E+03
1849 2 0.0781151 1 0.391732465E+03 0.0390576 3 0.815197396E+03
1850 2 0.0520767 1 0.349034098E+03 0.0260384 3 0.687102295E+03
1851 2 0.0520767 1 0.220556348E+03 0.0260384 3 0.301669044E+03
1852 2 0.0520767 1 0.463762394E+03 0.0260384 3 0.103128718E+04
1853 2 0.0520767 1 0.484432318E+03 0.0260384 3 0.109329695E+04
1854 2 0.0390576 1 0.385176564E+03 0.0195288 3 0.795529691E+03
1855 2 0.0390576 1 0.268350667E+03 0.0195288 3 0.445052002E+03
1856 2 0.0781151 1 0.429114444E+03 0.0390576 3 0.927343332E+03
1857 2 0.0390576 1 0.442383629E+03 0.0195288 3 0.967150886E+03
1858 2 0.0390576 1 0.199283941E+03 0.0195288 3 0.237851823E+03
1859 2 0.0390576 1 0.259732821E+03 0.0195288 3 0.419198462E+03
1860 2 0.0390576 1 0.376633123E+03 0.0195288 3 0.769899368E+03
1861 2 0.0520767 1 0.239750739E+03 0.0260384 3 0.359252217E+03
1862 2 0.0520767 1 0.370455969E+03 0.0260384 3 0.751367908E+03
1863 2 0.15623 1 0.350419726E+03 0.0781151 3 0.691259179E+03
1864 2 0.0781151 1 0.472288848E+03 0.0390576 3 0.105686654E+04
1865 2 0.0781151 1 0.230138429E+03 0.0390576 3 0.330415286E+03
1866 2 0.0781151 1 0.323964921E+03 0.0390576 3 0.611894762E+03
1867 2 0.0781151 1 0.198740081E+03 0.0390576 3 0.236220243E+03
1868 2 0.0390576 1 0.384397102E+03 0.0195288 3 0.793191305E+03
1869 2 0.0390576 1 0.262596506E+03 0.0195288 3 0.427789517E+03
1870 2 0.0390576 1 0.505357907E+03 0.0195288 3 0.115607372E+04
1871 2 0.0390576 1 0.383557311E+03 0.0195288 3 0.790671933E+03
1872 2 0.0781151 1 0.184829259E+03 0.0390576 3 0.194487776E+03
1873 2 0.0390576 1 0.270055640E+03 0.0195288 3 0.450166919E+03
1874 2 0.0390576 1 0.513792445E+03 0.0195288 3 0.118137733E+04
1875 2 0.0390576 1 0.461601407E+03 0.0195288 3 0.102480422E+04
1876 2 0.0390576 1 0.223377548E+03 0.0195288 3 0.310132645E+03
1877 2 0.0390576 1 0.216394442E+03 0.0195288 3 0.289183326E+03
1878 2 0.0390576 1 0.338170573E+03 0.0195288 3 0.654511719E+03
1879 2 0.0781151 1 0.288518767E+03 0.0390576 3 0.505556301E+03
1880 2 0.0781151 1 0.404432090E+03 0.0390576 3 0.853296270E+03
1881 2 0.0520767 1 0.348239384E+03 0.0260384 3 0.684718151E+03
1882 2 0.0520767 1 0.217553169E+03 0.0260384 3 0.292659507E+03
1883 2 0.0520767 1 0.461195373E+03 0.0260384 3 0.102358612E+04
1884 2 0.0520767 1 0.480268953E+03 0.0260384 3 0.108080686E+04
1885 2 0.0390576 1 0.388779335E+03 0.0195288 3 0.806338006E+03
1886 2 0.0390576 1 0.272516150E+03 0.0195288 3 0.457548451E+03
1887 2 0.0781151 1 0.424376797E+03 0.0390576 3 0.913130392E+03
1888 2 0.0390576 1 0.438367828E+03 0.0195288 3 0.955103484E+03
1889 2 0.0390576 1 0.196643724E+03 0.0195288 3 0.229931173E+03
1890 2 0.0390576 1 0.257574921E+03 0.0195288 3 0.412724764E+03
1891 2 0.0390576 1 0.375850808E+03 0.0195288 3 0.767552423E+03
1892 2 0.0520767 1 0.231685317E+03 0.0260384 3 0.335055950E+03
1893 2 0.0520767 1 0.363113697E+03 0.0260384 3 0.729341090E+03
1894 2 0.15623 1 0.345870413E+03 0.0781151 3 0.677611240E+03
1895 2 0.0781151 1 0.473583574E+03 0.0390576 3 0.106075072E+04
1896 2 0.0781151 1 0.231872819E+03 0.0390576 3 0.335618457E+03
1897 2 0.0781151 1 0.331277938E+03 0.0390576 3 0.633833815E+03
1898 2 0.0781151 1 0.205015733E+03 0.0390576 3 0.255047200E+03
1899 2 0.0390576 1 0.377902015E+03 0.0195288 3 0.773706044E+03
1900 2 0.0390576 1 0.255283635E+03 0.0195288 3 0.405850905E+03
1901 2 0.0390576 1 0.500166757E+03 0.0195288 3 0.114050027E+04
1902 2 0.0390576 1 0.377548377E+03 0.0195288 3 0.772645132E+03
1903 2 0.0781151 1 0.180231290E+03 0.0390576 3 0.180693871E+03
1904 2 0.0390576 1 0.271832316E+03 0.0195288 3 0.455496949E+03
1905 2 0.0390576 1 0.515043919E+03 0.0195288 3 0.118513176E+04
1906 2 0.0390576 1 0.464224598E+03 0.0195288 3 0.103267379E+04
1907 2 0.0390576 1 0.226203089E+03 0.0195288 3 0.318609268E+03
1908 2 0.0390576 1 0.218836176E+03 0.0195288 3 0.296508528E+03
1909 2 0.0390576 1 0.340814658E+03 0.0195288 3 0.662443973E+03
1910 2 0.0781151 1 0.271675538E+03 0.0390576 3 0.455026614E+03
1911 2 0.0781151 1 0.387048888E+03 0.0390576 3 0.801146663E+03
1912 2 0.0520767 1 0.374183725E+03 0.0260384 3 0.762551175E+03
1913 2 0.0520767 1 0.241563029E+03 0.0260384 3 0.364689087E+03
1914 2 0.0520767 1 0.485982618E+03 0.0260384 3 0.109794785E+04
1915 2 0.0520767 1 0.458889693E+03 0.0260384 3 0.101666908E+04
1916 2 0.0390576 1 0.390858576E+03 0.0195288 3 0.812575727E+03
1917 2 0.0390576 1 0.274070189E+03 0.0195288 3 0.462210566E+03
1918 2 0.0781151 1 0.420229872E+03 0.0390576 3 0.900689615E+03
1919 2 0.0390576 1 0.447792921E+03 0.0195288 3 0.983378763E+03
1920 2 0.0390576 1 0.205775344E+03 0.0195288 3 0.257326032E+03
1921 2 0.0390576 1 0.265725601E+03 0.0195288 3 0.437176804E+03
1922 2 0.0390576 1 0.383708014E+03 0.0195288 3 0.791124043E+03
1923 2 0.0520767 1 0.211842430E+03 0.0260384 3 0.275527289E+03
1924 2 0.0520767 1 0.343527886E+03 0.0260384 3 0.670583657E+03
1925 2 0.15623 1 0.368780994E+03 0.0781151 3 0.746342983E+03
1926 2 0.0781151 1 0.475673897E+03 0.0390576 3 0.106702169E+04
1927 2 0.0781151 1 0.233210948E+03 0.0390576 3 0.339632844E+03
1928 2 0.0781151 1 0.329328006E+03 0.0390576 3 0.627984019E+03
1929 2 0.0781151 1 0.204210035E+03 0.0390576 3 0.252630105E+03
1930 2 0.0390576 1 0.379735339E+03 0.0195288 3 0.779206016E+03
1931 2 0.0390576 1 0.256582446E+03 0.0195288 3 0.409747339E+03
1932 2 0.0390576 1 0.501153173E+03 0.0195288 3 0.114345952E+04
1933 2 0.0390576 1 0.378000280E+03 0.0195288 3 0.774000840E+03
1934 2 0.0781151 1 0.180512173E+03 0.0390576 3 0.181536519E+03
1935 2 0.0390576 1 0.272168423E+03 0.0195288 3 0.456505270E+03
1936 2 0.0390576 1 0.515396846E+03 0.0195288 3 0.118619054E+04
1937 2 0.0390576 1 0.463049031E+03 0.0195288 3 0.102914709E+04
1938 2 0.0390576 1 0.225286459E+03 0.0195288 3 0.315859378E+03
1939 2 0.0390576 1 0.218101751E+03 0.0195288 3 0.294305254E+03
1940 2 0.0390576 1 0.340339169E+03 0.0195288 3 0.661017508E+03
1941 2 0.0781151 1 0.279937347E+03 0.0390576 3 0.479812041E+03
1942 2 0.0781151 1 0.395909770E+03 0.0390576 3 0.827729309E+03
1943 2 0.0520767 1 0.374519315E+03 0.0260384 3 0.763557946E+03
1944 2 0.0520767 1 0.243255574E+03 0.0260384 3 0.369766722E+03
1945 2 0.0520767 1 0.489690970E+03 0.0260384 3 0.110907291E+04
1946 2 0.0520767 1 0.347004021E+03 0.0260384 3 0.681012064E+03
1947 2 0.0390576 1 0.390197846E+03 0.0195288 3 0.810593538E+03
1948 2 0.0390576 1 0.273426278E+03 0.0195288 3 0.460278835E+03
1949 2 0.0781151 1 0.421668231E+03 0.0390576 3 0.905004692E+03
1950 2 0.0390576 1 0.446461046E+03 0.0195288 3 0.979383139E+03
1951 2 0.0390576 1 0.203662883E+03 0.0195288 3 0.250988650E+03
1952 2 0.0390576 1 0.262948156E+03 0.0195288 3 0.428844469E+03
1953 2 0.0390576 1 0.380149983E+03 0.0195288 3 0.780449950E+03
1954 2 0.0520767 1 0.459643274E+03 0.0260384 3 0.101892982E+04
1955 2 0.0520767 1 0.231671635E+03 0.0260384 3 0.335014906E+03
1956 2 0.15623 1 0.310663544E+03 0.0781151 3 0.571990632E+03
1957 2 0.0781151 1 0.481110067E+03 0.0390576 3 0.108333020E+04
1958 2 0.0781151 1 0.238429681E+03 0.0390576 3 0.355289042E+03
1959 2 0.0781151 1 0.324529105E+03 0.0390576 3 0.613587316E+03
1960 2 0.0781151 1 0.200794998E+03 0.0390576 3 0.242384993E+03
1961 2 0.0390576 1 0.388390321E+03 0.0195288 3 0.805170963E+03
1962 2 0.0390576 1 0.267132892E+03 0.0195288 3 0.441398676E+03
1963 2 0.0390576 1 0.508069896E+03 0.0195288 3 0.116420969E+04
1964 2 0.0390576 1 0.386812466E+03 0.0195288 3 0.800437399E+03
1965 2 0.0781151 1 0.539009091E+03 0.0390576 3 0.125702727E+04
1966 2 0.0390576 1 0.278423131E+03 0.0195288 3 0.475269394E+03
1967 2 0.0390576 1 0.521060281E+03 0.0195288 3 0.120318084E+04
1968 2 0.0390576 1 0.455134056E+03 0.0195288 3 0.100540217E+04
1969 2 0.0390576 1 0.215516689E+03 0.0195288 3 0.286550067E+03
1970 2 0.0390576 1 0.210450776E+03 0.0195288 3 0.271352329E+03
1971 2 0.0390576 1 0.330833400E+03 0.0195288 3 0.632500199E+03
1972 2 0.0781151 1 0.297359368E+03 0.0390576 3 0.532078105E+03
1973 2 0.0781151 1 0.413162130E+03 0.0390576 3 0.879486390E+03
1974 2 0.0520767 1 0.344043769E+03 0.0260384 3 0.672131308E+03
1975 2 0.0520767 1 0.213481291E+03 0.0260384 3 0.280443874E+03
1976 2 0.0520767 1 0.456262072E+03 0.0260384 3 0.100878622E+04
1977 2 0.0520767 1 0.481959436E+03 0.0260384 3 0.108587831E+04
1978 2 0.0390576 1 0.399507377E+03 0.0195288 3 0.838522130E+03
1979 2 0.0390576 1 0.282144536E+03 0.0195288 3 0.486433608E+03
1980 2 0.0781151 1 0.414749425E+03 0.0390576 3 0.884248276E+03
1981 2 0.0390576 1 0.411006904E+03 0.0195288 3 0.873020712E+03
1982 2 0.0390576 1 0.531924070E+03 0.0195288 3 0.123577221E+04
1983 2 0.0390576 1 0.234833039E+03 0.0195288 3 0.344499118E+03
1984 2 0.0390576 1 0.355750205E+03 0.0195288 3 0.707250614E+03
1985 2 0.0520767 1 0.238087304E+03 0.0260384 3 0.354261913E+03
1986 2 0.0520767 1 0.367872256E+03 0.0260384 3 0.743616769E+03
1987 2 0.15623 1 0.333206538E+03 0.0781151 3 0.639619614E+03
1988 2 0.0781151 1 0.479976602E+03 0.0390576 3 0.107992981E+04
1989 2 0.0781151 1 0.237796476E+03 0.0390576 3 0.353389427E+03
1990 2 0.0781151 1 0.324065037E+03 0.0390576 3 0.612195111E+03
1991 2 0.0781151 1 0.199403036E+03 0.0390576 3 0.238209108E+03
1992 2 0.0390576 1 0.386892026E+03 0.0195288 3 0.800676079E+03
1993 2 0.0390576 1 0.265493640E+03 0.0195288 3 0.436480920E+03
1994 2 0.0390576 1 0.507266359E+03 0.0195288 3 0.116179908E+04
1995 2 0.0390576 1 0.385867972E+03 0.0195288 3 0.797603916E+03
1996 2 0.0781151 1 0.182113828E+03 0.0390576 3 0.186341485E+03
1997 2 0.0390576 1 0.274265019E+03 0.0195288 3 0.462795058E+03
1998 2 0.0390576 1 0.517543411E+03 0.0195288 3 0.119263023E+04
1999 2 0.0390576 1 0.458386357E+03 0.0195288 3 0.101515907E+04
2000 2 0.0390576 1 0.218293467E+03 0.0195288 3 0.294880401E+03
2001 2 0.0390576 1 0.212954634E+03 0.0195288 3 0.278863901E+03
2002 2 0.0390576 1 0.332861734E+03 0.0195288 3 0.638585201E+03
2003 2 0.0781151 1 0.270955714E+03 0.0390576 3 0.452867143E+03
2004 2 0.0781151 1 0.386178041E+03 0.0390576 3 0.798534124E+03
2005 2 0.0520767 1 0.363656772E+03 0.0260384 3 0.730970316E+03
2006 2 0.0520767 1 0.233486323E+03 0.0260384 3 0.340458968E+03
2007 2 0.0520767 1 0.474977226E+03 0.0260384 3 0.106493168E+04
2008 2 0.0520767 1 0.453588944E+03 0.0260384 3 0.100076683E+04
2009 2 0.0390576 1 0.393581347E+03 0.0195288 3 0.820744042E+03
2010 2 0.0390576 1 0.276859749E+03 0.0195288 3 0.470579248E+03
2011 2 0.0781151 1 0.419265577E+03 0.0390576 3 0.897796731E+03
2012 2 0.0390576 1 0.440536057E+03 0.0195288 3 0.961608172E+03
2013 2 0.0390576 1 0.200182679E+03 0.0195288 3 0.240548036E+03
2014 2 0.0390576 1 0.262449388E+03 0.0195288 3 0.427348164E+03
2015 2 0.0390576 1 0.382095999E+03 0.0195288 3 0.786287998E+03
2016 2 0.0520767 1 0.206003224E+03 0.0260384 3 0.258009671E+03
2017 2 0.0520767 1 0.337643515E+03 0.0260384 3 0.652930545E+03
2018 2 0.15623 1 0.352047163E+03 0.0781151 3 0.696141490E+03
2019 2 0.0781151 1 0.488540044E+03 0.0390576 3 0.110562013E+04
2020 2 0.0781151 1 0.245630981E+03 0.0390576 3 0.376892944E+03
2021 2 0.0781151 1 0.321887318E+03 0.0390576 3 0.605661954E+03
2022 2 0.0781151 1 0.197584162E+03 0.0390576 3 0.232752487E+03
2023 2 0.0390576 1 0.386085292E+03 0.0195288 3 0.798255877E+03
2024 2 0.0390576 1 0.262831026E+03 0.0195288 3 0.428493079E+03
2025 2 0.0390576 1 0.506005178E+03 0.0195288 3 0.115801553E+04
2026 2 0.0390576 1 0.382750912E+03 0.0195288 3 0.788252737E+03
2027 2 0.0781151 1 0.186330401E+03 0.0390576 3 0.198991202E+03
2028 2 0.0390576 1 0.269742250E+03 0.0195288 3 0.449226749E+03
2029 2 0.0390576 1 0.512784549E+03 0.0195288 3 0.117835365E+04
2030 2 0.0390576 1 0.462622329E+03 0.0195288 3 0.102786699E+04
2031 2 0.0390576 1 0.225291710E+03 0.0195288 3 0.315875130E+03
2032 2 0.0390576 1 0.216752898E+03 0.0195288 3 0.290258694E+03
2033 2 0.0390576 1 0.339422269E+03 0.0195288 3 0.658266807E+03
2034 2 0.0781151 1 0.292573071E+03 0.0390576 3 0.517719213E+03
2035 2 0.0781151 1 0.409311550E+03 0.0390576 3 0.867934650E+03
2036 2 0.0520767 1 0.377542836E+03 0.0260384 3 0.772628508E+03
2037 2 0.0520767 1 0.246517543E+03 0.0260384 3 0.379552628E+03
2038 2 0.0520767 1 0.496041525E+03 0.0260384 3 0.112812458E+04
2039 2 0.0520767 1 0.460943627E+03 0.0260384 3 0.102283088E+04
2040 2 0.0390576 1 0.388071612E+03 0.0195288 3 0.804214837E+03
2041 2 0.0390576 1 0.271113922E+03 0.0195288 3 0.453341766E+03
2042 2 0.0781151 1 0.426023474E+03 0.0390576 3 0.918070423E+03
2043 2 0.0390576 1 0.451486714E+03 0.0195288 3 0.994460142E+03
2044 2 0.0390576 1 0.209393905E+03 0.0195288 3 0.268181714E+03
2045 2 0.0390576 1 0.270966180E+03 0.0195288 3 0.452898539E+03
2046 2 0.0390576 1 0.388873360E+03 0.0195288 3 0.806620080E+03
2047 2 0.0520767 1 0.217028299E+03 0.0260384 3 0.291084896E+03
2048 2 0.0520767 1 0.345727156E+03 0.0260384 3 0.677181468E+03
2049 2 0.15623 1 0.331451766E+03 0.0781151 3 0.634355298E+03
2050 2 0.0781151 1 0.516841983E+03 0.0390576 3 0.119052595E+04
2051 2 0.0781151 1 0.274774365E+03 0.0390576 3 0.464323094E+03
2052 2 0.0781151 1 0.326293336E+03 0.0390576 3 0.618880008E+03
2053 2 0.0781151 1 0.200404014E+03 0.0390576 3 0.241212043E+03
2054 2 0.0390576 1 0.382391533E+03 0.0195288 3 0.787174600E+03
2055 2 0.0390576 1 0.262097985E+03 0.0195288 3 0.426293956E+03
2056 2 0.0390576 1 0.503649120E+03 0.0195288 3 0.115094736E+04
2057 2 0.0390576 1 0.383355572E+03 0.0195288 3 0.790066716E+03
2058 2 0.0781151 1 0.184028522E+03 0.0390576 3 0.192085566E+03
2059 2 0.0390576 1 0.268573353E+03 0.0195288 3 0.445720058E+03
2060 2 0.0390576 1 0.513416985E+03 0.0195288 3 0.118025095E+04
2061 2 0.0390576 1 0.463579336E+03 0.0195288 3 0.103073801E+04
2062 2 0.0390576 1 0.224341237E+03 0.0195288 3 0.313023710E+03
2063 2 0.0390576 1 0.217756828E+03 0.0195288 3 0.293270485E+03
2064 2 0.0390576 1 0.338518719E+03 0.0195288 3 0.655556157E+03
2065 2 0.0781151 1 0.276212988E+03 0.0390576 3 0.468638965E+03
2066 2 0.0781151 1 0.390711789E+03 0.0390576 3 0.812135367E+03
2067 2 0.0520767 1 0.350106364E+03 0.0260384 3 0.690319091E+03
2068 2 0.0520767 1 0.220440741E+03 0.0260384 3 0.301322223E+03
2069 2 0.0520767 1 0.463606810E+03 0.0260384 3 0.103082043E+04
2070 2 0.0520767 1 0.476585061E+03 0.0260384 3 0.106975518E+04
2071 2 0.0390576 1 0.387245118E+03 0.0195288 3 0.801735355E+03
2072 2 0.0390576 1 0.272088760E+03 0.0195288 3 0.456266281E+03
2073 2 0.0781151 1 0.422788277E+03 0.0390576 3 0.908364832E+03
2074 2 0.0390576 1 0.432328282E+03 0.0195288 3 0.936984846E+03
2075 2 0.0390576 1 0.190579721E+03 0.0195288 3 0.211739162E+03
2076 2 0.0390576 1 0.253507913E+03 0.0195288 3 0.400523738E+03
2077 2 0.0390576 1 0.371759342E+03 0.0195288 3 0.755278025E+03
2078 2 0.0520767 1 0.227106414E+03 0.0260384 3 0.321319243E+03
2079 2 0.0520767 1 0.360913996E+03 0.0260384 3 0.722741989E+03
2080 2 0.15623 1 0.355056710E+03 0.0781151 3 0.705170129E+03
2081 2 0.0781151 1 0.474260154E+03 0.0390576 3 0.106278046E+04
2082 2 0.0781151 1 0.230589545E+03 0.0390576 3 0.331768635E+03
2083 2 0.0781151 1 0.325362088E+03 0.0390576 3 0.616086263E+03
2084 2 0.0781151 1 0.201694390E+03 0.0390576 3 0.245083170E+03
2085 2 0.0390576 1 0.384108940E+03 0.0195288 3 0.792326819E+03
2086 2 0.0390576 1 0.259967352E+03 0.0195288 3 0.419902057E+03
2087 2 0.0390576 1 0.503636601E+03 0.0195288 3 0.115090980E+04
2088 2 0.0390576 1 0.379495013E+03 0.0195288 3 0.778485039E+03
2089 2 0.0781151 1 0.181902430E+03 0.0390576 3 0.185707291E+03
2090 2 0.0390576 1 0.272432387E+03 0.0195288 3 0.457297161E+03
2091 2 0.0390576 1 0.515628729E+03 0.0195288 3 0.118688619E+04
2092 2 0.0390576 1 0.461616664E+03 0.0195288 3 0.102484999E+04
2093 2 0.0390576 1 0.225460964E+03 0.0195288 3 0.316382892E+03
2094 2 0.0390576 1 0.216526685E+03 0.0195288 3 0.289580054E+03
2095 2 0.0390576 1 0.340370974E+03 0.0195288 3 0.661112923E+03
2096 2 0.0781151 1 0.273775816E+03 0.0390576 3 0.461327448E+03
2097 2 0.0781151 1 0.391459132E+03 0.0390576 3 0.814377396E+03
2098 2 0.0520767 1 0.356096000E+03 0.0260384 3 0.708287999E+03
2099 2 0.0520767 1 0.223264992E+03 0.0260384 3 0.309794975E+03
2100 2 0.0520767 1 0.470284842E+03 0.0260384 3 0.105085453E+04
2101 2 0.0520767 1 0.470532396E+03 0.0260384 3 0.105159719E+04
2102 2 0.0390576 1 0.392107167E+03 0.0195288 3 0.816321500E+03
2103 2 0.0390576 1 0.275303519E+03 0.0195288 3 0.465910557E+03
2104 2 0.0781151 1 0.420441885E+03 0.0390576 3 0.901325655E+03
2105 2 0.0390576 1 0.438989806E+03 0.0195288 3 0.956969417E+03
2106 2 0.0390576 1 0.197848294E+03 0.0195288 3 0.233544882E+03
2107 2 0.0390576 1 0.259034013E+03 0.0195288 3 0.417102039E+03
2108 2 0.0390576 1 0.377892491E+03 0.0195288 3 0.773677474E+03
2109 2 0.0520767 1 0.225032101E+03 0.0260384 3 0.315096304E+03
2110 2 0.0520767 1 0.356011294E+03 0.0260384 3 0.708033883E+03
2111 2 0.15623 1 0.352260798E+03 0.0781151 3 0.696782394E+03
2112 2 0.0781151 1 0.481590517E+03 0.0390576 3 0.108477155E+04
2113 2 0.0781151 1 0.238572774E+03 0.0390576 3 0.355718323E+03
2114 2 0.0781151 1 0.328270715E+03 0.0390576 3 0.624812144E+03
2115 2 0.0781151 1 0.203771544E+03 0.0390576 3 0.251314632E+03
2116 2 0.0390576 1 0.379738318E+03 0.0195288 3 0.779214954E+03
2117 2 0.0390576 1 0.256277792E+03 0.0195288 3 0.408833376E+03
2118 2 0.0390576 1 0.500631513E+03 0.0195288 3 0.114189454E+04
2119 2 0.0390576 1 0.377170987E+03 0.0195288 3 0.771512962E+03
2120 2 0.0781151 1 0.181543216E+03 0.0390576 3 0.184629648E+03
2121 2 0.0390576 1 0.269917926E+03 0.0195288 3 0.449753777E+03
2122 2 0.0390576 1 0.514110009E+03 0.0195288 3 0.118233003E+04
2123 2 0.0390576 1 0.464961625E+03 0.0195288 3 0.103488487E+04
2124 2 0.0390576 1 0.227529410E+03 0.0195288 3 0.322588231E+03
2125 2 0.0390576 1 0.219203401E+03 0.0195288 3 0.297610202E+03
2126 2 0.0390576 1 0.341771176E+03 0.0195288 3 0.665313528E+03
2127 2 0.0781151 1 0.274299398E+03 0.0390576 3 0.462898195E+03
2128 2 0.0781151 1 0.390515854E+03 0.0390576 3 0.811547562E+03
2129 2 0.0520767 1 0.360020618E+03 0.0260384 3 0.720061853E+03
2130 2 0.0520767 1 0.232022302E+03 0.0260384 3 0.336066907E+03
2131 2 0.0520767 1 0.472124644E+03 0.0260384 3 0.105637393E+04
2132 2 0.0520767 1 0.474473444E+03 0.0260384 3 0.106342033E+04
2133 2 0.0390576 1 0.390327131E+03 0.0195288 3 0.810981393E+03
2134 2 0.0390576 1 0.274519224E+03 0.0195288 3 0.463557673E+03
2135 2 0.0781151 1 0.420159599E+03 0.0390576 3 0.900478797E+03
2136 2 0.0390576 1 0.437323166E+03 0.0195288 3 0.951969499E+03
2137 2 0.0390576 1 0.196090374E+03 0.0195288 3 0.228271122E+03
2138 2 0.0390576 1 0.255976168E+03 0.0195288 3 0.407928503E+03
2139 2 0.0390576 1 0.374743365E+03 0.0195288 3 0.764230095E+03
2140 2 0.0520767 1 0.225985199E+03 0.0260384 3 0.317955597E+03
2141 2 0.0520767 1 0.355430574E+03 0.0260384 3 0.706291722E+03
2142 2 0.15623 1 0.357581881E+03 0.0781151 3 0.712745644E+03
2143 2 0.0781151 1 0.476768933E+03 0.0390576 3 0.107030680E+04
2144 2 0.0781151 1 0.233525081E+03 0.0390576 3 0.340575242E+03
2145 2 0.0781151 1 0.327405129E+03 0.0390576 3 0.622215386E+03
2146 2 0.0781151 1 0.203105762E+03 0.0390576 3 0.249317286E+03
2147 2 0.0390576 1 0.382033530E+03 0.0195288 3 0.786100589E+03
2148 2 0.0390576 1 0.258382828E+03 0.0195288 3 0.415148484E+03
2149 2 0.0390576 1 0.501954616E+03 0.0195288 3 0.114586385E+04
2150 2 0.0390576 1 0.378303914E+03 0.0195288 3 0.774911741E+03
2151 2 0.0781151 1 0.181386112E+03 0.0390576 3 0.184158337E+03
2152 2 0.0390576 1 0.272167070E+03 0.0195288 3 0.456501211E+03
2153 2 0.0390576 1 0.515105870E+03 0.0195288 3 0.118531761E+04
2154 2 0.0390576 1 0.462406517E+03 0.0195288 3 0.102721955E+04
2155 2 0.0390576 1 0.225424530E+03 0.0195288 3 0.316273591E+03
2156 2 0.0390576 1 0.217681634E+03 0.0195288 3 0.293044901E+03
2157 2 0.0390576 1 0.340699637E+03 0.0195288 3 0.662098910E+03
2158 2 0.0781151 1 0.270235005E+03 0.0390576 3 0.450705016E+03
2159 2 0.0781151 1 0.386907143E+03 0.0390576 3 0.800721430E+03
2160 2 0.0520767 1 0.359762212E+03 0.0260384 3 0.719286635E+03
2161 2 0.0520767 1 0.231675462E+03 0.0260384 3 0.335026387E+03
2162 2 0.0520767 1 0.471867798E+03 0.0260384 3 0.105560339E+04
2163 2 0.0520767 1 0.468579049E+03 0.0260384 3 0.104573715E+04
2164 2 0.0390576 1 0.390677922E+03 0.0195288 3 0.812033766E+03
2165 2 0.0390576 1 0.273616732E+03 0.0195288 3 0.460850195E+03
2166 2 0.0781151 1 0.421649246E+03 0.0390576 3 0.904947738E+03
2167 2 0.0390576 1 0.447365487E+03 0.0195288 3 0.982096462E+03
2168 2 0.0390576 1 0.205199913E+03 0.0195288 3 0.255599740E+03
2169 2 0.0390576 1 0.264788739E+03 0.0195288 3 0.434366217E+03
2170 2 0.0390576 1 0.382623155E+03 0.0195288 3 0.787869466E+03
2171 2 0.0520767 1 0.219980656E+03 0.0260384 3 0.299941967E+03
2172 2 0.0520767 1 0.350124697E+03 0.0260384 3 0.690374091E+03
2173 2 0.15623 1 0.359174847E+03 0.0781151 3 0.717524541E+03
2174 2 0.0781151 1 0.482314501E+03 0.0390576 3 0.108694350E+04
2175 2 0.0781151 1 0.241389270E+03 0.0390576 3 0.364167809E+03
2176 2 0.0781151 1 0.326559779E+03 0.0390576 3 0.619679338E+03
2177 2 0.0781151 1 0.200104411E+03 0.0390576 3 0.240313234E+03
2178 2 0.0390576 1 0.383529572E+03 0.0195288 3 0.790588717E+03
2179 2 0.0390576 1 0.258549594E+03 0.0195288 3 0.415648782E+03
2180 2 0.0390576 1 0.505344913E+03 0.0195288 3 0.115603474E+04
2181 2 0.0390576 1 0.380364935E+03 0.0195288 3 0.781094805E+03
2182 2 0.0781151 1 0.183116631E+03 0.0390576 3 0.189349892E+03
2183 2 0.0390576 1 0.272721084E+03 0.0195288 3 0.458163251E+03
2184 2 0.0390576 1 0.515378356E+03 0.0195288 3 0.118613507E+04
2185 2 0.0390576 1 0.460612150E+03 0.0195288 3 0.102183645E+04
2186 2 0.0390576 1 0.224804919E+03 0.0195288 3 0.314414757E+03
2187 2 0.0390576 1 0.215402330E+03 0.0195288 3 0.286206991E+03
2188 2 0.0390576 1 0.339595090E+03 0.0195288 3 0.658785270E+03
2189 2 0.0390576 1 0.392995093E+03 0.0195288 3 0.818985279E+03
2190 2 0.0390576 1 0.275652375E+03 0.0195288 3 0.466957126E+03
2191 2 0.0781151 1 0.419629650E+03 0.0390576 3 0.898888950E+03
2192 2 0.0390576 1 0.443075808E+03 0.0195288 3 0.969227424E+03
2193 2 0.0390576 1 0.202756865E+03 0.0195288 3 0.248270595E+03
2194 2 0.0390576 1 0.263885615E+03 0.0195288 3 0.431656846E+03
2195 2 0.0390576 1 0.383566663E+03 0.0195288 3 0.790699988E+03
2196 1 2.39 1 295.011
2197 1 2.39 1 419.027
2198 1 2.39 1 298.675
2199 1 4.78 1 363.812
2200 1 2.39 1 355.161
2201 1 2.39 1 534.002
2202 1 4.78 1 538.023
2203 1 9.56 1 181.598
2204 1 2.39 1 181.41
2205 1 2.39 1 360.251
2206 1 4.78 1 539.379
2207 1 4.78 1 359.881
2208 1 2.39 1 539.472
2209 1 2.39 1 360.635
2210 1 2.39 1 180.356
2211 1 2.39 1 359.215
2212 1 2.39 1 359.023
2213 1 2.39 1 180.186
2214 1 2.39 1 360.893
2215 1 2.39 1 539.752
2216 1 4.78 1 539.549
2217 1 4.78 1 360.965
2218 1 4.78 1 180.654
2219 1 4.78 1 359.597
2220 1 4.78 1 359.786
2221 1 4.78 1 538.961
2222 1 4.78 1 180.841
2223 1 4.78 1 359.982
2224 1 2.39 1 303.333
2225 1 2.39 1 297.129
2226 1 2.39 1 417.787
2227 1 2.39 1 296.485
2228 1 4.78 1 358.885
2229 1 2.39 1 361.31
2230 1 2.39 1 180.357
2231 1 4.78 1 180.055
2232 1 9.56 1 539.751
2233 1 2.39 1 180.165
2234 1 2.39 1 359.213
2235 1 4.78 1 180.349
2236 1 4.78 1 360.926
2237 1 2.39 1 539.681
2238 1 2.39 1 360.672
[truncated: 137,984 more chars]
