# Supplementary material for: Directional translocation resistance of Zika xrRNA
Source: Nat Commun. 2020 Jul 27;11:3749. doi: 10.1038/s41467-020-17508-7 (PMC7385498; doi:10.1038/s41467-020-17508-7)
Supplement: Supplementary file 2 — Supplementary Software 1 [file 41467_2020_17508_MOESM2_ESM.zip › Source_Data_Simulation_setup_files/LAMMPS_setup_files_Metadynamics_on_5prime_end/meta_3D.dat]

colvarsTrajFrequency    1000 
colvarsRestartFrequency 1000000 
 

metadynamics { 
     colvars z pk1 pk2 
     
     writeFreeEnergyFile on
     keepFreeEnergyFiles on

     hillWeight 0.05 
     newHillFrequency 1000 
     rebinGrids on
      
} 

#Definition of collective variable relative to insertion depth z 
colvar { 
    name z 
 
    width              0.4 #Angstrom 
    lowerBoundary     -50.  
    upperBoundary      5.000 
    expandBoundaries
 
    distanceZ { 
        axis (0.0, 0.0, 1.0) 
        main {  atomNumbers  1  } 
        ref  {  dummyAtom (0.0, 0.0, 0.0)  } 
    } 
} 

#The collective variable z is confined in the nanopore between -50 and 0 Angstrom
harmonicWalls {
	colvars z
	lowerWalls          -50.  
	upperWalls          -0.0
	lowerWallConstant   12.5 # compatible with thermal energy kB*95 
	upperWallConstant   12.5 
	outputEnergy yes
}

#Definition of collective variable relative to the fraction of native contacts of Pk1
colvar {
    name pk1

    width              0.02
    lowerBoundary      0   
    upperBoundary      1   

hBond {
cutoff 4.481385 
acceptor 64
donor    950
expNumer 6
expDenom 12
componentCoeff 0.025641 
}
hBond {
cutoff 5.614350 
acceptor 63
donor    950
expNumer 6
expDenom 12
componentCoeff 0.025641 
}
hBond {
cutoff 5.472420 
acceptor 65
donor    950
expNumer 6
expDenom 12
componentCoeff 0.025641 
}
hBond {
cutoff 4.783290 
acceptor 64
donor    969
expNumer 6
expDenom 12
componentCoeff 0.025641 
}
hBond {
cutoff 5.018550 
acceptor 64
donor    970
expNumer 6
expDenom 12
componentCoeff 0.025641 
}
hBond {
cutoff 5.380635 
acceptor 63
donor    969
expNumer 6
expDenom 12
componentCoeff 0.025641 
}
hBond {
cutoff 5.721390 
acceptor 65
donor    969
expNumer 6
expDenom 12
componentCoeff 0.025641 
}
hBond {
cutoff 5.789580 
acceptor 64
donor    948
expNumer 6
expDenom 12
componentCoeff 0.025641 
}
hBond {
cutoff 5.822685 
acceptor 64
donor    949
expNumer 6
expDenom 12
componentCoeff 0.025641 
}
hBond {
cutoff 5.807955 
acceptor 65
donor    946
expNumer 6
expDenom 12
componentCoeff 0.025641 
}
hBond {
cutoff 5.836860 
acceptor 63
donor    948
expNumer 6
expDenom 12
componentCoeff 0.025641 
}
hBond {
cutoff 4.471785 
acceptor 65
donor    948
expNumer 6
expDenom 12
componentCoeff 0.025641 
}
hBond {
cutoff 5.569050 
acceptor 66
donor    948
expNumer 6
expDenom 12
componentCoeff 0.025641 
}
hBond {
cutoff 5.656755 
acceptor 65
donor    949
expNumer 6
expDenom 12
componentCoeff 0.025641 
}
hBond {
cutoff 5.229885 
acceptor 67
donor    946
expNumer 6
expDenom 12
componentCoeff 0.025641 
}
hBond {
cutoff 5.141715 
acceptor 67
donor    948
expNumer 6
expDenom 12
componentCoeff 0.025641 
}
hBond {
cutoff 5.785575 
acceptor 64
donor    968
expNumer 6
expDenom 12
componentCoeff 0.025641 
}
hBond {
cutoff 4.722765 
acceptor 64
donor    971
expNumer 6
expDenom 12
componentCoeff 0.025641 
}
hBond {
cutoff 5.653920 
acceptor 64
donor    972
expNumer 6
expDenom 12
componentCoeff 0.025641 
}
hBond {
cutoff 5.639970 
acceptor 65
donor    968
expNumer 6
expDenom 12
componentCoeff 0.025641 
}
hBond {
cutoff 5.624550 
acceptor 62
donor    971
expNumer 6
expDenom 12
componentCoeff 0.025641 
}
hBond {
cutoff 4.873050 
acceptor 63
donor    971
expNumer 6
expDenom 12
componentCoeff 0.025641 
}
hBond {
cutoff 5.536785 
acceptor 65
donor    971
expNumer 6
expDenom 12
componentCoeff 0.025641 
}
hBond {
cutoff 5.491155 
acceptor 62
donor    972
expNumer 6
expDenom 12
componentCoeff 0.025641 
}
hBond {
cutoff 5.117865 
acceptor 63
donor    972
expNumer 6
expDenom 12
componentCoeff 0.025641 
}
hBond {
cutoff 5.276880 
acceptor 65
donor    972
expNumer 6
expDenom 12
componentCoeff 0.025641 
}
hBond {
cutoff 5.832075 
acceptor 66
donor    972
expNumer 6
expDenom 12
componentCoeff 0.025641 
}
hBond {
cutoff 5.864520 
acceptor 63
donor    973
expNumer 6
expDenom 12
componentCoeff 0.025641 
}
hBond {
cutoff 5.276340 
acceptor 65
donor    973
expNumer 6
expDenom 12
componentCoeff 0.025641 
}
hBond {
cutoff 5.431545 
acceptor 66
donor    973
expNumer 6
expDenom 12
componentCoeff 0.025641 
}
hBond {
cutoff 5.367645 
acceptor 65
donor    974
expNumer 6
expDenom 12
componentCoeff 0.025641 
}
hBond {
cutoff 5.925195 
acceptor 66
donor    974
expNumer 6
expDenom 12
componentCoeff 0.025641 
}
hBond {
cutoff 5.938575 
acceptor 67
donor    973
expNumer 6
expDenom 12
componentCoeff 0.025641 
}
hBond {
cutoff 5.965230 
acceptor 69
donor    972
expNumer 6
expDenom 12
componentCoeff 0.025641 
}
hBond {
cutoff 5.849955 
acceptor 64
donor    927
expNumer 6
expDenom 12
componentCoeff 0.025641 
}
hBond {
cutoff 5.799585 
acceptor 65
donor    927
expNumer 6
expDenom 12
componentCoeff 0.025641 
}
hBond {
cutoff 5.809665 
acceptor 65
donor    947
expNumer 6
expDenom 12
componentCoeff 0.025641 
}
hBond {
cutoff 5.692620 
acceptor 66
donor    947
expNumer 6
expDenom 12
componentCoeff 0.025641 
}
hBond {
cutoff 4.134000 
acceptor 67
donor    947
expNumer 6
expDenom 12
componentCoeff 0.025641 
}
}

#Definition of collective variable relative to the fraction of native contacts of Pk2
colvar {
    name pk2

    width              0.02
    lowerBoundary      0   
    upperBoundary      1   

hBond {
cutoff 5.493570 
acceptor 66
donor    494
expNumer 6
expDenom 12
componentCoeff 0.009709 
}
hBond {
cutoff 5.641830 
acceptor 65
donor    495
expNumer 6
expDenom 12
componentCoeff 0.009709 
}
hBond {
cutoff 4.785840 
acceptor 66
donor    495
expNumer 6
expDenom 12
componentCoeff 0.009709 
}
hBond {
cutoff 5.524455 
acceptor 62
donor    496
expNumer 6
expDenom 12
componentCoeff 0.009709 
}
hBond {
cutoff 5.488560 
acceptor 63
donor    496
expNumer 6
expDenom 12
componentCoeff 0.009709 
}
hBond {
cutoff 5.066430 
acceptor 65
donor    496
expNumer 6
expDenom 12
componentCoeff 0.009709 
}
hBond {
cutoff 4.841640 
acceptor 66
donor    496
expNumer 6
expDenom 12
componentCoeff 0.009709 
}
hBond {
cutoff 5.002905 
acceptor 67
donor    494
expNumer 6
expDenom 12
componentCoeff 0.009709 
}
hBond {
cutoff 4.957905 
acceptor 67
donor    495
expNumer 6
expDenom 12
componentCoeff 0.009709 
}
hBond {
cutoff 4.945740 
acceptor 68
donor    495
expNumer 6
expDenom 12
componentCoeff 0.009709 
}
hBond {
cutoff 5.660490 
acceptor 67
donor    496
expNumer 6
expDenom 12
componentCoeff 0.009709 
}
hBond {
cutoff 4.987575 
acceptor 68
donor    496
expNumer 6
expDenom 12
componentCoeff 0.009709 
}
hBond {
cutoff 5.874915 
acceptor 69
donor    495
expNumer 6
expDenom 12
componentCoeff 0.009709 
}
hBond {
cutoff 5.238240 
acceptor 69
donor    496
expNumer 6
expDenom 12
componentCoeff 0.009709 
}
hBond {
cutoff 5.399295 
acceptor 85
donor    494
expNumer 6
expDenom 12
componentCoeff 0.009709 
}
hBond {
cutoff 4.885410 
acceptor 85
donor    495
expNumer 6
expDenom 12
componentCoeff 0.009709 
}
hBond {
cutoff 5.125125 
acceptor 86
donor    495
expNumer 6
expDenom 12
componentCoeff 0.009709 
}
hBond {
cutoff 5.490855 
acceptor 87
donor    495
expNumer 6
expDenom 12
componentCoeff 0.009709 
}
hBond {
cutoff 5.445060 
acceptor 85
donor    496
expNumer 6
expDenom 12
componentCoeff 0.009709 
}
hBond {
cutoff 4.905885 
acceptor 86
donor    496
expNumer 6
expDenom 12
componentCoeff 0.009709 
}
hBond {
cutoff 4.798620 
acceptor 87
donor    496
expNumer 6
expDenom 12
componentCoeff 0.009709 
}
hBond {
cutoff 5.701290 
acceptor 88
donor    496
expNumer 6
expDenom 12
componentCoeff 0.009709 
}
hBond {
cutoff 5.591220 
acceptor 83
donor    495
expNumer 6
expDenom 12
componentCoeff 0.009709 
}
hBond {
cutoff 4.255200 
acceptor 85
donor    513
expNumer 6
expDenom 12
componentCoeff 0.009709 
}
hBond {
cutoff 5.570985 
acceptor 86
donor    513
expNumer 6
expDenom 12
componentCoeff 0.009709 
}
hBond {
cutoff 5.436180 
acceptor 87
donor    513
expNumer 6
expDenom 12
componentCoeff 0.009709 
}
hBond {
cutoff 5.942370 
acceptor 85
donor    514
expNumer 6
expDenom 12
componentCoeff 0.009709 
}
hBond {
cutoff 5.862315 
acceptor 87
donor    515
expNumer 6
expDenom 12
componentCoeff 0.009709 
}
hBond {
cutoff 5.879850 
acceptor 86
donor    516
expNumer 6
expDenom 12
componentCoeff 0.009709 
}
hBond {
cutoff 4.391475 
acceptor 87
donor    516
expNumer 6
expDenom 12
componentCoeff 0.009709 
}
hBond {
cutoff 5.411040 
acceptor 83
donor    513
expNumer 6
expDenom 12
componentCoeff 0.009709 
}
hBond {
cutoff 5.236860 
acceptor 84
donor    513
expNumer 6
expDenom 12
componentCoeff 0.009709 
}
hBond {
cutoff 5.066940 
acceptor 87
donor    538
expNumer 6
expDenom 12
componentCoeff 0.009709 
}
hBond {
cutoff 5.761140 
acceptor 33
donor    476
expNumer 6
expDenom 12
componentCoeff 0.009709 
}
hBond {
cutoff 5.408835 
acceptor 34
donor    476
expNumer 6
expDenom 12
componentCoeff 0.009709 
}
hBond {
cutoff 5.850045 
acceptor 66
donor    461
expNumer 6
expDenom 12
componentCoeff 0.009709 
}
hBond {
cutoff 4.427505 
acceptor 67
donor    461
expNumer 6
expDenom 12
componentCoeff 0.009709 
}
hBond {
cutoff 5.336160 
acceptor 53
donor    471
expNumer 6
expDenom 12
componentCoeff 0.009709 
}
hBond {
cutoff 4.930920 
acceptor 53
donor    477
expNumer 6
expDenom 12
componentCoeff 0.009709 
}
hBond {
cutoff 4.501800 
acceptor 53
donor    478
expNumer 6
expDenom 12
componentCoeff 0.009709 
}
hBond {
cutoff 5.837670 
acceptor 52
donor    470
expNumer 6
expDenom 12
componentCoeff 0.009709 
}
hBond {
cutoff 5.029170 
acceptor 52
donor    471
expNumer 6
expDenom 12
componentCoeff 0.009709 
}
hBond {
cutoff 5.831565 
acceptor 51
donor    477
expNumer 6
expDenom 12
componentCoeff 0.009709 
}
hBond {
cutoff 5.376630 
acceptor 52
donor    477
expNumer 6
expDenom 12
componentCoeff 0.009709 
}
hBond {
cutoff 4.961910 
acceptor 52
donor    478
expNumer 6
expDenom 12
componentCoeff 0.009709 
}
hBond {
cutoff 5.893740 
acceptor 58
donor    478
expNumer 6
expDenom 12
componentCoeff 0.009709 
}
hBond {
cutoff 5.323785 
acceptor 55
donor    470
expNumer 6
expDenom 12
componentCoeff 0.009709 
}
hBond {
cutoff 5.923275 
acceptor 55
donor    471
expNumer 6
expDenom 12
componentCoeff 0.009709 
}
hBond {
cutoff 5.550420 
acceptor 52
donor    472
expNumer 6
expDenom 12
componentCoeff 0.009709 
}
hBond {
cutoff 5.939370 
acceptor 52
donor    474
expNumer 6
expDenom 12
componentCoeff 0.009709 
}
hBond {
cutoff 5.732145 
acceptor 51
donor    475
expNumer 6
expDenom 12
componentCoeff 0.009709 
}
hBond {
cutoff 5.838510 
acceptor 52
donor    475
expNumer 6
expDenom 12
componentCoeff 0.009709 
}
hBond {
cutoff 5.909505 
acceptor 71
donor    473
expNumer 6
expDenom 12
componentCoeff 0.009709 
}
hBond {
cutoff 5.230590 
acceptor 66
donor    497
expNumer 6
expDenom 12
componentCoeff 0.009709 
}
hBond {
cutoff 5.936775 
acceptor 67
donor    463
expNumer 6
expDenom 12
componentCoeff 0.009709 
}
hBond {
cutoff 5.201715 
acceptor 68
donor    463
expNumer 6
expDenom 12
componentCoeff 0.009709 
}
hBond {
cutoff 5.830860 
acceptor 67
donor    491
expNumer 6
expDenom 12
componentCoeff 0.009709 
}
hBond {
cutoff 5.427750 
acceptor 67
donor    492
expNumer 6
expDenom 12
componentCoeff 0.009709 
}
hBond {
cutoff 5.403420 
acceptor 67
donor    497
expNumer 6
expDenom 12
componentCoeff 0.009709 
}
hBond {
cutoff 4.668810 
acceptor 68
donor    497
expNumer 6
expDenom 12
componentCoeff 0.009709 
}
hBond {
cutoff 5.804295 
acceptor 67
donor    498
expNumer 6
expDenom 12
componentCoeff 0.009709 
}
hBond {
cutoff 5.788710 
acceptor 68
donor    498
expNumer 6
expDenom 12
componentCoeff 0.009709 
}
hBond {
cutoff 5.746125 
acceptor 69
donor    497
expNumer 6
expDenom 12
componentCoeff 0.009709 
}
hBond {
cutoff 5.936970 
acceptor 85
donor    492
expNumer 6
expDenom 12
componentCoeff 0.009709 
}
hBond {
cutoff 5.027895 
acceptor 85
donor    497
expNumer 6
expDenom 12
componentCoeff 0.009709 
}
hBond {
cutoff 5.476395 
acceptor 86
donor    497
expNumer 6
expDenom 12
componentCoeff 0.009709 
}
hBond {
cutoff 5.621190 
acceptor 85
donor    498
expNumer 6
expDenom 12
componentCoeff 0.009709 
}
hBond {
cutoff 5.757345 
acceptor 88
donor    497
expNumer 6
expDenom 12
componentCoeff 0.009709 
}
hBond {
cutoff 5.641485 
acceptor 89
donor    497
expNumer 6
expDenom 12
componentCoeff 0.009709 
}
hBond {
cutoff 5.698320 
acceptor 84
donor    490
expNumer 6
expDenom 12
componentCoeff 0.009709 
}
hBond {
cutoff 5.544045 
acceptor 83
donor    491
expNumer 6
expDenom 12
componentCoeff 0.009709 
}
hBond {
cutoff 5.054385 
acceptor 84
donor    491
expNumer 6
expDenom 12
componentCoeff 0.009709 
}
hBond {
cutoff 5.840055 
acceptor 84
donor    492
expNumer 6
expDenom 12
componentCoeff 0.009709 
}
hBond {
cutoff 4.955760 
acceptor 83
donor    497
expNumer 6
expDenom 12
componentCoeff 0.009709 
}
hBond {
cutoff 5.632545 
acceptor 84
donor    497
expNumer 6
expDenom 12
componentCoeff 0.009709 
}
hBond {
cutoff 4.969665 
acceptor 83
donor    498
expNumer 6
expDenom 12
componentCoeff 0.009709 
}
hBond {
cutoff 5.001735 
acceptor 84
donor    498
expNumer 6
expDenom 12
componentCoeff 0.009709 
}
hBond {
cutoff 5.889345 
acceptor 76
donor    497
expNumer 6
expDenom 12
componentCoeff 0.009709 
}
hBond {
cutoff 5.201265 
acceptor 82
donor    497
expNumer 6
expDenom 12
componentCoeff 0.009709 
}
hBond {
cutoff 5.309805 
acceptor 76
donor    498
expNumer 6
expDenom 12
componentCoeff 0.009709 
}
hBond {
cutoff 5.413725 
acceptor 82
donor    498
expNumer 6
expDenom 12
componentCoeff 0.009709 
}
hBond {
cutoff 5.101305 
acceptor 53
donor    465
expNumer 6
expDenom 12
componentCoeff 0.009709 
}
hBond {
cutoff 5.300910 
acceptor 52
donor    465
expNumer 6
expDenom 12
componentCoeff 0.009709 
}
hBond {
cutoff 5.088600 
acceptor 58
donor    465
expNumer 6
expDenom 12
componentCoeff 0.009709 
}
hBond {
cutoff 5.593395 
acceptor 54
donor    465
expNumer 6
expDenom 12
componentCoeff 0.009709 
}
hBond {
cutoff 4.486020 
acceptor 55
donor    465
expNumer 6
expDenom 12
componentCoeff 0.009709 
}
hBond {
cutoff 5.798175 
acceptor 74
donor    464
expNumer 6
expDenom 12
componentCoeff 0.009709 
}
hBond {
cutoff 5.653680 
acceptor 74
donor    465
expNumer 6
expDenom 12
componentCoeff 0.009709 
}
hBond {
cutoff 5.447760 
acceptor 85
donor    512
expNumer 6
expDenom 12
componentCoeff 0.009709 
}
hBond {
cutoff 5.995125 
acceptor 83
donor    512
expNumer 6
expDenom 12
componentCoeff 0.009709 
}
hBond {
cutoff 5.204685 
acceptor 84
donor    512
expNumer 6
expDenom 12
componentCoeff 0.009709 
}
hBond {
cutoff 5.049795 
acceptor 84
donor    488
expNumer 6
expDenom 12
componentCoeff 0.009709 
}
hBond {
cutoff 4.907970 
acceptor 74
donor    467
expNumer 6
expDenom 12
componentCoeff 0.009709 
}
hBond {
cutoff 5.489505 
acceptor 75
donor    467
expNumer 6
expDenom 12
componentCoeff 0.009709 
}
hBond {
cutoff 5.827170 
acceptor 74
donor    481
expNumer 6
expDenom 12
componentCoeff 0.009709 
}
hBond {
cutoff 5.514645 
acceptor 75
donor    481
expNumer 6
expDenom 12
componentCoeff 0.009709 
}
hBond {
cutoff 4.416720 
acceptor 92
donor    481
expNumer 6
expDenom 12
componentCoeff 0.009709 
}
hBond {
cutoff 4.815345 
acceptor 84
donor    486
expNumer 6
expDenom 12
componentCoeff 0.009709 
}
hBond {
cutoff 5.941695 
acceptor 84
donor    499
expNumer 6
expDenom 12
componentCoeff 0.009709 
}
hBond {
cutoff 5.546715 
acceptor 75
donor    483
expNumer 6
expDenom 12
componentCoeff 0.009709 
}
hBond {
cutoff 5.357880 
acceptor 76
donor    483
expNumer 6
expDenom 12
componentCoeff 0.009709 
}
hBond {
cutoff 4.856550 
acceptor 84
donor    501
expNumer 6
expDenom 12
componentCoeff 0.009709 
}
hBond {
cutoff 5.839080 
acceptor 84
donor    502
expNumer 6
expDenom 12
componentCoeff 0.009709 
}
}
