# Supplementary material for: Directional translocation resistance of Zika xrRNA
Source: Nat Commun. 2020 Jul 27;11:3749. doi: 10.1038/s41467-020-17508-7 (PMC7385498; doi:10.1038/s41467-020-17508-7)
Supplement: Supplementary file 2 — Supplementary Software 1 [file 41467_2020_17508_MOESM2_ESM.zip › Source_Data_Simulation_setup_files/LAMMPS_setup_files_Translocation_5prime_end_T=300K_ramping-rate=r0_run1/input_script.lammps]

units real

boundary p p f
#femtoseconds
timestep 2

neighbor    1.0 bin
neigh_modify every 1 delay 0 check yes

atom_style      full
bond_style	harmonic
angle_style	harmonic
dihedral_style	fourier

variable		cutoff equal 2.5
variable		epNCgro equal 0.01
variable		epunitconv equal 0.239
variable		epNC equal ${epNCgro}*${epunitconv}
variable		C12 equal ${epNC}*(${cutoff}^12)
pair_style	lj/smog  15

read_data	data_file.lammps
#read_restart last_reXXX


pair_coeff      * * ${C12} 0.
pair_coeff	 1492 1505 1.37398e+06 747.832
pair_coeff	 1489 1509 1.03878e+06 650.244
pair_coeff	 1491 1508 130881 230.809
pair_coeff	 1492 1508 469279 437.049
pair_coeff	 1491 1509 507310 454.413
pair_coeff	 1492 1509 261328 326.143
pair_coeff	 1492 1510 1.63677e+06 816.221
pair_coeff	 1491 1511 405735 406.383
pair_coeff	 1492 1511 349648 377.25
pair_coeff	 1468 1488 296360 347.315
pair_coeff	 1469 1488 498150 450.292
pair_coeff	 1480 1488 1.36412e+06 745.146
pair_coeff	 652 1514 298041 348.299
pair_coeff	 1279 1291 1.30239e+06 728.089
pair_coeff	 1278 1297 469376 252.356
pair_coeff	 1279 1297 193777 162.145
pair_coeff	 1278 1298 80989.7 104.826
pair_coeff	 1279 1298 128368 131.972
pair_coeff	 1277 1298 374290 225.35
pair_coeff	 1274 1291 199785 285.164
pair_coeff	 1275 1291 183072 272.976
pair_coeff	 1274 1298 630914 506.757
pair_coeff	 1280 1298 161539 148.045
pair_coeff	 1275 1290 1.06353e+06 657.943
pair_coeff	 1294 1310 412460 409.737
pair_coeff	 1295 1310 1.60956e+06 809.41
pair_coeff	 1292 1311 957751 624.368
pair_coeff	 1294 1311 824733 579.39
pair_coeff	 1295 1311 689744 529.857
pair_coeff	 1294 1313 313229 357.063
pair_coeff	 1295 1313 521733 460.828
pair_coeff	 1254 1271 822343 578.55
pair_coeff	 1255 1271 608024 497.479
pair_coeff	 1275 1285 1.59096e+06 804.719
pair_coeff	 1274 1287 1.45829e+06 770.435
pair_coeff	 1274 1288 195015 281.74
pair_coeff	 1275 1288 684731 527.928
pair_coeff	 1272 1289 732800 546.144
pair_coeff	 1274 1289 360294 382.95
pair_coeff	 1275 1289 189555 277.768
pair_coeff	 1268 1287 793818 568.427
pair_coeff	 1290 1309 1.62681e+06 813.734
pair_coeff	 1288 1309 620532 502.57
pair_coeff	 1289 1309 1.63713e+06 816.311
pair_coeff	 1254 1268 279902 337.534
pair_coeff	 1254 1269 568705 481.125
pair_coeff	 1255 1268 979118 631.294
pair_coeff	 1255 1269 335819 369.715
pair_coeff	 1252 1269 882331 599.28
pair_coeff	 1469 1482 1.66999e+06 824.462
pair_coeff	 1468 1485 159688 254.947
pair_coeff	 1469 1485 751563 553.091
pair_coeff	 1466 1486 773525 561.114
pair_coeff	 1468 1486 380434 393.508
pair_coeff	 1469 1486 294037 345.951
pair_coeff	 1448 1465 223777 301.802
pair_coeff	 1449 1465 276892 335.714
pair_coeff	 1453 1465 1.25081e+06 713.526
pair_coeff	 629 648 473945 439.216
pair_coeff	 630 648 1.06319e+06 657.84
pair_coeff	 631 648 1.42302e+06 761.061
pair_coeff	 635 649 241655 313.626
pair_coeff	 1491 1518 1.68796e+06 828.887
pair_coeff	 1504 1518 355127 219.506
pair_coeff	 1496 1519 453709 248.109
pair_coeff	 1497 1519 134945 135.311
pair_coeff	 1504 1519 323994 209.663
pair_coeff	 659 1519 946514 620.694
pair_coeff	 1498 1519 227985 175.876
pair_coeff	 1478 1494 216647 171.447
pair_coeff	 1480 1494 266181 190.039
pair_coeff	 1474 1495 390073 230.052
pair_coeff	 1480 1495 382728 227.876
pair_coeff	 1481 1495 228139 175.935
pair_coeff	 1474 1496 118969 127.049
pair_coeff	 1481 1496 329504 211.439
pair_coeff	 1474 1497 321116 208.73
pair_coeff	 1478 1497 471553 252.941
pair_coeff	 1478 1504 156903 145.905
pair_coeff	 1477 1494 538095 270.199
pair_coeff	 1475 1496 167080 150.562
pair_coeff	 1477 1496 515507 264.467
pair_coeff	 1475 1497 74402.5 100.473
pair_coeff	 1477 1497 95239.3 113.674
pair_coeff	 1475 1504 435381 243.046
pair_coeff	 1477 1504 108306 121.222
pair_coeff	 1479 1504 396219 231.858
pair_coeff	 1473 1496 432324 242.191
pair_coeff	 1476 1497 165987 150.069
pair_coeff	 1279 1478 583528 487.354
pair_coeff	 1280 1478 620561 502.581
pair_coeff	 1301 1474 1.36773e+06 746.129
pair_coeff	 1303 1474 209824 292.241
pair_coeff	 1304 1474 928931 614.902
pair_coeff	 1300 1478 833929 582.611
pair_coeff	 1301 1478 817810 576.953
pair_coeff	 1303 1478 323920 363.106
pair_coeff	 1304 1478 122804 223.574
pair_coeff	 1305 1478 147356 244.906
pair_coeff	 1306 1478 318278 359.93
pair_coeff	 1303 1480 613173 499.581
pair_coeff	 1304 1480 129635 229.708
pair_coeff	 1305 1480 381878 394.254
pair_coeff	 1303 1481 394776 400.857
pair_coeff	 1304 1481 314229 357.633
pair_coeff	 1454 1474 141671 138.642
pair_coeff	 1452 1471 439096 244.081
pair_coeff	 1453 1471 230882 176.99
pair_coeff	 1455 1474 482937 255.976
pair_coeff	 649 671 220962 299.898
pair_coeff	 650 671 1.26719e+06 718.182
pair_coeff	 651 671 1.50543e+06 782.788
pair_coeff	 655 672 478224 441.194
pair_coeff	 656 672 1.45617e+06 769.874
pair_coeff	 653 673 864960 593.352
pair_coeff	 655 673 739886 548.778
pair_coeff	 656 673 494322 448.559
pair_coeff	 638 671 83197.7 184.022
pair_coeff	 642 671 320081 360.948
pair_coeff	 644 671 358833 382.173
pair_coeff	 645 671 198045 283.92
pair_coeff	 633 671 1.09418e+06 667.358
pair_coeff	 635 671 227264 304.144
pair_coeff	 637 671 1.01518e+06 642.816
pair_coeff	 639 669 1.09338e+06 667.114
pair_coeff	 641 669 764920 557.985
pair_coeff	 639 671 71697.1 170.83
pair_coeff	 641 671 123955 224.619
pair_coeff	 639 672 369302 387.708
pair_coeff	 641 672 323516 362.879
pair_coeff	 640 671 498345 450.38
pair_coeff	 640 672 226100 303.364
pair_coeff	 634 659 1.32955e+06 735.642
pair_coeff	 636 659 1.24838e+06 712.833
pair_coeff	 1497 1520 529212 267.959
pair_coeff	 652 1517 1.36538e+06 745.489
pair_coeff	 658 1520 1.02256e+06 645.146
pair_coeff	 659 1520 236465 310.24
pair_coeff	 658 1521 566871 480.348
pair_coeff	 659 1521 232217 307.441
pair_coeff	 658 1523 382155 394.398
pair_coeff	 659 1523 911349 609.055
pair_coeff	 657 1524 706473 536.243
pair_coeff	 658 1524 599520 493.988
pair_coeff	 652 1526 945009 620.201
pair_coeff	 657 1526 559343 477.148
pair_coeff	 658 1526 1.28045e+06 721.931
pair_coeff	 652 1527 775101 561.686
pair_coeff	 657 1527 1.35315e+06 742.141
pair_coeff	 658 1527 1.33888e+06 738.219
pair_coeff	 659 1527 1.00405e+06 639.28
pair_coeff	 1498 1520 175917 154.493
pair_coeff	 1500 1520 203598 166.204
pair_coeff	 1498 1521 188636 159.98
pair_coeff	 1500 1521 295301 200.164
pair_coeff	 1500 1527 503143 261.276
pair_coeff	 1501 1527 542417 271.282
pair_coeff	 1239 1523 1.28243e+06 722.487
pair_coeff	 1239 1524 987526 633.999
pair_coeff	 1260 1521 909241 608.35
pair_coeff	 1258 1523 556724 476.03
pair_coeff	 1259 1523 922340 612.717
pair_coeff	 1260 1523 95601.4 197.263
pair_coeff	 1258 1524 165831 259.805
pair_coeff	 1259 1524 71756.7 170.901
pair_coeff	 1260 1524 180281 270.888
pair_coeff	 1258 1526 1.26435e+06 717.378
pair_coeff	 1259 1526 153249 249.754
pair_coeff	 660 1520 674075 523.804
pair_coeff	 660 1521 174713 266.671
pair_coeff	 661 1521 326990 364.822
pair_coeff	 668 1521 679738 525.999
pair_coeff	 660 1523 1.22632e+06 706.507
pair_coeff	 661 1523 539233 468.492
pair_coeff	 667 1523 982004 632.224
pair_coeff	 668 1523 253643 321.311
pair_coeff	 668 1524 1.09987e+06 669.091
pair_coeff	 1242 1523 1.14166e+06 681.685
pair_coeff	 1499 1520 443326 245.253
pair_coeff	 1499 1521 110540 122.465
pair_coeff	 1238 1523 1.36199e+06 744.562
pair_coeff	 1240 1523 78024.5 178.209
pair_coeff	 1241 1523 1.39274e+06 752.919
pair_coeff	 1240 1524 975495 630.125
pair_coeff	 1261 1523 815722 576.216
pair_coeff	 1278 1500 1.10372e+06 670.262
pair_coeff	 1278 1501 190574 278.513
pair_coeff	 1279 1501 313109 356.995
pair_coeff	 1278 1502 38388.6 125.002
pair_coeff	 1279 1502 101885 203.643
pair_coeff	 1278 1503 1.20499e+06 700.335
pair_coeff	 1279 1503 489252 446.252
pair_coeff	 1276 1502 882145 599.217
pair_coeff	 1277 1502 116286 217.56
pair_coeff	 1478 1503 385617 228.735
pair_coeff	 1282 1498 1.49869e+06 781.035
pair_coeff	 1280 1500 143517 241.694
pair_coeff	 1282 1500 506571 454.082
pair_coeff	 1280 1501 119380 220.435
pair_coeff	 1280 1502 123587 224.285
pair_coeff	 1280 1503 1.18313e+06 693.953
pair_coeff	 1475 1498 106129 119.997
pair_coeff	 1477 1498 199990 164.724
pair_coeff	 1477 1500 340616 214.974
pair_coeff	 1477 1501 407975 235.272
pair_coeff	 1477 1503 280649 195.135
pair_coeff	 1479 1503 243679 181.829
pair_coeff	 1260 1282 422773 239.501
pair_coeff	 1260 1498 852139 588.938
pair_coeff	 1258 1500 741103 549.229
pair_coeff	 1259 1500 728126 544.399
pair_coeff	 1260 1500 42683 131.808
pair_coeff	 1259 1501 761431 556.711
pair_coeff	 1260 1501 820841 578.021
pair_coeff	 1258 1502 392770 399.837
pair_coeff	 1259 1502 37144.8 122.96
pair_coeff	 1260 1502 492266 447.625
pair_coeff	 1281 1500 317182 359.309
pair_coeff	 1281 1501 997122 637.072
pair_coeff	 1281 1502 741915 549.53
pair_coeff	 1284 1502 806676 573.012
pair_coeff	 1476 1498 41451.4 74.9934
pair_coeff	 1476 1500 283290 196.051
pair_coeff	 1261 1282 236782 179.237
pair_coeff	 1262 1282 123337 129.36
pair_coeff	 1262 1498 1.22518e+06 706.177
pair_coeff	 1261 1500 903238 606.339
pair_coeff	 1262 1500 928133 614.638
pair_coeff	 1278 1299 103325 118.402
pair_coeff	 1279 1299 446238 246.058
pair_coeff	 1278 1477 558008 476.578
pair_coeff	 1279 1477 528124 463.641
pair_coeff	 1278 1479 319282 360.497
pair_coeff	 1279 1479 16093.1 80.9347
pair_coeff	 1296 1479 1.50497e+06 782.67
pair_coeff	 1297 1479 469037 436.936
pair_coeff	 1280 1299 35246.2 69.1528
pair_coeff	 1282 1299 388741 229.659
pair_coeff	 1280 1300 120752 127.997
pair_coeff	 1280 1475 535307 466.784
pair_coeff	 1282 1475 527190 463.231
pair_coeff	 1280 1477 26019.1 102.911
pair_coeff	 1282 1477 594808 492.043
pair_coeff	 1280 1479 358980 382.251
pair_coeff	 1300 1475 1.59067e+06 804.645
pair_coeff	 1301 1475 154862 251.066
pair_coeff	 1303 1475 126878 227.252
pair_coeff	 1304 1475 1.08873e+06 665.694
pair_coeff	 1300 1477 237770 311.095
pair_coeff	 1301 1477 111223 212.771
pair_coeff	 1303 1477 142679 240.987
pair_coeff	 1304 1477 353138 379.128
pair_coeff	 1305 1477 837965 584.019
pair_coeff	 1306 1477 523386 461.557
pair_coeff	 1300 1479 1.01084e+06 641.439
pair_coeff	 1304 1479 685711 528.305
pair_coeff	 1305 1479 138254 237.221
pair_coeff	 1306 1479 150631 247.612
pair_coeff	 1281 1299 95821.5 114.021
pair_coeff	 1281 1477 704567 535.52
pair_coeff	 1302 1475 235713 309.746
pair_coeff	 1456 1475 470797 252.738
pair_coeff	 1302 1477 671886 522.952
pair_coeff	 1294 1326 1.68126e+06 827.24
pair_coeff	 1304 1319 407302 235.078
pair_coeff	 1305 1319 419277 238.509
pair_coeff	 1303 1320 234997 178.56
pair_coeff	 1304 1320 209705 168.678
pair_coeff	 1300 1323 158388 146.594
pair_coeff	 1301 1323 52314.7 84.2492
pair_coeff	 1303 1323 151388 143.318
pair_coeff	 1299 1325 326926 210.61
pair_coeff	 1300 1325 118767 126.941
pair_coeff	 1301 1325 257638 186.964
pair_coeff	 1306 1325 288773 197.939
pair_coeff	 1305 1326 529214 267.96
pair_coeff	 1306 1326 322185 209.077
pair_coeff	 1302 1323 106730 120.336
pair_coeff	 1317 1327 1.42465e+06 761.497
pair_coeff	 1317 1330 707316 536.563
pair_coeff	 1317 1331 497042 449.791
pair_coeff	 1316 1330 103623 205.373
pair_coeff	 1314 1331 960479 625.256
pair_coeff	 1316 1331 394013 400.47
pair_coeff	 667 1239 596397 492.699
pair_coeff	 665 1239 544931 470.961
pair_coeff	 666 1239 206620 290.002
pair_coeff	 1239 1525 24217.2 99.2833
pair_coeff	 1256 1525 1.63742e+06 816.384
pair_coeff	 1257 1525 416034 411.509
pair_coeff	 1258 1525 60549.7 156.989
pair_coeff	 1259 1525 39055.6 126.083
pair_coeff	 1260 1525 279180 337.098
pair_coeff	 1238 1264 483821 256.21
pair_coeff	 1238 1525 359823 382.7
pair_coeff	 1240 1525 366225 386.09
pair_coeff	 1234 1264 784660 565.139
pair_coeff	 1254 1284 659544 518.127
pair_coeff	 1260 1281 320971 208.683
pair_coeff	 1257 1283 528540 267.789
pair_coeff	 1258 1283 263002 188.9
pair_coeff	 1260 1283 228029 175.893
pair_coeff	 1258 1284 522191 266.176
pair_coeff	 1261 1281 545385 272.023
pair_coeff	 1261 1283 362921 221.901
pair_coeff	 1330 1352 1.15324e+06 685.133
pair_coeff	 1235 1249 376840 391.645
pair_coeff	 1235 1251 387772 397.285
pair_coeff	 1232 1249 869003 594.737
pair_coeff	 1234 1249 615979 500.723
pair_coeff	 1234 1251 359153 382.344
pair_coeff	 1254 1267 1.39068e+06 752.363
pair_coeff	 1235 1248 1.34615e+06 740.221
pair_coeff	 1248 1267 584467 487.747
pair_coeff	 1234 1248 423004 414.941
pair_coeff	 854 871 1.17805e+06 692.462
pair_coeff	 856 870 192218 279.712
pair_coeff	 857 870 494987 448.86
pair_coeff	 856 871 592172 490.951
pair_coeff	 857 871 227488 304.294
pair_coeff	 857 872 1.03549e+06 649.213
pair_coeff	 856 873 202316 286.965
pair_coeff	 857 873 127684 227.972
pair_coeff	 861 873 1.43372e+06 763.918
pair_coeff	 857 867 1.20165e+06 699.363
pair_coeff	 856 869 1.33477e+06 737.085
pair_coeff	 837 847 1.37433e+06 747.929
pair_coeff	 836 850 152282 248.965
pair_coeff	 837 850 676640 524.799
pair_coeff	 836 851 502749 452.366
pair_coeff	 837 851 392075 399.483
pair_coeff	 834 851 1.15063e+06 684.356
pair_coeff	 583 858 802661 571.584
pair_coeff	 836 853 506670 454.127
pair_coeff	 837 853 912771 609.53
pair_coeff	 573 590 524217 461.923
pair_coeff	 570 590 593457 491.483
pair_coeff	 572 590 448533 427.279
pair_coeff	 572 591 1.17463e+06 691.455
pair_coeff	 596 606 1.03907e+06 650.334
pair_coeff	 595 609 133364 232.988
pair_coeff	 596 609 335006 369.267
pair_coeff	 593 610 965610 626.924
pair_coeff	 595 610 399691 403.345
pair_coeff	 596 610 129987 230.019
pair_coeff	 596 611 1.26354e+06 717.147
pair_coeff	 595 612 634247 508.094
pair_coeff	 596 612 520898 460.459
pair_coeff	 610 628 1.23471e+06 708.92
pair_coeff	 611 628 280839 338.098
pair_coeff	 613 630 1.17983e+06 692.986
pair_coeff	 616 626 1.01335e+06 642.236
pair_coeff	 615 629 1.10639e+06 671.07
pair_coeff	 616 629 442647 424.466
pair_coeff	 616 630 248968 318.336
pair_coeff	 1448 1462 154424 250.71
pair_coeff	 1448 1463 568838 481.181
pair_coeff	 1449 1459 1.47748e+06 775.487
pair_coeff	 1449 1462 647108 513.219
pair_coeff	 1449 1463 383969 395.332
pair_coeff	 1446 1463 1.06542e+06 658.528
pair_coeff	 595 608 1.54858e+06 793.927
pair_coeff	 616 632 707739 536.724
pair_coeff	 1301 1454 848784 587.778
pair_coeff	 1303 1454 35966.9 120.994
pair_coeff	 1304 1454 768687 559.357
pair_coeff	 1448 1472 1.12781e+06 677.536
pair_coeff	 1454 1472 129513 132.559
pair_coeff	 1454 1473 37587.9 71.4131
pair_coeff	 1436 1454 354040 219.169
pair_coeff	 1451 1472 345788 216.6
pair_coeff	 1452 1472 88961.9 109.864
pair_coeff	 1453 1472 184639 158.276
pair_coeff	 1452 1473 154254 144.668
pair_coeff	 1302 1454 705212 535.765
pair_coeff	 1455 1473 78078.9 102.925
pair_coeff	 1456 1473 256593 186.585
pair_coeff	 1432 1454 400537 233.118
pair_coeff	 1434 1454 80171.9 104.295
pair_coeff	 1435 1454 159230 146.983
pair_coeff	 1457 1473 465472 251.305
pair_coeff	 1321 1436 32151.1 114.396
pair_coeff	 1321 1453 887610 601.07
pair_coeff	 1303 1452 742101 549.599
pair_coeff	 1303 1453 667796 521.358
pair_coeff	 1304 1453 768907 559.437
pair_coeff	 1320 1436 394487 400.71
pair_coeff	 1436 1451 319487 208.2
pair_coeff	 1436 1452 135781 135.729
pair_coeff	 1436 1453 239249 180.168
pair_coeff	 1322 1436 302706 351.014
pair_coeff	 1435 1451 234762 178.471
pair_coeff	 1434 1452 459523 249.694
pair_coeff	 1435 1452 185327 158.571
pair_coeff	 1437 1451 251825 184.843
pair_coeff	 1411 1436 450564 247.248
pair_coeff	 672 694 1.33974e+06 738.455
pair_coeff	 642 694 253777 321.396
pair_coeff	 639 694 511291 456.193
pair_coeff	 641 694 14027.6 75.5624
pair_coeff	 643 694 147598 245.106
pair_coeff	 640 694 667482 521.235
pair_coeff	 676 696 1.05146e+06 654.201
pair_coeff	 678 696 1.14672e+06 683.192
pair_coeff	 655 682 913816 609.879
pair_coeff	 635 682 897163 604.296
pair_coeff	 636 682 319801 360.79
pair_coeff	 635 683 177051 268.45
pair_coeff	 636 683 9029.34 60.6237
pair_coeff	 637 683 975888 630.252
pair_coeff	 636 684 526899 463.103
pair_coeff	 639 682 1.48568e+06 777.636
pair_coeff	 640 682 43698.2 133.366
pair_coeff	 640 683 138344 237.298
pair_coeff	 640 684 1.31576e+06 731.818
pair_coeff	 667 682 64137.6 93.2846
pair_coeff	 668 682 144434 139.987
pair_coeff	 661 683 97834.1 115.212
pair_coeff	 662 683 130906 133.27
pair_coeff	 664 683 115231 125.037
pair_coeff	 667 683 107662 120.861
pair_coeff	 668 683 81418.2 105.103
pair_coeff	 662 684 155940 145.456
pair_coeff	 664 684 43098.2 76.4686
pair_coeff	 667 684 395635 231.687
pair_coeff	 665 682 147473 141.452
pair_coeff	 665 683 108017 121.06
pair_coeff	 665 684 79559 103.896
pair_coeff	 666 684 300758 202.005
pair_coeff	 636 660 454476 430.1
pair_coeff	 636 661 875429 596.932
pair_coeff	 659 1522 740295 548.93
pair_coeff	 1498 1522 227795 175.803
pair_coeff	 662 1242 256176 322.912
pair_coeff	 663 1242 265868 328.963
pair_coeff	 664 1242 194077 281.061
pair_coeff	 660 1522 115606 216.923
pair_coeff	 661 1522 183629 273.391
pair_coeff	 662 1522 575150 483.844
pair_coeff	 663 1522 1.14733e+06 683.373
pair_coeff	 668 1522 1.47594e+06 775.084
pair_coeff	 1242 1522 190162 278.212
pair_coeff	 1499 1522 36519.1 70.3905
pair_coeff	 1222 1242 195943 163.049
pair_coeff	 1220 1242 199792 164.643
pair_coeff	 1221 1242 346425 216.799
pair_coeff	 1280 1476 290208 343.692
pair_coeff	 1282 1476 17190.7 83.649
pair_coeff	 1282 1499 1.12495e+06 676.676
pair_coeff	 1301 1476 275687 334.983
pair_coeff	 1303 1476 783848 564.846
pair_coeff	 1475 1499 263434 189.056
pair_coeff	 1260 1499 595778 492.444
pair_coeff	 1281 1476 408897 407.963
pair_coeff	 1476 1499 31894.3 65.7825
pair_coeff	 1302 1476 77994 178.174
pair_coeff	 1456 1476 154656 144.856
pair_coeff	 1261 1499 1.05691e+06 655.893
pair_coeff	 1262 1499 77783.1 177.933
pair_coeff	 1282 1302 110270 122.316
pair_coeff	 1303 1455 658439 517.693
pair_coeff	 1301 1456 528173 463.663
pair_coeff	 1303 1456 410501 408.763
pair_coeff	 1302 1455 599036 493.788
pair_coeff	 1302 1456 23017.2 96.7922
pair_coeff	 1432 1455 58282.7 88.9249
pair_coeff	 1433 1455 213363 170.143
pair_coeff	 1434 1455 62821.7 92.3227
pair_coeff	 1435 1455 233597 178.027
pair_coeff	 1432 1456 36326.8 70.2048
pair_coeff	 1433 1456 30567.7 64.3999
pair_coeff	 1434 1456 134509 135.092
pair_coeff	 1431 1455 180963 156.693
pair_coeff	 1438 1455 479665 255.107
pair_coeff	 1431 1456 238747 179.979
pair_coeff	 1321 1434 1.15541e+06 685.775
pair_coeff	 1321 1435 1.06695e+06 659.002
pair_coeff	 1301 1322 141398 138.508
pair_coeff	 1303 1322 71429.1 98.4445
pair_coeff	 1304 1322 312144 205.793
pair_coeff	 1300 1324 316081 207.087
pair_coeff	 1301 1324 62466.3 92.0612
pair_coeff	 1303 1324 472125 253.094
pair_coeff	 1323 1433 790399 567.202
pair_coeff	 1320 1434 926630 614.14
pair_coeff	 1323 1434 616690 501.012
pair_coeff	 1302 1322 363745 222.153
pair_coeff	 1302 1324 19116.5 50.9281
pair_coeff	 1302 1433 889433 601.688
pair_coeff	 1322 1432 895522 603.743
pair_coeff	 1324 1432 458246 431.881
pair_coeff	 1322 1433 786808 565.912
pair_coeff	 1324 1433 25721.1 102.32
pair_coeff	 1322 1434 34092.3 117.799
pair_coeff	 1324 1434 373495 389.903
pair_coeff	 1322 1435 605100 496.281
pair_coeff	 1348 1432 1.21981e+06 704.628
pair_coeff	 1348 1434 659270 518.019
pair_coeff	 1349 1434 892183 602.617
pair_coeff	 1348 1435 1.46651e+06 772.604
pair_coeff	 1343 1432 1.41535e+06 759.007
pair_coeff	 1345 1432 330739 366.908
pair_coeff	 1343 1433 258577 324.421
pair_coeff	 1344 1433 677124 524.987
pair_coeff	 1345 1433 117849 219.017
pair_coeff	 1411 1435 386477 228.989
pair_coeff	 1346 1432 317267 359.357
pair_coeff	 1347 1432 869715 594.981
pair_coeff	 1346 1433 602545 495.232
pair_coeff	 1346 1434 839764 584.646
pair_coeff	 1319 1340 471744 252.992
pair_coeff	 1320 1340 285308 196.748
pair_coeff	 1323 1340 255711 186.264
pair_coeff	 1325 1340 452254 247.711
pair_coeff	 1316 1333 740283 548.925
pair_coeff	 1322 1339 561684 276.058
pair_coeff	 1322 1340 213346 170.136
pair_coeff	 640 676 540107 468.872
pair_coeff	 679 692 934151 616.627
pair_coeff	 679 695 388769 397.796
pair_coeff	 678 695 133733 233.31
pair_coeff	 655 675 851561 588.738
pair_coeff	 656 675 1.34181e+06 739.025
pair_coeff	 640 681 340724 372.405
pair_coeff	 667 681 220260 172.871
pair_coeff	 664 691 244669 182.198
pair_coeff	 665 681 169642 151.712
pair_coeff	 666 681 174845 154.021
pair_coeff	 665 691 110872 122.649
pair_coeff	 666 691 87505.4 108.961
pair_coeff	 664 1238 1.56156e+06 797.249
pair_coeff	 667 1238 979682 631.476
pair_coeff	 662 1240 1.14656e+06 683.145
pair_coeff	 664 1240 136099 235.365
pair_coeff	 667 1240 380177 393.376
pair_coeff	 662 1241 1.12137e+06 675.6
pair_coeff	 664 1241 176784 268.248
pair_coeff	 666 1237 428056 417.412
pair_coeff	 665 1238 252031 320.288
pair_coeff	 666 1238 88298.6 189.579
pair_coeff	 665 1240 72769.9 172.104
pair_coeff	 666 1240 152197 248.895
pair_coeff	 665 1241 532269 465.457
pair_coeff	 666 1241 895064 603.589
pair_coeff	 1220 1241 189534 160.361
pair_coeff	 1218 1243 141674 138.643
pair_coeff	 1219 1243 311128 205.458
pair_coeff	 1220 1243 120918 128.086
pair_coeff	 1221 1243 508529 262.671
pair_coeff	 1218 1244 349852 217.869
pair_coeff	 1219 1244 241535 181.027
pair_coeff	 1214 1244 686345 528.549
pair_coeff	 1242 1262 104813 119.251
pair_coeff	 1240 1261 199738 164.62
pair_coeff	 1241 1261 372439 224.792
pair_coeff	 1240 1262 381200 227.421
pair_coeff	 1241 1262 192914 161.784
pair_coeff	 1238 1263 355039 219.478
pair_coeff	 1240 1263 307141 204.137
pair_coeff	 1241 1263 534698 269.344
pair_coeff	 1323 1343 398654 232.569
pair_coeff	 1323 1344 564899 276.846
pair_coeff	 1324 1343 44133 77.3812
pair_coeff	 1324 1344 29193 62.9351
pair_coeff	 1320 1341 546299 272.251
pair_coeff	 1323 1341 33170.8 67.086
pair_coeff	 1325 1341 68203.8 96.1962
pair_coeff	 1326 1341 342816 215.667
pair_coeff	 1323 1342 115489 125.177
pair_coeff	 1322 1341 120398 127.81
pair_coeff	 1324 1341 93115.1 112.399
pair_coeff	 1322 1342 243559 181.784
pair_coeff	 1324 1342 70631.7 97.8934
pair_coeff	 1339 1374 478593 441.365
pair_coeff	 1340 1374 1.51633e+06 785.618
pair_coeff	 1348 1374 178531 269.57
pair_coeff	 1349 1374 75615.4 175.436
pair_coeff	 1336 1374 1.02096e+06 644.642
pair_coeff	 1343 1374 405610 406.32
pair_coeff	 1345 1374 537785 467.863
pair_coeff	 1341 1374 946282 620.618
pair_coeff	 1342 1374 128642 228.826
pair_coeff	 1353 1374 552559 474.246
pair_coeff	 1354 1374 630351 506.53
pair_coeff	 1355 1374 865115 593.405
pair_coeff	 1346 1374 393576 400.247
pair_coeff	 1336 1353 157875 253.496
pair_coeff	 1337 1353 1.39803e+06 754.35
pair_coeff	 1214 1229 1.12805e+06 677.608
pair_coeff	 1215 1229 634984 508.388
pair_coeff	 1214 1231 472985 438.771
pair_coeff	 1215 1231 311235 355.925
pair_coeff	 1212 1229 1.17526e+06 691.642
pair_coeff	 1234 1247 1.2658e+06 717.788
pair_coeff	 1228 1247 836436 583.486
pair_coeff	 893 912 375027 390.702
pair_coeff	 877 893 1.44371e+06 766.575
pair_coeff	 876 893 480472 442.23
pair_coeff	 870 892 887841 601.149
pair_coeff	 876 892 1.37363e+06 747.737
pair_coeff	 874 894 916288 610.703
pair_coeff	 877 894 453258 429.524
pair_coeff	 877 896 227892 304.564
pair_coeff	 876 894 809134 573.884
pair_coeff	 876 896 339442 371.704
pair_coeff	 856 880 318698 360.167
pair_coeff	 876 909 618218 501.632
pair_coeff	 560 882 1.48593e+06 777.702
pair_coeff	 888 909 419334 238.525
pair_coeff	 889 909 438615 243.947
pair_coeff	 860 879 382176 227.712
pair_coeff	 861 879 156882 145.895
pair_coeff	 859 880 265787 189.898
pair_coeff	 860 880 77519.5 102.556
pair_coeff	 861 880 116965 125.974
pair_coeff	 862 880 204607 166.615
pair_coeff	 860 882 339493 214.619
pair_coeff	 862 882 65931.3 94.58
pair_coeff	 863 882 277886 194.172
pair_coeff	 559 882 552005 474.008
pair_coeff	 864 882 483492 256.123
pair_coeff	 859 881 292764 199.302
pair_coeff	 860 881 73774.8 100.048
pair_coeff	 861 881 337140 213.874
pair_coeff	 862 881 35869.1 69.7612
pair_coeff	 863 881 98414.2 115.553
pair_coeff	 866 881 551745 273.604
pair_coeff	 865 881 376233 225.934
pair_coeff	 864 881 497823 259.891
pair_coeff	 814 831 760512 556.375
pair_coeff	 813 830 456817 431.206
pair_coeff	 811 831 944570 620.056
pair_coeff	 813 831 731947 545.826
pair_coeff	 560 888 266902 329.602
pair_coeff	 560 889 559774 477.332
pair_coeff	 861 889 511655 263.477
pair_coeff	 862 889 485431 256.636
pair_coeff	 559 888 1.25925e+06 715.93
pair_coeff	 559 889 980272 631.666
pair_coeff	 561 888 780029 563.469
pair_coeff	 836 866 1.11151e+06 672.62
pair_coeff	 560 860 856891 590.578
pair_coeff	 560 861 200488 285.666
pair_coeff	 560 862 188614 277.077
pair_coeff	 841 859 495899 259.388
pair_coeff	 842 863 115005 124.914
pair_coeff	 839 866 450686 247.281
pair_coeff	 840 866 141914 138.76
pair_coeff	 841 866 220557 172.987
pair_coeff	 842 866 297314 200.845
pair_coeff	 583 859 155609 251.67
pair_coeff	 582 860 290980 344.148
pair_coeff	 583 860 57308.6 152.73
pair_coeff	 584 860 1.55728e+06 796.155
pair_coeff	 582 861 331567 367.367
pair_coeff	 583 861 109239 210.865
pair_coeff	 584 861 477537 440.877
pair_coeff	 581 862 411658 409.339
pair_coeff	 582 862 298439 348.532
pair_coeff	 583 862 260226 325.454
pair_coeff	 581 863 1.04138e+06 651.057
pair_coeff	 583 866 1.20152e+06 699.325
pair_coeff	 559 860 240677 312.991
pair_coeff	 559 861 259798 325.186
pair_coeff	 557 862 327018 364.838
pair_coeff	 558 862 419120 413.032
pair_coeff	 559 862 6576.85 51.7396
pair_coeff	 557 863 1.22856e+06 707.151
pair_coeff	 558 863 310574 355.547
pair_coeff	 559 863 192107 279.631
pair_coeff	 843 863 191920 161.367
pair_coeff	 844 863 245890 182.652
pair_coeff	 839 865 375994 225.863
pair_coeff	 840 865 117706 126.373
pair_coeff	 842 865 57454.8 88.2911
pair_coeff	 581 840 880934 598.806
pair_coeff	 583 840 286881 341.716
pair_coeff	 581 841 774116 561.329
pair_coeff	 582 841 682109 526.916
pair_coeff	 583 841 19471.3 89.0249
pair_coeff	 581 842 42569.8 131.633
pair_coeff	 582 842 638571 509.822
pair_coeff	 583 842 266354 329.264
pair_coeff	 600 841 698932 533.374
pair_coeff	 600 842 1.49949e+06 781.242
pair_coeff	 822 839 319114 208.078
pair_coeff	 823 839 89376.3 110.12
pair_coeff	 824 839 199585 164.557
pair_coeff	 825 839 146049 140.768
pair_coeff	 822 840 71610.6 98.5694
pair_coeff	 823 840 94895.7 113.469
pair_coeff	 824 840 187634 159.555
pair_coeff	 822 841 247195 183.136
pair_coeff	 823 841 309564 204.941
pair_coeff	 824 841 154580 144.821
pair_coeff	 822 842 56876 87.8452
pair_coeff	 823 842 328643 211.162
pair_coeff	 823 846 274679 193.049
pair_coeff	 825 846 109319 121.787
pair_coeff	 843 865 105707 119.758
pair_coeff	 845 865 393055 230.93
pair_coeff	 811 846 1.38254e+06 750.159
pair_coeff	 813 846 721751 542.011
pair_coeff	 816 846 554812 274.364
pair_coeff	 579 842 1.18127e+06 693.408
pair_coeff	 580 842 1.18072e+06 693.247
pair_coeff	 820 840 438796 243.997
pair_coeff	 820 842 75466 101.188
pair_coeff	 821 842 168751 151.313
pair_coeff	 819 842 475882 254.099
pair_coeff	 819 846 511666 263.479
pair_coeff	 826 846 132302 133.979
pair_coeff	 824 833 1.69862e+06 831.5
pair_coeff	 825 833 738364 548.213
pair_coeff	 823 838 1.05958e+06 656.721
pair_coeff	 824 838 531938 465.313
pair_coeff	 825 838 1.44913e+06 768.012
pair_coeff	 813 833 683050 527.279
pair_coeff	 561 574 1.43724e+06 764.854
pair_coeff	 560 575 273595 192.667
pair_coeff	 560 584 224814 174.649
pair_coeff	 560 585 121314 128.295
pair_coeff	 557 581 539116 270.455
pair_coeff	 558 581 451154 247.409
pair_coeff	 559 581 236653 179.188
pair_coeff	 559 582 291068 198.724
pair_coeff	 559 584 287636 197.549
pair_coeff	 557 585 513795 264.027
pair_coeff	 559 585 167198 150.615
pair_coeff	 561 575 150526 142.909
pair_coeff	 562 575 349436 217.74
pair_coeff	 561 585 320628 208.571
pair_coeff	 581 599 63916.3 93.1235
pair_coeff	 582 599 188384 159.873
pair_coeff	 581 600 101642 117.433
pair_coeff	 582 600 260980 188.173
pair_coeff	 583 600 404422 234.245
pair_coeff	 578 599 470599 252.685
pair_coeff	 579 599 122928 129.146
pair_coeff	 580 599 455437 248.581
pair_coeff	 612 824 945845 620.475
pair_coeff	 599 822 734781 546.882
pair_coeff	 600 822 25916.3 102.707
pair_coeff	 600 823 909465 608.425
pair_coeff	 600 824 841546 585.266
pair_coeff	 620 822 433101 419.864
pair_coeff	 620 823 185836 275.029
pair_coeff	 620 824 342187 373.204
pair_coeff	 620 825 628490 505.782
pair_coeff	 618 822 1.44634e+06 767.273
pair_coeff	 619 822 233507 308.294
pair_coeff	 619 823 459881 432.65
pair_coeff	 617 824 1.39313e+06 753.027
pair_coeff	 618 824 1.62383e+06 812.988
pair_coeff	 619 824 814738 575.868
pair_coeff	 776 825 1.60447e+06 808.129
pair_coeff	 777 825 507229 454.377
pair_coeff	 601 822 1.13829e+06 680.677
pair_coeff	 621 822 246407 316.695
pair_coeff	 622 822 1.65796e+06 821.487
pair_coeff	 621 823 1.70346e+06 832.683
pair_coeff	 551 567 387167 396.975
pair_coeff	 551 568 843276 585.867
pair_coeff	 551 569 74469 174.101
pair_coeff	 550 567 782378 564.316
pair_coeff	 550 569 83555.9 184.418
pair_coeff	 548 567 1.68895e+06 829.13
pair_coeff	 573 592 452306 429.072
pair_coeff	 584 592 458464 431.983
pair_coeff	 585 592 1.56004e+06 796.86
pair_coeff	 575 605 252901 185.238
pair_coeff	 584 605 397235 232.155
pair_coeff	 585 605 105340 119.55
pair_coeff	 572 589 678565 525.545
pair_coeff	 570 592 1.17365e+06 691.169
pair_coeff	 572 592 75582.3 175.398
pair_coeff	 572 605 1.13206e+06 678.811
pair_coeff	 576 605 471758 252.996
pair_coeff	 577 605 387784 229.376
pair_coeff	 578 605 135505 135.591
pair_coeff	 582 597 650200 514.444
pair_coeff	 583 597 1.27686e+06 720.917
pair_coeff	 584 597 506838 454.202
pair_coeff	 581 598 251531 184.735
pair_coeff	 582 598 172421 152.95
pair_coeff	 584 598 177456 155.167
pair_coeff	 585 598 197950 163.882
pair_coeff	 599 624 89759.3 110.355
pair_coeff	 600 624 185586 158.682
pair_coeff	 578 598 322924 209.317
pair_coeff	 579 598 406010 234.705
pair_coeff	 601 624 38719.7 72.4803
pair_coeff	 602 624 239259 180.172
pair_coeff	 600 618 416306 237.662
pair_coeff	 599 625 217201 171.666
pair_coeff	 600 625 150820 143.049
pair_coeff	 601 625 452962 247.905
pair_coeff	 620 755 12324 70.8256
pair_coeff	 616 755 128205 228.437
pair_coeff	 618 755 632880 507.545
pair_coeff	 619 755 48387 140.339
pair_coeff	 621 755 276067 335.213
pair_coeff	 732 755 295349 200.18
pair_coeff	 1448 1461 1.58979e+06 804.423
pair_coeff	 1442 1461 1.09626e+06 667.993
pair_coeff	 1425 1443 691788 530.641
pair_coeff	 1426 1443 341418 372.784
pair_coeff	 1423 1443 1.27781e+06 721.187
pair_coeff	 567 588 1.58685e+06 803.677
pair_coeff	 568 588 1.5123e+06 784.573
pair_coeff	 1432 1457 211694 169.476
pair_coeff	 1434 1457 305381 203.552
pair_coeff	 1435 1457 301480 202.247
pair_coeff	 1435 1458 289181 198.079
pair_coeff	 1425 1441 1.65717e+06 821.293
pair_coeff	 1425 1442 236929 310.544
pair_coeff	 1426 1442 693112 531.149
pair_coeff	 1437 1457 194056 162.262
pair_coeff	 1425 1458 724176 542.921
pair_coeff	 1437 1458 111150 122.803
pair_coeff	 1428 1457 467456 251.839
pair_coeff	 1431 1457 96429.3 114.382
pair_coeff	 1438 1457 86977 108.631
pair_coeff	 1438 1458 183012 157.577
pair_coeff	 1425 1445 563341 478.851
pair_coeff	 1426 1445 540106 468.871
pair_coeff	 1410 1427 1.46846e+06 773.117
pair_coeff	 1410 1437 481831 255.683
pair_coeff	 1411 1437 90804.2 110.996
pair_coeff	 1408 1427 445227 425.701
pair_coeff	 1409 1427 335213 369.381
pair_coeff	 1408 1437 560001 275.644
pair_coeff	 1406 1427 1.3657e+06 745.576
pair_coeff	 1407 1427 933423 616.387
pair_coeff	 1415 1427 735461 547.134
pair_coeff	 1348 1411 1.33686e+06 737.662
pair_coeff	 1387 1410 116972 125.978
pair_coeff	 1388 1410 31094.7 64.9526
pair_coeff	 1389 1410 39668.6 73.363
pair_coeff	 1386 1411 391006 230.327
pair_coeff	 1387 1411 297297 200.839
pair_coeff	 1388 1411 136470 136.073
pair_coeff	 1389 1411 44758.6 77.9277
pair_coeff	 1387 1412 559008 275.399
pair_coeff	 1388 1412 33781.1 67.7003
pair_coeff	 1389 1412 24702.3 57.8925
pair_coeff	 1390 1410 143149 139.363
pair_coeff	 1390 1412 39721.7 73.4121
pair_coeff	 702 715 1.32166e+06 733.456
pair_coeff	 640 705 180216 270.839
pair_coeff	 683 705 381695 227.568
pair_coeff	 684 705 62113.6 91.8009
pair_coeff	 640 706 681230 526.576
pair_coeff	 683 706 214361 170.54
pair_coeff	 684 706 38982.8 72.7261
pair_coeff	 684 707 427837 240.931
pair_coeff	 664 687 405289 234.496
pair_coeff	 691 704 459543 249.699
pair_coeff	 691 705 96287.5 114.298
pair_coeff	 691 706 310668 205.306
pair_coeff	 687 704 192660 161.678
pair_coeff	 687 705 197981 163.895
pair_coeff	 687 706 99055.7 115.929
pair_coeff	 687 707 50059.8 82.4135
pair_coeff	 687 714 89066.4 109.929
pair_coeff	 685 704 498893 260.17
pair_coeff	 685 705 102778 118.087
pair_coeff	 685 706 16918.3 47.9107
pair_coeff	 686 706 35705.3 69.6017
pair_coeff	 685 707 41324.1 74.8782
pair_coeff	 686 707 46826.2 79.7073
pair_coeff	 685 709 419082 238.453
pair_coeff	 686 709 28208.6 61.8649
pair_coeff	 685 714 348391 217.414
pair_coeff	 688 704 143005 139.293
pair_coeff	 690 704 254911 185.972
pair_coeff	 688 705 312390 205.874
pair_coeff	 690 705 260961 188.166
pair_coeff	 688 707 520225 265.674
pair_coeff	 688 714 222289 173.665
pair_coeff	 689 714 559431 275.503
pair_coeff	 636 686 1.04097e+06 650.927
pair_coeff	 662 685 144761 140.145
pair_coeff	 663 685 177098 155.01
pair_coeff	 664 685 63958.9 93.1545
pair_coeff	 662 686 101339 117.258
pair_coeff	 663 686 32581.9 66.4878
pair_coeff	 664 686 196861 163.431
pair_coeff	 665 685 528009 267.654
pair_coeff	 687 1202 419780 413.357
pair_coeff	 709 1202 54780.8 149.324
pair_coeff	 685 1202 430826 418.76
pair_coeff	 686 1202 18037 85.6834
pair_coeff	 1181 1202 301282 202.181
pair_coeff	 1182 1202 101053 117.092
pair_coeff	 708 1202 154417 250.705
pair_coeff	 710 1202 276632 335.557
pair_coeff	 1180 1202 421094 239.025
pair_coeff	 662 1222 753789 553.91
pair_coeff	 663 1222 27093.1 105.013
pair_coeff	 664 1222 1.04252e+06 651.413
pair_coeff	 686 1222 1.53153e+06 789.545
pair_coeff	 1202 1222 37733.3 71.5511
pair_coeff	 1201 1222 140029 137.836
pair_coeff	 1408 1428 81837.9 105.373
pair_coeff	 1409 1428 334087 212.904
pair_coeff	 1408 1429 344662 216.247
pair_coeff	 1408 1438 174127 153.705
pair_coeff	 1347 1430 710014 537.586
pair_coeff	 1346 1431 784191 564.97
pair_coeff	 1347 1431 407442 407.237
pair_coeff	 1347 1438 1.45725e+06 770.161
pair_coeff	 1407 1428 261604 188.398
pair_coeff	 1407 1429 367587 223.323
pair_coeff	 1348 1408 949454 621.658
pair_coeff	 1386 1408 490215 257.897
pair_coeff	 1387 1408 308774 204.679
pair_coeff	 1387 1409 107153 120.575
pair_coeff	 1388 1409 124892 130.173
pair_coeff	 1346 1408 654368 516.09
pair_coeff	 1347 1408 18821.5 87.5269
pair_coeff	 1384 1408 489007 257.579
pair_coeff	 1393 1408 328583 211.143
pair_coeff	 1390 1409 273990 192.806
pair_coeff	 1391 1409 464282 250.983
pair_coeff	 1392 1409 557869 275.118
pair_coeff	 1393 1409 220963 173.147
pair_coeff	 1348 1386 928904 614.893
pair_coeff	 1336 1386 420342 413.634
pair_coeff	 1337 1386 52564.2 146.271
pair_coeff	 1337 1387 915448 610.423
pair_coeff	 1337 1388 1.6882e+06 828.945
pair_coeff	 1337 1389 207723 290.775
pair_coeff	 1365 1386 546509 272.303
pair_coeff	 1365 1387 314582 206.596
pair_coeff	 1366 1387 228661 176.136
pair_coeff	 1366 1388 144511 140.024
pair_coeff	 1367 1388 217199 171.665
pair_coeff	 1367 1389 351439 218.363
pair_coeff	 1371 1386 351105 218.259
pair_coeff	 1370 1387 501906 260.954
pair_coeff	 1371 1387 411291 236.226
pair_coeff	 1368 1387 218145 172.039
pair_coeff	 1368 1388 247606 183.288
pair_coeff	 1369 1387 299111 201.451
pair_coeff	 678 698 429581 418.154
pair_coeff	 690 698 1.41649e+06 759.313
pair_coeff	 666 690 189166 160.205
pair_coeff	 664 1218 505898 453.78
pair_coeff	 664 1219 358603 382.051
pair_coeff	 662 1220 471919 438.276
pair_coeff	 663 1220 239039 311.924
pair_coeff	 664 1220 30978.2 112.29
pair_coeff	 663 1221 453049 429.425
pair_coeff	 664 1221 961907 625.721
pair_coeff	 666 1218 570669 481.955
pair_coeff	 665 1219 564622 479.395
pair_coeff	 666 1219 25368.1 101.615
pair_coeff	 665 1220 916614 610.812
pair_coeff	 666 1220 771576 560.407
pair_coeff	 687 1218 404011 405.519
pair_coeff	 687 1219 428936 417.84
pair_coeff	 687 1220 206599 289.987
pair_coeff	 685 1220 697440 532.804
pair_coeff	 686 1220 1.3222e+06 733.605
pair_coeff	 1202 1221 142234 138.917
pair_coeff	 689 1217 1.35236e+06 741.925
pair_coeff	 688 1218 418464 412.708
pair_coeff	 689 1218 371738 388.985
pair_coeff	 688 1219 106001 207.716
pair_coeff	 689 1219 124356 224.982
pair_coeff	 690 1219 382021 394.328
pair_coeff	 688 1220 1.03846e+06 650.144
pair_coeff	 1200 1220 312679 205.969
pair_coeff	 1200 1221 158439 146.617
pair_coeff	 1201 1221 119030 127.081
pair_coeff	 1198 1217 520300 265.693
pair_coeff	 1199 1217 430104 241.569
pair_coeff	 1200 1223 203370 166.11
pair_coeff	 1201 1223 166375 150.244
pair_coeff	 1203 1223 311440 205.561
pair_coeff	 1200 1224 444751 245.647
pair_coeff	 1198 1223 399160 232.716
pair_coeff	 1194 1224 917111 610.977
pair_coeff	 1197 1224 524792 266.838
pair_coeff	 1198 1224 264583 189.467
pair_coeff	 1345 1396 851975 588.881
pair_coeff	 1346 1396 903259 606.346
pair_coeff	 1347 1396 29219.4 109.056
pair_coeff	 1345 1375 1.14135e+06 681.591
pair_coeff	 1346 1375 657704 517.404
pair_coeff	 1347 1375 780283 563.56
pair_coeff	 1359 1375 773984 561.281
pair_coeff	 1357 1378 1.47844e+06 775.739
pair_coeff	 1358 1378 1.35509e+06 742.675
pair_coeff	 1359 1378 139460 238.253
pair_coeff	 1370 1378 871007 595.422
pair_coeff	 1360 1378 230265 306.146
pair_coeff	 1348 1385 1.30422e+06 728.602
pair_coeff	 1347 1385 1.66059e+06 822.139
pair_coeff	 1370 1384 76752.9 102.047
pair_coeff	 1371 1384 421934 239.263
pair_coeff	 1357 1385 697733 532.916
pair_coeff	 1359 1385 422378 414.634
pair_coeff	 1370 1385 250659 184.415
pair_coeff	 1371 1385 323375 209.463
pair_coeff	 1369 1384 125115 130.289
pair_coeff	 1214 1227 1.42638e+06 761.958
pair_coeff	 1214 1228 501671 451.881
pair_coeff	 1215 1228 1.43998e+06 765.583
pair_coeff	 1357 1376 1.17745e+06 692.286
pair_coeff	 1359 1376 1.45127e+06 768.579
pair_coeff	 1360 1376 902813 606.196
pair_coeff	 15 38 413122 236.752
pair_coeff	 14 38 474806 253.812
pair_coeff	 8 30 1.2864e+06 723.607
pair_coeff	 9 30 1.003e+06 638.946
pair_coeff	 10 30 146021 243.793
pair_coeff	 11 30 340599 372.337
pair_coeff	 64 950 51453.9 144.718
pair_coeff	 924 950 239498 180.262
pair_coeff	 925 950 239155 180.133
pair_coeff	 63 950 769249 559.561
pair_coeff	 65 950 565758 479.877
pair_coeff	 926 950 162951 148.69
pair_coeff	 927 950 84584.5 107.127
pair_coeff	 950 969 211369 169.346
pair_coeff	 950 970 91111.9 111.184
pair_coeff	 64 969 112511 213.999
pair_coeff	 64 970 200178 285.445
pair_coeff	 63 969 461822 433.563
pair_coeff	 65 969 964937 626.706
pair_coeff	 5 26 538901 468.348
pair_coeff	 6 26 747303 551.522
pair_coeff	 8 28 892017 602.561
pair_coeff	 9 29 1.59104e+06 804.738
pair_coeff	 10 27 1.03272e+06 648.346
pair_coeff	 10 28 1.27803e+06 721.247
pair_coeff	 11 28 959421 624.912
pair_coeff	 27 49 171610 264.293
pair_coeff	 28 49 185767 274.978
pair_coeff	 29 49 567526 480.626
pair_coeff	 897 914 678527 525.53
pair_coeff	 900 914 529632 464.303
pair_coeff	 899 914 455134 430.411
pair_coeff	 899 915 1.33024e+06 735.833
pair_coeff	 909 923 379324 226.861
pair_coeff	 900 916 306611 353.271
pair_coeff	 899 913 339156 371.547
pair_coeff	 899 916 83734.2 184.614
pair_coeff	 904 916 1.44773e+06 767.64
pair_coeff	 903 922 276374 193.643
pair_coeff	 904 922 382224 227.726
pair_coeff	 902 923 241003 180.828
pair_coeff	 903 923 127039 131.287
pair_coeff	 905 922 290430 198.506
pair_coeff	 905 923 103155 118.304
pair_coeff	 906 923 210523 169.006
pair_coeff	 908 923 377513 226.318
pair_coeff	 909 924 412611 236.605
pair_coeff	 903 924 292747 199.297
pair_coeff	 905 924 45038.3 78.1708
pair_coeff	 906 924 23061.3 55.9365
pair_coeff	 907 924 66063 94.6745
pair_coeff	 908 924 94397.6 113.171
pair_coeff	 905 925 80857.1 104.74
pair_coeff	 906 925 105479 119.629
pair_coeff	 907 925 98990.4 115.891
pair_coeff	 517 925 479704 441.877
pair_coeff	 888 902 524749 266.827
pair_coeff	 886 903 301011 202.09
pair_coeff	 887 903 300597 201.951
pair_coeff	 887 904 335554 213.371
pair_coeff	 517 903 466984 435.979
pair_coeff	 518 903 1.54574e+06 793.198
pair_coeff	 517 904 410859 408.941
pair_coeff	 518 904 356839 381.11
pair_coeff	 882 906 182975 157.561
pair_coeff	 882 907 183181 157.65
pair_coeff	 882 908 208138 168.047
pair_coeff	 889 906 422444 239.408
pair_coeff	 888 908 481222 255.521
pair_coeff	 889 908 179214 155.934
pair_coeff	 862 883 239850 180.395
pair_coeff	 863 883 365546 222.702
pair_coeff	 883 905 486893 257.022
pair_coeff	 883 906 99412.2 116.138
pair_coeff	 883 907 42281.1 75.7403
pair_coeff	 884 906 402448 233.673
pair_coeff	 884 907 46754.4 79.6462
pair_coeff	 885 905 123644 129.521
pair_coeff	 886 905 168069 151.007
pair_coeff	 887 905 431611 241.991
pair_coeff	 885 906 133269 134.468
pair_coeff	 886 906 351721 218.45
pair_coeff	 885 907 177178 155.045
pair_coeff	 557 883 779657 563.334
pair_coeff	 558 883 1.18324e+06 693.985
pair_coeff	 559 883 296645 347.482
pair_coeff	 864 883 148756 142.066
pair_coeff	 516 883 1.36458e+06 745.271
pair_coeff	 515 905 641633 511.043
pair_coeff	 516 905 726965 543.965
pair_coeff	 517 905 19059 88.0773
pair_coeff	 518 905 400316 403.66
pair_coeff	 516 906 745052 550.691
pair_coeff	 517 906 449430 427.706
pair_coeff	 515 907 654292 516.06
pair_coeff	 516 907 43690.1 133.354
pair_coeff	 517 907 371877 389.057
pair_coeff	 536 883 1.25288e+06 714.117
pair_coeff	 538 883 889597 601.743
pair_coeff	 862 884 491247 258.169
pair_coeff	 863 884 186614 159.12
pair_coeff	 557 884 1.48757e+06 778.131
pair_coeff	 558 884 588313 489.349
pair_coeff	 559 884 1.4441e+06 766.678
pair_coeff	 864 884 24943.6 58.1746
pair_coeff	 516 884 188897 277.285
pair_coeff	 87 884 1.5773e+06 801.255
pair_coeff	 536 884 1.55552e+06 795.704
pair_coeff	 538 884 96797.3 198.493
pair_coeff	 805 829 451767 428.817
pair_coeff	 560 885 721698 541.991
pair_coeff	 560 886 271470 332.411
pair_coeff	 560 887 1.32418e+06 734.155
pair_coeff	 557 885 381934 394.283
pair_coeff	 558 885 1.5555e+06 795.699
pair_coeff	 559 885 284684 340.405
pair_coeff	 559 886 598171 493.432
pair_coeff	 556 885 1.27964e+06 721.702
pair_coeff	 561 886 458645 432.068
pair_coeff	 562 886 1.16393e+06 688.299
pair_coeff	 561 887 474686 439.559
pair_coeff	 562 887 547223 471.95
pair_coeff	 516 885 1.3947e+06 753.449
pair_coeff	 534 885 928978 614.918
pair_coeff	 535 885 1.08164e+06 663.523
pair_coeff	 536 885 33289.8 116.405
pair_coeff	 537 885 645717 512.667
pair_coeff	 535 886 610903 498.655
pair_coeff	 536 886 387186 396.985
pair_coeff	 534 887 137679 236.727
pair_coeff	 535 887 8407.23 58.4979
pair_coeff	 536 887 111099 212.652
pair_coeff	 538 885 420215 413.571
pair_coeff	 842 864 295812 200.337
pair_coeff	 557 864 218913 298.504
pair_coeff	 558 864 10399.9 65.0621
pair_coeff	 559 864 141376 239.885
pair_coeff	 843 864 152619 143.899
pair_coeff	 844 864 45185.8 78.2987
pair_coeff	 537 558 551029 273.427
pair_coeff	 538 557 525889 267.117
pair_coeff	 538 558 84688.3 107.193
pair_coeff	 581 843 946632 620.733
pair_coeff	 581 844 800644 570.866
pair_coeff	 822 843 195582 162.899
pair_coeff	 825 845 382388 227.775
pair_coeff	 816 845 328128 210.996
pair_coeff	 817 845 565196 276.919
pair_coeff	 579 844 1.45109e+06 768.53
pair_coeff	 580 844 168445 261.844
pair_coeff	 820 843 59128.7 89.568
pair_coeff	 821 843 165717 149.947
pair_coeff	 820 844 127991 131.778
pair_coeff	 821 844 94664 113.33
pair_coeff	 820 845 332903 212.526
pair_coeff	 818 843 471647 252.966
pair_coeff	 819 843 94284.4 113.103
pair_coeff	 826 843 410980 236.137
pair_coeff	 818 844 303224 202.831
pair_coeff	 819 844 205840 167.116
pair_coeff	 818 845 351587 218.409
pair_coeff	 819 845 99866.5 116.403
pair_coeff	 826 845 103882 118.72
pair_coeff	 775 815 1.66023e+06 822.051
pair_coeff	 774 816 1.28074e+06 722.013
pair_coeff	 775 816 212832 294.329
pair_coeff	 773 817 748002 551.78
pair_coeff	 774 817 672405 523.154
pair_coeff	 775 817 180694 271.198
pair_coeff	 776 815 348525 376.644
pair_coeff	 777 815 1.50022e+06 781.433
pair_coeff	 778 815 159271 254.614
pair_coeff	 779 815 450089 428.02
pair_coeff	 776 816 206508 289.923
pair_coeff	 777 816 1.06554e+06 658.565
pair_coeff	 778 816 526589 462.967
pair_coeff	 779 816 1.11813e+06 674.621
pair_coeff	 781 816 580041 485.896
pair_coeff	 776 817 950003 621.837
pair_coeff	 779 817 1.33881e+06 738.2
pair_coeff	 781 817 110909 212.47
pair_coeff	 792 808 525613 462.538
pair_coeff	 770 817 137072 236.204
pair_coeff	 772 817 322300 362.196
pair_coeff	 780 816 1.53384e+06 790.141
pair_coeff	 780 817 422585 414.736
pair_coeff	 778 810 304209 351.885
pair_coeff	 779 810 139051 237.904
pair_coeff	 780 810 577929 485.011
pair_coeff	 531 546 922654 612.821
pair_coeff	 530 547 249091 318.415
pair_coeff	 531 547 135422 234.779
pair_coeff	 533 554 524210 266.69
pair_coeff	 534 554 248394 183.58
pair_coeff	 535 554 497043 259.687
pair_coeff	 536 554 512440 263.679
pair_coeff	 534 555 239423 180.234
pair_coeff	 536 555 118398 126.743
pair_coeff	 537 555 178668 155.696
pair_coeff	 539 555 556469 274.773
pair_coeff	 536 556 198896 164.273
pair_coeff	 530 554 737411 547.859
pair_coeff	 560 578 369443 223.886
pair_coeff	 557 577 281646 195.481
pair_coeff	 557 578 100054 116.512
pair_coeff	 558 578 400470 233.098
pair_coeff	 559 578 145489 140.498
pair_coeff	 557 579 105407 119.588
pair_coeff	 558 579 86180.2 108.133
pair_coeff	 559 579 190398 160.726
pair_coeff	 557 580 252669 185.152
pair_coeff	 558 580 52879.8 84.703
pair_coeff	 550 576 513072 456.986
pair_coeff	 553 576 319277 208.131
pair_coeff	 556 576 378823 226.711
pair_coeff	 561 576 304652 203.309
pair_coeff	 562 576 143955 139.755
pair_coeff	 555 577 275288 193.262
pair_coeff	 556 577 102970 118.198
pair_coeff	 562 577 197191 163.567
pair_coeff	 556 578 210848 169.137
pair_coeff	 562 578 520905 265.848
pair_coeff	 600 820 342492 373.37
pair_coeff	 599 821 325443 363.958
pair_coeff	 600 821 163484 257.96
pair_coeff	 619 820 1.39328e+06 753.067
pair_coeff	 580 821 232713 307.769
pair_coeff	 774 820 641936 511.164
pair_coeff	 601 820 759002 555.822
pair_coeff	 601 821 26859.1 104.559
pair_coeff	 602 821 890639 602.095
pair_coeff	 603 821 1.05603e+06 655.621
pair_coeff	 623 821 324434 363.394
pair_coeff	 621 820 292863 345.26
pair_coeff	 622 820 1.18144e+06 693.458
pair_coeff	 621 821 474393 439.424
pair_coeff	 622 821 427686 417.231
pair_coeff	 620 774 306866 353.418
pair_coeff	 620 775 1.34344e+06 739.474
pair_coeff	 619 774 487113 445.276
pair_coeff	 773 818 131591 231.434
pair_coeff	 774 818 206578 289.972
pair_coeff	 775 818 329875 366.428
pair_coeff	 773 819 508592 454.987
pair_coeff	 774 819 161618 256.483
pair_coeff	 775 819 469289 437.053
pair_coeff	 774 826 599392 493.935
pair_coeff	 775 826 406926 406.979
pair_coeff	 781 818 356184 380.76
pair_coeff	 776 826 491874 447.447
pair_coeff	 777 826 676360 524.691
pair_coeff	 623 773 657649 517.382
pair_coeff	 623 774 642698 511.467
pair_coeff	 621 773 538296 468.085
pair_coeff	 621 774 27226.5 105.271
pair_coeff	 622 774 739384 548.592
pair_coeff	 753 774 371060 224.376
pair_coeff	 759 774 523078 266.402
pair_coeff	 621 775 1.63173e+06 814.964
pair_coeff	 757 773 532442 268.775
pair_coeff	 758 773 517069 264.867
pair_coeff	 754 774 150285 142.795
pair_coeff	 756 774 92955 112.303
pair_coeff	 757 774 151662 143.447
pair_coeff	 758 774 452507 247.78
pair_coeff	 754 775 502414 261.087
pair_coeff	 756 775 71793.2 98.6951
pair_coeff	 757 775 108169 121.145
pair_coeff	 769 818 665756 520.561
pair_coeff	 770 818 50322.6 143.118
pair_coeff	 772 818 210046 292.396
pair_coeff	 620 776 715406 539.623
pair_coeff	 620 777 18182.2 86.0276
pair_coeff	 619 777 902370 606.047
pair_coeff	 755 777 121887 128.598
pair_coeff	 756 776 65931.7 94.5803
pair_coeff	 757 776 307756 204.342
pair_coeff	 754 777 227367 175.638
pair_coeff	 756 777 51042.4 83.2184
pair_coeff	 757 781 399825 232.91
pair_coeff	 551 563 1.12064e+06 675.379
pair_coeff	 551 566 425038 415.938
pair_coeff	 550 566 137560 236.625
pair_coeff	 575 604 564799 276.822
pair_coeff	 585 604 315388 206.86
pair_coeff	 576 604 247596 183.284
pair_coeff	 577 604 80470.9 104.49
pair_coeff	 578 604 83859.5 106.667
pair_coeff	 579 604 349489 217.756
pair_coeff	 581 601 149474 142.409
pair_coeff	 578 601 281641 195.48
pair_coeff	 579 601 52096.3 84.0731
pair_coeff	 580 601 57728.5 88.5011
pair_coeff	 577 602 221518 173.364
pair_coeff	 578 602 136786 136.23
pair_coeff	 579 602 102444 117.895
pair_coeff	 580 602 99967.1 116.461
pair_coeff	 577 603 533951 269.156
pair_coeff	 579 603 474856 253.825
pair_coeff	 580 603 144020 139.786
pair_coeff	 601 623 94595.8 113.289
pair_coeff	 602 623 218747 172.276
pair_coeff	 603 623 77135 102.301
pair_coeff	 599 622 481768 255.666
pair_coeff	 601 622 70946.9 98.1116
pair_coeff	 602 622 464947 251.163
pair_coeff	 623 752 900744 605.501
pair_coeff	 621 752 472592 438.589
pair_coeff	 622 752 425721 416.272
pair_coeff	 621 753 442842 424.559
pair_coeff	 622 753 1.61544e+06 810.886
pair_coeff	 729 752 213673 170.266
pair_coeff	 730 750 292388 199.174
pair_coeff	 731 750 194936 162.63
pair_coeff	 733 750 225930 175.082
pair_coeff	 737 750 516801 264.798
pair_coeff	 730 752 181316 156.845
pair_coeff	 731 752 165316 149.765
pair_coeff	 732 752 150909 143.091
pair_coeff	 731 753 102350 117.841
pair_coeff	 732 753 42307.4 75.7638
pair_coeff	 731 759 118146 126.608
pair_coeff	 732 759 165419 149.812
pair_coeff	 733 759 144852 140.19
pair_coeff	 734 750 456252 248.803
pair_coeff	 620 754 243727 314.968
pair_coeff	 620 756 1.64912e+06 819.296
pair_coeff	 619 754 460214 432.807
pair_coeff	 621 754 397237 402.104
pair_coeff	 732 754 68740.4 96.5739
pair_coeff	 732 756 321766 208.941
pair_coeff	 733 758 265459 189.781
pair_coeff	 757 1160 444443 425.326
pair_coeff	 758 1160 594279 491.824
pair_coeff	 757 1161 1.06149e+06 657.314
pair_coeff	 756 1162 568844 481.183
pair_coeff	 757 1162 898498 604.746
pair_coeff	 731 1160 790132 567.106
pair_coeff	 732 1160 712051 538.356
pair_coeff	 733 1160 28289.3 107.306
pair_coeff	 732 1161 810753 574.458
pair_coeff	 733 1161 539207 468.481
pair_coeff	 731 1162 557862 476.516
pair_coeff	 732 1162 35052.6 119.447
pair_coeff	 733 1162 428390 417.574
pair_coeff	 734 1160 525461 462.471
pair_coeff	 735 1160 254900 322.106
pair_coeff	 1133 1145 393783 400.353
pair_coeff	 719 740 1.67478e+06 825.644
pair_coeff	 707 729 127472 131.511
pair_coeff	 709 729 140952 138.289
pair_coeff	 623 751 1.39738e+06 754.175
pair_coeff	 729 751 223265 174.046
pair_coeff	 730 751 100338 116.677
pair_coeff	 731 751 202627 165.807
pair_coeff	 737 751 362779 221.858
pair_coeff	 708 729 60837.2 90.8528
pair_coeff	 710 729 191245 161.082
pair_coeff	 709 730 129774 132.693
pair_coeff	 709 731 137181 136.427
pair_coeff	 709 732 136561 136.119
pair_coeff	 708 730 120190 127.699
pair_coeff	 710 730 129821 132.717
pair_coeff	 708 731 531786 268.61
pair_coeff	 710 737 134371 135.023
pair_coeff	 711 737 403582 234.002
pair_coeff	 709 1181 253853 321.444
pair_coeff	 709 1182 6124.98 49.9306
pair_coeff	 1160 1181 354568 219.333
pair_coeff	 1160 1182 552115 273.696
pair_coeff	 1161 1182 379661 226.961
pair_coeff	 1162 1182 97523.6 115.029
pair_coeff	 1160 1183 111551 123.024
pair_coeff	 1161 1183 198600 164.151
pair_coeff	 731 1181 440120 423.253
pair_coeff	 732 1181 1.33452e+06 737.015
pair_coeff	 733 1181 85957 187.049
pair_coeff	 730 1182 1.31866e+06 732.622
pair_coeff	 731 1182 95521.8 197.181
pair_coeff	 732 1182 90428.4 191.852
pair_coeff	 733 1182 113401 214.843
pair_coeff	 733 1183 910601 608.805
pair_coeff	 708 1181 1.59491e+06 805.716
pair_coeff	 710 1181 511385 456.235
pair_coeff	 708 1182 236127 310.018
pair_coeff	 710 1182 369802 387.971
pair_coeff	 1158 1183 283259 196.04
pair_coeff	 734 1181 318387 359.991
pair_coeff	 735 1181 830573 581.438
pair_coeff	 734 1182 1.53008e+06 789.172
pair_coeff	 735 1183 1.33815e+06 738.016
pair_coeff	 1426 1439 1.25482e+06 714.67
pair_coeff	 1408 1422 1.14836e+06 683.681
pair_coeff	 1409 1422 1.12484e+06 676.642
pair_coeff	 1401 1420 626399 504.94
pair_coeff	 1403 1420 729531 544.924
pair_coeff	 1403 1421 967702 627.603
pair_coeff	 1401 1422 349545 377.195
pair_coeff	 1403 1422 119939 220.951
pair_coeff	 1405 1422 1.44485e+06 766.877
pair_coeff	 1406 1422 307684 353.889
pair_coeff	 1407 1422 490679 446.903
pair_coeff	 1415 1422 541582 469.512
pair_coeff	 1388 1413 130786 133.209
pair_coeff	 1389 1413 327565 210.815
pair_coeff	 1388 1414 490270 257.912
pair_coeff	 1390 1413 22612.7 55.3898
pair_coeff	 1391 1413 131788 133.719
pair_coeff	 1390 1414 61416.6 91.2844
pair_coeff	 1391 1414 52976 84.78
pair_coeff	 1392 1414 394187 231.262
pair_coeff	 699 719 1.28929e+06 724.42
pair_coeff	 701 719 586104 488.429
pair_coeff	 702 719 577584 484.866
pair_coeff	 707 728 199266 164.426
pair_coeff	 714 728 220891 173.118
pair_coeff	 701 718 105308 207.035
pair_coeff	 701 721 868675 594.625
pair_coeff	 711 721 1.43748e+06 764.919
pair_coeff	 713 721 648860 513.913
pair_coeff	 711 726 1.1479e+06 683.543
pair_coeff	 712 726 844585 586.322
pair_coeff	 710 727 186757 159.182
pair_coeff	 711 727 143029 139.305
pair_coeff	 712 727 349341 217.71
pair_coeff	 713 727 447168 246.314
pair_coeff	 708 728 223800 174.255
pair_coeff	 710 728 225281 174.83
pair_coeff	 711 728 274151 192.863
pair_coeff	 713 728 321908 208.987
pair_coeff	 702 718 599345 493.916
pair_coeff	 687 708 245347 182.45
pair_coeff	 685 708 194826 162.584
pair_coeff	 686 708 45121.6 78.2431
pair_coeff	 709 1180 285553 340.924
pair_coeff	 687 1200 29304.6 109.215
pair_coeff	 687 1201 585648 488.239
pair_coeff	 709 1201 736610 547.562
pair_coeff	 685 1200 715403 539.622
pair_coeff	 686 1200 531199 464.989
pair_coeff	 686 1201 540156 468.893
pair_coeff	 688 1200 576816 484.544
pair_coeff	 689 1200 321026 361.48
pair_coeff	 730 1180 1.17098e+06 690.382
pair_coeff	 731 1180 571098 482.136
pair_coeff	 733 1180 112673 214.153
pair_coeff	 737 1180 693106 531.146
pair_coeff	 1181 1203 281576 195.457
pair_coeff	 708 1180 456772 431.185
pair_coeff	 710 1180 24137.1 99.1189
pair_coeff	 711 1180 704120 535.35
pair_coeff	 712 1180 502350 452.186
pair_coeff	 708 1200 485286 444.44
pair_coeff	 710 1200 112253 213.754
pair_coeff	 711 1200 207867 290.875
pair_coeff	 712 1200 700730 534.06
pair_coeff	 713 1200 1.22255e+06 705.42
pair_coeff	 708 1201 531681 465.2
pair_coeff	 710 1201 168457 261.854
pair_coeff	 711 1201 1.27005e+06 718.993
pair_coeff	 1180 1201 256676 186.615
pair_coeff	 1180 1203 125975 130.736
pair_coeff	 734 1180 74457 174.087
pair_coeff	 735 1180 309526 354.946
pair_coeff	 736 1180 249166 318.463
pair_coeff	 1179 1204 483151 256.033
pair_coeff	 1178 1203 239120 180.12
pair_coeff	 1174 1204 1.48555e+06 777.604
pair_coeff	 1178 1204 390636 230.218
pair_coeff	 1399 1418 1.68919e+06 829.19
pair_coeff	 1398 1418 1.01379e+06 642.374
pair_coeff	 1403 1419 386410 396.587
pair_coeff	 1382 1399 1.4305e+06 763.059
pair_coeff	 1387 1415 523530 266.517
pair_coeff	 1388 1415 381610 227.543
pair_coeff	 1347 1407 150479 247.487
pair_coeff	 1391 1406 551502 273.544
pair_coeff	 1392 1406 246523 182.887
pair_coeff	 1393 1406 517628 265.01
pair_coeff	 1393 1407 486247 256.851
pair_coeff	 1390 1415 166715 150.398
pair_coeff	 1391 1415 100391 116.708
pair_coeff	 1392 1415 175229 154.19
pair_coeff	 1393 1415 321189 208.754
pair_coeff	 1381 1400 191160 278.942
pair_coeff	 1382 1400 129656 229.726
pair_coeff	 1381 1406 1.68909e+06 829.163
pair_coeff	 1381 1407 356767 381.072
pair_coeff	 1366 1390 213950 170.376
pair_coeff	 1367 1390 194405 162.408
pair_coeff	 1366 1391 442721 245.086
pair_coeff	 1366 1393 470625 252.692
pair_coeff	 1370 1392 528622 267.81
pair_coeff	 1370 1393 130918 133.277
pair_coeff	 1371 1393 490889 258.075
pair_coeff	 1368 1390 124606 130.024
pair_coeff	 1368 1391 52644.7 84.5145
pair_coeff	 1368 1392 53790.5 85.4292
pair_coeff	 1368 1393 91194.7 111.234
pair_coeff	 1369 1391 247672 183.312
pair_coeff	 1369 1392 43297.9 76.6456
pair_coeff	 1369 1393 42031.1 75.516
pair_coeff	 687 1198 786427 565.775
pair_coeff	 687 1199 878532 597.989
pair_coeff	 689 1198 385614 396.178
pair_coeff	 688 1199 857414 590.758
pair_coeff	 689 1199 25710.7 102.299
pair_coeff	 712 1197 943056 619.56
pair_coeff	 710 1198 955946 623.779
pair_coeff	 711 1198 410274 408.65
pair_coeff	 712 1198 322017 362.038
pair_coeff	 711 1199 761693 556.806
pair_coeff	 712 1199 608734 497.769
pair_coeff	 713 1199 1.1618e+06 687.671
pair_coeff	 1347 1394 1.24872e+06 712.929
pair_coeff	 1382 1394 918858 611.559
pair_coeff	 1381 1397 124930 225.501
pair_coeff	 1382 1397 302702 351.012
pair_coeff	 1381 1398 996774 636.961
pair_coeff	 1382 1398 405158 406.094
pair_coeff	 1347 1379 590785 490.376
pair_coeff	 1370 1383 627510 505.387
pair_coeff	 1369 1383 1.13291e+06 679.065
pair_coeff	 1194 1211 179017 269.936
pair_coeff	 1195 1211 383159 394.915
pair_coeff	 1194 1208 188253 276.812
pair_coeff	 1194 1209 1.10529e+06 670.737
pair_coeff	 1195 1208 962840 626.025
pair_coeff	 1195 1209 1.1093e+06 671.952
pair_coeff	 1192 1209 1.67191e+06 824.938
pair_coeff	 15 40 144508 140.023
pair_coeff	 18 40 55479.7 86.7602
pair_coeff	 15 41 145329 140.42
pair_coeff	 18 41 17076.8 48.1346
pair_coeff	 18 42 44673.8 77.8539
pair_coeff	 16 40 71888.4 98.7604
pair_coeff	 17 40 49282.8 81.7713
pair_coeff	 19 40 479086 254.953
pair_coeff	 16 41 175155 154.158
pair_coeff	 17 41 76534.3 101.902
pair_coeff	 16 42 157404 146.137
pair_coeff	 17 42 26661.5 60.1445
pair_coeff	 19 42 55933.6 87.1144
pair_coeff	 20 42 477279 254.472
pair_coeff	 40 999 274352 334.17
pair_coeff	 41 999 453538 429.656
pair_coeff	 42 999 39106.8 126.165
pair_coeff	 43 999 362940 384.354
pair_coeff	 44 999 690387 530.104
pair_coeff	 21 44 264214 189.335
pair_coeff	 17 43 259734 187.723
pair_coeff	 19 43 112518 123.556
pair_coeff	 20 43 218932 172.349
pair_coeff	 19 44 130871 133.252
pair_coeff	 20 44 227421 175.658
pair_coeff	 936 955 1.59181e+06 804.934
pair_coeff	 15 39 227841 175.821
pair_coeff	 16 39 203139 166.016
pair_coeff	 40 1000 306813 353.388
pair_coeff	 41 1000 170025 263.069
pair_coeff	 42 1000 1.35531e+06 742.733
pair_coeff	 984 1000 874871 596.742
pair_coeff	 985 1000 308574 354.4
pair_coeff	 45 1019 1.11356e+06 673.241
pair_coeff	 920 933 1.40746e+06 756.89
pair_coeff	 917 937 946802 620.789
pair_coeff	 922 952 277622 194.08
pair_coeff	 925 952 259029 187.468
pair_coeff	 920 936 554617 475.128
pair_coeff	 920 937 289000 342.976
pair_coeff	 920 938 1.55444e+06 795.429
pair_coeff	 919 936 119069 220.148
pair_coeff	 919 937 399052 403.022
pair_coeff	 931 944 829337 581.005
pair_coeff	 919 952 540530 469.056
pair_coeff	 931 952 196444 163.258
pair_coeff	 932 952 99263.5 116.051
pair_coeff	 929 944 1.02729e+06 646.637
pair_coeff	 930 944 1.1004e+06 669.252
pair_coeff	 950 967 98514 115.612
pair_coeff	 64 948 1.11233e+06 672.87
pair_coeff	 64 949 1.1911e+06 696.286
pair_coeff	 922 951 291959 199.028
pair_coeff	 923 951 272320 192.218
pair_coeff	 925 948 219898 172.729
pair_coeff	 924 949 215146 170.852
pair_coeff	 925 949 64706 93.6971
pair_coeff	 924 951 132858 134.26
pair_coeff	 925 951 73140.5 99.6168
pair_coeff	 946 965 550120 273.201
pair_coeff	 948 965 393352 231.017
pair_coeff	 945 966 551185 273.465
pair_coeff	 946 966 191836 161.331
pair_coeff	 948 966 123328 129.355
pair_coeff	 949 966 254372 185.775
pair_coeff	 948 967 92153.6 111.818
pair_coeff	 949 967 50456.1 82.739
pair_coeff	 951 967 242072 181.228
pair_coeff	 65 946 1.15545e+06 685.787
pair_coeff	 63 948 1.22639e+06 706.526
pair_coeff	 65 948 50147.8 142.87
pair_coeff	 66 948 697981 533.011
pair_coeff	 65 949 841930 585.399
pair_coeff	 931 945 110776 122.596
pair_coeff	 932 945 246022 182.701
pair_coeff	 931 946 389423 229.861
pair_coeff	 932 949 444758 245.649
pair_coeff	 932 951 137217 136.445
pair_coeff	 928 945 302357 202.541
pair_coeff	 929 945 108548 121.357
pair_coeff	 930 945 457708 249.2
pair_coeff	 926 946 194887 162.609
pair_coeff	 928 946 50068.1 82.4203
pair_coeff	 929 946 81646.7 105.25
pair_coeff	 930 946 301006 202.088
pair_coeff	 926 948 39274.1 72.9973
pair_coeff	 927 948 85962.2 107.996
pair_coeff	 928 948 56858.9 87.832
pair_coeff	 929 948 398133 232.417
pair_coeff	 926 949 52595.2 84.4747
pair_coeff	 927 949 115419 125.139
pair_coeff	 928 949 323715 209.573
pair_coeff	 926 951 341340 215.202
pair_coeff	 67 946 328384 365.599
pair_coeff	 67 948 267774 330.14
pair_coeff	 950 968 180644 156.554
pair_coeff	 64 968 1.10316e+06 670.091
pair_coeff	 64 971 96568.4 198.259
pair_coeff	 64 972 836880 583.641
pair_coeff	 948 968 234831 178.497
pair_coeff	 949 968 273157 192.513
pair_coeff	 948 974 564096 276.65
pair_coeff	 65 968 812440 575.056
pair_coeff	 62 971 786180 565.686
pair_coeff	 63 971 140631 239.251
pair_coeff	 65 971 650981 514.752
pair_coeff	 62 972 589446 489.82
pair_coeff	 63 972 253247 321.06
pair_coeff	 65 972 365599 385.76
pair_coeff	 66 972 1.21438e+06 703.059
pair_coeff	 63 973 1.29795e+06 726.847
pair_coeff	 65 973 365144 385.52
pair_coeff	 66 973 517070 458.763
pair_coeff	 65 974 448619 427.32
pair_coeff	 66 974 1.46859e+06 773.152
pair_coeff	 67 973 1.50892e+06 783.695
pair_coeff	 69 972 1.5922e+06 805.033
pair_coeff	 28 47 1.29808e+06 726.884
pair_coeff	 33 50 1.64739e+06 818.864
pair_coeff	 33 51 1.22357e+06 705.715
pair_coeff	 31 51 550400 473.318
pair_coeff	 905 932 265903 189.939
pair_coeff	 920 939 263413 327.441
pair_coeff	 919 939 157370 253.09
pair_coeff	 931 939 687011 528.806
pair_coeff	 517 931 371849 389.043
pair_coeff	 518 931 144527 242.543
pair_coeff	 519 931 792327 567.893
pair_coeff	 517 932 431862 419.263
pair_coeff	 518 932 594418 491.881
pair_coeff	 64 927 1.2598e+06 716.086
pair_coeff	 905 926 542343 271.263
pair_coeff	 906 926 372016 224.665
pair_coeff	 907 926 72313.7 99.0522
pair_coeff	 906 927 421578 239.162
pair_coeff	 907 927 25667.7 59.013
pair_coeff	 65 927 1.13564e+06 679.883
pair_coeff	 65 947 1.15955e+06 687.004
pair_coeff	 66 947 908273 608.026
pair_coeff	 928 947 113080 123.864
pair_coeff	 929 947 157347 146.111
pair_coeff	 930 947 138883 137.271
pair_coeff	 494 926 1.16719e+06 689.265
pair_coeff	 494 927 947230 620.929
pair_coeff	 496 927 211311 293.275
pair_coeff	 494 928 55227.7 149.932
pair_coeff	 495 928 1.54836e+06 793.871
pair_coeff	 494 929 976887 630.575
pair_coeff	 494 930 523143 461.45
pair_coeff	 67 947 19539.5 89.1808
pair_coeff	 494 947 1.59865e+06 806.66
pair_coeff	 515 926 490499 446.821
pair_coeff	 516 926 365717 385.822
pair_coeff	 517 926 341639 372.905
pair_coeff	 515 927 1.51932e+06 786.392
pair_coeff	 516 927 282364 339.015
pair_coeff	 514 928 731057 545.494
pair_coeff	 515 928 158454 253.96
pair_coeff	 516 928 436356 421.439
pair_coeff	 517 928 188344 276.879
pair_coeff	 518 928 887837 601.147
pair_coeff	 514 929 1.06568e+06 658.61
pair_coeff	 515 929 543926 470.526
pair_coeff	 517 929 207791 290.823
pair_coeff	 518 929 172411 264.909
pair_coeff	 519 929 462604 433.929
pair_coeff	 520 929 847321 587.27
pair_coeff	 514 930 807161 573.185
pair_coeff	 517 930 1.59473e+06 805.671
pair_coeff	 518 930 583293 487.256
pair_coeff	 519 930 276559 335.512
pair_coeff	 520 930 271709 332.557
pair_coeff	 493 928 422412 414.651
pair_coeff	 493 929 377807 392.148
pair_coeff	 493 930 8609.46 59.1973
pair_coeff	 493 947 1.10913e+06 671.902
pair_coeff	 492 928 712099 538.375
pair_coeff	 492 930 312069 356.402
pair_coeff	 511 930 1.29181e+06 725.125
pair_coeff	 66 494 592551 491.108
pair_coeff	 65 495 815656 576.193
pair_coeff	 66 495 113234 214.686
pair_coeff	 62 496 633792 507.911
pair_coeff	 63 496 586099 488.427
pair_coeff	 65 496 224332 302.176
pair_coeff	 66 496 130131 230.146
pair_coeff	 67 494 192817 280.148
pair_coeff	 67 495 173001 265.362
pair_coeff	 68 495 167979 261.482
pair_coeff	 67 496 848631 587.724
pair_coeff	 68 496 185846 275.037
pair_coeff	 69 495 1.32586e+06 734.621
pair_coeff	 69 496 334734 369.117
pair_coeff	 85 494 481406 442.66
pair_coeff	 85 495 144971 242.915
pair_coeff	 86 495 257587 323.799
pair_coeff	 87 495 589047 489.654
pair_coeff	 85 496 532735 465.661
pair_coeff	 86 496 152436 249.091
pair_coeff	 87 496 116917 218.149
pair_coeff	 88 496 925005 613.601
pair_coeff	 83 495 732074 545.873
pair_coeff	 494 513 145729 140.614
pair_coeff	 494 514 395434 231.628
pair_coeff	 85 513 27638.9 106.066
pair_coeff	 86 513 700901 534.125
pair_coeff	 87 513 522393 461.119
pair_coeff	 85 514 1.52053e+06 786.705
pair_coeff	 87 515 1.29211e+06 725.212
pair_coeff	 86 516 1.33928e+06 738.328
pair_coeff	 87 516 40345 128.147
pair_coeff	 493 513 211345 169.336
pair_coeff	 493 514 472104 253.089
pair_coeff	 492 513 193237 161.92
pair_coeff	 83 513 494132 448.472
pair_coeff	 84 513 333672 368.531
pair_coeff	 57 88 742932 549.907
pair_coeff	 57 89 311913 356.313
pair_coeff	 1098 1117 278462 194.373
pair_coeff	 1098 1118 50610.7 82.8657
pair_coeff	 801 1117 213826 295.015
pair_coeff	 802 1117 1.02391e+06 645.572
pair_coeff	 801 1118 736382 547.477
pair_coeff	 801 1119 121402 222.294
pair_coeff	 802 1119 115675 216.987
pair_coeff	 803 1119 386582 396.675
pair_coeff	 800 1117 426870 416.833
pair_coeff	 1097 1118 435030 242.948
pair_coeff	 798 1119 1.43521e+06 764.316
pair_coeff	 800 1119 506502 454.051
pair_coeff	 797 1119 1.33938e+06 738.356
pair_coeff	 509 527 162939 257.529
pair_coeff	 508 527 102986 204.74
pair_coeff	 517 534 524840 266.85
pair_coeff	 518 534 510747 263.243
pair_coeff	 514 536 274759 193.077
pair_coeff	 515 536 94091.1 112.987
pair_coeff	 516 536 235306 178.678
pair_coeff	 517 536 170395 152.048
pair_coeff	 513 537 159782 147.237
pair_coeff	 514 537 73228.6 99.6768
pair_coeff	 515 537 75474.4 101.194
pair_coeff	 516 537 124527 129.982
pair_coeff	 513 539 83685 106.556
pair_coeff	 514 539 119853 127.52
pair_coeff	 520 539 374166 225.313
pair_coeff	 514 540 553823 274.119
pair_coeff	 520 540 389877 229.995
pair_coeff	 511 539 477044 254.409
pair_coeff	 512 539 198533 164.123
pair_coeff	 511 540 398722 232.589
pair_coeff	 508 540 886246 600.608
pair_coeff	 513 538 185260 158.542
pair_coeff	 514 538 176100 154.573
pair_coeff	 515 538 92290.7 111.901
pair_coeff	 516 538 24462.2 57.6105
pair_coeff	 87 538 224610 302.363
pair_coeff	 791 807 1.54295e+06 792.483
pair_coeff	 792 804 1.09134e+06 666.492
pair_coeff	 792 807 390206 398.53
pair_coeff	 770 789 913402 609.741
pair_coeff	 770 806 469253 437.037
pair_coeff	 787 806 576768 484.524
pair_coeff	 768 789 648481 513.763
pair_coeff	 768 791 1.09102e+06 666.393
pair_coeff	 792 1120 1.14582e+06 682.923
pair_coeff	 801 1120 512031 456.523
pair_coeff	 802 1120 352492 378.782
pair_coeff	 803 1120 183497 273.293
pair_coeff	 798 1120 393897 400.411
pair_coeff	 800 1120 641103 510.832
pair_coeff	 794 1120 1.26506e+06 717.58
pair_coeff	 796 1120 1.49906e+06 781.131
pair_coeff	 797 1120 205689 289.348
pair_coeff	 1104 1125 221874 300.516
pair_coeff	 1105 1125 309643 355.013
pair_coeff	 1106 1125 701164 534.225
pair_coeff	 1102 1125 1.63141e+06 814.884
pair_coeff	 530 545 429517 418.123
pair_coeff	 531 545 158117 253.69
pair_coeff	 528 545 945215 620.268
pair_coeff	 531 541 1.26979e+06 718.92
pair_coeff	 530 543 1.20468e+06 700.245
pair_coeff	 530 544 198932 284.555
pair_coeff	 531 544 518783 459.523
pair_coeff	 747 766 1.43095e+06 763.178
pair_coeff	 748 766 1.33771e+06 737.897
pair_coeff	 1105 1123 1.60642e+06 808.62
pair_coeff	 1110 1126 906140 607.312
pair_coeff	 1108 1127 544494 470.772
pair_coeff	 1110 1127 806976 573.119
pair_coeff	 1111 1127 1.66853e+06 824.103
pair_coeff	 748 760 1.60919e+06 809.315
pair_coeff	 747 763 296341 347.304
pair_coeff	 748 763 820470 577.89
pair_coeff	 733 1158 699883 533.736
pair_coeff	 733 1159 791239 567.503
pair_coeff	 735 1158 258565 324.414
pair_coeff	 734 1159 725939 543.581
pair_coeff	 735 1159 20719.1 91.8333
pair_coeff	 1132 1146 551194 473.66
pair_coeff	 1133 1146 236186 310.057
pair_coeff	 1128 1148 1.09601e+06 667.915
pair_coeff	 1128 1149 1.46474e+06 772.136
pair_coeff	 1130 1149 331969 367.59
pair_coeff	 722 742 993531 635.924
pair_coeff	 724 741 183617 273.383
pair_coeff	 724 742 800333 570.755
pair_coeff	 737 744 1.08791e+06 665.444
pair_coeff	 736 744 603748 495.726
pair_coeff	 734 749 887191 600.929
pair_coeff	 736 749 1.14848e+06 683.715
pair_coeff	 724 744 297017 347.7
pair_coeff	 1154 1171 1.67826e+06 826.503
pair_coeff	 1158 1184 486122 256.818
pair_coeff	 735 1184 787662 566.219
pair_coeff	 1154 1168 251894 320.201
pair_coeff	 1148 1167 866142 593.757
pair_coeff	 1155 1168 1.4961e+06 780.359
pair_coeff	 710 1179 801912 571.318
pair_coeff	 711 1179 1.21621e+06 703.587
pair_coeff	 712 1179 56322 151.41
pair_coeff	 734 1179 588013 489.224
pair_coeff	 735 1179 555581 475.541
pair_coeff	 736 1179 341514 372.836
pair_coeff	 733 1178 1.11708e+06 674.306
pair_coeff	 710 1178 654601 516.182
pair_coeff	 712 1178 646474 512.967
pair_coeff	 734 1177 1.32843e+06 735.333
pair_coeff	 735 1177 255248 322.326
pair_coeff	 734 1178 178532 269.571
pair_coeff	 735 1178 148065 245.494
pair_coeff	 736 1178 429819 418.27
pair_coeff	 1168 1187 1.51286e+06 784.718
pair_coeff	 1175 1185 1.41883e+06 759.94
pair_coeff	 1174 1187 1.15697e+06 686.237
pair_coeff	 1174 1191 861862 592.288
pair_coeff	 1175 1191 770042 559.85
pair_coeff	 1174 1188 159289 254.629
pair_coeff	 1175 1188 598735 493.664
pair_coeff	 1172 1189 1.36591e+06 745.632
pair_coeff	 1174 1189 714522 539.29
pair_coeff	 1175 1189 426101 416.457
pair_coeff	 963 975 689339 529.701
pair_coeff	 962 977 403147 405.085
pair_coeff	 962 978 144096 242.181
pair_coeff	 963 978 154731 250.959
pair_coeff	 40 998 1.17528e+06 691.647
pair_coeff	 41 998 1.51277e+06 784.695
pair_coeff	 42 998 918364 611.395
pair_coeff	 985 998 86731 187.889
pair_coeff	 44 1003 1.39261e+06 752.885
pair_coeff	 44 1006 694120 531.534
pair_coeff	 45 1006 1.58947e+06 804.342
pair_coeff	 983 1004 560883 477.805
pair_coeff	 985 1004 438358 422.405
pair_coeff	 476 1003 1.20284e+06 699.709
pair_coeff	 986 1004 509860 455.554
pair_coeff	 1007 1022 522291 461.074
pair_coeff	 1008 1022 316677 359.023
pair_coeff	 1005 1022 676387 524.701
pair_coeff	 942 956 128785 228.953
pair_coeff	 943 956 973296 629.415
pair_coeff	 940 957 1.02905e+06 647.191
pair_coeff	 942 957 489301 446.275
pair_coeff	 943 957 729206 544.803
pair_coeff	 960 979 1.56654e+06 798.519
pair_coeff	 962 979 904868 606.886
pair_coeff	 963 979 137918 236.932
pair_coeff	 460 962 575701 484.075
pair_coeff	 459 963 538952 468.37
pair_coeff	 460 963 13114 73.0605
pair_coeff	 444 963 1.45623e+06 769.891
pair_coeff	 963 984 1.34752e+06 740.598
pair_coeff	 984 1001 158891 254.31
pair_coeff	 985 1001 5389.15 46.8354
pair_coeff	 476 1001 903642 606.475
pair_coeff	 460 984 825526 579.669
pair_coeff	 460 985 1.32635e+06 734.758
pair_coeff	 477 985 257306 323.623
pair_coeff	 986 1001 1.15881e+06 686.785
pair_coeff	 42 1002 588566 489.454
pair_coeff	 43 1002 180510 271.06
pair_coeff	 44 1002 486804 445.135
pair_coeff	 45 1002 318400 359.998
pair_coeff	 33 476 1.04853e+06 653.289
pair_coeff	 34 476 491719 447.376
pair_coeff	 46 1002 1.27937e+06 721.626
pair_coeff	 33 1020 636220 508.883
pair_coeff	 34 1020 19436.3 88.9449
pair_coeff	 1003 1020 1.41751e+06 759.587
pair_coeff	 1007 1020 1.53242e+06 789.774
pair_coeff	 985 1002 625078 504.407
pair_coeff	 476 1002 274273 334.123
pair_coeff	 476 1005 361203 383.433
pair_coeff	 476 1020 30627.8 111.653
pair_coeff	 1002 1020 1.53712e+06 790.984
pair_coeff	 34 1018 1.28206e+06 722.383
pair_coeff	 1007 1021 262002 326.562
pair_coeff	 1008 1021 949041 621.522
pair_coeff	 1021 1040 1.08704e+06 665.177
pair_coeff	 1027 1040 1.61243e+06 810.13
pair_coeff	 1027 1041 164903 259.077
pair_coeff	 1028 1038 1.28423e+06 722.997
pair_coeff	 1028 1041 511943 456.483
pair_coeff	 947 959 880607 598.695
pair_coeff	 942 959 349127 376.969
pair_coeff	 460 964 724189 542.925
pair_coeff	 461 964 1.66496e+06 823.22
pair_coeff	 66 461 1.26005e+06 716.157
pair_coeff	 67 461 44502.6 134.588
pair_coeff	 441 461 762437 557.078
pair_coeff	 445 462 867212 594.124
pair_coeff	 446 459 965027 626.735
pair_coeff	 446 462 272240 332.882
pair_coeff	 53 471 418034 412.496
pair_coeff	 53 477 162034 256.813
pair_coeff	 53 478 54339 148.72
pair_coeff	 52 470 1.22842e+06 707.111
pair_coeff	 52 471 205315 289.084
pair_coeff	 51 477 1.21309e+06 702.686
pair_coeff	 52 477 457721 431.633
pair_coeff	 52 478 174688 266.653
pair_coeff	 58 478 1.37775e+06 748.858
pair_coeff	 55 470 406554 406.793
pair_coeff	 55 471 1.46292e+06 771.659
pair_coeff	 52 472 670480 522.405
pair_coeff	 52 474 1.51132e+06 784.318
pair_coeff	 51 475 986901 633.798
pair_coeff	 52 475 1.23054e+06 707.722
pair_coeff	 71 473 1.42262e+06 760.954
pair_coeff	 1047 1060 1.5388e+06 791.418
pair_coeff	 1048 1058 874384 596.575
pair_coeff	 66 497 328915 365.895
pair_coeff	 67 463 1.50343e+06 782.268
pair_coeff	 68 463 307771 353.939
pair_coeff	 67 491 1.21132e+06 702.171
pair_coeff	 67 492 512761 456.848
pair_coeff	 67 497 485844 444.695
pair_coeff	 68 497 84129.4 185.05
pair_coeff	 67 498 1.14676e+06 683.205
pair_coeff	 68 498 1.11034e+06 672.268
pair_coeff	 69 497 1.01619e+06 643.136
pair_coeff	 85 492 1.50401e+06 782.418
pair_coeff	 85 497 204694 288.647
pair_coeff	 86 497 570699 481.968
pair_coeff	 85 498 780560 563.66
pair_coeff	 88 497 1.04027e+06 650.71
pair_coeff	 89 497 815065 575.984
pair_coeff	 463 497 1.00588e+06 639.865
pair_coeff	 463 498 238796 311.766
pair_coeff	 464 498 736105 547.374
pair_coeff	 84 490 919257 611.692
pair_coeff	 83 491 661304 518.818
pair_coeff	 84 491 218015 297.891
pair_coeff	 84 492 1.23447e+06 708.85
pair_coeff	 83 497 172108 264.676
pair_coeff	 84 497 799712 570.533
pair_coeff	 83 498 177991 269.162
pair_coeff	 84 498 192275 279.754
pair_coeff	 76 497 1.36545e+06 745.508
pair_coeff	 82 497 307458 353.759
pair_coeff	 76 498 393928 400.426
pair_coeff	 82 498 497078 449.808
pair_coeff	 443 463 1.44732e+06 767.532
pair_coeff	 437 490 473265 438.901
pair_coeff	 53 465 243588 314.878
pair_coeff	 52 465 386084 396.42
pair_coeff	 58 465 236407 310.202
pair_coeff	 54 465 735484 547.143
pair_coeff	 55 465 52095.7 145.618
pair_coeff	 74 464 1.13231e+06 678.886
pair_coeff	 74 465 836474 583.5
pair_coeff	 57 70 569739 481.562
pair_coeff	 56 72 704800 535.608
pair_coeff	 57 72 436021 421.277
pair_coeff	 71 107 51503.6 144.788
pair_coeff	 107 1075 76632.7 176.613
pair_coeff	 106 1075 1.35634e+06 743.018
pair_coeff	 801 1075 1.33786e+06 737.939
pair_coeff	 1055 1075 248758 183.714
pair_coeff	 127 1075 1.63556e+06 815.919
pair_coeff	 105 1075 969998 628.347
pair_coeff	 1075 1098 90449.8 110.779
pair_coeff	 1072 1098 419535 238.582
pair_coeff	 801 1098 472887 438.726
pair_coeff	 800 1098 432318 419.484
pair_coeff	 1053 1072 133015 134.34
pair_coeff	 1054 1072 332229 212.311
pair_coeff	 1051 1072 222868 173.891
pair_coeff	 1073 1098 109882 122.101
pair_coeff	 1074 1098 53829.7 85.4603
pair_coeff	 1076 1098 274058 192.83
pair_coeff	 1061 1083 797083 569.595
pair_coeff	 1070 1099 547139 272.46
pair_coeff	 1073 1099 469903 252.498
pair_coeff	 1080 1099 385961 228.837
pair_coeff	 1063 1083 1.56746e+06 798.754
pair_coeff	 1067 1083 1.59852e+06 806.627
pair_coeff	 1067 1099 1.58406e+06 802.971
pair_coeff	 85 512 535906 467.045
pair_coeff	 493 511 288851 197.966
pair_coeff	 493 512 139422 137.537
pair_coeff	 492 512 331365 212.035
pair_coeff	 488 505 651134 514.813
pair_coeff	 83 512 1.69063e+06 829.543
pair_coeff	 84 512 309885 355.152
pair_coeff	 488 512 1.67117e+06 824.754
pair_coeff	 489 504 1.03944e+06 650.45
pair_coeff	 489 505 188410 276.927
pair_coeff	 84 488 215655 296.275
pair_coeff	 437 488 303887 351.698
pair_coeff	 57 73 1.28567e+06 723.402
pair_coeff	 71 108 517092 458.773
pair_coeff	 73 108 1.14994e+06 684.15
pair_coeff	 71 106 696894 532.596
pair_coeff	 107 801 657585 517.357
pair_coeff	 107 802 565022 479.564
pair_coeff	 108 802 341434 372.793
pair_coeff	 108 803 394127 400.527
pair_coeff	 106 801 294468 346.205
pair_coeff	 106 802 146725 244.38
pair_coeff	 106 803 529521 464.254
pair_coeff	 109 802 1.07389e+06 661.141
pair_coeff	 109 803 244370 315.383
pair_coeff	 103 801 770564 560.04
pair_coeff	 105 801 139289 238.107
pair_coeff	 102 802 1.56718e+06 798.682
pair_coeff	 103 802 917122 610.981
pair_coeff	 105 802 275877 335.098
pair_coeff	 102 803 201115 286.112
pair_coeff	 103 803 318983 360.328
pair_coeff	 105 803 503136 452.54
pair_coeff	 1098 1115 215378 170.944
pair_coeff	 1098 1116 403163 233.88
pair_coeff	 1099 1115 246970 183.052
pair_coeff	 801 1096 624308 504.096
pair_coeff	 801 1116 1.34638e+06 740.283
pair_coeff	 800 1094 617660 501.405
pair_coeff	 798 1096 683388 527.41
pair_coeff	 800 1096 27624 106.037
pair_coeff	 800 1097 585159 488.035
pair_coeff	 1094 1115 115337 125.094
pair_coeff	 1096 1115 31090.5 64.9482
pair_coeff	 1097 1115 52321.7 84.2548
pair_coeff	 800 1116 509812 455.532
pair_coeff	 1096 1116 115323 125.087
pair_coeff	 1097 1116 306873 204.048
pair_coeff	 1093 1115 419083 238.454
pair_coeff	 1100 1115 549471 273.04
pair_coeff	 1079 1094 228109 175.924
pair_coeff	 1073 1096 544737 271.861
pair_coeff	 1074 1096 356125 219.814
pair_coeff	 1076 1096 127137 131.338
pair_coeff	 1079 1096 206582 167.417
pair_coeff	 1080 1096 383922 228.231
pair_coeff	 1073 1097 134247 134.96
pair_coeff	 1074 1097 173657 153.497
pair_coeff	 1076 1097 328685 211.176
pair_coeff	 1080 1097 246007 182.695
pair_coeff	 102 798 1.10457e+06 670.519
pair_coeff	 103 798 164472 258.738
pair_coeff	 104 798 106718 208.417
pair_coeff	 105 798 508521 454.955
pair_coeff	 103 800 418180 412.568
pair_coeff	 104 800 533628 466.051
pair_coeff	 105 800 215239 295.988
pair_coeff	 1077 1094 241780 181.119
pair_coeff	 1078 1094 458791 249.495
pair_coeff	 1077 1096 99982.8 116.471
pair_coeff	 1078 1096 459952 249.81
pair_coeff	 799 1094 559716 477.307
pair_coeff	 799 1096 572077 482.549
pair_coeff	 1094 1114 69947.4 97.4181
pair_coeff	 1096 1114 113623 124.162
pair_coeff	 1093 1114 231275 177.141
pair_coeff	 1067 1093 554804 475.208
pair_coeff	 1065 1100 737837 548.017
pair_coeff	 1066 1100 1.61329e+06 810.345
pair_coeff	 1067 1100 198372 284.155
pair_coeff	 1095 1114 166518 150.309
pair_coeff	 1090 1114 769240 559.558
pair_coeff	 1090 1103 1.56089e+06 797.076
pair_coeff	 509 521 1.39804e+06 754.352
pair_coeff	 79 787 1.27214e+06 719.585
pair_coeff	 108 788 292447 345.015
pair_coeff	 108 793 928685 614.821
pair_coeff	 80 786 111828 213.349
pair_coeff	 80 787 321999 362.028
pair_coeff	 768 787 1.26193e+06 716.691
pair_coeff	 109 788 92981.1 194.541
pair_coeff	 109 793 544339 470.705
pair_coeff	 94 785 1.25557e+06 714.884
pair_coeff	 96 785 1.06724e+06 659.09
pair_coeff	 96 788 1.14667e+06 683.179
pair_coeff	 108 794 534165 466.286
pair_coeff	 109 794 129219 229.339
pair_coeff	 109 795 496827 449.694
pair_coeff	 109 796 1.55676e+06 796.023
pair_coeff	 109 797 1.01782e+06 643.651
pair_coeff	 102 794 299653 349.24
pair_coeff	 102 795 309747 355.073
pair_coeff	 102 796 226288 303.491
pair_coeff	 103 796 879212 598.22
pair_coeff	 104 796 1.27482e+06 720.341
pair_coeff	 102 797 152883 249.456
pair_coeff	 103 797 136854 236.017
pair_coeff	 104 797 292114 344.818
pair_coeff	 105 797 770636 560.066
pair_coeff	 96 794 817104 576.704
pair_coeff	 96 795 97919.7 199.641
pair_coeff	 96 796 273163 333.446
pair_coeff	 101 794 1.35607e+06 742.942
pair_coeff	 101 795 238735 311.725
pair_coeff	 101 796 113668 215.096
pair_coeff	 101 797 528075 463.62
pair_coeff	 803 1121 1.65273e+06 820.191
pair_coeff	 1094 1113 401676 233.449
pair_coeff	 798 1121 276804 335.661
pair_coeff	 800 1121 978639 631.14
pair_coeff	 798 1122 594162 491.775
pair_coeff	 800 1122 697896 532.978
pair_coeff	 797 1121 392688 399.795
pair_coeff	 1095 1113 259171 187.52
pair_coeff	 799 1113 1.68468e+06 828.082
pair_coeff	 799 1121 781928 564.154
pair_coeff	 799 1122 896395 604.037
pair_coeff	 1088 1105 982366 632.34
pair_coeff	 1095 1107 1.19491e+06 697.399
pair_coeff	 1090 1104 214451 295.446
pair_coeff	 1091 1104 1.03417e+06 648.798
pair_coeff	 1090 1105 505813 453.742
pair_coeff	 1091 1105 441531 423.931
pair_coeff	 1090 1107 197394 283.453
pair_coeff	 1091 1107 375657 391.03
pair_coeff	 509 525 382977 394.821
pair_coeff	 509 526 1.31375e+06 731.259
pair_coeff	 506 525 1.20381e+06 699.991
pair_coeff	 508 525 590400 490.216
pair_coeff	 509 524 651735 515.05
pair_coeff	 508 524 170118 263.142
pair_coeff	 765 783 324933 363.673
pair_coeff	 765 784 324743 363.567
pair_coeff	 745 764 1.16731e+06 689.297
pair_coeff	 747 764 791550 567.614
pair_coeff	 748 764 373482 389.896
pair_coeff	 1154 1169 666286 520.768
pair_coeff	 1152 1169 957321 624.228
pair_coeff	 1155 1169 817761 576.936
pair_coeff	 985 1016 953547 622.996
pair_coeff	 460 988 802665 571.586
pair_coeff	 471 1016 768235 559.192
pair_coeff	 477 1016 647668 513.441
pair_coeff	 478 1016 981279 631.99
pair_coeff	 472 1016 363445 384.622
pair_coeff	 474 1016 218451 298.189
pair_coeff	 475 1016 278971 336.972
pair_coeff	 987 1016 66182 94.7597
pair_coeff	 988 1016 79635.5 103.946
pair_coeff	 989 1016 88282.9 109.444
pair_coeff	 990 1016 67954.8 96.0204
pair_coeff	 996 1016 469262 252.326
pair_coeff	 997 1016 60689.5 90.7425
pair_coeff	 444 988 554654 475.144
pair_coeff	 444 989 1.11511e+06 673.711
pair_coeff	 445 989 790160 567.116
pair_coeff	 447 989 510100 455.661
pair_coeff	 446 988 477115 440.683
pair_coeff	 446 989 34069.6 117.76
pair_coeff	 212 994 548504 472.503
pair_coeff	 192 994 442830 424.554
pair_coeff	 457 989 146657 244.324
pair_coeff	 455 990 464288 434.718
pair_coeff	 456 990 511096 456.105
pair_coeff	 457 990 165015 259.165
pair_coeff	 456 994 1.00323e+06 639.019
pair_coeff	 456 997 1.50083e+06 781.592
pair_coeff	 193 994 671963 522.982
pair_coeff	 448 989 1.58877e+06 804.164
pair_coeff	 458 989 925971 613.922
pair_coeff	 984 1017 1.61434e+06 810.61
pair_coeff	 985 1017 173580 265.805
pair_coeff	 476 1017 464887 434.999
pair_coeff	 477 1017 1.11181e+06 672.711
pair_coeff	 472 1014 1.3823e+06 750.092
pair_coeff	 474 1014 1.53284e+06 789.884
pair_coeff	 474 1017 744220 550.383
pair_coeff	 475 1017 314236 357.637
pair_coeff	 474 1036 336087 369.863
pair_coeff	 996 1009 563676 478.993
pair_coeff	 987 1010 421849 239.239
pair_coeff	 994 1010 217403 171.746
pair_coeff	 996 1010 49079.8 81.6028
pair_coeff	 997 1010 122912 129.137
pair_coeff	 994 1011 81871.6 105.395
pair_coeff	 996 1011 111418 122.951
pair_coeff	 997 1011 345124 216.392
pair_coeff	 994 1012 158236 146.523
pair_coeff	 996 1012 492483 258.493
pair_coeff	 990 1013 273312 192.567
pair_coeff	 994 1013 201562 165.37
pair_coeff	 996 1013 427996 240.976
pair_coeff	 997 1013 399379 232.78
pair_coeff	 989 1014 215115 170.84
pair_coeff	 990 1014 61651.6 91.4588
pair_coeff	 997 1014 180929 156.678
pair_coeff	 986 1017 385136 395.933
pair_coeff	 987 1017 43420.8 76.7543
pair_coeff	 988 1017 276052 193.53
pair_coeff	 990 1017 301715 202.326
pair_coeff	 996 1017 119425 127.292
pair_coeff	 997 1017 47501.3 80.2799
pair_coeff	 1010 1036 416325 237.668
pair_coeff	 1011 1036 113174 123.916
pair_coeff	 1012 1036 371277 224.441
pair_coeff	 1013 1036 90092.9 110.56
pair_coeff	 1014 1036 255563 186.21
pair_coeff	 469 1014 1.57392e+06 800.396
pair_coeff	 995 1011 268892 191.004
pair_coeff	 995 1012 113650 124.176
pair_coeff	 192 1012 785939 565.599
pair_coeff	 993 1011 234728 178.458
pair_coeff	 991 1013 142862 139.223
pair_coeff	 993 1013 108409 121.279
pair_coeff	 991 1014 103773 118.658
pair_coeff	 992 1014 454881 248.429
pair_coeff	 993 1014 374037 225.274
pair_coeff	 173 1011 1.35681e+06 743.146
pair_coeff	 175 1011 569379 481.41
pair_coeff	 173 1012 1.15398e+06 685.353
pair_coeff	 174 1012 1.28062e+06 721.978
pair_coeff	 175 1012 39373.5 126.595
pair_coeff	 173 1013 67700 166
pair_coeff	 174 1013 1.03529e+06 649.149
pair_coeff	 175 1013 422971 414.925
pair_coeff	 173 1014 1.14469e+06 682.587
pair_coeff	 171 1013 1.34881e+06 740.951
pair_coeff	 172 1013 993022 635.761
pair_coeff	 172 1014 1.26139e+06 716.536
pair_coeff	 1007 1024 286066 341.23
pair_coeff	 1008 1024 311085 355.84
pair_coeff	 1007 1037 539072 468.422
pair_coeff	 1012 1024 1.15432e+06 685.451
pair_coeff	 1012 1030 224422 174.496
pair_coeff	 1011 1037 147142 141.294
pair_coeff	 1012 1037 128077 131.823
pair_coeff	 1013 1037 430219 241.601
pair_coeff	 175 1029 1.28102e+06 722.091
pair_coeff	 175 1030 383262 394.968
pair_coeff	 173 1031 1.43799e+06 765.055
pair_coeff	 174 1031 313331 357.121
pair_coeff	 175 1031 75240.5 175.001
pair_coeff	 174 1032 194743 281.544
pair_coeff	 175 1032 60707.1 157.193
pair_coeff	 176 1032 344265 374.335
pair_coeff	 150 1031 711812 538.266
pair_coeff	 152 1031 1.00769e+06 640.438
pair_coeff	 150 1032 442400 424.348
pair_coeff	 151 1032 835062 583.007
pair_coeff	 152 1032 54414 148.823
pair_coeff	 1025 1042 868867 594.69
pair_coeff	 1027 1042 432570 419.607
pair_coeff	 1027 1044 309450 354.903
pair_coeff	 1028 1042 194834 281.609
pair_coeff	 1028 1043 1.33644e+06 737.545
pair_coeff	 1028 1044 228396 304.901
pair_coeff	 425 440 376115 391.268
pair_coeff	 426 440 197796 283.742
pair_coeff	 423 440 547539 472.087
pair_coeff	 425 442 337759 370.781
pair_coeff	 426 442 533669 466.069
pair_coeff	 446 468 103051 204.805
pair_coeff	 446 469 141823 240.263
pair_coeff	 472 1015 1.16408e+06 688.343
pair_coeff	 473 1015 728984 544.72
pair_coeff	 472 1035 373920 390.125
pair_coeff	 473 1035 20213.1 90.7049
pair_coeff	 474 1035 636871 509.143
pair_coeff	 989 1015 271785 192.029
pair_coeff	 990 1015 187410 159.46
pair_coeff	 1013 1035 230166 176.715
pair_coeff	 1014 1035 141460 138.538
pair_coeff	 468 1015 1.1306e+06 678.373
pair_coeff	 469 1015 42917 132.169
pair_coeff	 1015 1035 61995.6 91.7137
pair_coeff	 127 1035 1.02669e+06 646.45
pair_coeff	 991 1015 158537 146.662
pair_coeff	 992 1015 177921 155.37
pair_coeff	 173 1015 714602 539.32
pair_coeff	 171 1015 891477 602.378
pair_coeff	 172 1015 63573.8 160.862
pair_coeff	 149 1035 92131.3 193.65
pair_coeff	 473 1034 986979 633.823
pair_coeff	 1013 1033 500732 260.649
pair_coeff	 1011 1034 523014 266.385
pair_coeff	 1013 1034 97581.6 115.063
pair_coeff	 1014 1034 253750 185.548
pair_coeff	 1036 1055 426672 240.603
pair_coeff	 1036 1056 449347 246.913
pair_coeff	 1031 1054 352141 218.581
pair_coeff	 1030 1056 248758 183.714
pair_coeff	 1031 1056 136699 136.187
pair_coeff	 1037 1056 459973 249.816
pair_coeff	 1015 1034 415194 237.345
pair_coeff	 1035 1054 238446 179.866
pair_coeff	 1035 1055 31292.2 65.1586
pair_coeff	 1033 1053 236694 179.204
pair_coeff	 1033 1054 69219.6 96.9099
pair_coeff	 1034 1054 103312 118.394
pair_coeff	 1033 1055 149584 142.461
pair_coeff	 1034 1055 52634.3 84.5061
pair_coeff	 1033 1056 139317 137.485
pair_coeff	 1034 1056 237195 179.393
pair_coeff	 126 1053 892019 602.561
pair_coeff	 127 1053 654536 516.156
pair_coeff	 128 1053 37198.7 123.049
pair_coeff	 129 1053 757501 555.272
pair_coeff	 127 1054 984615 633.064
pair_coeff	 128 1054 938533 618.072
pair_coeff	 126 1055 1.32515e+06 734.424
pair_coeff	 127 1055 79342.8 179.708
pair_coeff	 128 1055 820863 578.029
pair_coeff	 173 1033 379104 392.82
pair_coeff	 174 1033 348089 376.409
pair_coeff	 175 1033 363054 384.415
pair_coeff	 149 1033 353645 379.401
pair_coeff	 149 1034 906440 607.413
pair_coeff	 148 1033 730119 545.144
pair_coeff	 150 1033 57537.6 153.035
pair_coeff	 151 1033 1.56288e+06 797.585
pair_coeff	 152 1033 1.38327e+06 750.356
pair_coeff	 150 1053 327319 365.006
pair_coeff	 151 1053 870650 595.3
pair_coeff	 152 1053 1.16613e+06 688.951
pair_coeff	 1032 1050 333849 212.828
pair_coeff	 1027 1057 362113 383.916
pair_coeff	 1030 1057 451945 247.626
pair_coeff	 1031 1057 212257 169.701
pair_coeff	 1032 1057 285221 196.718
pair_coeff	 128 1051 600175 494.258
pair_coeff	 128 1052 428831 417.789
pair_coeff	 129 1052 493494 448.183
pair_coeff	 152 1049 983234 632.62
pair_coeff	 152 1050 558152 476.64
pair_coeff	 150 1051 652313 515.279
pair_coeff	 151 1051 331824 367.509
pair_coeff	 152 1051 128643 228.827
pair_coeff	 150 1052 663834 519.809
pair_coeff	 151 1052 86806.6 187.971
pair_coeff	 152 1052 46541.5 137.637
pair_coeff	 153 1052 305551 352.66
pair_coeff	 1047 1061 110718 212.287
pair_coeff	 1047 1062 442695 424.489
pair_coeff	 1048 1061 227458 304.274
pair_coeff	 1045 1062 1.10126e+06 669.513
pair_coeff	 1048 1062 111942 213.458
pair_coeff	 463 485 642136 511.244
pair_coeff	 464 485 986815 633.771
pair_coeff	 437 485 495469 449.079
pair_coeff	 425 439 467229 436.093
pair_coeff	 426 439 1.24668e+06 712.346
pair_coeff	 464 482 1.49958e+06 781.266
pair_coeff	 74 467 153213 249.725
pair_coeff	 75 467 587315 488.933
pair_coeff	 74 481 1.20217e+06 699.515
pair_coeff	 75 481 620420 502.524
pair_coeff	 445 466 1.52655e+06 788.259
pair_coeff	 445 480 914007 609.943
pair_coeff	 446 466 181632 271.901
pair_coeff	 469 479 388164 397.486
pair_coeff	 446 480 250951 319.601
pair_coeff	 468 480 392125 399.509
pair_coeff	 469 480 79600.9 180
pair_coeff	 92 481 43219.4 132.634
pair_coeff	 438 482 1.48071e+06 776.336
pair_coeff	 107 127 175200 154.178
pair_coeff	 103 125 558800 275.348
pair_coeff	 105 125 124279 129.853
pair_coeff	 105 126 528803 267.855
pair_coeff	 107 1074 1.06337e+06 657.895
pair_coeff	 107 1076 809810 574.124
pair_coeff	 106 1076 1.13788e+06 680.553
pair_coeff	 801 1076 840037 584.741
pair_coeff	 800 1076 288764 342.836
pair_coeff	 1053 1071 555989 274.655
pair_coeff	 1053 1073 255710 186.263
pair_coeff	 1052 1070 366510 222.996
pair_coeff	 1047 1071 485320 444.456
pair_coeff	 1050 1071 510494 263.178
pair_coeff	 1051 1071 215416 170.959
pair_coeff	 1052 1071 329149 211.325
pair_coeff	 128 1073 970916 628.644
pair_coeff	 129 1073 1.59017e+06 804.518
pair_coeff	 126 1074 1.38252e+06 750.153
pair_coeff	 128 1074 431070 418.878
pair_coeff	 129 1074 1.441e+06 765.854
pair_coeff	 125 1076 1.48882e+06 778.459
pair_coeff	 126 1076 665954 520.639
pair_coeff	 128 1076 323911 363.101
pair_coeff	 129 1076 383100 394.885
pair_coeff	 128 1079 1.64229e+06 817.598
pair_coeff	 129 1079 201981 286.727
pair_coeff	 128 1080 1.56707e+06 798.654
pair_coeff	 129 1080 596383 492.693
pair_coeff	 105 1074 1.2326e+06 708.313
pair_coeff	 103 1076 1.10353e+06 670.203
pair_coeff	 104 1076 1.00757e+06 640.4
pair_coeff	 105 1076 57102.1 152.454
pair_coeff	 130 1076 1.0074e+06 640.347
pair_coeff	 131 1076 1.5177e+06 785.973
pair_coeff	 130 1079 494284 448.541
pair_coeff	 1047 1064 169792 262.889
pair_coeff	 1048 1063 578892 485.415
pair_coeff	 1048 1064 77077.9 177.125
pair_coeff	 488 503 457191 431.383
pair_coeff	 436 489 1.49501e+06 780.075
pair_coeff	 437 489 6500.82 51.4397
pair_coeff	 489 503 119983 220.991
pair_coeff	 486 503 924622 613.474
pair_coeff	 84 486 121901 222.75
pair_coeff	 84 499 1.51845e+06 786.168
pair_coeff	 75 483 665125 520.314
pair_coeff	 76 483 438929 422.68
pair_coeff	 436 484 1.58306e+06 802.717
pair_coeff	 437 484 197620 283.616
pair_coeff	 437 486 887281 600.959
pair_coeff	 437 487 1.24367e+06 711.487
pair_coeff	 466 483 974257 629.725
pair_coeff	 489 499 976406 630.419
pair_coeff	 74 92 1.17109e+06 690.413
pair_coeff	 75 92 153035 249.58
pair_coeff	 106 124 233612 178.033
pair_coeff	 103 124 160065 147.368
pair_coeff	 104 124 501055 260.733
pair_coeff	 105 124 80168.7 104.293
pair_coeff	 800 1077 1.35718e+06 743.247
pair_coeff	 800 1078 1.11608e+06 674.002
pair_coeff	 798 1095 755794 554.646
pair_coeff	 800 1095 569692 481.542
pair_coeff	 128 1077 683507 527.455
pair_coeff	 129 1077 138893 237.768
pair_coeff	 129 1078 585908 488.347
pair_coeff	 104 1077 987416 633.964
pair_coeff	 105 1077 910513 608.776
pair_coeff	 103 1078 495450 449.07
pair_coeff	 104 1078 29185.2 108.992
pair_coeff	 105 1078 447384 426.731
pair_coeff	 1077 1095 390650 230.222
pair_coeff	 1078 1095 191764 161.301
pair_coeff	 799 1078 778854 563.044
pair_coeff	 799 1095 33936.9 117.53
pair_coeff	 130 1077 165861 259.828
pair_coeff	 131 1077 795937 569.185
pair_coeff	 130 1078 113658 215.087
pair_coeff	 131 1078 280759 338.05
pair_coeff	 122 1078 1.00135e+06 638.42
pair_coeff	 1065 1087 619553 502.173
pair_coeff	 1066 1087 161384 256.298
pair_coeff	 1067 1087 87966 189.222
pair_coeff	 1068 1087 45460.8 136.029
pair_coeff	 1067 1092 874393 596.578
pair_coeff	 1068 1092 792995 568.132
pair_coeff	 1066 1086 740979 549.183
pair_coeff	 84 501 135022 234.432
pair_coeff	 84 502 1.232e+06 708.14
pair_coeff	 488 502 147295 244.855
pair_coeff	 489 502 303624 351.546
pair_coeff	 103 799 1.00326e+06 639.03
pair_coeff	 104 799 144734 242.716
pair_coeff	 228 247 1.38075e+06 749.672
pair_coeff	 211 995 1.5056e+06 782.833
pair_coeff	 212 995 309134 354.722
pair_coeff	 192 209 989399 634.6
pair_coeff	 192 995 14536.2 76.9201
pair_coeff	 191 211 508727 262.722
pair_coeff	 193 211 181656 156.993
pair_coeff	 191 995 340682 372.382
pair_coeff	 193 995 414248 410.624
pair_coeff	 192 204 732733 546.119
pair_coeff	 174 192 416321 237.667
pair_coeff	 175 192 83218.9 106.259
pair_coeff	 187 204 57741.3 153.305
pair_coeff	 188 204 153719 250.137
pair_coeff	 211 454 956722 624.032
pair_coeff	 212 454 756327 554.842
pair_coeff	 212 455 607206 497.144
pair_coeff	 211 456 329308 366.113
pair_coeff	 212 456 14237.3 76.1251
pair_coeff	 238 454 797060 569.587
pair_coeff	 239 454 341239 372.687
pair_coeff	 238 455 439590 422.998
pair_coeff	 239 455 370571 388.374
pair_coeff	 239 456 225912 303.238
pair_coeff	 238 457 584460 487.744
pair_coeff	 195 452 1.26238e+06 716.819
pair_coeff	 195 454 1.43345e+06 763.845
pair_coeff	 240 454 502749 452.366
pair_coeff	 240 456 893954 603.214
pair_coeff	 234 452 224910 302.565
pair_coeff	 235 452 518115 459.227
pair_coeff	 236 452 80219.2 180.698
pair_coeff	 237 452 507427 454.465
pair_coeff	 233 454 497211 449.868
pair_coeff	 234 454 236928 310.544
pair_coeff	 236 454 90791.3 192.237
pair_coeff	 237 454 115944 217.239
pair_coeff	 236 455 922919 612.909
pair_coeff	 237 455 220215 299.391
pair_coeff	 237 456 732782 546.137
pair_coeff	 237 457 1.3562e+06 742.979
pair_coeff	 213 452 1.07016e+06 659.993
pair_coeff	 215 452 1.02275e+06 645.205
pair_coeff	 213 454 47003.7 138.318
pair_coeff	 214 454 972464 629.145
pair_coeff	 215 454 785029 565.271
pair_coeff	 213 455 705601 535.913
pair_coeff	 213 456 325531 364.008
pair_coeff	 431 452 299593 201.614
pair_coeff	 433 452 542976 271.421
pair_coeff	 211 993 1.38989e+06 752.15
pair_coeff	 212 993 423591 415.229
pair_coeff	 192 993 428643 417.698
pair_coeff	 454 991 752611 553.477
pair_coeff	 455 991 118184 219.328
pair_coeff	 456 991 200458 285.645
pair_coeff	 457 991 178931 269.871
pair_coeff	 452 992 445799 425.975
pair_coeff	 454 992 166241 260.126
pair_coeff	 455 992 96164.5 197.843
pair_coeff	 456 992 680845 526.427
pair_coeff	 457 992 143001 241.259
pair_coeff	 455 993 753759 553.899
pair_coeff	 456 993 279090 337.044
pair_coeff	 195 991 827549 580.378
pair_coeff	 195 992 37804.7 124.047
pair_coeff	 195 993 826532 580.022
pair_coeff	 173 195 378482 226.609
pair_coeff	 193 991 587632 489.065
pair_coeff	 193 992 390018 398.434
pair_coeff	 194 992 621910 503.127
pair_coeff	 191 993 551864 473.948
pair_coeff	 193 993 29302.6 109.211
pair_coeff	 194 993 815832 576.255
pair_coeff	 458 991 1.30095e+06 727.686
pair_coeff	 451 992 502091 452.07
pair_coeff	 458 992 268168 330.383
pair_coeff	 170 195 390154 230.076
pair_coeff	 171 195 92169.3 111.827
pair_coeff	 172 195 76295.4 101.743
pair_coeff	 172 992 345857 375.2
pair_coeff	 174 190 183675 157.862
pair_coeff	 175 190 275525 193.346
pair_coeff	 173 191 236040 178.956
pair_coeff	 174 191 106996 120.486
pair_coeff	 175 191 91897.4 111.662
pair_coeff	 173 193 65865.9 94.5331
pair_coeff	 174 193 161908 148.213
pair_coeff	 175 193 393947 231.192
pair_coeff	 173 194 112854 123.741
pair_coeff	 174 194 363444 222.061
pair_coeff	 176 190 210393 168.954
pair_coeff	 176 191 566358 277.204
pair_coeff	 171 193 289130 198.062
pair_coeff	 170 194 259029 187.468
pair_coeff	 171 194 98692.6 115.717
pair_coeff	 172 194 331936 212.217
pair_coeff	 150 176 252522 185.099
pair_coeff	 151 176 432855 242.34
pair_coeff	 152 176 325076 210.013
pair_coeff	 238 430 19184.7 88.3673
pair_coeff	 256 430 1.31405e+06 731.341
pair_coeff	 257 430 492818 447.876
pair_coeff	 262 430 239249 312.061
pair_coeff	 263 430 848874 587.808
pair_coeff	 236 430 494415 448.601
pair_coeff	 237 430 587522 489.02
pair_coeff	 261 427 281940 338.761
pair_coeff	 259 430 71728.7 170.868
pair_coeff	 260 430 49334.4 141.706
pair_coeff	 261 430 178056 269.211
pair_coeff	 238 458 994833 636.34
pair_coeff	 236 451 800869 570.946
pair_coeff	 429 449 440506 244.472
pair_coeff	 429 450 226007 175.112
pair_coeff	 431 449 524675 266.808
pair_coeff	 431 450 60501 90.6014
pair_coeff	 432 450 70523.1 97.8181
pair_coeff	 433 450 241660 181.074
pair_coeff	 434 450 338157 214.197
pair_coeff	 431 451 134006 134.839
pair_coeff	 432 451 476099 254.157
pair_coeff	 126 149 95132.1 113.61
pair_coeff	 127 149 26730.5 60.2223
pair_coeff	 128 149 281010 195.261
pair_coeff	 149 169 350264 217.997
pair_coeff	 149 170 146203 140.842
pair_coeff	 149 171 86925.5 108.599
pair_coeff	 149 172 107126 120.559
pair_coeff	 148 169 137113 136.394
pair_coeff	 150 169 524124 266.668
pair_coeff	 148 170 92750.4 112.179
pair_coeff	 150 170 131048 133.343
pair_coeff	 148 171 261566 188.384
pair_coeff	 150 171 461732 250.293
pair_coeff	 146 169 453594 248.077
pair_coeff	 147 169 140756 138.193
pair_coeff	 147 170 492658 258.539
pair_coeff	 126 148 102162 117.733
pair_coeff	 127 148 128397 131.987
pair_coeff	 128 148 80686.5 104.629
pair_coeff	 128 150 279433 194.712
pair_coeff	 128 154 310076 205.111
pair_coeff	 129 154 155164 145.094
pair_coeff	 148 177 332467 212.387
pair_coeff	 150 177 87561.6 108.996
pair_coeff	 151 177 178315 155.542
pair_coeff	 152 177 521144 265.909
pair_coeff	 130 154 497208 259.73
pair_coeff	 261 422 1.15287e+06 685.023
pair_coeff	 405 419 299986 349.434
pair_coeff	 406 419 577736 484.93
pair_coeff	 403 420 728125 544.399
pair_coeff	 405 420 433564 420.089
pair_coeff	 406 420 116106 217.391
pair_coeff	 406 421 467263 436.109
pair_coeff	 405 422 137287 236.39
pair_coeff	 406 422 49765.8 142.325
pair_coeff	 419 438 625112 504.421
pair_coeff	 421 438 1.6944e+06 830.466
pair_coeff	 129 144 360521 221.166
pair_coeff	 129 145 538926 270.407
pair_coeff	 125 146 103564 118.538
pair_coeff	 126 146 210480 168.989
pair_coeff	 128 146 388536 229.599
pair_coeff	 129 146 371473 224.501
pair_coeff	 125 147 370471 224.197
pair_coeff	 126 147 134538 135.106
pair_coeff	 128 147 83263.4 106.287
pair_coeff	 129 147 147985 141.698
pair_coeff	 104 131 438999 244.054
pair_coeff	 105 131 567508 277.485
pair_coeff	 124 146 555377 274.503
pair_coeff	 130 144 268686 190.931
pair_coeff	 130 145 174621 153.922
pair_coeff	 131 145 179510 156.062
pair_coeff	 130 146 267997 190.686
pair_coeff	 131 146 111646 123.077
pair_coeff	 130 147 462359 250.463
pair_coeff	 131 147 550551 273.308
pair_coeff	 119 145 447323 426.702
pair_coeff	 122 145 520781 265.816
pair_coeff	 122 146 549057 272.937
pair_coeff	 90 112 821201 578.148
pair_coeff	 92 112 44529 134.628
pair_coeff	 100 110 1.13133e+06 678.593
pair_coeff	 99 112 1.46699e+06 772.73
pair_coeff	 99 113 143696 241.844
pair_coeff	 100 113 400005 403.503
pair_coeff	 104 116 827985 580.531
pair_coeff	 104 121 1.13638e+06 680.105
pair_coeff	 103 122 408980 235.562
pair_coeff	 104 122 117817 126.432
pair_coeff	 102 123 563516 276.507
pair_coeff	 103 123 122987 129.177
pair_coeff	 104 123 130587 133.108
pair_coeff	 105 123 288515 197.851
pair_coeff	 100 115 1.16397e+06 688.313
pair_coeff	 99 116 196634 282.907
pair_coeff	 100 116 150739 247.701
pair_coeff	 99 123 537358 467.677
pair_coeff	 97 114 1.31262e+06 730.944
pair_coeff	 99 114 686054 528.437
pair_coeff	 100 114 285841 341.096
pair_coeff	 228 241 865798 593.639
pair_coeff	 208 221 1.38793e+06 751.619
pair_coeff	 207 221 527634 463.426
pair_coeff	 185 202 835173 583.046
pair_coeff	 187 202 296735 347.535
pair_coeff	 188 202 188000 276.626
pair_coeff	 187 203 972337 629.104
pair_coeff	 188 203 806667 573.009
pair_coeff	 251 267 1.54078e+06 791.927
pair_coeff	 251 268 584240 487.652
pair_coeff	 250 267 230990 306.628
pair_coeff	 248 268 783489 564.717
pair_coeff	 250 268 406931 406.981
pair_coeff	 244 266 1.06371e+06 658
pair_coeff	 228 244 247378 317.318
pair_coeff	 228 245 195598 282.161
pair_coeff	 227 244 82972.6 183.773
pair_coeff	 225 245 1.47956e+06 776.034
pair_coeff	 227 245 497559 450.025
pair_coeff	 208 224 854395 589.717
pair_coeff	 207 224 118497 219.618
pair_coeff	 212 224 1.20799e+06 701.205
pair_coeff	 212 229 697788 532.937
pair_coeff	 211 230 224787 174.638
pair_coeff	 212 230 180360 156.431
pair_coeff	 211 231 190843 160.913
pair_coeff	 205 224 1.60583e+06 808.47
pair_coeff	 213 230 225081 174.752
pair_coeff	 213 231 111569 123.034
pair_coeff	 214 231 290565 198.553
pair_coeff	 213 232 76768.6 102.058
pair_coeff	 214 232 81799.1 105.348
pair_coeff	 215 232 120375 127.798
pair_coeff	 213 240 235051 178.581
pair_coeff	 192 210 285828 196.927
pair_coeff	 191 210 212705 169.88
pair_coeff	 193 210 341059 215.114
pair_coeff	 190 216 382856 227.914
pair_coeff	 191 216 517236 264.91
pair_coeff	 193 216 393353 231.018
pair_coeff	 194 216 214390 170.552
pair_coeff	 190 217 227804 175.806
pair_coeff	 191 217 215062 170.819
pair_coeff	 193 217 469147 252.295
pair_coeff	 187 217 461392 433.361
pair_coeff	 196 216 158854 146.809
pair_coeff	 197 216 218269 172.088
pair_coeff	 197 217 540336 270.761
pair_coeff	 188 198 1.05504e+06 655.314
pair_coeff	 187 201 118200 219.342
pair_coeff	 188 201 483296 443.528
pair_coeff	 176 184 1.45973e+06 770.815
pair_coeff	 162 182 940181 618.614
pair_coeff	 164 182 295358 346.728
pair_coeff	 165 182 97990.4 199.713
pair_coeff	 165 183 1.134e+06 679.392
pair_coeff	 164 184 459097 432.281
pair_coeff	 165 184 320540 361.206
pair_coeff	 251 270 1.60581e+06 808.464
pair_coeff	 250 270 469528 437.165
pair_coeff	 262 276 402304 233.631
pair_coeff	 253 283 505552 261.901
pair_coeff	 256 283 253942 185.618
pair_coeff	 262 283 367173 223.197
pair_coeff	 263 283 160296 147.474
pair_coeff	 260 276 337902 214.116
pair_coeff	 238 253 184585 158.253
pair_coeff	 239 253 483404 256.099
pair_coeff	 238 254 351513 218.386
pair_coeff	 239 254 84967.3 107.369
pair_coeff	 238 255 361074 221.336
pair_coeff	 239 255 130682 133.156
pair_coeff	 238 256 150951 143.11
pair_coeff	 238 262 417532 238.012
pair_coeff	 238 263 101873 117.566
pair_coeff	 240 254 324192 209.727
pair_coeff	 240 255 218371 172.128
pair_coeff	 237 253 318355 207.831
pair_coeff	 237 254 120565 127.898
pair_coeff	 233 255 304924 203.399
pair_coeff	 234 255 205494 166.976
pair_coeff	 236 255 77542.6 102.571
pair_coeff	 237 255 63640.2 92.9222
pair_coeff	 236 256 87922.3 109.22
pair_coeff	 237 256 105592 119.693
pair_coeff	 236 257 152074 143.642
pair_coeff	 234 258 400853 233.209
pair_coeff	 235 258 214742 170.692
pair_coeff	 236 258 217154 171.648
pair_coeff	 237 263 298310 201.181
pair_coeff	 213 233 114742 124.772
pair_coeff	 214 233 351289 218.316
pair_coeff	 215 233 291115 198.74
pair_coeff	 215 234 415832 237.527
pair_coeff	 215 235 265313 189.729
pair_coeff	 195 213 183997 158.001
pair_coeff	 195 214 123133 129.253
pair_coeff	 195 215 68965.1 96.7316
pair_coeff	 195 453 839166 584.438
pair_coeff	 193 213 143937 139.746
pair_coeff	 194 213 171845 152.694
pair_coeff	 193 214 205882 167.133
pair_coeff	 194 214 72043.8 98.8672
pair_coeff	 194 215 143656 139.61
pair_coeff	 233 453 1.18675e+06 695.016
pair_coeff	 234 453 65458.4 163.229
pair_coeff	 235 453 36041.8 121.12
pair_coeff	 236 453 123291 224.017
pair_coeff	 213 453 969788 628.279
pair_coeff	 214 453 1.34552e+06 740.046
pair_coeff	 215 453 78803.5 179.096
pair_coeff	 196 214 216114 171.236
pair_coeff	 196 215 266528 190.163
pair_coeff	 431 453 326126 210.352
pair_coeff	 432 453 427912 240.952
pair_coeff	 433 453 65471.3 94.2495
pair_coeff	 174 197 418218 238.207
pair_coeff	 176 196 387608 229.324
pair_coeff	 176 197 170315 152.013
pair_coeff	 170 196 208702 168.274
pair_coeff	 171 196 445554 245.869
pair_coeff	 177 196 190823 160.905
pair_coeff	 177 197 286838 197.275
pair_coeff	 164 197 914620 610.147
pair_coeff	 164 181 63752.3 161.088
pair_coeff	 165 181 192663 280.036
pair_coeff	 238 429 450376 428.156
pair_coeff	 257 410 278159 336.481
pair_coeff	 258 410 201155 286.14
pair_coeff	 257 429 755254 554.448
pair_coeff	 236 429 780417 563.609
pair_coeff	 259 410 10852.2 66.4618
pair_coeff	 260 410 362076 383.897
pair_coeff	 261 410 266354 329.264
pair_coeff	 259 428 1.22411e+06 705.869
pair_coeff	 261 428 1.10198e+06 669.731
pair_coeff	 410 428 242505 181.39
pair_coeff	 259 429 131403 231.269
pair_coeff	 260 429 409146 408.088
pair_coeff	 261 429 835003 582.986
pair_coeff	 410 429 371945 224.643
pair_coeff	 279 410 1.54167e+06 792.154
pair_coeff	 393 410 150328 142.815
pair_coeff	 391 410 294878 200.021
pair_coeff	 392 410 253408 185.423
pair_coeff	 238 431 638430 509.766
pair_coeff	 257 431 451165 428.531
pair_coeff	 258 431 419977 413.454
pair_coeff	 234 431 1.05764e+06 656.12
pair_coeff	 235 431 710047 537.598
pair_coeff	 236 431 58381.9 154.154
pair_coeff	 237 431 1.14103e+06 681.496
pair_coeff	 235 432 1.66444e+06 823.092
pair_coeff	 236 432 1.63091e+06 814.759
pair_coeff	 235 433 170971 263.801
pair_coeff	 259 431 383584 395.134
pair_coeff	 410 434 462685 250.551
pair_coeff	 411 431 355506 219.623
pair_coeff	 409 432 282384 195.738
pair_coeff	 411 432 75813.9 101.421
pair_coeff	 411 433 111422 122.953
pair_coeff	 409 434 143782 139.671
pair_coeff	 411 434 153617 144.369
pair_coeff	 412 432 300165 201.806
pair_coeff	 412 433 103946 118.757
pair_coeff	 413 433 71949.3 98.8023
pair_coeff	 412 434 481542 255.606
pair_coeff	 408 434 370321 224.152
pair_coeff	 153 161 653930 515.917
pair_coeff	 151 166 972868 629.276
pair_coeff	 152 166 1.27937e+06 721.628
pair_coeff	 153 166 833625 582.505
pair_coeff	 150 167 285301 196.746
pair_coeff	 151 167 149718 142.525
pair_coeff	 153 167 217302 171.706
pair_coeff	 154 167 432443 242.224
pair_coeff	 148 168 478458 254.786
pair_coeff	 153 168 440845 244.566
pair_coeff	 154 168 196258 163.18
pair_coeff	 147 168 215992 171.188
pair_coeff	 142 158 676111 524.594
pair_coeff	 142 161 518921 459.584
pair_coeff	 141 158 112563 214.049
pair_coeff	 141 161 150726 247.69
pair_coeff	 410 435 268312 190.798
pair_coeff	 405 418 996259 636.796
pair_coeff	 405 435 292448 345.015
pair_coeff	 409 435 255301 186.114
pair_coeff	 399 418 1.13998e+06 681.181
pair_coeff	 119 135 221878 300.519
pair_coeff	 120 135 621802 503.084
pair_coeff	 117 136 1.352e+06 741.826
pair_coeff	 119 136 846247 586.898
pair_coeff	 120 136 389136 397.984
pair_coeff	 119 138 319515 360.629
pair_coeff	 120 138 213914 295.076
pair_coeff	 406 416 1.34418e+06 739.679
pair_coeff	 120 132 1.46482e+06 772.157
pair_coeff	 267 286 687913 529.153
pair_coeff	 273 287 207573 290.669
pair_coeff	 274 287 1.33553e+06 737.296
pair_coeff	 271 288 999250 637.751
pair_coeff	 273 288 624336 504.108
pair_coeff	 274 288 866738 593.961
pair_coeff	 273 290 369018 387.559
pair_coeff	 274 290 1.22954e+06 707.433
pair_coeff	 278 290 1.2488e+06 712.952
pair_coeff	 276 297 427205 240.753
pair_coeff	 283 298 544794 271.875
pair_coeff	 257 279 120468 127.847
pair_coeff	 258 279 171882 152.711
pair_coeff	 254 282 403875 234.087
pair_coeff	 255 282 114537 124.66
pair_coeff	 256 282 55361.7 86.6679
pair_coeff	 257 282 153054 144.104
pair_coeff	 263 282 189344 160.28
pair_coeff	 259 277 213489 170.193
pair_coeff	 260 277 351786 218.471
pair_coeff	 259 279 121455 128.369
pair_coeff	 277 297 205286 166.891
pair_coeff	 279 297 168921 151.39
pair_coeff	 277 298 499403 260.303
pair_coeff	 279 298 108939 121.575
pair_coeff	 282 298 123632 129.515
pair_coeff	 280 297 274396 192.949
pair_coeff	 280 298 43087.4 76.459
pair_coeff	 281 298 119008 127.07
pair_coeff	 255 280 483596 256.15
pair_coeff	 256 280 121412 128.346
pair_coeff	 257 280 43635.5 76.9438
pair_coeff	 258 280 57974.3 88.6893
pair_coeff	 255 281 558865 275.364
pair_coeff	 256 281 343482 215.877
pair_coeff	 257 281 86390.6 108.265
pair_coeff	 258 281 20672.9 52.9608
pair_coeff	 259 280 231903 177.381
pair_coeff	 164 180 1.20309e+06 699.781
pair_coeff	 165 178 851983 588.884
pair_coeff	 277 393 317897 359.714
pair_coeff	 279 393 119085 220.162
pair_coeff	 278 393 41968.9 130.701
pair_coeff	 305 393 1.13542e+06 679.817
pair_coeff	 368 393 262554 188.739
pair_coeff	 258 409 451137 428.518
pair_coeff	 257 411 862060 592.356
pair_coeff	 258 411 43355.6 132.842
pair_coeff	 259 409 412578 409.796
pair_coeff	 259 411 840080 584.756
pair_coeff	 279 391 115887 217.186
pair_coeff	 279 392 690785 530.256
pair_coeff	 281 389 1.19374e+06 697.058
pair_coeff	 281 390 213427 294.74
pair_coeff	 280 391 1.04906e+06 653.454
pair_coeff	 281 391 351966 378.499
pair_coeff	 393 409 255013 186.009
pair_coeff	 389 409 513009 263.825
pair_coeff	 391 409 105090 119.408
pair_coeff	 392 409 105013 119.365
pair_coeff	 394 409 452405 247.752
pair_coeff	 389 411 78305.8 103.074
pair_coeff	 390 411 204400 166.531
pair_coeff	 391 411 65876.9 94.541
pair_coeff	 392 411 324132 209.708
pair_coeff	 306 391 1.38138e+06 749.844
pair_coeff	 302 389 252427 320.54
pair_coeff	 300 390 680526 526.304
pair_coeff	 301 390 973318 629.422
pair_coeff	 302 390 190550 278.496
pair_coeff	 300 391 1.49666e+06 780.505
pair_coeff	 302 391 441535 423.932
pair_coeff	 303 389 410461 408.743
pair_coeff	 303 390 1.38338e+06 750.387
pair_coeff	 303 391 285858 341.106
pair_coeff	 305 391 622880 503.52
pair_coeff	 303 392 907230 607.677
pair_coeff	 305 392 704057 535.326
pair_coeff	 304 389 597512 493.16
pair_coeff	 304 391 1.06306e+06 657.8
pair_coeff	 304 392 1.70103e+06 832.091
pair_coeff	 304 394 1.66112e+06 822.272
pair_coeff	 388 411 399405 232.788
pair_coeff	 368 392 355911 219.748
pair_coeff	 365 394 190517 160.776
pair_coeff	 366 394 531449 268.525
pair_coeff	 367 394 461760 250.3
pair_coeff	 368 394 83796.7 106.627
pair_coeff	 258 412 1.41322e+06 758.435
pair_coeff	 258 413 1.6014e+06 807.355
pair_coeff	 389 412 60789.6 90.8172
pair_coeff	 390 412 133185 134.425
pair_coeff	 391 412 284204 196.367
pair_coeff	 389 413 117298 126.153
pair_coeff	 390 413 60402.8 90.5278
pair_coeff	 387 412 365713 222.753
pair_coeff	 388 412 93653.7 112.724
pair_coeff	 395 412 542454 271.291
pair_coeff	 387 413 407607 235.166
pair_coeff	 388 413 262070 188.566
pair_coeff	 142 155 1.43763e+06 764.959
pair_coeff	 142 159 638468 509.781
pair_coeff	 139 159 1.20823e+06 701.275
pair_coeff	 141 159 585677 488.251
pair_coeff	 393 408 526295 267.22
pair_coeff	 394 402 909918 608.577
pair_coeff	 394 407 1.22776e+06 706.921
pair_coeff	 391 408 527700 267.576
pair_coeff	 392 408 156893 145.9
pair_coeff	 394 408 141480 138.548
pair_coeff	 394 415 203056 165.982
pair_coeff	 395 408 385639 228.741
pair_coeff	 388 415 355880 219.738
pair_coeff	 395 415 123490 129.44
pair_coeff	 382 401 1.59671e+06 806.172
pair_coeff	 382 402 153913 250.295
pair_coeff	 382 415 645424 512.551
pair_coeff	 385 415 349931 217.894
pair_coeff	 383 401 1.45321e+06 769.093
pair_coeff	 383 402 362379 384.057
pair_coeff	 389 414 346306 216.762
pair_coeff	 387 414 196105 163.117
pair_coeff	 388 414 88838.8 109.788
pair_coeff	 395 414 149774 142.552
pair_coeff	 385 414 366191 222.899
pair_coeff	 386 414 385700 228.759
pair_coeff	 382 399 293655 345.727
pair_coeff	 380 400 581733 486.604
pair_coeff	 382 400 313716 357.341
pair_coeff	 383 399 1.11125e+06 672.543
pair_coeff	 383 400 227098 304.033
pair_coeff	 287 309 831320 581.699
pair_coeff	 288 309 1.42169e+06 760.706
pair_coeff	 293 310 272642 333.127
pair_coeff	 277 296 444158 245.484
pair_coeff	 279 296 325218 210.059
pair_coeff	 279 299 152952 144.056
pair_coeff	 279 306 329506 211.439
pair_coeff	 298 331 967718 627.608
pair_coeff	 280 299 118363 126.725
pair_coeff	 281 299 85451.4 107.675
pair_coeff	 310 331 192303 279.774
pair_coeff	 296 331 927998 614.593
pair_coeff	 299 331 167189 260.867
pair_coeff	 306 331 167255 260.918
pair_coeff	 300 331 432898 419.766
pair_coeff	 302 331 768949 559.452
pair_coeff	 303 331 829450 581.045
pair_coeff	 305 331 487336 445.378
pair_coeff	 311 331 195489 282.082
pair_coeff	 312 331 391870 399.379
pair_coeff	 280 300 418578 238.31
pair_coeff	 281 300 54179.4 85.7375
pair_coeff	 281 301 35783.2 69.6776
pair_coeff	 293 343 148360 245.738
pair_coeff	 294 343 27672.1 106.129
pair_coeff	 305 343 634980 508.387
pair_coeff	 320 343 499572 260.347
pair_coeff	 321 343 206217 167.269
pair_coeff	 322 343 133794 134.732
pair_coeff	 323 343 450061 247.109
pair_coeff	 328 343 334579 213.061
pair_coeff	 303 388 1.44504e+06 766.926
pair_coeff	 304 388 423498 415.183
pair_coeff	 304 395 691280 530.446
pair_coeff	 365 395 97572.3 115.058
pair_coeff	 294 345 997250 637.113
pair_coeff	 294 346 121226 222.133
pair_coeff	 322 345 466941 251.701
pair_coeff	 323 345 89938.6 110.466
pair_coeff	 324 345 30810.8 64.6555
pair_coeff	 325 345 526768 267.34
pair_coeff	 324 346 135561 135.619
pair_coeff	 303 365 765689 558.265
pair_coeff	 305 368 1.23831e+06 709.952
pair_coeff	 304 365 12012 69.9232
pair_coeff	 304 366 1.11138e+06 672.582
pair_coeff	 345 366 242416 181.357
pair_coeff	 345 367 48939.2 81.4858
pair_coeff	 346 367 97354.3 114.929
pair_coeff	 345 368 159013 146.882
pair_coeff	 346 368 90051.1 110.535
pair_coeff	 345 369 48773.1 81.3475
pair_coeff	 346 369 57134 88.0442
pair_coeff	 345 370 220963 173.146
pair_coeff	 350 365 479291 255.008
pair_coeff	 344 366 235667 178.815
pair_coeff	 350 366 292257 199.13
pair_coeff	 344 367 183084 157.608
pair_coeff	 344 368 348996 217.602
pair_coeff	 350 372 513627 263.984
pair_coeff	 347 366 305646 203.64
pair_coeff	 347 367 124310 129.869
pair_coeff	 347 369 31886.2 65.7741
pair_coeff	 347 370 23853.7 56.8895
pair_coeff	 347 372 219673 172.64
pair_coeff	 348 366 363794 222.168
pair_coeff	 349 366 447147 246.308
pair_coeff	 348 369 377943 226.447
pair_coeff	 348 370 97919.8 115.263
pair_coeff	 348 372 90011.2 110.51
pair_coeff	 349 372 169841 151.801
pair_coeff	 365 379 1.39863e+06 754.511
pair_coeff	 372 379 1.1688e+06 689.738
pair_coeff	 365 384 295474 346.796
pair_coeff	 366 384 388052 397.429
pair_coeff	 372 384 864838 593.31
pair_coeff	 365 385 65407.3 94.2034
pair_coeff	 366 385 446005 245.993
pair_coeff	 365 386 527458 267.515
pair_coeff	 360 378 1.43666e+06 764.701
pair_coeff	 358 379 412498 409.756
pair_coeff	 360 379 133528 233.131
pair_coeff	 362 379 1.59363e+06 805.393
pair_coeff	 363 379 390286 398.571
pair_coeff	 364 379 449503 427.741
pair_coeff	 363 384 959864 625.056
pair_coeff	 364 384 484181 443.934
pair_coeff	 364 385 166932 150.496
pair_coeff	 364 386 444752 245.648
pair_coeff	 292 320 1.20997e+06 701.78
pair_coeff	 302 329 1.66987e+06 824.433
pair_coeff	 300 330 1.54984e+06 794.251
pair_coeff	 301 330 1.37337e+06 747.668
pair_coeff	 302 332 511742 456.394
pair_coeff	 303 332 509155 455.239
pair_coeff	 304 332 807173 573.189
pair_coeff	 311 329 1.64198e+06 817.519
pair_coeff	 316 332 1.20849e+06 701.353
pair_coeff	 314 333 1.31651e+06 732.026
pair_coeff	 294 342 1.48933e+06 778.593
pair_coeff	 294 344 521587 460.763
pair_coeff	 305 342 867579 594.249
pair_coeff	 304 342 1.34817e+06 740.775
pair_coeff	 319 342 304552 203.275
pair_coeff	 314 335 570493 481.88
pair_coeff	 315 335 688476 529.369
pair_coeff	 316 335 105741 207.46
pair_coeff	 314 342 906920 607.574
pair_coeff	 316 342 1.17411e+06 691.303
pair_coeff	 322 341 382807 227.9
pair_coeff	 323 341 506127 262.049
pair_coeff	 325 341 274354 192.934
pair_coeff	 328 341 149690 142.511
pair_coeff	 322 342 270701 191.646
pair_coeff	 328 342 139484 137.568
pair_coeff	 321 344 455847 248.693
pair_coeff	 322 344 98503.2 115.606
pair_coeff	 323 344 57013.4 87.9512
pair_coeff	 324 344 141544 138.58
pair_coeff	 325 344 218776 172.287
pair_coeff	 328 344 520794 265.819
pair_coeff	 322 350 209685 168.67
pair_coeff	 323 350 66379.3 94.9008
pair_coeff	 324 350 414393 237.116
pair_coeff	 325 350 38543.9 72.3155
pair_coeff	 328 350 349283 217.692
pair_coeff	 317 335 795605 569.067
pair_coeff	 327 335 565165 479.625
pair_coeff	 326 340 402698 404.859
pair_coeff	 327 340 287777 342.249
pair_coeff	 326 341 104505 119.075
pair_coeff	 327 341 88694.2 109.699
pair_coeff	 327 342 366160 222.889
pair_coeff	 326 350 79978.4 104.169
pair_coeff	 327 350 293297 199.484
pair_coeff	 302 353 1.67517e+06 825.74
pair_coeff	 304 336 732908 546.184
pair_coeff	 304 353 90007.3 191.405
pair_coeff	 334 353 1.6875e+06 828.774
pair_coeff	 338 354 497914 450.186
pair_coeff	 339 351 1.45017e+06 768.287
pair_coeff	 339 354 834194 582.704
pair_coeff	 323 347 146550 141.009
pair_coeff	 324 347 29597.9 63.3701
pair_coeff	 325 347 290098 198.393
pair_coeff	 323 348 157459 146.163
pair_coeff	 324 348 123449 129.419
pair_coeff	 325 348 58144.7 88.8195
pair_coeff	 323 349 144315 139.929
pair_coeff	 324 349 518162 265.147
pair_coeff	 325 349 20794.2 53.1159
pair_coeff	 347 371 84845.6 107.292
pair_coeff	 348 371 48998.6 81.5353
pair_coeff	 349 371 401673 233.448
pair_coeff	 326 349 79838.1 104.078
pair_coeff	 304 364 177786 269.007
pair_coeff	 338 355 1.25511e+06 714.753
pair_coeff	 338 357 250775 319.489
pair_coeff	 338 364 393745 400.333
pair_coeff	 336 355 1.4462e+06 767.235
pair_coeff	 336 364 1.615e+06 810.775
pair_coeff	 349 363 299479 201.575
pair_coeff	 339 355 383027 394.847
pair_coeff	 339 356 1.2119e+06 702.341
pair_coeff	 339 357 98005.6 199.728
pair_coeff	 361 373 1.05656e+06 655.786
pair_coeff	 360 376 110069 211.664
pair_coeff	 361 376 395500 401.224

variable	temp equal 95

variable        rand equal 19715

velocity        all create ${temp} ${rand} dist gaussian

fix             1 all nve
fix             2 all langevin ${temp} ${temp} 2000 ${rand}
fix 		3 all balance 1000 1.03 shift xyz 20 1.03


#Define group of phosphates (subjected to pulling inside the nanopore)
group   allP id 1 24 47 70 90 110 132 155 178 198 218 241 264 284 307 329 351 373 396 416 436 459 479 499 521 541 563 586 606 626 646 669 692 715 738 760 782 804 827 847 867 890 910 933 953 975 998 1018 1038 1058 1081 1101 1123 1145 1165 1185 1205 1225 1245 1265 1285 1307 1327 1350 1372 1394 1416 1439 1459 1482 1505

#Define nanopore region
region nanopore nanopore z 0. 0. 5.8699 -19.478 0. units box
#Nanopore region where pulling of phosphates occurs
region nanoporepull cylinder z 0. 0. 5.8699 -19.478 0. units box
#Detect id with highest z inside pore
region nanoporecyl cylinder z 0. 0. 5.8699 -19.478 0. units box
variable npartcyl equal count(allP,nanoporecyl)
compute idDNA all property/atom id
compute idporenetrance all reduce/region nanoporecyl max z c_idDNA replace 2 1
variable idporenetrance equal c_idporenetrance[2]

#Ramping pulling protocol, defined in terms of the critical force Fc, and dividing equally the force between the phosphates inside the pore
variable nPnanop0 equal count(allP,nanopore)
variable nPnanop1 equal count(allP,nanoporecyl)
variable nPnanop2 equal count(allP,nanoporepull)
variable 	Fc equal (0.0685)
variable tst equal step
variable Fdown equal v_Fc/(0.5*10^8)*(v_tst)
variable forcepull equal -(v_Fdown/(count(allP,nanoporepull)+0.000000001))

fix force       all print 10000 "$(step) ${forcepull}  ${nPnanop0} ${nPnanop1} ${nPnanop2} "                    append info_force.dat                   screen no title "#timestep force nP_napore nanoporecyl,nanoporepuu"

#Constrain the first phosphate inside pore
group   firstP id 1
#group   firstP id 1505
fix             wall firstP wall/reflect zhi 0. units box

#Nanopore excluded volume interactions
variable        cutoff2 equal ${cutoff}*(2^(1/6))
fix             12 all   wall/region  nanopore  lj126 ${epNC} ${cutoff} ${cutoff2}
#Nanopore pulling force
fix             14 allP   addforce  0. 0. v_forcepull region nanoporepull

dump            1 all custom 10000 dump_t95_Rramped.lammpstrj id type x y z vx vy vz fz
dump_modify	1 sort id   append yes
dump_modify     1 sort id

compute rg all gyration
variable Rg   equal c_rg
fix Rg         all print 10000 "$(step) ${Rg}"   append Rg_t95_Rramped.dat   screen no title "#timestep Rg"


compute coord all property/atom xu yu zu
variable Ree equal sqrt((c_coord[1][1]-c_coord[1466][1])*(c_coord[1][1]-c_coord[1466][1])+(c_coord[1][2]-c_coord[1466][2])*(c_coord[1][2]-c_coord[1466][2])+(c_coord[1][3]-c_coord[1466][3])*(c_coord[1][3]-c_coord[1466][3]))
variable Ree_z equal sqrt((c_coord[1][3]-c_coord[1466][3])*(c_coord[1][3]-c_coord[1466][3]))
fix Ree         all print 10000 "$(step) ${Ree} ${Ree_z}"  append Ree_t95_Rramped.dat  screen no title "#timestep Ree"

thermo_style custom step temp #press pe ke etotal evdwl epair ebond eangle edihed eimp emol
thermo 		10000
restart         5000000 restart

#minimize      0.0 1.0e-8 1000 100000
run		50000000
