# Supplementary material for: Directional translocation resistance of Zika xrRNA
Source: Nat Commun. 2020 Jul 27;11:3749. doi: 10.1038/s41467-020-17508-7 (PMC7385498; doi:10.1038/s41467-020-17508-7)
Supplement: Supplementary file 2 — Supplementary Software 1 [file 41467_2020_17508_MOESM2_ESM.zip › Source_Data_Simulation_setup_files/Custom_LAMMPS_extension_for_pore_translocation/region_nanopore.cpp]

/*

LAMMPS custom extension for SMOG simulations
by A. Suma and L. Coronel
v 1.0
May 9, 2020


*/
/* ----------------------------------------------------------------------
   LAMMPS - Large-scale Atomic/Molecular Massively Parallel Simulator
   http://lammps.sandia.gov, Sandia National Laboratories
   Steve Plimpton, sjplimp@sandia.gov

   Copyright (2003) Sandia Corporation.  Under the terms of Contract
   DE-AC04-94AL85000 with Sandia Corporation, the U.S. Government retains
   certain rights in this software.  This software is distributed under
   the GNU General Public License.

   See the README file in the top-level LAMMPS directory.
------------------------------------------------------------------------- */

#include <math.h>
#include <stdlib.h>
#include <string.h>
#include "region_nanopore.h"
#include "update.h"
#include "domain.h"
#include "input.h"
#include "variable.h"
#include "error.h"
#include "force.h"

using namespace LAMMPS_NS;

#define BIG 1.0e20
enum{CONSTANT,VARIABLE};

/* ---------------------------------------------------------------------- */

RegNanopore::RegNanopore(LAMMPS *lmp, int narg, char **arg) :
  Region(lmp, narg, arg), rstr(NULL)
{
  options(narg-8,&arg[8]);

  // check open face settings

  if (openflag && (open_faces[3] || open_faces[4] || open_faces[5]))
    error->all(FLERR,"Invalid region nanopore open setting");

  if (strcmp(arg[2],"z"))
    error->all(FLERR,"Illegal region nanopore command");
  axis = arg[2][0];

 // position of pore axis on xy
    c1 = xscale*force->numeric(FLERR,arg[3]);
    c2 = yscale*force->numeric(FLERR,arg[4]);


  rstr = NULL;
  if (strstr(arg[5],"v_") == arg[5]) {
    int n = strlen(&arg[5][2]) + 1;
    rstr = new char[n];
    strcpy(rstr,&arg[5][2]);
    radius = 0.0;
    rstyle = VARIABLE;
    varshape = 1;
    variable_check();
    shape_update();
  } else {
    radius = force->numeric(FLERR,arg[5]);
    if (axis == 'x') radius *= yscale;
    else radius *= xscale;
    rstyle = CONSTANT;
  }

  if (strcmp(arg[6],"INF") == 0 || strcmp(arg[6],"EDGE") == 0) {
    if (domain->box_exist == 0)
      error->all(FLERR,"Cannot use region INF or EDGE when box does not exist");

      if (strcmp(arg[6],"INF") == 0) lo = -BIG;
      else if (domain->triclinic == 0) lo = domain->boxlo[2];
      else lo = domain->boxlo_bound[2];

  } else {
    lo = zscale*force->numeric(FLERR,arg[6]);
  }

  if (strcmp(arg[7],"INF") == 0 || strcmp(arg[7],"EDGE") == 0) {
    if (domain->box_exist == 0)
      error->all(FLERR,"Cannot use region INF or EDGE when box does not exist");
      if (strcmp(arg[7],"INF") == 0) hi = BIG;
      else if (domain->triclinic == 0) hi = domain->boxhi[2];
      else hi = domain->boxhi_bound[2];

  } else {

    hi = zscale*force->numeric(FLERR,arg[7]);
  }

  // error check

  if (radius <= 0.0) error->all(FLERR,"Illegal region nanopore command");

  // extent of nanopore
//the nanopore has no bounding box
  bboxflag = 0;

  // particle could be close to nanopore surface or planes or borders (only if particle is smaller than radius, otherise it could touch both parts of the cylinder)
  // particle can only touch surface and 1 end

  cmax = 1;
  contact = new Contact[cmax];
  tmax = 1;
}

/* ---------------------------------------------------------------------- */

RegNanopore::~RegNanopore()
{
  delete [] rstr;
  delete [] contact;
}

/* ---------------------------------------------------------------------- */

void RegNanopore::init()
{
  Region::init();
  if (rstr) variable_check();
}

/* ----------------------------------------------------------------------
   inside = 1 if x,y,z is inside pore or outside planes (surface included)
   inside = 0 if x,y,z is inside the plane and outside the pore
------------------------------------------------------------------------- */

int RegNanopore::inside(double x, double y, double z)
{
  double del1,del2,dist;
  int inside;

    del1 = x - c1;
    del2 = y - c2;
    dist = sqrt(del1*del1 + del2*del2);
    /*inside pore*/
    if (dist <= radius && z >= lo && z <= hi) inside = 1;
    /*over and under nanopore*/
    else if (z <= lo || z >= hi) inside = 1;
    else inside = 0;

  return inside;
}

/* ----------------------------------------------------------------------
   contact if 0 <= x < cutoff from inside the nanopore or outside from the planes (from the top or from the bottom) return 1 and a contact
   no contact if in between the planes return 0
   delxyz = vector from nearest point on nanopore to x
   special case: no contact with curved surf if x is on center axis
------------------------------------------------------------------------- */

int RegNanopore::surface_interior(double *x, double cutoff)
{
  double del1,del2,r,delta;

  int n = 0;

    del1 = x[0] - c1;
    del2 = x[1] - c2;
    r = sqrt(del1*del1 + del2*del2);

    // z is between the planes and outside the pore

    if (r > radius && x[2] > lo && x[2] < hi) return 0;

    // z is interior to nanopore or on its surface or over/under

    /*Interaction with lateral surface*/
    delta = radius - r;
    if (x[2] >= lo && x[2] <= hi && delta < cutoff && r > 0.0 ) {
      contact[n].r = delta;
      //The vector start on the surface and goes to the particle, so the sign is inverted
      //Because the distance on x should be (R-r)*cos(theta)=(R-r)*(x-x0)/r
      //It gives where the force is directed
      contact[n].delx = del1*(1.0-radius/r);
      contact[n].dely = del2*(1.0-radius/r);
      contact[n].delz = 0.0;
      contact[n].radius = -2.0*radius;
      contact[n].iwall = 2;
      contact[n].varflag = 1;
      //printf("cylinder %g %g %g %g %g %g %g\n",x[0],x[1],x[2],contact[n].r,contact[n].delx,contact[n].dely,contact[n].delz);
      n++;
    }
    /*Interaction with bottom plane*/
    delta = -(x[2] - lo); //positive
    if (r >= radius && x[2] <= lo && delta < cutoff ) {
      contact[n].r = delta;
      contact[n].delz = -delta; //directed down
      contact[n].delx = contact[n].dely = 0.0;
      contact[n].radius = 0;
      contact[n].iwall = 0;
      contact[n].varflag = 0;
      //printf("bplane %g %g %g %g %g %g %g\n",x[0],x[1],x[2],contact[n].r,contact[n].delx,contact[n].dely,contact[n].delz);
      n++;
    }
    /*Interaction with upper plane*/
    delta = x[2] - hi; //positive
    if (r >= radius && x[2] >= hi && delta < cutoff ) {
      contact[n].r = delta;
      contact[n].delz = delta;
      contact[n].delx = contact[n].dely = 0.0;
      contact[n].radius = 0;
      contact[n].iwall = 1;
      contact[n].varflag = 0;
      //printf("uplane %g %g %g %g %g %g %g\n",x[0],x[1],x[2],contact[n].r,contact[n].delx,contact[n].dely,contact[n].delz);
      n++;
    }
    /*Interaction with bottom border*/
    delta = sqrt((lo-x[2])*(lo-x[2])+(radius - r)*(radius - r));
    if(r<radius && x[2] < lo && delta < cutoff ){
      contact[n].r = delta;
      contact[n].delx = del1*(1.0-radius/r);
      contact[n].dely = del2*(1.0-radius/r);
      contact[n].delz = x[2] - lo; //directed down
      contact[n].radius = -2.0*radius;
      contact[n].iwall = 0;
      contact[n].varflag = 1;
      //printf("bborder %g %g %g %g %g %g %g\n",x[0],x[1],x[2],contact[n].r,contact[n].delx,contact[n].dely,contact[n].delz);
      n++;
    }
    /*Interaction with upper border*/
    delta = sqrt((x[2] - hi)*(x[2] - hi)+(radius - r)*(radius - r));
    if(r<radius && x[2] > hi && delta < cutoff ){
      contact[n].r = delta;
      contact[n].delx = del1*(1.0-radius/r);
      contact[n].dely = del2*(1.0-radius/r);
      contact[n].delz = x[2] - hi;
      contact[n].radius = -2.0*radius;
      contact[n].iwall = 1;
      contact[n].varflag = 1;
      //printf("uborder %g %g %g %g %g %g %g\n",x[0],x[1],x[2],contact[n].r,contact[n].delx,contact[n].dely,contact[n].delz);
      n++;
    }

if(n>1) error->one(FLERR,"too may contacts");
  return n;
}

/* ----------------------------------------------------------------------
   one contact if 0 <= x < cutoff from outer surface of nanopore (which is in between the plates and outside the pore) it is the opposite of inside surface
   no contact if in the pore or out of the planes
   delxyz = vector from nearest point on nanopore to x
------------------------------------------------------------------------- */

int RegNanopore::surface_exterior(double *x, double cutoff)
{
  double del1,del2,r;
  double xp,yp,zp;
  double dx, dr, dr2, d2, d2prev;

  int n = 0;
 // radius of curvature for granular
 // 0 for flat surfaces (infinite case), 2*radius for curved portion

  double crad = 0.0;
  int varflag = 0;

    del1 = x[0] - c1;
    del2 = x[1] - c2;
    r = sqrt(del1*del1 + del2*del2);

    // z is outside the planes (interior)
    // z is interior to nanopore

    if (x[2] <= lo || x[2] >= hi) return 0;
    if (r <= radius && x[2] >= lo && x[2] <= hi) return 0;

    // z is exterior to nanopore (inside planes and outside pore)
    // xp,yp,zp = point on surface of nanopore that x is closest to
    // do not add contact point if r >= cutoff

    //contact with pore cylinder
    if (r > radius && (x[2] > lo || x[2] < hi)) {
        //check cylinder
	xp = c1 + del1*radius/r; //nearest point on x on cylinder
        yp = c2 + del2*radius/r;
	zp = x[2];
        crad = 2.0*radius;
	varflag = 1;

        add_contact(n,x,xp,yp,zp);
        contact[n].radius = crad;
        contact[n].varflag = varflag;
        contact[n].iwall = 0;
        n++;


	if (contact[n].r < cutoff) return 1;

	//check lower plane
	xp = x[0];
	yp = x[1];
	zp = lo;

        add_contact(n,x,xp,yp,zp);
        contact[n].radius = crad;
        contact[n].varflag = varflag;
        contact[n].iwall = 0;
        n++;

	if (contact[n].r < cutoff) return 1;

	//check upper plane
	xp = x[0];
	yp = x[1];
	zp = hi;

        add_contact(n,x,xp,yp,zp);
        contact[n].radius = crad;
        contact[n].varflag = varflag;
        contact[n].iwall = 0;
        n++;

	if (contact[n].r < cutoff) return 1;

    }

    return 0;

}

/* ----------------------------------------------------------------------
   change region shape via variable evaluation
------------------------------------------------------------------------- */

void RegNanopore::shape_update()
{
  radius = input->variable->compute_equal(rvar);
  if (radius < 0.0)
    error->one(FLERR,"Variable evaluation in region gave bad value");
  radius *= zscale;
}

/* ----------------------------------------------------------------------
   error check on existence of variable
------------------------------------------------------------------------- */

void RegNanopore::variable_check()
{
  rvar = input->variable->find(rstr);
  if (rvar < 0)
    error->all(FLERR,"Variable name for region nanopore does not exist");
  if (!input->variable->equalstyle(rvar))
    error->all(FLERR,"Variable for region nanopore is invalid style");
}


/* ----------------------------------------------------------------------
   Set values needed to calculate velocity due to shape changes.
   These values do not depend on the contact, so this function is
   called once per timestep by fix/wall/gran/region.

------------------------------------------------------------------------- */

void RegNanopore::set_velocity_shape()
{
    xcenter[0] = c1;
    xcenter[1] = c2;
    xcenter[2] = 0;

  forward_transform(xcenter[0], xcenter[1], xcenter[2]);
  if (update->ntimestep > 0) rprev = prev[4];
  else rprev = radius;
  prev[4] = radius;
}


/* ----------------------------------------------------------------------
   add velocity due to shape change to wall velocity
------------------------------------------------------------------------- */

void RegNanopore::velocity_contact_shape(double *vwall, double *xc)
{
  double delx, dely, delz; // Displacement of contact point in x,y,z
  if (axis == 'x'){
    delx = 0;
    dely = (xc[1] - xcenter[1])*(1 - rprev/radius);
    delz = (xc[2] - xcenter[2])*(1 - rprev/radius);
  }
  else if (axis == 'y'){
    delx = (xc[0] - xcenter[0])*(1 - rprev/radius);
    dely = 0;
    delz = (xc[2] - xcenter[2])*(1 - rprev/radius);
  }
  else{
    delx = (xc[0] - xcenter[0])*(1 - rprev/radius);
    dely = (xc[1] - xcenter[1])*(1 - rprev/radius);
    delz = 0;
  }
  vwall[0] += delx/update->dt;
  vwall[1] += dely/update->dt;
  vwall[2] += delz/update->dt;
  //printf ("R is %g, prev %g, velocity of wall at %g %g %g is %g %g %g\n",radius,rprev,xc[0],xc[1],xc[2],vwall[0],vwall[1],vwall[2]);
}
