# Supplementary material for: Directional translocation resistance of Zika xrRNA
Source: Nat Commun. 2020 Jul 27;11:3749. doi: 10.1038/s41467-020-17508-7 (PMC7385498; doi:10.1038/s41467-020-17508-7)
Supplement: Supplementary file 2 — Supplementary Software 1 [file 41467_2020_17508_MOESM2_ESM.zip › Source_Data_Simulation_setup_files/Custom_LAMMPS_extension_for_pore_translocation/region_nanopore.h]

/*

LAMMPS custom extension for SMOG simulations
by A. Suma and L. Coronel
v 1.0
May 9, 2020


*/
/* -*- c++ -*- ----------------------------------------------------------
   LAMMPS - Large-scale Atomic/Molecular Massively Parallel Simulator
   http://lammps.sandia.gov, Sandia National Laboratories
   Steve Plimpton, sjplimp@sandia.gov

   Copyright (2003) Sandia Corporation.  Under the terms of Contract
   DE-AC04-94AL85000 with Sandia Corporation, the U.S. Government retains
   certain rights in this software.  This software is distributed under
   the GNU General Public License.

   See the README file in the top-level LAMMPS directory.
------------------------------------------------------------------------- */

#ifdef REGION_CLASS

RegionStyle(nanopore,RegNanopore)

#else

#ifndef LMP_REGION_NANOPORE_H
#define LMP_REGION_NANOPORE_H

#include "region.h"

namespace LAMMPS_NS {

class RegNanopore : public Region {
  friend class FixPour;

 public:
  RegNanopore(class LAMMPS *, int, char **);
  ~RegNanopore();
  void init();
  int inside(double, double, double);
  int surface_interior(double *, double);
  int surface_exterior(double *, double);
  void shape_update();
  void set_velocity_shape();
  void velocity_contact_shape(double *, double *);

 private:
  char axis;
  double c1,c2;
  double radius;
  double lo,hi;
  int rstyle,rvar;
  char *rstr;

  void variable_check();

};

}

#endif
#endif

/* ERROR/WARNING messages:

E: Illegal ... command

Self-explanatory.  Check the input script syntax and compare to the
documentation for the command.  You can use -echo screen as a
command-line option when running LAMMPS to see the offending line.

E: Cannot use region INF or EDGE when box does not exist

Regions that extend to the box boundaries can only be used after the
create_box command has been used.

E: Variable evaluation in region gave bad value

Variable returned a radius < 0.0.

E: Variable name for region nanopore does not exist

Self-explanatory.

E: Variable for region nanopore is invalid style

Only equal-style variables are allowed.

*/
