# Supplementary material for: Directional translocation resistance of Zika xrRNA
Source: Nat Commun. 2020 Jul 27;11:3749. doi: 10.1038/s41467-020-17508-7 (PMC7385498; doi:10.1038/s41467-020-17508-7)
Supplement: Supplementary file 4 — Source Data [file 41467_2020_17508_MOESM4_ESM.zip]

Archive with 84 entries (74 files):
- Source_Data_Figures/
- Source_Data_Figures/.DS_Store
- Source_Data_Figures/Fig3A/
- Source_Data_Figures/Fig2B/
- Source_Data_Figures/Fig1C/
- Source_Data_Figures/Fig4A/
- Source_Data_Figures/Fig3B/
- Source_Data_Figures/README.rtf
- Source_Data_Figures/Fig5/
- Source_Data_Figures/Fig3A/5'end-translocation-data.dat
- Source_Data_Figures/Fig3A/3'end-translocation-data.dat
- Source_Data_Figures/Fig2B/3'translocation-rate_r0-T300K/
- Source_Data_Figures/Fig2B/.DS_Store
- Source_Data_Figures/Fig2B/stretching-rate_r0-T300K/
- Source_Data_Figures/Fig2B/5'translocation-rate_r0-T300K/
- Source_Data_Figures/Fig1C/Fig1c.dat
- Source_Data_Figures/Fig4A/3'translocation-kymograph.dat
- Source_Data_Figures/Fig4A/5'translocation-kymograph.dat
- Source_Data_Figures/Fig3B/DelPk1.dat
- Source_Data_Figures/Fig3B/DelPk2.dat
- Source_Data_Figures/Fig3B/WT-3'end.dat
- Source_Data_Figures/Fig3B/DelPk1-2.dat
- Source_Data_Figures/Fig3B/WT-5'end.dat
- Source_Data_Figures/Fig5/metadaynamics-free-energy.pmf
- Source_Data_Figures/Fig2B/3'translocation-rate_r0-T300K/r_17_translocated_portion.dat
- Source_Data_Figures/Fig2B/3'translocation-rate_r0-T300K/r_20_translocated_portion.dat
- Source_Data_Figures/Fig2B/3'translocation-rate_r0-T300K/r_13_translocated_portion.dat
- Source_Data_Figures/Fig2B/3'translocation-rate_r0-T300K/r_4_translocated_portion.dat
- Source_Data_Figures/Fig2B/3'translocation-rate_r0-T300K/r_8_translocated_portion.dat
- Source_Data_Figures/Fig2B/3'translocation-rate_r0-T300K/r_1_translocated_portion.dat
- Source_Data_Figures/Fig2B/3'translocation-rate_r0-T300K/r_5_translocated_portion.dat
- Source_Data_Figures/Fig2B/3'translocation-rate_r0-T300K/r_9_translocated_portion.dat
- Source_Data_Figures/Fig2B/3'translocation-rate_r0-T300K/r_12_translocated_portion.dat
- Source_Data_Figures/Fig2B/3'translocation-rate_r0-T300K/r_16_translocated_portion.dat
- Source_Data_Figures/Fig2B/3'translocation-rate_r0-T300K/r_7_translocated_portion.dat
- Source_Data_Figures/Fig2B/3'translocation-rate_r0-T300K/r_3_translocated_portion.dat
- Source_Data_Figures/Fig2B/3'translocation-rate_r0-T300K/r_18_translocated_portion.dat
- Source_Data_Figures/Fig2B/3'translocation-rate_r0-T300K/r_14_translocated_portion.dat
- Source_Data_Figures/Fig2B/3'translocation-rate_r0-T300K/r_10_translocated_portion.dat
- Source_Data_Figures/Fig2B/3'translocation-rate_r0-T300K/r_19_translocated_portion.dat
- Source_Data_Figures/Fig2B/3'translocation-rate_r0-T300K/r_11_translocated_portion.dat
- Source_Data_Figures/Fig2B/3'translocation-rate_r0-T300K/r_15_translocated_portion.dat
- Source_Data_Figures/Fig2B/3'translocation-rate_r0-T300K/r_2_translocated_portion.dat
- Source_Data_Figures/Fig2B/3'translocation-rate_r0-T300K/r_6_translocated_portion.dat
- Source_Data_Figures/Fig2B/stretching-rate_r0-T300K/r_11_Ree_parallel.dat
- Source_Data_Figures/Fig2B/stretching-rate_r0-T300K/r_15_Ree_parallel.dat
- Source_Data_Figures/Fig2B/stretching-rate_r0-T300K/r_4_Ree_parallel.dat
- Source_Data_Figures/Fig2B/stretching-rate_r0-T300K/r_20_Ree_parallel.dat
- Source_Data_Figures/Fig2B/stretching-rate_r0-T300K/r_1_Ree_parallel.dat
- Source_Data_Figures/Fig2B/stretching-rate_r0-T300K/r_10_Ree_parallel.dat
- Source_Data_Figures/Fig2B/stretching-rate_r0-T300K/r_14_Ree_parallel.dat
- Source_Data_Figures/Fig2B/stretching-rate_r0-T300K/r_5_Ree_parallel.dat
- Source_Data_Figures/Fig2B/stretching-rate_r0-T300K/r_9_Ree_parallel.dat
- Source_Data_Figures/Fig2B/stretching-rate_r0-T300K/r_13_Ree_parallel.dat
- Source_Data_Figures/Fig2B/stretching-rate_r0-T300K/r_2_Ree_parallel.dat
- Source_Data_Figures/Fig2B/stretching-rate_r0-T300K/r_18_Ree_parallel.dat
- Source_Data_Figures/Fig2B/stretching-rate_r0-T300K/r_6_Ree_parallel.dat
- Source_Data_Figures/Fig2B/stretching-rate_r0-T300K/r_17_Ree_parallel.dat
- Source_Data_Figures/Fig2B/stretching-rate_r0-T300K/r_12_Ree_parallel.dat
- Source_Data_Figures/Fig2B/stretching-rate_r0-T300K/r_8_Ree_parallel.dat
- Source_Data_Figures/Fig2B/stretching-rate_r0-T300K/r_19_Ree_parallel.dat
- Source_Data_Figures/Fig2B/stretching-rate_r0-T300K/r_3_Ree_parallel.dat
- Source_Data_Figures/Fig2B/stretching-rate_r0-T300K/r_7_Ree_parallel.dat
- Source_Data_Figures/Fig2B/stretching-rate_r0-T300K/r_16_Ree_parallel.dat
- Source_Data_Figures/Fig2B/5'translocation-rate_r0-T300K/r_17_translocated_portion.dat
- Source_Data_Figures/Fig2B/5'translocation-rate_r0-T300K/r_20_translocated_portion.dat
- Source_Data_Figures/Fig2B/5'translocation-rate_r0-T300K/r_13_translocated_portion.dat
- Source_Data_Figures/Fig2B/5'translocation-rate_r0-T300K/r_4_translocated_portion.dat
- Source_Data_Figures/Fig2B/5'translocation-rate_r0-T300K/r_8_translocated_portion.dat
- Source_Data_Figures/Fig2B/5'translocation-rate_r0-T300K/r_1_translocated_portion.dat
- Source_Data_Figures/Fig2B/5'translocation-rate_r0-T300K/r_5_translocated_portion.dat
- Source_Data_Figures/Fig2B/5'translocation-rate_r0-T300K/r_9_translocated_portion.dat
- Source_Data_Figures/Fig2B/5'translocation-rate_r0-T300K/r_12_translocated_portion.dat
- Source_Data_Figures/Fig2B/5'translocation-rate_r0-T300K/r_16_translocated_portion.dat
- Source_Data_Figures/Fig2B/5'translocation-rate_r0-T300K/r_7_translocated_portion.dat
- Source_Data_Figures/Fig2B/5'translocation-rate_r0-T300K/r_3_translocated_portion.dat
- Source_Data_Figures/Fig2B/5'translocation-rate_r0-T300K/r_18_translocated_portion.dat
- Source_Data_Figures/Fig2B/5'translocation-rate_r0-T300K/r_14_translocated_portion.dat
- Source_Data_Figures/Fig2B/5'translocation-rate_r0-T300K/r_10_translocated_portion.dat
- Source_Data_Figures/Fig2B/5'translocation-rate_r0-T300K/r_19_translocated_portion.dat
- Source_Data_Figures/Fig2B/5'translocation-rate_r0-T300K/r_11_translocated_portion.dat
- Source_Data_Figures/Fig2B/5'translocation-rate_r0-T300K/r_15_translocated_portion.dat
- Source_Data_Figures/Fig2B/5'translocation-rate_r0-T300K/r_2_translocated_portion.dat
- Source_Data_Figures/Fig2B/5'translocation-rate_r0-T300K/r_6_translocated_portion.dat
