# Supplementary material for: Directional translocation resistance of Zika xrRNA
Source: Nat Commun. 2020 Jul 27;11:3749. doi: 10.1038/s41467-020-17508-7 (PMC7385498; doi:10.1038/s41467-020-17508-7)
Supplement: Supplementary file 4 — Source Data [file 41467_2020_17508_MOESM4_ESM.zip › Source_Data_Figures/Fig3A/5'end-translocation-data.dat]

4.11000e-10   95.00   9.65601e-01  7.58429e-03
1.37000e-09   89.00   1.10976e+00  1.00035e-02
1.37000e-09   95.00   1.02599e+00  8.33573e-03
1.37000e-09  101.00   8.94839e-01  5.53224e-03
6.85000e-09   95.00   1.07559e+00  6.80400e-03
1.37000e-08   89.00   1.17783e+00  1.04804e-02
1.37000e-08   93.00   1.10775e+00  6.60863e-03
1.37000e-08   95.00   1.08890e+00  1.36121e-02
1.37000e-08   97.00   1.06027e+00  6.86488e-03
1.37000e-08  101.00   9.93639e-01  9.45123e-03
2.74000e-08   95.00   1.09612e+00  1.37593e-02
6.85000e-08   95.00   1.21765e+00  1.68507e-02
1.37000e-07   89.00   1.29379e+00  1.96350e-02
1.37000e-07   91.00   1.27020e+00  1.58331e-02
1.37000e-07   93.00   1.26260e+00  1.36148e-02
1.37000e-07   95.00   1.25631e+00  1.73148e-02
1.37000e-07   97.00   1.17888e+00  1.52288e-02
1.37000e-07   99.00   1.14882e+00  1.56449e-02
1.37000e-07  101.00   1.12340e+00  1.51804e-02
