# Supplementary material for: Directional translocation resistance of Zika xrRNA
Source: Nat Commun. 2020 Jul 27;11:3749. doi: 10.1038/s41467-020-17508-7 (PMC7385498; doi:10.1038/s41467-020-17508-7)
Supplement: Supplementary file 4 — Source Data [file 41467_2020_17508_MOESM4_ESM.zip › Source_Data_Figures/Fig3A/3'end-translocation-data.dat]

4.11000e-10   95.00   4.34262e-01  1.23654e-02
1.37000e-09   89.00   7.32050e-01  1.85976e-02
1.37000e-09   95.00   4.67878e-01  1.78493e-02
1.37000e-09  101.00   3.11239e-01  8.74192e-03
6.85000e-09   95.00   6.10246e-01  2.38479e-02
1.37000e-08   89.00   9.18639e-01  1.64264e-02
1.37000e-08   93.00   8.22119e-01  2.26819e-02
1.37000e-08   95.00   6.48584e-01  3.03490e-02
1.37000e-08   97.00   6.87034e-01  2.78205e-02
1.37000e-08  101.00   4.09346e-01  2.03655e-02
2.74000e-08   95.00   8.03267e-01  3.12378e-02
6.85000e-08   95.00   9.15558e-01  2.22938e-02
1.37000e-07   89.00   1.18910e+00  3.18051e-02
1.37000e-07   91.00   1.09247e+00  4.07742e-02
1.37000e-07   93.00   1.00740e+00  2.91778e-02
1.37000e-07   95.00   9.71054e-01  3.10427e-02
1.37000e-07   97.00   1.00814e+00  3.80271e-02
1.37000e-07   99.00   9.81476e-01  3.49167e-02
1.37000e-07  101.00   7.46693e-01  2.50156e-02
