# Supplementary material for: Directional translocation resistance of Zika xrRNA
Source: Nat Commun. 2020 Jul 27;11:3749. doi: 10.1038/s41467-020-17508-7 (PMC7385498; doi:10.1038/s41467-020-17508-7)
Supplement: Supplementary file 4 — Source Data [file 41467_2020_17508_MOESM4_ESM.zip › Source_Data_Figures/Fig1C/Fig1c.dat]

1 1 0.000000
1 2 35.000000
1 3 0.000000
1 4 0.000000
1 5 0.000000
1 6 0.000000
1 7 0.000000
1 8 0.000000
1 9 0.000000
1 10 0.000000
1 11 0.000000
1 12 0.000000
1 13 0.000000
1 14 0.000000
1 15 0.000000
1 16 0.000000
1 17 0.000000
1 18 0.000000
1 19 0.000000
1 20 0.000000
1 21 0.000000
1 22 0.000000
1 23 0.000000
1 24 0.000000
1 25 0.000000
1 26 0.000000
1 27 0.000000
1 28 0.000000
1 29 0.000000
1 30 0.000000
1 31 0.000000
1 32 0.000000
1 33 0.000000
1 34 0.000000
1 35 0.000000
1 36 0.000000
1 37 0.000000
1 38 0.000000
1 39 0.000000
1 40 0.000000
1 41 0.000000
1 42 0.000000
1 43 0.000000
1 44 0.000000
1 45 0.000000
1 46 0.000000
1 47 0.000000
1 48 0.000000
1 49 0.000000
1 50 0.000000
1 51 0.000000
1 52 0.000000
1 53 0.000000
1 54 0.000000
1 55 0.000000
1 56 0.000000
1 57 0.000000
1 58 0.000000
1 59 0.000000
1 60 0.000000
1 61 0.000000
1 62 0.000000
1 63 0.000000
1 64 0.000000
1 65 0.000000
1 66 0.000000
1 67 0.000000
1 68 0.000000
1 69 0.000000
1 70 0.000000
1 71 0.000000
2 1 0.000000
2 2 0.000000
2 3 7.000000
2 4 0.000000
2 5 0.000000
2 6 0.000000
2 7 0.000000
2 8 0.000000
2 9 0.000000
2 10 0.000000
2 11 0.000000
2 12 0.000000
2 13 0.000000
2 14 0.000000
2 15 0.000000
2 16 0.000000
2 17 0.000000
2 18 0.000000
2 19 0.000000
2 20 0.000000
2 21 0.000000
2 22 2.000000
2 23 0.000000
2 24 0.000000
2 25 0.000000
2 26 0.000000
2 27 0.000000
2 28 0.000000
2 29 0.000000
2 30 0.000000
2 31 0.000000
2 32 0.000000
2 33 0.000000
2 34 0.000000
2 35 0.000000
2 36 0.000000
2 37 0.000000
2 38 0.000000
2 39 0.000000
2 40 0.000000
2 41 0.000000
2 42 0.000000
2 43 0.000000
2 44 0.000000
2 45 0.000000
2 46 0.000000
2 47 19.000000
2 48 4.000000
2 49 0.000000
2 50 0.000000
2 51 0.000000
2 52 0.000000
2 53 0.000000
2 54 0.000000
2 55 0.000000
2 56 0.000000
2 57 0.000000
2 58 0.000000
2 59 0.000000
2 60 0.000000
2 61 0.000000
2 62 0.000000
2 63 0.000000
2 64 0.000000
2 65 0.000000
2 66 0.000000
2 67 0.000000
2 68 0.000000
2 69 0.000000
2 70 0.000000
2 71 0.000000
3 1 0.000000
3 2 0.000000
3 3 0.000000
3 4 6.000000
3 5 0.000000
3 6 0.000000
3 7 0.000000
3 8 0.000000
3 9 0.000000
3 10 0.000000
3 11 0.000000
3 12 0.000000
3 13 0.000000
3 14 0.000000
3 15 0.000000
3 16 0.000000
3 17 0.000000
3 18 0.000000
3 19 0.000000
3 20 0.000000
3 21 0.000000
3 22 24.000000
3 23 22.000000
3 24 0.000000
3 25 0.000000
3 26 0.000000
3 27 0.000000
3 28 0.000000
3 29 0.000000
3 30 0.000000
3 31 0.000000
3 32 0.000000
3 33 0.000000
3 34 0.000000
3 35 0.000000
3 36 0.000000
3 37 0.000000
3 38 0.000000
3 39 0.000000
3 40 0.000000
3 41 0.000000
3 42 0.000000
3 43 2.000000
3 44 15.000000
3 45 22.000000
3 46 0.000000
3 47 0.000000
3 48 0.000000
3 49 0.000000
3 50 0.000000
3 51 0.000000
3 52 0.000000
3 53 0.000000
3 54 0.000000
3 55 0.000000
3 56 0.000000
3 57 0.000000
3 58 0.000000
3 59 0.000000
3 60 0.000000
3 61 0.000000
3 62 0.000000
3 63 0.000000
3 64 0.000000
3 65 0.000000
3 66 0.000000
3 67 0.000000
3 68 0.000000
3 69 0.000000
3 70 0.000000
3 71 0.000000
4 1 0.000000
4 2 0.000000
4 3 0.000000
4 4 0.000000
4 5 6.000000
4 6 0.000000
4 7 0.000000
4 8 0.000000
4 9 0.000000
4 10 0.000000
4 11 0.000000
4 12 0.000000
4 13 0.000000
4 14 0.000000
4 15 0.000000
4 16 0.000000
4 17 0.000000
4 18 0.000000
4 19 0.000000
4 20 0.000000
4 21 0.000000
4 22 5.000000
4 23 33.000000
4 24 15.000000
4 25 1.000000
4 26 0.000000
4 27 0.000000
4 28 0.000000
4 29 0.000000
4 30 0.000000
4 31 0.000000
4 32 0.000000
4 33 0.000000
4 34 0.000000
4 35 0.000000
4 36 0.000000
4 37 3.000000
4 38 0.000000
4 39 0.000000
4 40 0.000000
4 41 1.000000
4 42 0.000000
4 43 0.000000
4 44 0.000000
4 45 0.000000
4 46 0.000000
4 47 0.000000
4 48 0.000000
4 49 0.000000
4 50 0.000000
4 51 0.000000
4 52 0.000000
4 53 0.000000
4 54 0.000000
4 55 0.000000
4 56 0.000000
4 57 0.000000
4 58 0.000000
4 59 0.000000
4 60 0.000000
4 61 0.000000
4 62 0.000000
4 63 0.000000
4 64 0.000000
4 65 0.000000
4 66 0.000000
4 67 0.000000
4 68 0.000000
4 69 0.000000
4 70 0.000000
4 71 0.000000
5 1 0.000000
5 2 0.000000
5 3 0.000000
5 4 0.000000
5 5 0.000000
5 6 31.000000
5 7 0.000000
5 8 0.000000
5 9 0.000000
5 10 0.000000
5 11 0.000000
5 12 0.000000
5 13 0.000000
5 14 0.000000
5 15 0.000000
5 16 0.000000
5 17 0.000000
5 18 0.000000
5 19 0.000000
5 20 0.000000
5 21 0.000000
5 22 0.000000
5 23 1.000000
5 24 0.000000
5 25 0.000000
5 26 0.000000
5 27 0.000000
5 28 0.000000
5 29 0.000000
5 30 0.000000
5 31 0.000000
5 32 0.000000
5 33 0.000000
5 34 0.000000
5 35 0.000000
5 36 0.000000
5 37 54.000000
5 38 0.000000
5 39 0.000000
5 40 0.000000
5 41 0.000000
5 42 0.000000
5 43 0.000000
5 44 0.000000
5 45 0.000000
5 46 0.000000
5 47 0.000000
5 48 0.000000
5 49 0.000000
5 50 15.000000
5 51 0.000000
5 52 0.000000
5 53 0.000000
5 54 0.000000
5 55 0.000000
5 56 0.000000
5 57 0.000000
5 58 0.000000
5 59 0.000000
5 60 0.000000
5 61 0.000000
5 62 0.000000
5 63 0.000000
5 64 0.000000
5 65 0.000000
5 66 0.000000
5 67 0.000000
5 68 0.000000
5 69 0.000000
5 70 0.000000
5 71 0.000000
6 1 0.000000
6 2 0.000000
6 3 0.000000
6 4 0.000000
6 5 0.000000
6 6 0.000000
6 7 39.000000
6 8 0.000000
6 9 0.000000
6 10 0.000000
6 11 0.000000
6 12 0.000000
6 13 0.000000
6 14 0.000000
6 15 0.000000
6 16 0.000000
6 17 0.000000
6 18 0.000000
6 19 0.000000
6 20 0.000000
6 21 0.000000
6 22 0.000000
6 23 0.000000
6 24 0.000000
6 25 0.000000
6 26 0.000000
6 27 0.000000
6 28 0.000000
6 29 0.000000
6 30 0.000000
6 31 0.000000
6 32 0.000000
6 33 0.000000
6 34 0.000000
6 35 0.000000
6 36 0.000000
6 37 0.000000
6 38 0.000000
6 39 0.000000
6 40 0.000000
6 41 0.000000
6 42 0.000000
6 43 0.000000
6 44 0.000000
6 45 0.000000
6 46 0.000000
6 47 0.000000
6 48 1.000000
6 49 12.000000
6 50 25.000000
6 51 0.000000
6 52 0.000000
6 53 0.000000
6 54 0.000000
6 55 0.000000
6 56 0.000000
6 57 0.000000
6 58 0.000000
6 59 0.000000
6 60 0.000000
6 61 0.000000
6 62 0.000000
6 63 0.000000
6 64 0.000000
6 65 0.000000
6 66 0.000000
6 67 0.000000
6 68 0.000000
6 69 0.000000
6 70 0.000000
6 71 0.000000
7 1 0.000000
7 2 0.000000
7 3 0.000000
7 4 0.000000
7 5 0.000000
7 6 0.000000
7 7 0.000000
7 8 40.000000
7 9 0.000000
7 10 0.000000
7 11 0.000000
7 12 0.000000
7 13 0.000000
7 14 0.000000
7 15 0.000000
7 16 0.000000
7 17 0.000000
7 18 0.000000
7 19 0.000000
7 20 0.000000
7 21 0.000000
7 22 0.000000
7 23 0.000000
7 24 0.000000
7 25 0.000000
7 26 0.000000
7 27 0.000000
7 28 0.000000
7 29 0.000000
7 30 0.000000
7 31 0.000000
7 32 0.000000
7 33 0.000000
7 34 0.000000
7 35 0.000000
7 36 0.000000
7 37 0.000000
7 38 0.000000
7 39 0.000000
7 40 0.000000
7 41 0.000000
7 42 0.000000
7 43 0.000000
7 44 0.000000
7 45 0.000000
7 46 0.000000
7 47 0.000000
7 48 12.000000
7 49 12.000000
7 50 0.000000
7 51 0.000000
7 52 0.000000
7 53 0.000000
7 54 0.000000
7 55 0.000000
7 56 0.000000
7 57 0.000000
7 58 0.000000
7 59 0.000000
7 60 0.000000
7 61 0.000000
7 62 0.000000
7 63 0.000000
7 64 0.000000
7 65 0.000000
7 66 0.000000
7 67 0.000000
7 68 0.000000
7 69 0.000000
7 70 0.000000
7 71 0.000000
8 1 0.000000
8 2 0.000000
8 3 0.000000
8 4 0.000000
8 5 0.000000
8 6 0.000000
8 7 0.000000
8 8 0.000000
8 9 41.000000
8 10 0.000000
8 11 0.000000
8 12 0.000000
8 13 0.000000
8 14 0.000000
8 15 0.000000
8 16 0.000000
8 17 0.000000
8 18 0.000000
8 19 0.000000
8 20 0.000000
8 21 0.000000
8 22 0.000000
8 23 0.000000
8 24 0.000000
8 25 0.000000
8 26 0.000000
8 27 0.000000
8 28 0.000000
8 29 0.000000
8 30 0.000000
8 31 0.000000
8 32 0.000000
8 33 0.000000
8 34 0.000000
8 35 0.000000
8 36 0.000000
8 37 0.000000
8 38 0.000000
8 39 0.000000
8 40 0.000000
8 41 0.000000
8 42 0.000000
8 43 0.000000
8 44 0.000000
8 45 0.000000
8 46 1.000000
8 47 15.000000
8 48 11.000000
8 49 0.000000
8 50 0.000000
8 51 0.000000
8 52 0.000000
8 53 0.000000
8 54 0.000000
8 55 0.000000
8 56 0.000000
8 57 0.000000
8 58 0.000000
8 59 0.000000
8 60 0.000000
8 61 0.000000
8 62 0.000000
8 63 0.000000
8 64 0.000000
8 65 0.000000
8 66 0.000000
8 67 0.000000
8 68 0.000000
8 69 0.000000
8 70 0.000000
8 71 0.000000
9 1 0.000000
9 2 0.000000
9 3 0.000000
9 4 0.000000
9 5 0.000000
9 6 0.000000
9 7 0.000000
9 8 0.000000
9 9 0.000000
9 10 38.000000
9 11 0.000000
9 12 0.000000
9 13 0.000000
9 14 0.000000
9 15 0.000000
9 16 0.000000
9 17 0.000000
9 18 0.000000
9 19 0.000000
9 20 0.000000
9 21 3.000000
9 22 0.000000
9 23 0.000000
9 24 0.000000
9 25 0.000000
9 26 0.000000
9 27 0.000000
9 28 0.000000
9 29 0.000000
9 30 0.000000
9 31 0.000000
9 32 0.000000
9 33 0.000000
9 34 0.000000
9 35 0.000000
9 36 0.000000
9 37 0.000000
9 38 0.000000
9 39 0.000000
9 40 0.000000
9 41 0.000000
9 42 0.000000
9 43 0.000000
9 44 0.000000
9 45 0.000000
9 46 15.000000
9 47 1.000000
9 48 0.000000
9 49 0.000000
9 50 0.000000
9 51 0.000000
9 52 0.000000
9 53 0.000000
9 54 0.000000
9 55 0.000000
9 56 0.000000
9 57 0.000000
9 58 0.000000
9 59 0.000000
9 60 0.000000
9 61 0.000000
9 62 0.000000
9 63 0.000000
9 64 0.000000
9 65 0.000000
9 66 0.000000
9 67 0.000000
9 68 0.000000
9 69 0.000000
9 70 0.000000
9 71 0.000000
10 1 0.000000
10 2 0.000000
10 3 0.000000
10 4 0.000000
10 5 0.000000
10 6 0.000000
10 7 0.000000
10 8 0.000000
10 9 0.000000
10 10 0.000000
10 11 22.000000
10 12 0.000000
10 13 0.000000
10 14 0.000000
10 15 0.000000
10 16 0.000000
10 17 0.000000
10 18 0.000000
10 19 0.000000
10 20 0.000000
10 21 15.000000
10 22 0.000000
10 23 0.000000
10 24 0.000000
10 25 0.000000
10 26 0.000000
10 27 0.000000
10 28 0.000000
10 29 0.000000
10 30 0.000000
10 31 0.000000
10 32 0.000000
10 33 0.000000
10 34 0.000000
10 35 0.000000
10 36 0.000000
10 37 0.000000
10 38 0.000000
10 39 0.000000
10 40 0.000000
10 41 0.000000
10 42 0.000000
10 43 0.000000
10 44 0.000000
10 45 0.000000
10 46 5.000000
10 47 0.000000
10 48 0.000000
10 49 0.000000
10 50 0.000000
10 51 0.000000
10 52 0.000000
10 53 0.000000
10 54 0.000000
10 55 0.000000
10 56 0.000000
10 57 0.000000
10 58 0.000000
10 59 0.000000
10 60 0.000000
10 61 0.000000
10 62 0.000000
10 63 0.000000
10 64 0.000000
10 65 0.000000
10 66 0.000000
10 67 0.000000
10 68 0.000000
10 69 0.000000
10 70 0.000000
10 71 0.000000
11 1 0.000000
11 2 0.000000
11 3 0.000000
11 4 0.000000
11 5 0.000000
11 6 0.000000
11 7 0.000000
11 8 0.000000
11 9 0.000000
11 10 0.000000
11 11 0.000000
11 12 31.000000
11 13 0.000000
11 14 0.000000
11 15 0.000000
11 16 0.000000
11 17 0.000000
11 18 0.000000
11 19 0.000000
11 20 13.000000
11 21 26.000000
11 22 0.000000
11 23 0.000000
11 24 0.000000
11 25 0.000000
11 26 0.000000
11 27 0.000000
11 28 0.000000
11 29 0.000000
11 30 0.000000
11 31 0.000000
11 32 0.000000
11 33 0.000000
11 34 0.000000
11 35 0.000000
11 36 0.000000
11 37 0.000000
11 38 0.000000
11 39 0.000000
11 40 0.000000
11 41 0.000000
11 42 0.000000
11 43 0.000000
11 44 0.000000
11 45 0.000000
11 46 0.000000
11 47 0.000000
11 48 0.000000
11 49 0.000000
11 50 0.000000
11 51 0.000000
11 52 0.000000
11 53 0.000000
11 54 0.000000
11 55 0.000000
11 56 0.000000
11 57 0.000000
11 58 0.000000
11 59 0.000000
11 60 0.000000
11 61 0.000000
11 62 0.000000
11 63 0.000000
11 64 0.000000
11 65 0.000000
11 66 0.000000
11 67 0.000000
11 68 0.000000
11 69 0.000000
11 70 0.000000
11 71 0.000000
12 1 0.000000
12 2 0.000000
12 3 0.000000
12 4 0.000000
12 5 0.000000
12 6 0.000000
12 7 0.000000
12 8 0.000000
12 9 0.000000
12 10 0.000000
12 11 0.000000
12 12 0.000000
12 13 33.000000
12 14 0.000000
12 15 0.000000
12 16 0.000000
12 17 0.000000
12 18 0.000000
12 19 12.000000
12 20 18.000000
12 21 0.000000
12 22 0.000000
12 23 0.000000
12 24 0.000000
12 25 0.000000
12 26 0.000000
12 27 0.000000
12 28 0.000000
12 29 0.000000
12 30 0.000000
12 31 0.000000
12 32 0.000000
12 33 0.000000
12 34 0.000000
12 35 0.000000
12 36 0.000000
12 37 0.000000
12 38 0.000000
12 39 0.000000
12 40 0.000000
12 41 0.000000
12 42 0.000000
12 43 0.000000
12 44 0.000000
12 45 0.000000
12 46 0.000000
12 47 0.000000
12 48 0.000000
12 49 0.000000
12 50 0.000000
12 51 0.000000
12 52 0.000000
12 53 0.000000
12 54 0.000000
12 55 0.000000
12 56 0.000000
12 57 0.000000
12 58 0.000000
12 59 0.000000
12 60 0.000000
12 61 0.000000
12 62 0.000000
12 63 0.000000
12 64 0.000000
12 65 0.000000
12 66 0.000000
12 67 0.000000
12 68 0.000000
12 69 0.000000
12 70 0.000000
12 71 0.000000
13 1 0.000000
13 2 0.000000
13 3 0.000000
13 4 0.000000
13 5 0.000000
13 6 0.000000
13 7 0.000000
13 8 0.000000
13 9 0.000000
13 10 0.000000
13 11 0.000000
13 12 0.000000
13 13 0.000000
13 14 28.000000
13 15 0.000000
13 16 0.000000
13 17 0.000000
13 18 9.000000
13 19 1.000000
13 20 0.000000
13 21 0.000000
13 22 0.000000
13 23 0.000000
13 24 0.000000
13 25 0.000000
13 26 0.000000
13 27 0.000000
13 28 0.000000
13 29 0.000000
13 30 0.000000
13 31 0.000000
13 32 0.000000
13 33 0.000000
13 34 0.000000
13 35 0.000000
13 36 0.000000
13 37 0.000000
13 38 0.000000
13 39 0.000000
13 40 0.000000
13 41 0.000000
13 42 0.000000
13 43 0.000000
13 44 0.000000
13 45 0.000000
13 46 0.000000
13 47 0.000000
13 48 0.000000
13 49 0.000000
13 50 0.000000
13 51 0.000000
13 52 0.000000
13 53 0.000000
13 54 0.000000
13 55 0.000000
13 56 0.000000
13 57 0.000000
13 58 0.000000
13 59 0.000000
13 60 0.000000
13 61 0.000000
13 62 0.000000
13 63 0.000000
13 64 0.000000
13 65 0.000000
13 66 0.000000
13 67 0.000000
13 68 0.000000
13 69 0.000000
13 70 0.000000
13 71 0.000000
14 1 0.000000
14 2 0.000000
14 3 0.000000
14 4 0.000000
14 5 0.000000
14 6 0.000000
14 7 0.000000
14 8 0.000000
14 9 0.000000
14 10 0.000000
14 11 0.000000
14 12 0.000000
14 13 0.000000
14 14 0.000000
14 15 4.000000
14 16 24.000000
14 17 7.000000
14 18 21.000000
14 19 0.000000
14 20 0.000000
14 21 0.000000
14 22 0.000000
14 23 0.000000
14 24 0.000000
14 25 0.000000
14 26 0.000000
14 27 0.000000
14 28 0.000000
14 29 0.000000
14 30 0.000000
14 31 0.000000
14 32 0.000000
14 33 0.000000
14 34 0.000000
14 35 0.000000
14 36 0.000000
14 37 0.000000
14 38 0.000000
14 39 0.000000
14 40 0.000000
14 41 0.000000
14 42 0.000000
14 43 0.000000
14 44 0.000000
14 45 0.000000
14 46 0.000000
14 47 0.000000
14 48 0.000000
14 49 0.000000
14 50 0.000000
14 51 0.000000
14 52 0.000000
14 53 0.000000
14 54 0.000000
14 55 0.000000
14 56 0.000000
14 57 0.000000
14 58 0.000000
14 59 0.000000
14 60 0.000000
14 61 0.000000
14 62 0.000000
14 63 0.000000
14 64 0.000000
14 65 0.000000
14 66 0.000000
14 67 0.000000
14 68 0.000000
14 69 0.000000
14 70 0.000000
14 71 0.000000
15 1 0.000000
15 2 0.000000
15 3 0.000000
15 4 0.000000
15 5 0.000000
15 6 0.000000
15 7 0.000000
15 8 0.000000
15 9 0.000000
15 10 0.000000
15 11 0.000000
15 12 0.000000
15 13 0.000000
15 14 0.000000
15 15 0.000000
15 16 58.000000
15 17 0.000000
15 18 0.000000
15 19 0.000000
15 20 0.000000
15 21 0.000000
15 22 0.000000
15 23 0.000000
15 24 0.000000
15 25 0.000000
15 26 0.000000
15 27 0.000000
15 28 0.000000
15 29 0.000000
15 30 0.000000
15 31 0.000000
15 32 0.000000
15 33 0.000000
15 34 0.000000
15 35 0.000000
15 36 0.000000
15 37 0.000000
15 38 0.000000
15 39 0.000000
15 40 0.000000
15 41 0.000000
15 42 0.000000
15 43 0.000000
15 44 0.000000
15 45 0.000000
15 46 0.000000
15 47 0.000000
15 48 0.000000
15 49 0.000000
15 50 0.000000
15 51 0.000000
15 52 0.000000
15 53 0.000000
15 54 0.000000
15 55 0.000000
15 56 0.000000
15 57 0.000000
15 58 0.000000
15 59 0.000000
15 60 0.000000
15 61 0.000000
15 62 0.000000
15 63 0.000000
15 64 0.000000
15 65 0.000000
15 66 0.000000
15 67 0.000000
15 68 0.000000
15 69 0.000000
15 70 0.000000
15 71 0.000000
16 1 0.000000
16 2 0.000000
16 3 0.000000
16 4 0.000000
16 5 0.000000
16 6 0.000000
16 7 0.000000
16 8 0.000000
16 9 0.000000
16 10 0.000000
16 11 0.000000
16 12 0.000000
16 13 0.000000
16 14 0.000000
16 15 0.000000
16 16 0.000000
16 17 41.000000
16 18 0.000000
16 19 0.000000
16 20 0.000000
16 21 0.000000
16 22 0.000000
16 23 0.000000
16 24 0.000000
16 25 0.000000
16 26 0.000000
16 27 0.000000
16 28 0.000000
16 29 0.000000
16 30 0.000000
16 31 0.000000
16 32 0.000000
16 33 0.000000
16 34 0.000000
16 35 0.000000
16 36 0.000000
16 37 0.000000
16 38 0.000000
16 39 0.000000
16 40 0.000000
16 41 0.000000
16 42 0.000000
16 43 0.000000
16 44 0.000000
16 45 0.000000
16 46 0.000000
16 47 0.000000
16 48 0.000000
16 49 0.000000
16 50 0.000000
16 51 0.000000
16 52 0.000000
16 53 0.000000
16 54 0.000000
16 55 0.000000
16 56 0.000000
16 57 0.000000
16 58 0.000000
16 59 0.000000
16 60 0.000000
16 61 0.000000
16 62 0.000000
16 63 0.000000
16 64 0.000000
16 65 0.000000
16 66 0.000000
16 67 0.000000
16 68 0.000000
16 69 0.000000
16 70 0.000000
16 71 0.000000
17 1 0.000000
17 2 0.000000
17 3 0.000000
17 4 0.000000
17 5 0.000000
17 6 0.000000
17 7 0.000000
17 8 0.000000
17 9 0.000000
17 10 0.000000
17 11 0.000000
17 12 0.000000
17 13 0.000000
17 14 0.000000
17 15 0.000000
17 16 0.000000
17 17 0.000000
17 18 28.000000
17 19 0.000000
17 20 0.000000
17 21 0.000000
17 22 0.000000
17 23 0.000000
17 24 0.000000
17 25 0.000000
17 26 0.000000
17 27 0.000000
17 28 0.000000
17 29 0.000000
17 30 0.000000
17 31 0.000000
17 32 0.000000
17 33 0.000000
17 34 0.000000
17 35 0.000000
17 36 0.000000
17 37 0.000000
17 38 0.000000
17 39 0.000000
17 40 0.000000
17 41 0.000000
17 42 0.000000
17 43 0.000000
17 44 0.000000
17 45 0.000000
17 46 0.000000
17 47 0.000000
17 48 0.000000
17 49 0.000000
17 50 0.000000
17 51 0.000000
17 52 0.000000
17 53 0.000000
17 54 0.000000
17 55 0.000000
17 56 0.000000
17 57 0.000000
17 58 0.000000
17 59 0.000000
17 60 0.000000
17 61 0.000000
17 62 0.000000
17 63 0.000000
17 64 0.000000
17 65 0.000000
17 66 0.000000
17 67 0.000000
17 68 0.000000
17 69 0.000000
17 70 0.000000
17 71 0.000000
18 1 0.000000
18 2 0.000000
18 3 0.000000
18 4 0.000000
18 5 0.000000
18 6 0.000000
18 7 0.000000
18 8 0.000000
18 9 0.000000
18 10 0.000000
18 11 0.000000
18 12 0.000000
18 13 0.000000
18 14 0.000000
18 15 0.000000
18 16 0.000000
18 17 0.000000
18 18 0.000000
18 19 50.000000
18 20 0.000000
18 21 0.000000
18 22 0.000000
18 23 0.000000
18 24 0.000000
18 25 0.000000
18 26 0.000000
18 27 0.000000
18 28 0.000000
18 29 0.000000
18 30 0.000000
18 31 0.000000
18 32 0.000000
18 33 0.000000
18 34 0.000000
18 35 0.000000
18 36 0.000000
18 37 0.000000
18 38 0.000000
18 39 0.000000
18 40 0.000000
18 41 0.000000
18 42 0.000000
18 43 0.000000
18 44 0.000000
18 45 0.000000
18 46 0.000000
18 47 0.000000
18 48 0.000000
18 49 0.000000
18 50 0.000000
18 51 0.000000
18 52 0.000000
18 53 0.000000
18 54 0.000000
18 55 0.000000
18 56 0.000000
18 57 0.000000
18 58 0.000000
18 59 0.000000
18 60 0.000000
18 61 0.000000
18 62 0.000000
18 63 0.000000
18 64 0.000000
18 65 0.000000
18 66 0.000000
18 67 0.000000
18 68 0.000000
18 69 0.000000
18 70 0.000000
18 71 0.000000
19 1 0.000000
19 2 0.000000
19 3 0.000000
19 4 0.000000
19 5 0.000000
19 6 0.000000
19 7 0.000000
19 8 0.000000
19 9 0.000000
19 10 0.000000
19 11 0.000000
19 12 0.000000
19 13 0.000000
19 14 0.000000
19 15 0.000000
19 16 0.000000
19 17 0.000000
19 18 0.000000
19 19 0.000000
19 20 28.000000
19 21 0.000000
19 22 0.000000
19 23 0.000000
19 24 0.000000
19 25 0.000000
19 26 0.000000
19 27 0.000000
19 28 0.000000
19 29 0.000000
19 30 0.000000
19 31 0.000000
19 32 0.000000
19 33 0.000000
19 34 0.000000
19 35 0.000000
19 36 0.000000
19 37 0.000000
19 38 0.000000
19 39 0.000000
19 40 0.000000
19 41 0.000000
19 42 0.000000
19 43 0.000000
19 44 0.000000
19 45 0.000000
19 46 0.000000
19 47 0.000000
19 48 0.000000
19 49 0.000000
19 50 0.000000
19 51 0.000000
19 52 0.000000
19 53 0.000000
19 54 0.000000
19 55 0.000000
19 56 0.000000
19 57 0.000000
19 58 0.000000
19 59 0.000000
19 60 0.000000
19 61 0.000000
19 62 0.000000
19 63 0.000000
19 64 0.000000
19 65 0.000000
19 66 0.000000
19 67 0.000000
19 68 0.000000
19 69 0.000000
19 70 0.000000
19 71 0.000000
20 1 0.000000
20 2 0.000000
20 3 0.000000
20 4 0.000000
20 5 0.000000
20 6 0.000000
20 7 0.000000
20 8 0.000000
20 9 0.000000
20 10 0.000000
20 11 0.000000
20 12 0.000000
20 13 0.000000
20 14 0.000000
20 15 0.000000
20 16 0.000000
20 17 0.000000
20 18 0.000000
20 19 0.000000
20 20 0.000000
20 21 23.000000
20 22 0.000000
20 23 0.000000
20 24 0.000000
20 25 0.000000
20 26 0.000000
20 27 0.000000
20 28 0.000000
20 29 0.000000
20 30 0.000000
20 31 0.000000
20 32 0.000000
20 33 0.000000
20 34 0.000000
20 35 0.000000
20 36 0.000000
20 37 0.000000
20 38 0.000000
20 39 0.000000
20 40 0.000000
20 41 0.000000
20 42 0.000000
20 43 0.000000
20 44 0.000000
20 45 0.000000
20 46 0.000000
20 47 0.000000
20 48 0.000000
20 49 0.000000
20 50 0.000000
20 51 0.000000
20 52 0.000000
20 53 0.000000
20 54 0.000000
20 55 0.000000
20 56 0.000000
20 57 0.000000
20 58 0.000000
20 59 0.000000
20 60 0.000000
20 61 0.000000
20 62 0.000000
20 63 0.000000
20 64 0.000000
20 65 0.000000
20 66 0.000000
20 67 0.000000
20 68 0.000000
20 69 0.000000
20 70 0.000000
20 71 0.000000
21 1 0.000000
21 2 0.000000
21 3 0.000000
21 4 0.000000
21 5 0.000000
21 6 0.000000
21 7 0.000000
21 8 0.000000
21 9 0.000000
21 10 0.000000
21 11 0.000000
21 12 0.000000
21 13 0.000000
21 14 0.000000
21 15 0.000000
21 16 0.000000
21 17 0.000000
21 18 0.000000
21 19 0.000000
21 20 0.000000
21 21 0.000000
21 22 9.000000
21 23 12.000000
21 24 0.000000
21 25 0.000000
21 26 0.000000
21 27 0.000000
21 28 0.000000
21 29 0.000000
21 30 0.000000
21 31 0.000000
21 32 0.000000
21 33 0.000000
21 34 0.000000
21 35 0.000000
21 36 0.000000
21 37 0.000000
21 38 0.000000
21 39 0.000000
21 40 0.000000
21 41 0.000000
21 42 0.000000
21 43 0.000000
21 44 0.000000
21 45 1.000000
21 46 28.000000
21 47 0.000000
21 48 0.000000
21 49 0.000000
21 50 0.000000
21 51 0.000000
21 52 0.000000
21 53 0.000000
21 54 0.000000
21 55 0.000000
21 56 0.000000
21 57 0.000000
21 58 0.000000
21 59 0.000000
21 60 0.000000
21 61 0.000000
21 62 0.000000
21 63 0.000000
21 64 0.000000
21 65 0.000000
21 66 0.000000
21 67 0.000000
21 68 0.000000
21 69 0.000000
21 70 0.000000
21 71 0.000000
22 1 0.000000
22 2 0.000000
22 3 0.000000
22 4 0.000000
22 5 0.000000
22 6 0.000000
22 7 0.000000
22 8 0.000000
22 9 0.000000
22 10 0.000000
22 11 0.000000
22 12 0.000000
22 13 0.000000
22 14 0.000000
22 15 0.000000
22 16 0.000000
22 17 0.000000
22 18 0.000000
22 19 0.000000
22 20 0.000000
22 21 0.000000
22 22 0.000000
22 23 10.000000
22 24 0.000000
22 25 0.000000
22 26 0.000000
22 27 0.000000
22 28 0.000000
22 29 0.000000
22 30 0.000000
22 31 0.000000
22 32 0.000000
22 33 0.000000
22 34 0.000000
22 35 0.000000
22 36 0.000000
22 37 0.000000
22 38 0.000000
22 39 0.000000
22 40 0.000000
22 41 0.000000
22 42 0.000000
22 43 0.000000
22 44 0.000000
22 45 5.000000
22 46 4.000000
22 47 21.000000
22 48 6.000000
22 49 0.000000
22 50 0.000000
22 51 0.000000
22 52 0.000000
22 53 0.000000
22 54 0.000000
22 55 0.000000
22 56 0.000000
22 57 0.000000
22 58 0.000000
22 59 0.000000
22 60 0.000000
22 61 0.000000
22 62 0.000000
22 63 0.000000
22 64 0.000000
22 65 0.000000
22 66 0.000000
22 67 0.000000
22 68 0.000000
22 69 0.000000
22 70 0.000000
22 71 0.000000
23 1 0.000000
23 2 0.000000
23 3 0.000000
23 4 0.000000
23 5 0.000000
23 6 0.000000
23 7 0.000000
23 8 0.000000
23 9 0.000000
23 10 0.000000
23 11 0.000000
23 12 0.000000
23 13 0.000000
23 14 0.000000
23 15 0.000000
23 16 0.000000
23 17 0.000000
23 18 0.000000
23 19 0.000000
23 20 0.000000
23 21 0.000000
23 22 0.000000
23 23 0.000000
23 24 18.000000
23 25 0.000000
23 26 0.000000
23 27 0.000000
23 28 0.000000
23 29 0.000000
23 30 0.000000
23 31 0.000000
23 32 0.000000
23 33 0.000000
23 34 0.000000
23 35 0.000000
23 36 0.000000
23 37 0.000000
23 38 0.000000
23 39 0.000000
23 40 0.000000
23 41 0.000000
23 42 0.000000
23 43 12.000000
23 44 2.000000
23 45 0.000000
23 46 0.000000
23 47 0.000000
23 48 0.000000
23 49 0.000000
23 50 0.000000
23 51 0.000000
23 52 0.000000
23 53 0.000000
23 54 0.000000
23 55 0.000000
23 56 0.000000
23 57 0.000000
23 58 0.000000
23 59 0.000000
23 60 0.000000
23 61 0.000000
23 62 0.000000
23 63 0.000000
23 64 0.000000
23 65 0.000000
23 66 0.000000
23 67 0.000000
23 68 0.000000
23 69 0.000000
23 70 0.000000
23 71 0.000000
24 1 0.000000
24 2 0.000000
24 3 0.000000
24 4 0.000000
24 5 0.000000
24 6 0.000000
24 7 0.000000
24 8 0.000000
24 9 0.000000
24 10 0.000000
24 11 0.000000
24 12 0.000000
24 13 0.000000
24 14 0.000000
24 15 0.000000
24 16 0.000000
24 17 0.000000
24 18 0.000000
24 19 0.000000
24 20 0.000000
24 21 0.000000
24 22 0.000000
24 23 0.000000
24 24 0.000000
24 25 32.000000
24 26 0.000000
24 27 0.000000
24 28 0.000000
24 29 0.000000
24 30 0.000000
24 31 0.000000
24 32 0.000000
24 33 0.000000
24 34 0.000000
24 35 0.000000
24 36 0.000000
24 37 0.000000
24 38 0.000000
24 39 0.000000
24 40 0.000000
24 41 3.000000
24 42 13.000000
24 43 28.000000
24 44 0.000000
24 45 0.000000
24 46 0.000000
24 47 0.000000
24 48 0.000000
24 49 0.000000
24 50 0.000000
24 51 0.000000
24 52 0.000000
24 53 0.000000
24 54 0.000000
24 55 0.000000
24 56 0.000000
24 57 0.000000
24 58 0.000000
24 59 0.000000
24 60 0.000000
24 61 0.000000
24 62 0.000000
24 63 0.000000
24 64 0.000000
24 65 0.000000
24 66 0.000000
24 67 0.000000
24 68 0.000000
24 69 0.000000
24 70 0.000000
24 71 0.000000
25 1 0.000000
25 2 0.000000
25 3 0.000000
25 4 0.000000
25 5 0.000000
25 6 0.000000
25 7 0.000000
25 8 0.000000
25 9 0.000000
25 10 0.000000
25 11 0.000000
25 12 0.000000
25 13 0.000000
25 14 0.000000
25 15 0.000000
25 16 0.000000
25 17 0.000000
25 18 0.000000
25 19 0.000000
25 20 0.000000
25 21 0.000000
25 22 0.000000
25 23 0.000000
25 24 0.000000
25 25 0.000000
25 26 23.000000
25 27 0.000000
25 28 0.000000
25 29 0.000000
25 30 0.000000
25 31 0.000000
25 32 0.000000
25 33 0.000000
25 34 0.000000
25 35 0.000000
25 36 0.000000
25 37 0.000000
25 38 0.000000
25 39 0.000000
25 40 0.000000
25 41 14.000000
25 42 0.000000
25 43 0.000000
25 44 0.000000
25 45 0.000000
25 46 0.000000
25 47 0.000000
25 48 0.000000
25 49 0.000000
25 50 0.000000
25 51 0.000000
25 52 0.000000
25 53 0.000000
25 54 0.000000
25 55 0.000000
25 56 0.000000
25 57 0.000000
25 58 0.000000
25 59 0.000000
25 60 0.000000
25 61 0.000000
25 62 0.000000
25 63 0.000000
25 64 0.000000
25 65 0.000000
25 66 0.000000
25 67 0.000000
25 68 0.000000
25 69 0.000000
25 70 0.000000
25 71 0.000000
26 1 0.000000
26 2 0.000000
26 3 0.000000
26 4 0.000000
26 5 0.000000
26 6 0.000000
26 7 0.000000
26 8 0.000000
26 9 0.000000
26 10 0.000000
26 11 0.000000
26 12 0.000000
26 13 0.000000
26 14 0.000000
26 15 0.000000
26 16 0.000000
26 17 0.000000
26 18 0.000000
26 19 0.000000
26 20 0.000000
26 21 0.000000
26 22 0.000000
26 23 0.000000
26 24 0.000000
26 25 0.000000
26 26 0.000000
26 27 43.000000
26 28 0.000000
26 29 0.000000
26 30 0.000000
26 31 0.000000
26 32 0.000000
26 33 0.000000
26 34 0.000000
26 35 0.000000
26 36 0.000000
26 37 0.000000
26 38 0.000000
26 39 0.000000
26 40 14.000000
26 41 25.000000
26 42 0.000000
26 43 0.000000
26 44 0.000000
26 45 0.000000
26 46 0.000000
26 47 0.000000
26 48 0.000000
26 49 0.000000
26 50 0.000000
26 51 0.000000
26 52 0.000000
26 53 0.000000
26 54 0.000000
26 55 0.000000
26 56 0.000000
26 57 0.000000
26 58 0.000000
26 59 0.000000
26 60 0.000000
26 61 0.000000
26 62 0.000000
26 63 0.000000
26 64 0.000000
26 65 0.000000
26 66 0.000000
26 67 0.000000
26 68 0.000000
26 69 0.000000
26 70 0.000000
26 71 0.000000
27 1 0.000000
27 2 0.000000
27 3 0.000000
27 4 0.000000
27 5 0.000000
27 6 0.000000
27 7 0.000000
27 8 0.000000
27 9 0.000000
27 10 0.000000
27 11 0.000000
27 12 0.000000
27 13 0.000000
27 14 0.000000
27 15 0.000000
27 16 0.000000
27 17 0.000000
27 18 0.000000
27 19 0.000000
27 20 0.000000
27 21 0.000000
27 22 0.000000
27 23 0.000000
27 24 0.000000
27 25 0.000000
27 26 0.000000
27 27 0.000000
27 28 53.000000
27 29 0.000000
27 30 0.000000
27 31 0.000000
27 32 0.000000
27 33 0.000000
27 34 0.000000
27 35 0.000000
27 36 0.000000
27 37 0.000000
27 38 1.000000
27 39 14.000000
27 40 13.000000
27 41 0.000000
27 42 0.000000
27 43 0.000000
27 44 0.000000
27 45 0.000000
27 46 0.000000
27 47 0.000000
27 48 0.000000
27 49 0.000000
27 50 0.000000
27 51 0.000000
27 52 0.000000
27 53 0.000000
27 54 0.000000
27 55 0.000000
27 56 0.000000
27 57 0.000000
27 58 0.000000
27 59 0.000000
27 60 0.000000
27 61 0.000000
27 62 0.000000
27 63 0.000000
27 64 0.000000
27 65 0.000000
27 66 0.000000
27 67 0.000000
27 68 0.000000
27 69 0.000000
27 70 0.000000
27 71 0.000000
28 1 0.000000
28 2 0.000000
28 3 0.000000
28 4 0.000000
28 5 0.000000
28 6 0.000000
28 7 0.000000
28 8 0.000000
28 9 0.000000
28 10 0.000000
28 11 0.000000
28 12 0.000000
28 13 0.000000
28 14 0.000000
28 15 0.000000
28 16 0.000000
28 17 0.000000
28 18 0.000000
28 19 0.000000
28 20 0.000000
28 21 0.000000
28 22 0.000000
28 23 0.000000
28 24 0.000000
28 25 0.000000
28 26 0.000000
28 27 0.000000
28 28 0.000000
28 29 24.000000
28 30 0.000000
28 31 0.000000
28 32 0.000000
28 33 0.000000
28 34 0.000000
28 35 0.000000
28 36 0.000000
28 37 0.000000
28 38 12.000000
28 39 2.000000
28 40 0.000000
28 41 0.000000
28 42 0.000000
28 43 0.000000
28 44 0.000000
28 45 0.000000
28 46 0.000000
28 47 0.000000
28 48 0.000000
28 49 0.000000
28 50 0.000000
28 51 0.000000
28 52 0.000000
28 53 0.000000
28 54 0.000000
28 55 0.000000
28 56 0.000000
28 57 0.000000
28 58 0.000000
28 59 0.000000
28 60 0.000000
28 61 0.000000
28 62 0.000000
28 63 0.000000
28 64 0.000000
28 65 0.000000
28 66 0.000000
28 67 0.000000
28 68 0.000000
28 69 0.000000
28 70 0.000000
28 71 0.000000
29 1 0.000000
29 2 0.000000
29 3 0.000000
29 4 0.000000
29 5 0.000000
29 6 0.000000
29 7 0.000000
29 8 0.000000
29 9 0.000000
29 10 0.000000
29 11 0.000000
29 12 0.000000
29 13 0.000000
29 14 0.000000
29 15 0.000000
29 16 0.000000
29 17 0.000000
29 18 0.000000
29 19 0.000000
29 20 0.000000
29 21 0.000000
29 22 0.000000
29 23 0.000000
29 24 0.000000
29 25 0.000000
29 26 0.000000
29 27 0.000000
29 28 0.000000
29 29 0.000000
29 30 8.000000
29 31 0.000000
29 32 0.000000
29 33 0.000000
29 34 0.000000
29 35 15.000000
29 36 12.000000
29 37 0.000000
29 38 20.000000
29 39 0.000000
29 40 0.000000
29 41 0.000000
29 42 0.000000
29 43 0.000000
29 44 0.000000
29 45 0.000000
29 46 0.000000
29 47 0.000000
29 48 0.000000
29 49 0.000000
29 50 0.000000
29 51 0.000000
29 52 0.000000
29 53 0.000000
29 54 0.000000
29 55 0.000000
29 56 0.000000
29 57 0.000000
29 58 0.000000
29 59 0.000000
29 60 0.000000
29 61 0.000000
29 62 0.000000
29 63 0.000000
29 64 0.000000
29 65 0.000000
29 66 0.000000
29 67 0.000000
29 68 0.000000
29 69 0.000000
29 70 0.000000
29 71 0.000000
30 1 0.000000
30 2 0.000000
30 3 0.000000
30 4 0.000000
30 5 0.000000
30 6 0.000000
30 7 0.000000
30 8 0.000000
30 9 0.000000
30 10 0.000000
30 11 0.000000
30 12 0.000000
30 13 0.000000
30 14 0.000000
30 15 0.000000
30 16 0.000000
30 17 0.000000
30 18 0.000000
30 19 0.000000
30 20 0.000000
30 21 0.000000
30 22 0.000000
30 23 0.000000
30 24 0.000000
30 25 0.000000
30 26 0.000000
30 27 0.000000
30 28 0.000000
30 29 0.000000
30 30 0.000000
30 31 8.000000
30 32 28.000000
30 33 7.000000
30 34 0.000000
30 35 0.000000
30 36 0.000000
30 37 0.000000
30 38 0.000000
30 39 0.000000
30 40 0.000000
30 41 0.000000
30 42 0.000000
30 43 0.000000
30 44 0.000000
30 45 0.000000
30 46 0.000000
30 47 0.000000
30 48 0.000000
30 49 0.000000
30 50 0.000000
30 51 0.000000
30 52 0.000000
30 53 0.000000
30 54 0.000000
30 55 0.000000
30 56 0.000000
30 57 0.000000
30 58 0.000000
30 59 0.000000
30 60 0.000000
30 61 0.000000
30 62 0.000000
30 63 0.000000
30 64 0.000000
30 65 0.000000
30 66 0.000000
30 67 0.000000
30 68 0.000000
30 69 0.000000
30 70 0.000000
30 71 0.000000
31 1 0.000000
31 2 0.000000
31 3 0.000000
31 4 0.000000
31 5 0.000000
31 6 0.000000
31 7 0.000000
31 8 0.000000
31 9 0.000000
31 10 0.000000
31 11 0.000000
31 12 0.000000
31 13 0.000000
31 14 0.000000
31 15 0.000000
31 16 0.000000
31 17 0.000000
31 18 0.000000
31 19 0.000000
31 20 0.000000
31 21 0.000000
31 22 0.000000
31 23 0.000000
31 24 0.000000
31 25 0.000000
31 26 0.000000
31 27 0.000000
31 28 0.000000
31 29 0.000000
31 30 0.000000
31 31 0.000000
31 32 40.000000
31 33 0.000000
31 34 0.000000
31 35 0.000000
31 36 0.000000
31 37 0.000000
31 38 0.000000
31 39 0.000000
31 40 0.000000
31 41 0.000000
31 42 0.000000
31 43 0.000000
31 44 0.000000
31 45 0.000000
31 46 0.000000
31 47 0.000000
31 48 0.000000
31 49 0.000000
31 50 0.000000
31 51 0.000000
31 52 0.000000
31 53 0.000000
31 54 0.000000
31 55 0.000000
31 56 0.000000
31 57 15.000000
31 58 20.000000
31 59 0.000000
31 60 0.000000
31 61 0.000000
31 62 0.000000
31 63 0.000000
31 64 0.000000
31 65 0.000000
31 66 0.000000
31 67 0.000000
31 68 0.000000
31 69 0.000000
31 70 0.000000
31 71 33.000000
32 1 0.000000
32 2 0.000000
32 3 0.000000
32 4 0.000000
32 5 0.000000
32 6 0.000000
32 7 0.000000
32 8 0.000000
32 9 0.000000
32 10 0.000000
32 11 0.000000
32 12 0.000000
32 13 0.000000
32 14 0.000000
32 15 0.000000
32 16 0.000000
32 17 0.000000
32 18 0.000000
32 19 0.000000
32 20 0.000000
32 21 0.000000
32 22 0.000000
32 23 0.000000
32 24 0.000000
32 25 0.000000
32 26 0.000000
32 27 0.000000
32 28 0.000000
32 29 0.000000
32 30 0.000000
32 31 0.000000
32 32 0.000000
32 33 40.000000
32 34 0.000000
32 35 0.000000
32 36 0.000000
32 37 0.000000
32 38 0.000000
32 39 0.000000
32 40 0.000000
32 41 0.000000
32 42 0.000000
32 43 0.000000
32 44 0.000000
32 45 0.000000
32 46 0.000000
32 47 0.000000
32 48 0.000000
32 49 0.000000
32 50 0.000000
32 51 0.000000
32 52 0.000000
32 53 0.000000
32 54 0.000000
32 55 0.000000
32 56 15.000000
32 57 13.000000
32 58 0.000000
32 59 0.000000
32 60 0.000000
32 61 0.000000
32 62 0.000000
32 63 0.000000
32 64 0.000000
32 65 0.000000
32 66 0.000000
32 67 0.000000
32 68 0.000000
32 69 0.000000
32 70 0.000000
32 71 0.000000
33 1 0.000000
33 2 0.000000
33 3 0.000000
33 4 0.000000
33 5 0.000000
33 6 0.000000
33 7 0.000000
33 8 0.000000
33 9 0.000000
33 10 0.000000
33 11 0.000000
33 12 0.000000
33 13 0.000000
33 14 0.000000
33 15 0.000000
33 16 0.000000
33 17 0.000000
33 18 0.000000
33 19 0.000000
33 20 0.000000
33 21 0.000000
33 22 0.000000
33 23 0.000000
33 24 0.000000
33 25 0.000000
33 26 0.000000
33 27 0.000000
33 28 0.000000
33 29 0.000000
33 30 0.000000
33 31 0.000000
33 32 0.000000
33 33 0.000000
33 34 33.000000
33 35 0.000000
33 36 0.000000
33 37 0.000000
33 38 0.000000
33 39 0.000000
33 40 0.000000
33 41 0.000000
33 42 0.000000
33 43 0.000000
33 44 0.000000
33 45 0.000000
33 46 0.000000
33 47 0.000000
33 48 0.000000
33 49 0.000000
33 50 0.000000
33 51 0.000000
33 52 0.000000
33 53 0.000000
33 54 0.000000
33 55 16.000000
33 56 19.000000
33 57 0.000000
33 58 0.000000
33 59 0.000000
33 60 0.000000
33 61 0.000000
33 62 0.000000
33 63 0.000000
33 64 0.000000
33 65 0.000000
33 66 0.000000
33 67 0.000000
33 68 0.000000
33 69 0.000000
33 70 0.000000
33 71 0.000000
34 1 0.000000
34 2 0.000000
34 3 0.000000
34 4 0.000000
34 5 0.000000
34 6 0.000000
34 7 0.000000
34 8 0.000000
34 9 0.000000
34 10 0.000000
34 11 0.000000
34 12 0.000000
34 13 0.000000
34 14 0.000000
34 15 0.000000
34 16 0.000000
34 17 0.000000
34 18 0.000000
34 19 0.000000
34 20 0.000000
34 21 0.000000
34 22 0.000000
34 23 0.000000
34 24 0.000000
34 25 0.000000
34 26 0.000000
34 27 0.000000
34 28 0.000000
34 29 0.000000
34 30 0.000000
34 31 0.000000
34 32 0.000000
34 33 0.000000
34 34 0.000000
34 35 31.000000
34 36 0.000000
34 37 0.000000
34 38 0.000000
34 39 0.000000
34 40 0.000000
34 41 0.000000
34 42 0.000000
34 43 0.000000
34 44 0.000000
34 45 0.000000
34 46 0.000000
34 47 0.000000
34 48 0.000000
34 49 0.000000
34 50 0.000000
34 51 0.000000
34 52 0.000000
34 53 0.000000
34 54 15.000000
34 55 29.000000
34 56 0.000000
34 57 0.000000
34 58 0.000000
34 59 0.000000
34 60 0.000000
34 61 0.000000
34 62 0.000000
34 63 0.000000
34 64 0.000000
34 65 0.000000
34 66 0.000000
34 67 0.000000
34 68 0.000000
34 69 0.000000
34 70 0.000000
34 71 0.000000
35 1 0.000000
35 2 0.000000
35 3 0.000000
35 4 0.000000
35 5 0.000000
35 6 0.000000
35 7 0.000000
35 8 0.000000
35 9 0.000000
35 10 0.000000
35 11 0.000000
35 12 0.000000
35 13 0.000000
35 14 0.000000
35 15 0.000000
35 16 0.000000
35 17 0.000000
35 18 0.000000
35 19 0.000000
35 20 0.000000
35 21 0.000000
35 22 0.000000
35 23 0.000000
35 24 0.000000
35 25 0.000000
35 26 0.000000
35 27 0.000000
35 28 0.000000
35 29 0.000000
35 30 0.000000
35 31 0.000000
35 32 0.000000
35 33 0.000000
35 34 0.000000
35 35 0.000000
35 36 25.000000
35 37 0.000000
35 38 0.000000
35 39 0.000000
35 40 0.000000
35 41 0.000000
35 42 0.000000
35 43 0.000000
35 44 0.000000
35 45 0.000000
35 46 0.000000
35 47 0.000000
35 48 0.000000
35 49 0.000000
35 50 0.000000
35 51 0.000000
35 52 0.000000
35 53 0.000000
35 54 5.000000
35 55 0.000000
35 56 0.000000
35 57 0.000000
35 58 0.000000
35 59 0.000000
35 60 0.000000
35 61 0.000000
35 62 0.000000
35 63 0.000000
35 64 0.000000
35 65 0.000000
35 66 0.000000
35 67 0.000000
35 68 0.000000
35 69 0.000000
35 70 0.000000
35 71 0.000000
36 1 0.000000
36 2 0.000000
36 3 0.000000
36 4 0.000000
36 5 0.000000
36 6 0.000000
36 7 0.000000
36 8 0.000000
36 9 0.000000
36 10 0.000000
36 11 0.000000
36 12 0.000000
36 13 0.000000
36 14 0.000000
36 15 0.000000
36 16 0.000000
36 17 0.000000
36 18 0.000000
36 19 0.000000
36 20 0.000000
36 21 0.000000
36 22 0.000000
36 23 0.000000
36 24 0.000000
36 25 0.000000
36 26 0.000000
36 27 0.000000
36 28 0.000000
36 29 0.000000
36 30 0.000000
36 31 0.000000
36 32 0.000000
36 33 0.000000
36 34 0.000000
36 35 0.000000
36 36 0.000000
36 37 6.000000
36 38 43.000000
36 39 0.000000
36 40 0.000000
36 41 0.000000
36 42 0.000000
36 43 0.000000
36 44 0.000000
36 45 0.000000
36 46 0.000000
36 47 0.000000
36 48 0.000000
36 49 0.000000
36 50 0.000000
36 51 0.000000
36 52 0.000000
36 53 0.000000
36 54 0.000000
36 55 0.000000
36 56 0.000000
36 57 0.000000
36 58 0.000000
36 59 0.000000
36 60 0.000000
36 61 0.000000
36 62 0.000000
36 63 0.000000
36 64 0.000000
36 65 0.000000
36 66 0.000000
36 67 0.000000
36 68 0.000000
36 69 0.000000
36 70 0.000000
36 71 0.000000
37 1 0.000000
37 2 0.000000
37 3 0.000000
37 4 0.000000
37 5 0.000000
37 6 0.000000
37 7 0.000000
37 8 0.000000
37 9 0.000000
37 10 0.000000
37 11 0.000000
37 12 0.000000
37 13 0.000000
37 14 0.000000
37 15 0.000000
37 16 0.000000
37 17 0.000000
37 18 0.000000
37 19 0.000000
37 20 0.000000
37 21 0.000000
37 22 0.000000
37 23 0.000000
37 24 0.000000
37 25 0.000000
37 26 0.000000
37 27 0.000000
37 28 0.000000
37 29 0.000000
37 30 0.000000
37 31 0.000000
37 32 0.000000
37 33 0.000000
37 34 0.000000
37 35 0.000000
37 36 0.000000
37 37 0.000000
37 38 5.000000
37 39 0.000000
37 40 0.000000
37 41 0.000000
37 42 0.000000
37 43 0.000000
37 44 0.000000
37 45 0.000000
37 46 0.000000
37 47 0.000000
37 48 0.000000
37 49 0.000000
37 50 6.000000
37 51 12.000000
37 52 30.000000
37 53 0.000000
37 54 0.000000
37 55 0.000000
37 56 0.000000
37 57 0.000000
37 58 0.000000
37 59 0.000000
37 60 0.000000
37 61 0.000000
37 62 0.000000
37 63 0.000000
37 64 0.000000
37 65 0.000000
37 66 0.000000
37 67 0.000000
37 68 0.000000
37 69 0.000000
37 70 0.000000
37 71 0.000000
38 1 0.000000
38 2 0.000000
38 3 0.000000
38 4 0.000000
38 5 0.000000
38 6 0.000000
38 7 0.000000
38 8 0.000000
38 9 0.000000
38 10 0.000000
38 11 0.000000
38 12 0.000000
38 13 0.000000
38 14 0.000000
38 15 0.000000
38 16 0.000000
38 17 0.000000
38 18 0.000000
38 19 0.000000
38 20 0.000000
38 21 0.000000
38 22 0.000000
38 23 0.000000
38 24 0.000000
38 25 0.000000
38 26 0.000000
38 27 0.000000
38 28 0.000000
38 29 0.000000
38 30 0.000000
38 31 0.000000
38 32 0.000000
38 33 0.000000
38 34 0.000000
38 35 0.000000
38 36 0.000000
38 37 0.000000
38 38 0.000000
38 39 51.000000
38 40 0.000000
38 41 0.000000
38 42 0.000000
38 43 0.000000
38 44 0.000000
38 45 0.000000
38 46 0.000000
38 47 0.000000
38 48 0.000000
38 49 0.000000
38 50 0.000000
38 51 0.000000
38 52 0.000000
38 53 0.000000
38 54 0.000000
38 55 0.000000
38 56 0.000000
38 57 0.000000
38 58 0.000000
38 59 0.000000
38 60 0.000000
38 61 0.000000
38 62 0.000000
38 63 0.000000
38 64 0.000000
38 65 0.000000
38 66 0.000000
38 67 0.000000
38 68 0.000000
38 69 0.000000
38 70 0.000000
38 71 0.000000
39 1 0.000000
39 2 0.000000
39 3 0.000000
39 4 0.000000
39 5 0.000000
39 6 0.000000
39 7 0.000000
39 8 0.000000
39 9 0.000000
39 10 0.000000
39 11 0.000000
39 12 0.000000
39 13 0.000000
39 14 0.000000
39 15 0.000000
39 16 0.000000
39 17 0.000000
39 18 0.000000
39 19 0.000000
39 20 0.000000
39 21 0.000000
39 22 0.000000
39 23 0.000000
39 24 0.000000
39 25 0.000000
39 26 0.000000
39 27 0.000000
39 28 0.000000
39 29 0.000000
39 30 0.000000
39 31 0.000000
39 32 0.000000
39 33 0.000000
39 34 0.000000
39 35 0.000000
39 36 0.000000
39 37 0.000000
39 38 0.000000
39 39 0.000000
39 40 25.000000
39 41 0.000000
39 42 0.000000
39 43 0.000000
39 44 0.000000
39 45 0.000000
39 46 0.000000
39 47 0.000000
39 48 0.000000
39 49 0.000000
39 50 0.000000
39 51 0.000000
39 52 0.000000
39 53 0.000000
39 54 0.000000
39 55 0.000000
39 56 0.000000
39 57 0.000000
39 58 0.000000
39 59 0.000000
39 60 0.000000
39 61 0.000000
39 62 0.000000
39 63 0.000000
39 64 0.000000
39 65 0.000000
39 66 0.000000
39 67 0.000000
39 68 0.000000
39 69 0.000000
39 70 0.000000
39 71 0.000000
40 1 0.000000
40 2 0.000000
40 3 0.000000
40 4 0.000000
40 5 0.000000
40 6 0.000000
40 7 0.000000
40 8 0.000000
40 9 0.000000
40 10 0.000000
40 11 0.000000
40 12 0.000000
40 13 0.000000
40 14 0.000000
40 15 0.000000
40 16 0.000000
40 17 0.000000
40 18 0.000000
40 19 0.000000
40 20 0.000000
40 21 0.000000
40 22 0.000000
40 23 0.000000
40 24 0.000000
40 25 0.000000
40 26 0.000000
40 27 0.000000
40 28 0.000000
40 29 0.000000
40 30 0.000000
40 31 0.000000
40 32 0.000000
40 33 0.000000
40 34 0.000000
40 35 0.000000
40 36 0.000000
40 37 0.000000
40 38 0.000000
40 39 0.000000
40 40 0.000000
40 41 38.000000
40 42 0.000000
40 43 0.000000
40 44 0.000000
40 45 0.000000
40 46 0.000000
40 47 0.000000
40 48 0.000000
40 49 0.000000
40 50 0.000000
40 51 0.000000
40 52 0.000000
40 53 0.000000
40 54 0.000000
40 55 0.000000
40 56 0.000000
40 57 0.000000
40 58 0.000000
40 59 0.000000
40 60 0.000000
40 61 0.000000
40 62 0.000000
40 63 0.000000
40 64 0.000000
40 65 0.000000
40 66 0.000000
40 67 0.000000
40 68 0.000000
40 69 0.000000
40 70 0.000000
40 71 0.000000
41 1 0.000000
41 2 0.000000
41 3 0.000000
41 4 0.000000
41 5 0.000000
41 6 0.000000
41 7 0.000000
41 8 0.000000
41 9 0.000000
41 10 0.000000
41 11 0.000000
41 12 0.000000
41 13 0.000000
41 14 0.000000
41 15 0.000000
41 16 0.000000
41 17 0.000000
41 18 0.000000
41 19 0.000000
41 20 0.000000
41 21 0.000000
41 22 0.000000
41 23 0.000000
41 24 0.000000
41 25 0.000000
41 26 0.000000
41 27 0.000000
41 28 0.000000
41 29 0.000000
41 30 0.000000
41 31 0.000000
41 32 0.000000
41 33 0.000000
41 34 0.000000
41 35 0.000000
41 36 0.000000
41 37 0.000000
41 38 0.000000
41 39 0.000000
41 40 0.000000
41 41 0.000000
41 42 33.000000
41 43 0.000000
41 44 0.000000
41 45 0.000000
41 46 0.000000
41 47 0.000000
41 48 0.000000
41 49 0.000000
41 50 0.000000
41 51 0.000000
41 52 0.000000
41 53 0.000000
41 54 0.000000
41 55 0.000000
41 56 0.000000
41 57 0.000000
41 58 0.000000
41 59 0.000000
41 60 0.000000
41 61 0.000000
41 62 0.000000
41 63 0.000000
41 64 0.000000
41 65 0.000000
41 66 0.000000
41 67 0.000000
41 68 0.000000
41 69 0.000000
41 70 0.000000
41 71 0.000000
42 1 0.000000
42 2 0.000000
42 3 0.000000
42 4 0.000000
42 5 0.000000
42 6 0.000000
42 7 0.000000
42 8 0.000000
42 9 0.000000
42 10 0.000000
42 11 0.000000
42 12 0.000000
42 13 0.000000
42 14 0.000000
42 15 0.000000
42 16 0.000000
42 17 0.000000
42 18 0.000000
42 19 0.000000
42 20 0.000000
42 21 0.000000
42 22 0.000000
42 23 0.000000
42 24 0.000000
42 25 0.000000
42 26 0.000000
42 27 0.000000
42 28 0.000000
42 29 0.000000
42 30 0.000000
42 31 0.000000
42 32 0.000000
42 33 0.000000
42 34 0.000000
42 35 0.000000
42 36 0.000000
42 37 0.000000
42 38 0.000000
42 39 0.000000
42 40 0.000000
42 41 0.000000
42 42 0.000000
42 43 33.000000
42 44 0.000000
42 45 0.000000
42 46 0.000000
42 47 0.000000
42 48 0.000000
42 49 0.000000
42 50 0.000000
42 51 0.000000
42 52 0.000000
42 53 0.000000
42 54 0.000000
42 55 0.000000
42 56 0.000000
42 57 0.000000
42 58 0.000000
42 59 0.000000
42 60 0.000000
42 61 0.000000
42 62 0.000000
42 63 0.000000
42 64 0.000000
42 65 0.000000
42 66 0.000000
42 67 0.000000
42 68 0.000000
42 69 0.000000
42 70 0.000000
42 71 0.000000
43 1 0.000000
43 2 0.000000
43 3 0.000000
43 4 0.000000
43 5 0.000000
43 6 0.000000
43 7 0.000000
43 8 0.000000
43 9 0.000000
43 10 0.000000
43 11 0.000000
43 12 0.000000
43 13 0.000000
43 14 0.000000
43 15 0.000000
43 16 0.000000
43 17 0.000000
43 18 0.000000
43 19 0.000000
43 20 0.000000
43 21 0.000000
43 22 0.000000
43 23 0.000000
43 24 0.000000
43 25 0.000000
43 26 0.000000
43 27 0.000000
43 28 0.000000
43 29 0.000000
43 30 0.000000
43 31 0.000000
43 32 0.000000
43 33 0.000000
43 34 0.000000
43 35 0.000000
43 36 0.000000
43 37 0.000000
43 38 0.000000
43 39 0.000000
43 40 0.000000
43 41 0.000000
43 42 0.000000
43 43 0.000000
43 44 52.000000
43 45 0.000000
43 46 0.000000
43 47 0.000000
43 48 0.000000
43 49 0.000000
43 50 0.000000
43 51 0.000000
43 52 0.000000
43 53 0.000000
43 54 0.000000
43 55 0.000000
43 56 0.000000
43 57 0.000000
43 58 0.000000
43 59 0.000000
43 60 0.000000
43 61 0.000000
43 62 0.000000
43 63 0.000000
43 64 0.000000
43 65 0.000000
43 66 0.000000
43 67 0.000000
43 68 0.000000
43 69 0.000000
43 70 0.000000
43 71 0.000000
44 1 0.000000
44 2 0.000000
44 3 0.000000
44 4 0.000000
44 5 0.000000
44 6 0.000000
44 7 0.000000
44 8 0.000000
44 9 0.000000
44 10 0.000000
44 11 0.000000
44 12 0.000000
44 13 0.000000
44 14 0.000000
44 15 0.000000
44 16 0.000000
44 17 0.000000
44 18 0.000000
44 19 0.000000
44 20 0.000000
44 21 0.000000
44 22 0.000000
44 23 0.000000
44 24 0.000000
44 25 0.000000
44 26 0.000000
44 27 0.000000
44 28 0.000000
44 29 0.000000
44 30 0.000000
44 31 0.000000
44 32 0.000000
44 33 0.000000
44 34 0.000000
44 35 0.000000
44 36 0.000000
44 37 0.000000
44 38 0.000000
44 39 0.000000
44 40 0.000000
44 41 0.000000
44 42 0.000000
44 43 0.000000
44 44 0.000000
44 45 24.000000
44 46 0.000000
44 47 0.000000
44 48 0.000000
44 49 0.000000
44 50 0.000000
44 51 0.000000
44 52 0.000000
44 53 0.000000
44 54 0.000000
44 55 0.000000
44 56 0.000000
44 57 0.000000
44 58 0.000000
44 59 0.000000
44 60 0.000000
44 61 0.000000
44 62 0.000000
44 63 0.000000
44 64 0.000000
44 65 0.000000
44 66 0.000000
44 67 0.000000
44 68 0.000000
44 69 0.000000
44 70 0.000000
44 71 0.000000
45 1 0.000000
45 2 0.000000
45 3 0.000000
45 4 0.000000
45 5 0.000000
45 6 0.000000
45 7 0.000000
45 8 0.000000
45 9 0.000000
45 10 0.000000
45 11 0.000000
45 12 0.000000
45 13 0.000000
45 14 0.000000
45 15 0.000000
45 16 0.000000
45 17 0.000000
45 18 0.000000
45 19 0.000000
45 20 0.000000
45 21 0.000000
45 22 0.000000
45 23 0.000000
45 24 0.000000
45 25 0.000000
45 26 0.000000
45 27 0.000000
45 28 0.000000
45 29 0.000000
45 30 0.000000
45 31 0.000000
45 32 0.000000
45 33 0.000000
45 34 0.000000
45 35 0.000000
45 36 0.000000
45 37 0.000000
45 38 0.000000
45 39 0.000000
45 40 0.000000
45 41 0.000000
45 42 0.000000
45 43 0.000000
45 44 0.000000
45 45 0.000000
45 46 8.000000
45 47 0.000000
45 48 0.000000
45 49 0.000000
45 50 0.000000
45 51 0.000000
45 52 0.000000
45 53 0.000000
45 54 0.000000
45 55 0.000000
45 56 0.000000
45 57 0.000000
45 58 0.000000
45 59 0.000000
45 60 0.000000
45 61 0.000000
45 62 0.000000
45 63 0.000000
45 64 0.000000
45 65 0.000000
45 66 0.000000
45 67 0.000000
45 68 0.000000
45 69 0.000000
45 70 0.000000
45 71 0.000000
46 1 0.000000
46 2 0.000000
46 3 0.000000
46 4 0.000000
46 5 0.000000
46 6 0.000000
46 7 0.000000
46 8 0.000000
46 9 0.000000
46 10 0.000000
46 11 0.000000
46 12 0.000000
46 13 0.000000
46 14 0.000000
46 15 0.000000
46 16 0.000000
46 17 0.000000
46 18 0.000000
46 19 0.000000
46 20 0.000000
46 21 0.000000
46 22 0.000000
46 23 0.000000
46 24 0.000000
46 25 0.000000
46 26 0.000000
46 27 0.000000
46 28 0.000000
46 29 0.000000
46 30 0.000000
46 31 0.000000
46 32 0.000000
46 33 0.000000
46 34 0.000000
46 35 0.000000
46 36 0.000000
46 37 0.000000
46 38 0.000000
46 39 0.000000
46 40 0.000000
46 41 0.000000
46 42 0.000000
46 43 0.000000
46 44 0.000000
46 45 0.000000
46 46 0.000000
46 47 54.000000
46 48 0.000000
46 49 0.000000
46 50 0.000000
46 51 0.000000
46 52 0.000000
46 53 0.000000
46 54 0.000000
46 55 0.000000
46 56 0.000000
46 57 0.000000
46 58 0.000000
46 59 0.000000
46 60 0.000000
46 61 0.000000
46 62 0.000000
46 63 0.000000
46 64 0.000000
46 65 0.000000
46 66 0.000000
46 67 0.000000
46 68 0.000000
46 69 0.000000
46 70 0.000000
46 71 0.000000
47 1 0.000000
47 2 0.000000
47 3 0.000000
47 4 0.000000
47 5 0.000000
47 6 0.000000
47 7 0.000000
47 8 0.000000
47 9 0.000000
47 10 0.000000
47 11 0.000000
47 12 0.000000
47 13 0.000000
47 14 0.000000
47 15 0.000000
47 16 0.000000
47 17 0.000000
47 18 0.000000
47 19 0.000000
47 20 0.000000
47 21 0.000000
47 22 0.000000
47 23 0.000000
47 24 0.000000
47 25 0.000000
47 26 0.000000
47 27 0.000000
47 28 0.000000
47 29 0.000000
47 30 0.000000
47 31 0.000000
47 32 0.000000
47 33 0.000000
47 34 0.000000
47 35 0.000000
47 36 0.000000
47 37 0.000000
47 38 0.000000
47 39 0.000000
47 40 0.000000
47 41 0.000000
47 42 0.000000
47 43 0.000000
47 44 0.000000
47 45 0.000000
47 46 0.000000
47 47 0.000000
47 48 29.000000
47 49 0.000000
47 50 0.000000
47 51 0.000000
47 52 0.000000
47 53 0.000000
47 54 0.000000
47 55 0.000000
47 56 0.000000
47 57 0.000000
47 58 0.000000
47 59 0.000000
47 60 0.000000
47 61 0.000000
47 62 0.000000
47 63 0.000000
47 64 0.000000
47 65 0.000000
47 66 0.000000
47 67 0.000000
47 68 0.000000
47 69 0.000000
47 70 0.000000
47 71 0.000000
48 1 0.000000
48 2 0.000000
48 3 0.000000
48 4 0.000000
48 5 0.000000
48 6 0.000000
48 7 0.000000
48 8 0.000000
48 9 0.000000
48 10 0.000000
48 11 0.000000
48 12 0.000000
48 13 0.000000
48 14 0.000000
48 15 0.000000
48 16 0.000000
48 17 0.000000
48 18 0.000000
48 19 0.000000
48 20 0.000000
48 21 0.000000
48 22 0.000000
48 23 0.000000
48 24 0.000000
48 25 0.000000
48 26 0.000000
48 27 0.000000
48 28 0.000000
48 29 0.000000
48 30 0.000000
48 31 0.000000
48 32 0.000000
48 33 0.000000
48 34 0.000000
48 35 0.000000
48 36 0.000000
48 37 0.000000
48 38 0.000000
48 39 0.000000
48 40 0.000000
48 41 0.000000
48 42 0.000000
48 43 0.000000
48 44 0.000000
48 45 0.000000
48 46 0.000000
48 47 0.000000
48 48 0.000000
48 49 31.000000
48 50 0.000000
48 51 0.000000
48 52 0.000000
48 53 0.000000
48 54 0.000000
48 55 0.000000
48 56 0.000000
48 57 0.000000
48 58 0.000000
48 59 0.000000
48 60 0.000000
48 61 0.000000
48 62 0.000000
48 63 0.000000
48 64 0.000000
48 65 0.000000
48 66 0.000000
48 67 0.000000
48 68 0.000000
48 69 0.000000
48 70 0.000000
48 71 0.000000
49 1 0.000000
49 2 0.000000
49 3 0.000000
49 4 0.000000
49 5 0.000000
49 6 0.000000
49 7 0.000000
49 8 0.000000
49 9 0.000000
49 10 0.000000
49 11 0.000000
49 12 0.000000
49 13 0.000000
49 14 0.000000
49 15 0.000000
49 16 0.000000
49 17 0.000000
49 18 0.000000
49 19 0.000000
49 20 0.000000
49 21 0.000000
49 22 0.000000
49 23 0.000000
49 24 0.000000
49 25 0.000000
49 26 0.000000
49 27 0.000000
49 28 0.000000
49 29 0.000000
49 30 0.000000
49 31 0.000000
49 32 0.000000
49 33 0.000000
49 34 0.000000
49 35 0.000000
49 36 0.000000
49 37 0.000000
49 38 0.000000
49 39 0.000000
49 40 0.000000
49 41 0.000000
49 42 0.000000
49 43 0.000000
49 44 0.000000
49 45 0.000000
49 46 0.000000
49 47 0.000000
49 48 0.000000
49 49 0.000000
49 50 21.000000
49 51 0.000000
49 52 0.000000
49 53 0.000000
49 54 0.000000
49 55 0.000000
49 56 0.000000
49 57 0.000000
49 58 0.000000
49 59 0.000000
49 60 0.000000
49 61 0.000000
49 62 0.000000
49 63 0.000000
49 64 0.000000
49 65 0.000000
49 66 0.000000
49 67 0.000000
49 68 0.000000
49 69 0.000000
49 70 0.000000
49 71 0.000000
50 1 0.000000
50 2 0.000000
50 3 0.000000
50 4 0.000000
50 5 0.000000
50 6 0.000000
50 7 0.000000
50 8 0.000000
50 9 0.000000
50 10 0.000000
50 11 0.000000
50 12 0.000000
50 13 0.000000
50 14 0.000000
50 15 0.000000
50 16 0.000000
50 17 0.000000
50 18 0.000000
50 19 0.000000
50 20 0.000000
50 21 0.000000
50 22 0.000000
50 23 0.000000
50 24 0.000000
50 25 0.000000
50 26 0.000000
50 27 0.000000
50 28 0.000000
50 29 0.000000
50 30 0.000000
50 31 0.000000
50 32 0.000000
50 33 0.000000
50 34 0.000000
50 35 0.000000
50 36 0.000000
50 37 0.000000
50 38 0.000000
50 39 0.000000
50 40 0.000000
50 41 0.000000
50 42 0.000000
50 43 0.000000
50 44 0.000000
50 45 0.000000
50 46 0.000000
50 47 0.000000
50 48 0.000000
50 49 0.000000
50 50 0.000000
50 51 39.000000
50 52 0.000000
50 53 0.000000
50 54 0.000000
50 55 0.000000
50 56 0.000000
50 57 0.000000
50 58 0.000000
50 59 0.000000
50 60 0.000000
50 61 0.000000
50 62 0.000000
50 63 0.000000
50 64 0.000000
50 65 0.000000
50 66 0.000000
50 67 0.000000
50 68 0.000000
50 69 0.000000
50 70 0.000000
50 71 0.000000
51 1 0.000000
51 2 0.000000
51 3 0.000000
51 4 0.000000
51 5 0.000000
51 6 0.000000
51 7 0.000000
51 8 0.000000
51 9 0.000000
51 10 0.000000
51 11 0.000000
51 12 0.000000
51 13 0.000000
51 14 0.000000
51 15 0.000000
51 16 0.000000
51 17 0.000000
51 18 0.000000
51 19 0.000000
51 20 0.000000
51 21 0.000000
51 22 0.000000
51 23 0.000000
51 24 0.000000
51 25 0.000000
51 26 0.000000
51 27 0.000000
51 28 0.000000
51 29 0.000000
51 30 0.000000
51 31 0.000000
51 32 0.000000
51 33 0.000000
51 34 0.000000
51 35 0.000000
51 36 0.000000
51 37 0.000000
51 38 0.000000
51 39 0.000000
51 40 0.000000
51 41 0.000000
51 42 0.000000
51 43 0.000000
51 44 0.000000
51 45 0.000000
51 46 0.000000
51 47 0.000000
51 48 0.000000
51 49 0.000000
51 50 0.000000
51 51 0.000000
51 52 29.000000
51 53 0.000000
51 54 0.000000
51 55 0.000000
51 56 0.000000
51 57 0.000000
51 58 0.000000
51 59 0.000000
51 60 0.000000
51 61 0.000000
51 62 0.000000
51 63 0.000000
51 64 0.000000
51 65 0.000000
51 66 0.000000
51 67 0.000000
51 68 0.000000
51 69 0.000000
51 70 0.000000
51 71 0.000000
52 1 0.000000
52 2 0.000000
52 3 0.000000
52 4 0.000000
52 5 0.000000
52 6 0.000000
52 7 0.000000
52 8 0.000000
52 9 0.000000
52 10 0.000000
52 11 0.000000
52 12 0.000000
52 13 0.000000
52 14 0.000000
52 15 0.000000
52 16 0.000000
52 17 0.000000
52 18 0.000000
52 19 0.000000
52 20 0.000000
52 21 0.000000
52 22 0.000000
52 23 0.000000
52 24 0.000000
52 25 0.000000
52 26 0.000000
52 27 0.000000
52 28 0.000000
52 29 0.000000
52 30 0.000000
52 31 0.000000
52 32 0.000000
52 33 0.000000
52 34 0.000000
52 35 0.000000
52 36 0.000000
52 37 0.000000
52 38 0.000000
52 39 0.000000
52 40 0.000000
52 41 0.000000
52 42 0.000000
52 43 0.000000
52 44 0.000000
52 45 0.000000
52 46 0.000000
52 47 0.000000
52 48 0.000000
52 49 0.000000
52 50 0.000000
52 51 0.000000
52 52 0.000000
52 53 9.000000
52 54 0.000000
52 55 0.000000
52 56 0.000000
52 57 0.000000
52 58 0.000000
52 59 0.000000
52 60 0.000000
52 61 0.000000
52 62 0.000000
52 63 0.000000
52 64 0.000000
52 65 0.000000
52 66 0.000000
52 67 0.000000
52 68 0.000000
52 69 0.000000
52 70 0.000000
52 71 0.000000
53 1 0.000000
53 2 0.000000
53 3 0.000000
53 4 0.000000
53 5 0.000000
53 6 0.000000
53 7 0.000000
53 8 0.000000
53 9 0.000000
53 10 0.000000
53 11 0.000000
53 12 0.000000
53 13 0.000000
53 14 0.000000
53 15 0.000000
53 16 0.000000
53 17 0.000000
53 18 0.000000
53 19 0.000000
53 20 0.000000
53 21 0.000000
53 22 0.000000
53 23 0.000000
53 24 0.000000
53 25 0.000000
53 26 0.000000
53 27 0.000000
53 28 0.000000
53 29 0.000000
53 30 0.000000
53 31 0.000000
53 32 0.000000
53 33 0.000000
53 34 0.000000
53 35 0.000000
53 36 0.000000
53 37 0.000000
53 38 0.000000
53 39 0.000000
53 40 0.000000
53 41 0.000000
53 42 0.000000
53 43 0.000000
53 44 0.000000
53 45 0.000000
53 46 0.000000
53 47 0.000000
53 48 0.000000
53 49 0.000000
53 50 0.000000
53 51 0.000000
53 52 0.000000
53 53 0.000000
53 54 6.000000
53 55 0.000000
53 56 0.000000
53 57 0.000000
53 58 0.000000
53 59 0.000000
53 60 0.000000
53 61 0.000000
53 62 0.000000
53 63 0.000000
53 64 0.000000
53 65 0.000000
53 66 0.000000
53 67 0.000000
53 68 0.000000
53 69 0.000000
53 70 0.000000
53 71 0.000000
54 1 0.000000
54 2 0.000000
54 3 0.000000
54 4 0.000000
54 5 0.000000
54 6 0.000000
54 7 0.000000
54 8 0.000000
54 9 0.000000
54 10 0.000000
54 11 0.000000
54 12 0.000000
54 13 0.000000
54 14 0.000000
54 15 0.000000
54 16 0.000000
54 17 0.000000
54 18 0.000000
54 19 0.000000
54 20 0.000000
54 21 0.000000
54 22 0.000000
54 23 0.000000
54 24 0.000000
54 25 0.000000
54 26 0.000000
54 27 0.000000
54 28 0.000000
54 29 0.000000
54 30 0.000000
54 31 0.000000
54 32 0.000000
54 33 0.000000
54 34 0.000000
54 35 0.000000
54 36 0.000000
54 37 0.000000
54 38 0.000000
54 39 0.000000
54 40 0.000000
54 41 0.000000
54 42 0.000000
54 43 0.000000
54 44 0.000000
54 45 0.000000
54 46 0.000000
54 47 0.000000
54 48 0.000000
54 49 0.000000
54 50 0.000000
54 51 0.000000
54 52 0.000000
54 53 0.000000
54 54 0.000000
54 55 15.000000
54 56 0.000000
54 57 0.000000
54 58 0.000000
54 59 0.000000
54 60 0.000000
54 61 0.000000
54 62 0.000000
54 63 0.000000
54 64 0.000000
54 65 0.000000
54 66 0.000000
54 67 0.000000
54 68 0.000000
54 69 0.000000
54 70 0.000000
54 71 0.000000
55 1 0.000000
55 2 0.000000
55 3 0.000000
55 4 0.000000
55 5 0.000000
55 6 0.000000
55 7 0.000000
55 8 0.000000
55 9 0.000000
55 10 0.000000
55 11 0.000000
55 12 0.000000
55 13 0.000000
55 14 0.000000
55 15 0.000000
55 16 0.000000
55 17 0.000000
55 18 0.000000
55 19 0.000000
55 20 0.000000
55 21 0.000000
55 22 0.000000
55 23 0.000000
55 24 0.000000
55 25 0.000000
55 26 0.000000
55 27 0.000000
55 28 0.000000
55 29 0.000000
55 30 0.000000
55 31 0.000000
55 32 0.000000
55 33 0.000000
55 34 0.000000
55 35 0.000000
55 36 0.000000
55 37 0.000000
55 38 0.000000
55 39 0.000000
55 40 0.000000
55 41 0.000000
55 42 0.000000
55 43 0.000000
55 44 0.000000
55 45 0.000000
55 46 0.000000
55 47 0.000000
55 48 0.000000
55 49 0.000000
55 50 0.000000
55 51 0.000000
55 52 0.000000
55 53 0.000000
55 54 0.000000
55 55 0.000000
55 56 20.000000
55 57 0.000000
55 58 0.000000
55 59 0.000000
55 60 0.000000
55 61 0.000000
55 62 0.000000
55 63 0.000000
55 64 0.000000
55 65 0.000000
55 66 0.000000
55 67 0.000000
55 68 0.000000
55 69 0.000000
55 70 0.000000
55 71 0.000000
56 1 0.000000
56 2 0.000000
56 3 0.000000
56 4 0.000000
56 5 0.000000
56 6 0.000000
56 7 0.000000
56 8 0.000000
56 9 0.000000
56 10 0.000000
56 11 0.000000
56 12 0.000000
56 13 0.000000
56 14 0.000000
56 15 0.000000
56 16 0.000000
56 17 0.000000
56 18 0.000000
56 19 0.000000
56 20 0.000000
56 21 0.000000
56 22 0.000000
56 23 0.000000
56 24 0.000000
56 25 0.000000
56 26 0.000000
56 27 0.000000
56 28 0.000000
56 29 0.000000
56 30 0.000000
56 31 0.000000
56 32 0.000000
56 33 0.000000
56 34 0.000000
56 35 0.000000
56 36 0.000000
56 37 0.000000
56 38 0.000000
56 39 0.000000
56 40 0.000000
56 41 0.000000
56 42 0.000000
56 43 0.000000
56 44 0.000000
56 45 0.000000
56 46 0.000000
56 47 0.000000
56 48 0.000000
56 49 0.000000
56 50 0.000000
56 51 0.000000
56 52 0.000000
56 53 0.000000
56 54 0.000000
56 55 0.000000
56 56 0.000000
56 57 23.000000
56 58 0.000000
56 59 0.000000
56 60 0.000000
56 61 0.000000
56 62 0.000000
56 63 0.000000
56 64 0.000000
56 65 0.000000
56 66 0.000000
56 67 0.000000
56 68 0.000000
56 69 0.000000
56 70 0.000000
56 71 0.000000
57 1 0.000000
57 2 0.000000
57 3 0.000000
57 4 0.000000
57 5 0.000000
57 6 0.000000
57 7 0.000000
57 8 0.000000
57 9 0.000000
57 10 0.000000
57 11 0.000000
57 12 0.000000
57 13 0.000000
57 14 0.000000
57 15 0.000000
57 16 0.000000
57 17 0.000000
57 18 0.000000
57 19 0.000000
57 20 0.000000
57 21 0.000000
57 22 0.000000
57 23 0.000000
57 24 0.000000
57 25 0.000000
57 26 0.000000
57 27 0.000000
57 28 0.000000
57 29 0.000000
57 30 0.000000
57 31 0.000000
57 32 0.000000
57 33 0.000000
57 34 0.000000
57 35 0.000000
57 36 0.000000
57 37 0.000000
57 38 0.000000
57 39 0.000000
57 40 0.000000
57 41 0.000000
57 42 0.000000
57 43 0.000000
57 44 0.000000
57 45 0.000000
57 46 0.000000
57 47 0.000000
57 48 0.000000
57 49 0.000000
57 50 0.000000
57 51 0.000000
57 52 0.000000
57 53 0.000000
57 54 0.000000
57 55 0.000000
57 56 0.000000
57 57 0.000000
57 58 19.000000
57 59 0.000000
57 60 0.000000
57 61 0.000000
57 62 0.000000
57 63 0.000000
57 64 0.000000
57 65 0.000000
57 66 0.000000
57 67 0.000000
57 68 0.000000
57 69 0.000000
57 70 0.000000
57 71 0.000000
58 1 0.000000
58 2 0.000000
58 3 0.000000
58 4 0.000000
58 5 0.000000
58 6 0.000000
58 7 0.000000
58 8 0.000000
58 9 0.000000
58 10 0.000000
58 11 0.000000
58 12 0.000000
58 13 0.000000
58 14 0.000000
58 15 0.000000
58 16 0.000000
58 17 0.000000
58 18 0.000000
58 19 0.000000
58 20 0.000000
58 21 0.000000
58 22 0.000000
58 23 0.000000
58 24 0.000000
58 25 0.000000
58 26 0.000000
58 27 0.000000
58 28 0.000000
58 29 0.000000
58 30 0.000000
58 31 0.000000
58 32 0.000000
58 33 0.000000
58 34 0.000000
58 35 0.000000
58 36 0.000000
58 37 0.000000
58 38 0.000000
58 39 0.000000
58 40 0.000000
58 41 0.000000
58 42 0.000000
58 43 0.000000
58 44 0.000000
58 45 0.000000
58 46 0.000000
58 47 0.000000
58 48 0.000000
58 49 0.000000
58 50 0.000000
58 51 0.000000
58 52 0.000000
58 53 0.000000
58 54 0.000000
58 55 0.000000
58 56 0.000000
58 57 0.000000
58 58 0.000000
58 59 19.000000
58 60 0.000000
58 61 0.000000
58 62 0.000000
58 63 0.000000
58 64 0.000000
58 65 0.000000
58 66 0.000000
58 67 0.000000
58 68 0.000000
58 69 0.000000
58 70 0.000000
58 71 11.000000
59 1 0.000000
59 2 0.000000
59 3 0.000000
59 4 0.000000
59 5 0.000000
59 6 0.000000
59 7 0.000000
59 8 0.000000
59 9 0.000000
59 10 0.000000
59 11 0.000000
59 12 0.000000
59 13 0.000000
59 14 0.000000
59 15 0.000000
59 16 0.000000
59 17 0.000000
59 18 0.000000
59 19 0.000000
59 20 0.000000
59 21 0.000000
59 22 0.000000
59 23 0.000000
59 24 0.000000
59 25 0.000000
59 26 0.000000
59 27 0.000000
59 28 0.000000
59 29 0.000000
59 30 0.000000
59 31 0.000000
59 32 0.000000
59 33 0.000000
59 34 0.000000
59 35 0.000000
59 36 0.000000
59 37 0.000000
59 38 0.000000
59 39 0.000000
59 40 0.000000
59 41 0.000000
59 42 0.000000
59 43 0.000000
59 44 0.000000
59 45 0.000000
59 46 0.000000
59 47 0.000000
59 48 0.000000
59 49 0.000000
59 50 0.000000
59 51 0.000000
59 52 0.000000
59 53 0.000000
59 54 0.000000
59 55 0.000000
59 56 0.000000
59 57 0.000000
59 58 0.000000
59 59 0.000000
59 60 20.000000
59 61 0.000000
59 62 0.000000
59 63 0.000000
59 64 0.000000
59 65 0.000000
59 66 0.000000
59 67 0.000000
59 68 0.000000
59 69 0.000000
59 70 15.000000
59 71 15.000000
60 1 0.000000
60 2 0.000000
60 3 0.000000
60 4 0.000000
60 5 0.000000
60 6 0.000000
60 7 0.000000
60 8 0.000000
60 9 0.000000
60 10 0.000000
60 11 0.000000
60 12 0.000000
60 13 0.000000
60 14 0.000000
60 15 0.000000
60 16 0.000000
60 17 0.000000
60 18 0.000000
60 19 0.000000
60 20 0.000000
60 21 0.000000
60 22 0.000000
60 23 0.000000
60 24 0.000000
60 25 0.000000
60 26 0.000000
60 27 0.000000
60 28 0.000000
60 29 0.000000
60 30 0.000000
60 31 0.000000
60 32 0.000000
60 33 0.000000
60 34 0.000000
60 35 0.000000
60 36 0.000000
60 37 0.000000
60 38 0.000000
60 39 0.000000
60 40 0.000000
60 41 0.000000
60 42 0.000000
60 43 0.000000
60 44 0.000000
60 45 0.000000
60 46 0.000000
60 47 0.000000
60 48 0.000000
60 49 0.000000
60 50 0.000000
60 51 0.000000
60 52 0.000000
60 53 0.000000
60 54 0.000000
60 55 0.000000
60 56 0.000000
60 57 0.000000
60 58 0.000000
60 59 0.000000
60 60 0.000000
60 61 26.000000
60 62 0.000000
60 63 0.000000
60 64 0.000000
60 65 0.000000
60 66 0.000000
60 67 0.000000
60 68 0.000000
60 69 15.000000
60 70 20.000000
60 71 0.000000
61 1 0.000000
61 2 0.000000
61 3 0.000000
61 4 0.000000
61 5 0.000000
61 6 0.000000
61 7 0.000000
61 8 0.000000
61 9 0.000000
61 10 0.000000
61 11 0.000000
61 12 0.000000
61 13 0.000000
61 14 0.000000
61 15 0.000000
61 16 0.000000
61 17 0.000000
61 18 0.000000
61 19 0.000000
61 20 0.000000
61 21 0.000000
61 22 0.000000
61 23 0.000000
61 24 0.000000
61 25 0.000000
61 26 0.000000
61 27 0.000000
61 28 0.000000
61 29 0.000000
61 30 0.000000
61 31 0.000000
61 32 0.000000
61 33 0.000000
61 34 0.000000
61 35 0.000000
61 36 0.000000
61 37 0.000000
61 38 0.000000
61 39 0.000000
61 40 0.000000
61 41 0.000000
61 42 0.000000
61 43 0.000000
61 44 0.000000
61 45 0.000000
61 46 0.000000
61 47 0.000000
61 48 0.000000
61 49 0.000000
61 50 0.000000
61 51 0.000000
61 52 0.000000
61 53 0.000000
61 54 0.000000
61 55 0.000000
61 56 0.000000
61 57 0.000000
61 58 0.000000
61 59 0.000000
61 60 0.000000
61 61 0.000000
61 62 33.000000
61 63 0.000000
61 64 0.000000
61 65 0.000000
61 66 0.000000
61 67 1.000000
61 68 12.000000
61 69 35.000000
61 70 0.000000
61 71 0.000000
62 1 0.000000
62 2 0.000000
62 3 0.000000
62 4 0.000000
62 5 0.000000
62 6 0.000000
62 7 0.000000
62 8 0.000000
62 9 0.000000
62 10 0.000000
62 11 0.000000
62 12 0.000000
62 13 0.000000
62 14 0.000000
62 15 0.000000
62 16 0.000000
62 17 0.000000
62 18 0.000000
62 19 0.000000
62 20 0.000000
62 21 0.000000
62 22 0.000000
62 23 0.000000
62 24 0.000000
62 25 0.000000
62 26 0.000000
62 27 0.000000
62 28 0.000000
62 29 0.000000
62 30 0.000000
62 31 0.000000
62 32 0.000000
62 33 0.000000
62 34 0.000000
62 35 0.000000
62 36 0.000000
62 37 0.000000
62 38 0.000000
62 39 0.000000
62 40 0.000000
62 41 0.000000
62 42 0.000000
62 43 0.000000
62 44 0.000000
62 45 0.000000
62 46 0.000000
62 47 0.000000
62 48 0.000000
62 49 0.000000
62 50 0.000000
62 51 0.000000
62 52 0.000000
62 53 0.000000
62 54 0.000000
62 55 0.000000
62 56 0.000000
62 57 0.000000
62 58 0.000000
62 59 0.000000
62 60 0.000000
62 61 0.000000
62 62 0.000000
62 63 26.000000
62 64 0.000000
62 65 0.000000
62 66 0.000000
62 67 15.000000
62 68 1.000000
62 69 0.000000
62 70 0.000000
62 71 0.000000
63 1 0.000000
63 2 0.000000
63 3 0.000000
63 4 0.000000
63 5 0.000000
63 6 0.000000
63 7 0.000000
63 8 0.000000
63 9 0.000000
63 10 0.000000
63 11 0.000000
63 12 0.000000
63 13 0.000000
63 14 0.000000
63 15 0.000000
63 16 0.000000
63 17 0.000000
63 18 0.000000
63 19 0.000000
63 20 0.000000
63 21 0.000000
63 22 0.000000
63 23 0.000000
63 24 0.000000
63 25 0.000000
63 26 0.000000
63 27 0.000000
63 28 0.000000
63 29 0.000000
63 30 0.000000
63 31 0.000000
63 32 0.000000
63 33 0.000000
63 34 0.000000
63 35 0.000000
63 36 0.000000
63 37 0.000000
63 38 0.000000
63 39 0.000000
63 40 0.000000
63 41 0.000000
63 42 0.000000
63 43 0.000000
63 44 0.000000
63 45 0.000000
63 46 0.000000
63 47 0.000000
63 48 0.000000
63 49 0.000000
63 50 0.000000
63 51 0.000000
63 52 0.000000
63 53 0.000000
63 54 0.000000
63 55 0.000000
63 56 0.000000
63 57 0.000000
63 58 0.000000
63 59 0.000000
63 60 0.000000
63 61 0.000000
63 62 0.000000
63 63 0.000000
63 64 3.000000
63 65 22.000000
63 66 9.000000
63 67 17.000000
63 68 0.000000
63 69 0.000000
63 70 0.000000
63 71 0.000000
64 1 0.000000
64 2 0.000000
64 3 0.000000
64 4 0.000000
64 5 0.000000
64 6 0.000000
64 7 0.000000
64 8 0.000000
64 9 0.000000
64 10 0.000000
64 11 0.000000
64 12 0.000000
64 13 0.000000
64 14 0.000000
64 15 0.000000
64 16 0.000000
64 17 0.000000
64 18 0.000000
64 19 0.000000
64 20 0.000000
64 21 0.000000
64 22 0.000000
64 23 0.000000
64 24 0.000000
64 25 0.000000
64 26 0.000000
64 27 0.000000
64 28 0.000000
64 29 0.000000
64 30 0.000000
64 31 0.000000
64 32 0.000000
64 33 0.000000
64 34 0.000000
64 35 0.000000
64 36 0.000000
64 37 0.000000
64 38 0.000000
64 39 0.000000
64 40 0.000000
64 41 0.000000
64 42 0.000000
64 43 0.000000
64 44 0.000000
64 45 0.000000
64 46 0.000000
64 47 0.000000
64 48 0.000000
64 49 0.000000
64 50 0.000000
64 51 0.000000
64 52 0.000000
64 53 0.000000
64 54 0.000000
64 55 0.000000
64 56 0.000000
64 57 0.000000
64 58 0.000000
64 59 0.000000
64 60 0.000000
64 61 0.000000
64 62 0.000000
64 63 0.000000
64 64 0.000000
64 65 47.000000
64 66 0.000000
64 67 0.000000
64 68 0.000000
64 69 0.000000
64 70 0.000000
64 71 0.000000
65 1 0.000000
65 2 0.000000
65 3 0.000000
65 4 0.000000
65 5 0.000000
65 6 0.000000
65 7 0.000000
65 8 0.000000
65 9 0.000000
65 10 0.000000
65 11 0.000000
65 12 0.000000
65 13 0.000000
65 14 0.000000
65 15 0.000000
65 16 0.000000
65 17 0.000000
65 18 0.000000
65 19 0.000000
65 20 0.000000
65 21 0.000000
65 22 0.000000
65 23 0.000000
65 24 0.000000
65 25 0.000000
65 26 0.000000
65 27 0.000000
65 28 0.000000
65 29 0.000000
65 30 0.000000
65 31 0.000000
65 32 0.000000
65 33 0.000000
65 34 0.000000
65 35 0.000000
65 36 0.000000
65 37 0.000000
65 38 0.000000
65 39 0.000000
65 40 0.000000
65 41 0.000000
65 42 0.000000
65 43 0.000000
65 44 0.000000
65 45 0.000000
65 46 0.000000
65 47 0.000000
65 48 0.000000
65 49 0.000000
65 50 0.000000
65 51 0.000000
65 52 0.000000
65 53 0.000000
65 54 0.000000
65 55 0.000000
65 56 0.000000
65 57 0.000000
65 58 0.000000
65 59 0.000000
65 60 0.000000
65 61 0.000000
65 62 0.000000
65 63 0.000000
65 64 0.000000
65 65 0.000000
65 66 50.000000
65 67 0.000000
65 68 0.000000
65 69 0.000000
65 70 0.000000
65 71 0.000000
66 1 0.000000
66 2 0.000000
66 3 0.000000
66 4 0.000000
66 5 0.000000
66 6 0.000000
66 7 0.000000
66 8 0.000000
66 9 0.000000
66 10 0.000000
66 11 0.000000
66 12 0.000000
66 13 0.000000
66 14 0.000000
66 15 0.000000
66 16 0.000000
66 17 0.000000
66 18 0.000000
66 19 0.000000
66 20 0.000000
66 21 0.000000
66 22 0.000000
66 23 0.000000
66 24 0.000000
66 25 0.000000
66 26 0.000000
66 27 0.000000
66 28 0.000000
66 29 0.000000
66 30 0.000000
66 31 0.000000
66 32 0.000000
66 33 0.000000
66 34 0.000000
66 35 0.000000
66 36 0.000000
66 37 0.000000
66 38 0.000000
66 39 0.000000
66 40 0.000000
66 41 0.000000
66 42 0.000000
66 43 0.000000
66 44 0.000000
66 45 0.000000
66 46 0.000000
66 47 0.000000
66 48 0.000000
66 49 0.000000
66 50 0.000000
66 51 0.000000
66 52 0.000000
66 53 0.000000
66 54 0.000000
66 55 0.000000
66 56 0.000000
66 57 0.000000
66 58 0.000000
66 59 0.000000
66 60 0.000000
66 61 0.000000
66 62 0.000000
66 63 0.000000
66 64 0.000000
66 65 0.000000
66 66 0.000000
66 67 31.000000
66 68 0.000000
66 69 0.000000
66 70 0.000000
66 71 0.000000
67 1 0.000000
67 2 0.000000
67 3 0.000000
67 4 0.000000
67 5 0.000000
67 6 0.000000
67 7 0.000000
67 8 0.000000
67 9 0.000000
67 10 0.000000
67 11 0.000000
67 12 0.000000
67 13 0.000000
67 14 0.000000
67 15 0.000000
67 16 0.000000
67 17 0.000000
67 18 0.000000
67 19 0.000000
67 20 0.000000
67 21 0.000000
67 22 0.000000
67 23 0.000000
67 24 0.000000
67 25 0.000000
67 26 0.000000
67 27 0.000000
67 28 0.000000
67 29 0.000000
67 30 0.000000
67 31 0.000000
67 32 0.000000
67 33 0.000000
67 34 0.000000
67 35 0.000000
67 36 0.000000
67 37 0.000000
67 38 0.000000
67 39 0.000000
67 40 0.000000
67 41 0.000000
67 42 0.000000
67 43 0.000000
67 44 0.000000
67 45 0.000000
67 46 0.000000
67 47 0.000000
67 48 0.000000
67 49 0.000000
67 50 0.000000
67 51 0.000000
67 52 0.000000
67 53 0.000000
67 54 0.000000
67 55 0.000000
67 56 0.000000
67 57 0.000000
67 58 0.000000
67 59 0.000000
67 60 0.000000
67 61 0.000000
67 62 0.000000
67 63 0.000000
67 64 0.000000
67 65 0.000000
67 66 0.000000
67 67 0.000000
67 68 41.000000
67 69 0.000000
67 70 0.000000
67 71 0.000000
68 1 0.000000
68 2 0.000000
68 3 0.000000
68 4 0.000000
68 5 0.000000
68 6 0.000000
68 7 0.000000
68 8 0.000000
68 9 0.000000
68 10 0.000000
68 11 0.000000
68 12 0.000000
68 13 0.000000
68 14 0.000000
68 15 0.000000
68 16 0.000000
68 17 0.000000
68 18 0.000000
68 19 0.000000
68 20 0.000000
68 21 0.000000
68 22 0.000000
68 23 0.000000
68 24 0.000000
68 25 0.000000
68 26 0.000000
68 27 0.000000
68 28 0.000000
68 29 0.000000
68 30 0.000000
68 31 0.000000
68 32 0.000000
68 33 0.000000
68 34 0.000000
68 35 0.000000
68 36 0.000000
68 37 0.000000
68 38 0.000000
68 39 0.000000
68 40 0.000000
68 41 0.000000
68 42 0.000000
68 43 0.000000
68 44 0.000000
68 45 0.000000
68 46 0.000000
68 47 0.000000
68 48 0.000000
68 49 0.000000
68 50 0.000000
68 51 0.000000
68 52 0.000000
68 53 0.000000
68 54 0.000000
68 55 0.000000
68 56 0.000000
68 57 0.000000
68 58 0.000000
68 59 0.000000
68 60 0.000000
68 61 0.000000
68 62 0.000000
68 63 0.000000
68 64 0.000000
68 65 0.000000
68 66 0.000000
68 67 0.000000
68 68 0.000000
68 69 27.000000
68 70 0.000000
68 71 0.000000
69 1 0.000000
69 2 0.000000
69 3 0.000000
69 4 0.000000
69 5 0.000000
69 6 0.000000
69 7 0.000000
69 8 0.000000
69 9 0.000000
69 10 0.000000
69 11 0.000000
69 12 0.000000
69 13 0.000000
69 14 0.000000
69 15 0.000000
69 16 0.000000
69 17 0.000000
69 18 0.000000
69 19 0.000000
69 20 0.000000
69 21 0.000000
69 22 0.000000
69 23 0.000000
69 24 0.000000
69 25 0.000000
69 26 0.000000
69 27 0.000000
69 28 0.000000
69 29 0.000000
69 30 0.000000
69 31 0.000000
69 32 0.000000
69 33 0.000000
69 34 0.000000
69 35 0.000000
69 36 0.000000
69 37 0.000000
69 38 0.000000
69 39 0.000000
69 40 0.000000
69 41 0.000000
69 42 0.000000
69 43 0.000000
69 44 0.000000
69 45 0.000000
69 46 0.000000
69 47 0.000000
69 48 0.000000
69 49 0.000000
69 50 0.000000
69 51 0.000000
69 52 0.000000
69 53 0.000000
69 54 0.000000
69 55 0.000000
69 56 0.000000
69 57 0.000000
69 58 0.000000
69 59 0.000000
69 60 0.000000
69 61 0.000000
69 62 0.000000
69 63 0.000000
69 64 0.000000
69 65 0.000000
69 66 0.000000
69 67 0.000000
69 68 0.000000
69 69 0.000000
69 70 40.000000
69 71 0.000000
70 1 0.000000
70 2 0.000000
70 3 0.000000
70 4 0.000000
70 5 0.000000
70 6 0.000000
70 7 0.000000
70 8 0.000000
70 9 0.000000
70 10 0.000000
70 11 0.000000
70 12 0.000000
70 13 0.000000
70 14 0.000000
70 15 0.000000
70 16 0.000000
70 17 0.000000
70 18 0.000000
70 19 0.000000
70 20 0.000000
70 21 0.000000
70 22 0.000000
70 23 0.000000
70 24 0.000000
70 25 0.000000
70 26 0.000000
70 27 0.000000
70 28 0.000000
70 29 0.000000
70 30 0.000000
70 31 0.000000
70 32 0.000000
70 33 0.000000
70 34 0.000000
70 35 0.000000
70 36 0.000000
70 37 0.000000
70 38 0.000000
70 39 0.000000
70 40 0.000000
70 41 0.000000
70 42 0.000000
70 43 0.000000
70 44 0.000000
70 45 0.000000
70 46 0.000000
70 47 0.000000
70 48 0.000000
70 49 0.000000
70 50 0.000000
70 51 0.000000
70 52 0.000000
70 53 0.000000
70 54 0.000000
70 55 0.000000
70 56 0.000000
70 57 0.000000
70 58 0.000000
70 59 0.000000
70 60 0.000000
70 61 0.000000
70 62 0.000000
70 63 0.000000
70 64 0.000000
70 65 0.000000
70 66 0.000000
70 67 0.000000
70 68 0.000000
70 69 0.000000
70 70 0.000000
70 71 26.000000
71 1 0.000000
71 2 0.000000
71 3 0.000000
71 4 0.000000
71 5 0.000000
71 6 0.000000
71 7 0.000000
71 8 0.000000
71 9 0.000000
71 10 0.000000
71 11 0.000000
71 12 0.000000
71 13 0.000000
71 14 0.000000
71 15 0.000000
71 16 0.000000
71 17 0.000000
71 18 0.000000
71 19 0.000000
71 20 0.000000
71 21 0.000000
71 22 0.000000
71 23 0.000000
71 24 0.000000
71 25 0.000000
71 26 0.000000
71 27 0.000000
71 28 0.000000
71 29 0.000000
71 30 0.000000
71 31 0.000000
71 32 0.000000
71 33 0.000000
71 34 0.000000
71 35 0.000000
71 36 0.000000
71 37 0.000000
71 38 0.000000
71 39 0.000000
71 40 0.000000
71 41 0.000000
71 42 0.000000
71 43 0.000000
71 44 0.000000
71 45 0.000000
71 46 0.000000
71 47 0.000000
71 48 0.000000
71 49 0.000000
71 50 0.000000
71 51 0.000000
71 52 0.000000
71 53 0.000000
71 54 0.000000
71 55 0.000000
71 56 0.000000
71 57 0.000000
71 58 0.000000
71 59 0.000000
71 60 0.000000
71 61 0.000000
71 62 0.000000
71 63 0.000000
71 64 0.000000
71 65 0.000000
71 66 0.000000
71 67 0.000000
71 68 0.000000
71 69 0.000000
71 70 0.000000
71 71 0.000000
