# Supplementary material for: Directional translocation resistance of Zika xrRNA
Source: Nat Commun. 2020 Jul 27;11:3749. doi: 10.1038/s41467-020-17508-7 (PMC7385498; doi:10.1038/s41467-020-17508-7)
Supplement: Supplementary file 4 — Source Data [file 41467_2020_17508_MOESM4_ESM.zip › Source_Data_Figures/Fig4A/3'translocation-kymograph.dat]

1 1 0.002263
1 2 -0.006919
1 3 -0.011683
1 4 -0.003369
1 5 -0.000894
1 6 -0.000747
1 7 -0.000738
1 8 -0.000629
1 9 -0.000904
1 10 -0.001162
1 11 -0.002002
1 12 -0.005105
1 13 -0.005494
1 14 -0.002997
1 15 -0.000866
1 16 -0.002070
1 17 -0.002116
1 18 -0.002687
1 19 -0.004073
1 20 -0.003438
1 21 -0.001206
1 22 -0.005097
1 23 -0.003372
1 24 -0.000655
1 25 -0.000883
1 26 -0.000324
1 27 0.000069
1 28 0.000500
1 29 0.000585
1 30 0.000901
1 31 0.016281
1 32 0.000346
1 33 -0.000575
1 34 -0.000125
1 35 -0.000689
1 36 -0.000481
1 37 -0.000452
1 38 0.000364
1 39 -0.000042
1 40 -0.000229
1 41 -0.000198
1 42 -0.000802
1 43 -0.000948
1 44 -0.003800
1 45 -0.006543
1 46 0.000012
1 47 -0.001474
1 48 -0.001266
1 49 -0.001037
1 50 -0.000333
1 51 -0.001042
1 52 -0.001033
1 53 -0.002123
1 54 -0.003591
1 55 -0.000820
1 56 -0.000289
1 57 0.003678
1 58 0.020454
1 59 0.024228
1 60 0.003715
1 61 0.001554
1 62 0.002269
1 63 0.001374
1 64 -0.000083
1 65 0.000752
1 66 0.001277
1 67 0.002255
1 68 0.003843
1 69 0.002167
1 70 0.009505
1 71 0.040941
2 1 0.007599
2 2 -0.001122
2 3 -0.011201
2 4 -0.003198
2 5 -0.000582
2 6 -0.000332
2 7 -0.000440
2 8 -0.000377
2 9 -0.000039
2 10 -0.000313
2 11 -0.000317
2 12 -0.002142
2 13 -0.000134
2 14 0.002008
2 15 0.002809
2 16 0.003041
2 17 0.003396
2 18 -0.000125
2 19 -0.002875
2 20 -0.000718
2 21 0.000073
2 22 -0.005085
2 23 -0.002820
2 24 -0.001033
2 25 -0.000416
2 26 -0.000344
2 27 0.000068
2 28 0.000166
2 29 -0.000016
2 30 0.000352
2 31 0.020538
2 32 0.001354
2 33 0.000127
2 34 0.001419
2 35 0.000819
2 36 0.000034
2 37 0.000147
2 38 0.000333
2 39 0.000132
2 40 -0.000324
2 41 -0.000198
2 42 -0.001804
2 43 -0.001395
2 44 -0.003225
2 45 -0.006448
2 46 -0.000204
2 47 -0.000788
2 48 -0.001774
2 49 -0.001109
2 50 -0.000323
2 51 -0.000535
2 52 -0.000228
2 53 -0.002750
2 54 0.002404
2 55 0.000162
2 56 0.000723
2 57 0.007637
2 58 0.027830
2 59 0.025414
2 60 0.003629
2 61 0.001133
2 62 0.001745
2 63 0.001095
2 64 0.001103
2 65 0.001259
2 66 0.000998
2 67 0.001417
2 68 0.002978
2 69 0.002354
2 70 0.009444
2 71 0.044590
3 1 0.004144
3 2 0.007842
3 3 -0.004335
3 4 0.003323
3 5 0.005515
3 6 0.006661
3 7 0.006130
3 8 0.005924
3 9 0.004809
3 10 0.003989
3 11 0.003751
3 12 0.000591
3 13 -0.001506
3 14 -0.002222
3 15 -0.003096
3 16 -0.003662
3 17 -0.003016
3 18 -0.003019
3 19 -0.003401
3 20 0.000872
3 21 0.004712
3 22 0.002558
3 23 0.002647
3 24 0.005235
3 25 0.004354
3 26 0.005481
3 27 0.004645
3 28 0.004183
3 29 0.007010
3 30 0.008226
3 31 0.070853
3 32 0.014144
3 33 0.013470
3 34 0.013739
3 35 0.009438
3 36 0.004009
3 37 0.007679
3 38 0.004561
3 39 0.004804
3 40 0.005284
3 41 0.005500
3 42 0.004233
3 43 0.004626
3 44 0.001719
3 45 0.000314
3 46 0.006234
3 47 0.007369
3 48 0.006341
3 49 0.006265
3 50 0.007493
3 51 0.006248
3 52 0.008312
3 53 0.000833
3 54 0.011171
3 55 0.013914
3 56 0.015854
3 57 0.027649
3 58 0.081133
3 59 0.075236
3 60 0.015124
3 61 0.002683
3 62 -0.000058
3 63 -0.001215
3 64 -0.000055
3 65 -0.000778
3 66 -0.000762
3 67 0.000708
3 68 0.004284
3 69 0.009334
3 70 0.041083
3 71 0.143378
