# Supplementary material for: Directional translocation resistance of Zika xrRNA
Source: Nat Commun. 2020 Jul 27;11:3749. doi: 10.1038/s41467-020-17508-7 (PMC7385498; doi:10.1038/s41467-020-17508-7)
Supplement: Supplementary file 4 — Source Data [file 41467_2020_17508_MOESM4_ESM.zip › Source_Data_Figures/Fig4A/5'translocation-kymograph.dat]

1 1 -0.001115
1 2 -0.002737
1 3 -0.072506
1 4 -0.026806
1 5 -0.000227
1 6 -0.000135
1 7 -0.000614
1 8 -0.000509
1 9 -0.000625
1 10 -0.000303
1 11 0.000212
1 12 -0.001427
1 13 -0.003410
1 14 -0.001660
1 15 -0.002064
1 16 -0.001163
1 17 -0.000192
1 18 -0.001988
1 19 -0.001018
1 20 0.000403
1 21 -0.000782
1 22 -0.011689
1 23 -0.027184
1 24 -0.029697
1 25 -0.019451
1 26 -0.029156
1 27 -0.020362
1 28 -0.016108
1 29 -0.007125
1 30 0.000084
1 31 0.000378
1 32 -0.000073
1 33 -0.000057
1 34 -0.000550
1 35 -0.003336
1 36 -0.001441
1 37 -0.000472
1 38 -0.003888
1 39 -0.009787
1 40 -0.022720
1 41 -0.027326
1 42 -0.021527
1 43 -0.022879
1 44 -0.019546
1 45 -0.024986
1 46 0.000063
1 47 0.000760
1 48 -0.000605
1 49 -0.000436
1 50 -0.000769
1 51 -0.001073
1 52 -0.000380
1 53 0.000192
1 54 0.000126
1 55 0.000263
1 56 -0.000594
1 57 -0.000939
1 58 0.000481
1 59 0.000018
1 60 0.001042
1 61 0.000875
1 62 0.002115
1 63 0.000336
1 64 0.000641
1 65 -0.000755
1 66 -0.001604
1 67 0.000454
1 68 0.000290
1 69 0.000675
1 70 0.001313
1 71 0.001950
2 1 -0.012297
2 2 -0.040093
2 3 -0.241303
2 4 -0.096659
2 5 -0.002251
2 6 -0.000752
2 7 -0.001347
2 8 -0.001361
2 9 -0.001044
2 10 0.000166
2 11 -0.001241
2 12 -0.005352
2 13 -0.010244
2 14 -0.005389
2 15 -0.001377
2 16 -0.001711
2 17 -0.002370
2 18 -0.004567
2 19 -0.004467
2 20 -0.002645
2 21 -0.004506
2 22 -0.047257
2 23 -0.084881
2 24 -0.094467
2 25 -0.082357
2 26 -0.111241
2 27 -0.074855
2 28 -0.057189
2 29 -0.026784
2 30 -0.000644
2 31 -0.000582
2 32 -0.000961
2 33 -0.001431
2 34 -0.004569
2 35 -0.013487
2 36 -0.006042
2 37 -0.001064
2 38 -0.015271
2 39 -0.039571
2 40 -0.086969
2 41 -0.103984
2 42 -0.077603
2 43 -0.066379
2 44 -0.063250
2 45 -0.090477
2 46 -0.001428
2 47 -0.004420
2 48 -0.002068
2 49 -0.000607
2 50 -0.000181
2 51 0.000282
2 52 0.000610
2 53 -0.000435
2 54 -0.011982
2 55 -0.002244
2 56 -0.001565
2 57 -0.001394
2 58 -0.000671
2 59 -0.001725
2 60 -0.000676
2 61 -0.000372
2 62 0.000400
2 63 -0.000047
2 64 0.001803
2 65 0.000274
2 66 -0.000689
2 67 -0.000113
2 68 -0.001099
2 69 -0.001162
2 70 -0.002920
2 71 -0.001468
3 1 -0.018879
3 2 -0.002094
3 3 -0.225362
3 4 -0.085250
3 5 0.019505
3 6 0.011163
3 7 0.012129
3 8 0.012925
3 9 0.011950
3 10 0.012137
3 11 0.011099
3 12 0.009872
3 13 0.008482
3 14 0.003931
3 15 0.001507
3 16 0.003704
3 17 0.005316
3 18 0.002703
3 19 0.003175
3 20 0.007839
3 21 0.010222
3 22 -0.029449
3 23 -0.073959
3 24 -0.078564
3 25 -0.066360
3 26 -0.093991
3 27 -0.058721
3 28 -0.041991
3 29 -0.006331
3 30 0.002160
3 31 0.004344
3 32 0.002009
3 33 0.001478
3 34 0.004863
3 35 0.008285
3 36 0.003177
3 37 0.025981
3 38 -0.003142
3 39 -0.022320
3 40 -0.068524
3 41 -0.085830
3 42 -0.060961
3 43 -0.050877
3 44 -0.050427
3 45 -0.074485
3 46 0.014639
3 47 0.017050
3 48 0.013149
3 49 0.011296
3 50 0.013448
3 51 0.016828
3 52 0.019709
3 53 0.000915
3 54 -0.001071
3 55 0.001041
3 56 0.001308
3 57 0.002405
3 58 0.004334
3 59 0.004543
3 60 0.002917
3 61 0.001914
3 62 0.002805
3 63 0.001341
3 64 0.001007
3 65 -0.000522
3 66 -0.001434
3 67 0.000924
3 68 0.000703
3 69 0.001348
3 70 0.003749
3 71 0.006874
4 1 -0.095753
4 2 -0.008844
4 3 -0.138710
4 4 -0.028932
4 5 0.044487
4 6 0.036959
4 7 0.033991
4 8 0.032605
4 9 0.030524
4 10 0.034697
4 11 0.042188
4 12 0.040063
4 13 0.030785
4 14 0.015972
4 15 0.006216
4 16 0.010020
4 17 0.013289
4 18 0.018873
4 19 0.026262
4 20 0.036172
4 21 0.041066
4 22 0.030185
4 23 -0.023557
4 24 -0.043295
4 25 -0.025016
4 26 -0.053351
4 27 -0.016412
4 28 -0.006524
4 29 0.022638
4 30 0.007621
4 31 0.020999
4 32 0.010125
4 33 0.010829
4 34 0.018054
4 35 0.029766
4 36 0.014596
4 37 0.046339
4 38 0.016562
4 39 0.010177
4 40 -0.029795
4 41 -0.048600
4 42 -0.029441
4 43 -0.025616
4 44 -0.015987
4 45 -0.024502
4 46 0.033824
4 47 0.037859
4 48 0.034771
4 49 0.032047
4 50 0.037153
4 51 0.031682
4 52 0.034909
4 53 0.001639
4 54 0.020990
4 55 0.012654
4 56 0.010966
4 57 0.013552
4 58 0.022348
4 59 0.015278
4 60 0.004203
4 61 0.001989
4 62 0.000756
4 63 -0.000669
4 64 -0.000568
4 65 -0.001178
4 66 -0.001336
4 67 0.000606
4 68 0.002334
4 69 0.002774
4 70 0.007119
4 71 0.029044
