# Supplementary material for: Directional translocation resistance of Zika xrRNA
Source: Nat Commun. 2020 Jul 27;11:3749. doi: 10.1038/s41467-020-17508-7 (PMC7385498; doi:10.1038/s41467-020-17508-7)
Supplement: Supplementary file 4 — Source Data [file 41467_2020_17508_MOESM4_ESM.zip › Source_Data_Figures/Fig3B/DelPk1.dat]

 1 8.41934e-01
 2 8.14081e-01
 3 8.03368e-01
 4 8.11835e-01
 5 7.90202e-01
 6 7.89928e-01
 7 8.34481e-01
 8 8.52811e-01
 9 8.31617e-01
10 8.20438e-01
11 8.21753e-01
12 7.95408e-01
13 8.34289e-01
14 8.39043e-01
15 8.28439e-01
16 8.08218e-01
17 7.50061e-01
18 8.23507e-01
19 8.26069e-01
20 7.50500e-01
