# Supplementary material for: Directional translocation resistance of Zika xrRNA
Source: Nat Commun. 2020 Jul 27;11:3749. doi: 10.1038/s41467-020-17508-7 (PMC7385498; doi:10.1038/s41467-020-17508-7)
Supplement: Supplementary file 4 — Source Data [file 41467_2020_17508_MOESM4_ESM.zip › Source_Data_Figures/Fig3B/DelPk2.dat]

 1 5.91402e-01
 2 6.41735e-01
 3 5.96005e-01
 4 6.09993e-01
 5 5.93333e-01
 6 6.13390e-01
 7 6.31104e-01
 8 5.98087e-01
 9 6.81082e-01
10 6.48243e-01
11 6.25967e-01
12 5.42999e-01
13 6.65012e-01
14 6.25350e-01
15 6.10403e-01
16 6.45284e-01
17 6.89124e-01
18 5.20737e-01
19 5.55480e-01
20 6.32844e-01
