# Supplementary material for: Directional translocation resistance of Zika xrRNA
Source: Nat Commun. 2020 Jul 27;11:3749. doi: 10.1038/s41467-020-17508-7 (PMC7385498; doi:10.1038/s41467-020-17508-7)
Supplement: Supplementary file 4 — Source Data [file 41467_2020_17508_MOESM4_ESM.zip › Source_Data_Figures/Fig3B/WT-3'end.dat]

 1 4.73116e-01
 2 4.78075e-01
 3 5.92717e-01
 4 4.98680e-01
 5 5.43602e-01
 6 4.31317e-01
 7 5.00721e-01
 8 3.55803e-01
 9 4.34317e-01
10 6.14267e-01
11 5.78537e-01
12 4.30153e-01
13 6.34474e-01
14 4.75691e-01
15 5.42438e-01
16 3.87779e-01
17 4.48387e-01
18 5.48671e-01
19 5.98608e-01
20 4.12644e-01
