# Supplementary material for: Directional translocation resistance of Zika xrRNA
Source: Nat Commun. 2020 Jul 27;11:3749. doi: 10.1038/s41467-020-17508-7 (PMC7385498; doi:10.1038/s41467-020-17508-7)
Supplement: Supplementary file 4 — Source Data [file 41467_2020_17508_MOESM4_ESM.zip › Source_Data_Figures/Fig3B/DelPk1-2.dat]

 1 4.72075e-01
 2 4.68883e-01
 3 5.15956e-01
 4 5.48575e-01
 5 4.74869e-01
 6 4.82103e-01
 7 5.35917e-01
 8 5.15093e-01
 9 5.10969e-01
10 5.20422e-01
11 3.69133e-01
12 5.17326e-01
13 5.18175e-01
14 5.37382e-01
15 4.35345e-01
16 4.50935e-01
17 5.64358e-01
18 4.76527e-01
19 5.01831e-01
20 5.23792e-01
