# Supplementary material for: Directional translocation resistance of Zika xrRNA
Source: Nat Commun. 2020 Jul 27;11:3749. doi: 10.1038/s41467-020-17508-7 (PMC7385498; doi:10.1038/s41467-020-17508-7)
Supplement: Supplementary file 4 — Source Data [file 41467_2020_17508_MOESM4_ESM.zip › Source_Data_Figures/Fig3B/WT-5'end.dat]

 1 1.02014e+00
 2 1.01643e+00
 3 1.02577e+00
 4 9.78440e-01
 5 1.02698e+00
 6 1.02217e+00
 7 9.49273e-01
 8 1.00573e+00
 9 9.83975e-01
10 1.04062e+00
11 9.60041e-01
12 1.03760e+00
13 9.42478e-01
14 1.04978e+00
15 9.53643e-01
16 9.55602e-01
17 9.47835e-01
18 1.03502e+00
19 1.01918e+00
20 1.04050e+00
