# Supplementary material for: Directional translocation resistance of Zika xrRNA
Source: Nat Commun. 2020 Jul 27;11:3749. doi: 10.1038/s41467-020-17508-7 (PMC7385498; doi:10.1038/s41467-020-17508-7)
Supplement: Supplementary file 4 — Source Data [file 41467_2020_17508_MOESM4_ESM.zip › Source_Data_Figures/Fig5/metadaynamics-free-energy.pmf]

# 3
#        -50       0.4       138  0
#          0      0.02        50  0
#          0      0.02        50  0

 -49.8 0.01 0.01  8.0682
 -49.8 0.01 0.03  8.0682
 -49.8 0.01 0.05  8.0682
 -49.8 0.01 0.07  8.0682
 -49.8 0.01 0.09  8.0682
 -49.8 0.01 0.11  8.0682
 -49.8 0.01 0.13  8.0682
 -49.8 0.01 0.15  8.0682
 -49.8 0.01 0.17  8.0682
 -49.8 0.01 0.19  8.0682
 -49.8 0.01 0.21  8.0682
 -49.8 0.01 0.23  8.0682
 -49.8 0.01 0.25  8.0682
 -49.8 0.01 0.27  8.0682
 -49.8 0.01 0.29  8.0682
 -49.8 0.01 0.31  8.0682
 -49.8 0.01 0.33  8.0682
 -49.8 0.01 0.35  8.0682
 -49.8 0.01 0.37  8.0682
 -49.8 0.01 0.39  8.0682
 -49.8 0.01 0.41  8.0682
 -49.8 0.01 0.43  8.0682
 -49.8 0.01 0.45  8.0682
 -49.8 0.01 0.47  8.0682
 -49.8 0.01 0.49  8.0682
 -49.8 0.01 0.51  8.0682
 -49.8 0.01 0.53  8.0682
 -49.8 0.01 0.55  8.0682
 -49.8 0.01 0.57  8.0682
 -49.8 0.01 0.59  8.0682
 -49.8 0.01 0.61  8.0682
 -49.8 0.01 0.63  8.0682
 -49.8 0.01 0.65  8.0682
 -49.8 0.01 0.67  8.0682
 -49.8 0.01 0.69  8.0682
 -49.8 0.01 0.71  8.0682
 -49.8 0.01 0.73  8.0682
 -49.8 0.01 0.75  8.0682
 -49.8 0.01 0.77  8.0682
 -49.8 0.01 0.79  8.0682
 -49.8 0.01 0.81  8.0682
 -49.8 0.01 0.83  8.0682
 -49.8 0.01 0.85  8.0682
 -49.8 0.01 0.87  8.0682
 -49.8 0.01 0.89  8.0682
 -49.8 0.01 0.91  8.0682
 -49.8 0.01 0.93  8.0682
 -49.8 0.01 0.95  8.0682
 -49.8 0.01 0.97  8.0682
 -49.8 0.01 0.99  8.0682

 -49.8 0.03 0.01  8.0682
 -49.8 0.03 0.03  8.0682
 -49.8 0.03 0.05  8.0682
 -49.8 0.03 0.07  8.0682
 -49.8 0.03 0.09  8.0682
 -49.8 0.03 0.11  8.0682
 -49.8 0.03 0.13  8.0682
 -49.8 0.03 0.15  8.0682
 -49.8 0.03 0.17  8.0682
 -49.8 0.03 0.19  8.0682
 -49.8 0.03 0.21  8.0682
 -49.8 0.03 0.23  8.0682
 -49.8 0.03 0.25  8.0682
 -49.8 0.03 0.27  8.0682
 -49.8 0.03 0.29  8.0682
 -49.8 0.03 0.31  8.0682
 -49.8 0.03 0.33  8.0682
 -49.8 0.03 0.35  8.0682
 -49.8 0.03 0.37  8.0682
 -49.8 0.03 0.39  8.0682
 -49.8 0.03 0.41  8.0682
 -49.8 0.03 0.43  8.0682
 -49.8 0.03 0.45  8.0682
 -49.8 0.03 0.47  8.0682
 -49.8 0.03 0.49  8.0682
 -49.8 0.03 0.51  8.0682
 -49.8 0.03 0.53  8.0682
 -49.8 0.03 0.55  8.0682
 -49.8 0.03 0.57  8.0682
 -49.8 0.03 0.59  8.0682
 -49.8 0.03 0.61  8.0682
 -49.8 0.03 0.63  8.0682
 -49.8 0.03 0.65  8.0682
 -49.8 0.03 0.67  8.0682
 -49.8 0.03 0.69  8.0682
 -49.8 0.03 0.71  8.0682
 -49.8 0.03 0.73  8.0682
 -49.8 0.03 0.75  8.0682
 -49.8 0.03 0.77  8.0682
 -49.8 0.03 0.79  8.0682
 -49.8 0.03 0.81  8.0682
 -49.8 0.03 0.83  8.0682
 -49.8 0.03 0.85  8.0682
 -49.8 0.03 0.87  8.0682
 -49.8 0.03 0.89  8.0682
 -49.8 0.03 0.91  8.0682
 -49.8 0.03 0.93  8.0682
 -49.8 0.03 0.95  8.0682
 -49.8 0.03 0.97  8.0682
 -49.8 0.03 0.99  8.0682

 -49.8 0.05 0.01  8.0682
 -49.8 0.05 0.03  8.0682
 -49.8 0.05 0.05  8.0682
 -49.8 0.05 0.07  8.0682
 -49.8 0.05 0.09  8.0682
 -49.8 0.05 0.11  8.0682
 -49.8 0.05 0.13  8.0682
 -49.8 0.05 0.15  8.0682
 -49.8 0.05 0.17  8.0682
 -49.8 0.05 0.19  8.0682
 -49.8 0.05 0.21  8.0682
 -49.8 0.05 0.23  8.0682
 -49.8 0.05 0.25  8.0682
 -49.8 0.05 0.27  8.0682
 -49.8 0.05 0.29  8.0682
 -49.8 0.05 0.31  8.0682
 -49.8 0.05 0.33  8.0682
 -49.8 0.05 0.35  8.0682
 -49.8 0.05 0.37  8.0682
 -49.8 0.05 0.39  8.0682
 -49.8 0.05 0.41  8.0682
 -49.8 0.05 0.43  8.0682
 -49.8 0.05 0.45  8.0682
 -49.8 0.05 0.47  8.0682
 -49.8 0.05 0.49  8.0682
 -49.8 0.05 0.51  8.0682
 -49.8 0.05 0.53  8.0682
 -49.8 0.05 0.55  8.0682
 -49.8 0.05 0.57  8.0682
 -49.8 0.05 0.59  8.0682
 -49.8 0.05 0.61  8.0682
 -49.8 0.05 0.63  8.0682
 -49.8 0.05 0.65  8.0682
 -49.8 0.05 0.67  8.0682
 -49.8 0.05 0.69  8.0682
 -49.8 0.05 0.71  8.0682
 -49.8 0.05 0.73  8.0682
 -49.8 0.05 0.75  8.0682
 -49.8 0.05 0.77  8.0682
 -49.8 0.05 0.79  8.0682
 -49.8 0.05 0.81  8.0682
 -49.8 0.05 0.83  8.0682
 -49.8 0.05 0.85  8.0682
 -49.8 0.05 0.87  8.0682
 -49.8 0.05 0.89  8.0682
 -49.8 0.05 0.91  8.0682
 -49.8 0.05 0.93  8.0682
 -49.8 0.05 0.95  8.0682
 -49.8 0.05 0.97  8.0682
 -49.8 0.05 0.99  8.0682

 -49.8 0.07 0.01  8.0682
 -49.8 0.07 0.03  8.0682
 -49.8 0.07 0.05  8.0682
 -49.8 0.07 0.07  8.0682
 -49.8 0.07 0.09  8.0682
 -49.8 0.07 0.11  8.0682
 -49.8 0.07 0.13  8.0682
 -49.8 0.07 0.15  8.0682
 -49.8 0.07 0.17  8.0682
 -49.8 0.07 0.19  8.0682
 -49.8 0.07 0.21  8.0682
 -49.8 0.07 0.23  8.0682
 -49.8 0.07 0.25  8.0682
 -49.8 0.07 0.27  8.0682
 -49.8 0.07 0.29  8.0682
 -49.8 0.07 0.31  8.0682
 -49.8 0.07 0.33  8.0682
 -49.8 0.07 0.35  8.0682
 -49.8 0.07 0.37  8.0682
 -49.8 0.07 0.39  8.0682
 -49.8 0.07 0.41  8.0682
 -49.8 0.07 0.43  8.0682
 -49.8 0.07 0.45  8.0682
 -49.8 0.07 0.47  8.0682
 -49.8 0.07 0.49  8.0682
 -49.8 0.07 0.51  8.0682
 -49.8 0.07 0.53  8.0682
 -49.8 0.07 0.55  8.0682
 -49.8 0.07 0.57  8.0682
 -49.8 0.07 0.59  8.0682
 -49.8 0.07 0.61  8.0682
 -49.8 0.07 0.63  8.0682
 -49.8 0.07 0.65  8.0682
 -49.8 0.07 0.67  8.0682
 -49.8 0.07 0.69  8.0682
 -49.8 0.07 0.71  8.0682
 -49.8 0.07 0.73  8.0682
 -49.8 0.07 0.75  8.0682
 -49.8 0.07 0.77  8.0682
 -49.8 0.07 0.79  8.0682
 -49.8 0.07 0.81  8.0682
 -49.8 0.07 0.83  8.0682
 -49.8 0.07 0.85  8.0682
 -49.8 0.07 0.87  8.0682
 -49.8 0.07 0.89  8.0682
 -49.8 0.07 0.91  8.0682
 -49.8 0.07 0.93  8.0682
 -49.8 0.07 0.95  8.0682
 -49.8 0.07 0.97  8.0682
 -49.8 0.07 0.99  8.0682

 -49.8 0.09 0.01  8.0682
 -49.8 0.09 0.03  8.0682
 -49.8 0.09 0.05  8.0682
 -49.8 0.09 0.07  8.0682
 -49.8 0.09 0.09  8.0682
 -49.8 0.09 0.11  8.0682
 -49.8 0.09 0.13  8.0682
 -49.8 0.09 0.15  8.0682
 -49.8 0.09 0.17  8.0682
 -49.8 0.09 0.19  8.0682
 -49.8 0.09 0.21  8.0682
 -49.8 0.09 0.23  8.0682
 -49.8 0.09 0.25  8.0682
 -49.8 0.09 0.27  8.0682
 -49.8 0.09 0.29  8.0682
 -49.8 0.09 0.31  8.0682
 -49.8 0.09 0.33  8.0682
 -49.8 0.09 0.35  8.0682
 -49.8 0.09 0.37  8.0682
 -49.8 0.09 0.39  8.0682
 -49.8 0.09 0.41  8.0682
 -49.8 0.09 0.43  8.0682
 -49.8 0.09 0.45  8.0682
 -49.8 0.09 0.47  8.0682
 -49.8 0.09 0.49  8.0682
 -49.8 0.09 0.51  8.0682
 -49.8 0.09 0.53  8.0682
 -49.8 0.09 0.55  8.0682
 -49.8 0.09 0.57  8.0682
 -49.8 0.09 0.59  8.0682
 -49.8 0.09 0.61  8.0682
 -49.8 0.09 0.63  8.0682
 -49.8 0.09 0.65  8.0682
 -49.8 0.09 0.67  8.0682
 -49.8 0.09 0.69  8.0682
 -49.8 0.09 0.71  8.0682
 -49.8 0.09 0.73  8.0682
 -49.8 0.09 0.75  8.0682
 -49.8 0.09 0.77  8.0682
 -49.8 0.09 0.79  8.0682
 -49.8 0.09 0.81  8.0682
 -49.8 0.09 0.83  8.0682
 -49.8 0.09 0.85  8.0682
 -49.8 0.09 0.87  8.0682
 -49.8 0.09 0.89  8.0682
 -49.8 0.09 0.91  8.0682
 -49.8 0.09 0.93  8.0682
 -49.8 0.09 0.95  8.0682
 -49.8 0.09 0.97  8.0682
 -49.8 0.09 0.99  8.0682

 -49.8 0.11 0.01  8.0682
 -49.8 0.11 0.03  8.0682
 -49.8 0.11 0.05  8.0682
 -49.8 0.11 0.07  8.0682
 -49.8 0.11 0.09  8.0682
 -49.8 0.11 0.11  8.0682
 -49.8 0.11 0.13  8.0682
 -49.8 0.11 0.15  8.0682
 -49.8 0.11 0.17  8.0682
 -49.8 0.11 0.19  8.0682
 -49.8 0.11 0.21  8.0682
 -49.8 0.11 0.23  8.0682
 -49.8 0.11 0.25  8.0682
 -49.8 0.11 0.27  8.0682
 -49.8 0.11 0.29  8.0682
 -49.8 0.11 0.31  8.0682
 -49.8 0.11 0.33  8.0682
 -49.8 0.11 0.35  8.0682
 -49.8 0.11 0.37  8.0682
 -49.8 0.11 0.39  8.0682
 -49.8 0.11 0.41  8.0682
 -49.8 0.11 0.43  8.0682
 -49.8 0.11 0.45  8.0682
 -49.8 0.11 0.47  8.0682
 -49.8 0.11 0.49  8.0682
 -49.8 0.11 0.51  8.0682
 -49.8 0.11 0.53  8.0682
 -49.8 0.11 0.55  8.0682
 -49.8 0.11 0.57  8.0682
 -49.8 0.11 0.59  8.0682
 -49.8 0.11 0.61  8.0682
 -49.8 0.11 0.63  8.0682
 -49.8 0.11 0.65  8.0682
 -49.8 0.11 0.67  8.0682
 -49.8 0.11 0.69  8.0682
 -49.8 0.11 0.71  8.0682
 -49.8 0.11 0.73  8.0682
 -49.8 0.11 0.75  8.0682
 -49.8 0.11 0.77  8.0682
 -49.8 0.11 0.79  8.0682
 -49.8 0.11 0.81  8.0682
 -49.8 0.11 0.83  8.0682
 -49.8 0.11 0.85  8.0682
 -49.8 0.11 0.87  8.0682
 -49.8 0.11 0.89  8.0682
 -49.8 0.11 0.91  8.0682
 -49.8 0.11 0.93  8.0682
 -49.8 0.11 0.95  8.0682
 -49.8 0.11 0.97  8.0682
 -49.8 0.11 0.99  8.0682

 -49.8 0.13 0.01  8.0682
 -49.8 0.13 0.03  8.0682
 -49.8 0.13 0.05  8.0682
 -49.8 0.13 0.07  8.0682
 -49.8 0.13 0.09  8.0682
 -49.8 0.13 0.11  8.0682
 -49.8 0.13 0.13  8.0682
 -49.8 0.13 0.15  8.0682
 -49.8 0.13 0.17  8.0682
 -49.8 0.13 0.19  8.0682
 -49.8 0.13 0.21  8.0682
 -49.8 0.13 0.23  8.0682
 -49.8 0.13 0.25  8.0682
 -49.8 0.13 0.27  8.0682
 -49.8 0.13 0.29  8.0682
 -49.8 0.13 0.31  8.0682
 -49.8 0.13 0.33  8.0682
 -49.8 0.13 0.35  8.0682
 -49.8 0.13 0.37  8.0682
 -49.8 0.13 0.39  8.0682
 -49.8 0.13 0.41  8.0682
 -49.8 0.13 0.43  8.0682
 -49.8 0.13 0.45  8.0682
 -49.8 0.13 0.47  8.0682
 -49.8 0.13 0.49  8.0682
 -49.8 0.13 0.51  8.0682
 -49.8 0.13 0.53  8.0682
 -49.8 0.13 0.55  8.0682
 -49.8 0.13 0.57  8.0682
 -49.8 0.13 0.59  8.0682
 -49.8 0.13 0.61  8.0682
 -49.8 0.13 0.63  8.0682
 -49.8 0.13 0.65  8.0682
 -49.8 0.13 0.67  8.0682
 -49.8 0.13 0.69  8.0682
 -49.8 0.13 0.71  8.0682
 -49.8 0.13 0.73  8.0682
 -49.8 0.13 0.75  8.0682
 -49.8 0.13 0.77  8.0682
 -49.8 0.13 0.79  8.0682
 -49.8 0.13 0.81  8.0682
 -49.8 0.13 0.83  8.0682
 -49.8 0.13 0.85  8.0682
 -49.8 0.13 0.87  8.0682
 -49.8 0.13 0.89  8.0682
 -49.8 0.13 0.91  8.0682
 -49.8 0.13 0.93  8.0682
 -49.8 0.13 0.95  8.0682
 -49.8 0.13 0.97  8.0682
 -49.8 0.13 0.99  8.0682

 -49.8 0.15 0.01  8.0682
 -49.8 0.15 0.03  8.0682
 -49.8 0.15 0.05  8.0682
 -49.8 0.15 0.07  8.0682
 -49.8 0.15 0.09  8.0682
 -49.8 0.15 0.11  8.0682
 -49.8 0.15 0.13  8.0682
 -49.8 0.15 0.15  8.0682
 -49.8 0.15 0.17  8.0682
 -49.8 0.15 0.19  8.0682
 -49.8 0.15 0.21  8.0682
 -49.8 0.15 0.23  8.0682
 -49.8 0.15 0.25  8.0682
 -49.8 0.15 0.27  8.0682
 -49.8 0.15 0.29  8.0682
 -49.8 0.15 0.31  8.0682
 -49.8 0.15 0.33  8.0682
 -49.8 0.15 0.35  8.0682
 -49.8 0.15 0.37  8.0682
 -49.8 0.15 0.39  8.0682
 -49.8 0.15 0.41  8.0682
 -49.8 0.15 0.43  8.0682
 -49.8 0.15 0.45  8.0682
 -49.8 0.15 0.47  8.0682
 -49.8 0.15 0.49  8.0682
 -49.8 0.15 0.51  8.0682
 -49.8 0.15 0.53  8.0682
 -49.8 0.15 0.55  8.0682
 -49.8 0.15 0.57  8.0682
 -49.8 0.15 0.59  8.0682
 -49.8 0.15 0.61  8.0682
 -49.8 0.15 0.63  8.0682
 -49.8 0.15 0.65  8.0682
 -49.8 0.15 0.67  8.0682
 -49.8 0.15 0.69  8.0682
 -49.8 0.15 0.71  8.0682
 -49.8 0.15 0.73  8.0682
 -49.8 0.15 0.75  8.0682
 -49.8 0.15 0.77  8.0682
 -49.8 0.15 0.79  8.0682
 -49.8 0.15 0.81  8.0682
 -49.8 0.15 0.83  8.0682
 -49.8 0.15 0.85  8.0682
 -49.8 0.15 0.87  8.0682
 -49.8 0.15 0.89  8.0682
 -49.8 0.15 0.91  8.0682
 -49.8 0.15 0.93  8.0682
 -49.8 0.15 0.95  8.0682
 -49.8 0.15 0.97  8.0682
 -49.8 0.15 0.99  8.0682

 -49.8 0.17 0.01  8.0682
 -49.8 0.17 0.03  8.0682
 -49.8 0.17 0.05  8.0682
 -49.8 0.17 0.07  8.0682
 -49.8 0.17 0.09  8.0682
 -49.8 0.17 0.11  8.0682
 -49.8 0.17 0.13  8.0682
 -49.8 0.17 0.15  8.0682
 -49.8 0.17 0.17  8.0682
 -49.8 0.17 0.19  8.0682
 -49.8 0.17 0.21  8.0682
 -49.8 0.17 0.23  8.0682
 -49.8 0.17 0.25  8.0682
 -49.8 0.17 0.27  8.0682
 -49.8 0.17 0.29  8.0682
 -49.8 0.17 0.31  8.0682
 -49.8 0.17 0.33  8.0682
 -49.8 0.17 0.35  8.0682
 -49.8 0.17 0.37  8.0682
 -49.8 0.17 0.39  8.0682
 -49.8 0.17 0.41  8.0682
 -49.8 0.17 0.43  8.0682
 -49.8 0.17 0.45  8.0682
 -49.8 0.17 0.47  8.0682
 -49.8 0.17 0.49  8.0682
 -49.8 0.17 0.51  8.0682
 -49.8 0.17 0.53  8.0682
 -49.8 0.17 0.55  8.0682
 -49.8 0.17 0.57  8.0682
 -49.8 0.17 0.59  8.0682
 -49.8 0.17 0.61  8.0682
 -49.8 0.17 0.63  8.0682
 -49.8 0.17 0.65  8.0682
 -49.8 0.17 0.67  8.0682
 -49.8 0.17 0.69  8.0682
 -49.8 0.17 0.71  8.0682
 -49.8 0.17 0.73  8.0682
 -49.8 0.17 0.75  8.0682
 -49.8 0.17 0.77  8.0682
 -49.8 0.17 0.79  8.0682
 -49.8 0.17 0.81  8.0682
 -49.8 0.17 0.83  8.0682
 -49.8 0.17 0.85  8.0682
 -49.8 0.17 0.87  8.0682
 -49.8 0.17 0.89  8.0682
 -49.8 0.17 0.91  8.0682
 -49.8 0.17 0.93  8.0682
 -49.8 0.17 0.95  8.0682
 -49.8 0.17 0.97  8.0682
 -49.8 0.17 0.99  8.0682

 -49.8 0.19 0.01  8.0682
 -49.8 0.19 0.03  8.0682
 -49.8 0.19 0.05  8.0682
 -49.8 0.19 0.07  8.0682
 -49.8 0.19 0.09  8.0682
 -49.8 0.19 0.11  8.0682
 -49.8 0.19 0.13  8.0682
 -49.8 0.19 0.15  8.0682
 -49.8 0.19 0.17  8.0682
 -49.8 0.19 0.19  8.0682
 -49.8 0.19 0.21  8.0682
 -49.8 0.19 0.23  8.0682
 -49.8 0.19 0.25  8.0682
 -49.8 0.19 0.27  8.0682
 -49.8 0.19 0.29  8.0682
 -49.8 0.19 0.31  8.0682
 -49.8 0.19 0.33  8.0682
 -49.8 0.19 0.35  8.0682
 -49.8 0.19 0.37  8.0682
 -49.8 0.19 0.39  8.0682
 -49.8 0.19 0.41  8.0682
 -49.8 0.19 0.43  8.0682
 -49.8 0.19 0.45  8.0682
 -49.8 0.19 0.47  8.0682
 -49.8 0.19 0.49  8.0682
 -49.8 0.19 0.51  8.0682
 -49.8 0.19 0.53  8.0682
 -49.8 0.19 0.55  8.0682
 -49.8 0.19 0.57  8.0682
 -49.8 0.19 0.59  8.0682
 -49.8 0.19 0.61  8.0682
 -49.8 0.19 0.63  8.0682
 -49.8 0.19 0.65  8.0682
 -49.8 0.19 0.67  8.0682
 -49.8 0.19 0.69  8.0682
 -49.8 0.19 0.71  8.0682
 -49.8 0.19 0.73  8.0682
 -49.8 0.19 0.75  8.0682
 -49.8 0.19 0.77  8.0682
 -49.8 0.19 0.79  8.0682
 -49.8 0.19 0.81  8.0682
 -49.8 0.19 0.83  8.0682
 -49.8 0.19 0.85  8.0682
 -49.8 0.19 0.87  8.0682
 -49.8 0.19 0.89  8.0682
 -49.8 0.19 0.91  8.0682
 -49.8 0.19 0.93  8.0682
 -49.8 0.19 0.95  8.0682
 -49.8 0.19 0.97  8.0682
 -49.8 0.19 0.99  8.0682

 -49.8 0.21 0.01  8.0682
 -49.8 0.21 0.03  8.0682
 -49.8 0.21 0.05  8.0682
 -49.8 0.21 0.07  8.0682
 -49.8 0.21 0.09  8.0682
 -49.8 0.21 0.11  8.0682
 -49.8 0.21 0.13  8.0682
 -49.8 0.21 0.15  8.0682
 -49.8 0.21 0.17  8.0682
 -49.8 0.21 0.19  8.0682
 -49.8 0.21 0.21  8.0682
 -49.8 0.21 0.23  8.0682
 -49.8 0.21 0.25  8.0682
 -49.8 0.21 0.27  8.0682
 -49.8 0.21 0.29  8.0682
 -49.8 0.21 0.31  8.0682
 -49.8 0.21 0.33  8.0682
 -49.8 0.21 0.35  8.0682
 -49.8 0.21 0.37  8.0682
 -49.8 0.21 0.39  8.0682
 -49.8 0.21 0.41  8.0682
 -49.8 0.21 0.43  8.0682
 -49.8 0.21 0.45  8.0682
 -49.8 0.21 0.47  8.0682
 -49.8 0.21 0.49  8.0682
 -49.8 0.21 0.51  8.0682
 -49.8 0.21 0.53  8.0682
 -49.8 0.21 0.55  8.0682
 -49.8 0.21 0.57  8.0682
 -49.8 0.21 0.59  8.0682
 -49.8 0.21 0.61  8.0682
 -49.8 0.21 0.63  8.0682
 -49.8 0.21 0.65  8.0682
 -49.8 0.21 0.67  8.0682
 -49.8 0.21 0.69  8.0682
 -49.8 0.21 0.71  8.0682
 -49.8 0.21 0.73  8.0682
 -49.8 0.21 0.75  8.0682
 -49.8 0.21 0.77  8.0682
 -49.8 0.21 0.79  8.0682
 -49.8 0.21 0.81  8.0682
 -49.8 0.21 0.83  8.0682
 -49.8 0.21 0.85  8.0682
 -49.8 0.21 0.87  8.0682
 -49.8 0.21 0.89  8.0682
 -49.8 0.21 0.91  8.0682
 -49.8 0.21 0.93  8.0682
 -49.8 0.21 0.95  8.0682
 -49.8 0.21 0.97  8.0682
 -49.8 0.21 0.99  8.0682

 -49.8 0.23 0.01  8.0682
 -49.8 0.23 0.03  8.0682
 -49.8 0.23 0.05  8.0682
 -49.8 0.23 0.07  8.0682
 -49.8 0.23 0.09  8.0682
 -49.8 0.23 0.11  8.0682
 -49.8 0.23 0.13  8.0682
 -49.8 0.23 0.15  8.0682
 -49.8 0.23 0.17  8.0682
 -49.8 0.23 0.19  8.0682
 -49.8 0.23 0.21  8.0682
 -49.8 0.23 0.23  8.0682
 -49.8 0.23 0.25  8.0682
 -49.8 0.23 0.27  8.0682
 -49.8 0.23 0.29  8.0682
 -49.8 0.23 0.31  8.0682
 -49.8 0.23 0.33  8.0682
 -49.8 0.23 0.35  8.0682
 -49.8 0.23 0.37  8.0682
 -49.8 0.23 0.39  8.0682
 -49.8 0.23 0.41  8.0682
 -49.8 0.23 0.43  8.0682
 -49.8 0.23 0.45  8.0682
 -49.8 0.23 0.47  8.0682
 -49.8 0.23 0.49  8.0682
 -49.8 0.23 0.51  8.0682
 -49.8 0.23 0.53  8.0682
 -49.8 0.23 0.55  8.0682
 -49.8 0.23 0.57  8.0682
 -49.8 0.23 0.59  8.0682
 -49.8 0.23 0.61  8.0682
 -49.8 0.23 0.63  8.0682
 -49.8 0.23 0.65  8.0682
 -49.8 0.23 0.67  8.0682
 -49.8 0.23 0.69  8.0682
 -49.8 0.23 0.71  8.0682
 -49.8 0.23 0.73  8.0682
 -49.8 0.23 0.75  8.0682
 -49.8 0.23 0.77  8.0682
 -49.8 0.23 0.79  8.0682
 -49.8 0.23 0.81  8.0682
 -49.8 0.23 0.83  8.0682
 -49.8 0.23 0.85  8.0682
 -49.8 0.23 0.87  8.0682
 -49.8 0.23 0.89  8.0682
 -49.8 0.23 0.91  8.0682
 -49.8 0.23 0.93  8.0682
 -49.8 0.23 0.95  8.0682
 -49.8 0.23 0.97  8.0682
 -49.8 0.23 0.99  8.0682

 -49.8 0.25 0.01  8.0682
 -49.8 0.25 0.03  8.0682
 -49.8 0.25 0.05  8.0682
 -49.8 0.25 0.07  8.0682
 -49.8 0.25 0.09  8.0682
 -49.8 0.25 0.11  8.0682
 -49.8 0.25 0.13  8.0682
 -49.8 0.25 0.15  8.0682
 -49.8 0.25 0.17  8.0682
 -49.8 0.25 0.19  8.0682
 -49.8 0.25 0.21  8.0682
 -49.8 0.25 0.23  8.0682
 -49.8 0.25 0.25  8.0682
 -49.8 0.25 0.27  8.0682
 -49.8 0.25 0.29  8.0682
 -49.8 0.25 0.31  8.0682
 -49.8 0.25 0.33  8.0682
 -49.8 0.25 0.35  8.0682
 -49.8 0.25 0.37  8.0682
 -49.8 0.25 0.39  8.0682
 -49.8 0.25 0.41  8.0682
 -49.8 0.25 0.43  8.0682
 -49.8 0.25 0.45  8.0682
 -49.8 0.25 0.47  8.0682
 -49.8 0.25 0.49  8.0682
 -49.8 0.25 0.51  8.0682
 -49.8 0.25 0.53  8.0682
 -49.8 0.25 0.55  8.0682
 -49.8 0.25 0.57  8.0682
 -49.8 0.25 0.59  8.0682
 -49.8 0.25 0.61  8.0682
 -49.8 0.25 0.63  8.0682
 -49.8 0.25 0.65  8.0682
 -49.8 0.25 0.67  8.0682
 -49.8 0.25 0.69  8.0682
 -49.8 0.25 0.71  8.0682
 -49.8 0.25 0.73  8.0682
 -49.8 0.25 0.75  8.0682
 -49.8 0.25 0.77  8.0682
 -49.8 0.25 0.79  8.0682
 -49.8 0.25 0.81  8.0682
 -49.8 0.25 0.83  8.0682
 -49.8 0.25 0.85  8.0682
 -49.8 0.25 0.87  8.0682
 -49.8 0.25 0.89  8.0682
 -49.8 0.25 0.91  8.0682
 -49.8 0.25 0.93  8.0682
 -49.8 0.25 0.95  8.0682
 -49.8 0.25 0.97  8.0682
 -49.8 0.25 0.99  8.0682

 -49.8 0.27 0.01  8.0682
 -49.8 0.27 0.03  8.0682
 -49.8 0.27 0.05  8.0682
 -49.8 0.27 0.07  8.0682
 -49.8 0.27 0.09  8.0682
 -49.8 0.27 0.11  8.0682
 -49.8 0.27 0.13  8.0682
 -49.8 0.27 0.15  8.0682
 -49.8 0.27 0.17  8.0682
 -49.8 0.27 0.19  8.0682
 -49.8 0.27 0.21  8.0682
 -49.8 0.27 0.23  8.0682
 -49.8 0.27 0.25  8.0682
 -49.8 0.27 0.27  8.0682
 -49.8 0.27 0.29  8.0682
 -49.8 0.27 0.31  8.0682
 -49.8 0.27 0.33  8.0682
 -49.8 0.27 0.35  8.0682
 -49.8 0.27 0.37  8.0682
 -49.8 0.27 0.39  8.0682
 -49.8 0.27 0.41  8.0682
 -49.8 0.27 0.43  8.0682
 -49.8 0.27 0.45  8.0682
 -49.8 0.27 0.47  8.0682
 -49.8 0.27 0.49  8.0682
 -49.8 0.27 0.51  8.0682
 -49.8 0.27 0.53  8.0682
 -49.8 0.27 0.55  8.0682
 -49.8 0.27 0.57  8.0682
 -49.8 0.27 0.59  8.0682
 -49.8 0.27 0.61  8.0682
 -49.8 0.27 0.63  8.0682
 -49.8 0.27 0.65  8.0682
 -49.8 0.27 0.67  8.0682
 -49.8 0.27 0.69  8.0682
 -49.8 0.27 0.71  8.0682
 -49.8 0.27 0.73  8.0682
 -49.8 0.27 0.75  8.0682
 -49.8 0.27 0.77  8.0682
 -49.8 0.27 0.79  8.0682
 -49.8 0.27 0.81  8.0682
 -49.8 0.27 0.83  8.0682
 -49.8 0.27 0.85  8.0682
 -49.8 0.27 0.87  8.0682
 -49.8 0.27 0.89  8.0682
 -49.8 0.27 0.91  8.0682
 -49.8 0.27 0.93  8.0682
 -49.8 0.27 0.95  8.0682
 -49.8 0.27 0.97  8.0682
 -49.8 0.27 0.99  8.0682

 -49.8 0.29 0.01  8.0682
 -49.8 0.29 0.03  8.0682
 -49.8 0.29 0.05  8.0682
 -49.8 0.29 0.07  8.0682
 -49.8 0.29 0.09  8.0682
 -49.8 0.29 0.11  8.0682
 -49.8 0.29 0.13  8.0682
 -49.8 0.29 0.15  8.0682
 -49.8 0.29 0.17  8.0682
 -49.8 0.29 0.19  8.0682
 -49.8 0.29 0.21  8.0682
 -49.8 0.29 0.23  8.0682
 -49.8 0.29 0.25  8.0682
 -49.8 0.29 0.27  8.0682
 -49.8 0.29 0.29  8.0682
 -49.8 0.29 0.31  8.0682
 -49.8 0.29 0.33  8.0682
 -49.8 0.29 0.35  8.0682
 -49.8 0.29 0.37  8.0682
 -49.8 0.29 0.39  8.0682
 -49.8 0.29 0.41  8.0682
 -49.8 0.29 0.43  8.0682
 -49.8 0.29 0.45  8.0682
 -49.8 0.29 0.47  8.0682
 -49.8 0.29 0.49  8.0682
 -49.8 0.29 0.51  8.0682
 -49.8 0.29 0.53  8.0682
 -49.8 0.29 0.55  8.0682
 -49.8 0.29 0.57  8.0682
 -49.8 0.29 0.59  8.0682
 -49.8 0.29 0.61  8.0682
 -49.8 0.29 0.63  8.0682
 -49.8 0.29 0.65  8.0682
 -49.8 0.29 0.67  8.0682
 -49.8 0.29 0.69  8.0682
 -49.8 0.29 0.71  8.0682
 -49.8 0.29 0.73  8.0682
 -49.8 0.29 0.75  8.0682
 -49.8 0.29 0.77  8.0682
 -49.8 0.29 0.79  8.0682
 -49.8 0.29 0.81  8.0682
 -49.8 0.29 0.83  8.0682
 -49.8 0.29 0.85  8.0682
 -49.8 0.29 0.87  8.0682
 -49.8 0.29 0.89  8.0682
 -49.8 0.29 0.91  8.0682
 -49.8 0.29 0.93  8.0682
 -49.8 0.29 0.95  8.0682
 -49.8 0.29 0.97  8.0682
 -49.8 0.29 0.99  8.0682

 -49.8 0.31 0.01  8.0682
 -49.8 0.31 0.03  8.0682
 -49.8 0.31 0.05  8.0682
 -49.8 0.31 0.07  8.0682
 -49.8 0.31 0.09  8.0682
 -49.8 0.31 0.11  8.0682
 -49.8 0.31 0.13  8.0682
 -49.8 0.31 0.15  8.0682
 -49.8 0.31 0.17  8.0682
 -49.8 0.31 0.19  8.0682
 -49.8 0.31 0.21  8.0682
 -49.8 0.31 0.23  8.0682
 -49.8 0.31 0.25  8.0682
 -49.8 0.31 0.27  8.0682
 -49.8 0.31 0.29  8.0682
 -49.8 0.31 0.31  8.0682
 -49.8 0.31 0.33  8.0682
 -49.8 0.31 0.35  8.0682
 -49.8 0.31 0.37  8.0682
 -49.8 0.31 0.39  8.0682
 -49.8 0.31 0.41  8.0682
 -49.8 0.31 0.43  8.0682
 -49.8 0.31 0.45  8.0682
 -49.8 0.31 0.47  8.0682
 -49.8 0.31 0.49  8.0682
 -49.8 0.31 0.51  8.0682
 -49.8 0.31 0.53  8.0682
 -49.8 0.31 0.55  8.0682
 -49.8 0.31 0.57  8.0682
 -49.8 0.31 0.59  8.0682
 -49.8 0.31 0.61  8.0682
 -49.8 0.31 0.63  8.0682
 -49.8 0.31 0.65  8.0682
 -49.8 0.31 0.67  8.0682
 -49.8 0.31 0.69  8.0682
 -49.8 0.31 0.71  8.0682
 -49.8 0.31 0.73  8.0682
 -49.8 0.31 0.75  8.0682
 -49.8 0.31 0.77  8.0682
 -49.8 0.31 0.79  8.0682
 -49.8 0.31 0.81  8.0682
 -49.8 0.31 0.83  8.0682
 -49.8 0.31 0.85  8.0682
 -49.8 0.31 0.87  8.0682
 -49.8 0.31 0.89  8.0682
 -49.8 0.31 0.91  8.0682
 -49.8 0.31 0.93  8.0682
 -49.8 0.31 0.95  8.0682
 -49.8 0.31 0.97  8.0682
 -49.8 0.31 0.99  8.0682

 -49.8 0.33 0.01  8.0682
 -49.8 0.33 0.03  8.0682
 -49.8 0.33 0.05  8.0682
 -49.8 0.33 0.07  8.0682
 -49.8 0.33 0.09  8.0682
 -49.8 0.33 0.11  8.0682
 -49.8 0.33 0.13  8.0682
 -49.8 0.33 0.15  8.0682
 -49.8 0.33 0.17  8.0682
 -49.8 0.33 0.19  8.0682
 -49.8 0.33 0.21  8.0682
 -49.8 0.33 0.23  8.0682
 -49.8 0.33 0.25  8.0682
 -49.8 0.33 0.27  8.0682
 -49.8 0.33 0.29  8.0682
 -49.8 0.33 0.31  8.0682
 -49.8 0.33 0.33  8.0682
 -49.8 0.33 0.35  8.0682
 -49.8 0.33 0.37  8.0682
 -49.8 0.33 0.39  8.0682
 -49.8 0.33 0.41  8.0682
 -49.8 0.33 0.43  8.0682
 -49.8 0.33 0.45  8.0682
 -49.8 0.33 0.47  8.0682
 -49.8 0.33 0.49  8.0682
 -49.8 0.33 0.51  8.0682
 -49.8 0.33 0.53  8.0682
 -49.8 0.33 0.55  8.0682
 -49.8 0.33 0.57  8.0682
 -49.8 0.33 0.59  8.0682
 -49.8 0.33 0.61  8.0682
 -49.8 0.33 0.63  8.0682
 -49.8 0.33 0.65  8.0682
 -49.8 0.33 0.67  8.0682
 -49.8 0.33 0.69  8.0682
 -49.8 0.33 0.71  8.0682
 -49.8 0.33 0.73  8.0682
 -49.8 0.33 0.75  8.0682
 -49.8 0.33 0.77  8.0682
 -49.8 0.33 0.79  8.0682
 -49.8 0.33 0.81  8.0682
 -49.8 0.33 0.83  8.0682
 -49.8 0.33 0.85  8.0682
 -49.8 0.33 0.87  8.0682
 -49.8 0.33 0.89  8.0682
 -49.8 0.33 0.91  8.0682
 -49.8 0.33 0.93  8.0682
 -49.8 0.33 0.95  8.0682
 -49.8 0.33 0.97  8.0682
 -49.8 0.33 0.99  8.0682

 -49.8 0.35 0.01  8.0682
 -49.8 0.35 0.03  8.0682
 -49.8 0.35 0.05  8.0682
 -49.8 0.35 0.07  8.0682
 -49.8 0.35 0.09  8.0682
 -49.8 0.35 0.11  8.0682
 -49.8 0.35 0.13  8.0682
 -49.8 0.35 0.15  8.0682
 -49.8 0.35 0.17  8.0682
 -49.8 0.35 0.19  8.0682
 -49.8 0.35 0.21  8.0682
 -49.8 0.35 0.23  8.0682
 -49.8 0.35 0.25  8.0682
 -49.8 0.35 0.27  8.0682
 -49.8 0.35 0.29  8.0682
 -49.8 0.35 0.31  8.0682
 -49.8 0.35 0.33  8.0682
 -49.8 0.35 0.35  8.0682
 -49.8 0.35 0.37  8.0682
 -49.8 0.35 0.39  8.0682
 -49.8 0.35 0.41  8.0682
 -49.8 0.35 0.43  8.0682
 -49.8 0.35 0.45  8.0682
 -49.8 0.35 0.47  8.0682
 -49.8 0.35 0.49  8.0682
 -49.8 0.35 0.51  8.0682
 -49.8 0.35 0.53  8.0682
 -49.8 0.35 0.55  8.0682
 -49.8 0.35 0.57  8.0682
 -49.8 0.35 0.59  8.0682
 -49.8 0.35 0.61  8.0682
 -49.8 0.35 0.63  8.0682
 -49.8 0.35 0.65  8.0682
 -49.8 0.35 0.67  8.0682
 -49.8 0.35 0.69  8.0682
 -49.8 0.35 0.71  8.0682
 -49.8 0.35 0.73  8.0682
 -49.8 0.35 0.75  8.0682
 -49.8 0.35 0.77  8.0682
 -49.8 0.35 0.79  8.0682
 -49.8 0.35 0.81  8.0682
 -49.8 0.35 0.83  8.0682
 -49.8 0.35 0.85  8.0682
 -49.8 0.35 0.87  8.0682
 -49.8 0.35 0.89  8.0682
 -49.8 0.35 0.91  8.0682
 -49.8 0.35 0.93  8.0682
 -49.8 0.35 0.95  8.0682
 -49.8 0.35 0.97  8.0682
 -49.8 0.35 0.99  8.0682

 -49.8 0.37 0.01  8.0682
 -49.8 0.37 0.03  8.0682
 -49.8 0.37 0.05  8.0682
 -49.8 0.37 0.07  8.0682
 -49.8 0.37 0.09  8.0682
 -49.8 0.37 0.11  8.0682
 -49.8 0.37 0.13  8.0682
 -49.8 0.37 0.15  8.0682
 -49.8 0.37 0.17  8.0682
 -49.8 0.37 0.19  8.0682
 -49.8 0.37 0.21  8.0682
 -49.8 0.37 0.23  8.0682
 -49.8 0.37 0.25  8.0682
 -49.8 0.37 0.27  8.0682
 -49.8 0.37 0.29  8.0682
 -49.8 0.37 0.31  8.0682
 -49.8 0.37 0.33  8.0682
 -49.8 0.37 0.35  8.0682
 -49.8 0.37 0.37  8.0682
 -49.8 0.37 0.39  8.0682
 -49.8 0.37 0.41  8.0682
 -49.8 0.37 0.43  8.0682
 -49.8 0.37 0.45  8.0682
 -49.8 0.37 0.47  8.0682
 -49.8 0.37 0.49  8.0682
 -49.8 0.37 0.51  8.0682
 -49.8 0.37 0.53  8.0682
 -49.8 0.37 0.55  8.0682
 -49.8 0.37 0.57  8.0682
 -49.8 0.37 0.59  8.0682
 -49.8 0.37 0.61  8.0682
 -49.8 0.37 0.63  8.0682
 -49.8 0.37 0.65  8.0682
 -49.8 0.37 0.67  8.0682
 -49.8 0.37 0.69  8.0682
 -49.8 0.37 0.71  8.0682
 -49.8 0.37 0.73  8.0682
 -49.8 0.37 0.75  8.0682
 -49.8 0.37 0.77  8.0682
 -49.8 0.37 0.79  8.0682
 -49.8 0.37 0.81  8.0682
 -49.8 0.37 0.83  8.0682
 -49.8 0.37 0.85  8.0682
 -49.8 0.37 0.87  8.0682
 -49.8 0.37 0.89  8.0682
 -49.8 0.37 0.91  8.0682
 -49.8 0.37 0.93  8.0682
 -49.8 0.37 0.95  8.0682
 -49.8 0.37 0.97  8.0682
 -49.8 0.37 0.99  8.0682

 -49.8 0.39 0.01  8.0682
 -49.8 0.39 0.03  8.0682
 -49.8 0.39 0.05  8.0682
 -49.8 0.39 0.07  8.0682
 -49.8 0.39 0.09  8.0682
 -49.8 0.39 0.11  8.0682
 -49.8 0.39 0.13  8.0682
 -49.8 0.39 0.15  8.0682
 -49.8 0.39 0.17  8.0682
 -49.8 0.39 0.19  8.0682
 -49.8 0.39 0.21  8.0682
 -49.8 0.39 0.23  8.0682
 -49.8 0.39 0.25  8.0682
 -49.8 0.39 0.27  8.0682
 -49.8 0.39 0.29  8.0682
 -49.8 0.39 0.31  8.0682
 -49.8 0.39 0.33  8.0682
 -49.8 0.39 0.35  8.0682
 -49.8 0.39 0.37  8.0682
 -49.8 0.39 0.39  8.0682
 -49.8 0.39 0.41  8.0682
 -49.8 0.39 0.43  8.0682
 -49.8 0.39 0.45  8.0682
 -49.8 0.39 0.47  8.0682
 -49.8 0.39 0.49  8.0682
 -49.8 0.39 0.51  8.0682
 -49.8 0.39 0.53  8.0682
 -49.8 0.39 0.55  8.0682
 -49.8 0.39 0.57  8.0682
 -49.8 0.39 0.59  8.0682
 -49.8 0.39 0.61  8.0682
 -49.8 0.39 0.63  8.0682
 -49.8 0.39 0.65  8.0682
 -49.8 0.39 0.67  8.0682
 -49.8 0.39 0.69  8.0682
 -49.8 0.39 0.71  8.0682
 -49.8 0.39 0.73  8.0682
 -49.8 0.39 0.75  8.0682
 -49.8 0.39 0.77  8.0682
 -49.8 0.39 0.79  8.0682
 -49.8 0.39 0.81  8.0682
 -49.8 0.39 0.83  8.0682
 -49.8 0.39 0.85  8.0682
 -49.8 0.39 0.87  8.0682
 -49.8 0.39 0.89  8.0682
 -49.8 0.39 0.91  8.0682
 -49.8 0.39 0.93  8.0682
 -49.8 0.39 0.95  8.0682
 -49.8 0.39 0.97  8.0682
 -49.8 0.39 0.99  8.0682

 -49.8 0.41 0.01  8.0682
 -49.8 0.41 0.03  8.0682
 -49.8 0.41 0.05  8.0682
 -49.8 0.41 0.07  8.0682
 -49.8 0.41 0.09  8.0682
 -49.8 0.41 0.11  8.0682
 -49.8 0.41 0.13  8.0682
 -49.8 0.41 0.15  8.0682
 -49.8 0.41 0.17  8.0682
 -49.8 0.41 0.19  8.0682
 -49.8 0.41 0.21  8.0682
 -49.8 0.41 0.23  8.0682
 -49.8 0.41 0.25  8.0682
 -49.8 0.41 0.27  8.0682
 -49.8 0.41 0.29  8.0682
 -49.8 0.41 0.31  8.0682
 -49.8 0.41 0.33  8.0682
 -49.8 0.41 0.35  8.0682
 -49.8 0.41 0.37  8.0682
 -49.8 0.41 0.39  8.0682
 -49.8 0.41 0.41  8.0682
 -49.8 0.41 0.43  8.0682
 -49.8 0.41 0.45  8.0682
 -49.8 0.41 0.47  8.0682
 -49.8 0.41 0.49  8.0682
 -49.8 0.41 0.51  8.0682
 -49.8 0.41 0.53  8.0682
 -49.8 0.41 0.55  8.0682
 -49.8 0.41 0.57  8.0682
 -49.8 0.41 0.59  8.0682
 -49.8 0.41 0.61  8.0682
 -49.8 0.41 0.63  8.0682
 -49.8 0.41 0.65  8.0682
 -49.8 0.41 0.67  8.0682
 -49.8 0.41 0.69  8.0682
 -49.8 0.41 0.71  8.0682
 -49.8 0.41 0.73  8.0682
 -49.8 0.41 0.75  8.0682
 -49.8 0.41 0.77  8.0682
 -49.8 0.41 0.79  8.0682
 -49.8 0.41 0.81  8.0682
 -49.8 0.41 0.83  8.0682
 -49.8 0.41 0.85  8.0682
 -49.8 0.41 0.87  8.0682
 -49.8 0.41 0.89  8.0682
 -49.8 0.41 0.91  8.0682
 -49.8 0.41 0.93  8.0682
 -49.8 0.41 0.95  8.0682
 -49.8 0.41 0.97  8.0682
 -49.8 0.41 0.99  8.0682

 -49.8 0.43 0.01  8.0682
 -49.8 0.43 0.03  8.0682
 -49.8 0.43 0.05  8.0682
 -49.8 0.43 0.07  8.0682
 -49.8 0.43 0.09  8.0682
 -49.8 0.43 0.11  8.0682
 -49.8 0.43 0.13  8.0682
 -49.8 0.43 0.15  8.0682
 -49.8 0.43 0.17  8.0682
 -49.8 0.43 0.19  8.0682
 -49.8 0.43 0.21  8.0682
 -49.8 0.43 0.23  8.0682
 -49.8 0.43 0.25  8.0682
 -49.8 0.43 0.27  8.0682
 -49.8 0.43 0.29  8.0682
 -49.8 0.43 0.31  8.0682
 -49.8 0.43 0.33  8.0682
 -49.8 0.43 0.35  8.0682
 -49.8 0.43 0.37  8.0682
 -49.8 0.43 0.39  8.0682
 -49.8 0.43 0.41  8.0682
 -49.8 0.43 0.43  8.0682
 -49.8 0.43 0.45  8.0682
 -49.8 0.43 0.47  8.0682
 -49.8 0.43 0.49  8.0682
 -49.8 0.43 0.51  8.0682
 -49.8 0.43 0.53  8.0682
 -49.8 0.43 0.55  8.0682
 -49.8 0.43 0.57  8.0682
 -49.8 0.43 0.59  8.0682
 -49.8 0.43 0.61  8.0682
 -49.8 0.43 0.63  8.0682
 -49.8 0.43 0.65  8.0682
 -49.8 0.43 0.67  8.0682
 -49.8 0.43 0.69  8.0682
 -49.8 0.43 0.71  8.0682
 -49.8 0.43 0.73  8.0682
 -49.8 0.43 0.75  8.0682
 -49.8 0.43 0.77  8.0682
 -49.8 0.43 0.79  8.0682
 -49.8 0.43 0.81  8.0682
 -49.8 0.43 0.83  8.0682
 -49.8 0.43 0.85  8.0682
 -49.8 0.43 0.87  8.0682
 -49.8 0.43 0.89  8.0682
 -49.8 0.43 0.91  8.0682
 -49.8 0.43 0.93  8.0682
 -49.8 0.43 0.95  8.0682
 -49.8 0.43 0.97  8.0682
 -49.8 0.43 0.99  8.0682

 -49.8 0.45 0.01  8.0682
 -49.8 0.45 0.03  8.0682
 -49.8 0.45 0.05  8.0682
 -49.8 0.45 0.07  8.0682
 -49.8 0.45 0.09  8.0682
 -49.8 0.45 0.11  8.0682
 -49.8 0.45 0.13  8.0682
 -49.8 0.45 0.15  8.0682
 -49.8 0.45 0.17  8.0682
 -49.8 0.45 0.19  8.0682
 -49.8 0.45 0.21  8.0682
 -49.8 0.45 0.23  8.0682
 -49.8 0.45 0.25  8.0682
 -49.8 0.45 0.27  8.0682
 -49.8 0.45 0.29  8.0682
 -49.8 0.45 0.31  8.0682
 -49.8 0.45 0.33  8.0682
 -49.8 0.45 0.35  8.0682
 -49.8 0.45 0.37  8.0682
 -49.8 0.45 0.39  8.0682
 -49.8 0.45 0.41  8.0682
 -49.8 0.45 0.43  8.0682
 -49.8 0.45 0.45  8.0682
 -49.8 0.45 0.47  8.0682
 -49.8 0.45 0.49  8.0682
 -49.8 0.45 0.51  8.0682
 -49.8 0.45 0.53  8.0682
 -49.8 0.45 0.55  8.0682
 -49.8 0.45 0.57  8.0682
 -49.8 0.45 0.59  8.0682
 -49.8 0.45 0.61  8.0682
 -49.8 0.45 0.63  8.0682
 -49.8 0.45 0.65  8.0682
 -49.8 0.45 0.67  8.0682
 -49.8 0.45 0.69  8.0682
 -49.8 0.45 0.71  8.0682
 -49.8 0.45 0.73  8.0682
 -49.8 0.45 0.75  8.0682
 -49.8 0.45 0.77  8.0682
 -49.8 0.45 0.79  8.0682
 -49.8 0.45 0.81  8.0682
 -49.8 0.45 0.83  8.0682
 -49.8 0.45 0.85  8.0682
 -49.8 0.45 0.87  8.0682
 -49.8 0.45 0.89  8.0682
 -49.8 0.45 0.91  8.0682
 -49.8 0.45 0.93  8.0682
 -49.8 0.45 0.95  8.0682
 -49.8 0.45 0.97  8.0682
 -49.8 0.45 0.99  8.0682

 -49.8 0.47 0.01  8.0682
 -49.8 0.47 0.03  8.0682
 -49.8 0.47 0.05  8.0682
 -49.8 0.47 0.07  8.0682
 -49.8 0.47 0.09  8.0682
 -49.8 0.47 0.11  8.0682
 -49.8 0.47 0.13  8.0682
 -49.8 0.47 0.15  8.0682
 -49.8 0.47 0.17  8.0682
 -49.8 0.47 0.19  8.0682
 -49.8 0.47 0.21  8.0682
 -49.8 0.47 0.23  8.0682
 -49.8 0.47 0.25  8.0682
 -49.8 0.47 0.27  8.0682
 -49.8 0.47 0.29  8.0682
 -49.8 0.47 0.31  8.0682
 -49.8 0.47 0.33  8.0682
 -49.8 0.47 0.35  8.0682
 -49.8 0.47 0.37  8.0682
 -49.8 0.47 0.39  8.0682
 -49.8 0.47 0.41  8.0682
 -49.8 0.47 0.43  8.0682
 -49.8 0.47 0.45  8.0682
 -49.8 0.47 0.47  8.0682
 -49.8 0.47 0.49  8.0682
 -49.8 0.47 0.51  8.0682
 -49.8 0.47 0.53  8.0682
 -49.8 0.47 0.55  8.0682
 -49.8 0.47 0.57  8.0682
 -49.8 0.47 0.59  8.0682
 -49.8 0.47 0.61  8.0682
 -49.8 0.47 0.63  8.0682
 -49.8 0.47 0.65  8.0682
 -49.8 0.47 0.67  8.0682
 -49.8 0.47 0.69  8.0682
 -49.8 0.47 0.71  8.0682
 -49.8 0.47 0.73  8.0682
 -49.8 0.47 0.75  8.0682
 -49.8 0.47 0.77  8.0682
 -49.8 0.47 0.79  8.0682
 -49.8 0.47 0.81  8.0682
 -49.8 0.47 0.83  8.0682
 -49.8 0.47 0.85  8.0682
 -49.8 0.47 0.87  8.0682
 -49.8 0.47 0.89  8.0682
 -49.8 0.47 0.91  8.0682
 -49.8 0.47 0.93  8.0682
 -49.8 0.47 0.95  8.0682
 -49.8 0.47 0.97  8.0682
 -49.8 0.47 0.99  8.0682

 -49.8 0.49 0.01  8.0682
 -49.8 0.49 0.03  8.0682
 -49.8 0.49 0.05  8.0682
 -49.8 0.49 0.07  8.0682
 -49.8 0.49 0.09  8.0682
 -49.8 0.49 0.11  8.0682
 -49.8 0.49 0.13  8.0682
 -49.8 0.49 0.15  8.0682
 -49.8 0.49 0.17  8.0682
 -49.8 0.49 0.19  8.0682
 -49.8 0.49 0.21  8.0682
 -49.8 0.49 0.23  8.0682
 -49.8 0.49 0.25  8.0682
 -49.8 0.49 0.27  8.0682
 -49.8 0.49 0.29  8.0682
 -49.8 0.49 0.31  8.0682
 -49.8 0.49 0.33  8.0682
 -49.8 0.49 0.35  8.0682
 -49.8 0.49 0.37  8.0682
 -49.8 0.49 0.39  8.0682
 -49.8 0.49 0.41  8.0682
 -49.8 0.49 0.43  8.0682
 -49.8 0.49 0.45  8.0682
 -49.8 0.49 0.47  8.0682
 -49.8 0.49 0.49  8.0682
 -49.8 0.49 0.51  8.0682
 -49.8 0.49 0.53  8.0682
 -49.8 0.49 0.55  8.0682
 -49.8 0.49 0.57  8.0682
 -49.8 0.49 0.59  8.0682
 -49.8 0.49 0.61  8.0682
 -49.8 0.49 0.63  8.0682
 -49.8 0.49 0.65  8.0682
 -49.8 0.49 0.67  8.0682
 -49.8 0.49 0.69  8.0682
 -49.8 0.49 0.71  8.0682
 -49.8 0.49 0.73  8.0682
 -49.8 0.49 0.75  8.0682
 -49.8 0.49 0.77  8.0682
 -49.8 0.49 0.79  8.0682
 -49.8 0.49 0.81  8.0682
 -49.8 0.49 0.83  8.0682
 -49.8 0.49 0.85  8.0682
 -49.8 0.49 0.87  8.0682
 -49.8 0.49 0.89  8.0682
 -49.8 0.49 0.91  8.0682
 -49.8 0.49 0.93  8.0682
 -49.8 0.49 0.95  8.0682
 -49.8 0.49 0.97  8.0682
 -49.8 0.49 0.99  8.0682

 -49.8 0.51 0.01  8.0682
 -49.8 0.51 0.03  8.0682
 -49.8 0.51 0.05  8.0682
 -49.8 0.51 0.07  8.0682
 -49.8 0.51 0.09  8.0682
 -49.8 0.51 0.11  8.0682
 -49.8 0.51 0.13  8.0682
 -49.8 0.51 0.15  8.0682
 -49.8 0.51 0.17  8.0682
 -49.8 0.51 0.19  8.0682
 -49.8 0.51 0.21  8.0682
 -49.8 0.51 0.23  8.0682
 -49.8 0.51 0.25  8.0682
 -49.8 0.51 0.27  8.0682
 -49.8 0.51 0.29  8.0682
 -49.8 0.51 0.31  8.0682
 -49.8 0.51 0.33  8.0682
 -49.8 0.51 0.35  8.0682
 -49.8 0.51 0.37  8.0682
 -49.8 0.51 0.39  8.0682
 -49.8 0.51 0.41  8.0682
 -49.8 0.51 0.43  8.0682
 -49.8 0.51 0.45  8.0682
 -49.8 0.51 0.47  8.0682
 -49.8 0.51 0.49  8.0682
 -49.8 0.51 0.51  8.0682
 -49.8 0.51 0.53  8.0682
 -49.8 0.51 0.55  8.0682
 -49.8 0.51 0.57  8.0682
 -49.8 0.51 0.59  8.0682
 -49.8 0.51 0.61  8.0682
 -49.8 0.51 0.63  8.0682
 -49.8 0.51 0.65  8.0682
 -49.8 0.51 0.67  8.0682
 -49.8 0.51 0.69  8.0682
 -49.8 0.51 0.71  8.0682
 -49.8 0.51 0.73  8.0682
 -49.8 0.51 0.75  8.0682
 -49.8 0.51 0.77  8.0682
 -49.8 0.51 0.79  8.0682
 -49.8 0.51 0.81  8.0682
 -49.8 0.51 0.83  8.0682
 -49.8 0.51 0.85  8.0682
 -49.8 0.51 0.87  8.0682
 -49.8 0.51 0.89  8.0682
 -49.8 0.51 0.91  8.0682
 -49.8 0.51 0.93  8.0682
 -49.8 0.51 0.95  8.0682
 -49.8 0.51 0.97  8.0682
 -49.8 0.51 0.99  8.0682

 -49.8 0.53 0.01  8.0682
 -49.8 0.53 0.03  8.0682
 -49.8 0.53 0.05  8.0682
 -49.8 0.53 0.07  8.0682
 -49.8 0.53 0.09  8.0682
 -49.8 0.53 0.11  8.0682
 -49.8 0.53 0.13  8.0682
 -49.8 0.53 0.15  8.0682
 -49.8 0.53 0.17  8.0682
 -49.8 0.53 0.19  8.0682
 -49.8 0.53 0.21  8.0682
 -49.8 0.53 0.23  8.0682
 -49.8 0.53 0.25  8.0682
 -49.8 0.53 0.27  8.0682
 -49.8 0.53 0.29  8.0682
 -49.8 0.53 0.31  8.0682
 -49.8 0.53 0.33  8.0682
 -49.8 0.53 0.35  8.0682
 -49.8 0.53 0.37  8.0682
 -49.8 0.53 0.39  8.0682
 -49.8 0.53 0.41  8.0682
 -49.8 0.53 0.43  8.0682
 -49.8 0.53 0.45  8.0682
 -49.8 0.53 0.47  8.0682
 -49.8 0.53 0.49  8.0682
 -49.8 0.53 0.51  8.0682
 -49.8 0.53 0.53  8.0682
 -49.8 0.53 0.55  8.0682
 -49.8 0.53 0.57  8.0682
 -49.8 0.53 0.59  8.0682
 -49.8 0.53 0.61  8.0682
 -49.8 0.53 0.63  8.0682
 -49.8 0.53 0.65  8.0682
 -49.8 0.53 0.67  8.0682
 -49.8 0.53 0.69  8.0682
 -49.8 0.53 0.71  8.0682
 -49.8 0.53 0.73  8.0682
 -49.8 0.53 0.75  8.0682
 -49.8 0.53 0.77  8.0682
 -49.8 0.53 0.79  8.0682
 -49.8 0.53 0.81  8.0682
 -49.8 0.53 0.83  8.0682
 -49.8 0.53 0.85  8.0682
 -49.8 0.53 0.87  8.0682
 -49.8 0.53 0.89  8.0682
 -49.8 0.53 0.91  8.0682
 -49.8 0.53 0.93  8.0682
 -49.8 0.53 0.95  8.0682
 -49.8 0.53 0.97  8.0682
 -49.8 0.53 0.99  8.0682

 -49.8 0.55 0.01  8.0682
 -49.8 0.55 0.03  8.0682
 -49.8 0.55 0.05  8.0682
 -49.8 0.55 0.07  8.0682
 -49.8 0.55 0.09  8.0682
 -49.8 0.55 0.11  8.0682
 -49.8 0.55 0.13  8.0682
 -49.8 0.55 0.15  8.0682
 -49.8 0.55 0.17  8.0682
 -49.8 0.55 0.19  8.0682
 -49.8 0.55 0.21  8.0682
 -49.8 0.55 0.23  8.0682
 -49.8 0.55 0.25  8.0682
 -49.8 0.55 0.27  8.0682
 -49.8 0.55 0.29  8.0682
 -49.8 0.55 0.31  8.0682
 -49.8 0.55 0.33  8.0682
 -49.8 0.55 0.35  8.0682
 -49.8 0.55 0.37  8.0682
 -49.8 0.55 0.39  8.0682
 -49.8 0.55 0.41  8.0682
 -49.8 0.55 0.43  8.0682
 -49.8 0.55 0.45  8.0682
 -49.8 0.55 0.47  8.0682
 -49.8 0.55 0.49  8.0682
 -49.8 0.55 0.51  8.0682
 -49.8 0.55 0.53  8.0682
 -49.8 0.55 0.55  8.0682
 -49.8 0.55 0.57  8.0682
 -49.8 0.55 0.59  8.0682
 -49.8 0.55 0.61  8.0682
 -49.8 0.55 0.63  8.0682
 -49.8 0.55 0.65  8.0682
 -49.8 0.55 0.67  8.0682
 -49.8 0.55 0.69  8.0682
 -49.8 0.55 0.71  8.0682
 -49.8 0.55 0.73  8.0682
 -49.8 0.55 0.75  8.0682
 -49.8 0.55 0.77  8.0682
 -49.8 0.55 0.79  8.0682
 -49.8 0.55 0.81  8.0682
 -49.8 0.55 0.83  8.0682
 -49.8 0.55 0.85  8.0682
 -49.8 0.55 0.87  8.0682
 -49.8 0.55 0.89  8.0682
 -49.8 0.55 0.91  8.0682
 -49.8 0.55 0.93  8.0682
 -49.8 0.55 0.95  8.0682
 -49.8 0.55 0.97  8.0682
 -49.8 0.55 0.99  8.0682

 -49.8 0.57 0.01  8.0682
 -49.8 0.57 0.03  8.0682
 -49.8 0.57 0.05  8.0682
 -49.8 0.57 0.07  8.0682
 -49.8 0.57 0.09  8.0682
 -49.8 0.57 0.11  8.0682
 -49.8 0.57 0.13  8.0682
 -49.8 0.57 0.15  8.0682
 -49.8 0.57 0.17  8.0682
 -49.8 0.57 0.19  8.0682
 -49.8 0.57 0.21  8.0682
 -49.8 0.57 0.23  8.0682
 -49.8 0.57 0.25  8.0682
 -49.8 0.57 0.27  8.0682
 -49.8 0.57 0.29  8.0682
 -49.8 0.57 0.31  8.0682
 -49.8 0.57 0.33  8.0682
 -49.8 0.57 0.35  8.0682
 -49.8 0.57 0.37  8.0682
 -49.8 0.57 0.39  8.0682
 -49.8 0.57 0.41  8.0682
 -49.8 0.57 0.43  8.0682
 -49.8 0.57 0.45  8.0682
 -49.8 0.57 0.47  8.0682
 -49.8 0.57 0.49  8.0682
 -49.8 0.57 0.51  8.0682
 -49.8 0.57 0.53  8.0682
 -49.8 0.57 0.55  8.0682
 -49.8 0.57 0.57  8.0682
 -49.8 0.57 0.59  8.0682
 -49.8 0.57 0.61  8.0682
 -49.8 0.57 0.63  8.0682
 -49.8 0.57 0.65  8.0682
 -49.8 0.57 0.67  8.0682
 -49.8 0.57 0.69  8.0682
 -49.8 0.57 0.71  8.0682
 -49.8 0.57 0.73  8.0682
 -49.8 0.57 0.75  8.0682
 -49.8 0.57 0.77  8.0682
 -49.8 0.57 0.79  8.0682
 -49.8 0.57 0.81  8.0682
 -49.8 0.57 0.83  8.0682
 -49.8 0.57 0.85  8.0682
 -49.8 0.57 0.87  8.0682
 -49.8 0.57 0.89  8.0682
 -49.8 0.57 0.91  8.0682
 -49.8 0.57 0.93  8.0682
 -49.8 0.57 0.95  8.0682
 -49.8 0.57 0.97  8.0682
 -49.8 0.57 0.99  8.0682

 -49.8 0.59 0.01  8.0682
 -49.8 0.59 0.03  8.0682
 -49.8 0.59 0.05  8.0682
 -49.8 0.59 0.07  8.0682
 -49.8 0.59 0.09  8.0682
 -49.8 0.59 0.11  8.0682
 -49.8 0.59 0.13  8.0682
 -49.8 0.59 0.15  8.0682
 -49.8 0.59 0.17  8.0682
 -49.8 0.59 0.19  8.0682
 -49.8 0.59 0.21  8.0682
 -49.8 0.59 0.23  8.0682
 -49.8 0.59 0.25  8.0682
 -49.8 0.59 0.27  8.0682
 -49.8 0.59 0.29  8.0682
 -49.8 0.59 0.31  8.0682
 -49.8 0.59 0.33  8.0682
 -49.8 0.59 0.35  8.0682
 -49.8 0.59 0.37  8.0682
 -49.8 0.59 0.39  8.0682
 -49.8 0.59 0.41  8.0682
 -49.8 0.59 0.43  8.0682
 -49.8 0.59 0.45  8.0682
 -49.8 0.59 0.47  8.0682
 -49.8 0.59 0.49  8.0682
 -49.8 0.59 0.51  8.0682
 -49.8 0.59 0.53  8.0682
 -49.8 0.59 0.55  8.0682
 -49.8 0.59 0.57  8.0682
 -49.8 0.59 0.59  8.0682
 -49.8 0.59 0.61  8.0682
 -49.8 0.59 0.63  8.0682
 -49.8 0.59 0.65  8.0682
 -49.8 0.59 0.67  8.0682
 -49.8 0.59 0.69  8.0682
 -49.8 0.59 0.71  8.0682
 -49.8 0.59 0.73  8.0682
 -49.8 0.59 0.75  8.0682
 -49.8 0.59 0.77  8.0682
 -49.8 0.59 0.79  8.0682
 -49.8 0.59 0.81  8.0682
 -49.8 0.59 0.83  8.0682
 -49.8 0.59 0.85  8.0682
 -49.8 0.59 0.87  8.0682
 -49.8 0.59 0.89  8.0682
 -49.8 0.59 0.91  8.0682
 -49.8 0.59 0.93  8.0682
 -49.8 0.59 0.95  8.0682
 -49.8 0.59 0.97  8.0682
 -49.8 0.59 0.99  8.0682

 -49.8 0.61 0.01  8.0682
 -49.8 0.61 0.03  8.0682
 -49.8 0.61 0.05  8.0682
 -49.8 0.61 0.07  8.0682
 -49.8 0.61 0.09  8.0682
 -49.8 0.61 0.11  8.0682
 -49.8 0.61 0.13  8.0682
 -49.8 0.61 0.15  8.0682
 -49.8 0.61 0.17  8.0682
 -49.8 0.61 0.19  8.0682
 -49.8 0.61 0.21  8.0682
 -49.8 0.61 0.23  8.0682
 -49.8 0.61 0.25  8.0682
 -49.8 0.61 0.27  8.0682
 -49.8 0.61 0.29  8.0682
 -49.8 0.61 0.31  8.0682
 -49.8 0.61 0.33  8.0682
 -49.8 0.61 0.35  8.0682
 -49.8 0.61 0.37  8.0682
 -49.8 0.61 0.39  8.0682
 -49.8 0.61 0.41  8.0682
 -49.8 0.61 0.43  8.0682
 -49.8 0.61 0.45  8.0682
 -49.8 0.61 0.47  8.0682
 -49.8 0.61 0.49  8.0682
 -49.8 0.61 0.51  8.0682
 -49.8 0.61 0.53  8.0682
 -49.8 0.61 0.55  8.0682
 -49.8 0.61 0.57  8.0682
 -49.8 0.61 0.59  8.0682
 -49.8 0.61 0.61  8.0682
 -49.8 0.61 0.63  8.0682
 -49.8 0.61 0.65  8.0682
 -49.8 0.61 0.67  8.0682
 -49.8 0.61 0.69  8.0682
 -49.8 0.61 0.71  8.0682
 -49.8 0.61 0.73  8.0682
 -49.8 0.61 0.75  8.0682
 -49.8 0.61 0.77  8.0682
 -49.8 0.61 0.79  8.0682
 -49.8 0.61 0.81  8.0682
 -49.8 0.61 0.83  8.0682
 -49.8 0.61 0.85  8.0682
 -49.8 0.61 0.87  8.0682
 -49.8 0.61 0.89  8.0682
 -49.8 0.61 0.91  8.0682
 -49.8 0.61 0.93  8.0682
 -49.8 0.61 0.95  8.0682
 -49.8 0.61 0.97  8.0682
 -49.8 0.61 0.99  8.0682

 -49.8 0.63 0.01  8.0682
 -49.8 0.63 0.03  8.0682
 -49.8 0.63 0.05  8.0682
 -49.8 0.63 0.07  8.0682
 -49.8 0.63 0.09  8.0682
 -49.8 0.63 0.11  8.0682
 -49.8 0.63 0.13  8.0682
 -49.8 0.63 0.15  8.0682
 -49.8 0.63 0.17  8.0682
 -49.8 0.63 0.19  8.0682
 -49.8 0.63 0.21  8.0682
 -49.8 0.63 0.23  8.0682
 -49.8 0.63 0.25  8.0682
 -49.8 0.63 0.27  8.0682
 -49.8 0.63 0.29  8.0682
 -49.8 0.63 0.31  8.0682
 -49.8 0.63 0.33  8.0682
 -49.8 0.63 0.35  8.0682
 -49.8 0.63 0.37  8.0682
 -49.8 0.63 0.39  8.0682
 -49.8 0.63 0.41  8.0682
 -49.8 0.63 0.43  8.0682
 -49.8 0.63 0.45  8.0682
 -49.8 0.63 0.47  8.0682
 -49.8 0.63 0.49  8.0682
 -49.8 0.63 0.51  8.0682
 -49.8 0.63 0.53  8.0682
 -49.8 0.63 0.55  8.0682
 -49.8 0.63 0.57  8.0682
 -49.8 0.63 0.59  8.0682
 -49.8 0.63 0.61  8.0682
 -49.8 0.63 0.63  8.0682
 -49.8 0.63 0.65  8.0682
 -49.8 0.63 0.67  8.0682
 -49.8 0.63 0.69  8.0682
 -49.8 0.63 0.71  8.0682
 -49.8 0.63 0.73  8.0682
 -49.8 0.63 0.75  8.0682
 -49.8 0.63 0.77  8.0682
 -49.8 0.63 0.79  8.0682
 -49.8 0.63 0.81  8.0682
 -49.8 0.63 0.83  8.0682
 -49.8 0.63 0.85  8.0682
 -49.8 0.63 0.87  8.0682
 -49.8 0.63 0.89  8.0682
 -49.8 0.63 0.91  8.0682
 -49.8 0.63 0.93  8.0682
 -49.8 0.63 0.95  8.0682
 -49.8 0.63 0.97  8.0682
 -49.8 0.63 0.99  8.0682

 -49.8 0.65 0.01  8.0682
 -49.8 0.65 0.03  8.0682
 -49.8 0.65 0.05  8.0682
 -49.8 0.65 0.07  8.0682
 -49.8 0.65 0.09  8.0682
 -49.8 0.65 0.11  8.0682
 -49.8 0.65 0.13  8.0682
 -49.8 0.65 0.15  8.0682
 -49.8 0.65 0.17  8.0682
 -49.8 0.65 0.19  8.0682
 -49.8 0.65 0.21  8.0682
 -49.8 0.65 0.23  8.0682
 -49.8 0.65 0.25  8.0682
 -49.8 0.65 0.27  8.0682
 -49.8 0.65 0.29  8.0682
 -49.8 0.65 0.31  8.0682
 -49.8 0.65 0.33  8.0682
 -49.8 0.65 0.35  8.0682
 -49.8 0.65 0.37  8.0682
 -49.8 0.65 0.39  8.0682
 -49.8 0.65 0.41  8.0682
 -49.8 0.65 0.43  8.0682
 -49.8 0.65 0.45  8.0682
 -49.8 0.65 0.47  8.0682
 -49.8 0.65 0.49  8.0682
 -49.8 0.65 0.51  8.0682
 -49.8 0.65 0.53  8.0682
 -49.8 0.65 0.55  8.0682
 -49.8 0.65 0.57  8.0682
 -49.8 0.65 0.59  8.0682
 -49.8 0.65 0.61  8.0682
 -49.8 0.65 0.63  8.0682
 -49.8 0.65 0.65  8.0682
 -49.8 0.65 0.67  8.0682
 -49.8 0.65 0.69  8.0682
 -49.8 0.65 0.71  8.0682
 -49.8 0.65 0.73  8.0682
 -49.8 0.65 0.75  8.0682
 -49.8 0.65 0.77  8.0682
 -49.8 0.65 0.79  8.0682
 -49.8 0.65 0.81  8.0682
 -49.8 0.65 0.83  8.0682
 -49.8 0.65 0.85  8.0682
 -49.8 0.65 0.87  8.0682
 -49.8 0.65 0.89  8.0682
 -49.8 0.65 0.91  8.0682
 -49.8 0.65 0.93  8.0682
 -49.8 0.65 0.95  8.0682
 -49.8 0.65 0.97  8.0682
 -49.8 0.65 0.99  8.0682

 -49.8 0.67 0.01  8.0682
 -49.8 0.67 0.03  8.0682
 -49.8 0.67 0.05  8.0682
 -49.8 0.67 0.07  8.0682
 -49.8 0.67 0.09  8.0682
 -49.8 0.67 0.11  8.0682
 -49.8 0.67 0.13  8.0682
 -49.8 0.67 0.15  8.0682
 -49.8 0.67 0.17  8.0682
 -49.8 0.67 0.19  8.0682
 -49.8 0.67 0.21  8.0682
 -49.8 0.67 0.23  8.0682
 -49.8 0.67 0.25  8.0682
 -49.8 0.67 0.27  8.0682
 -49.8 0.67 0.29  8.0682
 -49.8 0.67 0.31  8.0682
 -49.8 0.67 0.33  8.0682
 -49.8 0.67 0.35  8.0682
 -49.8 0.67 0.37  8.0682
 -49.8 0.67 0.39  8.0682
 -49.8 0.67 0.41  8.0682
 -49.8 0.67 0.43  8.0682
 -49.8 0.67 0.45  8.0682
 -49.8 0.67 0.47  8.0682
 -49.8 0.67 0.49  8.0682
 -49.8 0.67 0.51  8.0682
 -49.8 0.67 0.53  8.0682
 -49.8 0.67 0.55  8.0682
 -49.8 0.67 0.57  8.0682
 -49.8 0.67 0.59  8.0682
 -49.8 0.67 0.61  8.0682
 -49.8 0.67 0.63  8.0682
 -49.8 0.67 0.65  8.0682
 -49.8 0.67 0.67  8.0682
 -49.8 0.67 0.69  8.0682
 -49.8 0.67 0.71  8.0682
 -49.8 0.67 0.73  8.0682
 -49.8 0.67 0.75  8.0682
 -49.8 0.67 0.77  8.0682
 -49.8 0.67 0.79  8.0682
 -49.8 0.67 0.81  8.0682
 -49.8 0.67 0.83  8.0682
 -49.8 0.67 0.85  8.0682
 -49.8 0.67 0.87  8.0682
 -49.8 0.67 0.89  8.0682
 -49.8 0.67 0.91  8.0682
 -49.8 0.67 0.93  8.0682
 -49.8 0.67 0.95  8.0682
 -49.8 0.67 0.97  8.0682
 -49.8 0.67 0.99  8.0682

 -49.8 0.69 0.01  8.0682
 -49.8 0.69 0.03  8.0682
 -49.8 0.69 0.05  8.0682
 -49.8 0.69 0.07  8.0682
 -49.8 0.69 0.09  8.0682
 -49.8 0.69 0.11  8.0682
 -49.8 0.69 0.13  8.0682
 -49.8 0.69 0.15  8.0682
 -49.8 0.69 0.17  8.0682
 -49.8 0.69 0.19  8.0682
 -49.8 0.69 0.21  8.0682
 -49.8 0.69 0.23  8.0682
 -49.8 0.69 0.25  8.0682
 -49.8 0.69 0.27  8.0682
 -49.8 0.69 0.29  8.0682
 -49.8 0.69 0.31  8.0682
 -49.8 0.69 0.33  8.0682
 -49.8 0.69 0.35  8.0682
 -49.8 0.69 0.37  8.0682
 -49.8 0.69 0.39  8.0682
 -49.8 0.69 0.41  8.0682
 -49.8 0.69 0.43  8.0682
 -49.8 0.69 0.45  8.0682
 -49.8 0.69 0.47  8.0682
 -49.8 0.69 0.49  8.0682
 -49.8 0.69 0.51  8.0682
 -49.8 0.69 0.53  8.0682
 -49.8 0.69 0.55  8.0682
 -49.8 0.69 0.57  8.0682
 -49.8 0.69 0.59  8.0682
 -49.8 0.69 0.61  8.0682
 -49.8 0.69 0.63  8.0682
 -49.8 0.69 0.65  8.0682
 -49.8 0.69 0.67  8.0682
 -49.8 0.69 0.69  8.0682
 -49.8 0.69 0.71  8.0682
 -49.8 0.69 0.73  8.0682
 -49.8 0.69 0.75  8.0682
 -49.8 0.69 0.77  8.0682
 -49.8 0.69 0.79  8.0682
 -49.8 0.69 0.81  8.0682
 -49.8 0.69 0.83  8.0682
 -49.8 0.69 0.85  8.0682
 -49.8 0.69 0.87  8.0682
 -49.8 0.69 0.89  8.0682
 -49.8 0.69 0.91  8.0682
 -49.8 0.69 0.93  8.0682
 -49.8 0.69 0.95  8.0682
 -49.8 0.69 0.97  8.0682
 -49.8 0.69 0.99  8.0682

 -49.8 0.71 0.01  8.0682
 -49.8 0.71 0.03  8.0682
 -49.8 0.71 0.05  8.0682
 -49.8 0.71 0.07  8.0682
 -49.8 0.71 0.09  8.0682
 -49.8 0.71 0.11  8.0682
 -49.8 0.71 0.13  8.0682
 -49.8 0.71 0.15  8.0682
 -49.8 0.71 0.17  8.0682
 -49.8 0.71 0.19  8.0682
 -49.8 0.71 0.21  8.0682
 -49.8 0.71 0.23  8.0682
 -49.8 0.71 0.25  8.0682
 -49.8 0.71 0.27  8.0682
 -49.8 0.71 0.29  8.0682
 -49.8 0.71 0.31  8.0682
 -49.8 0.71 0.33  8.0682
 -49.8 0.71 0.35  8.0682
 -49.8 0.71 0.37  8.0682
 -49.8 0.71 0.39  8.0682
 -49.8 0.71 0.41  8.0682
 -49.8 0.71 0.43  8.0682
 -49.8 0.71 0.45  8.0682
 -49.8 0.71 0.47  8.0682
 -49.8 0.71 0.49  8.0682
 -49.8 0.71 0.51  8.0682
 -49.8 0.71 0.53  8.0682
 -49.8 0.71 0.55  8.0682
 -49.8 0.71 0.57  8.0682
 -49.8 0.71 0.59  8.0682
 -49.8 0.71 0.61  8.0682
 -49.8 0.71 0.63  8.0682
 -49.8 0.71 0.65  8.0682
 -49.8 0.71 0.67  8.0682
 -49.8 0.71 0.69  8.0682
 -49.8 0.71 0.71  8.0682
 -49.8 0.71 0.73  8.0682
 -49.8 0.71 0.75  8.0682
 -49.8 0.71 0.77  8.0682
 -49.8 0.71 0.79  8.0682
 -49.8 0.71 0.81  8.0682
 -49.8 0.71 0.83  8.0682
 -49.8 0.71 0.85  8.0682
 -49.8 0.71 0.87  8.0682
 -49.8 0.71 0.89  8.0682
 -49.8 0.71 0.91  8.0682
 -49.8 0.71 0.93  8.0682
 -49.8 0.71 0.95  8.0682
 -49.8 0.71 0.97  8.0682
 -49.8 0.71 0.99  8.0682

 -49.8 0.73 0.01  8.0682
 -49.8 0.73 0.03  8.0682
 -49.8 0.73 0.05  8.0682
 -49.8 0.73 0.07  8.0682
 -49.8 0.73 0.09  8.0682
 -49.8 0.73 0.11  8.0682
 -49.8 0.73 0.13  8.0682
 -49.8 0.73 0.15  8.0682
 -49.8 0.73 0.17  8.0682
 -49.8 0.73 0.19  8.0682
 -49.8 0.73 0.21  8.0682
 -49.8 0.73 0.23  8.0682
 -49.8 0.73 0.25  8.0682
 -49.8 0.73 0.27  8.0682
 -49.8 0.73 0.29  8.0682
 -49.8 0.73 0.31  8.0682
 -49.8 0.73 0.33  8.0682
 -49.8 0.73 0.35  8.0682
 -49.8 0.73 0.37  8.0682
 -49.8 0.73 0.39  8.0682
 -49.8 0.73 0.41  8.0682
 -49.8 0.73 0.43  8.0682
 -49.8 0.73 0.45  8.0682
 -49.8 0.73 0.47  8.0682
 -49.8 0.73 0.49  8.0682
 -49.8 0.73 0.51  8.0682
 -49.8 0.73 0.53  8.0682
 -49.8 0.73 0.55  8.0682
 -49.8 0.73 0.57  8.0682
 -49.8 0.73 0.59  8.0682
 -49.8 0.73 0.61  8.0682
 -49.8 0.73 0.63  8.0682
 -49.8 0.73 0.65  8.0682
 -49.8 0.73 0.67  8.0682
 -49.8 0.73 0.69  8.0682
 -49.8 0.73 0.71  8.0682
 -49.8 0.73 0.73  8.0682
 -49.8 0.73 0.75  8.0682
 -49.8 0.73 0.77  8.0682
 -49.8 0.73 0.79  8.0682
 -49.8 0.73 0.81  8.0682
 -49.8 0.73 0.83  8.0682
 -49.8 0.73 0.85  8.0682
 -49.8 0.73 0.87  8.0682
 -49.8 0.73 0.89  8.0682
 -49.8 0.73 0.91  8.0682
 -49.8 0.73 0.93  8.0682
 -49.8 0.73 0.95  8.0682
 -49.8 0.73 0.97  8.0682
 -49.8 0.73 0.99  8.0682

 -49.8 0.75 0.01  8.0682
 -49.8 0.75 0.03  8.0682
 -49.8 0.75 0.05  8.0682
 -49.8 0.75 0.07  8.0682
 -49.8 0.75 0.09  8.0682
 -49.8 0.75 0.11  8.0682
 -49.8 0.75 0.13  8.0682
 -49.8 0.75 0.15  8.0682
 -49.8 0.75 0.17  8.0682
 -49.8 0.75 0.19  8.0682
 -49.8 0.75 0.21  8.0682
 -49.8 0.75 0.23  8.0682
 -49.8 0.75 0.25  8.0682
 -49.8 0.75 0.27  8.0682
 -49.8 0.75 0.29  8.0682
 -49.8 0.75 0.31  8.0682
 -49.8 0.75 0.33  8.0682
 -49.8 0.75 0.35  8.0682
 -49.8 0.75 0.37  8.0682
 -49.8 0.75 0.39  8.0682
 -49.8 0.75 0.41  8.0682
 -49.8 0.75 0.43  8.0682
 -49.8 0.75 0.45  8.0682
 -49.8 0.75 0.47  8.0682
 -49.8 0.75 0.49  8.0682
 -49.8 0.75 0.51  8.0682
 -49.8 0.75 0.53  8.0682
 -49.8 0.75 0.55  8.0682
 -49.8 0.75 0.57  8.0682
 -49.8 0.75 0.59  8.0682
 -49.8 0.75 0.61  8.0682
 -49.8 0.75 0.63  8.0682
 -49.8 0.75 0.65  8.0682
 -49.8 0.75 0.67  8.0682
 -49.8 0.75 0.69  8.0682
 -49.8 0.75 0.71  8.0682
 -49.8 0.75 0.73  8.0682
 -49.8 0.75 0.75  8.0682
 -49.8 0.75 0.77  8.0682
 -49.8 0.75 0.79  8.0682
 -49.8 0.75 0.81  8.0682
 -49.8 0.75 0.83  8.0682
 -49.8 0.75 0.85  8.0682
 -49.8 0.75 0.87  8.0682
 -49.8 0.75 0.89  8.0682
 -49.8 0.75 0.91  8.0682
 -49.8 0.75 0.93  8.0682
 -49.8 0.75 0.95  8.0682
 -49.8 0.75 0.97  8.0682
 -49.8 0.75 0.99  8.0682

 -49.8 0.77 0.01  8.0682
 -49.8 0.77 0.03  8.0682
 -49.8 0.77 0.05  8.0682
 -49.8 0.77 0.07  8.0682
 -49.8 0.77 0.09  8.0682
 -49.8 0.77 0.11  8.0682
 -49.8 0.77 0.13  8.0682
 -49.8 0.77 0.15  8.0682
 -49.8 0.77 0.17  8.0682
 -49.8 0.77 0.19  8.0682
 -49.8 0.77 0.21  8.0682
 -49.8 0.77 0.23  8.0682
 -49.8 0.77 0.25  8.0682
 -49.8 0.77 0.27  8.0682
 -49.8 0.77 0.29  8.0682
 -49.8 0.77 0.31  8.0682
 -49.8 0.77 0.33  8.0682
 -49.8 0.77 0.35  8.0682
 -49.8 0.77 0.37  8.0682
 -49.8 0.77 0.39  8.0682
 -49.8 0.77 0.41  8.0682
 -49.8 0.77 0.43  8.0682
 -49.8 0.77 0.45  8.0682
 -49.8 0.77 0.47  8.0682
 -49.8 0.77 0.49  8.0682
 -49.8 0.77 0.51  8.0682
 -49.8 0.77 0.53  8.0682
 -49.8 0.77 0.55  8.0682
 -49.8 0.77 0.57  8.0682
 -49.8 0.77 0.59  8.0682
 -49.8 0.77 0.61  8.0682
 -49.8 0.77 0.63  8.0682
 -49.8 0.77 0.65  8.0682
 -49.8 0.77 0.67  8.0682
 -49.8 0.77 0.69  8.0682
 -49.8 0.77 0.71  8.0682
 -49.8 0.77 0.73  8.0682
 -49.8 0.77 0.75  8.0682
 -49.8 0.77 0.77  8.0682
 -49.8 0.77 0.79  8.0682
 -49.8 0.77 0.81  8.0682
 -49.8 0.77 0.83  8.0682
 -49.8 0.77 0.85  8.0682
 -49.8 0.77 0.87  8.0682
 -49.8 0.77 0.89  8.0682
 -49.8 0.77 0.91  8.0682
 -49.8 0.77 0.93  8.0682
 -49.8 0.77 0.95  8.0682
 -49.8 0.77 0.97  8.0682
 -49.8 0.77 0.99  8.0682

 -49.8 0.79 0.01  8.0682
 -49.8 0.79 0.03  8.0682
 -49.8 0.79 0.05  8.0682
 -49.8 0.79 0.07  8.0682
 -49.8 0.79 0.09  8.0682
 -49.8 0.79 0.11  8.0682
 -49.8 0.79 0.13  8.0682
 -49.8 0.79 0.15  8.0682
 -49.8 0.79 0.17  8.0682
 -49.8 0.79 0.19  8.0682
 -49.8 0.79 0.21  8.0682
 -49.8 0.79 0.23  8.0682
 -49.8 0.79 0.25  8.0682
 -49.8 0.79 0.27  8.0682
 -49.8 0.79 0.29  8.0682
 -49.8 0.79 0.31  8.0682
 -49.8 0.79 0.33  8.0682
 -49.8 0.79 0.35  8.0682
 -49.8 0.79 0.37  8.0682
 -49.8 0.79 0.39  8.0682
 -49.8 0.79 0.41  8.0682
 -49.8 0.79 0.43  8.0682
 -49.8 0.79 0.45  8.0682
 -49.8 0.79 0.47  8.0682
 -49.8 0.79 0.49  8.0682
 -49.8 0.79 0.51  8.0682
 -49.8 0.79 0.53  8.0682
 -49.8 0.79 0.55  8.0682
 -49.8 0.79 0.57  8.0682
 -49.8 0.79 0.59  8.0682
 -49.8 0.79 0.61  8.0682
 -49.8 0.79 0.63  8.0682
 -49.8 0.79 0.65  8.0682
 -49.8 0.79 0.67  8.0682
 -49.8 0.79 0.69  8.0682
 -49.8 0.79 0.71  8.0682
 -49.8 0.79 0.73  8.0682
 -49.8 0.79 0.75  8.0682
 -49.8 0.79 0.77  8.0682
 -49.8 0.79 0.79  8.0682
 -49.8 0.79 0.81  8.0682
 -49.8 0.79 0.83  8.0682
 -49.8 0.79 0.85  8.0682
 -49.8 0.79 0.87  8.0682
 -49.8 0.79 0.89  8.0682
 -49.8 0.79 0.91  8.0682
 -49.8 0.79 0.93  8.0682
 -49.8 0.79 0.95  8.0682
 -49.8 0.79 0.97  8.0682
 -49.8 0.79 0.99  8.0682

 -49.8 0.81 0.01  8.0682
 -49.8 0.81 0.03  8.0682
 -49.8 0.81 0.05  8.0682
 -49.8 0.81 0.07  8.0682
 -49.8 0.81 0.09  8.0682
 -49.8 0.81 0.11  8.0682
 -49.8 0.81 0.13  8.0682
 -49.8 0.81 0.15  8.0682
 -49.8 0.81 0.17  8.0682
 -49.8 0.81 0.19  8.0682
 -49.8 0.81 0.21  8.0682
 -49.8 0.81 0.23  8.0682
 -49.8 0.81 0.25  8.0682
 -49.8 0.81 0.27  8.0682
 -49.8 0.81 0.29  8.0682
 -49.8 0.81 0.31  8.0682
 -49.8 0.81 0.33  8.0682
 -49.8 0.81 0.35  8.0682
 -49.8 0.81 0.37  8.0682
 -49.8 0.81 0.39  8.0682
 -49.8 0.81 0.41  8.0682
 -49.8 0.81 0.43  8.0682
 -49.8 0.81 0.45  8.0682
 -49.8 0.81 0.47  8.0682
 -49.8 0.81 0.49  8.0682
 -49.8 0.81 0.51  8.0682
 -49.8 0.81 0.53  8.0682
 -49.8 0.81 0.55  8.0682
 -49.8 0.81 0.57  8.0682
 -49.8 0.81 0.59  8.0682
 -49.8 0.81 0.61  8.0682
 -49.8 0.81 0.63  8.0682
 -49.8 0.81 0.65  8.0682
 -49.8 0.81 0.67  8.0682
 -49.8 0.81 0.69  8.0682
 -49.8 0.81 0.71  8.0682
 -49.8 0.81 0.73  8.0682
 -49.8 0.81 0.75  8.0682
 -49.8 0.81 0.77  8.0682
 -49.8 0.81 0.79  8.0682
 -49.8 0.81 0.81  8.0682
 -49.8 0.81 0.83  8.0682
 -49.8 0.81 0.85  8.0682
 -49.8 0.81 0.87  8.0682
 -49.8 0.81 0.89  8.0682
 -49.8 0.81 0.91  8.0682
 -49.8 0.81 0.93  8.0682
 -49.8 0.81 0.95  8.0682
 -49.8 0.81 0.97  8.0682
 -49.8 0.81 0.99  8.0682

 -49.8 0.83 0.01  8.0682
 -49.8 0.83 0.03  8.0682
 -49.8 0.83 0.05  8.0682
 -49.8 0.83 0.07  8.0682
 -49.8 0.83 0.09  8.0682
 -49.8 0.83 0.11  8.0682
 -49.8 0.83 0.13  8.0682
 -49.8 0.83 0.15  8.0682
 -49.8 0.83 0.17  8.0682
 -49.8 0.83 0.19  8.0682
 -49.8 0.83 0.21  8.0682
 -49.8 0.83 0.23  8.0682
 -49.8 0.83 0.25  8.0682
 -49.8 0.83 0.27  8.0682
 -49.8 0.83 0.29  8.0682
 -49.8 0.83 0.31  8.0682
 -49.8 0.83 0.33  8.0682
 -49.8 0.83 0.35  8.0682
 -49.8 0.83 0.37  8.0682
 -49.8 0.83 0.39  8.0682
 -49.8 0.83 0.41  8.0682
 -49.8 0.83 0.43  8.0682
 -49.8 0.83 0.45  8.0682
 -49.8 0.83 0.47  8.0682
 -49.8 0.83 0.49  8.0682
 -49.8 0.83 0.51  8.0682
 -49.8 0.83 0.53  8.0682
 -49.8 0.83 0.55  8.0682
 -49.8 0.83 0.57  8.0682
 -49.8 0.83 0.59  8.0682
 -49.8 0.83 0.61  8.0682
 -49.8 0.83 0.63  8.0682
 -49.8 0.83 0.65  8.0682
 -49.8 0.83 0.67  8.0682
 -49.8 0.83 0.69  8.0682
 -49.8 0.83 0.71  8.0682
 -49.8 0.83 0.73  8.0682
 -49.8 0.83 0.75  8.0682
 -49.8 0.83 0.77  8.0682
 -49.8 0.83 0.79  8.0682
 -49.8 0.83 0.81  8.0682
 -49.8 0.83 0.83  8.0682
 -49.8 0.83 0.85  8.0682
 -49.8 0.83 0.87  8.0682
 -49.8 0.83 0.89  8.0682
 -49.8 0.83 0.91  8.0682
 -49.8 0.83 0.93  8.0682
 -49.8 0.83 0.95  8.0682
 -49.8 0.83 0.97  8.0682
 -49.8 0.83 0.99  8.0682

 -49.8 0.85 0.01  8.0682
 -49.8 0.85 0.03  8.0682
 -49.8 0.85 0.05  8.0682
 -49.8 0.85 0.07  8.0682
 -49.8 0.85 0.09  8.0682
 -49.8 0.85 0.11  8.0682
 -49.8 0.85 0.13  8.0682
 -49.8 0.85 0.15  8.0682
 -49.8 0.85 0.17  8.0682
 -49.8 0.85 0.19  8.0682
 -49.8 0.85 0.21  8.0682
 -49.8 0.85 0.23  8.0682
 -49.8 0.85 0.25  8.0682
 -49.8 0.85 0.27  8.0682
 -49.8 0.85 0.29  8.0682
 -49.8 0.85 0.31  8.0682
 -49.8 0.85 0.33  8.0682
 -49.8 0.85 0.35  8.0682
 -49.8 0.85 0.37  8.0682
 -49.8 0.85 0.39  8.0682
 -49.8 0.85 0.41  8.0682
 -49.8 0.85 0.43  8.0682
 -49.8 0.85 0.45  8.0682
 -49.8 0.85 0.47  8.0682
 -49.8 0.85 0.49  8.0682
 -49.8 0.85 0.51  8.0682
 -49.8 0.85 0.53  8.0682
 -49.8 0.85 0.55  8.0682
 -49.8 0.85 0.57  8.0682
 -49.8 0.85 0.59  8.0682
 -49.8 0.85 0.61  8.0682
 -49.8 0.85 0.63  8.0682
 -49.8 0.85 0.65  8.0682
 -49.8 0.85 0.67  8.0682
 -49.8 0.85 0.69  8.0682
 -49.8 0.85 0.71  8.0682
 -49.8 0.85 0.73  8.0682
 -49.8 0.85 0.75  8.0682
 -49.8 0.85 0.77  8.0682
 -49.8 0.85 0.79  8.0682
 -49.8 0.85 0.81  8.0682
 -49.8 0.85 0.83  8.0682
 -49.8 0.85 0.85  8.0682
 -49.8 0.85 0.87  8.0682
 -49.8 0.85 0.89  8.0682
 -49.8 0.85 0.91  8.0682
 -49.8 0.85 0.93  8.0682
 -49.8 0.85 0.95  8.0682
 -49.8 0.85 0.97  8.0682
 -49.8 0.85 0.99  8.0682

 -49.8 0.87 0.01  8.0682
 -49.8 0.87 0.03  8.0682
 -49.8 0.87 0.05  8.0682
 -49.8 0.87 0.07  8.0682
 -49.8 0.87 0.09  8.0682
 -49.8 0.87 0.11  8.0682
 -49.8 0.87 0.13  8.0682
 -49.8 0.87 0.15  8.0682
 -49.8 0.87 0.17  8.0682
 -49.8 0.87 0.19  8.0682
 -49.8 0.87 0.21  8.0682
 -49.8 0.87 0.23  8.0682
 -49.8 0.87 0.25  8.0682
 -49.8 0.87 0.27  8.0682
 -49.8 0.87 0.29  8.0682
 -49.8 0.87 0.31  8.0682
 -49.8 0.87 0.33  8.0682
 -49.8 0.87 0.35  8.0682
 -49.8 0.87 0.37  8.0682
 -49.8 0.87 0.39  8.0682
 -49.8 0.87 0.41  8.0682
 -49.8 0.87 0.43  8.0682
 -49.8 0.87 0.45  8.0682
 -49.8 0.87 0.47  8.0682
 -49.8 0.87 0.49  8.0682
 -49.8 0.87 0.51  8.0682
 -49.8 0.87 0.53  8.0682
 -49.8 0.87 0.55  8.0682
 -49.8 0.87 0.57  8.0682
 -49.8 0.87 0.59  8.0682
 -49.8 0.87 0.61  8.0682
 -49.8 0.87 0.63  8.0682
 -49.8 0.87 0.65  8.0682
 -49.8 0.87 0.67  8.0682
 -49.8 0.87 0.69  8.0682
 -49.8 0.87 0.71  8.0682
 -49.8 0.87 0.73  8.0682
 -49.8 0.87 0.75  8.0682
 -49.8 0.87 0.77  8.0682
 -49.8 0.87 0.79  8.0682
 -49.8 0.87 0.81  8.0682
 -49.8 0.87 0.83  8.0682
 -49.8 0.87 0.85  8.0682
 -49.8 0.87 0.87  8.0682
 -49.8 0.87 0.89  8.0682
 -49.8 0.87 0.91  8.0682
 -49.8 0.87 0.93  8.0682
 -49.8 0.87 0.95  8.0682
 -49.8 0.87 0.97  8.0682
 -49.8 0.87 0.99  8.0682

 -49.8 0.89 0.01  8.0682
 -49.8 0.89 0.03  8.0682
 -49.8 0.89 0.05  8.0682
 -49.8 0.89 0.07  8.0682
 -49.8 0.89 0.09  8.0682
 -49.8 0.89 0.11  8.0682
 -49.8 0.89 0.13  8.0682
 -49.8 0.89 0.15  8.0682
 -49.8 0.89 0.17  8.0682
 -49.8 0.89 0.19  8.0682
 -49.8 0.89 0.21  8.0682
 -49.8 0.89 0.23  8.0682
 -49.8 0.89 0.25  8.0682
 -49.8 0.89 0.27  8.0682
 -49.8 0.89 0.29  8.0682
 -49.8 0.89 0.31  8.0682
 -49.8 0.89 0.33  8.0682
 -49.8 0.89 0.35  8.0682
 -49.8 0.89 0.37  8.0682
 -49.8 0.89 0.39  8.0682
 -49.8 0.89 0.41  8.0682
 -49.8 0.89 0.43  8.0682
 -49.8 0.89 0.45  8.0682
 -49.8 0.89 0.47  8.0682
 -49.8 0.89 0.49  8.0682
 -49.8 0.89 0.51  8.0682
 -49.8 0.89 0.53  8.0682
 -49.8 0.89 0.55  8.0682
 -49.8 0.89 0.57  8.0682
 -49.8 0.89 0.59  8.0682
 -49.8 0.89 0.61  8.0682
 -49.8 0.89 0.63  8.0682
 -49.8 0.89 0.65  8.0682
 -49.8 0.89 0.67  8.0682
 -49.8 0.89 0.69  8.0682
 -49.8 0.89 0.71  8.0682
 -49.8 0.89 0.73  8.0682
 -49.8 0.89 0.75  8.0682
 -49.8 0.89 0.77  8.0682
 -49.8 0.89 0.79  8.0682
 -49.8 0.89 0.81  8.0682
 -49.8 0.89 0.83  8.0682
 -49.8 0.89 0.85  8.0682
 -49.8 0.89 0.87  8.0682
 -49.8 0.89 0.89  8.0682
 -49.8 0.89 0.91  8.0682
 -49.8 0.89 0.93  8.0682
 -49.8 0.89 0.95  8.0682
 -49.8 0.89 0.97  8.0682
 -49.8 0.89 0.99  8.0682

 -49.8 0.91 0.01  8.0682
 -49.8 0.91 0.03  8.0682
 -49.8 0.91 0.05  8.0682
 -49.8 0.91 0.07  8.0682
 -49.8 0.91 0.09  8.0682
 -49.8 0.91 0.11  8.0682
 -49.8 0.91 0.13  8.0682
 -49.8 0.91 0.15  8.0682
 -49.8 0.91 0.17  8.0682
 -49.8 0.91 0.19  8.0682
 -49.8 0.91 0.21  8.0682
 -49.8 0.91 0.23  8.0682
 -49.8 0.91 0.25  8.0682
 -49.8 0.91 0.27  8.0682
 -49.8 0.91 0.29  8.0682
 -49.8 0.91 0.31  8.0682
 -49.8 0.91 0.33  8.0682
 -49.8 0.91 0.35  8.0682
 -49.8 0.91 0.37  8.0682
 -49.8 0.91 0.39  8.0682
 -49.8 0.91 0.41  8.0682
 -49.8 0.91 0.43  8.0682
 -49.8 0.91 0.45  8.0682
 -49.8 0.91 0.47  8.0682
 -49.8 0.91 0.49  8.0682
 -49.8 0.91 0.51  8.0682
 -49.8 0.91 0.53  8.0682
 -49.8 0.91 0.55  8.0682
 -49.8 0.91 0.57  8.0682
 -49.8 0.91 0.59  8.0682
 -49.8 0.91 0.61  8.0682
 -49.8 0.91 0.63  8.0682
 -49.8 0.91 0.65  8.0682
 -49.8 0.91 0.67  8.0682
 -49.8 0.91 0.69  8.0682
 -49.8 0.91 0.71  8.0682
 -49.8 0.91 0.73  8.0682
 -49.8 0.91 0.75  8.0682
 -49.8 0.91 0.77  8.0682
 -49.8 0.91 0.79  8.0682
 -49.8 0.91 0.81  8.0682
 -49.8 0.91 0.83  8.0682
 -49.8 0.91 0.85  8.0682
 -49.8 0.91 0.87  8.0682
 -49.8 0.91 0.89  8.0682
 -49.8 0.91 0.91  8.0682
 -49.8 0.91 0.93  8.0682
 -49.8 0.91 0.95  8.0682
 -49.8 0.91 0.97  8.0682
 -49.8 0.91 0.99  8.0682

 -49.8 0.93 0.01  8.0682
 -49.8 0.93 0.03  8.0682
 -49.8 0.93 0.05  8.0682
 -49.8 0.93 0.07  8.0682
 -49.8 0.93 0.09  8.0682
 -49.8 0.93 0.11  8.0682
 -49.8 0.93 0.13  8.0682
 -49.8 0.93 0.15  8.0682
 -49.8 0.93 0.17  8.0682
 -49.8 0.93 0.19  8.0682
 -49.8 0.93 0.21  8.0682
 -49.8 0.93 0.23  8.0682
 -49.8 0.93 0.25  8.0682
 -49.8 0.93 0.27  8.0682
 -49.8 0.93 0.29  8.0682
 -49.8 0.93 0.31  8.0682
 -49.8 0.93 0.33  8.0682
 -49.8 0.93 0.35  8.0682
 -49.8 0.93 0.37  8.0682
 -49.8 0.93 0.39  8.0682
 -49.8 0.93 0.41  8.0682
 -49.8 0.93 0.43  8.0682
 -49.8 0.93 0.45  8.0682
 -49.8 0.93 0.47  8.0682
 -49.8 0.93 0.49  8.0682
 -49.8 0.93 0.51  8.0682
 -49.8 0.93 0.53  8.0682
 -49.8 0.93 0.55  8.0682
 -49.8 0.93 0.57  8.0682
 -49.8 0.93 0.59  8.0682
 -49.8 0.93 0.61  8.0682
 -49.8 0.93 0.63  8.0682
 -49.8 0.93 0.65  8.0682
 -49.8 0.93 0.67  8.0682
 -49.8 0.93 0.69  8.0682
 -49.8 0.93 0.71  8.0682
 -49.8 0.93 0.73  8.0682
 -49.8 0.93 0.75  8.0682
 -49.8 0.93 0.77  8.0682
 -49.8 0.93 0.79  8.0682
 -49.8 0.93 0.81  8.0682
 -49.8 0.93 0.83  8.0682
 -49.8 0.93 0.85  8.0682
 -49.8 0.93 0.87  8.0682
 -49.8 0.93 0.89  8.0682
 -49.8 0.93 0.91  8.0682
 -49.8 0.93 0.93  8.0682
 -49.8 0.93 0.95  8.0682
 -49.8 0.93 0.97  8.0682
 -49.8 0.93 0.99  8.0682

 -49.8 0.95 0.01  8.0682
 -49.8 0.95 0.03  8.0682
 -49.8 0.95 0.05  8.0682
 -49.8 0.95 0.07  8.0682
 -49.8 0.95 0.09  8.0682
 -49.8 0.95 0.11  8.0682
 -49.8 0.95 0.13  8.0682
 -49.8 0.95 0.15  8.0682
 -49.8 0.95 0.17  8.0682
 -49.8 0.95 0.19  8.0682
 -49.8 0.95 0.21  8.0682
 -49.8 0.95 0.23  8.0682
 -49.8 0.95 0.25  8.0682
 -49.8 0.95 0.27  8.0682
 -49.8 0.95 0.29  8.0682
 -49.8 0.95 0.31  8.0682
 -49.8 0.95 0.33  8.0682
 -49.8 0.95 0.35  8.0682
 -49.8 0.95 0.37  8.0682
 -49.8 0.95 0.39  8.0682
 -49.8 0.95 0.41  8.0682
 -49.8 0.95 0.43  8.0682
 -49.8 0.95 0.45  8.0682
 -49.8 0.95 0.47  8.0682
 -49.8 0.95 0.49  8.0682
 -49.8 0.95 0.51  8.0682
 -49.8 0.95 0.53  8.0682
 -49.8 0.95 0.55  8.0682
 -49.8 0.95 0.57  8.0682
 -49.8 0.95 0.59  8.0682
 -49.8 0.95 0.61  8.0682
 -49.8 0.95 0.63  8.0682
 -49.8 0.95 0.65  8.0682
 -49.8 0.95 0.67  8.0682
 -49.8 0.95 0.69  8.0682
 -49.8 0.95 0.71  8.0682
 -49.8 0.95 0.73  8.0682
 -49.8 0.95 0.75  8.0682
 -49.8 0.95 0.77  8.0682
 -49.8 0.95 0.79  8.0682
 -49.8 0.95 0.81  8.0682
 -49.8 0.95 0.83  8.0682
 -49.8 0.95 0.85  8.0682
 -49.8 0.95 0.87  8.0682
 -49.8 0.95 0.89  8.0682
 -49.8 0.95 0.91  8.0682
 -49.8 0.95 0.93  8.0682
 -49.8 0.95 0.95  8.0682
 -49.8 0.95 0.97  8.0682
 -49.8 0.95 0.99  8.0682

 -49.8 0.97 0.01  8.0682
 -49.8 0.97 0.03  8.0682
 -49.8 0.97 0.05  8.0682
 -49.8 0.97 0.07  8.0682
 -49.8 0.97 0.09  8.0682
 -49.8 0.97 0.11  8.0682
 -49.8 0.97 0.13  8.0682
 -49.8 0.97 0.15  8.0682
 -49.8 0.97 0.17  8.0682
 -49.8 0.97 0.19  8.0682
 -49.8 0.97 0.21  8.0682
 -49.8 0.97 0.23  8.0682
 -49.8 0.97 0.25  8.0682
 -49.8 0.97 0.27  8.0682
 -49.8 0.97 0.29  8.0682
 -49.8 0.97 0.31  8.0682
 -49.8 0.97 0.33  8.0682
 -49.8 0.97 0.35  8.0682
 -49.8 0.97 0.37  8.0682
 -49.8 0.97 0.39  8.0682
 -49.8 0.97 0.41  8.0682
 -49.8 0.97 0.43  8.0682
 -49.8 0.97 0.45  8.0682
 -49.8 0.97 0.47  8.0682
 -49.8 0.97 0.49  8.0682
 -49.8 0.97 0.51  8.0682
 -49.8 0.97 0.53  8.0682
 -49.8 0.97 0.55  8.0682
 -49.8 0.97 0.57  8.0682
 -49.8 0.97 0.59  8.0682
 -49.8 0.97 0.61  8.0682
 -49.8 0.97 0.63  8.0682
 -49.8 0.97 0.65  8.0682
 -49.8 0.97 0.67  8.0682
 -49.8 0.97 0.69  8.0682
 -49.8 0.97 0.71  8.0682
 -49.8 0.97 0.73  8.0682
 -49.8 0.97 0.75  8.0682
 -49.8 0.97 0.77  8.0682
 -49.8 0.97 0.79  8.0682
 -49.8 0.97 0.81  8.0682
 -49.8 0.97 0.83  8.0682
 -49.8 0.97 0.85  8.0682
 -49.8 0.97 0.87  8.0682
 -49.8 0.97 0.89  8.0682
 -49.8 0.97 0.91  8.0682
 -49.8 0.97 0.93  8.0682
 -49.8 0.97 0.95  8.0682
 -49.8 0.97 0.97  8.0682
 -49.8 0.97 0.99  8.0682

 -49.8 0.99 0.01  8.0682
 -49.8 0.99 0.03  8.0682
 -49.8 0.99 0.05  8.0682
 -49.8 0.99 0.07  8.0682
 -49.8 0.99 0.09  8.0682
 -49.8 0.99 0.11  8.0682
 -49.8 0.99 0.13  8.0682
 -49.8 0.99 0.15  8.0682
 -49.8 0.99 0.17  8.0682
 -49.8 0.99 0.19  8.0682
 -49.8 0.99 0.21  8.0682
 -49.8 0.99 0.23  8.0682
 -49.8 0.99 0.25  8.0682
 -49.8 0.99 0.27  8.0682
 -49.8 0.99 0.29  8.0682
 -49.8 0.99 0.31  8.0682
 -49.8 0.99 0.33  8.0682
 -49.8 0.99 0.35  8.0682
 -49.8 0.99 0.37  8.0682
 -49.8 0.99 0.39  8.0682
 -49.8 0.99 0.41  8.0682
 -49.8 0.99 0.43  8.0682
 -49.8 0.99 0.45  8.0682
 -49.8 0.99 0.47  8.0682
 -49.8 0.99 0.49  8.0682
 -49.8 0.99 0.51  8.0682
 -49.8 0.99 0.53  8.0682
 -49.8 0.99 0.55  8.0682
 -49.8 0.99 0.57  8.0682
 -49.8 0.99 0.59  8.0682
 -49.8 0.99 0.61  8.0682
 -49.8 0.99 0.63  8.0682
 -49.8 0.99 0.65  8.0682
 -49.8 0.99 0.67  8.0682
 -49.8 0.99 0.69  8.0682
 -49.8 0.99 0.71  8.0682
 -49.8 0.99 0.73  8.0682
 -49.8 0.99 0.75  8.0682
 -49.8 0.99 0.77  8.0682
 -49.8 0.99 0.79  8.0682
 -49.8 0.99 0.81  8.0682
 -49.8 0.99 0.83  8.0682
 -49.8 0.99 0.85  8.0682
 -49.8 0.99 0.87  8.0682
 -49.8 0.99 0.89  8.0682
 -49.8 0.99 0.91  8.0682
 -49.8 0.99 0.93  8.0682
 -49.8 0.99 0.95  8.0682
 -49.8 0.99 0.97  8.0682
 -49.8 0.99 0.99  8.0682

 -49.4 0.01 0.01  8.0682
 -49.4 0.01 0.03  8.0682
 -49.4 0.01 0.05  8.0682
 -49.4 0.01 0.07  8.0682
 -49.4 0.01 0.09  8.0682
 -49.4 0.01 0.11  8.0682
 -49.4 0.01 0.13  8.0682
 -49.4 0.01 0.15  8.0682
 -49.4 0.01 0.17  8.0682
 -49.4 0.01 0.19  8.0682
 -49.4 0.01 0.21  8.0682
 -49.4 0.01 0.23  8.0682
 -49.4 0.01 0.25  8.0682
 -49.4 0.01 0.27  8.0682
 -49.4 0.01 0.29  8.0682
 -49.4 0.01 0.31  8.0682
 -49.4 0.01 0.33  8.0682
 -49.4 0.01 0.35  8.0682
 -49.4 0.01 0.37  8.0682
 -49.4 0.01 0.39  8.0682
 -49.4 0.01 0.41  8.0682
 -49.4 0.01 0.43  8.0682
 -49.4 0.01 0.45  8.0682
 -49.4 0.01 0.47  8.0682
 -49.4 0.01 0.49  8.0682
 -49.4 0.01 0.51  8.0682
 -49.4 0.01 0.53  8.0682
 -49.4 0.01 0.55  8.0682
 -49.4 0.01 0.57  8.0682
 -49.4 0.01 0.59  8.0682
 -49.4 0.01 0.61  8.0682
 -49.4 0.01 0.63  8.0682
 -49.4 0.01 0.65  8.0682
 -49.4 0.01 0.67  8.0682
 -49.4 0.01 0.69  8.0682
 -49.4 0.01 0.71  8.0682
 -49.4 0.01 0.73  8.0682
 -49.4 0.01 0.75  8.0682
 -49.4 0.01 0.77  8.0682
 -49.4 0.01 0.79  8.0682
 -49.4 0.01 0.81  8.0682
 -49.4 0.01 0.83  8.0682
 -49.4 0.01 0.85  8.0682
 -49.4 0.01 0.87  8.0682
 -49.4 0.01 0.89  8.0682
 -49.4 0.01 0.91  8.0682
 -49.4 0.01 0.93  8.0682
 -49.4 0.01 0.95  8.0682
 -49.4 0.01 0.97  8.0682
 -49.4 0.01 0.99  8.0682

 -49.4 0.03 0.01  8.0682
 -49.4 0.03 0.03  8.0682
 -49.4 0.03 0.05  8.0682
 -49.4 0.03 0.07  8.0682
 -49.4 0.03 0.09  8.0682
 -49.4 0.03 0.11  8.0682
 -49.4 0.03 0.13  8.0682
 -49.4 0.03 0.15  8.0682
 -49.4 0.03 0.17  8.0682
 -49.4 0.03 0.19  8.0682
 -49.4 0.03 0.21  8.0682
 -49.4 0.03 0.23  8.0682
 -49.4 0.03 0.25  8.0682
 -49.4 0.03 0.27  8.0682
 -49.4 0.03 0.29  8.0682
 -49.4 0.03 0.31  8.0682
 -49.4 0.03 0.33  8.0682
 -49.4 0.03 0.35  8.0682
 -49.4 0.03 0.37  8.0682
 -49.4 0.03 0.39  8.0682
 -49.4 0.03 0.41  8.0682
 -49.4 0.03 0.43  8.0682
 -49.4 0.03 0.45  8.0682
 -49.4 0.03 0.47  8.0682
 -49.4 0.03 0.49  8.0682
 -49.4 0.03 0.51  8.0682
 -49.4 0.03 0.53  8.0682
 -49.4 0.03 0.55  8.0682
 -49.4 0.03 0.57  8.0682
 -49.4 0.03 0.59  8.0682
 -49.4 0.03 0.61  8.0682
 -49.4 0.03 0.63  8.0682
 -49.4 0.03 0.65  8.0682
 -49.4 0.03 0.67  8.0682
 -49.4 0.03 0.69  8.0682
 -49.4 0.03 0.71  8.0682
 -49.4 0.03 0.73  8.0682
 -49.4 0.03 0.75  8.0682
 -49.4 0.03 0.77  8.0682
 -49.4 0.03 0.79  8.0682
 -49.4 0.03 0.81  8.0682
 -49.4 0.03 0.83  8.0682
 -49.4 0.03 0.85  8.0682
 -49.4 0.03 0.87  8.0682
 -49.4 0.03 0.89  8.0682
 -49.4 0.03 0.91  8.0682
 -49.4 0.03 0.93  8.0682
 -49.4 0.03 0.95  8.0682
 -49.4 0.03 0.97  8.0682
 -49.4 0.03 0.99  8.0682

 -49.4 0.05 0.01  8.0682
 -49.4 0.05 0.03  8.0682
 -49.4 0.05 0.05  8.0682
 -49.4 0.05 0.07  8.0682
 -49.4 0.05 0.09  8.0682
 -49.4 0.05 0.11  8.0682
 -49.4 0.05 0.13  8.0682
 -49.4 0.05 0.15  8.0682
 -49.4 0.05 0.17  8.0682
 -49.4 0.05 0.19  8.0682
 -49.4 0.05 0.21  8.0682
 -49.4 0.05 0.23  8.0682
 -49.4 0.05 0.25  8.0682
 -49.4 0.05 0.27  8.0682
 -49.4 0.05 0.29  8.0682
 -49.4 0.05 0.31  8.0682
 -49.4 0.05 0.33  8.0682
 -49.4 0.05 0.35  8.0682
 -49.4 0.05 0.37  8.0682
 -49.4 0.05 0.39  8.0682
 -49.4 0.05 0.41  8.0682
 -49.4 0.05 0.43  8.0682
 -49.4 0.05 0.45  8.0682
 -49.4 0.05 0.47  8.0682
 -49.4 0.05 0.49  8.0682
 -49.4 0.05 0.51  8.0682
 -49.4 0.05 0.53  8.0682
 -49.4 0.05 0.55  8.0682
 -49.4 0.05 0.57  8.0682
 -49.4 0.05 0.59  8.0682
 -49.4 0.05 0.61  8.0682
 -49.4 0.05 0.63  8.0682
 -49.4 0.05 0.65  8.0682
 -49.4 0.05 0.67  8.0682
 -49.4 0.05 0.69  8.0682
 -49.4 0.05 0.71  8.0682
 -49.4 0.05 0.73  8.0682
 -49.4 0.05 0.75  8.0682
 -49.4 0.05 0.77  8.0682
 -49.4 0.05 0.79  8.0682
 -49.4 0.05 0.81  8.0682
 -49.4 0.05 0.83  8.0682
 -49.4 0.05 0.85  8.0682
 -49.4 0.05 0.87  8.0682
 -49.4 0.05 0.89  8.0682
 -49.4 0.05 0.91  8.0682
 -49.4 0.05 0.93  8.0682
 -49.4 0.05 0.95  8.0682
 -49.4 0.05 0.97  8.0682
 -49.4 0.05 0.99  8.0682

 -49.4 0.07 0.01  8.0682
 -49.4 0.07 0.03  8.0682
 -49.4 0.07 0.05  8.0682
 -49.4 0.07 0.07  8.0682
 -49.4 0.07 0.09  8.0682
 -49.4 0.07 0.11  8.0682
 -49.4 0.07 0.13  8.0682
 -49.4 0.07 0.15  8.0682
 -49.4 0.07 0.17  8.0682
 -49.4 0.07 0.19  8.0682
 -49.4 0.07 0.21  8.0682
 -49.4 0.07 0.23  8.0682
 -49.4 0.07 0.25  8.0682
 -49.4 0.07 0.27  8.0682
 -49.4 0.07 0.29  8.0682
 -49.4 0.07 0.31  8.0682
 -49.4 0.07 0.33  8.0682
 -49.4 0.07 0.35  8.0682
 -49.4 0.07 0.37  8.0682
 -49.4 0.07 0.39  8.0682
 -49.4 0.07 0.41  8.0682
 -49.4 0.07 0.43  8.0682
 -49.4 0.07 0.45  8.0682
 -49.4 0.07 0.47  8.0682
 -49.4 0.07 0.49  8.0682
 -49.4 0.07 0.51  8.0682
 -49.4 0.07 0.53  8.0682
 -49.4 0.07 0.55  8.0682
 -49.4 0.07 0.57  8.0682
 -49.4 0.07 0.59  8.0682
 -49.4 0.07 0.61  8.0682
 -49.4 0.07 0.63  8.0682
 -49.4 0.07 0.65  8.0682
 -49.4 0.07 0.67  8.0682
 -49.4 0.07 0.69  8.0682
 -49.4 0.07 0.71  8.0682
 -49.4 0.07 0.73  8.0682
 -49.4 0.07 0.75  8.0682
 -49.4 0.07 0.77  8.0682
 -49.4 0.07 0.79  8.0682
 -49.4 0.07 0.81  8.0682
 -49.4 0.07 0.83  8.0682
 -49.4 0.07 0.85  8.0682
 -49.4 0.07 0.87  8.0682
 -49.4 0.07 0.89  8.0682
 -49.4 0.07 0.91  8.0682
 -49.4 0.07 0.93  8.0682
 -49.4 0.07 0.95  8.0682
 -49.4 0.07 0.97  8.0682
 -49.4 0.07 0.99  8.0682

 -49.4 0.09 0.01  8.0682
 -49.4 0.09 0.03  8.0682
 -49.4 0.09 0.05  8.0682
 -49.4 0.09 0.07  8.0682
 -49.4 0.09 0.09  8.0682
 -49.4 0.09 0.11  8.0682
 -49.4 0.09 0.13  8.0682
 -49.4 0.09 0.15  8.0682
 -49.4 0.09 0.17  8.0682
 -49.4 0.09 0.19  8.0682
 -49.4 0.09 0.21  8.0682
 -49.4 0.09 0.23  8.0682
 -49.4 0.09 0.25  8.0682
 -49.4 0.09 0.27  8.0682
 -49.4 0.09 0.29  8.0682
 -49.4 0.09 0.31  8.0682
 -49.4 0.09 0.33  8.0682
 -49.4 0.09 0.35  8.0682
 -49.4 0.09 0.37  8.0682
 -49.4 0.09 0.39  8.0682
 -49.4 0.09 0.41  8.0682
 -49.4 0.09 0.43  8.0682
 -49.4 0.09 0.45  8.0682
 -49.4 0.09 0.47  8.0682
 -49.4 0.09 0.49  8.0682
 -49.4 0.09 0.51  8.0682
 -49.4 0.09 0.53  8.0682
 -49.4 0.09 0.55  8.0682
 -49.4 0.09 0.57  8.0682
 -49.4 0.09 0.59  8.0682
 -49.4 0.09 0.61  8.0682
 -49.4 0.09 0.63  8.0682
 -49.4 0.09 0.65  8.0682
 -49.4 0.09 0.67  8.0682
 -49.4 0.09 0.69  8.0682
 -49.4 0.09 0.71  8.0682
 -49.4 0.09 0.73  8.0682
 -49.4 0.09 0.75  8.0682
 -49.4 0.09 0.77  8.0682
 -49.4 0.09 0.79  8.0682
 -49.4 0.09 0.81  8.0682
 -49.4 0.09 0.83  8.0682
 -49.4 0.09 0.85  8.0682
 -49.4 0.09 0.87  8.0682
 -49.4 0.09 0.89  8.0682
 -49.4 0.09 0.91  8.0682
 -49.4 0.09 0.93  8.0682
 -49.4 0.09 0.95  8.0682
 -49.4 0.09 0.97  8.0682
 -49.4 0.09 0.99  8.0682

 -49.4 0.11 0.01  8.0682
 -49.4 0.11 0.03  8.0682
 -49.4 0.11 0.05  8.0682
 -49.4 0.11 0.07  8.0682
 -49.4 0.11 0.09  8.0682
 -49.4 0.11 0.11  8.0682
 -49.4 0.11 0.13  8.0682
 -49.4 0.11 0.15  8.0682
 -49.4 0.11 0.17  8.0682
 -49.4 0.11 0.19  8.0682
 -49.4 0.11 0.21  8.0682
 -49.4 0.11 0.23  8.0682
 -49.4 0.11 0.25  8.0682
 -49.4 0.11 0.27  8.0682
 -49.4 0.11 0.29  8.0682
 -49.4 0.11 0.31  8.0682
 -49.4 0.11 0.33  8.0682
 -49.4 0.11 0.35  8.0682
 -49.4 0.11 0.37  8.0682
 -49.4 0.11 0.39  8.0682
 -49.4 0.11 0.41  8.0682
 -49.4 0.11 0.43  8.0682
 -49.4 0.11 0.45  8.0682
 -49.4 0.11 0.47  8.0682
 -49.4 0.11 0.49  8.0682
 -49.4 0.11 0.51  8.0682
 -49.4 0.11 0.53  8.0682
 -49.4 0.11 0.55  8.0682
 -49.4 0.11 0.57  8.0682
 -49.4 0.11 0.59  8.0682
 -49.4 0.11 0.61  8.0682
 -49.4 0.11 0.63  8.0682
 -49.4 0.11 0.65  8.0682
 -49.4 0.11 0.67  8.0682
 -49.4 0.11 0.69  8.0682
 -49.4 0.11 0.71  8.0682
 -49.4 0.11 0.73  8.0682
 -49.4 0.11 0.75  8.0682
 -49.4 0.11 0.77  8.0682
 -49.4 0.11 0.79  8.0682
 -49.4 0.11 0.81  8.0682
 -49.4 0.11 0.83  8.0682
 -49.4 0.11 0.85  8.0682
 -49.4 0.11 0.87  8.0682
 -49.4 0.11 0.89  8.0682
 -49.4 0.11 0.91  8.0682
 -49.4 0.11 0.93  8.0682
 -49.4 0.11 0.95  8.0682
 -49.4 0.11 0.97  8.0682
 -49.4 0.11 0.99  8.0682

 -49.4 0.13 0.01  8.0682
 -49.4 0.13 0.03  8.0682
 -49.4 0.13 0.05  8.0682
 -49.4 0.13 0.07  8.0682
 -49.4 0.13 0.09  8.0682
 -49.4 0.13 0.11  8.0682
 -49.4 0.13 0.13  8.0682
 -49.4 0.13 0.15  8.0682
 -49.4 0.13 0.17  8.0682
 -49.4 0.13 0.19  8.0682
 -49.4 0.13 0.21  8.0682
 -49.4 0.13 0.23  8.0682
 -49.4 0.13 0.25  8.0682
 -49.4 0.13 0.27  8.0682
 -49.4 0.13 0.29  8.0682
 -49.4 0.13 0.31  8.0682
 -49.4 0.13 0.33  8.0682
 -49.4 0.13 0.35  8.0682
 -49.4 0.13 0.37  8.0682
 -49.4 0.13 0.39  8.0682
 -49.4 0.13 0.41  8.0682
 -49.4 0.13 0.43  8.0682
 -49.4 0.13 0.45  8.0682
 -49.4 0.13 0.47  8.0682
 -49.4 0.13 0.49  8.0682
 -49.4 0.13 0.51  8.0682
 -49.4 0.13 0.53  8.0682
 -49.4 0.13 0.55  8.0682
 -49.4 0.13 0.57  8.0682
 -49.4 0.13 0.59  8.0682
 -49.4 0.13 0.61  8.0682
 -49.4 0.13 0.63  8.0682
 -49.4 0.13 0.65  8.0682
 -49.4 0.13 0.67  8.0682
 -49.4 0.13 0.69  8.0682
 -49.4 0.13 0.71  8.0682
 -49.4 0.13 0.73  8.0682
 -49.4 0.13 0.75  8.0682
 -49.4 0.13 0.77  8.0682
 -49.4 0.13 0.79  8.0682
 -49.4 0.13 0.81  8.0682
 -49.4 0.13 0.83  8.0682
 -49.4 0.13 0.85  8.0682
 -49.4 0.13 0.87  8.0682
 -49.4 0.13 0.89  8.0682
 -49.4 0.13 0.91  8.0682
 -49.4 0.13 0.93  8.0682
 -49.4 0.13 0.95  8.0682
 -49.4 0.13 0.97  8.0682
 -49.4 0.13 0.99  8.0682

 -49.4 0.15 0.01  8.0682
 -49.4 0.15 0.03  8.0682
 -49.4 0.15 0.05  8.0682
 -49.4 0.15 0.07  8.0682
 -49.4 0.15 0.09  8.0682
 -49.4 0.15 0.11  8.0682
 -49.4 0.15 0.13  8.0682
 -49.4 0.15 0.15  8.0682
 -49.4 0.15 0.17  8.0682
 -49.4 0.15 0.19  8.0682
 -49.4 0.15 0.21  8.0682
 -49.4 0.15 0.23  8.0682
 -49.4 0.15 0.25  8.0682
 -49.4 0.15 0.27  8.0682
 -49.4 0.15 0.29  8.0682
 -49.4 0.15 0.31  8.0682
 -49.4 0.15 0.33  8.0682
 -49.4 0.15 0.35  8.0682
 -49.4 0.15 0.37  8.0682
 -49.4 0.15 0.39  8.0682
 -49.4 0.15 0.41  8.0682
 -49.4 0.15 0.43  8.0682
 -49.4 0.15 0.45  8.0682
 -49.4 0.15 0.47  8.0682
 -49.4 0.15 0.49  8.0682
 -49.4 0.15 0.51  8.0682
 -49.4 0.15 0.53  8.0682
 -49.4 0.15 0.55  8.0682
 -49.4 0.15 0.57  8.0682
 -49.4 0.15 0.59  8.0682
 -49.4 0.15 0.61  8.0682
 -49.4 0.15 0.63  8.0682
 -49.4 0.15 0.65  8.0682
 -49.4 0.15 0.67  8.0682
 -49.4 0.15 0.69  8.0682
 -49.4 0.15 0.71  8.0682
 -49.4 0.15 0.73  8.0682
 -49.4 0.15 0.75  8.0682
 -49.4 0.15 0.77  8.0682
 -49.4 0.15 0.79  8.0682
 -49.4 0.15 0.81  8.0682
 -49.4 0.15 0.83  8.0682
 -49.4 0.15 0.85  8.0682
 -49.4 0.15 0.87  8.0682
 -49.4 0.15 0.89  8.0682
 -49.4 0.15 0.91  8.0682
 -49.4 0.15 0.93  8.0682
 -49.4 0.15 0.95  8.0682
 -49.4 0.15 0.97  8.0682
 -49.4 0.15 0.99  8.0682

 -49.4 0.17 0.01  8.0682
 -49.4 0.17 0.03  8.0682
 -49.4 0.17 0.05  8.0682
 -49.4 0.17 0.07  8.0682
 -49.4 0.17 0.09  8.0682
 -49.4 0.17 0.11  8.0682
 -49.4 0.17 0.13  8.0682
 -49.4 0.17 0.15  8.0682
 -49.4 0.17 0.17  8.0682
 -49.4 0.17 0.19  8.0682
 -49.4 0.17 0.21  8.0682
 -49.4 0.17 0.23  8.0682
 -49.4 0.17 0.25  8.0682
 -49.4 0.17 0.27  8.0682
 -49.4 0.17 0.29  8.0682
 -49.4 0.17 0.31  8.0682
 -49.4 0.17 0.33  8.0682
 -49.4 0.17 0.35  8.0682
 -49.4 0.17 0.37  8.0682
 -49.4 0.17 0.39  8.0682
 -49.4 0.17 0.41  8.0682
 -49.4 0.17 0.43  8.0682
 -49.4 0.17 0.45  8.0682
 -49.4 0.17 0.47  8.0682
 -49.4 0.17 0.49  8.0682
 -49.4 0.17 0.51  8.0682
 -49.4 0.17 0.53  8.0682
 -49.4 0.17 0.55  8.0682
 -49.4 0.17 0.57  8.0682
 -49.4 0.17 0.59  8.0682
 -49.4 0.17 0.61  8.0682
 -49.4 0.17 0.63  8.0682
 -49.4 0.17 0.65  8.0682
 -49.4 0.17 0.67  8.0682
 -49.4 0.17 0.69  8.0682
 -49.4 0.17 0.71  8.0682
 -49.4 0.17 0.73  8.0682
 -49.4 0.17 0.75  8.0682
 -49.4 0.17 0.77  8.0682
 -49.4 0.17 0.79  8.0682
 -49.4 0.17 0.81  8.0682
 -49.4 0.17 0.83  8.0682
 -49.4 0.17 0.85  8.0682
 -49.4 0.17 0.87  8.0682
 -49.4 0.17 0.89  8.0682
 -49.4 0.17 0.91  8.0682
 -49.4 0.17 0.93  8.0682
 -49.4 0.17 0.95  8.0682
 -49.4 0.17 0.97  8.0682
 -49.4 0.17 0.99  8.0682

 -49.4 0.19 0.01  8.0682
 -49.4 0.19 0.03  8.0682
 -49.4 0.19 0.05  8.0682
 -49.4 0.19 0.07  8.0682
 -49.4 0.19 0.09  8.0682
 -49.4 0.19 0.11  8.0682
 -49.4 0.19 0.13  8.0682
 -49.4 0.19 0.15  8.0682
 -49.4 0.19 0.17  8.0682
 -49.4 0.19 0.19  8.0682
 -49.4 0.19 0.21  8.0682
 -49.4 0.19 0.23  8.0682
 -49.4 0.19 0.25  8.0682
 -49.4 0.19 0.27  8.0682
 -49.4 0.19 0.29  8.0682
 -49.4 0.19 0.31  8.0682
 -49.4 0.19 0.33  8.0682
 -49.4 0.19 0.35  8.0682
 -49.4 0.19 0.37  8.0682
 -49.4 0.19 0.39  8.0682
 -49.4 0.19 0.41  8.0682
 -49.4 0.19 0.43  8.0682
 -49.4 0.19 0.45  8.0682
 -49.4 0.19 0.47  8.0682
 -49.4 0.19 0.49  8.0682
 -49.4 0.19 0.51  8.0682
 -49.4 0.19 0.53  8.0682
 -49.4 0.19 0.55  8.0682
 -49.4 0.19 0.57  8.0682
 -49.4 0.19 0.59  8.0682
 -49.4 0.19 0.61  8.0682
 -49.4 0.19 0.63  8.0682
 -49.4 0.19 0.65  8.0682
 -49.4 0.19 0.67  8.0682
 -49.4 0.19 0.69  8.0682
 -49.4 0.19 0.71  8.0682
 -49.4 0.19 0.73  8.0682
 -49.4 0.19 0.75  8.0682
 -49.4 0.19 0.77  8.0682
 -49.4 0.19 0.79  8.0682
 -49.4 0.19 0.81  8.0682
 -49.4 0.19 0.83  8.0682
 -49.4 0.19 0.85  8.0682
 -49.4 0.19 0.87  8.0682
 -49.4 0.19 0.89  8.0682
 -49.4 0.19 0.91  8.0682
 -49.4 0.19 0.93  8.0682
 -49.4 0.19 0.95  8.0682
 -49.4 0.19 0.97  8.0682
 -49.4 0.19 0.99  8.0682

 -49.4 0.21 0.01  8.0682
 -49.4 0.21 0.03  8.0682
 -49.4 0.21 0.05  8.0682
 -49.4 0.21 0.07  8.0682
 -49.4 0.21 0.09  8.0682
 -49.4 0.21 0.11  8.0682
 -49.4 0.21 0.13  8.0682
 -49.4 0.21 0.15  8.0682
 -49.4 0.21 0.17  8.0682
 -49.4 0.21 0.19  8.0682
 -49.4 0.21 0.21  8.0682
 -49.4 0.21 0.23  8.0682
 -49.4 0.21 0.25  8.0682
 -49.4 0.21 0.27  8.0682
 -49.4 0.21 0.29  8.0682
 -49.4 0.21 0.31  8.0682
 -49.4 0.21 0.33  8.0682
 -49.4 0.21 0.35  8.0682
 -49.4 0.21 0.37  8.0682
 -49.4 0.21 0.39  8.0682
 -49.4 0.21 0.41  8.0682
 -49.4 0.21 0.43  8.0682
 -49.4 0.21 0.45  8.0682
 -49.4 0.21 0.47  8.0682
 -49.4 0.21 0.49  8.0682
 -49.4 0.21 0.51  8.0682
 -49.4 0.21 0.53  8.0682
 -49.4 0.21 0.55  8.0682
 -49.4 0.21 0.57  8.0682
 -49.4 0.21 0.59  8.0682
 -49.4 0.21 0.61  8.0682
 -49.4 0.21 0.63  8.0682
 -49.4 0.21 0.65  8.0682
 -49.4 0.21 0.67  8.0682
 -49.4 0.21 0.69  8.0682
 -49.4 0.21 0.71  8.0682
 -49.4 0.21 0.73  8.0682
 -49.4 0.21 0.75  8.0682
 -49.4 0.21 0.77  8.0682
 -49.4 0.21 0.79  8.0682
 -49.4 0.21 0.81  8.0682
 -49.4 0.21 0.83  8.0682
 -49.4 0.21 0.85  8.0682
 -49.4 0.21 0.87  8.0682
 -49.4 0.21 0.89  8.0682
 -49.4 0.21 0.91  8.0682
 -49.4 0.21 0.93  8.0682
 -49.4 0.21 0.95  8.0682
 -49.4 0.21 0.97  8.0682
 -49.4 0.21 0.99  8.0682

 -49.4 0.23 0.01  8.0682
 -49.4 0.23 0.03  8.0682
 -49.4 0.23 0.05  8.0682
 -49.4 0.23 0.07  8.0682
 -49.4 0.23 0.09  8.0682
 -49.4 0.23 0.11  8.0682
 -49.4 0.23 0.13  8.0682
 -49.4 0.23 0.15  8.0682
 -49.4 0.23 0.17  8.0682
 -49.4 0.23 0.19  8.0682
 -49.4 0.23 0.21  8.0682
 -49.4 0.23 0.23  8.0682
 -49.4 0.23 0.25  8.0682
 -49.4 0.23 0.27  8.0682
 -49.4 0.23 0.29  8.0682
 -49.4 0.23 0.31  8.0682
 -49.4 0.23 0.33  8.0682
 -49.4 0.23 0.35  8.0682
 -49.4 0.23 0.37  8.0682
 -49.4 0.23 0.39  8.0682
 -49.4 0.23 0.41  8.0682
 -49.4 0.23 0.43  8.0682
 -49.4 0.23 0.45  8.0682
 -49.4 0.23 0.47  8.0682
 -49.4 0.23 0.49  8.0682
 -49.4 0.23 0.51  8.0682
 -49.4 0.23 0.53  8.0682
 -49.4 0.23 0.55  8.0682
 -49.4 0.23 0.57  8.0682
 -49.4 0.23 0.59  8.0682
 -49.4 0.23 0.61  8.0682
 -49.4 0.23 0.63  8.0682
 -49.4 0.23 0.65  8.0682
 -49.4 0.23 0.67  8.0682
 -49.4 0.23 0.69  8.0682
 -49.4 0.23 0.71  8.0682
 -49.4 0.23 0.73  8.0682
 -49.4 0.23 0.75  8.0682
 -49.4 0.23 0.77  8.0682
 -49.4 0.23 0.79  8.0682
 -49.4 0.23 0.81  8.0682
 -49.4 0.23 0.83  8.0682
 -49.4 0.23 0.85  8.0682
 -49.4 0.23 0.87  8.0682
 -49.4 0.23 0.89  8.0682
 -49.4 0.23 0.91  8.0682
 -49.4 0.23 0.93  8.0682
 -49.4 0.23 0.95  8.0682
 -49.4 0.23 0.97  8.0682
 -49.4 0.23 0.99  8.0682

 -49.4 0.25 0.01  8.0682
 -49.4 0.25 0.03  8.0682
 -49.4 0.25 0.05  8.0682
 -49.4 0.25 0.07  8.0682
 -49.4 0.25 0.09  8.0682
 -49.4 0.25 0.11  8.0682
 -49.4 0.25 0.13  8.0682
 -49.4 0.25 0.15  8.0682
 -49.4 0.25 0.17  8.0682
 -49.4 0.25 0.19  8.0682
 -49.4 0.25 0.21  8.0682
 -49.4 0.25 0.23  8.0682
 -49.4 0.25 0.25  8.0682
 -49.4 0.25 0.27  8.0682
 -49.4 0.25 0.29  8.0682
 -49.4 0.25 0.31  8.0682
 -49.4 0.25 0.33  8.0682
 -49.4 0.25 0.35  8.0682
 -49.4 0.25 0.37  8.0682
 -49.4 0.25 0.39  8.0682
 -49.4 0.25 0.41  8.0682
 -49.4 0.25 0.43  8.0682
 -49.4 0.25 0.45  8.0682
 -49.4 0.25 0.47  8.0682
 -49.4 0.25 0.49  8.0682
 -49.4 0.25 0.51  8.0682
 -49.4 0.25 0.53  8.0682
 -49.4 0.25 0.55  8.0682
 -49.4 0.25 0.57  8.0682
 -49.4 0.25 0.59  8.0682
 -49.4 0.25 0.61  8.0682
 -49.4 0.25 0.63  8.0682
 -49.4 0.25 0.65  8.0682
 -49.4 0.25 0.67  8.0682
 -49.4 0.25 0.69  8.0682
 -49.4 0.25 0.71  8.0682
 -49.4 0.25 0.73  8.0682
 -49.4 0.25 0.75  8.0682
 -49.4 0.25 0.77  8.0682
 -49.4 0.25 0.79  8.0682
 -49.4 0.25 0.81  8.0682
 -49.4 0.25 0.83  8.0682
 -49.4 0.25 0.85  8.0682
 -49.4 0.25 0.87  8.0682
 -49.4 0.25 0.89  8.0682
 -49.4 0.25 0.91  8.0682
 -49.4 0.25 0.93  8.0682
 -49.4 0.25 0.95  8.0682
 -49.4 0.25 0.97  8.0682
 -49.4 0.25 0.99  8.0682

 -49.4 0.27 0.01  8.0682
 -49.4 0.27 0.03  8.0682
 -49.4 0.27 0.05  8.0682
 -49.4 0.27 0.07  8.0682
 -49.4 0.27 0.09  8.0682
 -49.4 0.27 0.11  8.0682
 -49.4 0.27 0.13  8.0682
 -49.4 0.27 0.15  8.0682
 -49.4 0.27 0.17  8.0682
 -49.4 0.27 0.19  8.0682
 -49.4 0.27 0.21  8.0682
 -49.4 0.27 0.23  8.0682
 -49.4 0.27 0.25  8.0682
 -49.4 0.27 0.27  8.0682
 -49.4 0.27 0.29  8.0682
 -49.4 0.27 0.31  8.0682
 -49.4 0.27 0.33  8.0682
 -49.4 0.27 0.35  8.0682
 -49.4 0.27 0.37  8.0682
 -49.4 0.27 0.39  8.0682
 -49.4 0.27 0.41  8.0682
 -49.4 0.27 0.43  8.0682
 -49.4 0.27 0.45  8.0682
 -49.4 0.27 0.47  8.0682
 -49.4 0.27 0.49  8.0682
 -49.4 0.27 0.51  8.0682
 -49.4 0.27 0.53  8.0682
 -49.4 0.27 0.55  8.0682
 -49.4 0.27 0.57  8.0682
 -49.4 0.27 0.59  8.0682
 -49.4 0.27 0.61  8.0682
 -49.4 0.27 0.63  8.0682
 -49.4 0.27 0.65  8.0682
 -49.4 0.27 0.67  8.0682
 -49.4 0.27 0.69  8.0682
 -49.4 0.27 0.71  8.0682
 -49.4 0.27 0.73  8.0682
 -49.4 0.27 0.75  8.0682
 -49.4 0.27 0.77  8.0682
 -49.4 0.27 0.79  8.0682
 -49.4 0.27 0.81  8.0682
 -49.4 0.27 0.83  8.0682
 -49.4 0.27 0.85  8.0682
 -49.4 0.27 0.87  8.0682
 -49.4 0.27 0.89  8.0682
 -49.4 0.27 0.91  8.0682
 -49.4 0.27 0.93  8.0682
 -49.4 0.27 0.95  8.0682
 -49.4 0.27 0.97  8.0682
 -49.4 0.27 0.99  8.0682

 -49.4 0.29 0.01  8.0682
 -49.4 0.29 0.03  8.0682
 -49.4 0.29 0.05  8.0682
 -49.4 0.29 0.07  8.0682
 -49.4 0.29 0.09  8.0682
 -49.4 0.29 0.11  8.0682
 -49.4 0.29 0.13  8.0682
 -49.4 0.29 0.15  8.0682
 -49.4 0.29 0.17  8.0682
 -49.4 0.29 0.19  8.0682
 -49.4 0.29 0.21  8.0682
 -49.4 0.29 0.23  8.0682
 -49.4 0.29 0.25  8.0682
 -49.4 0.29 0.27  8.0682
 -49.4 0.29 0.29  8.0682
 -49.4 0.29 0.31  8.0682
 -49.4 0.29 0.33  8.0682
 -49.4 0.29 0.35  8.0682
 -49.4 0.29 0.37  8.0682
 -49.4 0.29 0.39  8.0682
 -49.4 0.29 0.41  8.0682
 -49.4 0.29 0.43  8.0682
 -49.4 0.29 0.45  8.0682
 -49.4 0.29 0.47  8.0682
 -49.4 0.29 0.49  8.0682
 -49.4 0.29 0.51  8.0682
 -49.4 0.29 0.53  8.0682
 -49.4 0.29 0.55  8.0682
 -49.4 0.29 0.57  8.0682
 -49.4 0.29 0.59  8.0682
 -49.4 0.29 0.61  8.0682
 -49.4 0.29 0.63  8.0682
 -49.4 0.29 0.65  8.0682
 -49.4 0.29 0.67  8.0682
 -49.4 0.29 0.69  8.0682
 -49.4 0.29 0.71  8.0682
 -49.4 0.29 0.73  8.0682
 -49.4 0.29 0.75  8.0682
 -49.4 0.29 0.77  8.0682
 -49.4 0.29 0.79  8.0682
 -49.4 0.29 0.81  8.0682
 -49.4 0.29 0.83  8.0682
 -49.4 0.29 0.85  8.0682
 -49.4 0.29 0.87  8.0682
 -49.4 0.29 0.89  8.0682
 -49.4 0.29 0.91  8.0682
 -49.4 0.29 0.93  8.0682
 -49.4 0.29 0.95  8.0682
 -49.4 0.29 0.97  8.0682
 -49.4 0.29 0.99  8.0682

 -49.4 0.31 0.01  8.0682
 -49.4 0.31 0.03  8.0682
 -49.4 0.31 0.05  8.0682
 -49.4 0.31 0.07  8.0682
 -49.4 0.31 0.09  8.0682
 -49.4 0.31 0.11  8.0682
 -49.4 0.31 0.13  8.0682
 -49.4 0.31 0.15  8.0682
 -49.4 0.31 0.17  8.0682
 -49.4 0.31 0.19  8.0682
 -49.4 0.31 0.21  8.0682
 -49.4 0.31 0.23  8.0682
 -49.4 0.31 0.25  8.0682
 -49.4 0.31 0.27  8.0682
 -49.4 0.31 0.29  8.0682
 -49.4 0.31 0.31  8.0682
 -49.4 0.31 0.33  8.0682
 -49.4 0.31 0.35  8.0682
 -49.4 0.31 0.37  8.0682
 -49.4 0.31 0.39  8.0682
 -49.4 0.31 0.41  8.0682
 -49.4 0.31 0.43  8.0682
 -49.4 0.31 0.45  8.0682
 -49.4 0.31 0.47  8.0682
 -49.4 0.31 0.49  8.0682
 -49.4 0.31 0.51  8.0682
 -49.4 0.31 0.53  8.0682
 -49.4 0.31 0.55  8.0682
 -49.4 0.31 0.57  8.0682
 -49.4 0.31 0.59  8.0682
 -49.4 0.31 0.61  8.0682
 -49.4 0.31 0.63  8.0682
 -49.4 0.31 0.65  8.0682
 -49.4 0.31 0.67  8.0682
 -49.4 0.31 0.69  8.0682
 -49.4 0.31 0.71  8.0682
 -49.4 0.31 0.73  8.0682
 -49.4 0.31 0.75  8.0682
 -49.4 0.31 0.77  8.0682
 -49.4 0.31 0.79  8.0682
 -49.4 0.31 0.81  8.0682
 -49.4 0.31 0.83  8.0682
 -49.4 0.31 0.85  8.0682
 -49.4 0.31 0.87  8.0682
 -49.4 0.31 0.89  8.0682
 -49.4 0.31 0.91  8.0682
 -49.4 0.31 0.93  8.0682
 -49.4 0.31 0.95  8.0682
 -49.4 0.31 0.97  8.0682
 -49.4 0.31 0.99  8.0682

 -49.4 0.33 0.01  8.0682
 -49.4 0.33 0.03  8.0682
 -49.4 0.33 0.05  8.0682
 -49.4 0.33 0.07  8.0682
 -49.4 0.33 0.09  8.0682
 -49.4 0.33 0.11  8.0682
 -49.4 0.33 0.13  8.0682
 -49.4 0.33 0.15  8.0682
 -49.4 0.33 0.17  8.0682
 -49.4 0.33 0.19  8.0682
 -49.4 0.33 0.21  8.0682
 -49.4 0.33 0.23  8.0682
 -49.4 0.33 0.25  8.0682
 -49.4 0.33 0.27  8.0682
 -49.4 0.33 0.29  8.0682
 -49.4 0.33 0.31  8.0682
 -49.4 0.33 0.33  8.0682
 -49.4 0.33 0.35  8.0682
 -49.4 0.33 0.37  8.0682
 -49.4 0.33 0.39  8.0682
 -49.4 0.33 0.41  8.0682
 -49.4 0.33 0.43  8.0682
 -49.4 0.33 0.45  8.0682
 -49.4 0.33 0.47  8.0682
 -49.4 0.33 0.49  8.0682
 -49.4 0.33 0.51  8.0682
 -49.4 0.33 0.53  8.0682
 -49.4 0.33 0.55  8.0682
 -49.4 0.33 0.57  8.0682
 -49.4 0.33 0.59  8.0682
 -49.4 0.33 0.61  8.0682
 -49.4 0.33 0.63  8.0682
 -49.4 0.33 0.65  8.0682
 -49.4 0.33 0.67  8.0682
 -49.4 0.33 0.69  8.0682
 -49.4 0.33 0.71  8.0682
 -49.4 0.33 0.73  8.0682
 -49.4 0.33 0.75  8.0682
 -49.4 0.33 0.77  8.0682
 -49.4 0.33 0.79  8.0682
 -49.4 0.33 0.81  8.0682
 -49.4 0.33 0.83  8.0682
 -49.4 0.33 0.85  8.0682
 -49.4 0.33 0.87  8.0682
 -49.4 0.33 0.89  8.0682
 -49.4 0.33 0.91  8.0682
 -49.4 0.33 0.93  8.0682
 -49.4 0.33 0.95  8.0682
 -49.4 0.33 0.97  8.0682
 -49.4 0.33 0.99  8.0682

 -49.4 0.35 0.01  8.0682
 -49.4 0.35 0.03  8.0682
 -49.4 0.35 0.05  8.0682
 -49.4 0.35 0.07  8.0682
 -49.4 0.35 0.09  8.0682
 -49.4 0.35 0.11  8.0682
 -49.4 0.35 0.13  8.0682
 -49.4 0.35 0.15  8.0682
 -49.4 0.35 0.17  8.0682
 -49.4 0.35 0.19  8.0682
 -49.4 0.35 0.21  8.0682
 -49.4 0.35 0.23  8.0682
 -49.4 0.35 0.25  8.0682
 -49.4 0.35 0.27  8.0682
 -49.4 0.35 0.29  8.0682
 -49.4 0.35 0.31  8.0682
 -49.4 0.35 0.33  8.0682
 -49.4 0.35 0.35  8.0682
 -49.4 0.35 0.37  8.0682
 -49.4 0.35 0.39  8.0682
 -49.4 0.35 0.41  8.0682
 -49.4 0.35 0.43  8.0682
 -49.4 0.35 0.45  8.0682
 -49.4 0.35 0.47  8.0682
 -49.4 0.35 0.49  8.0682
 -49.4 0.35 0.51  8.0682
 -49.4 0.35 0.53  8.0682
 -49.4 0.35 0.55  8.0682
 -49.4 0.35 0.57  8.0682
 -49.4 0.35 0.59  8.0682
 -49.4 0.35 0.61  8.0682
 -49.4 0.35 0.63  8.0682
 -49.4 0.35 0.65  8.0682
 -49.4 0.35 0.67  8.0682
 -49.4 0.35 0.69  8.0682
 -49.4 0.35 0.71  8.0682
 -49.4 0.35 0.73  8.0682
 -49.4 0.35 0.75  8.0682
 -49.4 0.35 0.77  8.0682
 -49.4 0.35 0.79  8.0682
 -49.4 0.35 0.81  8.0682
 -49.4 0.35 0.83  8.0682
 -49.4 0.35 0.85  8.0682
 -49.4 0.35 0.87  8.0682
 -49.4 0.35 0.89  8.0682
 -49.4 0.35 0.91  8.0682
 -49.4 0.35 0.93  8.0682
 -49.4 0.35 0.95  8.0682
 -49.4 0.35 0.97  8.0682
 -49.4 0.35 0.99  8.0682

 -49.4 0.37 0.01  8.0682
 -49.4 0.37 0.03  8.0682
 -49.4 0.37 0.05  8.0682
 -49.4 0.37 0.07  8.0682
 -49.4 0.37 0.09  8.0682
 -49.4 0.37 0.11  8.0682
 -49.4 0.37 0.13  8.0682
 -49.4 0.37 0.15  8.0682
 -49.4 0.37 0.17  8.0682
 -49.4 0.37 0.19  8.0682
 -49.4 0.37 0.21  8.0682
 -49.4 0.37 0.23  8.0682
 -49.4 0.37 0.25  8.0682
 -49.4 0.37 0.27  8.0682
 -49.4 0.37 0.29  8.0682
 -49.4 0.37 0.31  8.0682
 -49.4 0.37 0.33  8.0682
 -49.4 0.37 0.35  8.0682
 -49.4 0.37 0.37  8.0682
 -49.4 0.37 0.39  8.0682
 -49.4 0.37 0.41  8.0682
 -49.4 0.37 0.43  8.0682
 -49.4 0.37 0.45  8.0682
 -49.4 0.37 0.47  8.0682
 -49.4 0.37 0.49  8.0682
 -49.4 0.37 0.51  8.0682
 -49.4 0.37 0.53  8.0682
 -49.4 0.37 0.55  8.0682
 -49.4 0.37 0.57  8.0682
 -49.4 0.37 0.59  8.0682
 -49.4 0.37 0.61  8.0682
 -49.4 0.37 0.63  8.0682
 -49.4 0.37 0.65  8.0682
 -49.4 0.37 0.67  8.0682
 -49.4 0.37 0.69  8.0682
 -49.4 0.37 0.71  8.0682
 -49.4 0.37 0.73  8.0682
 -49.4 0.37 0.75  8.0682
 -49.4 0.37 0.77  8.0682
 -49.4 0.37 0.79  8.0682
 -49.4 0.37 0.81  8.0682
 -49.4 0.37 0.83  8.0682
 -49.4 0.37 0.85  8.0682
 -49.4 0.37 0.87  8.0682
 -49.4 0.37 0.89  8.0682
 -49.4 0.37 0.91  8.0682
 -49.4 0.37 0.93  8.0682
 -49.4 0.37 0.95  8.0682
 -49.4 0.37 0.97  8.0682
 -49.4 0.37 0.99  8.0682

 -49.4 0.39 0.01  8.0682
 -49.4 0.39 0.03  8.0682
 -49.4 0.39 0.05  8.0682
 -49.4 0.39 0.07  8.0682
 -49.4 0.39 0.09  8.0682
 -49.4 0.39 0.11  8.0682
 -49.4 0.39 0.13  8.0682
 -49.4 0.39 0.15  8.0682
 -49.4 0.39 0.17  8.0682
 -49.4 0.39 0.19  8.0682
 -49.4 0.39 0.21  8.0682
 -49.4 0.39 0.23  8.0682
 -49.4 0.39 0.25  8.0682
 -49.4 0.39 0.27  8.0682
 -49.4 0.39 0.29  8.0682
 -49.4 0.39 0.31  8.0682
 -49.4 0.39 0.33  8.0682
 -49.4 0.39 0.35  8.0682
 -49.4 0.39 0.37  8.0682
 -49.4 0.39 0.39  8.0682
 -49.4 0.39 0.41  8.0682
 -49.4 0.39 0.43  8.0682
 -49.4 0.39 0.45  8.0682
 -49.4 0.39 0.47  8.0682
 -49.4 0.39 0.49  8.0682
 -49.4 0.39 0.51  8.0682
 -49.4 0.39 0.53  8.0682
 -49.4 0.39 0.55  8.0682
 -49.4 0.39 0.57  8.0682
 -49.4 0.39 0.59  8.0682
 -49.4 0.39 0.61  8.0682
 -49.4 0.39 0.63  8.0682
 -49.4 0.39 0.65  8.0682
 -49.4 0.39 0.67  8.0682
 -49.4 0.39 0.69  8.0682
 -49.4 0.39 0.71  8.0682
 -49.4 0.39 0.73  8.0682
 -49.4 0.39 0.75  8.0682
 -49.4 0.39 0.77  8.0682
 -49.4 0.39 0.79  8.0682
 -49.4 0.39 0.81  8.0682
 -49.4 0.39 0.83  8.0682
 -49.4 0.39 0.85  8.0682
 -49.4 0.39 0.87  8.0682
 -49.4 0.39 0.89  8.0682
 -49.4 0.39 0.91  8.0682
 -49.4 0.39 0.93  8.0682
 -49.4 0.39 0.95  8.0682
 -49.4 0.39 0.97  8.0682
 -49.4 0.39 0.99  8.0682

 -49.4 0.41 0.01  8.0682
 -49.4 0.41 0.03  8.0682
 -49.4 0.41 0.05  8.0682
 -49.4 0.41 0.07  8.0682
 -49.4 0.41 0.09  8.0682
 -49.4 0.41 0.11  8.0682
 -49.4 0.41 0.13  8.0682
 -49.4 0.41 0.15  8.0682
 -49.4 0.41 0.17  8.0682
 -49.4 0.41 0.19  8.0682
 -49.4 0.41 0.21  8.0682
 -49.4 0.41 0.23  8.0682
 -49.4 0.41 0.25  8.0682
 -49.4 0.41 0.27  8.0682
 -49.4 0.41 0.29  8.0682
 -49.4 0.41 0.31  8.0682
 -49.4 0.41 0.33  8.0682
 -49.4 0.41 0.35  8.0682
 -49.4 0.41 0.37  8.0682
 -49.4 0.41 0.39  8.0682
 -49.4 0.41 0.41  8.0682
 -49.4 0.41 0.43  8.0682
 -49.4 0.41 0.45  8.0682
 -49.4 0.41 0.47  8.0682
 -49.4 0.41 0.49  8.0682
 -49.4 0.41 0.51  8.0682
 -49.4 0.41 0.53  8.0682
 -49.4 0.41 0.55  8.0682
 -49.4 0.41 0.57  8.0682
 -49.4 0.41 0.59  8.0682
 -49.4 0.41 0.61  8.0682
 -49.4 0.41 0.63  8.0682
 -49.4 0.41 0.65  8.0682
 -49.4 0.41 0.67  8.0682
 -49.4 0.41 0.69  8.0682
 -49.4 0.41 0.71  8.0682
 -49.4 0.41 0.73  8.0682
 -49.4 0.41 0.75  8.0682
 -49.4 0.41 0.77  8.0682
 -49.4 0.41 0.79  8.0682
 -49.4 0.41 0.81  8.0682
 -49.4 0.41 0.83  8.0682
 -49.4 0.41 0.85  8.0682
 -49.4 0.41 0.87  8.0682
 -49.4 0.41 0.89  8.0682
 -49.4 0.41 0.91  8.0682
 -49.4 0.41 0.93  8.0682
 -49.4 0.41 0.95  8.0682
 -49.4 0.41 0.97  8.0682
 -49.4 0.41 0.99  8.0682

 -49.4 0.43 0.01  8.0682
 -49.4 0.43 0.03  8.0682
 -49.4 0.43 0.05  8.0682
 -49.4 0.43 0.07  8.0682
 -49.4 0.43 0.09  8.0682
 -49.4 0.43 0.11  8.0682
 -49.4 0.43 0.13  8.0682
 -49.4 0.43 0.15  8.0682
 -49.4 0.43 0.17  8.0682
 -49.4 0.43 0.19  8.0682
 -49.4 0.43 0.21  8.0682
 -49.4 0.43 0.23  8.0682
 -49.4 0.43 0.25  8.0682
 -49.4 0.43 0.27  8.0682
 -49.4 0.43 0.29  8.0682
 -49.4 0.43 0.31  8.0682
 -49.4 0.43 0.33  8.0682
 -49.4 0.43 0.35  8.0682
 -49.4 0.43 0.37  8.0682
 -49.4 0.43 0.39  8.0682
 -49.4 0.43 0.41  8.0682
 -49.4 0.43 0.43  8.0682
 -49.4 0.43 0.45  8.0682
 -49.4 0.43 0.47  8.0682
 -49.4 0.43 0.49  8.0682
 -49.4 0.43 0.51  8.0682
 -49.4 0.43 0.53  8.0682
 -49.4 0.43 0.55  8.0682
 -49.4 0.43 0.57  8.0682
 -49.4 0.43 0.59  8.0682
 -49.4 0.43 0.61  8.0682
 -49.4 0.43 0.63  8.0682
 -49.4 0.43 0.65  8.0682
 -49.4 0.43 0.67  8.0682
 -49.4 0.43 0.69  8.0682
 -49.4 0.43 0.71  8.0682
 -49.4 0.43 0.73  8.0682
 -49.4 0.43 0.75  8.0682
 -49.4 0.43 0.77  8.0682
 -49.4 0.43 0.79  8.0682
 -49.4 0.43 0.81  8.0682
 -49.4 0.43 0.83  8.0682
 -49.4 0.43 0.85  8.0682
 -49.4 0.43 0.87  8.0682
 -49.4 0.43 0.89  8.0682
 -49.4 0.43 0.91  8.0682
 -49.4 0.43 0.93  8.0682
 -49.4 0.43 0.95  8.0682
 -49.4 0.43 0.97  8.0682
 -49.4 0.43 0.99  8.0682

 -49.4 0.45 0.01  8.0682
 -49.4 0.45 0.03  8.0682
 -49.4 0.45 0.05  8.0682
 -49.4 0.45 0.07  8.0682
 -49.4 0.45 0.09  8.0682
 -49.4 0.45 0.11  8.0682
 -49.4 0.45 0.13  8.0682
 -49.4 0.45 0.15  8.0682
 -49.4 0.45 0.17  8.0682
 -49.4 0.45 0.19  8.0682
 -49.4 0.45 0.21  8.0682
 -49.4 0.45 0.23  8.0682
 -49.4 0.45 0.25  8.0682
 -49.4 0.45 0.27  8.0682
 -49.4 0.45 0.29  8.0682
 -49.4 0.45 0.31  8.0682
 -49.4 0.45 0.33  8.0682
 -49.4 0.45 0.35  8.0682
 -49.4 0.45 0.37  8.0682
 -49.4 0.45 0.39  8.0682
 -49.4 0.45 0.41  8.0682
 -49.4 0.45 0.43  8.0682
 -49.4 0.45 0.45  8.0682
 -49.4 0.45 0.47  8.0682
 -49.4 0.45 0.49  8.0682
 -49.4 0.45 0.51  8.0682
 -49.4 0.45 0.53  8.0682
 -49.4 0.45 0.55  8.0682
 -49.4 0.45 0.57  8.0682
 -49.4 0.45 0.59  8.0682
 -49.4 0.45 0.61  8.0682
 -49.4 0.45 0.63  8.0682
 -49.4 0.45 0.65  8.0682
 -49.4 0.45 0.67  8.0682
 -49.4 0.45 0.69  8.0682
 -49.4 0.45 0.71  8.0682
 -49.4 0.45 0.73  8.0682
 -49.4 0.45 0.75  8.0682
 -49.4 0.45 0.77  8.0682
 -49.4 0.45 0.79  8.0682
 -49.4 0.45 0.81  8.0682
 -49.4 0.45 0.83  8.0682
 -49.4 0.45 0.85  8.0682
 -49.4 0.45 0.87  8.0682
 -49.4 0.45 0.89  8.0682
 -49.4 0.45 0.91  8.0682
 -49.4 0.45 0.93  8.0682
 -49.4 0.45 0.95  8.0682
 -49.4 0.45 0.97  8.0682
 -49.4 0.45 0.99  8.0682

 -49.4 0.47 0.01  8.0682
 -49.4 0.47 0.03  8.0682
 -49.4 0.47 0.05  8.0682
 -49.4 0.47 0.07  8.0682
 -49.4 0.47 0.09  8.0682
 -49.4 0.47 0.11  8.0682
 -49.4 0.47 0.13  8.0682
 -49.4 0.47 0.15  8.0682
 -49.4 0.47 0.17  8.0682
 -49.4 0.47 0.19  8.0682
 -49.4 0.47 0.21  8.0682
 -49.4 0.47 0.23  8.0682
 -49.4 0.47 0.25  8.0682
 -49.4 0.47 0.27  8.0682
 -49.4 0.47 0.29  8.0682
 -49.4 0.47 0.31  8.0682
 -49.4 0.47 0.33  8.0682
 -49.4 0.47 0.35  8.0682
 -49.4 0.47 0.37  8.0682
 -49.4 0.47 0.39  8.0682
 -49.4 0.47 0.41  8.0682
 -49.4 0.47 0.43  8.0682
 -49.4 0.47 0.45  8.0682
 -49.4 0.47 0.47  8.0682
 -49.4 0.47 0.49  8.0682
 -49.4 0.47 0.51  8.0682
 -49.4 0.47 0.53  8.0682
 -49.4 0.47 0.55  8.0682
 -49.4 0.47 0.57  8.0682
 -49.4 0.47 0.59  8.0682
 -49.4 0.47 0.61  8.0682
 -49.4 0.47 0.63  8.0682
 -49.4 0.47 0.65  8.0682
 -49.4 0.47 0.67  8.0682
 -49.4 0.47 0.69  8.0682
 -49.4 0.47 0.71  8.0682
 -49.4 0.47 0.73  8.0682
 -49.4 0.47 0.75  8.0682
 -49.4 0.47 0.77  8.0682
 -49.4 0.47 0.79  8.0682
 -49.4 0.47 0.81  8.0682
 -49.4 0.47 0.83  8.0682
 -49.4 0.47 0.85  8.0682
 -49.4 0.47 0.87  8.0682
 -49.4 0.47 0.89  8.0682
 -49.4 0.47 0.91  8.0682
 -49.4 0.47 0.93  8.0682
 -49.4 0.47 0.95  8.0682
 -49.4 0.47 0.97  8.0682
 -49.4 0.47 0.99  8.0682

 -49.4 0.49 0.01  8.0682
 -49.4 0.49 0.03  8.0682
 -49.4 0.49 0.05  8.0682
 -49.4 0.49 0.07  8.0682
 -49.4 0.49 0.09  8.0682
 -49.4 0.49 0.11  8.0682
 -49.4 0.49 0.13  8.0682
 -49.4 0.49 0.15  8.0682
 -49.4 0.49 0.17  8.0682
 -49.4 0.49 0.19  8.0682
 -49.4 0.49 0.21  8.0682
 -49.4 0.49 0.23  8.0682
 -49.4 0.49 0.25  8.0682
 -49.4 0.49 0.27  8.0682
 -49.4 0.49 0.29  8.0682
 -49.4 0.49 0.31  8.0682
 -49.4 0.49 0.33  8.0682
 -49.4 0.49 0.35  8.0682
 -49.4 0.49 0.37  8.0682
 -49.4 0.49 0.39  8.0682
 -49.4 0.49 0.41  8.0682
 -49.4 0.49 0.43  8.0682
 -49.4 0.49 0.45  8.0682
 -49.4 0.49 0.47  8.0682
 -49.4 0.49 0.49  8.0682
 -49.4 0.49 0.51  8.0682
 -49.4 0.49 0.53  8.0682
 -49.4 0.49 0.55  8.0682
 -49.4 0.49 0.57  8.0682
 -49.4 0.49 0.59  8.0682
 -49.4 0.49 0.61  8.0682
 -49.4 0.49 0.63  8.0682
 -49.4 0.49 0.65  8.0682
 -49.4 0.49 0.67  8.0682
 -49.4 0.49 0.69  8.0682
 -49.4 0.49 0.71  8.0682
 -49.4 0.49 0.73  8.0682
 -49.4 0.49 0.75  8.0682
 -49.4 0.49 0.77  8.0682
 -49.4 0.49 0.79  8.0682
 -49.4 0.49 0.81  8.0682
 -49.4 0.49 0.83  8.0682
 -49.4 0.49 0.85  8.0682
 -49.4 0.49 0.87  8.0682
 -49.4 0.49 0.89  8.0682
 -49.4 0.49 0.91  8.0682
 -49.4 0.49 0.93  8.0682
 -49.4 0.49 0.95  8.0682
 -49.4 0.49 0.97  8.0682
 -49.4 0.49 0.99  8.0682

 -49.4 0.51 0.01  8.0682
 -49.4 0.51 0.03  8.0682
 -49.4 0.51 0.05  8.0682
 -49.4 0.51 0.07  8.0682
 -49.4 0.51 0.09  8.0682
 -49.4 0.51 0.11  8.0682
 -49.4 0.51 0.13  8.0682
 -49.4 0.51 0.15  8.0682
 -49.4 0.51 0.17  8.0682
 -49.4 0.51 0.19  8.0682
 -49.4 0.51 0.21  8.0682
 -49.4 0.51 0.23  8.0682
 -49.4 0.51 0.25  8.0682
 -49.4 0.51 0.27  8.0682
 -49.4 0.51 0.29  8.0682
 -49.4 0.51 0.31  8.0682
 -49.4 0.51 0.33  8.0682
 -49.4 0.51 0.35  8.0682
 -49.4 0.51 0.37  8.0682
 -49.4 0.51 0.39  8.0682
 -49.4 0.51 0.41  8.0682
 -49.4 0.51 0.43  8.0682
 -49.4 0.51 0.45  8.0682
 -49.4 0.51 0.47  8.0682
 -49.4 0.51 0.49  8.0682
 -49.4 0.51 0.51  8.0682
 -49.4 0.51 0.53  8.0682
 -49.4 0.51 0.55  8.0682
 -49.4 0.51 0.57  8.0682
 -49.4 0.51 0.59  8.0682
 -49.4 0.51 0.61  8.0682
 -49.4 0.51 0.63  8.0682
 -49.4 0.51 0.65  8.0682
 -49.4 0.51 0.67  8.0682
 -49.4 0.51 0.69  8.0682
 -49.4 0.51 0.71  8.0682
 -49.4 0.51 0.73  8.0682
 -49.4 0.51 0.75  8.0682
 -49.4 0.51 0.77  8.0682
 -49.4 0.51 0.79  8.0682
 -49.4 0.51 0.81  8.0682
 -49.4 0.51 0.83  8.0682
 -49.4 0.51 0.85  8.0682
 -49.4 0.51 0.87  8.0682
 -49.4 0.51 0.89  8.0682
 -49.4 0.51 0.91  8.0682
 -49.4 0.51 0.93  8.0682
 -49.4 0.51 0.95  8.0682
 -49.4 0.51 0.97  8.0682
 -49.4 0.51 0.99  8.0682

 -49.4 0.53 0.01  8.0682
 -49.4 0.53 0.03  8.0682
 -49.4 0.53 0.05  8.0682
 -49.4 0.53 0.07  8.0682
 -49.4 0.53 0.09  8.0682
 -49.4 0.53 0.11  8.0682
 -49.4 0.53 0.13  8.0682
 -49.4 0.53 0.15  8.0682
 -49.4 0.53 0.17  8.0682
 -49.4 0.53 0.19  8.0682
 -49.4 0.53 0.21  8.0682
 -49.4 0.53 0.23  8.0682
 -49.4 0.53 0.25  8.0682
 -49.4 0.53 0.27  8.0682
 -49.4 0.53 0.29  8.0682
 -49.4 0.53 0.31  8.0682
 -49.4 0.53 0.33  8.0682
 -49.4 0.53 0.35  8.0682
 -49.4 0.53 0.37  8.0682
 -49.4 0.53 0.39  8.0682
 -49.4 0.53 0.41  8.0682
 -49.4 0.53 0.43  8.0682
 -49.4 0.53 0.45  8.0682
 -49.4 0.53 0.47  8.0682
 -49.4 0.53 0.49  8.0682
 -49.4 0.53 0.51  8.0682
 -49.4 0.53 0.53  8.0682
 -49.4 0.53 0.55  8.0682
 -49.4 0.53 0.57  8.0682
 -49.4 0.53 0.59  8.0682
 -49.4 0.53 0.61  8.0682
 -49.4 0.53 0.63  8.0682
 -49.4 0.53 0.65  8.0682
 -49.4 0.53 0.67  8.0682
 -49.4 0.53 0.69  8.0682
 -49.4 0.53 0.71  8.0682
 -49.4 0.53 0.73  8.0682
 -49.4 0.53 0.75  8.0682
 -49.4 0.53 0.77  8.0682
 -49.4 0.53 0.79  8.0682
 -49.4 0.53 0.81  8.0682
 -49.4 0.53 0.83  8.0682
 -49.4 0.53 0.85  8.0682
 -49.4 0.53 0.87  8.0682
 -49.4 0.53 0.89  8.0682
 -49.4 0.53 0.91  8.0682
 -49.4 0.53 0.93  8.0682
 -49.4 0.53 0.95  8.0682
 -49.4 0.53 0.97  8.0682
 -49.4 0.53 0.99  8.0682

 -49.4 0.55 0.01  8.0682
 -49.4 0.55 0.03  8.0682
 -49.4 0.55 0.05  8.0682
 -49.4 0.55 0.07  8.0682
 -49.4 0.55 0.09  8.0682
 -49.4 0.55 0.11  8.0682
 -49.4 0.55 0.13  8.0682
 -49.4 0.55 0.15  8.0682
 -49.4 0.55 0.17  8.0682
 -49.4 0.55 0.19  8.0682
 -49.4 0.55 0.21  8.0682
 -49.4 0.55 0.23  8.0682
 -49.4 0.55 0.25  8.0682
 -49.4 0.55 0.27  8.0682
 -49.4 0.55 0.29  8.0682
 -49.4 0.55 0.31  8.0682
 -49.4 0.55 0.33  8.0682
 -49.4 0.55 0.35  8.0682
 -49.4 0.55 0.37  8.0682
 -49.4 0.55 0.39  8.0682
 -49.4 0.55 0.41  8.0682
 -49.4 0.55 0.43  8.0682
 -49.4 0.55 0.45  8.0682
 -49.4 0.55 0.47  8.0682
 -49.4 0.55 0.49  8.0682
 -49.4 0.55 0.51  8.0682
 -49.4 0.55 0.53  8.0682
 -49.4 0.55 0.55  8.0682
 -49.4 0.55 0.57  8.0682
 -49.4 0.55 0.59  8.0682
 -49.4 0.55 0.61  8.0682
 -49.4 0.55 0.63  8.0682
 -49.4 0.55 0.65  8.0682
 -49.4 0.55 0.67  8.0682
 -49.4 0.55 0.69  8.0682
 -49.4 0.55 0.71  8.0682
 -49.4 0.55 0.73  8.0682
 -49.4 0.55 0.75  8.0682
 -49.4 0.55 0.77  8.0682
 -49.4 0.55 0.79  8.0682
 -49.4 0.55 0.81  8.0682
 -49.4 0.55 0.83  8.0682
 -49.4 0.55 0.85  8.0682
 -49.4 0.55 0.87  8.0682
 -49.4 0.55 0.89  8.0682
 -49.4 0.55 0.91  8.0682
 -49.4 0.55 0.93  8.0682
 -49.4 0.55 0.95  8.0682
 -49.4 0.55 0.97  8.0682
 -49.4 0.55 0.99  8.0682

 -49.4 0.57 0.01  8.0682
 -49.4 0.57 0.03  8.0682
 -49.4 0.57 0.05  8.0682
 -49.4 0.57 0.07  8.0682
 -49.4 0.57 0.09  8.0682
 -49.4 0.57 0.11  8.0682
 -49.4 0.57 0.13  8.0682
 -49.4 0.57 0.15  8.0682
 -49.4 0.57 0.17  8.0682
 -49.4 0.57 0.19  8.0682
 -49.4 0.57 0.21  8.0682
 -49.4 0.57 0.23  8.0682
 -49.4 0.57 0.25  8.0682
 -49.4 0.57 0.27  8.0682
 -49.4 0.57 0.29  8.0682
 -49.4 0.57 0.31  8.0682
 -49.4 0.57 0.33  8.0682
 -49.4 0.57 0.35  8.0682
 -49.4 0.57 0.37  8.0682
 -49.4 0.57 0.39  8.0682
 -49.4 0.57 0.41  8.0682
 -49.4 0.57 0.43  8.0682
 -49.4 0.57 0.45  8.0682
 -49.4 0.57 0.47  8.0682
 -49.4 0.57 0.49  8.0682
 -49.4 0.57 0.51  8.0682
 -49.4 0.57 0.53  8.0682
 -49.4 0.57 0.55  8.0682
 -49.4 0.57 0.57  8.0682
 -49.4 0.57 0.59  8.0682
 -49.4 0.57 0.61  8.0682
 -49.4 0.57 0.63  8.0682
 -49.4 0.57 0.65  8.0682
 -49.4 0.57 0.67  8.0682
 -49.4 0.57 0.69  8.0682
 -49.4 0.57 0.71  8.0682
 -49.4 0.57 0.73  8.0682
 -49.4 0.57 0.75  8.0682
 -49.4 0.57 0.77  8.0682
 -49.4 0.57 0.79  8.0682
 -49.4 0.57 0.81  8.0682
 -49.4 0.57 0.83  8.0682
 -49.4 0.57 0.85  8.0682
 -49.4 0.57 0.87  8.0682
 -49.4 0.57 0.89  8.0682
 -49.4 0.57 0.91  8.0682
 -49.4 0.57 0.93  8.0682
 -49.4 0.57 0.95  8.0682
 -49.4 0.57 0.97  8.0682
 -49.4 0.57 0.99  8.0682

 -49.4 0.59 0.01  8.0682
 -49.4 0.59 0.03  8.0682
 -49.4 0.59 0.05  8.0682
 -49.4 0.59 0.07  8.0682
 -49.4 0.59 0.09  8.0682
 -49.4 0.59 0.11  8.0682
 -49.4 0.59 0.13  8.0682
 -49.4 0.59 0.15  8.0682
 -49.4 0.59 0.17  8.0682
 -49.4 0.59 0.19  8.0682
 -49.4 0.59 0.21  8.0682
 -49.4 0.59 0.23  8.0682
 -49.4 0.59 0.25  8.0682
 -49.4 0.59 0.27  8.0682
 -49.4 0.59 0.29  8.0682
 -49.4 0.59 0.31  8.0682
 -49.4 0.59 0.33  8.0682
 -49.4 0.59 0.35  8.0682
 -49.4 0.59 0.37  8.0682
 -49.4 0.59 0.39  8.0682
 -49.4 0.59 0.41  8.0682
 -49.4 0.59 0.43  8.0682
 -49.4 0.59 0.45  8.0682
 -49.4 0.59 0.47  8.0682
 -49.4 0.59 0.49  8.0682
 -49.4 0.59 0.51  8.0682
 -49.4 0.59 0.53  8.0682
 -49.4 0.59 0.55  8.0682
 -49.4 0.59 0.57  8.0682
 -49.4 0.59 0.59  8.0682
 -49.4 0.59 0.61  8.0682
 -49.4 0.59 0.63  8.0682
 -49.4 0.59 0.65  8.0682
 -49.4 0.59 0.67  8.0682
 -49.4 0.59 0.69  8.0682
 -49.4 0.59 0.71  8.0682
 -49.4 0.59 0.73  8.0682
 -49.4 0.59 0.75  8.0682
 -49.4 0.59 0.77  8.0682
 -49.4 0.59 0.79  8.0682
 -49.4 0.59 0.81  8.0682
 -49.4 0.59 0.83  8.0682
 -49.4 0.59 0.85  8.0682
 -49.4 0.59 0.87  8.0682
 -49.4 0.59 0.89  8.0682
 -49.4 0.59 0.91  8.0682
 -49.4 0.59 0.93  8.0682
 -49.4 0.59 0.95  8.0682
 -49.4 0.59 0.97  8.0682
 -49.4 0.59 0.99  8.0682

 -49.4 0.61 0.01  8.0682
 -49.4 0.61 0.03  8.0682
 -49.4 0.61 0.05  8.0682
 -49.4 0.61 0.07  8.0682
 -49.4 0.61 0.09  8.0682
 -49.4 0.61 0.11  8.0682
 -49.4 0.61 0.13  8.0682
 -49.4 0.61 0.15  8.0682
 -49.4 0.61 0.17  8.0682
 -49.4 0.61 0.19  8.0682
 -49.4 0.61 0.21  8.0682
 -49.4 0.61 0.23  8.0682
 -49.4 0.61 0.25  8.0682
 -49.4 0.61 0.27  8.0682
 -49.4 0.61 0.29  8.0682
 -49.4 0.61 0.31  8.0682
 -49.4 0.61 0.33  8.0682
 -49.4 0.61 0.35  8.0682
 -49.4 0.61 0.37  8.0682
 -49.4 0.61 0.39  8.0682
 -49.4 0.61 0.41  8.0682
 -49.4 0.61 0.43  8.0682
 -49.4 0.61 0.45  8.0682
 -49.4 0.61 0.47  8.0682
 -49.4 0.61 0.49  8.0682
 -49.4 0.61 0.51  8.0682
 -49.4 0.61 0.53  8.0682
 -49.4 0.61 0.55  8.0682
 -49.4 0.61 0.57  8.0682
 -49.4 0.61 0.59  8.0682
 -49.4 0.61 0.61  8.0682
 -49.4 0.61 0.63  8.0682
 -49.4 0.61 0.65  8.0682
 -49.4 0.61 0.67  8.0682
 -49.4 0.61 0.69  8.0682
 -49.4 0.61 0.71  8.0682
 -49.4 0.61 0.73  8.0682
 -49.4 0.61 0.75  8.0682
 -49.4 0.61 0.77  8.0682
 -49.4 0.61 0.79  8.0682
 -49.4 0.61 0.81  8.0682
 -49.4 0.61 0.83  8.0682
 -49.4 0.61 0.85  8.0682
 -49.4 0.61 0.87  8.0682
 -49.4 0.61 0.89  8.0682
 -49.4 0.61 0.91  8.0682
 -49.4 0.61 0.93  8.0682
 -49.4 0.61 0.95  8.0682
 -49.4 0.61 0.97  8.0682
 -49.4 0.61 0.99  8.0682

 -49.4 0.63 0.01  8.0682
 -49.4 0.63 0.03  8.0682
 -49.4 0.63 0.05  8.0682
 -49.4 0.63 0.07  8.0682
 -49.4 0.63 0.09  8.0682
 -49.4 0.63 0.11  8.0682
 -49.4 0.63 0.13  8.0682
 -49.4 0.63 0.15  8.0682
 -49.4 0.63 0.17  8.0682
 -49.4 0.63 0.19  8.0682
 -49.4 0.63 0.21  8.0682
 -49.4 0.63 0.23  8.0682
 -49.4 0.63 0.25  8.0682
 -49.4 0.63 0.27  8.0682
 -49.4 0.63 0.29  8.0682
 -49.4 0.63 0.31  8.0682
 -49.4 0.63 0.33  8.0682
 -49.4 0.63 0.35  8.0682
 -49.4 0.63 0.37  8.0682
 -49.4 0.63 0.39  8.0682
 -49.4 0.63 0.41  8.0682
 -49.4 0.63 0.43  8.0682
 -49.4 0.63 0.45  8.0682
 -49.4 0.63 0.47  8.0682
 -49.4 0.63 0.49  8.0682
 -49.4 0.63 0.51  8.0682
 -49.4 0.63 0.53  8.0682
 -49.4 0.63 0.55  8.0682
 -49.4 0.63 0.57  8.0682
 -49.4 0.63 0.59  8.0682
 -49.4 0.63 0.61  8.0682
 -49.4 0.63 0.63  8.0682
 -49.4 0.63 0.65  8.0682
 -49.4 0.63 0.67  8.0682
 -49.4 0.63 0.69  8.0682
 -49.4 0.63 0.71  8.0682
 -49.4 0.63 0.73  8.0682
 -49.4 0.63 0.75  8.0682
 -49.4 0.63 0.77  8.0682
 -49.4 0.63 0.79  8.0682
 -49.4 0.63 0.81  8.0682
 -49.4 0.63 0.83  8.0682
 -49.4 0.63 0.85  8.0682
 -49.4 0.63 0.87  8.0682
 -49.4 0.63 0.89  8.0682
 -49.4 0.63 0.91  8.0682
 -49.4 0.63 0.93  8.0682
 -49.4 0.63 0.95  8.0682
 -49.4 0.63 0.97  8.0682
 -49.4 0.63 0.99  8.0682

 -49.4 0.65 0.01  8.0682
 -49.4 0.65 0.03  8.0682
 -49.4 0.65 0.05  8.0682
 -49.4 0.65 0.07  8.0682
 -49.4 0.65 0.09  8.0682
 -49.4 0.65 0.11  8.0682
 -49.4 0.65 0.13  8.0682
 -49.4 0.65 0.15  8.0682
 -49.4 0.65 0.17  8.0682
 -49.4 0.65 0.19  8.0682
 -49.4 0.65 0.21  8.0682
 -49.4 0.65 0.23  8.0682
 -49.4 0.65 0.25  8.0682
 -49.4 0.65 0.27  8.0682
 -49.4 0.65 0.29  8.0682
 -49.4 0.65 0.31  8.0682
 -49.4 0.65 0.33  8.0682
 -49.4 0.65 0.35  8.0682
 -49.4 0.65 0.37  8.0682
 -49.4 0.65 0.39  8.0682
 -49.4 0.65 0.41  8.0682
 -49.4 0.65 0.43  8.0682
 -49.4 0.65 0.45  8.0682
 -49.4 0.65 0.47  8.0682
 -49.4 0.65 0.49  8.0682
 -49.4 0.65 0.51  8.0682
 -49.4 0.65 0.53  8.0682
 -49.4 0.65 0.55  8.0682
 -49.4 0.65 0.57  8.0682
 -49.4 0.65 0.59  8.0682
 -49.4 0.65 0.61  8.0682
 -49.4 0.65 0.63  8.0682
 -49.4 0.65 0.65  8.0682
 -49.4 0.65 0.67  8.0682
 -49.4 0.65 0.69  8.0682
 -49.4 0.65 0.71  8.0682
 -49.4 0.65 0.73  8.0682
 -49.4 0.65 0.75  8.0682
 -49.4 0.65 0.77  8.0682
 -49.4 0.65 0.79  8.0682
 -49.4 0.65 0.81  8.0682
 -49.4 0.65 0.83  8.0682
 -49.4 0.65 0.85  8.0682
 -49.4 0.65 0.87  8.0682
 -49.4 0.65 0.89  8.0682
 -49.4 0.65 0.91  8.0682
 -49.4 0.65 0.93  8.0682
 -49.4 0.65 0.95  8.0682
 -49.4 0.65 0.97  8.0682
 -49.4 0.65 0.99  8.0682

 -49.4 0.67 0.01  8.0682
 -49.4 0.67 0.03  8.0682
 -49.4 0.67 0.05  8.0682
 -49.4 0.67 0.07  8.0682
 -49.4 0.67 0.09  8.0682
 -49.4 0.67 0.11  8.0682
 -49.4 0.67 0.13  8.0682
 -49.4 0.67 0.15  8.0682
 -49.4 0.67 0.17  8.0682
 -49.4 0.67 0.19  8.0682
 -49.4 0.67 0.21  8.0682
 -49.4 0.67 0.23  8.0682
 -49.4 0.67 0.25  8.0682
 -49.4 0.67 0.27  8.0682
 -49.4 0.67 0.29  8.0682
 -49.4 0.67 0.31  8.0682
 -49.4 0.67 0.33  8.0682
 -49.4 0.67 0.35  8.0682
 -49.4 0.67 0.37  8.0682
 -49.4 0.67 0.39  8.0682
 -49.4 0.67 0.41  8.0682
 -49.4 0.67 0.43  8.0682
 -49.4 0.67 0.45  8.0682
 -49.4 0.67 0.47  8.0682
 -49.4 0.67 0.49  8.0682
 -49.4 0.67 0.51  8.0682
 -49.4 0.67 0.53  8.0682
 -49.4 0.67 0.55  8.0682
 -49.4 0.67 0.57  8.0682
 -49.4 0.67 0.59  8.0682
 -49.4 0.67 0.61  8.0682
 -49.4 0.67 0.63  8.0682
 -49.4 0.67 0.65  8.0682
 -49.4 0.67 0.67  8.0682
 -49.4 0.67 0.69  8.0682
 -49.4 0.67 0.71  8.0682
 -49.4 0.67 0.73  8.0682
 -49.4 0.67 0.75  8.0682
 -49.4 0.67 0.77  8.0682
 -49.4 0.67 0.79  8.0682
 -49.4 0.67 0.81  8.0682
 -49.4 0.67 0.83  8.0682
 -49.4 0.67 0.85  8.0682
 -49.4 0.67 0.87  8.0682
 -49.4 0.67 0.89  8.0682
 -49.4 0.67 0.91  8.0682
 -49.4 0.67 0.93  8.0682
 -49.4 0.67 0.95  8.0682
 -49.4 0.67 0.97  8.0682
 -49.4 0.67 0.99  8.0682

 -49.4 0.69 0.01  8.0682
 -49.4 0.69 0.03  8.0682
 -49.4 0.69 0.05  8.0682
 -49.4 0.69 0.07  8.0682
 -49.4 0.69 0.09  8.0682
 -49.4 0.69 0.11  8.0682
 -49.4 0.69 0.13  8.0682
 -49.4 0.69 0.15  8.0682
 -49.4 0.69 0.17  8.0682
 -49.4 0.69 0.19  8.0682
 -49.4 0.69 0.21  8.0682
 -49.4 0.69 0.23  8.0682
 -49.4 0.69 0.25  8.0682
 -49.4 0.69 0.27  8.0682
 -49.4 0.69 0.29  8.0682
 -49.4 0.69 0.31  8.0682
 -49.4 0.69 0.33  8.0682
 -49.4 0.69 0.35  8.0682
 -49.4 0.69 0.37  8.0682
 -49.4 0.69 0.39  8.0682
 -49.4 0.69 0.41  8.0682
 -49.4 0.69 0.43  8.0682
 -49.4 0.69 0.45  8.0682
 -49.4 0.69 0.47  8.0682
 -49.4 0.69 0.49  8.0682
 -49.4 0.69 0.51  8.0682
 -49.4 0.69 0.53  8.0682
 -49.4 0.69 0.55  8.0682
 -49.4 0.69 0.57  8.0682
 -49.4 0.69 0.59  8.0682
 -49.4 0.69 0.61  8.0682
 -49.4 0.69 0.63  8.0682
 -49.4 0.69 0.65  8.0682
 -49.4 0.69 0.67  8.0682
 -49.4 0.69 0.69  8.0682
 -49.4 0.69 0.71  8.0682
 -49.4 0.69 0.73  8.0682
 -49.4 0.69 0.75  8.0682
 -49.4 0.69 0.77  8.0682
 -49.4 0.69 0.79  8.0682
 -49.4 0.69 0.81  8.0682
 -49.4 0.69 0.83  8.0682
 -49.4 0.69 0.85  8.0682
 -49.4 0.69 0.87  8.0682
 -49.4 0.69 0.89  8.0682
 -49.4 0.69 0.91  8.0682
 -49.4 0.69 0.93  8.0682
 -49.4 0.69 0.95  8.0682
 -49.4 0.69 0.97  8.0682
 -49.4 0.69 0.99  8.0682

 -49.4 0.71 0.01  8.0682
 -49.4 0.71 0.03  8.0682
 -49.4 0.71 0.05  8.0682
 -49.4 0.71 0.07  8.0682
 -49.4 0.71 0.09  8.0682
 -49.4 0.71 0.11  8.0682
 -49.4 0.71 0.13  8.0682
 -49.4 0.71 0.15  8.0682
 -49.4 0.71 0.17  8.0682
 -49.4 0.71 0.19  8.0682
 -49.4 0.71 0.21  8.0682
 -49.4 0.71 0.23  8.0682
 -49.4 0.71 0.25  8.0682
 -49.4 0.71 0.27  8.0682
 -49.4 0.71 0.29  8.0682
 -49.4 0.71 0.31  8.0682
 -49.4 0.71 0.33  8.0682
 -49.4 0.71 0.35  8.0682
 -49.4 0.71 0.37  8.0682
 -49.4 0.71 0.39  8.0682
 -49.4 0.71 0.41  8.0682
 -49.4 0.71 0.43  8.0682
 -49.4 0.71 0.45  8.0682
 -49.4 0.71 0.47  8.0682
 -49.4 0.71 0.49  8.0682
 -49.4 0.71 0.51  8.0682
 -49.4 0.71 0.53  8.0682
 -49.4 0.71 0.55  8.0682
 -49.4 0.71 0.57  8.0682
 -49.4 0.71 0.59  8.0682
 -49.4 0.71 0.61  8.0682
 -49.4 0.71 0.63  8.0682
 -49.4 0.71 0.65  8.0682
 -49.4 0.71 0.67  8.0682
 -49.4 0.71 0.69  8.0682
 -49.4 0.71 0.71  8.0682
 -49.4 0.71 0.73  8.0682
 -49.4 0.71 0.75  8.0682
 -49.4 0.71 0.77  8.0682
 -49.4 0.71 0.79  8.0682
 -49.4 0.71 0.81  8.0682
 -49.4 0.71 0.83  8.0682
 -49.4 0.71 0.85  8.0682
 -49.4 0.71 0.87  8.0682
 -49.4 0.71 0.89  8.0682
 -49.4 0.71 0.91  8.0682
 -49.4 0.71 0.93  8.0682
 -49.4 0.71 0.95  8.0682
 -49.4 0.71 0.97  8.0682
 -49.4 0.71 0.99  8.0682

 -49.4 0.73 0.01  8.0682
 -49.4 0.73 0.03  8.0682
 -49.4 0.73 0.05  8.0682
 -49.4 0.73 0.07  8.0682
 -49.4 0.73 0.09  8.0682
 -49.4 0.73 0.11  8.0682
 -49.4 0.73 0.13  8.0682
 -49.4 0.73 0.15  8.0682
 -49.4 0.73 0.17  8.0682
 -49.4 0.73 0.19  8.0682
 -49.4 0.73 0.21  8.0682
 -49.4 0.73 0.23  8.0682
 -49.4 0.73 0.25  8.0682
 -49.4 0.73 0.27  8.0682
 -49.4 0.73 0.29  8.0682
 -49.4 0.73 0.31  8.0682
 -49.4 0.73 0.33  8.0682
 -49.4 0.73 0.35  8.0682
 -49.4 0.73 0.37  8.0682
 -49.4 0.73 0.39  8.0682
 -49.4 0.73 0.41  8.0682
 -49.4 0.73 0.43  8.0682
 -49.4 0.73 0.45  8.0682
 -49.4 0.73 0.47  8.0682
 -49.4 0.73 0.49  8.0682
 -49.4 0.73 0.51  8.0682
 -49.4 0.73 0.53  8.0682
 -49.4 0.73 0.55  8.0682
 -49.4 0.73 0.57  8.0682
 -49.4 0.73 0.59  8.0682
 -49.4 0.73 0.61  8.0682
 -49.4 0.73 0.63  8.0682
 -49.4 0.73 0.65  8.0682
 -49.4 0.73 0.67  8.0682
 -49.4 0.73 0.69  8.0682
 -49.4 0.73 0.71  8.0682
 -49.4 0.73 0.73  8.0682
 -49.4 0.73 0.75  8.0682
 -49.4 0.73 0.77  8.0682
 -49.4 0.73 0.79  8.0682
 -49.4 0.73 0.81  8.0682
 -49.4 0.73 0.83  8.0682
 -49.4 0.73 0.85  8.0682
 -49.4 0.73 0.87  8.0682
 -49.4 0.73 0.89  8.0682
 -49.4 0.73 0.91  8.0682
 -49.4 0.73 0.93  8.0682
 -49.4 0.73 0.95  8.0682
 -49.4 0.73 0.97  8.0682
 -49.4 0.73 0.99  8.0682

 -49.4 0.75 0.01  8.0682
 -49.4 0.75 0.03  8.0682
 -49.4 0.75 0.05  8.0682
 -49.4 0.75 0.07  8.0682
 -49.4 0.75 0.09  8.0682
 -49.4 0.75 0.11  8.0682
 -49.4 0.75 0.13  8.0682
 -49.4 0.75 0.15  8.0682
 -49.4 0.75 0.17  8.0682
 -49.4 0.75 0.19  8.0682
 -49.4 0.75 0.21  8.0682
 -49.4 0.75 0.23  8.0682
 -49.4 0.75 0.25  8.0682
 -49.4 0.75 0.27  8.0682
 -49.4 0.75 0.29  8.0682
 -49.4 0.75 0.31  8.0682
 -49.4 0.75 0.33  8.0682
 -49.4 0.75 0.35  8.0682
 -49.4 0.75 0.37  8.0682
 -49.4 0.75 0.39  8.0682
 -49.4 0.75 0.41  8.0682
 -49.4 0.75 0.43  8.0682
 -49.4 0.75 0.45  8.0682
 -49.4 0.75 0.47  8.0682
 -49.4 0.75 0.49  8.0682
 -49.4 0.75 0.51  8.0682
 -49.4 0.75 0.53  8.0682
 -49.4 0.75 0.55  8.0682
 -49.4 0.75 0.57  8.0682
 -49.4 0.75 0.59  8.0682
 -49.4 0.75 0.61  8.0682
 -49.4 0.75 0.63  8.0682
 -49.4 0.75 0.65  8.0682
 -49.4 0.75 0.67  8.0682
 -49.4 0.75 0.69  8.0682
 -49.4 0.75 0.71  8.0682
 -49.4 0.75 0.73  8.0682
 -49.4 0.75 0.75  8.0682
 -49.4 0.75 0.77  8.0682
 -49.4 0.75 0.79  8.0682
 -49.4 0.75 0.81  8.0682
 -49.4 0.75 0.83  8.0682
 -49.4 0.75 0.85  8.0682
 -49.4 0.75 0.87  8.0682
 -49.4 0.75 0.89  8.0682
 -49.4 0.75 0.91  8.0682
 -49.4 0.75 0.93  8.0682
 -49.4 0.75 0.95  8.0682
 -49.4 0.75 0.97  8.0682
 -49.4 0.75 0.99  8.0682

 -49.4 0.77 0.01  8.0682
 -49.4 0.77 0.03  8.0682
 -49.4 0.77 0.05  8.0682
 -49.4 0.77 0.07  8.0682
 -49.4 0.77 0.09  8.0682
 -49.4 0.77 0.11  8.0682
 -49.4 0.77 0.13  8.0682
 -49.4 0.77 0.15  8.0682
 -49.4 0.77 0.17  8.0682
 -49.4 0.77 0.19  8.0682
 -49.4 0.77 0.21  8.0682
 -49.4 0.77 0.23  8.0682
 -49.4 0.77 0.25  8.0682
 -49.4 0.77 0.27  8.0682
 -49.4 0.77 0.29  8.0682
 -49.4 0.77 0.31  8.0682
 -49.4 0.77 0.33  8.0682
 -49.4 0.77 0.35  8.0682
 -49.4 0.77 0.37  8.0682
 -49.4 0.77 0.39  8.0682
 -49.4 0.77 0.41  8.0682
 -49.4 0.77 0.43  8.0682
 -49.4 0.77 0.45  8.0682
 -49.4 0.77 0.47  8.0682
 -49.4 0.77 0.49  8.0682
 -49.4 0.77 0.51  8.0682
 -49.4 0.77 0.53  8.0682
 -49.4 0.77 0.55  8.0682
 -49.4 0.77 0.57  8.0682
 -49.4 0.77 0.59  8.0682
 -49.4 0.77 0.61  8.0682
 -49.4 0.77 0.63  8.0682
 -49.4 0.77 0.65  8.0682
 -49.4 0.77 0.67  8.0682
 -49.4 0.77 0.69  8.0682
 -49.4 0.77 0.71  8.0682
 -49.4 0.77 0.73  8.0682
 -49.4 0.77 0.75  8.0682
 -49.4 0.77 0.77  8.0682
 -49.4 0.77 0.79  8.0682
 -49.4 0.77 0.81  8.0682
 -49.4 0.77 0.83  8.0682
 -49.4 0.77 0.85  8.0682
 -49.4 0.77 0.87  8.0682
 -49.4 0.77 0.89  8.0682
 -49.4 0.77 0.91  8.0682
 -49.4 0.77 0.93  8.0682
 -49.4 0.77 0.95  8.0682
 -49.4 0.77 0.97  8.0682
 -49.4 0.77 0.99  8.0682

 -49.4 0.79 0.01  8.0682
 -49.4 0.79 0.03  8.0682
 -49.4 0.79 0.05  8.0682
 -49.4 0.79 0.07  8.0682
 -49.4 0.79 0.09  8.0682
 -49.4 0.79 0.11  8.0682
 -49.4 0.79 0.13  8.0682
 -49.4 0.79 0.15  8.0682
 -49.4 0.79 0.17  8.0682
 -49.4 0.79 0.19  8.0682
 -49.4 0.79 0.21  8.0682
 -49.4 0.79 0.23  8.0682
 -49.4 0.79 0.25  8.0682
 -49.4 0.79 0.27  8.0682
 -49.4 0.79 0.29  8.0682
 -49.4 0.79 0.31  8.0682
 -49.4 0.79 0.33  8.0682
 -49.4 0.79 0.35  8.0682
 -49.4 0.79 0.37  8.0682
 -49.4 0.79 0.39  8.0682
 -49.4 0.79 0.41  8.0682
 -49.4 0.79 0.43  8.0682
 -49.4 0.79 0.45  8.0682
 -49.4 0.79 0.47  8.0682
 -49.4 0.79 0.49  8.0682
 -49.4 0.79 0.51  8.0682
 -49.4 0.79 0.53  8.0682
 -49.4 0.79 0.55  8.0682
 -49.4 0.79 0.57  8.0682
 -49.4 0.79 0.59  8.0682
 -49.4 0.79 0.61  8.0682
 -49.4 0.79 0.63  8.0682
 -49.4 0.79 0.65  8.0682
 -49.4 0.79 0.67  8.0682
 -49.4 0.79 0.69  8.0682
 -49.4 0.79 0.71  8.0682
 -49.4 0.79 0.73  8.0682
 -49.4 0.79 0.75  8.0682
 -49.4 0.79 0.77  8.0682
 -49.4 0.79 0.79  8.0682
 -49.4 0.79 0.81  8.0682
 -49.4 0.79 0.83  8.0682
 -49.4 0.79 0.85  8.0682
 -49.4 0.79 0.87  8.0682
 -49.4 0.79 0.89  8.0682
 -49.4 0.79 0.91  8.0682
 -49.4 0.79 0.93  8.0682
 -49.4 0.79 0.95  8.0682
 -49.4 0.79 0.97  8.0682
 -49.4 0.79 0.99  8.0682

 -49.4 0.81 0.01  8.0682
 -49.4 0.81 0.03  8.0682
 -49.4 0.81 0.05  8.0682
 -49.4 0.81 0.07  8.0682
 -49.4 0.81 0.09  8.0682
 -49.4 0.81 0.11  8.0682
 -49.4 0.81 0.13  8.0682
 -49.4 0.81 0.15  8.0682
 -49.4 0.81 0.17  8.0682
 -49.4 0.81 0.19  8.0682
 -49.4 0.81 0.21  8.0682
 -49.4 0.81 0.23  8.0682
 -49.4 0.81 0.25  8.0682
 -49.4 0.81 0.27  8.0682
 -49.4 0.81 0.29  8.0682
 -49.4 0.81 0.31  8.0682
 -49.4 0.81 0.33  8.0682
 -49.4 0.81 0.35  8.0682
 -49.4 0.81 0.37  8.0682
 -49.4 0.81 0.39  8.0682
 -49.4 0.81 0.41  8.0682
 -49.4 0.81 0.43  8.0682
 -49.4 0.81 0.45  8.0682
 -49.4 0.81 0.47  8.0682
 -49.4 0.81 0.49  8.0682
 -49.4 0.81 0.51  8.0682
 -49.4 0.81 0.53  8.0682
 -49.4 0.81 0.55  8.0682
 -49.4 0.81 0.57  8.0682
 -49.4 0.81 0.59  8.0682
 -49.4 0.81 0.61  8.0682
 -49.4 0.81 0.63  8.0682
 -49.4 0.81 0.65  8.0682
 -49.4 0.81 0.67  8.0682
 -49.4 0.81 0.69  8.0682
 -49.4 0.81 0.71  8.0682
 -49.4 0.81 0.73  8.0682
 -49.4 0.81 0.75  8.0682
 -49.4 0.81 0.77  8.0682
 -49.4 0.81 0.79  8.0682
 -49.4 0.81 0.81  8.0682
 -49.4 0.81 0.83  8.0682
 -49.4 0.81 0.85  8.0682
 -49.4 0.81 0.87  8.0682
 -49.4 0.81 0.89  8.0682
 -49.4 0.81 0.91  8.0682
 -49.4 0.81 0.93  8.0682
 -49.4 0.81 0.95  8.0682
 -49.4 0.81 0.97  8.0682
 -49.4 0.81 0.99  8.0682

 -49.4 0.83 0.01  8.0682
 -49.4 0.83 0.03  8.0682
 -49.4 0.83 0.05  8.0682
 -49.4 0.83 0.07  8.0682
 -49.4 0.83 0.09  8.0682
 -49.4 0.83 0.11  8.0682
 -49.4 0.83 0.13  8.0682
 -49.4 0.83 0.15  8.0682
 -49.4 0.83 0.17  8.0682
 -49.4 0.83 0.19  8.0682
 -49.4 0.83 0.21  8.0682
 -49.4 0.83 0.23  8.0682
 -49.4 0.83 0.25  8.0682
 -49.4 0.83 0.27  8.0682
 -49.4 0.83 0.29  8.0682
 -49.4 0.83 0.31  8.0682
 -49.4 0.83 0.33  8.0682
 -49.4 0.83 0.35  8.0682
 -49.4 0.83 0.37  8.0682
 -49.4 0.83 0.39  8.0682
 -49.4 0.83 0.41  8.0682
 -49.4 0.83 0.43  8.0682
 -49.4 0.83 0.45  8.0682
 -49.4 0.83 0.47  8.0682
 -49.4 0.83 0.49  8.0682
 -49.4 0.83 0.51  8.0682
 -49.4 0.83 0.53  8.0682
 -49.4 0.83 0.55  8.0682
 -49.4 0.83 0.57  8.0682
 -49.4 0.83 0.59  8.0682
 -49.4 0.83 0.61  8.0682
 -49.4 0.83 0.63  8.0682
 -49.4 0.83 0.65  8.0682
 -49.4 0.83 0.67  8.0682
 -49.4 0.83 0.69  8.0682
 -49.4 0.83 0.71  8.0682
 -49.4 0.83 0.73  8.0682
 -49.4 0.83 0.75  8.0682
 -49.4 0.83 0.77  8.0682
 -49.4 0.83 0.79  8.0682
 -49.4 0.83 0.81  8.0682
 -49.4 0.83 0.83  8.0682
 -49.4 0.83 0.85  8.0682
 -49.4 0.83 0.87  8.0682
 -49.4 0.83 0.89  8.0682
 -49.4 0.83 0.91  8.0682
 -49.4 0.83 0.93  8.0682
 -49.4 0.83 0.95  8.0682
 -49.4 0.83 0.97  8.0682
 -49.4 0.83 0.99  8.0682

 -49.4 0.85 0.01  8.0682
 -49.4 0.85 0.03  8.0682
 -49.4 0.85 0.05  8.0682
 -49.4 0.85 0.07  8.0682
 -49.4 0.85 0.09  8.0682
 -49.4 0.85 0.11  8.0682
 -49.4 0.85 0.13  8.0682
 -49.4 0.85 0.15  8.0682
 -49.4 0.85 0.17  8.0682
 -49.4 0.85 0.19  8.0682
 -49.4 0.85 0.21  8.0682
 -49.4 0.85 0.23  8.0682
 -49.4 0.85 0.25  8.0682
 -49.4 0.85 0.27  8.0682
 -49.4 0.85 0.29  8.0682
 -49.4 0.85 0.31  8.0682
 -49.4 0.85 0.33  8.0682
 -49.4 0.85 0.35  8.0682
 -49.4 0.85 0.37  8.0682
 -49.4 0.85 0.39  8.0682
 -49.4 0.85 0.41  8.0682
 -49.4 0.85 0.43  8.0682
 -49.4 0.85 0.45  8.0682
 -49.4 0.85 0.47  8.0682
 -49.4 0.85 0.49  8.0682
 -49.4 0.85 0.51  8.0682
 -49.4 0.85 0.53  8.0682
 -49.4 0.85 0.55  8.0682
 -49.4 0.85 0.57  8.0682
 -49.4 0.85 0.59  8.0682
 -49.4 0.85 0.61  8.0682
 -49.4 0.85 0.63  8.0682
 -49.4 0.85 0.65  8.0682
 -49.4 0.85 0.67  8.0682
 -49.4 0.85 0.69  8.0682
 -49.4 0.85 0.71  8.0682
 -49.4 0.85 0.73  8.0682
 -49.4 0.85 0.75  8.0682
 -49.4 0.85 0.77  8.0682
 -49.4 0.85 0.79  8.0682
 -49.4 0.85 0.81  8.0682
 -49.4 0.85 0.83  8.0682
 -49.4 0.85 0.85  8.0682
 -49.4 0.85 0.87  8.0682
 -49.4 0.85 0.89  8.0682
 -49.4 0.85 0.91  8.0682
 -49.4 0.85 0.93  8.0682
 -49.4 0.85 0.95  8.0682
 -49.4 0.85 0.97  8.0682
 -49.4 0.85 0.99  8.0682

 -49.4 0.87 0.01  8.0682
 -49.4 0.87 0.03  8.0682
 -49.4 0.87 0.05  8.0682
 -49.4 0.87 0.07  8.0682
 -49.4 0.87 0.09  8.0682
 -49.4 0.87 0.11  8.0682
 -49.4 0.87 0.13  8.0682
 -49.4 0.87 0.15  8.0682
 -49.4 0.87 0.17  8.0682
 -49.4 0.87 0.19  8.0682
 -49.4 0.87 0.21  8.0682
 -49.4 0.87 0.23  8.0682
 -49.4 0.87 0.25  8.0682
 -49.4 0.87 0.27  8.0682
 -49.4 0.87 0.29  8.0682
 -49.4 0.87 0.31  8.0682
 -49.4 0.87 0.33  8.0682
 -49.4 0.87 0.35  8.0682
 -49.4 0.87 0.37  8.0682
 -49.4 0.87 0.39  8.0682
 -49.4 0.87 0.41  8.0682
 -49.4 0.87 0.43  8.0682
 -49.4 0.87 0.45  8.0682
 -49.4 0.87 0.47  8.0682
 -49.4 0.87 0.49  8.0682
 -49.4 0.87 0.51  8.0682
 -49.4 0.87 0.53  8.0682
 -49.4 0.87 0.55  8.0682
 -49.4 0.87 0.57  8.0682
 -49.4 0.87 0.59  8.0682
 -49.4 0.87 0.61  8.0682
 -49.4 0.87 0.63  8.0682
 -49.4 0.87 0.65  8.0682
 -49.4 0.87 0.67  8.0682
 -49.4 0.87 0.69  8.0682
 -49.4 0.87 0.71  8.0682
 -49.4 0.87 0.73  8.0682
 -49.4 0.87 0.75  8.0682
 -49.4 0.87 0.77  8.0682
 -49.4 0.87 0.79  8.0682
 -49.4 0.87 0.81  8.0682
 -49.4 0.87 0.83  8.0682
 -49.4 0.87 0.85  8.0682
 -49.4 0.87 0.87  8.0682
 -49.4 0.87 0.89  8.0682
 -49.4 0.87 0.91  8.0682
 -49.4 0.87 0.93  8.0682
 -49.4 0.87 0.95  8.0682
 -49.4 0.87 0.97  8.0682
 -49.4 0.87 0.99  8.0682

 -49.4 0.89 0.01  8.0682
 -49.4 0.89 0.03  8.0682
 -49.4 0.89 0.05  8.0682
 -49.4 0.89 0.07  8.0682
 -49.4 0.89 0.09  8.0682
 -49.4 0.89 0.11  8.0682
 -49.4 0.89 0.13  8.0682
 -49.4 0.89 0.15  8.0682
 -49.4 0.89 0.17  8.0682
 -49.4 0.89 0.19  8.0682
 -49.4 0.89 0.21  8.0682
 -49.4 0.89 0.23  8.0682
 -49.4 0.89 0.25  8.0682
 -49.4 0.89 0.27  8.0682
 -49.4 0.89 0.29  8.0682
 -49.4 0.89 0.31  8.0682
 -49.4 0.89 0.33  8.0682
 -49.4 0.89 0.35  8.0682
 -49.4 0.89 0.37  8.0682
 -49.4 0.89 0.39  8.0682
 -49.4 0.89 0.41  8.0682
 -49.4 0.89 0.43  8.0682
 -49.4 0.89 0.45  8.0682
 -49.4 0.89 0.47  8.0682
 -49.4 0.89 0.49  8.0682
 -49.4 0.89 0.51  8.0682
 -49.4 0.89 0.53  8.0682
 -49.4 0.89 0.55  8.0682
 -49.4 0.89 0.57  8.0682
 -49.4 0.89 0.59  8.0682
 -49.4 0.89 0.61  8.0682
 -49.4 0.89 0.63  8.0682
 -49.4 0.89 0.65  8.0682
 -49.4 0.89 0.67  8.0682
 -49.4 0.89 0.69  8.0682
 -49.4 0.89 0.71  8.0682
 -49.4 0.89 0.73  8.0682
 -49.4 0.89 0.75  8.0682
 -49.4 0.89 0.77  8.0682
 -49.4 0.89 0.79  8.0682
 -49.4 0.89 0.81  8.0682
 -49.4 0.89 0.83  8.0682
 -49.4 0.89 0.85  8.0682
 -49.4 0.89 0.87  8.0682
 -49.4 0.89 0.89  8.0682
 -49.4 0.89 0.91  8.0682
 -49.4 0.89 0.93  8.0682
 -49.4 0.89 0.95  8.0682
 -49.4 0.89 0.97  8.0682
 -49.4 0.89 0.99  8.0682

 -49.4 0.91 0.01  8.0682
 -49.4 0.91 0.03  8.0682
 -49.4 0.91 0.05  8.0682
 -49.4 0.91 0.07  8.0682
 -49.4 0.91 0.09  8.0682
 -49.4 0.91 0.11  8.0682
 -49.4 0.91 0.13  8.0682
 -49.4 0.91 0.15  8.0682
 -49.4 0.91 0.17  8.0682
 -49.4 0.91 0.19  8.0682
 -49.4 0.91 0.21  8.0682
 -49.4 0.91 0.23  8.0682
 -49.4 0.91 0.25  8.0682
 -49.4 0.91 0.27  8.0682
 -49.4 0.91 0.29  8.0682
 -49.4 0.91 0.31  8.0682
 -49.4 0.91 0.33  8.0682
 -49.4 0.91 0.35  8.0682
 -49.4 0.91 0.37  8.0682
 -49.4 0.91 0.39  8.0682
 -49.4 0.91 0.41  8.0682
 -49.4 0.91 0.43  8.0682
 -49.4 0.91 0.45  8.0682
 -49.4 0.91 0.47  8.0682
 -49.4 0.91 0.49  8.0682
 -49.4 0.91 0.51  8.0682
 -49.4 0.91 0.53  8.0682
 -49.4 0.91 0.55  8.0682
 -49.4 0.91 0.57  8.0682
 -49.4 0.91 0.59  8.0682
 -49.4 0.91 0.61  8.0682
 -49.4 0.91 0.63  8.0682
 -49.4 0.91 0.65  8.0682
 -49.4 0.91 0.67  8.0682
 -49.4 0.91 0.69  8.0682
 -49.4 0.91 0.71  8.0682
 -49.4 0.91 0.73  8.0682
 -49.4 0.91 0.75  8.0682
 -49.4 0.91 0.77  8.0682
 -49.4 0.91 0.79  8.0682
 -49.4 0.91 0.81  8.0682
 -49.4 0.91 0.83  8.0682
 -49.4 0.91 0.85  8.0682
 -49.4 0.91 0.87  8.0682
 -49.4 0.91 0.89  8.0682
 -49.4 0.91 0.91  8.0682
 -49.4 0.91 0.93  8.0682
 -49.4 0.91 0.95  8.0682
 -49.4 0.91 0.97  8.0682
 -49.4 0.91 0.99  8.0682

 -49.4 0.93 0.01  8.0682
 -49.4 0.93 0.03  8.0682
 -49.4 0.93 0.05  8.0682
 -49.4 0.93 0.07  8.0682
 -49.4 0.93 0.09  8.0682
 -49.4 0.93 0.11  8.0682
 -49.4 0.93 0.13  8.0682
 -49.4 0.93 0.15  8.0682
 -49.4 0.93 0.17  8.0682
 -49.4 0.93 0.19  8.0682
 -49.4 0.93 0.21  8.0682
 -49.4 0.93 0.23  8.0682
 -49.4 0.93 0.25  8.0682
 -49.4 0.93 0.27  8.0682
 -49.4 0.93 0.29  8.0682
 -49.4 0.93 0.31  8.0682
 -49.4 0.93 0.33  8.0682
 -49.4 0.93 0.35  8.0682
 -49.4 0.93 0.37  8.0682
 -49.4 0.93 0.39  8.0682
 -49.4 0.93 0.41  8.0682
 -49.4 0.93 0.43  8.0682
 -49.4 0.93 0.45  8.0682
 -49.4 0.93 0.47  8.0682
 -49.4 0.93 0.49  8.0682
 -49.4 0.93 0.51  8.0682
 -49.4 0.93 0.53  8.0682
 -49.4 0.93 0.55  8.0682
 -49.4 0.93 0.57  8.0682
 -49.4 0.93 0.59  8.0682
 -49.4 0.93 0.61  8.0682
 -49.4 0.93 0.63  8.0682
 -49.4 0.93 0.65  8.0682
 -49.4 0.93 0.67  8.0682
 -49.4 0.93 0.69  8.0682
 -49.4 0.93 0.71  8.0682
 -49.4 0.93 0.73  8.0682
 -49.4 0.93 0.75  8.0682
 -49.4 0.93 0.77  8.0682
 -49.4 0.93 0.79  8.0682
 -49.4 0.93 0.81  8.0682
 -49.4 0.93 0.83  8.0682
 -49.4 0.93 0.85  8.0682
 -49.4 0.93 0.87  8.0682
 -49.4 0.93 0.89  8.0682
 -49.4 0.93 0.91  8.0682
 -49.4 0.93 0.93  8.0682
 -49.4 0.93 0.95  8.0682
 -49.4 0.93 0.97  8.0682
 -49.4 0.93 0.99  8.0682

 -49.4 0.95 0.01  8.0682
 -49.4 0.95 0.03  8.0682
 -49.4 0.95 0.05  8.0682
 -49.4 0.95 0.07  8.0682
 -49.4 0.95 0.09  8.0682
 -49.4 0.95 0.11  8.0682
 -49.4 0.95 0.13  8.0682
 -49.4 0.95 0.15  8.0682
 -49.4 0.95 0.17  8.0682
 -49.4 0.95 0.19  8.0682
 -49.4 0.95 0.21  8.0682
 -49.4 0.95 0.23  8.0682
 -49.4 0.95 0.25  8.0682
 -49.4 0.95 0.27  8.0682
 -49.4 0.95 0.29  8.0682
 -49.4 0.95 0.31  8.0682
 -49.4 0.95 0.33  8.0682
 -49.4 0.95 0.35  8.0682
 -49.4 0.95 0.37  8.0682
 -49.4 0.95 0.39  8.0682
 -49.4 0.95 0.41  8.0682
 -49.4 0.95 0.43  8.0682
 -49.4 0.95 0.45  8.0682
 -49.4 0.95 0.47  8.0682
 -49.4 0.95 0.49  8.0682
 -49.4 0.95 0.51  8.0682
 -49.4 0.95 0.53  8.0682
 -49.4 0.95 0.55  8.0682
 -49.4 0.95 0.57  8.0682
 -49.4 0.95 0.59  8.0682
 -49.4 0.95 0.61  8.0682
 -49.4 0.95 0.63  8.0682
 -49.4 0.95 0.65  8.0682
 -49.4 0.95 0.67  8.0682
 -49.4 0.95 0.69  8.0682
 -49.4 0.95 0.71  8.0682
 -49.4 0.95 0.73  8.0682
 -49.4 0.95 0.75  8.0682
 -49.4 0.95 0.77  8.0682
 -49.4 0.95 0.79  8.0682
 -49.4 0.95 0.81  8.0682
 -49.4 0.95 0.83  8.0682
 -49.4 0.95 0.85  8.0682
 -49.4 0.95 0.87  8.0682
 -49.4 0.95 0.89  8.0682
 -49.4 0.95 0.91  8.0682
 -49.4 0.95 0.93  8.0682
 -49.4 0.95 0.95  8.0682
 -49.4 0.95 0.97  8.0682
 -49.4 0.95 0.99  8.0682

 -49.4 0.97 0.01  8.0682
 -49.4 0.97 0.03  8.0682
 -49.4 0.97 0.05  8.0682
 -49.4 0.97 0.07  8.0682
 -49.4 0.97 0.09  8.0682
 -49.4 0.97 0.11  8.0682
 -49.4 0.97 0.13  8.0682
 -49.4 0.97 0.15  8.0682
 -49.4 0.97 0.17  8.0682
 -49.4 0.97 0.19  8.0682
 -49.4 0.97 0.21  8.0682
 -49.4 0.97 0.23  8.0682
 -49.4 0.97 0.25  8.0682
 -49.4 0.97 0.27  8.0682
 -49.4 0.97 0.29  8.0682
 -49.4 0.97 0.31  8.0682
 -49.4 0.97 0.33  8.0682
 -49.4 0.97 0.35  8.0682
 -49.4 0.97 0.37  8.0682
 -49.4 0.97 0.39  8.0682
 -49.4 0.97 0.41  8.0682
 -49.4 0.97 0.43  8.0682
 -49.4 0.97 0.45  8.0682
 -49.4 0.97 0.47  8.0682
 -49.4 0.97 0.49  8.0682
 -49.4 0.97 0.51  8.0682
 -49.4 0.97 0.53  8.0682
 -49.4 0.97 0.55  8.0682
 -49.4 0.97 0.57  8.0682
 -49.4 0.97 0.59  8.0682
 -49.4 0.97 0.61  8.0682
 -49.4 0.97 0.63  8.0682
 -49.4 0.97 0.65  8.0682
 -49.4 0.97 0.67  8.0682
 -49.4 0.97 0.69  8.0682
 -49.4 0.97 0.71  8.0682
 -49.4 0.97 0.73  8.0682
 -49.4 0.97 0.75  8.0682
 -49.4 0.97 0.77  8.0682
 -49.4 0.97 0.79  8.0682
 -49.4 0.97 0.81  8.0682
 -49.4 0.97 0.83  8.0682
 -49.4 0.97 0.85  8.0682
 -49.4 0.97 0.87  8.0682
 -49.4 0.97 0.89  8.0682
 -49.4 0.97 0.91  8.0682
 -49.4 0.97 0.93  8.0682
 -49.4 0.97 0.95  8.0682
 -49.4 0.97 0.97  8.0682
 -49.4 0.97 0.99  8.0682

 -49.4 0.99 0.01  8.0682
 -49.4 0.99 0.03  8.0682
 -49.4 0.99 0.05  8.0682
 -49.4 0.99 0.07  8.0682
 -49.4 0.99 0.09  8.0682
 -49.4 0.99 0.11  8.0682
 -49.4 0.99 0.13  8.0682
 -49.4 0.99 0.15  8.0682
 -49.4 0.99 0.17  8.0682
 -49.4 0.99 0.19  8.0682
 -49.4 0.99 0.21  8.0682
 -49.4 0.99 0.23  8.0682
 -49.4 0.99 0.25  8.0682
 -49.4 0.99 0.27  8.0682
 -49.4 0.99 0.29  8.0682
 -49.4 0.99 0.31  8.0682
 -49.4 0.99 0.33  8.0682
 -49.4 0.99 0.35  8.0682
 -49.4 0.99 0.37  8.0682
 -49.4 0.99 0.39  8.0682
 -49.4 0.99 0.41  8.0682
 -49.4 0.99 0.43  8.0682
 -49.4 0.99 0.45  8.0682
 -49.4 0.99 0.47  8.0682
 -49.4 0.99 0.49  8.0682
 -49.4 0.99 0.51  8.0682
 -49.4 0.99 0.53  8.0682
 -49.4 0.99 0.55  8.0682
 -49.4 0.99 0.57  8.0682
 -49.4 0.99 0.59  8.0682
 -49.4 0.99 0.61  8.0682
 -49.4 0.99 0.63  8.0682
 -49.4 0.99 0.65  8.0682
 -49.4 0.99 0.67  8.0682
 -49.4 0.99 0.69  8.0682
 -49.4 0.99 0.71  8.0682
 -49.4 0.99 0.73  8.0682
 -49.4 0.99 0.75  8.0682
 -49.4 0.99 0.77  8.0682
 -49.4 0.99 0.79  8.0682
 -49.4 0.99 0.81  8.0682
 -49.4 0.99 0.83  8.0682
 -49.4 0.99 0.85  8.0682
 -49.4 0.99 0.87  8.0682
 -49.4 0.99 0.89  8.0682
 -49.4 0.99 0.91  8.0682
 -49.4 0.99 0.93  8.0682
 -49.4 0.99 0.95  8.0682
 -49.4 0.99 0.97  8.0682
 -49.4 0.99 0.99  8.0682

 -49 0.01 0.01  8.0682
 -49 0.01 0.03  8.0682
 -49 0.01 0.05  8.0682
 -49 0.01 0.07  8.0682
 -49 0.01 0.09  8.0682
 -49 0.01 0.11  8.0682
 -49 0.01 0.13  8.0682
 -49 0.01 0.15  8.0682
 -49 0.01 0.17  8.0682
 -49 0.01 0.19  8.0682
 -49 0.01 0.21  8.0682
 -49 0.01 0.23  8.0682
 -49 0.01 0.25  8.0682
 -49 0.01 0.27  8.0682
 -49 0.01 0.29  8.0682
 -49 0.01 0.31  8.0682
 -49 0.01 0.33  8.0682
 -49 0.01 0.35  8.0682
 -49 0.01 0.37  8.0682
 -49 0.01 0.39  8.0682
 -49 0.01 0.41  8.0682
 -49 0.01 0.43  8.0682
 -49 0.01 0.45  8.0682
 -49 0.01 0.47  8.0682
 -49 0.01 0.49  8.0682
 -49 0.01 0.51  8.0682
 -49 0.01 0.53  8.0682
 -49 0.01 0.55  8.0682
 -49 0.01 0.57  8.0682
 -49 0.01 0.59  8.0682
 -49 0.01 0.61  8.0682
 -49 0.01 0.63  8.0682
 -49 0.01 0.65  8.0682
 -49 0.01 0.67  8.0682
 -49 0.01 0.69  8.0682
 -49 0.01 0.71  8.0682
 -49 0.01 0.73  8.0682
 -49 0.01 0.75  8.0682
 -49 0.01 0.77  8.0682
 -49 0.01 0.79  8.0682
 -49 0.01 0.81  8.0682
 -49 0.01 0.83  8.0682
 -49 0.01 0.85  8.0682
 -49 0.01 0.87  8.0682
 -49 0.01 0.89  8.0682
 -49 0.01 0.91  8.0682
 -49 0.01 0.93  8.0682
 -49 0.01 0.95  8.0682
 -49 0.01 0.97  8.0682
 -49 0.01 0.99  8.0682

 -49 0.03 0.01  8.0682
 -49 0.03 0.03  8.0682
 -49 0.03 0.05  8.0682
 -49 0.03 0.07  8.0682
 -49 0.03 0.09  8.0682
 -49 0.03 0.11  8.0682
 -49 0.03 0.13  8.0682
 -49 0.03 0.15  8.0682
 -49 0.03 0.17  8.0682
 -49 0.03 0.19  8.0682
 -49 0.03 0.21  8.0682
 -49 0.03 0.23  8.0682
 -49 0.03 0.25  8.0682
 -49 0.03 0.27  8.0682
 -49 0.03 0.29  8.0682
 -49 0.03 0.31  8.0682
 -49 0.03 0.33  8.0682
 -49 0.03 0.35  8.0682
 -49 0.03 0.37  8.0682
 -49 0.03 0.39  8.0682
 -49 0.03 0.41  8.0682
 -49 0.03 0.43  8.0682
 -49 0.03 0.45  8.0682
 -49 0.03 0.47  8.0682
 -49 0.03 0.49  8.0682
 -49 0.03 0.51  8.0682
 -49 0.03 0.53  8.0682
 -49 0.03 0.55  8.0682
 -49 0.03 0.57  8.0682
 -49 0.03 0.59  8.0682
 -49 0.03 0.61  8.0682
 -49 0.03 0.63  8.0682
 -49 0.03 0.65  8.0682
 -49 0.03 0.67  8.0682
 -49 0.03 0.69  8.0682
 -49 0.03 0.71  8.0682
 -49 0.03 0.73  8.0682
 -49 0.03 0.75  8.0682
 -49 0.03 0.77  8.0682
 -49 0.03 0.79  8.0682
 -49 0.03 0.81  8.0682
 -49 0.03 0.83  8.0682
 -49 0.03 0.85  8.0682
 -49 0.03 0.87  8.0682
 -49 0.03 0.89  8.0682
 -49 0.03 0.91  8.0682
 -49 0.03 0.93  8.0682
 -49 0.03 0.95  8.0682
 -49 0.03 0.97  8.0682
 -49 0.03 0.99  8.0682

 -49 0.05 0.01  8.0682
 -49 0.05 0.03  8.0682
 -49 0.05 0.05  8.0682
 -49 0.05 0.07  8.0682
 -49 0.05 0.09  8.0682
 -49 0.05 0.11  8.0682
 -49 0.05 0.13  8.0682
 -49 0.05 0.15  8.0682
 -49 0.05 0.17  8.0682
 -49 0.05 0.19  8.0682
 -49 0.05 0.21  8.0682
 -49 0.05 0.23  8.0682
 -49 0.05 0.25  8.0682
 -49 0.05 0.27  8.0682
 -49 0.05 0.29  8.0682
 -49 0.05 0.31  8.0682
 -49 0.05 0.33  8.0682
 -49 0.05 0.35  8.0682
 -49 0.05 0.37  8.0682
 -49 0.05 0.39  8.0682
 -49 0.05 0.41  8.0682
 -49 0.05 0.43  8.0682
 -49 0.05 0.45  8.0682
 -49 0.05 0.47  8.0682
 -49 0.05 0.49  8.0682
 -49 0.05 0.51  8.0682
 -49 0.05 0.53  8.0682
 -49 0.05 0.55  8.0682
 -49 0.05 0.57  8.0682
 -49 0.05 0.59  8.0682
 -49 0.05 0.61  8.0682
 -49 0.05 0.63  8.0682
 -49 0.05 0.65  8.0682
 -49 0.05 0.67  8.0682
 -49 0.05 0.69  8.0682
 -49 0.05 0.71  8.0682
 -49 0.05 0.73  8.0682
 -49 0.05 0.75  8.0682
 -49 0.05 0.77  8.0682
 -49 0.05 0.79  8.0682
 -49 0.05 0.81  8.0682
 -49 0.05 0.83  8.0682
 -49 0.05 0.85  8.0682
 -49 0.05 0.87  8.0682
 -49 0.05 0.89  8.0682
 -49 0.05 0.91  8.0682
 -49 0.05 0.93  8.0682
 -49 0.05 0.95  8.0682
 -49 0.05 0.97  8.0682
 -49 0.05 0.99  8.0682

 -49 0.07 0.01  8.0682
 -49 0.07 0.03  8.0682
 -49 0.07 0.05  8.0682
 -49 0.07 0.07  8.0682
 -49 0.07 0.09  8.0682
 -49 0.07 0.11  8.0682
 -49 0.07 0.13  8.0682
 -49 0.07 0.15  8.0682
 -49 0.07 0.17  8.0682
 -49 0.07 0.19  8.0682
 -49 0.07 0.21  8.0682
 -49 0.07 0.23  8.0682
 -49 0.07 0.25  8.0682
 -49 0.07 0.27  8.0682
 -49 0.07 0.29  8.0682
 -49 0.07 0.31  8.0682
 -49 0.07 0.33  8.0682
 -49 0.07 0.35  8.0682
 -49 0.07 0.37  8.0682
 -49 0.07 0.39  8.0682
 -49 0.07 0.41  8.0682
 -49 0.07 0.43  8.0682
 -49 0.07 0.45  8.0682
 -49 0.07 0.47  8.0682
 -49 0.07 0.49  8.0682
 -49 0.07 0.51  8.0682
 -49 0.07 0.53  8.0682
 -49 0.07 0.55  8.0682
 -49 0.07 0.57  8.0682
 -49 0.07 0.59  8.0682
 -49 0.07 0.61  8.0682
 -49 0.07 0.63  8.0682
 -49 0.07 0.65  8.0682
 -49 0.07 0.67  8.0682
 -49 0.07 0.69  8.0682
 -49 0.07 0.71  8.0682
 -49 0.07 0.73  8.0682
 -49 0.07 0.75  8.0682
 -49 0.07 0.77  8.0682
 -49 0.07 0.79  8.0682
 -49 0.07 0.81  8.0682
 -49 0.07 0.83  8.0682
 -49 0.07 0.85  8.0682
 -49 0.07 0.87  8.0682
 -49 0.07 0.89  8.0682
 -49 0.07 0.91  8.0682
 -49 0.07 0.93  8.0682
 -49 0.07 0.95  8.0682
 -49 0.07 0.97  8.0682
 -49 0.07 0.99  8.0682

 -49 0.09 0.01  8.0682
 -49 0.09 0.03  8.0682
 -49 0.09 0.05  8.0682
 -49 0.09 0.07  8.0682
 -49 0.09 0.09  8.0682
 -49 0.09 0.11  8.0682
 -49 0.09 0.13  8.0682
 -49 0.09 0.15  8.0682
 -49 0.09 0.17  8.0682
 -49 0.09 0.19  8.0682
 -49 0.09 0.21  8.0682
 -49 0.09 0.23  8.0682
 -49 0.09 0.25  8.0682
 -49 0.09 0.27  8.0682
 -49 0.09 0.29  8.0682
 -49 0.09 0.31  8.0682
 -49 0.09 0.33  8.0682
 -49 0.09 0.35  8.0682
 -49 0.09 0.37  8.0682
 -49 0.09 0.39  8.0682
 -49 0.09 0.41  8.0682
 -49 0.09 0.43  8.0682
 -49 0.09 0.45  8.0682
 -49 0.09 0.47  8.0682
 -49 0.09 0.49  8.0682
 -49 0.09 0.51  8.0682
 -49 0.09 0.53  8.0682
 -49 0.09 0.55  8.0682
 -49 0.09 0.57  8.0682
 -49 0.09 0.59  8.0682
 -49 0.09 0.61  8.0682
 -49 0.09 0.63  8.0682
 -49 0.09 0.65  8.0682
 -49 0.09 0.67  8.0682
 -49 0.09 0.69  8.0682
 -49 0.09 0.71  8.0682
 -49 0.09 0.73  8.0682
 -49 0.09 0.75  8.0682
 -49 0.09 0.77  8.0682
 -49 0.09 0.79  8.0682
 -49 0.09 0.81  8.0682
 -49 0.09 0.83  8.0682
 -49 0.09 0.85  8.0682
 -49 0.09 0.87  8.0682
 -49 0.09 0.89  8.0682
 -49 0.09 0.91  8.0682
 -49 0.09 0.93  8.0682
 -49 0.09 0.95  8.0682
 -49 0.09 0.97  8.0682
 -49 0.09 0.99  8.0682

 -49 0.11 0.01  8.0682
 -49 0.11 0.03  8.0682
 -49 0.11 0.05  8.0682
 -49 0.11 0.07  8.0682
 -49 0.11 0.09  8.0682
 -49 0.11 0.11  8.0682
 -49 0.11 0.13  8.0682
 -49 0.11 0.15  8.0682
 -49 0.11 0.17  8.0682
 -49 0.11 0.19  8.0682
 -49 0.11 0.21  8.0682
 -49 0.11 0.23  8.0682
 -49 0.11 0.25  8.0682
 -49 0.11 0.27  8.0682
 -49 0.11 0.29  8.0682
 -49 0.11 0.31  8.0682
 -49 0.11 0.33  8.0682
 -49 0.11 0.35  8.0682
 -49 0.11 0.37  8.0682
 -49 0.11 0.39  8.0682
 -49 0.11 0.41  8.0682
 -49 0.11 0.43  8.0682
 -49 0.11 0.45  8.0682
 -49 0.11 0.47  8.0682
 -49 0.11 0.49  8.0682
 -49 0.11 0.51  8.0682
 -49 0.11 0.53  8.0682
 -49 0.11 0.55  8.0682
 -49 0.11 0.57  8.0682
 -49 0.11 0.59  8.0682
 -49 0.11 0.61  8.0682
 -49 0.11 0.63  8.0682
 -49 0.11 0.65  8.0682
 -49 0.11 0.67  8.0682
 -49 0.11 0.69  8.0682
 -49 0.11 0.71  8.0682
 -49 0.11 0.73  8.0682
 -49 0.11 0.75  8.0682
 -49 0.11 0.77  8.0682
 -49 0.11 0.79  8.0682
 -49 0.11 0.81  8.0682
 -49 0.11 0.83  8.0682
 -49 0.11 0.85  8.0682
 -49 0.11 0.87  8.0682
 -49 0.11 0.89  8.0682
 -49 0.11 0.91  8.0682
 -49 0.11 0.93  8.0682
 -49 0.11 0.95  8.0682
 -49 0.11 0.97  8.0682
 -49 0.11 0.99  8.0682

 -49 0.13 0.01  8.0682
 -49 0.13 0.03  8.0682
 -49 0.13 0.05  8.0682
 -49 0.13 0.07  8.0682
 -49 0.13 0.09  8.0682
 -49 0.13 0.11  8.0682
 -49 0.13 0.13  8.0682
 -49 0.13 0.15  8.0682
 -49 0.13 0.17  8.0682
 -49 0.13 0.19  8.0682
 -49 0.13 0.21  8.0682
 -49 0.13 0.23  8.0682
 -49 0.13 0.25  8.0682
 -49 0.13 0.27  8.0682
 -49 0.13 0.29  8.0682
 -49 0.13 0.31  8.0682
 -49 0.13 0.33  8.0682
 -49 0.13 0.35  8.0682
 -49 0.13 0.37  8.0682
 -49 0.13 0.39  8.0682
 -49 0.13 0.41  8.0682
 -49 0.13 0.43  8.0682
 -49 0.13 0.45  8.0682
 -49 0.13 0.47  8.0682
 -49 0.13 0.49  8.0682
 -49 0.13 0.51  8.0682
 -49 0.13 0.53  8.0682
 -49 0.13 0.55  8.0682
 -49 0.13 0.57  8.0682
 -49 0.13 0.59  8.0682
 -49 0.13 0.61  8.0682
 -49 0.13 0.63  8.0682
 -49 0.13 0.65  8.0682
 -49 0.13 0.67  8.0682
 -49 0.13 0.69  8.0682
 -49 0.13 0.71  8.0682
 -49 0.13 0.73  8.0682
 -49 0.13 0.75  8.0682
 -49 0.13 0.77  8.0682
 -49 0.13 0.79  8.0682
 -49 0.13 0.81  8.0682
 -49 0.13 0.83  8.0682
 -49 0.13 0.85  8.0682
 -49 0.13 0.87  8.0682
 -49 0.13 0.89  8.0682
 -49 0.13 0.91  8.0682
 -49 0.13 0.93  8.0682
 -49 0.13 0.95  8.0682
 -49 0.13 0.97  8.0682
 -49 0.13 0.99  8.0682

 -49 0.15 0.01  8.0682
 -49 0.15 0.03  8.0682
 -49 0.15 0.05  8.0682
 -49 0.15 0.07  8.0682
 -49 0.15 0.09  8.0682
 -49 0.15 0.11  8.0682
 -49 0.15 0.13  8.0682
 -49 0.15 0.15  8.0682
 -49 0.15 0.17  8.0682
 -49 0.15 0.19  8.0682
 -49 0.15 0.21  8.0682
 -49 0.15 0.23  8.0682
 -49 0.15 0.25  8.0682
 -49 0.15 0.27  8.0682
 -49 0.15 0.29  8.0682
 -49 0.15 0.31  8.0682
 -49 0.15 0.33  8.0682
 -49 0.15 0.35  8.0682
 -49 0.15 0.37  8.0682
 -49 0.15 0.39  8.0682
 -49 0.15 0.41  8.0682
 -49 0.15 0.43  8.0682
 -49 0.15 0.45  8.0682
 -49 0.15 0.47  8.0682
 -49 0.15 0.49  8.0682
 -49 0.15 0.51  8.0682
 -49 0.15 0.53  8.0682
 -49 0.15 0.55  8.0682
 -49 0.15 0.57  8.0682
 -49 0.15 0.59  8.0682
 -49 0.15 0.61  8.0682
 -49 0.15 0.63  8.0682
 -49 0.15 0.65  8.0682
 -49 0.15 0.67  8.0682
 -49 0.15 0.69  8.0682
 -49 0.15 0.71  8.0682
 -49 0.15 0.73  8.0682
 -49 0.15 0.75  8.0682
 -49 0.15 0.77  8.0682
 -49 0.15 0.79  8.0682
 -49 0.15 0.81  8.0682
 -49 0.15 0.83  8.0682
 -49 0.15 0.85  8.0682
 -49 0.15 0.87  8.0682
 -49 0.15 0.89  8.0682
 -49 0.15 0.91  8.0682
 -49 0.15 0.93  8.0682
 -49 0.15 0.95  8.0682
 -49 0.15 0.97  8.0682
 -49 0.15 0.99  8.0682

 -49 0.17 0.01  8.0682
 -49 0.17 0.03  8.0682
 -49 0.17 0.05  8.0682
 -49 0.17 0.07  8.0682
 -49 0.17 0.09  8.0682
 -49 0.17 0.11  8.0682
 -49 0.17 0.13  8.0682
 -49 0.17 0.15  8.0682
 -49 0.17 0.17  8.0682
 -49 0.17 0.19  8.0682
 -49 0.17 0.21  8.0682
 -49 0.17 0.23  8.0682
 -49 0.17 0.25  8.0682
 -49 0.17 0.27  8.0682
 -49 0.17 0.29  8.0682
 -49 0.17 0.31  8.0682
 -49 0.17 0.33  8.0682
 -49 0.17 0.35  8.0682
 -49 0.17 0.37  8.0682
 -49 0.17 0.39  8.0682
 -49 0.17 0.41  8.0682
 -49 0.17 0.43  8.0682
 -49 0.17 0.45  8.0682
 -49 0.17 0.47  8.0682
 -49 0.17 0.49  8.0682
 -49 0.17 0.51  8.0682
 -49 0.17 0.53  8.0682
 -49 0.17 0.55  8.0682
 -49 0.17 0.57  8.0682
 -49 0.17 0.59  8.0682
 -49 0.17 0.61  8.0682
 -49 0.17 0.63  8.0682
 -49 0.17 0.65  8.0682
 -49 0.17 0.67  8.0682
 -49 0.17 0.69  8.0682
 -49 0.17 0.71  8.0682
 -49 0.17 0.73  8.0682
 -49 0.17 0.75  8.0682
 -49 0.17 0.77  8.0682
 -49 0.17 0.79  8.0682
 -49 0.17 0.81  8.0682
 -49 0.17 0.83  8.0682
 -49 0.17 0.85  8.0682
 -49 0.17 0.87  8.0682
 -49 0.17 0.89  8.0682
 -49 0.17 0.91  8.0682
 -49 0.17 0.93  8.0682
 -49 0.17 0.95  8.0682
 -49 0.17 0.97  8.0682
 -49 0.17 0.99  8.0682

 -49 0.19 0.01  8.0682
 -49 0.19 0.03  8.0682
 -49 0.19 0.05  8.0682
 -49 0.19 0.07  8.0682
 -49 0.19 0.09  8.0682
 -49 0.19 0.11  8.0682
 -49 0.19 0.13  8.0682
 -49 0.19 0.15  8.0682
 -49 0.19 0.17  8.0682
 -49 0.19 0.19  8.0682
 -49 0.19 0.21  8.0682
 -49 0.19 0.23  8.0682
 -49 0.19 0.25  8.0682
 -49 0.19 0.27  8.0682
 -49 0.19 0.29  8.0682
 -49 0.19 0.31  8.0682
 -49 0.19 0.33  8.0682
 -49 0.19 0.35  8.0682
 -49 0.19 0.37  8.0682
 -49 0.19 0.39  8.0682
 -49 0.19 0.41  8.0682
 -49 0.19 0.43  8.0682
 -49 0.19 0.45  8.0682
 -49 0.19 0.47  8.0682
 -49 0.19 0.49  8.0682
 -49 0.19 0.51  8.0682
 -49 0.19 0.53  8.0682
 -49 0.19 0.55  8.0682
 -49 0.19 0.57  8.0682
 -49 0.19 0.59  8.0682
 -49 0.19 0.61  8.0682
 -49 0.19 0.63  8.0682
 -49 0.19 0.65  8.0682
 -49 0.19 0.67  8.0682
 -49 0.19 0.69  8.0682
 -49 0.19 0.71  8.0682
 -49 0.19 0.73  8.0682
 -49 0.19 0.75  8.0682
 -49 0.19 0.77  8.0682
 -49 0.19 0.79  8.0682
 -49 0.19 0.81  8.0682
 -49 0.19 0.83  8.0682
 -49 0.19 0.85  8.0682
 -49 0.19 0.87  8.0682
 -49 0.19 0.89  8.0682
 -49 0.19 0.91  8.0682
 -49 0.19 0.93  8.0682
 -49 0.19 0.95  8.0682
 -49 0.19 0.97  8.0682
 -49 0.19 0.99  8.0682

 -49 0.21 0.01  8.0682
 -49 0.21 0.03  8.0682
 -49 0.21 0.05  8.0682
 -49 0.21 0.07  8.0682
 -49 0.21 0.09  8.0682
 -49 0.21 0.11  8.0682
 -49 0.21 0.13  8.0682
 -49 0.21 0.15  8.0682
 -49 0.21 0.17  8.0682
 -49 0.21 0.19  8.0682
 -49 0.21 0.21  8.0682
 -49 0.21 0.23  8.0682
 -49 0.21 0.25  8.0682
 -49 0.21 0.27  8.0682
 -49 0.21 0.29  8.0682
 -49 0.21 0.31  8.0682
 -49 0.21 0.33  8.0682
 -49 0.21 0.35  8.0682
 -49 0.21 0.37  8.0682
 -49 0.21 0.39  8.0682
 -49 0.21 0.41  8.0682
 -49 0.21 0.43  8.0682
 -49 0.21 0.45  8.0682
 -49 0.21 0.47  8.0682
 -49 0.21 0.49  8.0682
 -49 0.21 0.51  8.0682
 -49 0.21 0.53  8.0682
 -49 0.21 0.55  8.0682
 -49 0.21 0.57  8.0682
 -49 0.21 0.59  8.0682
 -49 0.21 0.61  8.0682
 -49 0.21 0.63  8.0682
 -49 0.21 0.65  8.0682
 -49 0.21 0.67  8.0682
 -49 0.21 0.69  8.0682
 -49 0.21 0.71  8.0682
 -49 0.21 0.73  8.0682
 -49 0.21 0.75  8.0682
 -49 0.21 0.77  8.0682
 -49 0.21 0.79  8.0682
 -49 0.21 0.81  8.0682
 -49 0.21 0.83  8.0682
 -49 0.21 0.85  8.0682
 -49 0.21 0.87  8.0682
 -49 0.21 0.89  8.0682
 -49 0.21 0.91  8.0682
 -49 0.21 0.93  8.0682
 -49 0.21 0.95  8.0682
 -49 0.21 0.97  8.0682
 -49 0.21 0.99  8.0682

 -49 0.23 0.01  8.0682
 -49 0.23 0.03  8.0682
 -49 0.23 0.05  8.0682
 -49 0.23 0.07  8.0682
 -49 0.23 0.09  8.0682
 -49 0.23 0.11  8.0682
 -49 0.23 0.13  8.0682
 -49 0.23 0.15  8.0682
 -49 0.23 0.17  8.0682
 -49 0.23 0.19  8.0682
 -49 0.23 0.21  8.0682
 -49 0.23 0.23  8.0682
 -49 0.23 0.25  8.0682
 -49 0.23 0.27  8.0682
 -49 0.23 0.29  8.0682
 -49 0.23 0.31  8.0682
 -49 0.23 0.33  8.0682
 -49 0.23 0.35  8.0682
 -49 0.23 0.37  8.0682
 -49 0.23 0.39  8.0682
 -49 0.23 0.41  8.0682
 -49 0.23 0.43  8.0682
 -49 0.23 0.45  8.0682
 -49 0.23 0.47  8.0682
 -49 0.23 0.49  8.0682
 -49 0.23 0.51  8.0682
 -49 0.23 0.53  8.0682
 -49 0.23 0.55  8.0682
 -49 0.23 0.57  8.0682
 -49 0.23 0.59  8.0682
 -49 0.23 0.61  8.0682
 -49 0.23 0.63  8.0682
 -49 0.23 0.65  8.0682
 -49 0.23 0.67  8.0682
 -49 0.23 0.69  8.0682
 -49 0.23 0.71  8.0682
 -49 0.23 0.73  8.0682
 -49 0.23 0.75  8.0682
 -49 0.23 0.77  8.0682
 -49 0.23 0.79  8.0682
 -49 0.23 0.81  8.0682
 -49 0.23 0.83  8.0682
 -49 0.23 0.85  8.0682
 -49 0.23 0.87  8.0682
 -49 0.23 0.89  8.0682
 -49 0.23 0.91  8.0682
 -49 0.23 0.93  8.0682
 -49 0.23 0.95  8.0682
 -49 0.23 0.97  8.0682
 -49 0.23 0.99  8.0682

 -49 0.25 0.01  8.0682
 -49 0.25 0.03  8.0682
 -49 0.25 0.05  8.0682
 -49 0.25 0.07  8.0682
 -49 0.25 0.09  8.0682
 -49 0.25 0.11  8.0682
 -49 0.25 0.13  8.0682
 -49 0.25 0.15  8.0682
 -49 0.25 0.17  8.0682
 -49 0.25 0.19  8.0682
 -49 0.25 0.21  8.0682
 -49 0.25 0.23  8.0682
 -49 0.25 0.25  8.0682
 -49 0.25 0.27  8.0682
 -49 0.25 0.29  8.0682
 -49 0.25 0.31  8.0682
 -49 0.25 0.33  8.0682
 -49 0.25 0.35  8.0682
 -49 0.25 0.37  8.0682
 -49 0.25 0.39  8.0682
 -49 0.25 0.41  8.0682
 -49 0.25 0.43  8.0682
 -49 0.25 0.45  8.0682
 -49 0.25 0.47  8.0682
 -49 0.25 0.49  8.0682
 -49 0.25 0.51  8.0682
 -49 0.25 0.53  8.0682
 -49 0.25 0.55  8.0682
 -49 0.25 0.57  8.0682
 -49 0.25 0.59  8.0682
 -49 0.25 0.61  8.0682
 -49 0.25 0.63  8.0682
 -49 0.25 0.65  8.0682
 -49 0.25 0.67  8.0682
 -49 0.25 0.69  8.0682
 -49 0.25 0.71  8.0682
 -49 0.25 0.73  8.0682
 -49 0.25 0.75  8.0682
 -49 0.25 0.77  8.0682
 -49 0.25 0.79  8.0682
 -49 0.25 0.81  8.0682
 -49 0.25 0.83  8.0682
 -49 0.25 0.85  8.0682
 -49 0.25 0.87  8.0682
 -49 0.25 0.89  8.0682
 -49 0.25 0.91  8.0682
 -49 0.25 0.93  8.0682
 -49 0.25 0.95  8.0682
 -49 0.25 0.97  8.0682
 -49 0.25 0.99  8.0682

 -49 0.27 0.01  8.0682
 -49 0.27 0.03  8.0682
 -49 0.27 0.05  8.0682
 -49 0.27 0.07  8.0682
 -49 0.27 0.09  8.0682
 -49 0.27 0.11  8.0682
 -49 0.27 0.13  8.0682
 -49 0.27 0.15  8.0682
 -49 0.27 0.17  8.0682
 -49 0.27 0.19  8.0682
 -49 0.27 0.21  8.0682
 -49 0.27 0.23  8.0682
 -49 0.27 0.25  8.0682
 -49 0.27 0.27  8.0682
 -49 0.27 0.29  8.0682
 -49 0.27 0.31  8.0682
 -49 0.27 0.33  8.0682
 -49 0.27 0.35  8.0682
 -49 0.27 0.37  8.0682
 -49 0.27 0.39  8.0682
 -49 0.27 0.41  8.0682
 -49 0.27 0.43  8.0682
 -49 0.27 0.45  8.0682
 -49 0.27 0.47  8.0682
 -49 0.27 0.49  8.0682
 -49 0.27 0.51  8.0682
 -49 0.27 0.53  8.0682
 -49 0.27 0.55  8.0682
 -49 0.27 0.57  8.0682
 -49 0.27 0.59  8.0682
 -49 0.27 0.61  8.0682
 -49 0.27 0.63  8.0682
 -49 0.27 0.65  8.0682
 -49 0.27 0.67  8.0682
 -49 0.27 0.69  8.0682
 -49 0.27 0.71  8.0682
 -49 0.27 0.73  8.0682
 -49 0.27 0.75  8.0682
 -49 0.27 0.77  8.0682
 -49 0.27 0.79  8.0682
 -49 0.27 0.81  8.0682
 -49 0.27 0.83  8.0682
 -49 0.27 0.85  8.0682
 -49 0.27 0.87  8.0682
 -49 0.27 0.89  8.0682
 -49 0.27 0.91  8.0682
 -49 0.27 0.93  8.0682
 -49 0.27 0.95  8.0682
 -49 0.27 0.97  8.0682
 -49 0.27 0.99  8.0682

 -49 0.29 0.01  8.0682
 -49 0.29 0.03  8.0682
 -49 0.29 0.05  8.0682
 -49 0.29 0.07  8.0682
 -49 0.29 0.09  8.0682
 -49 0.29 0.11  8.0682
 -49 0.29 0.13  8.0682
 -49 0.29 0.15  8.0682
 -49 0.29 0.17  8.0682
 -49 0.29 0.19  8.0682
 -49 0.29 0.21  8.0682
 -49 0.29 0.23  8.0682
 -49 0.29 0.25  8.0682
 -49 0.29 0.27  8.0682
 -49 0.29 0.29  8.0682
 -49 0.29 0.31  8.0682
 -49 0.29 0.33  8.0682
 -49 0.29 0.35  8.0682
 -49 0.29 0.37  8.0682
 -49 0.29 0.39  8.0682
 -49 0.29 0.41  8.0682
 -49 0.29 0.43  8.0682
 -49 0.29 0.45  8.0682
 -49 0.29 0.47  8.0682
 -49 0.29 0.49  8.0682
 -49 0.29 0.51  8.0682
 -49 0.29 0.53  8.0682
 -49 0.29 0.55  8.0682
 -49 0.29 0.57  8.0682
 -49 0.29 0.59  8.0682
 -49 0.29 0.61  8.0682
 -49 0.29 0.63  8.0682
 -49 0.29 0.65  8.0682
 -49 0.29 0.67  8.0682
 -49 0.29 0.69  8.0682
 -49 0.29 0.71  8.0682
 -49 0.29 0.73  8.0682
 -49 0.29 0.75  8.0682
 -49 0.29 0.77  8.0682
 -49 0.29 0.79  8.0682
 -49 0.29 0.81  8.0682
 -49 0.29 0.83  8.0682
 -49 0.29 0.85  8.0682
 -49 0.29 0.87  8.0682
 -49 0.29 0.89  8.0682
 -49 0.29 0.91  8.0682
 -49 0.29 0.93  8.0682
 -49 0.29 0.95  8.0682
 -49 0.29 0.97  8.0682
 -49 0.29 0.99  8.0682

 -49 0.31 0.01  8.0682
 -49 0.31 0.03  8.0682
 -49 0.31 0.05  8.0682
 -49 0.31 0.07  8.0682
 -49 0.31 0.09  8.0682
 -49 0.31 0.11  8.0682
 -49 0.31 0.13  8.0682
 -49 0.31 0.15  8.0682
 -49 0.31 0.17  8.0682
 -49 0.31 0.19  8.0682
 -49 0.31 0.21  8.0682
 -49 0.31 0.23  8.0682
 -49 0.31 0.25  8.0682
 -49 0.31 0.27  8.0682
 -49 0.31 0.29  8.0682
 -49 0.31 0.31  8.0682
 -49 0.31 0.33  8.0682
 -49 0.31 0.35  8.0682
 -49 0.31 0.37  8.0682
 -49 0.31 0.39  8.0682
 -49 0.31 0.41  8.0682
 -49 0.31 0.43  8.0682
 -49 0.31 0.45  8.0682
 -49 0.31 0.47  8.0682
 -49 0.31 0.49  8.0682
 -49 0.31 0.51  8.0682
 -49 0.31 0.53  8.0682
 -49 0.31 0.55  8.0682
 -49 0.31 0.57  8.0682
 -49 0.31 0.59  8.0682
 -49 0.31 0.61  8.0682
 -49 0.31 0.63  8.0682
 -49 0.31 0.65  8.0682
 -49 0.31 0.67  8.0682
 -49 0.31 0.69  8.0682
 -49 0.31 0.71  8.0682
 -49 0.31 0.73  8.0682
 -49 0.31 0.75  8.0682
 -49 0.31 0.77  8.0682
 -49 0.31 0.79  8.0682
 -49 0.31 0.81  8.0682
 -49 0.31 0.83  8.0682
 -49 0.31 0.85  8.0682
 -49 0.31 0.87  8.0682
 -49 0.31 0.89  8.0682
 -49 0.31 0.91  8.0682
 -49 0.31 0.93  8.0682
 -49 0.31 0.95  8.0682
 -49 0.31 0.97  8.0682
 -49 0.31 0.99  8.0682

 -49 0.33 0.01  8.0682
 -49 0.33 0.03  8.0682
 -49 0.33 0.05  8.0682
 -49 0.33 0.07  8.0682
 -49 0.33 0.09  8.0682
 -49 0.33 0.11  8.0682
 -49 0.33 0.13  8.0682
 -49 0.33 0.15  8.0682
 -49 0.33 0.17  8.0682
 -49 0.33 0.19  8.0682
 -49 0.33 0.21  8.0682
 -49 0.33 0.23  8.0682
 -49 0.33 0.25  8.0682
 -49 0.33 0.27  8.0682
 -49 0.33 0.29  8.0682
 -49 0.33 0.31  8.0682
 -49 0.33 0.33  8.0682
 -49 0.33 0.35  8.0682
 -49 0.33 0.37  8.0682
 -49 0.33 0.39  8.0682
 -49 0.33 0.41  8.0682
 -49 0.33 0.43  8.0682
 -49 0.33 0.45  8.0682
 -49 0.33 0.47  8.0682
 -49 0.33 0.49  8.0682
 -49 0.33 0.51  8.0682
 -49 0.33 0.53  8.0682
 -49 0.33 0.55  8.0682
 -49 0.33 0.57  8.0682
 -49 0.33 0.59  8.0682
 -49 0.33 0.61  8.0682
 -49 0.33 0.63  8.0682
 -49 0.33 0.65  8.0682
 -49 0.33 0.67  8.0682
 -49 0.33 0.69  8.0682
 -49 0.33 0.71  8.0682
 -49 0.33 0.73  8.0682
 -49 0.33 0.75  8.0682
 -49 0.33 0.77  8.0682
 -49 0.33 0.79  8.0682
 -49 0.33 0.81  8.0682
 -49 0.33 0.83  8.0682
 -49 0.33 0.85  8.0682
 -49 0.33 0.87  8.0682
 -49 0.33 0.89  8.0682
 -49 0.33 0.91  8.0682
 -49 0.33 0.93  8.0682
 -49 0.33 0.95  8.0682
 -49 0.33 0.97  8.0682
 -49 0.33 0.99  8.0682

 -49 0.35 0.01  8.0682
 -49 0.35 0.03  8.0682
 -49 0.35 0.05  8.0682
 -49 0.35 0.07  8.0682
 -49 0.35 0.09  8.0682
 -49 0.35 0.11  8.0682
 -49 0.35 0.13  8.0682
 -49 0.35 0.15  8.0682
 -49 0.35 0.17  8.0682
 -49 0.35 0.19  8.0682
 -49 0.35 0.21  8.0682
 -49 0.35 0.23  8.0682
 -49 0.35 0.25  8.0682
 -49 0.35 0.27  8.0682
 -49 0.35 0.29  8.0682
 -49 0.35 0.31  8.0682
 -49 0.35 0.33  8.0682
 -49 0.35 0.35  8.0682
 -49 0.35 0.37  8.0682
 -49 0.35 0.39  8.0682
 -49 0.35 0.41  8.0682
 -49 0.35 0.43  8.0682
 -49 0.35 0.45  8.0682
 -49 0.35 0.47  8.0682
 -49 0.35 0.49  8.0682
 -49 0.35 0.51  8.0682
 -49 0.35 0.53  8.0682
 -49 0.35 0.55  8.0682
 -49 0.35 0.57  8.0682
 -49 0.35 0.59  8.0682
 -49 0.35 0.61  8.0682
 -49 0.35 0.63  8.0682
 -49 0.35 0.65  8.0682
 -49 0.35 0.67  8.0682
 -49 0.35 0.69  8.0682
 -49 0.35 0.71  8.0682
 -49 0.35 0.73  8.0682
 -49 0.35 0.75  8.0682
 -49 0.35 0.77  8.0682
 -49 0.35 0.79  8.0682
 -49 0.35 0.81  8.0682
 -49 0.35 0.83  8.0682
 -49 0.35 0.85  8.0682
 -49 0.35 0.87  8.0682
 -49 0.35 0.89  8.0682
 -49 0.35 0.91  8.0682
 -49 0.35 0.93  8.0682
 -49 0.35 0.95  8.0682
 -49 0.35 0.97  8.0682
 -49 0.35 0.99  8.0682

 -49 0.37 0.01  8.0682
 -49 0.37 0.03  8.0682
 -49 0.37 0.05  8.0682
 -49 0.37 0.07  8.0682
 -49 0.37 0.09  8.0682
 -49 0.37 0.11  8.0682
 -49 0.37 0.13  8.0682
 -49 0.37 0.15  8.0682
 -49 0.37 0.17  8.0682
 -49 0.37 0.19  8.0682
 -49 0.37 0.21  8.0682
 -49 0.37 0.23  8.0682
 -49 0.37 0.25  8.0682
 -49 0.37 0.27  8.0682
 -49 0.37 0.29  8.0682
 -49 0.37 0.31  8.0682
 -49 0.37 0.33  8.0682
 -49 0.37 0.35  8.0682
 -49 0.37 0.37  8.0682
 -49 0.37 0.39  8.0682
 -49 0.37 0.41  8.0682
 -49 0.37 0.43  8.0682
 -49 0.37 0.45  8.0682
 -49 0.37 0.47  8.0682
 -49 0.37 0.49  8.0682
 -49 0.37 0.51  8.0682
 -49 0.37 0.53  8.0682
 -49 0.37 0.55  8.0682
 -49 0.37 0.57  8.0682
 -49 0.37 0.59  8.0682
 -49 0.37 0.61  8.0682
 -49 0.37 0.63  8.0682
 -49 0.37 0.65  8.0682
 -49 0.37 0.67  8.0682
 -49 0.37 0.69  8.0682
 -49 0.37 0.71  8.0682
 -49 0.37 0.73  8.0682
 -49 0.37 0.75  8.0682
 -49 0.37 0.77  8.0682
 -49 0.37 0.79  8.0682
 -49 0.37 0.81  8.0682
 -49 0.37 0.83  8.0682
 -49 0.37 0.85  8.0682
 -49 0.37 0.87  8.0682
 -49 0.37 0.89  8.0682
 -49 0.37 0.91  8.0682
 -49 0.37 0.93  8.0682
 -49 0.37 0.95  8.0682
 -49 0.37 0.97  8.0682
 -49 0.37 0.99  8.0682

 -49 0.39 0.01  8.0682
 -49 0.39 0.03  8.0682
 -49 0.39 0.05  8.0682
 -49 0.39 0.07  8.0682
 -49 0.39 0.09  8.0682
 -49 0.39 0.11  8.0682
 -49 0.39 0.13  8.0682
 -49 0.39 0.15  8.0682
 -49 0.39 0.17  8.0682
 -49 0.39 0.19  8.0682
 -49 0.39 0.21  8.0682
 -49 0.39 0.23  8.0682
 -49 0.39 0.25  8.0682
 -49 0.39 0.27  8.0682
 -49 0.39 0.29  8.0682
 -49 0.39 0.31  8.0682
 -49 0.39 0.33  8.0682
 -49 0.39 0.35  8.0682
 -49 0.39 0.37  8.0682
 -49 0.39 0.39  8.0682
 -49 0.39 0.41  8.0682
 -49 0.39 0.43  8.0682
 -49 0.39 0.45  8.0682
 -49 0.39 0.47  8.0682
 -49 0.39 0.49  8.0682
 -49 0.39 0.51  8.0682
 -49 0.39 0.53  8.0682
 -49 0.39 0.55  8.0682
 -49 0.39 0.57  8.0682
 -49 0.39 0.59  8.0682
 -49 0.39 0.61  8.0682
 -49 0.39 0.63  8.0682
 -49 0.39 0.65  8.0682
 -49 0.39 0.67  8.0682
 -49 0.39 0.69  8.0682
 -49 0.39 0.71  8.0682
 -49 0.39 0.73  8.0682
 -49 0.39 0.75  8.0682
 -49 0.39 0.77  8.0682
 -49 0.39 0.79  8.0682
 -49 0.39 0.81  8.0682
 -49 0.39 0.83  8.0682
 -49 0.39 0.85  8.0682
 -49 0.39 0.87  8.0682
 -49 0.39 0.89  8.0682
 -49 0.39 0.91  8.0682
 -49 0.39 0.93  8.0682
 -49 0.39 0.95  8.0682
 -49 0.39 0.97  8.0682
 -49 0.39 0.99  8.0682

 -49 0.41 0.01  8.0682
 -49 0.41 0.03  8.0682
 -49 0.41 0.05  8.0682
 -49 0.41 0.07  8.0682
 -49 0.41 0.09  8.0682
 -49 0.41 0.11  8.0682
 -49 0.41 0.13  8.0682
 -49 0.41 0.15  8.0682
 -49 0.41 0.17  8.0682
 -49 0.41 0.19  8.0682
 -49 0.41 0.21  8.0682
 -49 0.41 0.23  8.0682
 -49 0.41 0.25  8.0682
 -49 0.41 0.27  8.0682
 -49 0.41 0.29  8.0682
 -49 0.41 0.31  8.0682
 -49 0.41 0.33  8.0682
 -49 0.41 0.35  8.0682
 -49 0.41 0.37  8.0682
 -49 0.41 0.39  8.0682
 -49 0.41 0.41  8.0682
 -49 0.41 0.43  8.0682
 -49 0.41 0.45  8.0682
 -49 0.41 0.47  8.0682
 -49 0.41 0.49  8.0682
 -49 0.41 0.51  8.0682
 -49 0.41 0.53  8.0682
 -49 0.41 0.55  8.0682
 -49 0.41 0.57  8.0682
 -49 0.41 0.59  8.0682
 -49 0.41 0.61  8.0682
 -49 0.41 0.63  8.0682
 -49 0.41 0.65  8.0682
 -49 0.41 0.67  8.0682
 -49 0.41 0.69  8.0682
 -49 0.41 0.71  8.0682
 -49 0.41 0.73  8.0682
 -49 0.41 0.75  8.0682
 -49 0.41 0.77  8.0682
 -49 0.41 0.79  8.0682
 -49 0.41 0.81  8.0682
 -49 0.41 0.83  8.0682
 -49 0.41 0.85  8.0682
 -49 0.41 0.87  8.0682
 -49 0.41 0.89  8.0682
 -49 0.41 0.91  8.0682
 -49 0.41 0.93  8.0682
 -49 0.41 0.95  8.0682
 -49 0.41 0.97  8.0682
 -49 0.41 0.99  8.0682

 -49 0.43 0.01  8.0682
 -49 0.43 0.03  8.0682
 -49 0.43 0.05  8.0682
 -49 0.43 0.07  8.0682
 -49 0.43 0.09  8.0682
 -49 0.43 0.11  8.0682
 -49 0.43 0.13  8.0682
 -49 0.43 0.15  8.0682
 -49 0.43 0.17  8.0682
 -49 0.43 0.19  8.0682
 -49 0.43 0.21  8.0682
 -49 0.43 0.23  8.0682
 -49 0.43 0.25  8.0682
 -49 0.43 0.27  8.0682
 -49 0.43 0.29  8.0682
 -49 0.43 0.31  8.0682
 -49 0.43 0.33  8.0682
 -49 0.43 0.35  8.0682
 -49 0.43 0.37  8.0682
 -49 0.43 0.39  8.0682
 -49 0.43 0.41  8.0682
 -49 0.43 0.43  8.0682
 -49 0.43 0.45  8.0682
 -49 0.43 0.47  8.0682
 -49 0.43 0.49  8.0682
 -49 0.43 0.51  8.0682
 -49 0.43 0.53  8.0682
 -49 0.43 0.55  8.0682
 -49 0.43 0.57  8.0682
 -49 0.43 0.59  8.0682
 -49 0.43 0.61  8.0682
 -49 0.43 0.63  8.0682
 -49 0.43 0.65  8.0682
 -49 0.43 0.67  8.0682
 -49 0.43 0.69  8.0682
 -49 0.43 0.71  8.0682
 -49 0.43 0.73  8.0682
 -49 0.43 0.75  8.0682
 -49 0.43 0.77  8.0682
 -49 0.43 0.79  8.0682
 -49 0.43 0.81  8.0682
 -49 0.43 0.83  8.0682
 -49 0.43 0.85  8.0682
 -49 0.43 0.87  8.0682
 -49 0.43 0.89  8.0682
 -49 0.43 0.91  8.0682
 -49 0.43 0.93  8.0682
 -49 0.43 0.95  8.0682
 -49 0.43 0.97  8.0682
 -49 0.43 0.99  8.0682

 -49 0.45 0.01  8.0682
 -49 0.45 0.03  8.0682
 -49 0.45 0.05  8.0682
 -49 0.45 0.07  8.0682
 -49 0.45 0.09  8.0682
 -49 0.45 0.11  8.0682
 -49 0.45 0.13  8.0682
 -49 0.45 0.15  8.0682
 -49 0.45 0.17  8.0682
 -49 0.45 0.19  8.0682
 -49 0.45 0.21  8.0682
 -49 0.45 0.23  8.0682
 -49 0.45 0.25  8.0682
 -49 0.45 0.27  8.0682
 -49 0.45 0.29  8.0682
 -49 0.45 0.31  8.0682
 -49 0.45 0.33  8.0682
 -49 0.45 0.35  8.0682
 -49 0.45 0.37  8.0682
 -49 0.45 0.39  8.0682
 -49 0.45 0.41  8.0682
 -49 0.45 0.43  8.0682
 -49 0.45 0.45  8.0682
 -49 0.45 0.47  8.0682
 -49 0.45 0.49  8.0682
 -49 0.45 0.51  8.0682
 -49 0.45 0.53  8.0682
 -49 0.45 0.55  8.0682
 -49 0.45 0.57  8.0682
 -49 0.45 0.59  8.0682
 -49 0.45 0.61  8.0682
 -49 0.45 0.63  8.0682
 -49 0.45 0.65  8.0682
 -49 0.45 0.67  8.0682
 -49 0.45 0.69  8.0682
 -49 0.45 0.71  8.0682
 -49 0.45 0.73  8.0682
 -49 0.45 0.75  8.0682
 -49 0.45 0.77  8.0682
 -49 0.45 0.79  8.0682
 -49 0.45 0.81  8.0682
 -49 0.45 0.83  8.0682
 -49 0.45 0.85  8.0682
 -49 0.45 0.87  8.0682
 -49 0.45 0.89  8.0682
 -49 0.45 0.91  8.0682
 -49 0.45 0.93  8.0682
 -49 0.45 0.95  8.0682
 -49 0.45 0.97  8.0682
 -49 0.45 0.99  8.0682

 -49 0.47 0.01  8.0682
 -49 0.47 0.03  8.0682
 -49 0.47 0.05  8.0682
 -49 0.47 0.07  8.0682
 -49 0.47 0.09  8.0682
 -49 0.47 0.11  8.0682
 -49 0.47 0.13  8.0682
 -49 0.47 0.15  8.0682
 -49 0.47 0.17  8.0682
 -49 0.47 0.19  8.0682
 -49 0.47 0.21  8.0682
 -49 0.47 0.23  8.0682
 -49 0.47 0.25  8.0682
 -49 0.47 0.27  8.0682
 -49 0.47 0.29  8.0682
 -49 0.47 0.31  8.0682
 -49 0.47 0.33  8.0682
 -49 0.47 0.35  8.0682
 -49 0.47 0.37  8.0682
 -49 0.47 0.39  8.0682
 -49 0.47 0.41  8.0682
 -49 0.47 0.43  8.0682
 -49 0.47 0.45  8.0682
 -49 0.47 0.47  8.0682
 -49 0.47 0.49  8.0682
 -49 0.47 0.51  8.0682
 -49 0.47 0.53  8.0682
 -49 0.47 0.55  8.0682
 -49 0.47 0.57  8.0682
 -49 0.47 0.59  8.0682
 -49 0.47 0.61  8.0682
 -49 0.47 0.63  8.0682
 -49 0.47 0.65  8.0682
 -49 0.47 0.67  8.0682
 -49 0.47 0.69  8.0682
 -49 0.47 0.71  8.0682
 -49 0.47 0.73  8.0682
 -49 0.47 0.75  8.0682
 -49 0.47 0.77  8.0682
 -49 0.47 0.79  8.0682
 -49 0.47 0.81  8.0682
 -49 0.47 0.83  8.0682
 -49 0.47 0.85  8.0682
 -49 0.47 0.87  8.0682
 -49 0.47 0.89  8.0682
 -49 0.47 0.91  8.0682
 -49 0.47 0.93  8.0682
 -49 0.47 0.95  8.0682
 -49 0.47 0.97  8.0682
 -49 0.47 0.99  8.0682

 -49 0.49 0.01  8.0682
 -49 0.49 0.03  8.0682
 -49 0.49 0.05  8.0682
 -49 0.49 0.07  8.0682
 -49 0.49 0.09  8.0682
 -49 0.49 0.11  8.0682
 -49 0.49 0.13  8.0682
 -49 0.49 0.15  8.0682
 -49 0.49 0.17  8.0682
 -49 0.49 0.19  8.0682
 -49 0.49 0.21  8.0682
 -49 0.49 0.23  8.0682
 -49 0.49 0.25  8.0682
 -49 0.49 0.27  8.0682
 -49 0.49 0.29  8.0682
 -49 0.49 0.31  8.0682
 -49 0.49 0.33  8.0682
 -49 0.49 0.35  8.0682
 -49 0.49 0.37  8.0682
 -49 0.49 0.39  8.0682
 -49 0.49 0.41  8.0682
 -49 0.49 0.43  8.0682
 -49 0.49 0.45  8.0682
 -49 0.49 0.47  8.0682
 -49 0.49 0.49  8.0682
 -49 0.49 0.51  8.0682
 -49 0.49 0.53  8.0682
 -49 0.49 0.55  8.0682
 -49 0.49 0.57  8.0682
 -49 0.49 0.59  8.0682
 -49 0.49 0.61  8.0682
 -49 0.49 0.63  8.0682
 -49 0.49 0.65  8.0682
 -49 0.49 0.67  8.0682
 -49 0.49 0.69  8.0682
 -49 0.49 0.71  8.0682
 -49 0.49 0.73  8.0682
 -49 0.49 0.75  8.0682
 -49 0.49 0.77  8.0682
 -49 0.49 0.79  8.0682
 -49 0.49 0.81  8.0682
 -49 0.49 0.83  8.0682
 -49 0.49 0.85  8.0682
 -49 0.49 0.87  8.0682
 -49 0.49 0.89  8.0682
 -49 0.49 0.91  8.0682
 -49 0.49 0.93  8.0682
 -49 0.49 0.95  8.0682
 -49 0.49 0.97  8.0682
 -49 0.49 0.99  8.0682

 -49 0.51 0.01  8.0682
 -49 0.51 0.03  8.0682
 -49 0.51 0.05  8.0682
 -49 0.51 0.07  8.0682
 -49 0.51 0.09  8.0682
 -49 0.51 0.11  8.0682
 -49 0.51 0.13  8.0682
 -49 0.51 0.15  8.0682
 -49 0.51 0.17  8.0682
 -49 0.51 0.19  8.0682
 -49 0.51 0.21  8.0682
 -49 0.51 0.23  8.0682
 -49 0.51 0.25  8.0682
 -49 0.51 0.27  8.0682
 -49 0.51 0.29  8.0682
 -49 0.51 0.31  8.0682
 -49 0.51 0.33  8.0682
 -49 0.51 0.35  8.0682
 -49 0.51 0.37  8.0682
 -49 0.51 0.39  8.0682
 -49 0.51 0.41  8.0682
 -49 0.51 0.43  8.0682
 -49 0.51 0.45  8.0682
 -49 0.51 0.47  8.0682
 -49 0.51 0.49  8.0682
 -49 0.51 0.51  8.0682
 -49 0.51 0.53  8.0682
 -49 0.51 0.55  8.0682
 -49 0.51 0.57  8.0682
 -49 0.51 0.59  8.0682
 -49 0.51 0.61  8.0682
 -49 0.51 0.63  8.0682
 -49 0.51 0.65  8.0682
 -49 0.51 0.67  8.0682
 -49 0.51 0.69  8.0682
 -49 0.51 0.71  8.0682
 -49 0.51 0.73  8.0682
 -49 0.51 0.75  8.0682
 -49 0.51 0.77  8.0682
 -49 0.51 0.79  8.0682
 -49 0.51 0.81  8.0682
 -49 0.51 0.83  8.0682
 -49 0.51 0.85  8.0682
 -49 0.51 0.87  8.0682
 -49 0.51 0.89  8.0682
 -49 0.51 0.91  8.0682
 -49 0.51 0.93  8.0682
 -49 0.51 0.95  8.0682
 -49 0.51 0.97  8.0682
 -49 0.51 0.99  8.0682

 -49 0.53 0.01  8.0682
 -49 0.53 0.03  8.0682
 -49 0.53 0.05  8.0682
 -49 0.53 0.07  8.0682
 -49 0.53 0.09  8.0682
 -49 0.53 0.11  8.0682
 -49 0.53 0.13  8.0682
 -49 0.53 0.15  8.0682
 -49 0.53 0.17  8.0682
 -49 0.53 0.19  8.0682
 -49 0.53 0.21  8.0682
 -49 0.53 0.23  8.0682
 -49 0.53 0.25  8.0682
 -49 0.53 0.27  8.0682
 -49 0.53 0.29  8.0682
 -49 0.53 0.31  8.0682
 -49 0.53 0.33  8.0682
 -49 0.53 0.35  8.0682
 -49 0.53 0.37  8.0682
 -49 0.53 0.39  8.0682
 -49 0.53 0.41  8.0682
 -49 0.53 0.43  8.0682
 -49 0.53 0.45  8.0682
 -49 0.53 0.47  8.0682
 -49 0.53 0.49  8.0682
 -49 0.53 0.51  8.0682
 -49 0.53 0.53  8.0682
 -49 0.53 0.55  8.0682
 -49 0.53 0.57  8.0682
 -49 0.53 0.59  8.0682
 -49 0.53 0.61  8.0682
 -49 0.53 0.63  8.0682
 -49 0.53 0.65  8.0682
 -49 0.53 0.67  8.0682
 -49 0.53 0.69  8.0682
 -49 0.53 0.71  8.0682
 -49 0.53 0.73  8.0682
 -49 0.53 0.75  8.0682
 -49 0.53 0.77  8.0682
 -49 0.53 0.79  8.0682
 -49 0.53 0.81  8.0682
 -49 0.53 0.83  8.0682
 -49 0.53 0.85  8.0682
 -49 0.53 0.87  8.0682
 -49 0.53 0.89  8.0682
 -49 0.53 0.91  8.0682
 -49 0.53 0.93  8.0682
 -49 0.53 0.95  8.0682
 -49 0.53 0.97  8.0682
 -49 0.53 0.99  8.0682

 -49 0.55 0.01  8.0682
 -49 0.55 0.03  8.0682
 -49 0.55 0.05  8.0682
 -49 0.55 0.07  8.0682
 -49 0.55 0.09  8.0682
 -49 0.55 0.11  8.0682
 -49 0.55 0.13  8.0682
 -49 0.55 0.15  8.0682
 -49 0.55 0.17  8.0682
 -49 0.55 0.19  8.0682
 -49 0.55 0.21  8.0682
 -49 0.55 0.23  8.0682
 -49 0.55 0.25  8.0682
 -49 0.55 0.27  8.0682
 -49 0.55 0.29  8.0682
 -49 0.55 0.31  8.0682
 -49 0.55 0.33  8.0682
 -49 0.55 0.35  8.0682
 -49 0.55 0.37  8.0682
 -49 0.55 0.39  8.0682
 -49 0.55 0.41  8.0682
 -49 0.55 0.43  8.0682
 -49 0.55 0.45  8.0682
 -49 0.55 0.47  8.0682
 -49 0.55 0.49  8.0682
 -49 0.55 0.51  8.0682
 -49 0.55 0.53  8.0682
 -49 0.55 0.55  8.0682
 -49 0.55 0.57  8.0682
 -49 0.55 0.59  8.0682
 -49 0.55 0.61  8.0682
 -49 0.55 0.63  8.0682
 -49 0.55 0.65  8.0682
 -49 0.55 0.67  8.0682
 -49 0.55 0.69  8.0682
 -49 0.55 0.71  8.0682
 -49 0.55 0.73  8.0682
 -49 0.55 0.75  8.0682
 -49 0.55 0.77  8.0682
 -49 0.55 0.79  8.0682
 -49 0.55 0.81  8.0682
 -49 0.55 0.83  8.0682
 -49 0.55 0.85  8.0682
 -49 0.55 0.87  8.0682
 -49 0.55 0.89  8.0682
 -49 0.55 0.91  8.0682
 -49 0.55 0.93  8.0682
 -49 0.55 0.95  8.0682
 -49 0.55 0.97  8.0682
 -49 0.55 0.99  8.0682

 -49 0.57 0.01  8.0682
 -49 0.57 0.03  8.0682
 -49 0.57 0.05  8.0682
 -49 0.57 0.07  8.0682
 -49 0.57 0.09  8.0682
 -49 0.57 0.11  8.0682
 -49 0.57 0.13  8.0682
 -49 0.57 0.15  8.0682
 -49 0.57 0.17  8.0682
 -49 0.57 0.19  8.0682
 -49 0.57 0.21  8.0682
 -49 0.57 0.23  8.0682
 -49 0.57 0.25  8.0682
 -49 0.57 0.27  8.0682
 -49 0.57 0.29  8.0682
 -49 0.57 0.31  8.0682
 -49 0.57 0.33  8.0682
 -49 0.57 0.35  8.0682
 -49 0.57 0.37  8.0682
 -49 0.57 0.39  8.0682
 -49 0.57 0.41  8.0682
 -49 0.57 0.43  8.0682
 -49 0.57 0.45  8.0682
 -49 0.57 0.47  8.0682
 -49 0.57 0.49  8.0682
 -49 0.57 0.51  8.0682
 -49 0.57 0.53  8.0682
 -49 0.57 0.55  8.0682
 -49 0.57 0.57  8.0682
 -49 0.57 0.59  8.0682
 -49 0.57 0.61  8.0682
 -49 0.57 0.63  8.0682
 -49 0.57 0.65  8.0682
 -49 0.57 0.67  8.0682
 -49 0.57 0.69  8.0682
 -49 0.57 0.71  8.0682
 -49 0.57 0.73  8.0682
 -49 0.57 0.75  8.0682
 -49 0.57 0.77  8.0682
 -49 0.57 0.79  8.0682
 -49 0.57 0.81  8.0682
 -49 0.57 0.83  8.0682
 -49 0.57 0.85  8.0682
 -49 0.57 0.87  8.0682
 -49 0.57 0.89  8.0682
 -49 0.57 0.91  8.0682
 -49 0.57 0.93  8.0682
 -49 0.57 0.95  8.0682
 -49 0.57 0.97  8.0682
 -49 0.57 0.99  8.0682

 -49 0.59 0.01  8.0682
 -49 0.59 0.03  8.0682
 -49 0.59 0.05  8.0682
 -49 0.59 0.07  8.0682
 -49 0.59 0.09  8.0682
 -49 0.59 0.11  8.0682
 -49 0.59 0.13  8.0682
 -49 0.59 0.15  8.0682
 -49 0.59 0.17  8.0682
 -49 0.59 0.19  8.0682
 -49 0.59 0.21  8.0682
 -49 0.59 0.23  8.0682
 -49 0.59 0.25  8.0682
 -49 0.59 0.27  8.0682
 -49 0.59 0.29  8.0682
 -49 0.59 0.31  8.0682
 -49 0.59 0.33  8.0682
 -49 0.59 0.35  8.0682
 -49 0.59 0.37  8.0682
 -49 0.59 0.39  8.0682
 -49 0.59 0.41  8.0682
 -49 0.59 0.43  8.0682
 -49 0.59 0.45  8.0682
 -49 0.59 0.47  8.0682
 -49 0.59 0.49  8.0682
 -49 0.59 0.51  8.0682
 -49 0.59 0.53  8.0682
 -49 0.59 0.55  8.0682
 -49 0.59 0.57  8.0682
 -49 0.59 0.59  8.0682
 -49 0.59 0.61  8.0682
 -49 0.59 0.63  8.0682
 -49 0.59 0.65  8.0682
 -49 0.59 0.67  8.0682
 -49 0.59 0.69  8.0682
 -49 0.59 0.71  8.0682
 -49 0.59 0.73  8.0682
 -49 0.59 0.75  8.0682
 -49 0.59 0.77  8.0682
 -49 0.59 0.79  8.0682
 -49 0.59 0.81  8.0682
 -49 0.59 0.83  8.0682
 -49 0.59 0.85  8.0682
 -49 0.59 0.87  8.0682
 -49 0.59 0.89  8.0682
 -49 0.59 0.91  8.0682
 -49 0.59 0.93  8.0682
 -49 0.59 0.95  8.0682
 -49 0.59 0.97  8.0682
 -49 0.59 0.99  8.0682

 -49 0.61 0.01  8.0682
 -49 0.61 0.03  8.0682
 -49 0.61 0.05  8.0682
 -49 0.61 0.07  8.0682
 -49 0.61 0.09  8.0682
 -49 0.61 0.11  8.0682
 -49 0.61 0.13  8.0682
 -49 0.61 0.15  8.0682
 -49 0.61 0.17  8.0682
 -49 0.61 0.19  8.0682
 -49 0.61 0.21  8.0682
 -49 0.61 0.23  8.0682
 -49 0.61 0.25  8.0682
 -49 0.61 0.27  8.0682
 -49 0.61 0.29  8.0682
 -49 0.61 0.31  8.0682
 -49 0.61 0.33  8.0682
 -49 0.61 0.35  8.0682
 -49 0.61 0.37  8.0682
 -49 0.61 0.39  8.0682
 -49 0.61 0.41  8.0682
 -49 0.61 0.43  8.0682
 -49 0.61 0.45  8.0682
 -49 0.61 0.47  8.0682
 -49 0.61 0.49  8.0682
 -49 0.61 0.51  8.0682
 -49 0.61 0.53  8.0682
 -49 0.61 0.55  8.0682
 -49 0.61 0.57  8.0682
 -49 0.61 0.59  8.0682
 -49 0.61 0.61  8.0682
 -49 0.61 0.63  8.0682
 -49 0.61 0.65  8.0682
 -49 0.61 0.67  8.0682
 -49 0.61 0.69  8.0682
 -49 0.61 0.71  8.0682
 -49 0.61 0.73  8.0682
 -49 0.61 0.75  8.0682
 -49 0.61 0.77  8.0682
 -49 0.61 0.79  8.0682
 -49 0.61 0.81  8.0682
 -49 0.61 0.83  8.0682
 -49 0.61 0.85  8.0682
 -49 0.61 0.87  8.0682
 -49 0.61 0.89  8.0682
 -49 0.61 0.91  8.0682
 -49 0.61 0.93  8.0682
 -49 0.61 0.95  8.0682
 -49 0.61 0.97  8.0682
 -49 0.61 0.99  8.0682

 -49 0.63 0.01  8.0682
 -49 0.63 0.03  8.0682
 -49 0.63 0.05  8.0682
 -49 0.63 0.07  8.0682
 -49 0.63 0.09  8.0682
 -49 0.63 0.11  8.0682
 -49 0.63 0.13  8.0682
 -49 0.63 0.15  8.0682
 -49 0.63 0.17  8.0682
 -49 0.63 0.19  8.0682
 -49 0.63 0.21  8.0682
 -49 0.63 0.23  8.0682
 -49 0.63 0.25  8.0682
 -49 0.63 0.27  8.0682
 -49 0.63 0.29  8.0682
 -49 0.63 0.31  8.0682
 -49 0.63 0.33  8.0682
 -49 0.63 0.35  8.0682
 -49 0.63 0.37  8.0682
 -49 0.63 0.39  8.0682
 -49 0.63 0.41  8.0682
 -49 0.63 0.43  8.0682
 -49 0.63 0.45  8.0682
 -49 0.63 0.47  8.0682
 -49 0.63 0.49  8.0682
 -49 0.63 0.51  8.0682
 -49 0.63 0.53  8.0682
 -49 0.63 0.55  8.0682
 -49 0.63 0.57  8.0682
 -49 0.63 0.59  8.0682
 -49 0.63 0.61  8.0682
 -49 0.63 0.63  8.0682
 -49 0.63 0.65  8.0682
 -49 0.63 0.67  8.0682
 -49 0.63 0.69  8.0682
 -49 0.63 0.71  8.0682
 -49 0.63 0.73  8.0682
 -49 0.63 0.75  8.0682
 -49 0.63 0.77  8.0682
 -49 0.63 0.79  8.0682
 -49 0.63 0.81  8.0682
 -49 0.63 0.83  8.0682
 -49 0.63 0.85  8.0682
 -49 0.63 0.87  8.0682
 -49 0.63 0.89  8.0682
 -49 0.63 0.91  8.0682
 -49 0.63 0.93  8.0682
 -49 0.63 0.95  8.0682
 -49 0.63 0.97  8.0682
 -49 0.63 0.99  8.0682

 -49 0.65 0.01  8.0682
 -49 0.65 0.03  8.0682
 -49 0.65 0.05  8.0682
 -49 0.65 0.07  8.0682
 -49 0.65 0.09  8.0682
 -49 0.65 0.11  8.0682
 -49 0.65 0.13  8.0682
 -49 0.65 0.15  8.0682
 -49 0.65 0.17  8.0682
 -49 0.65 0.19  8.0682
 -49 0.65 0.21  8.0682
 -49 0.65 0.23  8.0682
 -49 0.65 0.25  8.0682
 -49 0.65 0.27  8.0682
 -49 0.65 0.29  8.0682
 -49 0.65 0.31  8.0682
 -49 0.65 0.33  8.0682
 -49 0.65 0.35  8.0682
 -49 0.65 0.37  8.0682
 -49 0.65 0.39  8.0682
 -49 0.65 0.41  8.0682
 -49 0.65 0.43  8.0682
 -49 0.65 0.45  8.0682
 -49 0.65 0.47  8.0682
 -49 0.65 0.49  8.0682
 -49 0.65 0.51  8.0682
 -49 0.65 0.53  8.0682
 -49 0.65 0.55  8.0682
 -49 0.65 0.57  8.0682
 -49 0.65 0.59  8.0682
 -49 0.65 0.61  8.0682
 -49 0.65 0.63  8.0682
 -49 0.65 0.65  8.0682
 -49 0.65 0.67  8.0682
 -49 0.65 0.69  8.0682
 -49 0.65 0.71  8.0682
 -49 0.65 0.73  8.0682
 -49 0.65 0.75  8.0682
 -49 0.65 0.77  8.0682
 -49 0.65 0.79  8.0682
 -49 0.65 0.81  8.0682
 -49 0.65 0.83  8.0682
 -49 0.65 0.85  8.0682
 -49 0.65 0.87  8.0682
 -49 0.65 0.89  8.0682
 -49 0.65 0.91  8.0682
 -49 0.65 0.93  8.0682
 -49 0.65 0.95  8.0682
 -49 0.65 0.97  8.0682
 -49 0.65 0.99  8.0682

 -49 0.67 0.01  8.0682
 -49 0.67 0.03  8.0682
 -49 0.67 0.05  8.0682
 -49 0.67 0.07  8.0682
 -49 0.67 0.09  8.0682
 -49 0.67 0.11  8.0682
 -49 0.67 0.13  8.0682
 -49 0.67 0.15  8.0682
 -49 0.67 0.17  8.0682
 -49 0.67 0.19  8.0682
 -49 0.67 0.21  8.0682
 -49 0.67 0.23  8.0682
 -49 0.67 0.25  8.0682
 -49 0.67 0.27  8.0682
 -49 0.67 0.29  8.0682
 -49 0.67 0.31  8.0682
 -49 0.67 0.33  8.0682
 -49 0.67 0.35  8.0682
 -49 0.67 0.37  8.0682
 -49 0.67 0.39  8.0682
 -49 0.67 0.41  8.0682
 -49 0.67 0.43  8.0682
 -49 0.67 0.45  8.0682
 -49 0.67 0.47  8.0682
 -49 0.67 0.49  8.0682
 -49 0.67 0.51  8.0682
 -49 0.67 0.53  8.0682
 -49 0.67 0.55  8.0682
 -49 0.67 0.57  8.0682
 -49 0.67 0.59  8.0682
 -49 0.67 0.61  8.0682
 -49 0.67 0.63  8.0682
 -49 0.67 0.65  8.0682
 -49 0.67 0.67  8.0682
 -49 0.67 0.69  8.0682
 -49 0.67 0.71  8.0682
 -49 0.67 0.73  8.0682
 -49 0.67 0.75  8.0682
 -49 0.67 0.77  8.0682
 -49 0.67 0.79  8.0682
 -49 0.67 0.81  8.0682
 -49 0.67 0.83  8.0682
 -49 0.67 0.85  8.0682
 -49 0.67 0.87  8.0682
 -49 0.67 0.89  8.0682
 -49 0.67 0.91  8.0682
 -49 0.67 0.93  8.0682
 -49 0.67 0.95  8.0682
 -49 0.67 0.97  8.0682
 -49 0.67 0.99  8.0682

 -49 0.69 0.01  8.0682
 -49 0.69 0.03  8.0682
 -49 0.69 0.05  8.0682
 -49 0.69 0.07  8.0682
 -49 0.69 0.09  8.0682
 -49 0.69 0.11  8.0682
 -49 0.69 0.13  8.0682
 -49 0.69 0.15  8.0682
 -49 0.69 0.17  8.0682
 -49 0.69 0.19  8.0682
 -49 0.69 0.21  8.0682
 -49 0.69 0.23  8.0682
 -49 0.69 0.25  8.0682
 -49 0.69 0.27  8.0682
 -49 0.69 0.29  8.0682
 -49 0.69 0.31  8.0682
 -49 0.69 0.33  8.0682
 -49 0.69 0.35  8.0682
 -49 0.69 0.37  8.0682
 -49 0.69 0.39  8.0682
 -49 0.69 0.41  8.0682
 -49 0.69 0.43  8.0682
 -49 0.69 0.45  8.0682
 -49 0.69 0.47  8.0682
 -49 0.69 0.49  8.0682
 -49 0.69 0.51  8.0682
 -49 0.69 0.53  8.0682
 -49 0.69 0.55  8.0682
 -49 0.69 0.57  8.0682
 -49 0.69 0.59  8.0682
 -49 0.69 0.61  8.0682
 -49 0.69 0.63  8.0682
 -49 0.69 0.65  8.0682
 -49 0.69 0.67  8.0682
 -49 0.69 0.69  8.0682
 -49 0.69 0.71  8.0682
 -49 0.69 0.73  8.0682
 -49 0.69 0.75  8.0682
 -49 0.69 0.77  8.0682
 -49 0.69 0.79  8.0682
 -49 0.69 0.81  8.0682
 -49 0.69 0.83  8.0682
 -49 0.69 0.85  8.0682
 -49 0.69 0.87  8.0682
 -49 0.69 0.89  8.0682
 -49 0.69 0.91  8.0682
 -49 0.69 0.93  8.0682
 -49 0.69 0.95  8.0682
 -49 0.69 0.97  8.0682
 -49 0.69 0.99  8.0682

 -49 0.71 0.01  8.0682
 -49 0.71 0.03  8.0682
 -49 0.71 0.05  8.0682
 -49 0.71 0.07  8.0682
 -49 0.71 0.09  8.0682
 -49 0.71 0.11  8.0682
 -49 0.71 0.13  8.0682
 -49 0.71 0.15  8.0682
 -49 0.71 0.17  8.0682
 -49 0.71 0.19  8.0682
 -49 0.71 0.21  8.0682
 -49 0.71 0.23  8.0682
 -49 0.71 0.25  8.0682
 -49 0.71 0.27  8.0682
 -49 0.71 0.29  8.0682
 -49 0.71 0.31  8.0682
 -49 0.71 0.33  8.0682
 -49 0.71 0.35  8.0682
 -49 0.71 0.37  8.0682
 -49 0.71 0.39  8.0682
 -49 0.71 0.41  8.0682
 -49 0.71 0.43  8.0682
 -49 0.71 0.45  8.0682
 -49 0.71 0.47  8.0682
 -49 0.71 0.49  8.0682
 -49 0.71 0.51  8.0682
 -49 0.71 0.53  8.0682
 -49 0.71 0.55  8.0682
 -49 0.71 0.57  8.0682
 -49 0.71 0.59  8.0682
 -49 0.71 0.61  8.0682
 -49 0.71 0.63  8.0682
 -49 0.71 0.65  8.0682
 -49 0.71 0.67  8.0682
 -49 0.71 0.69  8.0682
 -49 0.71 0.71  8.0682
 -49 0.71 0.73  8.0682
 -49 0.71 0.75  8.0682
 -49 0.71 0.77  8.0682
 -49 0.71 0.79  8.0682
 -49 0.71 0.81  8.0682
 -49 0.71 0.83  8.0682
 -49 0.71 0.85  8.0682
 -49 0.71 0.87  8.0682
 -49 0.71 0.89  8.0682
 -49 0.71 0.91  8.0682
 -49 0.71 0.93  8.0682
 -49 0.71 0.95  8.0682
 -49 0.71 0.97  8.0682
 -49 0.71 0.99  8.0682

 -49 0.73 0.01  8.0682
 -49 0.73 0.03  8.0682
 -49 0.73 0.05  8.0682
 -49 0.73 0.07  8.0682
 -49 0.73 0.09  8.0682
 -49 0.73 0.11  8.0682
 -49 0.73 0.13  8.0682
 -49 0.73 0.15  8.0682
 -49 0.73 0.17  8.0682
 -49 0.73 0.19  8.0682
 -49 0.73 0.21  8.0682
 -49 0.73 0.23  8.0682
 -49 0.73 0.25  8.0682
 -49 0.73 0.27  8.0682
 -49 0.73 0.29  8.0682
 -49 0.73 0.31  8.0682
 -49 0.73 0.33  8.0682
 -49 0.73 0.35  8.0682
 -49 0.73 0.37  8.0682
 -49 0.73 0.39  8.0682
 -49 0.73 0.41  8.0682
 -49 0.73 0.43  8.0682
 -49 0.73 0.45  8.0682
 -49 0.73 0.47  8.0682
 -49 0.73 0.49  8.0682
 -49 0.73 0.51  8.0682
 -49 0.73 0.53  8.0682
 -49 0.73 0.55  8.0682
 -49 0.73 0.57  8.0682
 -49 0.73 0.59  8.0682
 -49 0.73 0.61  8.0682
 -49 0.73 0.63  8.0682
 -49 0.73 0.65  8.0682
 -49 0.73 0.67  8.0682
 -49 0.73 0.69  8.0682
 -49 0.73 0.71  8.0682
 -49 0.73 0.73  8.0682
 -49 0.73 0.75  8.0682
 -49 0.73 0.77  8.0682
 -49 0.73 0.79  8.0682
 -49 0.73 0.81  8.0682
 -49 0.73 0.83  8.0682
 -49 0.73 0.85  8.0682
 -49 0.73 0.87  8.0682
 -49 0.73 0.89  8.0682
 -49 0.73 0.91  8.0682
 -49 0.73 0.93  8.0682
 -49 0.73 0.95  8.0682
 -49 0.73 0.97  8.0682
 -49 0.73 0.99  8.0682

 -49 0.75 0.01  8.0682
 -49 0.75 0.03  8.0682
 -49 0.75 0.05  8.0682
 -49 0.75 0.07  8.0682
 -49 0.75 0.09  8.0682
 -49 0.75 0.11  8.0682
 -49 0.75 0.13  8.0682
 -49 0.75 0.15  8.0682
 -49 0.75 0.17  8.0682
 -49 0.75 0.19  8.0682
 -49 0.75 0.21  8.0682
 -49 0.75 0.23  8.0682
 -49 0.75 0.25  8.0682
 -49 0.75 0.27  8.0682
 -49 0.75 0.29  8.0682
 -49 0.75 0.31  8.0682
 -49 0.75 0.33  8.0682
 -49 0.75 0.35  8.0682
 -49 0.75 0.37  8.0682
 -49 0.75 0.39  8.0682
 -49 0.75 0.41  8.0682
 -49 0.75 0.43  8.0682
 -49 0.75 0.45  8.0682
 -49 0.75 0.47  8.0682
 -49 0.75 0.49  8.0682
 -49 0.75 0.51  8.0682
 -49 0.75 0.53  8.0682
 -49 0.75 0.55  8.0682
 -49 0.75 0.57  8.0682
 -49 0.75 0.59  8.0682
 -49 0.75 0.61  8.0682
 -49 0.75 0.63  8.0682
 -49 0.75 0.65  8.0682
 -49 0.75 0.67  8.0682
 -49 0.75 0.69  8.0682
 -49 0.75 0.71  8.0682
 -49 0.75 0.73  8.0682
 -49 0.75 0.75  8.0682
 -49 0.75 0.77  8.0682
 -49 0.75 0.79  8.0682
 -49 0.75 0.81  8.0682
 -49 0.75 0.83  8.0682
 -49 0.75 0.85  8.0682
 -49 0.75 0.87  8.0682
 -49 0.75 0.89  8.0682
 -49 0.75 0.91  8.0682
 -49 0.75 0.93  8.0682
 -49 0.75 0.95  8.0682
 -49 0.75 0.97  8.0682
 -49 0.75 0.99  8.0682

 -49 0.77 0.01  8.0682
 -49 0.77 0.03  8.0682
 -49 0.77 0.05  8.0682
 -49 0.77 0.07  8.0682
 -49 0.77 0.09  8.0682
 -49 0.77 0.11  8.0682
 -49 0.77 0.13  8.0682
 -49 0.77 0.15  8.0682
 -49 0.77 0.17  8.0682
 -49 0.77 0.19  8.0682
 -49 0.77 0.21  8.0682
 -49 0.77 0.23  8.0682
 -49 0.77 0.25  8.0682
 -49 0.77 0.27  8.0682
 -49 0.77 0.29  8.0682
 -49 0.77 0.31  8.0682
 -49 0.77 0.33  8.0682
 -49 0.77 0.35  8.0682
 -49 0.77 0.37  8.0682
 -49 0.77 0.39  8.0682
 -49 0.77 0.41  8.0682
 -49 0.77 0.43  8.0682
 -49 0.77 0.45  8.0682
 -49 0.77 0.47  8.0682
 -49 0.77 0.49  8.0682
 -49 0.77 0.51  8.0682
 -49 0.77 0.53  8.0682
 -49 0.77 0.55  8.0682
 -49 0.77 0.57  8.0682
 -49 0.77 0.59  8.0682
 -49 0.77 0.61  8.0682
 -49 0.77 0.63  8.0682
 -49 0.77 0.65  8.0682
 -49 0.77 0.67  8.0682
 -49 0.77 0.69  8.0682
 -49 0.77 0.71  8.0682
 -49 0.77 0.73  8.0682
 -49 0.77 0.75  8.0682
 -49 0.77 0.77  8.0682
 -49 0.77 0.79  8.0682
 -49 0.77 0.81  8.0682
 -49 0.77 0.83  8.0682
 -49 0.77 0.85  8.0682
 -49 0.77 0.87  8.0682
 -49 0.77 0.89  8.0682
 -49 0.77 0.91  8.0682
 -49 0.77 0.93  8.0682
 -49 0.77 0.95  8.0682
 -49 0.77 0.97  8.0682
 -49 0.77 0.99  8.0682

 -49 0.79 0.01  8.0682
 -49 0.79 0.03  8.0682
 -49 0.79 0.05  8.0682
 -49 0.79 0.07  8.0682
 -49 0.79 0.09  8.0682
 -49 0.79 0.11  8.0682
 -49 0.79 0.13  8.0682
 -49 0.79 0.15  8.0682
 -49 0.79 0.17  8.0682
 -49 0.79 0.19  8.0682
 -49 0.79 0.21  8.0682
 -49 0.79 0.23  8.0682
 -49 0.79 0.25  8.0682
 -49 0.79 0.27  8.0682
 -49 0.79 0.29  8.0682
 -49 0.79 0.31  8.0682
 -49 0.79 0.33  8.0682
 -49 0.79 0.35  8.0682
 -49 0.79 0.37  8.0682
 -49 0.79 0.39  8.0682
 -49 0.79 0.41  8.0682
 -49 0.79 0.43  8.0682
 -49 0.79 0.45  8.0682
 -49 0.79 0.47  8.0682
 -49 0.79 0.49  8.0682
 -49 0.79 0.51  8.0682
 -49 0.79 0.53  8.0682
 -49 0.79 0.55  8.0682
 -49 0.79 0.57  8.0682
 -49 0.79 0.59  8.0682
 -49 0.79 0.61  8.0682
 -49 0.79 0.63  8.0682
 -49 0.79 0.65  8.0682
 -49 0.79 0.67  8.0682
 -49 0.79 0.69  8.0682
 -49 0.79 0.71  8.0682
 -49 0.79 0.73  8.0682
 -49 0.79 0.75  8.0682
 -49 0.79 0.77  8.0682
 -49 0.79 0.79  8.0682
 -49 0.79 0.81  8.0682
 -49 0.79 0.83  8.0682
 -49 0.79 0.85  8.0682
 -49 0.79 0.87  8.0682
 -49 0.79 0.89  8.0682
 -49 0.79 0.91  8.0682
 -49 0.79 0.93  8.0682
 -49 0.79 0.95  8.0682
 -49 0.79 0.97  8.0682
 -49 0.79 0.99  8.0682

 -49 0.81 0.01  8.0682
 -49 0.81 0.03  8.0682
 -49 0.81 0.05  8.0682
 -49 0.81 0.07  8.0682
 -49 0.81 0.09  8.0682
 -49 0.81 0.11  8.0682
 -49 0.81 0.13  8.0682
 -49 0.81 0.15  8.0682
 -49 0.81 0.17  8.0682
 -49 0.81 0.19  8.0682
 -49 0.81 0.21  8.0682
 -49 0.81 0.23  8.0682
 -49 0.81 0.25  8.0682
 -49 0.81 0.27  8.0682
 -49 0.81 0.29  8.0682
 -49 0.81 0.31  8.0682
 -49 0.81 0.33  8.0682
 -49 0.81 0.35  8.0682
 -49 0.81 0.37  8.0682
 -49 0.81 0.39  8.0682
 -49 0.81 0.41  8.0682
 -49 0.81 0.43  8.0682
 -49 0.81 0.45  8.0682
 -49 0.81 0.47  8.0682
 -49 0.81 0.49  8.0682
 -49 0.81 0.51  8.0682
 -49 0.81 0.53  8.0682
 -49 0.81 0.55  8.0682
 -49 0.81 0.57  8.0682
 -49 0.81 0.59  8.0682
 -49 0.81 0.61  8.0682
 -49 0.81 0.63  8.0682
 -49 0.81 0.65  8.0682
 -49 0.81 0.67  8.0682
 -49 0.81 0.69  8.0682
 -49 0.81 0.71  8.0682
 -49 0.81 0.73  8.0682
 -49 0.81 0.75  8.0682
 -49 0.81 0.77  8.0682
 -49 0.81 0.79  8.0682
 -49 0.81 0.81  8.0682
 -49 0.81 0.83  8.0682
 -49 0.81 0.85  8.0682
 -49 0.81 0.87  8.0682
 -49 0.81 0.89  8.0682
 -49 0.81 0.91  8.0682
 -49 0.81 0.93  8.0682
 -49 0.81 0.95  8.0682
 -49 0.81 0.97  8.0682
 -49 0.81 0.99  8.0682

 -49 0.83 0.01  8.0682
 -49 0.83 0.03  8.0682
 -49 0.83 0.05  8.0682
 -49 0.83 0.07  8.0682
 -49 0.83 0.09  8.0682
 -49 0.83 0.11  8.0682
 -49 0.83 0.13  8.0682
 -49 0.83 0.15  8.0682
 -49 0.83 0.17  8.0682
 -49 0.83 0.19  8.0682
 -49 0.83 0.21  8.0682
 -49 0.83 0.23  8.0682
 -49 0.83 0.25  8.0682
 -49 0.83 0.27  8.0682
 -49 0.83 0.29  8.0682
 -49 0.83 0.31  8.0682
 -49 0.83 0.33  8.0682
 -49 0.83 0.35  8.0682
 -49 0.83 0.37  8.0682
 -49 0.83 0.39  8.0682
 -49 0.83 0.41  8.0682
 -49 0.83 0.43  8.0682
 -49 0.83 0.45  8.0682
 -49 0.83 0.47  8.0682
 -49 0.83 0.49  8.0682
 -49 0.83 0.51  8.0682
 -49 0.83 0.53  8.0682
 -49 0.83 0.55  8.0682
 -49 0.83 0.57  8.0682
 -49 0.83 0.59  8.0682
 -49 0.83 0.61  8.0682
 -49 0.83 0.63  8.0682
 -49 0.83 0.65  8.0682
 -49 0.83 0.67  8.0682
 -49 0.83 0.69  8.0682
 -49 0.83 0.71  8.0682
 -49 0.83 0.73  8.0682
 -49 0.83 0.75  8.0682
 -49 0.83 0.77  8.0682
 -49 0.83 0.79  8.0682
 -49 0.83 0.81  8.0682
 -49 0.83 0.83  8.0682
 -49 0.83 0.85  8.0682
 -49 0.83 0.87  8.0682
 -49 0.83 0.89  8.0682
 -49 0.83 0.91  8.0682
 -49 0.83 0.93  8.0682
 -49 0.83 0.95  8.0682
 -49 0.83 0.97  8.0682
 -49 0.83 0.99  8.0682

 -49 0.85 0.01  8.0682
 -49 0.85 0.03  8.0682
 -49 0.85 0.05  8.0682
 -49 0.85 0.07  8.0682
 -49 0.85 0.09  8.0682
 -49 0.85 0.11  8.0682
 -49 0.85 0.13  8.0682
 -49 0.85 0.15  8.0682
 -49 0.85 0.17  8.0682
 -49 0.85 0.19  8.0682
 -49 0.85 0.21  8.0682
 -49 0.85 0.23  8.0682
 -49 0.85 0.25  8.0682
 -49 0.85 0.27  8.0682
 -49 0.85 0.29  8.0682
 -49 0.85 0.31  8.0682
 -49 0.85 0.33  8.0682
 -49 0.85 0.35  8.0682
 -49 0.85 0.37  8.0682
 -49 0.85 0.39  8.0682
 -49 0.85 0.41  8.0682
 -49 0.85 0.43  8.0682
 -49 0.85 0.45  8.0682
 -49 0.85 0.47  8.0682
 -49 0.85 0.49  8.0682
 -49 0.85 0.51  8.0682
 -49 0.85 0.53  8.0682
 -49 0.85 0.55  8.0682
 -49 0.85 0.57  8.0682
 -49 0.85 0.59  8.0682
 -49 0.85 0.61  8.0682
 -49 0.85 0.63  8.0682
 -49 0.85 0.65  8.0682
 -49 0.85 0.67  8.0682
 -49 0.85 0.69  8.0682
 -49 0.85 0.71  8.0682
 -49 0.85 0.73  8.0682
 -49 0.85 0.75  8.0682
 -49 0.85 0.77  8.0682
 -49 0.85 0.79  8.0682
 -49 0.85 0.81  8.0682
 -49 0.85 0.83  8.0682
 -49 0.85 0.85  8.0682
 -49 0.85 0.87  8.0682
 -49 0.85 0.89  8.0682
 -49 0.85 0.91  8.0682
 -49 0.85 0.93  8.0682
 -49 0.85 0.95  8.0682
 -49 0.85 0.97  8.0682
 -49 0.85 0.99  8.0682

 -49 0.87 0.01  8.0682
 -49 0.87 0.03  8.0682
 -49 0.87 0.05  8.0682
 -49 0.87 0.07  8.0682
 -49 0.87 0.09  8.0682
 -49 0.87 0.11  8.0682
 -49 0.87 0.13  8.0682
 -49 0.87 0.15  8.0682
 -49 0.87 0.17  8.0682
 -49 0.87 0.19  8.0682
 -49 0.87 0.21  8.0682
 -49 0.87 0.23  8.0682
 -49 0.87 0.25  8.0682
 -49 0.87 0.27  8.0682
 -49 0.87 0.29  8.0682
 -49 0.87 0.31  8.0682
 -49 0.87 0.33  8.0682
 -49 0.87 0.35  8.0682
 -49 0.87 0.37  8.0682
 -49 0.87 0.39  8.0682
 -49 0.87 0.41  8.0682
 -49 0.87 0.43  8.0682
 -49 0.87 0.45  8.0682
 -49 0.87 0.47  8.0682
 -49 0.87 0.49  8.0682
 -49 0.87 0.51  8.0682
 -49 0.87 0.53  8.0682
 -49 0.87 0.55  8.0682
 -49 0.87 0.57  8.0682
 -49 0.87 0.59  8.0682
 -49 0.87 0.61  8.0682
 -49 0.87 0.63  8.0682
 -49 0.87 0.65  8.0682
 -49 0.87 0.67  8.0682
 -49 0.87 0.69  8.0682
 -49 0.87 0.71  8.0682
 -49 0.87 0.73  8.0682
 -49 0.87 0.75  8.0682
 -49 0.87 0.77  8.0682
 -49 0.87 0.79  8.0682
 -49 0.87 0.81  8.0682
 -49 0.87 0.83  8.0682
 -49 0.87 0.85  8.0682
 -49 0.87 0.87  8.0682
 -49 0.87 0.89  8.0682
 -49 0.87 0.91  8.0682
 -49 0.87 0.93  8.0682
 -49 0.87 0.95  8.0682
 -49 0.87 0.97  8.0682
 -49 0.87 0.99  8.0682

 -49 0.89 0.01  8.0682
 -49 0.89 0.03  8.0682
 -49 0.89 0.05  8.0682
 -49 0.89 0.07  8.0682
 -49 0.89 0.09  8.0682
 -49 0.89 0.11  8.0682
 -49 0.89 0.13  8.0682
 -49 0.89 0.15  8.0682
 -49 0.89 0.17  8.0682
 -49 0.89 0.19  8.0682
 -49 0.89 0.21  8.0682
 -49 0.89 0.23  8.0682
 -49 0.89 0.25  8.0682
 -49 0.89 0.27  8.0682
 -49 0.89 0.29  8.0682
 -49 0.89 0.31  8.0682
 -49 0.89 0.33  8.0682
 -49 0.89 0.35  8.0682
 -49 0.89 0.37  8.0682
 -49 0.89 0.39  8.0682
 -49 0.89 0.41  8.0682
 -49 0.89 0.43  8.0682
 -49 0.89 0.45  8.0682
 -49 0.89 0.47  8.0682
 -49 0.89 0.49  8.0682
 -49 0.89 0.51  8.0682
 -49 0.89 0.53  8.0682
 -49 0.89 0.55  8.0682
 -49 0.89 0.57  8.0682
 -49 0.89 0.59  8.0682
 -49 0.89 0.61  8.0682
 -49 0.89 0.63  8.0682
 -49 0.89 0.65  8.0682
 -49 0.89 0.67  8.0682
 -49 0.89 0.69  8.0682
 -49 0.89 0.71  8.0682
 -49 0.89 0.73  8.0682
 -49 0.89 0.75  8.0682
 -49 0.89 0.77  8.0682
 -49 0.89 0.79  8.0682
 -49 0.89 0.81  8.0682
 -49 0.89 0.83  8.0682
 -49 0.89 0.85  8.0682
 -49 0.89 0.87  8.0682
 -49 0.89 0.89  8.0682
 -49 0.89 0.91  8.0682
 -49 0.89 0.93  8.0682
 -49 0.89 0.95  8.0682
 -49 0.89 0.97  8.0682
 -49 0.89 0.99  8.0682

 -49 0.91 0.01  8.0682
 -49 0.91 0.03  8.0682
 -49 0.91 0.05  8.0682
 -49 0.91 0.07  8.0682
 -49 0.91 0.09  8.0682
 -49 0.91 0.11  8.0682
 -49 0.91 0.13  8.0682
 -49 0.91 0.15  8.0682
 -49 0.91 0.17  8.0682
 -49 0.91 0.19  8.0682
 -49 0.91 0.21  8.0682
 -49 0.91 0.23  8.0682
 -49 0.91 0.25  8.0682
 -49 0.91 0.27  8.0682
 -49 0.91 0.29  8.0682
 -49 0.91 0.31  8.0682
 -49 0.91 0.33  8.0682
 -49 0.91 0.35  8.0682
 -49 0.91 0.37  8.0682
 -49 0.91 0.39  8.0682
 -49 0.91 0.41  8.0682
 -49 0.91 0.43  8.0682
 -49 0.91 0.45  8.0682
 -49 0.91 0.47  8.0682
 -49 0.91 0.49  8.0682
 -49 0.91 0.51  8.0682
 -49 0.91 0.53  8.0682
 -49 0.91 0.55  8.0682
 -49 0.91 0.57  8.0682
 -49 0.91 0.59  8.0682
 -49 0.91 0.61  8.0682
 -49 0.91 0.63  8.0682
 -49 0.91 0.65  8.0682
 -49 0.91 0.67  8.0682
 -49 0.91 0.69  8.0682
 -49 0.91 0.71  8.0682
 -49 0.91 0.73  8.0682
 -49 0.91 0.75  8.0682
 -49 0.91 0.77  8.0682
 -49 0.91 0.79  8.0682
 -49 0.91 0.81  8.0682
 -49 0.91 0.83  8.0682
 -49 0.91 0.85  8.0682
 -49 0.91 0.87  8.0682
 -49 0.91 0.89  8.0682
 -49 0.91 0.91  8.0682
 -49 0.91 0.93  8.0682
 -49 0.91 0.95  8.0682
 -49 0.91 0.97  8.0682
 -49 0.91 0.99  8.0682

 -49 0.93 0.01  8.0682
 -49 0.93 0.03  8.0682
 -49 0.93 0.05  8.0682
 -49 0.93 0.07  8.0682
 -49 0.93 0.09  8.0682
 -49 0.93 0.11  8.0682
 -49 0.93 0.13  8.0682
 -49 0.93 0.15  8.0682
 -49 0.93 0.17  8.0682
 -49 0.93 0.19  8.0682
 -49 0.93 0.21  8.0682
 -49 0.93 0.23  8.0682
 -49 0.93 0.25  8.0682
 -49 0.93 0.27  8.0682
 -49 0.93 0.29  8.0682
 -49 0.93 0.31  8.0682
 -49 0.93 0.33  8.0682
 -49 0.93 0.35  8.0682
 -49 0.93 0.37  8.0682
 -49 0.93 0.39  8.0682
 -49 0.93 0.41  8.0682
 -49 0.93 0.43  8.0682
 -49 0.93 0.45  8.0682
 -49 0.93 0.47  8.0682
 -49 0.93 0.49  8.0682
 -49 0.93 0.51  8.0682
 -49 0.93 0.53  8.0682
 -49 0.93 0.55  8.0682
 -49 0.93 0.57  8.0682
 -49 0.93 0.59  8.0682
 -49 0.93 0.61  8.0682
 -49 0.93 0.63  8.0682
 -49 0.93 0.65  8.0682
 -49 0.93 0.67  8.0682
 -49 0.93 0.69  8.0682
 -49 0.93 0.71  8.0682
 -49 0.93 0.73  8.0682
 -49 0.93 0.75  8.0682
 -49 0.93 0.77  8.0682
 -49 0.93 0.79  8.0682
 -49 0.93 0.81  8.0682
 -49 0.93 0.83  8.0682
 -49 0.93 0.85  8.0682
 -49 0.93 0.87  8.0682
 -49 0.93 0.89  8.0682
 -49 0.93 0.91  8.0682
 -49 0.93 0.93  8.0682
 -49 0.93 0.95  8.0682
 -49 0.93 0.97  8.0682
 -49 0.93 0.99  8.0682

 -49 0.95 0.01  8.0682
 -49 0.95 0.03  8.0682
 -49 0.95 0.05  8.0682
 -49 0.95 0.07  8.0682
 -49 0.95 0.09  8.0682
 -49 0.95 0.11  8.0682
 -49 0.95 0.13  8.0682
 -49 0.95 0.15  8.0682
 -49 0.95 0.17  8.0682
 -49 0.95 0.19  8.0682
 -49 0.95 0.21  8.0682
 -49 0.95 0.23  8.0682
 -49 0.95 0.25  8.0682
 -49 0.95 0.27  8.0682
 -49 0.95 0.29  8.0682
 -49 0.95 0.31  8.0682
 -49 0.95 0.33  8.0682
 -49 0.95 0.35  8.0682
 -49 0.95 0.37  8.0682
 -49 0.95 0.39  8.0682
 -49 0.95 0.41  8.0682
 -49 0.95 0.43  8.0682
 -49 0.95 0.45  8.0682
 -49 0.95 0.47  8.0682
 -49 0.95 0.49  8.0682
 -49 0.95 0.51  8.0682
 -49 0.95 0.53  8.0682
 -49 0.95 0.55  8.0682
 -49 0.95 0.57  8.0682
 -49 0.95 0.59  8.0682
 -49 0.95 0.61  8.0682
 -49 0.95 0.63  8.0682
 -49 0.95 0.65  8.0682
 -49 0.95 0.67  8.0682
 -49 0.95 0.69  8.0682
 -49 0.95 0.71  8.0682
 -49 0.95 0.73  8.0682
 -49 0.95 0.75  8.0682
 -49 0.95 0.77  8.0682
 -49 0.95 0.79  8.0682
 -49 0.95 0.81  8.0682
 -49 0.95 0.83  8.0682
 -49 0.95 0.85  8.0682
 -49 0.95 0.87  8.0682
 -49 0.95 0.89  8.0682
 -49 0.95 0.91  8.0682
 -49 0.95 0.93  8.0682
 -49 0.95 0.95  8.0682
 -49 0.95 0.97  8.0682
 -49 0.95 0.99  8.0682

 -49 0.97 0.01  8.0682
 -49 0.97 0.03  8.0682
 -49 0.97 0.05  8.0682
 -49 0.97 0.07  8.0682
 -49 0.97 0.09  8.0682
 -49 0.97 0.11  8.0682
 -49 0.97 0.13  8.0682
 -49 0.97 0.15  8.0682
 -49 0.97 0.17  8.0682
 -49 0.97 0.19  8.0682
 -49 0.97 0.21  8.0682
 -49 0.97 0.23  8.0682
 -49 0.97 0.25  8.0682
 -49 0.97 0.27  8.0682
 -49 0.97 0.29  8.0682
 -49 0.97 0.31  8.0682
 -49 0.97 0.33  8.0682
 -49 0.97 0.35  8.0682
 -49 0.97 0.37  8.0682
 -49 0.97 0.39  8.0682
 -49 0.97 0.41  8.0682
 -49 0.97 0.43  8.0682
 -49 0.97 0.45  8.0682
 -49 0.97 0.47  8.0682
 -49 0.97 0.49  8.0682
 -49 0.97 0.51  8.0682
 -49 0.97 0.53  8.0682
 -49 0.97 0.55  8.0682
 -49 0.97 0.57  8.0682
 -49 0.97 0.59  8.0682
 -49 0.97 0.61  8.0682
 -49 0.97 0.63  8.0682
 -49 0.97 0.65  8.0682
 -49 0.97 0.67  8.0682
 -49 0.97 0.69  8.0682
 -49 0.97 0.71  8.0682
 -49 0.97 0.73  8.0682
 -49 0.97 0.75  8.0682
 -49 0.97 0.77  8.0682
 -49 0.97 0.79  8.0682
 -49 0.97 0.81  8.0682
 -49 0.97 0.83  8.0682
 -49 0.97 0.85  8.0682
 -49 0.97 0.87  8.0682
 -49 0.97 0.89  8.0682
 -49 0.97 0.91  8.0682
 -49 0.97 0.93  8.0682
 -49 0.97 0.95  8.0682
 -49 0.97 0.97  8.0682
 -49 0.97 0.99  8.0682

 -49 0.99 0.01  8.0682
 -49 0.99 0.03  8.0682
 -49 0.99 0.05  8.0682
 -49 0.99 0.07  8.0682
 -49 0.99 0.09  8.0682
 -49 0.99 0.11  8.0682
 -49 0.99 0.13  8.0682
 -49 0.99 0.15  8.0682
 -49 0.99 0.17  8.0682
 -49 0.99 0.19  8.0682
 -49 0.99 0.21  8.0682
 -49 0.99 0.23  8.0682
 -49 0.99 0.25  8.0682
 -49 0.99 0.27  8.0682
 -49 0.99 0.29  8.0682
 -49 0.99 0.31  8.0682
 -49 0.99 0.33  8.0682
 -49 0.99 0.35  8.0682
 -49 0.99 0.37  8.0682
 -49 0.99 0.39  8.0682
 -49 0.99 0.41  8.0682
 -49 0.99 0.43  8.0682
 -49 0.99 0.45  8.0682
 -49 0.99 0.47  8.0682
 -49 0.99 0.49  8.0682
 -49 0.99 0.51  8.0682
 -49 0.99 0.53  8.0682
 -49 0.99 0.55  8.0682
 -49 0.99 0.57  8.0682
 -49 0.99 0.59  8.0682
 -49 0.99 0.61  8.0682
 -49 0.99 0.63  8.0682
 -49 0.99 0.65  8.0682
 -49 0.99 0.67  8.0682
 -49 0.99 0.69  8.0682
 -49 0.99 0.71  8.0682
 -49 0.99 0.73  8.0682
 -49 0.99 0.75  8.0682
 -49 0.99 0.77  8.0682
 -49 0.99 0.79  8.0682
 -49 0.99 0.81  8.0682
 -49 0.99 0.83  8.0682
 -49 0.99 0.85  8.0682
 -49 0.99 0.87  8.0682
 -49 0.99 0.89  8.0682
 -49 0.99 0.91  8.0682
 -49 0.99 0.93  8.0682
 -49 0.99 0.95  8.0682
 -49 0.99 0.97  8.0682
 -49 0.99 0.99  8.0682

 -48.6 0.01 0.01  8.0682
 -48.6 0.01 0.03  8.0682
 -48.6 0.01 0.05  8.0682
 -48.6 0.01 0.07  8.0682
 -48.6 0.01 0.09  8.0682
 -48.6 0.01 0.11  8.0682
 -48.6 0.01 0.13  8.0682
 -48.6 0.01 0.15  8.0682
 -48.6 0.01 0.17  8.0682
 -48.6 0.01 0.19  8.0682
 -48.6 0.01 0.21  8.0682
 -48.6 0.01 0.23  8.0682
 -48.6 0.01 0.25  8.0682
 -48.6 0.01 0.27  8.0682
 -48.6 0.01 0.29  8.0682
 -48.6 0.01 0.31  8.0682
 -48.6 0.01 0.33  8.0682
 -48.6 0.01 0.35  8.0682
 -48.6 0.01 0.37  8.0682
 -48.6 0.01 0.39  8.0682
 -48.6 0.01 0.41  8.0682
 -48.6 0.01 0.43  8.0682
 -48.6 0.01 0.45  8.0682
 -48.6 0.01 0.47  8.0682
 -48.6 0.01 0.49  8.0682
 -48.6 0.01 0.51  8.0682
 -48.6 0.01 0.53  8.0682
 -48.6 0.01 0.55  8.0682
 -48.6 0.01 0.57  8.0682
 -48.6 0.01 0.59  8.0682
 -48.6 0.01 0.61  8.0682
 -48.6 0.01 0.63  8.0682
 -48.6 0.01 0.65  8.0682
 -48.6 0.01 0.67  8.0682
 -48.6 0.01 0.69  8.0682
 -48.6 0.01 0.71  8.0682
 -48.6 0.01 0.73  8.0682
 -48.6 0.01 0.75  8.0682
 -48.6 0.01 0.77  8.0682
 -48.6 0.01 0.79  8.0682
 -48.6 0.01 0.81  8.0682
 -48.6 0.01 0.83  8.0682
 -48.6 0.01 0.85  8.0682
 -48.6 0.01 0.87  8.0682
 -48.6 0.01 0.89  8.0682
 -48.6 0.01 0.91  8.0682
 -48.6 0.01 0.93  8.0682
 -48.6 0.01 0.95  8.0682
 -48.6 0.01 0.97  8.0682
 -48.6 0.01 0.99  8.0682

 -48.6 0.03 0.01  8.0682
 -48.6 0.03 0.03  8.0682
 -48.6 0.03 0.05  8.0682
 -48.6 0.03 0.07  8.0682
 -48.6 0.03 0.09  8.0682
 -48.6 0.03 0.11  8.0682
 -48.6 0.03 0.13  8.0682
 -48.6 0.03 0.15  8.0682
 -48.6 0.03 0.17  8.0682
 -48.6 0.03 0.19  8.0682
 -48.6 0.03 0.21  8.0682
 -48.6 0.03 0.23  8.0682
 -48.6 0.03 0.25  8.0682
 -48.6 0.03 0.27  8.0682
 -48.6 0.03 0.29  8.0682
 -48.6 0.03 0.31  8.0682
 -48.6 0.03 0.33  8.0682
 -48.6 0.03 0.35  8.0682
 -48.6 0.03 0.37  8.0682
 -48.6 0.03 0.39  8.0682
 -48.6 0.03 0.41  8.0682
 -48.6 0.03 0.43  8.0682
 -48.6 0.03 0.45  8.0682
 -48.6 0.03 0.47  8.0682
 -48.6 0.03 0.49  8.0682
 -48.6 0.03 0.51  8.0682
 -48.6 0.03 0.53  8.0682
 -48.6 0.03 0.55  8.0682
 -48.6 0.03 0.57  8.0682
 -48.6 0.03 0.59  8.0682
 -48.6 0.03 0.61  8.0682
 -48.6 0.03 0.63  8.0682
 -48.6 0.03 0.65  8.0682
 -48.6 0.03 0.67  8.0682
 -48.6 0.03 0.69  8.0682
 -48.6 0.03 0.71  8.0682
 -48.6 0.03 0.73  8.0682
 -48.6 0.03 0.75  8.0682
 -48.6 0.03 0.77  8.0682
 -48.6 0.03 0.79  8.0682
 -48.6 0.03 0.81  8.0682
 -48.6 0.03 0.83  8.0682
 -48.6 0.03 0.85  8.0682
 -48.6 0.03 0.87  8.0682
 -48.6 0.03 0.89  8.0682
 -48.6 0.03 0.91  8.0682
 -48.6 0.03 0.93  8.0682
 -48.6 0.03 0.95  8.0682
 -48.6 0.03 0.97  8.0682
 -48.6 0.03 0.99  8.0682

 -48.6 0.05 0.01  8.0682
 -48.6 0.05 0.03  8.0682
 -48.6 0.05 0.05  8.0682
 -48.6 0.05 0.07  8.0682
 -48.6 0.05 0.09  8.0682
 -48.6 0.05 0.11  8.0682
 -48.6 0.05 0.13  8.0682
 -48.6 0.05 0.15  8.0682
 -48.6 0.05 0.17  8.0682
 -48.6 0.05 0.19  8.0682
 -48.6 0.05 0.21  8.0682
 -48.6 0.05 0.23  8.0682
 -48.6 0.05 0.25  8.0682
 -48.6 0.05 0.27  8.0682
 -48.6 0.05 0.29  8.0682
 -48.6 0.05 0.31  8.0682
 -48.6 0.05 0.33  8.0682
 -48.6 0.05 0.35  8.0682
 -48.6 0.05 0.37  8.0682
 -48.6 0.05 0.39  8.0682
 -48.6 0.05 0.41  8.0682
 -48.6 0.05 0.43  8.0682
 -48.6 0.05 0.45  8.0682
 -48.6 0.05 0.47  8.0682
 -48.6 0.05 0.49  8.0682
 -48.6 0.05 0.51  8.0682
 -48.6 0.05 0.53  8.0682
 -48.6 0.05 0.55  8.0682
 -48.6 0.05 0.57  8.0682
 -48.6 0.05 0.59  8.0682
 -48.6 0.05 0.61  8.0682
 -48.6 0.05 0.63  8.0682
 -48.6 0.05 0.65  8.0682
 -48.6 0.05 0.67  8.0682
 -48.6 0.05 0.69  8.0682
 -48.6 0.05 0.71  8.0682
 -48.6 0.05 0.73  8.0682
 -48.6 0.05 0.75  8.0682
 -48.6 0.05 0.77  8.0682
 -48.6 0.05 0.79  8.0682
 -48.6 0.05 0.81  8.0682
 -48.6 0.05 0.83  8.0682
 -48.6 0.05 0.85  8.0682
 -48.6 0.05 0.87  8.0682
 -48.6 0.05 0.89  8.0682
 -48.6 0.05 0.91  8.0682
 -48.6 0.05 0.93  8.0682
 -48.6 0.05 0.95  8.0682
 -48.6 0.05 0.97  8.0682
 -48.6 0.05 0.99  8.0682

 -48.6 0.07 0.01  8.0682
 -48.6 0.07 0.03  8.0682
 -48.6 0.07 0.05  8.0682
 -48.6 0.07 0.07  8.0682
 -48.6 0.07 0.09  8.0682
 -48.6 0.07 0.11  8.0682
 -48.6 0.07 0.13  8.0682
 -48.6 0.07 0.15  8.0682
 -48.6 0.07 0.17  8.0682
 -48.6 0.07 0.19  8.0682
 -48.6 0.07 0.21  8.0682
 -48.6 0.07 0.23  8.0682
 -48.6 0.07 0.25  8.0682
 -48.6 0.07 0.27  8.0682
 -48.6 0.07 0.29  8.0682
 -48.6 0.07 0.31  8.0682
 -48.6 0.07 0.33  8.0682
 -48.6 0.07 0.35  8.0682
 -48.6 0.07 0.37  8.0682
 -48.6 0.07 0.39  8.0682
 -48.6 0.07 0.41  8.0682
 -48.6 0.07 0.43  8.0682
 -48.6 0.07 0.45  8.0682
 -48.6 0.07 0.47  8.0682
 -48.6 0.07 0.49  8.0682
 -48.6 0.07 0.51  8.0682
 -48.6 0.07 0.53  8.0682
 -48.6 0.07 0.55  8.0682
 -48.6 0.07 0.57  8.0682
 -48.6 0.07 0.59  8.0682
 -48.6 0.07 0.61  8.0682
 -48.6 0.07 0.63  8.0682
 -48.6 0.07 0.65  8.0682
 -48.6 0.07 0.67  8.0682
 -48.6 0.07 0.69  8.0682
 -48.6 0.07 0.71  8.0682
 -48.6 0.07 0.73  8.0682
 -48.6 0.07 0.75  8.0682
 -48.6 0.07 0.77  8.0682
 -48.6 0.07 0.79  8.0682
 -48.6 0.07 0.81  8.0682
 -48.6 0.07 0.83  8.0682
 -48.6 0.07 0.85  8.0682
 -48.6 0.07 0.87  8.0682
 -48.6 0.07 0.89  8.0682
 -48.6 0.07 0.91  8.0682
 -48.6 0.07 0.93  8.0682
 -48.6 0.07 0.95  8.0682
 -48.6 0.07 0.97  8.0682
 -48.6 0.07 0.99  8.0682

 -48.6 0.09 0.01  8.0682
 -48.6 0.09 0.03  8.0682
 -48.6 0.09 0.05  8.0682
 -48.6 0.09 0.07  8.0682
 -48.6 0.09 0.09  8.0682
 -48.6 0.09 0.11  8.0682
 -48.6 0.09 0.13  8.0682
 -48.6 0.09 0.15  8.0682
 -48.6 0.09 0.17  8.0682
 -48.6 0.09 0.19  8.0682
 -48.6 0.09 0.21  8.0682
 -48.6 0.09 0.23  8.0682
 -48.6 0.09 0.25  8.0682
 -48.6 0.09 0.27  8.0682
 -48.6 0.09 0.29  8.0682
 -48.6 0.09 0.31  8.0682
 -48.6 0.09 0.33  8.0682
 -48.6 0.09 0.35  8.0682
 -48.6 0.09 0.37  8.0682
 -48.6 0.09 0.39  8.0682
 -48.6 0.09 0.41  8.0682
 -48.6 0.09 0.43  8.0682
 -48.6 0.09 0.45  8.0682
 -48.6 0.09 0.47  8.0682
 -48.6 0.09 0.49  8.0682
 -48.6 0.09 0.51  8.0682
 -48.6 0.09 0.53  8.0682
 -48.6 0.09 0.55  8.0682
 -48.6 0.09 0.57  8.0682
 -48.6 0.09 0.59  8.0682
 -48.6 0.09 0.61  8.0682
 -48.6 0.09 0.63  8.0682
 -48.6 0.09 0.65  8.0682
 -48.6 0.09 0.67  8.0682
 -48.6 0.09 0.69  8.0682
 -48.6 0.09 0.71  8.0682
 -48.6 0.09 0.73  8.0682
 -48.6 0.09 0.75  8.0682
 -48.6 0.09 0.77  8.0682
 -48.6 0.09 0.79  8.0682
 -48.6 0.09 0.81  8.0682
 -48.6 0.09 0.83  8.0682
 -48.6 0.09 0.85  8.0682
 -48.6 0.09 0.87  8.0682
 -48.6 0.09 0.89  8.0682
 -48.6 0.09 0.91  8.0682
 -48.6 0.09 0.93  8.0682
 -48.6 0.09 0.95  8.0682
 -48.6 0.09 0.97  8.0682
 -48.6 0.09 0.99  8.0682

 -48.6 0.11 0.01  8.0682
 -48.6 0.11 0.03  8.0682
 -48.6 0.11 0.05  8.0682
 -48.6 0.11 0.07  8.0682
 -48.6 0.11 0.09  8.0682
 -48.6 0.11 0.11  8.0682
 -48.6 0.11 0.13  8.0682
 -48.6 0.11 0.15  8.0682
 -48.6 0.11 0.17  8.0682
 -48.6 0.11 0.19  8.0682
 -48.6 0.11 0.21  8.0682
 -48.6 0.11 0.23  8.0682
 -48.6 0.11 0.25  8.0682
 -48.6 0.11 0.27  8.0682
 -48.6 0.11 0.29  8.0682
 -48.6 0.11 0.31  8.0682
 -48.6 0.11 0.33  8.0682
 -48.6 0.11 0.35  8.0682
 -48.6 0.11 0.37  8.0682
 -48.6 0.11 0.39  8.0682
 -48.6 0.11 0.41  8.0682
 -48.6 0.11 0.43  8.0682
 -48.6 0.11 0.45  8.0682
 -48.6 0.11 0.47  8.0682
 -48.6 0.11 0.49  8.0682
 -48.6 0.11 0.51  8.0682
 -48.6 0.11 0.53  8.0682
 -48.6 0.11 0.55  8.0682
 -48.6 0.11 0.57  8.0682
 -48.6 0.11 0.59  8.0682
 -48.6 0.11 0.61  8.0682
 -48.6 0.11 0.63  8.0682
 -48.6 0.11 0.65  8.0682
 -48.6 0.11 0.67  8.0682
 -48.6 0.11 0.69  8.0682
 -48.6 0.11 0.71  8.0682
 -48.6 0.11 0.73  8.0682
 -48.6 0.11 0.75  8.0682
 -48.6 0.11 0.77  8.0682
 -48.6 0.11 0.79  8.0682
 -48.6 0.11 0.81  8.0682
 -48.6 0.11 0.83  8.0682
 -48.6 0.11 0.85  8.0682
 -48.6 0.11 0.87  8.0682
 -48.6 0.11 0.89  8.0682
 -48.6 0.11 0.91  8.0682
 -48.6 0.11 0.93  8.0682
 -48.6 0.11 0.95  8.0682
 -48.6 0.11 0.97  8.0682
 -48.6 0.11 0.99  8.0682

 -48.6 0.13 0.01  8.0682
 -48.6 0.13 0.03  8.0682
 -48.6 0.13 0.05  8.0682
 -48.6 0.13 0.07  8.0682
 -48.6 0.13 0.09  8.0682
 -48.6 0.13 0.11  8.0682
 -48.6 0.13 0.13  8.0682
 -48.6 0.13 0.15  8.0682
 -48.6 0.13 0.17  8.0682
 -48.6 0.13 0.19  8.0682
 -48.6 0.13 0.21  8.0682
 -48.6 0.13 0.23  8.0682
 -48.6 0.13 0.25  8.0682
 -48.6 0.13 0.27  8.0682
 -48.6 0.13 0.29  8.0682
 -48.6 0.13 0.31  8.0682
 -48.6 0.13 0.33  8.0682
 -48.6 0.13 0.35  8.0682
 -48.6 0.13 0.37  8.0682
 -48.6 0.13 0.39  8.0682
 -48.6 0.13 0.41  8.0682
 -48.6 0.13 0.43  8.0682
 -48.6 0.13 0.45  8.0682
 -48.6 0.13 0.47  8.0682
 -48.6 0.13 0.49  8.0682
 -48.6 0.13 0.51  8.0682
 -48.6 0.13 0.53  8.0682
 -48.6 0.13 0.55  8.0682
 -48.6 0.13 0.57  8.0682
 -48.6 0.13 0.59  8.0682
 -48.6 0.13 0.61  8.0682
 -48.6 0.13 0.63  8.0682
 -48.6 0.13 0.65  8.0682
 -48.6 0.13 0.67  8.0682
 -48.6 0.13 0.69  8.0682
 -48.6 0.13 0.71  8.0682
 -48.6 0.13 0.73  8.0682
 -48.6 0.13 0.75  8.0682
 -48.6 0.13 0.77  8.0682
 -48.6 0.13 0.79  8.0682
 -48.6 0.13 0.81  8.0682
 -48.6 0.13 0.83  8.0682
 -48.6 0.13 0.85  8.0682
 -48.6 0.13 0.87  8.0682
 -48.6 0.13 0.89  8.0682
 -48.6 0.13 0.91  8.0682
 -48.6 0.13 0.93  8.0682
 -48.6 0.13 0.95  8.0682
 -48.6 0.13 0.97  8.0682
 -48.6 0.13 0.99  8.0682

 -48.6 0.15 0.01  8.0682
 -48.6 0.15 0.03  8.0682
 -48.6 0.15 0.05  8.0682
 -48.6 0.15 0.07  8.0682
 -48.6 0.15 0.09  8.0682
 -48.6 0.15 0.11  8.0682
 -48.6 0.15 0.13  8.0682
 -48.6 0.15 0.15  8.0682
 -48.6 0.15 0.17  8.0682
 -48.6 0.15 0.19  8.0682
 -48.6 0.15 0.21  8.0682
 -48.6 0.15 0.23  8.0682
 -48.6 0.15 0.25  8.0682
 -48.6 0.15 0.27  8.0682
 -48.6 0.15 0.29  8.0682
 -48.6 0.15 0.31  8.0682
 -48.6 0.15 0.33  8.0682
 -48.6 0.15 0.35  8.0682
 -48.6 0.15 0.37  8.0682
 -48.6 0.15 0.39  8.0682
 -48.6 0.15 0.41  8.0682
 -48.6 0.15 0.43  8.0682
 -48.6 0.15 0.45  8.0682
 -48.6 0.15 0.47  8.0682
 -48.6 0.15 0.49  8.0682
 -48.6 0.15 0.51  8.0682
 -48.6 0.15 0.53  8.0682
 -48.6 0.15 0.55  8.0682
 -48.6 0.15 0.57  8.0682
 -48.6 0.15 0.59  8.0682
 -48.6 0.15 0.61  8.0682
 -48.6 0.15 0.63  8.0682
 -48.6 0.15 0.65  8.0682
 -48.6 0.15 0.67  8.0682
 -48.6 0.15 0.69  8.0682
 -48.6 0.15 0.71  8.0682
 -48.6 0.15 0.73  8.0682
 -48.6 0.15 0.75  8.0682
 -48.6 0.15 0.77  8.0682
 -48.6 0.15 0.79  8.0682
 -48.6 0.15 0.81  8.0682
 -48.6 0.15 0.83  8.0682
 -48.6 0.15 0.85  8.0682
 -48.6 0.15 0.87  8.0682
 -48.6 0.15 0.89  8.0682
 -48.6 0.15 0.91  8.0682
 -48.6 0.15 0.93  8.0682
 -48.6 0.15 0.95  8.0682
 -48.6 0.15 0.97  8.0682
 -48.6 0.15 0.99  8.0682

 -48.6 0.17 0.01  8.0682
 -48.6 0.17 0.03  8.0682
 -48.6 0.17 0.05  8.0682
 -48.6 0.17 0.07  8.0682
 -48.6 0.17 0.09  8.0682
 -48.6 0.17 0.11  8.0682
 -48.6 0.17 0.13  8.0682
 -48.6 0.17 0.15  8.0682
 -48.6 0.17 0.17  8.0682
 -48.6 0.17 0.19  8.0682
 -48.6 0.17 0.21  8.0682
 -48.6 0.17 0.23  8.0682
 -48.6 0.17 0.25  8.0682
 -48.6 0.17 0.27  8.0682
 -48.6 0.17 0.29  8.0682
 -48.6 0.17 0.31  8.0682
 -48.6 0.17 0.33  8.0682
 -48.6 0.17 0.35  8.0682
 -48.6 0.17 0.37  8.0682
 -48.6 0.17 0.39  8.0682
 -48.6 0.17 0.41  8.0682
 -48.6 0.17 0.43  8.0682
 -48.6 0.17 0.45  8.0682
 -48.6 0.17 0.47  8.0682
 -48.6 0.17 0.49  8.0682
 -48.6 0.17 0.51  8.0682
 -48.6 0.17 0.53  8.0682
 -48.6 0.17 0.55  8.0682
 -48.6 0.17 0.57  8.0682
 -48.6 0.17 0.59  8.0682
 -48.6 0.17 0.61  8.0682
 -48.6 0.17 0.63  8.0682
 -48.6 0.17 0.65  8.0682
 -48.6 0.17 0.67  8.0682
 -48.6 0.17 0.69  8.0682
 -48.6 0.17 0.71  8.0682
 -48.6 0.17 0.73  8.0682
 -48.6 0.17 0.75  8.0682
 -48.6 0.17 0.77  8.0682
 -48.6 0.17 0.79  8.0682
 -48.6 0.17 0.81  8.0682
 -48.6 0.17 0.83  8.0682
 -48.6 0.17 0.85  8.0682
 -48.6 0.17 0.87  8.0682
 -48.6 0.17 0.89  8.0682
 -48.6 0.17 0.91  8.0682
 -48.6 0.17 0.93  8.0682
 -48.6 0.17 0.95  8.0682
 -48.6 0.17 0.97  8.0682
 -48.6 0.17 0.99  8.0682

 -48.6 0.19 0.01  8.0682
 -48.6 0.19 0.03  8.0682
 -48.6 0.19 0.05  8.0682
 -48.6 0.19 0.07  8.0682
 -48.6 0.19 0.09  8.0682
 -48.6 0.19 0.11  8.0682
 -48.6 0.19 0.13  8.0682
 -48.6 0.19 0.15  8.0682
 -48.6 0.19 0.17  8.0682
 -48.6 0.19 0.19  8.0682
 -48.6 0.19 0.21  8.0682
 -48.6 0.19 0.23  8.0682
 -48.6 0.19 0.25  8.0682
 -48.6 0.19 0.27  8.0682
 -48.6 0.19 0.29  8.0682
 -48.6 0.19 0.31  8.0682
 -48.6 0.19 0.33  8.0682
 -48.6 0.19 0.35  8.0682
 -48.6 0.19 0.37  8.0682
 -48.6 0.19 0.39  8.0682
 -48.6 0.19 0.41  8.0682
 -48.6 0.19 0.43  8.0682
 -48.6 0.19 0.45  8.0682
 -48.6 0.19 0.47  8.0682
 -48.6 0.19 0.49  8.0682
 -48.6 0.19 0.51  8.0682
 -48.6 0.19 0.53  8.0682
 -48.6 0.19 0.55  8.0682
 -48.6 0.19 0.57  8.0682
 -48.6 0.19 0.59  8.0682
 -48.6 0.19 0.61  8.0682
 -48.6 0.19 0.63  8.0682
 -48.6 0.19 0.65  8.0682
 -48.6 0.19 0.67  8.0682
 -48.6 0.19 0.69  8.0682
 -48.6 0.19 0.71  8.0682
 -48.6 0.19 0.73  8.0682
 -48.6 0.19 0.75  8.0682
 -48.6 0.19 0.77  8.0682
 -48.6 0.19 0.79  8.0682
 -48.6 0.19 0.81  8.0682
 -48.6 0.19 0.83  8.0682
 -48.6 0.19 0.85  8.0682
 -48.6 0.19 0.87  8.0682
 -48.6 0.19 0.89  8.0682
 -48.6 0.19 0.91  8.0682
 -48.6 0.19 0.93  8.0682
 -48.6 0.19 0.95  8.0682
 -48.6 0.19 0.97  8.0682
 -48.6 0.19 0.99  8.0682

 -48.6 0.21 0.01  8.0682
 -48.6 0.21 0.03  8.0682
 -48.6 0.21 0.05  8.0682
 -48.6 0.21 0.07  8.0682
 -48.6 0.21 0.09  8.0682
 -48.6 0.21 0.11  8.0682
 -48.6 0.21 0.13  8.0682
 -48.6 0.21 0.15  8.0682
 -48.6 0.21 0.17  8.0682
 -48.6 0.21 0.19  8.0682
 -48.6 0.21 0.21  8.0682
 -48.6 0.21 0.23  8.0682
 -48.6 0.21 0.25  8.0682
 -48.6 0.21 0.27  8.0682
 -48.6 0.21 0.29  8.0682
 -48.6 0.21 0.31  8.0682
 -48.6 0.21 0.33  8.0682
 -48.6 0.21 0.35  8.0682
 -48.6 0.21 0.37  8.0682
 -48.6 0.21 0.39  8.0682
 -48.6 0.21 0.41  8.0682
 -48.6 0.21 0.43  8.0682
 -48.6 0.21 0.45  8.0682
 -48.6 0.21 0.47  8.0682
 -48.6 0.21 0.49  8.0682
 -48.6 0.21 0.51  8.0682
 -48.6 0.21 0.53  8.0682
 -48.6 0.21 0.55  8.0682
 -48.6 0.21 0.57  8.0682
 -48.6 0.21 0.59  8.0682
 -48.6 0.21 0.61  8.0682
 -48.6 0.21 0.63  8.0682
 -48.6 0.21 0.65  8.0682
 -48.6 0.21 0.67  8.0682
 -48.6 0.21 0.69  8.0682
 -48.6 0.21 0.71  8.0682
 -48.6 0.21 0.73  8.0682
 -48.6 0.21 0.75  8.0682
 -48.6 0.21 0.77  8.0682
 -48.6 0.21 0.79  8.0682
 -48.6 0.21 0.81  8.0682
 -48.6 0.21 0.83  8.0682
 -48.6 0.21 0.85  8.0682
 -48.6 0.21 0.87  8.0682
 -48.6 0.21 0.89  8.0682
 -48.6 0.21 0.91  8.0682
 -48.6 0.21 0.93  8.0682
 -48.6 0.21 0.95  8.0682
 -48.6 0.21 0.97  8.0682
 -48.6 0.21 0.99  8.0682

 -48.6 0.23 0.01  8.0682
 -48.6 0.23 0.03  8.0682
 -48.6 0.23 0.05  8.0682
 -48.6 0.23 0.07  8.0682
 -48.6 0.23 0.09  8.0682
 -48.6 0.23 0.11  8.0682
 -48.6 0.23 0.13  8.0682
 -48.6 0.23 0.15  8.0682
 -48.6 0.23 0.17  8.0682
 -48.6 0.23 0.19  8.0682
 -48.6 0.23 0.21  8.0682
 -48.6 0.23 0.23  8.0682
 -48.6 0.23 0.25  8.0682
 -48.6 0.23 0.27  8.0682
 -48.6 0.23 0.29  8.0682
 -48.6 0.23 0.31  8.0682
 -48.6 0.23 0.33  8.0682
 -48.6 0.23 0.35  8.0682
 -48.6 0.23 0.37  8.0682
 -48.6 0.23 0.39  8.0682
 -48.6 0.23 0.41  8.0682
 -48.6 0.23 0.43  8.0682
 -48.6 0.23 0.45  8.0682
 -48.6 0.23 0.47  8.0682
 -48.6 0.23 0.49  8.0682
 -48.6 0.23 0.51  8.0682
 -48.6 0.23 0.53  8.0682
 -48.6 0.23 0.55  8.0682
 -48.6 0.23 0.57  8.0682
 -48.6 0.23 0.59  8.0682
 -48.6 0.23 0.61  8.0682
 -48.6 0.23 0.63  8.0682
 -48.6 0.23 0.65  8.0682
 -48.6 0.23 0.67  8.0682
 -48.6 0.23 0.69  8.0682
 -48.6 0.23 0.71  8.0682
 -48.6 0.23 0.73  8.0682
 -48.6 0.23 0.75  8.0682
 -48.6 0.23 0.77  8.0682
 -48.6 0.23 0.79  8.0682
 -48.6 0.23 0.81  8.0682
 -48.6 0.23 0.83  8.0682
 -48.6 0.23 0.85  8.0682
 -48.6 0.23 0.87  8.0682
 -48.6 0.23 0.89  8.0682
 -48.6 0.23 0.91  8.0682
 -48.6 0.23 0.93  8.0682
 -48.6 0.23 0.95  8.0682
 -48.6 0.23 0.97  8.0682
 -48.6 0.23 0.99  8.0682

 -48.6 0.25 0.01  8.0682
 -48.6 0.25 0.03  8.0682
 -48.6 0.25 0.05  8.0682
 -48.6 0.25 0.07  8.0682
 -48.6 0.25 0.09  8.0682
 -48.6 0.25 0.11  8.0682
 -48.6 0.25 0.13  8.0682
 -48.6 0.25 0.15  8.0682
 -48.6 0.25 0.17  8.0682
 -48.6 0.25 0.19  8.0682
 -48.6 0.25 0.21  8.0682
 -48.6 0.25 0.23  8.0682
 -48.6 0.25 0.25  8.0682
 -48.6 0.25 0.27  8.0682
 -48.6 0.25 0.29  8.0682
 -48.6 0.25 0.31  8.0682
 -48.6 0.25 0.33  8.0682
 -48.6 0.25 0.35  8.0682
 -48.6 0.25 0.37  8.0682
 -48.6 0.25 0.39  8.0682
 -48.6 0.25 0.41  8.0682
 -48.6 0.25 0.43  8.0682
 -48.6 0.25 0.45  8.0682
 -48.6 0.25 0.47  8.0682
 -48.6 0.25 0.49  8.0682
 -48.6 0.25 0.51  8.0682
 -48.6 0.25 0.53  8.0682
 -48.6 0.25 0.55  8.0682
 -48.6 0.25 0.57  8.0682
 -48.6 0.25 0.59  8.0682
 -48.6 0.25 0.61  8.0682
 -48.6 0.25 0.63  8.0682
 -48.6 0.25 0.65  8.0682
 -48.6 0.25 0.67  8.0682
 -48.6 0.25 0.69  8.0682
 -48.6 0.25 0.71  8.0682
 -48.6 0.25 0.73  8.0682
 -48.6 0.25 0.75  8.0682
 -48.6 0.25 0.77  8.0682
 -48.6 0.25 0.79  8.0682
 -48.6 0.25 0.81  8.0682
 -48.6 0.25 0.83  8.0682
 -48.6 0.25 0.85  8.0682
 -48.6 0.25 0.87  8.0682
 -48.6 0.25 0.89  8.0682
 -48.6 0.25 0.91  8.0682
 -48.6 0.25 0.93  8.0682
 -48.6 0.25 0.95  8.0682
 -48.6 0.25 0.97  8.0682
 -48.6 0.25 0.99  8.0682

 -48.6 0.27 0.01  8.0682
 -48.6 0.27 0.03  8.0682
 -48.6 0.27 0.05  8.0682
 -48.6 0.27 0.07  8.0682
 -48.6 0.27 0.09  8.0682
 -48.6 0.27 0.11  8.0682
 -48.6 0.27 0.13  8.0682
 -48.6 0.27 0.15  8.0682
 -48.6 0.27 0.17  8.0682
 -48.6 0.27 0.19  8.0682
 -48.6 0.27 0.21  8.0682
 -48.6 0.27 0.23  8.0682
 -48.6 0.27 0.25  8.0682
 -48.6 0.27 0.27  8.0682
 -48.6 0.27 0.29  8.0682
 -48.6 0.27 0.31  8.0682
 -48.6 0.27 0.33  8.0682
 -48.6 0.27 0.35  8.0682
 -48.6 0.27 0.37  8.0682
 -48.6 0.27 0.39  8.0682
 -48.6 0.27 0.41  8.0682
 -48.6 0.27 0.43  8.0682
 -48.6 0.27 0.45  8.0682
 -48.6 0.27 0.47  8.0682
 -48.6 0.27 0.49  8.0682
 -48.6 0.27 0.51  8.0682
 -48.6 0.27 0.53  8.0682
 -48.6 0.27 0.55  8.0682
 -48.6 0.27 0.57  8.0682
 -48.6 0.27 0.59  8.0682
 -48.6 0.27 0.61  8.0682
 -48.6 0.27 0.63  8.0682
 -48.6 0.27 0.65  8.0682
 -48.6 0.27 0.67  8.0682
 -48.6 0.27 0.69  8.0682
 -48.6 0.27 0.71  8.0682
 -48.6 0.27 0.73  8.0682
 -48.6 0.27 0.75  8.0682
 -48.6 0.27 0.77  8.0682
 -48.6 0.27 0.79  8.0682
 -48.6 0.27 0.81  8.0682
 -48.6 0.27 0.83  8.0682
 -48.6 0.27 0.85  8.0682
 -48.6 0.27 0.87  8.0682
 -48.6 0.27 0.89  8.0682
 -48.6 0.27 0.91  8.0682
 -48.6 0.27 0.93  8.0682
 -48.6 0.27 0.95  8.0682
 -48.6 0.27 0.97  8.0682
 -48.6 0.27 0.99  8.0682

 -48.6 0.29 0.01  8.0682
 -48.6 0.29 0.03  8.0682
 -48.6 0.29 0.05  8.0682
 -48.6 0.29 0.07  8.0682
 -48.6 0.29 0.09  8.0682
 -48.6 0.29 0.11  8.0682
 -48.6 0.29 0.13  8.0682
 -48.6 0.29 0.15  8.0682
 -48.6 0.29 0.17  8.0682
 -48.6 0.29 0.19  8.0682
 -48.6 0.29 0.21  8.0682
 -48.6 0.29 0.23  8.0682
 -48.6 0.29 0.25  8.0682
 -48.6 0.29 0.27  8.0682
 -48.6 0.29 0.29  8.0682
 -48.6 0.29 0.31  8.0682
 -48.6 0.29 0.33  8.0682
 -48.6 0.29 0.35  8.0682
 -48.6 0.29 0.37  8.0682
 -48.6 0.29 0.39  8.0682
 -48.6 0.29 0.41  8.0682
 -48.6 0.29 0.43  8.0682
 -48.6 0.29 0.45  8.0682
 -48.6 0.29 0.47  8.0682
 -48.6 0.29 0.49  8.0682
 -48.6 0.29 0.51  8.0682
 -48.6 0.29 0.53  8.0682
 -48.6 0.29 0.55  8.0682
 -48.6 0.29 0.57  8.0682
 -48.6 0.29 0.59  8.0682
 -48.6 0.29 0.61  8.0682
 -48.6 0.29 0.63  8.0682
 -48.6 0.29 0.65  8.0682
 -48.6 0.29 0.67  8.0682
 -48.6 0.29 0.69  8.0682
 -48.6 0.29 0.71  8.0682
 -48.6 0.29 0.73  8.0682
 -48.6 0.29 0.75  8.0682
 -48.6 0.29 0.77  8.0682
 -48.6 0.29 0.79  8.0682
 -48.6 0.29 0.81  8.0682
 -48.6 0.29 0.83  8.0682
 -48.6 0.29 0.85  8.0682
 -48.6 0.29 0.87  8.0682
 -48.6 0.29 0.89  8.0682
 -48.6 0.29 0.91  8.0682
 -48.6 0.29 0.93  8.0682
 -48.6 0.29 0.95  8.0682
 -48.6 0.29 0.97  8.0682
 -48.6 0.29 0.99  8.0682

 -48.6 0.31 0.01  8.0682
 -48.6 0.31 0.03  8.0682
 -48.6 0.31 0.05  8.0682
 -48.6 0.31 0.07  8.0682
 -48.6 0.31 0.09  8.0682
 -48.6 0.31 0.11  8.0682
 -48.6 0.31 0.13  8.0682
 -48.6 0.31 0.15  8.0682
 -48.6 0.31 0.17  8.0682
 -48.6 0.31 0.19  8.0682
 -48.6 0.31 0.21  8.0682
 -48.6 0.31 0.23  8.0682
 -48.6 0.31 0.25  8.0682
 -48.6 0.31 0.27  8.0682
 -48.6 0.31 0.29  8.0682
 -48.6 0.31 0.31  8.0682
 -48.6 0.31 0.33  8.0682
 -48.6 0.31 0.35  8.0682
 -48.6 0.31 0.37  8.0682
 -48.6 0.31 0.39  8.0682
 -48.6 0.31 0.41  8.0682
 -48.6 0.31 0.43  8.0682
 -48.6 0.31 0.45  8.0682
 -48.6 0.31 0.47  8.0682
 -48.6 0.31 0.49  8.0682
 -48.6 0.31 0.51  8.0682
 -48.6 0.31 0.53  8.0682
 -48.6 0.31 0.55  8.0682
 -48.6 0.31 0.57  8.0682
 -48.6 0.31 0.59  8.0682
 -48.6 0.31 0.61  8.0682
 -48.6 0.31 0.63  8.0682
 -48.6 0.31 0.65  8.0682
 -48.6 0.31 0.67  8.0682
 -48.6 0.31 0.69  8.0682
 -48.6 0.31 0.71  8.0682
 -48.6 0.31 0.73  8.0682
 -48.6 0.31 0.75  8.0682
 -48.6 0.31 0.77  8.0682
 -48.6 0.31 0.79  8.0682
 -48.6 0.31 0.81  8.0682
 -48.6 0.31 0.83  8.0682
 -48.6 0.31 0.85  8.0682
 -48.6 0.31 0.87  8.0682
 -48.6 0.31 0.89  8.0682
 -48.6 0.31 0.91  8.0682
 -48.6 0.31 0.93  8.0682
 -48.6 0.31 0.95  8.0682
 -48.6 0.31 0.97  8.0682
 -48.6 0.31 0.99  8.0682

 -48.6 0.33 0.01  8.0682
 -48.6 0.33 0.03  8.0682
 -48.6 0.33 0.05  8.0682
 -48.6 0.33 0.07  8.0682
 -48.6 0.33 0.09  8.0682
 -48.6 0.33 0.11  8.0682
 -48.6 0.33 0.13  8.0682
 -48.6 0.33 0.15  8.0682
 -48.6 0.33 0.17  8.0682
 -48.6 0.33 0.19  8.0682
 -48.6 0.33 0.21  8.0682
 -48.6 0.33 0.23  8.0682
 -48.6 0.33 0.25  8.0682
 -48.6 0.33 0.27  8.0682
 -48.6 0.33 0.29  8.0682
 -48.6 0.33 0.31  8.0682
 -48.6 0.33 0.33  8.0682
 -48.6 0.33 0.35  8.0682
 -48.6 0.33 0.37  8.0682
 -48.6 0.33 0.39  8.0682
 -48.6 0.33 0.41  8.0682
 -48.6 0.33 0.43  8.0682
 -48.6 0.33 0.45  8.0682
 -48.6 0.33 0.47  8.0682
 -48.6 0.33 0.49  8.0682
 -48.6 0.33 0.51  8.0682
 -48.6 0.33 0.53  8.0682
 -48.6 0.33 0.55  8.0682
 -48.6 0.33 0.57  8.0682
 -48.6 0.33 0.59  8.0682
 -48.6 0.33 0.61  8.0682
 -48.6 0.33 0.63  8.0682
 -48.6 0.33 0.65  8.0682
 -48.6 0.33 0.67  8.0682
 -48.6 0.33 0.69  8.0682
 -48.6 0.33 0.71  8.0682
 -48.6 0.33 0.73  8.0682
 -48.6 0.33 0.75  8.0682
 -48.6 0.33 0.77  8.0682
 -48.6 0.33 0.79  8.0682
 -48.6 0.33 0.81  8.0682
 -48.6 0.33 0.83  8.0682
 -48.6 0.33 0.85  8.0682
 -48.6 0.33 0.87  8.0682
 -48.6 0.33 0.89  8.0682
 -48.6 0.33 0.91  8.0682
 -48.6 0.33 0.93  8.0682
 -48.6 0.33 0.95  8.0682
 -48.6 0.33 0.97  8.0682
 -48.6 0.33 0.99  8.0682

 -48.6 0.35 0.01  8.0682
 -48.6 0.35 0.03  8.0682
 -48.6 0.35 0.05  8.0682
 -48.6 0.35 0.07  8.0682
 -48.6 0.35 0.09  8.0682
 -48.6 0.35 0.11  8.0682
 -48.6 0.35 0.13  8.0682
 -48.6 0.35 0.15  8.0682
 -48.6 0.35 0.17  8.0682
 -48.6 0.35 0.19  8.0682
 -48.6 0.35 0.21  8.0682
 -48.6 0.35 0.23  8.0682
 -48.6 0.35 0.25  8.0682
 -48.6 0.35 0.27  8.0682
 -48.6 0.35 0.29  8.0682
 -48.6 0.35 0.31  8.0682
 -48.6 0.35 0.33  8.0682
 -48.6 0.35 0.35  8.0682
 -48.6 0.35 0.37  8.0682
 -48.6 0.35 0.39  8.0682
 -48.6 0.35 0.41  8.0682
 -48.6 0.35 0.43  8.0682
 -48.6 0.35 0.45  8.0682
 -48.6 0.35 0.47  8.0682
 -48.6 0.35 0.49  8.0682
 -48.6 0.35 0.51  8.0682
 -48.6 0.35 0.53  8.0682
 -48.6 0.35 0.55  8.0682
 -48.6 0.35 0.57  8.0682
 -48.6 0.35 0.59  8.0682
 -48.6 0.35 0.61  8.0682
 -48.6 0.35 0.63  8.0682
 -48.6 0.35 0.65  8.0682
 -48.6 0.35 0.67  8.0682
 -48.6 0.35 0.69  8.0682
 -48.6 0.35 0.71  8.0682
 -48.6 0.35 0.73  8.0682
 -48.6 0.35 0.75  8.0682
 -48.6 0.35 0.77  8.0682
 -48.6 0.35 0.79  8.0682
 -48.6 0.35 0.81  8.0682
 -48.6 0.35 0.83  8.0682
 -48.6 0.35 0.85  8.0682
 -48.6 0.35 0.87  8.0682
 -48.6 0.35 0.89  8.0682
 -48.6 0.35 0.91  8.0682
 -48.6 0.35 0.93  8.0682
 -48.6 0.35 0.95  8.0682
 -48.6 0.35 0.97  8.0682
 -48.6 0.35 0.99  8.0682

 -48.6 0.37 0.01  8.0682
 -48.6 0.37 0.03  8.0682
 -48.6 0.37 0.05  8.0682
 -48.6 0.37 0.07  8.0682
 -48.6 0.37 0.09  8.0682
 -48.6 0.37 0.11  8.0682
 -48.6 0.37 0.13  8.0682
 -48.6 0.37 0.15  8.0682
 -48.6 0.37 0.17  8.0682
 -48.6 0.37 0.19  8.0682
 -48.6 0.37 0.21  8.0682
 -48.6 0.37 0.23  8.0682
 -48.6 0.37 0.25  8.0682
 -48.6 0.37 0.27  8.0682
 -48.6 0.37 0.29  8.0682
 -48.6 0.37 0.31  8.0682
 -48.6 0.37 0.33  8.0682
 -48.6 0.37 0.35  8.0682
 -48.6 0.37 0.37  8.0682
 -48.6 0.37 0.39  8.0682
 -48.6 0.37 0.41  8.0682
 -48.6 0.37 0.43  8.0682
 -48.6 0.37 0.45  8.0682
 -48.6 0.37 0.47  8.0682
 -48.6 0.37 0.49  8.0682
 -48.6 0.37 0.51  8.0682
 -48.6 0.37 0.53  8.0682
 -48.6 0.37 0.55  8.0682
 -48.6 0.37 0.57  8.0682
 -48.6 0.37 0.59  8.0682
 -48.6 0.37 0.61  8.0682
 -48.6 0.37 0.63  8.0682
 -48.6 0.37 0.65  8.0682
 -48.6 0.37 0.67  8.0682
 -48.6 0.37 0.69  8.0682
 -48.6 0.37 0.71  8.0682
 -48.6 0.37 0.73  8.0682
 -48.6 0.37 0.75  8.0682
 -48.6 0.37 0.77  8.0682
 -48.6 0.37 0.79  8.0682
 -48.6 0.37 0.81  8.0682
 -48.6 0.37 0.83  8.0682
 -48.6 0.37 0.85  8.0682
 -48.6 0.37 0.87  8.0682
 -48.6 0.37 0.89  8.0682
 -48.6 0.37 0.91  8.0682
 -48.6 0.37 0.93  8.0682
 -48.6 0.37 0.95  8.0682
 -48.6 0.37 0.97  8.0682
 -48.6 0.37 0.99  8.0682

 -48.6 0.39 0.01  8.0682
 -48.6 0.39 0.03  8.0682
 -48.6 0.39 0.05  8.0682
 -48.6 0.39 0.07  8.0682
 -48.6 0.39 0.09  8.0682
 -48.6 0.39 0.11  8.0682
 -48.6 0.39 0.13  8.0682
 -48.6 0.39 0.15  8.0682
 -48.6 0.39 0.17  8.0682
 -48.6 0.39 0.19  8.0682
 -48.6 0.39 0.21  8.0682
 -48.6 0.39 0.23  8.0682
 -48.6 0.39 0.25  8.0682
 -48.6 0.39 0.27  8.0682
 -48.6 0.39 0.29  8.0682
 -48.6 0.39 0.31  8.0682
 -48.6 0.39 0.33  8.0682
 -48.6 0.39 0.35  8.0682
 -48.6 0.39 0.37  8.0682
 -48.6 0.39 0.39  8.0682
 -48.6 0.39 0.41  8.0682
 -48.6 0.39 0.43  8.0682
 -48.6 0.39 0.45  8.0682
 -48.6 0.39 0.47  8.0682
 -48.6 0.39 0.49  8.0682
 -48.6 0.39 0.51  8.0682
 -48.6 0.39 0.53  8.0682
 -48.6 0.39 0.55  8.0682
 -48.6 0.39 0.57  8.0682
 -48.6 0.39 0.59  8.0682
 -48.6 0.39 0.61  8.0682
 -48.6 0.39 0.63  8.0682
 -48.6 0.39 0.65  8.0682
 -48.6 0.39 0.67  8.0682
 -48.6 0.39 0.69  8.0682
 -48.6 0.39 0.71  8.0682
 -48.6 0.39 0.73  8.0682
 -48.6 0.39 0.75  8.0682
 -48.6 0.39 0.77  8.0682
 -48.6 0.39 0.79  8.0682
 -48.6 0.39 0.81  8.0682
 -48.6 0.39 0.83  8.0682
 -48.6 0.39 0.85  8.0682
 -48.6 0.39 0.87  8.0682
 -48.6 0.39 0.89  8.0682
 -48.6 0.39 0.91  8.0682
 -48.6 0.39 0.93  8.0682
 -48.6 0.39 0.95  8.0682
 -48.6 0.39 0.97  8.0682
 -48.6 0.39 0.99  8.0682

 -48.6 0.41 0.01  8.0682
 -48.6 0.41 0.03  8.0682
 -48.6 0.41 0.05  8.0682
 -48.6 0.41 0.07  8.0682
 -48.6 0.41 0.09  8.0682
 -48.6 0.41 0.11  8.0682
 -48.6 0.41 0.13  8.0682
 -48.6 0.41 0.15  8.0682
 -48.6 0.41 0.17  8.0682
 -48.6 0.41 0.19  8.0682
 -48.6 0.41 0.21  8.0682
 -48.6 0.41 0.23  8.0682
 -48.6 0.41 0.25  8.0682
 -48.6 0.41 0.27  8.0682
 -48.6 0.41 0.29  8.0682
 -48.6 0.41 0.31  8.0682
 -48.6 0.41 0.33  8.0682
 -48.6 0.41 0.35  8.0682
 -48.6 0.41 0.37  8.0682
 -48.6 0.41 0.39  8.0682
 -48.6 0.41 0.41  8.0682
 -48.6 0.41 0.43  8.0682
 -48.6 0.41 0.45  8.0682
 -48.6 0.41 0.47  8.0682
 -48.6 0.41 0.49  8.0682
 -48.6 0.41 0.51  8.0682
 -48.6 0.41 0.53  8.0682
 -48.6 0.41 0.55  8.0682
 -48.6 0.41 0.57  8.0682
 -48.6 0.41 0.59  8.0682
 -48.6 0.41 0.61  8.0682
 -48.6 0.41 0.63  8.0682
 -48.6 0.41 0.65  8.0682
 -48.6 0.41 0.67  8.0682
 -48.6 0.41 0.69  8.0682
 -48.6 0.41 0.71  8.0682
 -48.6 0.41 0.73  8.0682
 -48.6 0.41 0.75  8.0682
 -48.6 0.41 0.77  8.0682
 -48.6 0.41 0.79  8.0682
 -48.6 0.41 0.81  8.0682
 -48.6 0.41 0.83  8.0682
 -48.6 0.41 0.85  8.0682
 -48.6 0.41 0.87  8.0682
 -48.6 0.41 0.89  8.0682
 -48.6 0.41 0.91  8.0682
 -48.6 0.41 0.93  8.0682
 -48.6 0.41 0.95  8.0682
 -48.6 0.41 0.97  8.0682
 -48.6 0.41 0.99  8.0682

 -48.6 0.43 0.01  8.0682
 -48.6 0.43 0.03  8.0682
 -48.6 0.43 0.05  8.0682
 -48.6 0.43 0.07  8.0682
 -48.6 0.43 0.09  8.0682
 -48.6 0.43 0.11  8.0682
 -48.6 0.43 0.13  8.0682
 -48.6 0.43 0.15  8.0682
 -48.6 0.43 0.17  8.0682
 -48.6 0.43 0.19  8.0682
 -48.6 0.43 0.21  8.0682
 -48.6 0.43 0.23  8.0682
 -48.6 0.43 0.25  8.0682
 -48.6 0.43 0.27  8.0682
 -48.6 0.43 0.29  8.0682
 -48.6 0.43 0.31  8.0682
 -48.6 0.43 0.33  8.0682
 -48.6 0.43 0.35  8.0682
 -48.6 0.43 0.37  8.0682
 -48.6 0.43 0.39  8.0682
 -48.6 0.43 0.41  8.0682
 -48.6 0.43 0.43  8.0682
 -48.6 0.43 0.45  8.0682
 -48.6 0.43 0.47  8.0682
 -48.6 0.43 0.49  8.0682
 -48.6 0.43 0.51  8.0682
 -48.6 0.43 0.53  8.0682
 -48.6 0.43 0.55  8.0682
 -48.6 0.43 0.57  8.0682
 -48.6 0.43 0.59  8.0682
 -48.6 0.43 0.61  8.0682
 -48.6 0.43 0.63  8.0682
 -48.6 0.43 0.65  8.0682
 -48.6 0.43 0.67  8.0682
 -48.6 0.43 0.69  8.0682
 -48.6 0.43 0.71  8.0682
 -48.6 0.43 0.73  8.0682
 -48.6 0.43 0.75  8.0682
 -48.6 0.43 0.77  8.0682
 -48.6 0.43 0.79  8.0682
 -48.6 0.43 0.81  8.0682
 -48.6 0.43 0.83  8.0682
 -48.6 0.43 0.85  8.0682
 -48.6 0.43 0.87  8.0682
 -48.6 0.43 0.89  8.0682
 -48.6 0.43 0.91  8.0682
 -48.6 0.43 0.93  8.0682
 -48.6 0.43 0.95  8.0682
 -48.6 0.43 0.97  8.0682
 -48.6 0.43 0.99  8.0682

 -48.6 0.45 0.01  8.0682
 -48.6 0.45 0.03  8.0682
 -48.6 0.45 0.05  8.0682
 -48.6 0.45 0.07  8.0682
 -48.6 0.45 0.09  8.0682
 -48.6 0.45 0.11  8.0682
 -48.6 0.45 0.13  8.0682
 -48.6 0.45 0.15  8.0682
 -48.6 0.45 0.17  8.0682
 -48.6 0.45 0.19  8.0682
 -48.6 0.45 0.21  8.0682
 -48.6 0.45 0.23  8.0682
 -48.6 0.45 0.25  8.0682
 -48.6 0.45 0.27  8.0682
 -48.6 0.45 0.29  8.0682
 -48.6 0.45 0.31  8.0682
 -48.6 0.45 0.33  8.0682
 -48.6 0.45 0.35  8.0682
 -48.6 0.45 0.37  8.0682
 -48.6 0.45 0.39  8.0682
 -48.6 0.45 0.41  8.0682
 -48.6 0.45 0.43  8.0682
 -48.6 0.45 0.45  8.0682
 -48.6 0.45 0.47  8.0682
 -48.6 0.45 0.49  8.0682
 -48.6 0.45 0.51  8.0682
 -48.6 0.45 0.53  8.0682
 -48.6 0.45 0.55  8.0682
 -48.6 0.45 0.57  8.0682
 -48.6 0.45 0.59  8.0682
 -48.6 0.45 0.61  8.0682
 -48.6 0.45 0.63  8.0682
 -48.6 0.45 0.65  8.0682
 -48.6 0.45 0.67  8.0682
 -48.6 0.45 0.69  8.0682
 -48.6 0.45 0.71  8.0682
 -48.6 0.45 0.73  8.0682
 -48.6 0.45 0.75  8.0682
 -48.6 0.45 0.77  8.0682
 -48.6 0.45 0.79  8.0682
 -48.6 0.45 0.81  8.0682
 -48.6 0.45 0.83  8.0682
 -48.6 0.45 0.85  8.0682
 -48.6 0.45 0.87  8.0682
 -48.6 0.45 0.89  8.0682
 -48.6 0.45 0.91  8.0682
 -48.6 0.45 0.93  8.0682
 -48.6 0.45 0.95  8.0682
 -48.6 0.45 0.97  8.0682
 -48.6 0.45 0.99  8.0682

 -48.6 0.47 0.01  8.0682
 -48.6 0.47 0.03  8.0682
 -48.6 0.47 0.05  8.0682
 -48.6 0.47 0.07  8.0682
 -48.6 0.47 0.09  8.0682
 -48.6 0.47 0.11  8.0682
 -48.6 0.47 0.13  8.0682
 -48.6 0.47 0.15  8.0682
 -48.6 0.47 0.17  8.0682
 -48.6 0.47 0.19  8.0682
 -48.6 0.47 0.21  8.0682
 -48.6 0.47 0.23  8.0682
 -48.6 0.47 0.25  8.0682
 -48.6 0.47 0.27  8.0682
 -48.6 0.47 0.29  8.0682
 -48.6 0.47 0.31  8.0682
 -48.6 0.47 0.33  8.0682
 -48.6 0.47 0.35  8.0682
 -48.6 0.47 0.37  8.0682
 -48.6 0.47 0.39  8.0682
 -48.6 0.47 0.41  8.0682
 -48.6 0.47 0.43  8.0682
 -48.6 0.47 0.45  8.0682
 -48.6 0.47 0.47  8.0682
 -48.6 0.47 0.49  8.0682
 -48.6 0.47 0.51  8.0682
 -48.6 0.47 0.53  8.0682
 -48.6 0.47 0.55  8.0682
 -48.6 0.47 0.57  8.0682
 -48.6 0.47 0.59  8.0682
 -48.6 0.47 0.61  8.0682
 -48.6 0.47 0.63  8.0682
 -48.6 0.47 0.65  8.0682
 -48.6 0.47 0.67  8.0682
 -48.6 0.47 0.69  8.0682
 -48.6 0.47 0.71  8.0682
 -48.6 0.47 0.73  8.0682
 -48.6 0.47 0.75  8.0682
 -48.6 0.47 0.77  8.0682
 -48.6 0.47 0.79  8.0682
 -48.6 0.47 0.81  8.0682
 -48.6 0.47 0.83  8.0682
 -48.6 0.47 0.85  8.0682
 -48.6 0.47 0.87  8.0682
 -48.6 0.47 0.89  8.0682
 -48.6 0.47 0.91  8.0682
 -48.6 0.47 0.93  8.0682
 -48.6 0.47 0.95  8.0682
 -48.6 0.47 0.97  8.0682
 -48.6 0.47 0.99  8.0682

 -48.6 0.49 0.01  8.0682
 -48.6 0.49 0.03  8.0682
 -48.6 0.49 0.05  8.0682
 -48.6 0.49 0.07  8.0682
 -48.6 0.49 0.09  8.0682
 -48.6 0.49 0.11  8.0682
 -48.6 0.49 0.13  8.0682
 -48.6 0.49 0.15  8.0682
 -48.6 0.49 0.17  8.0682
 -48.6 0.49 0.19  8.0682
 -48.6 0.49 0.21  8.0682
 -48.6 0.49 0.23  8.0682
 -48.6 0.49 0.25  8.0682
 -48.6 0.49 0.27  8.0682
 -48.6 0.49 0.29  8.0682
 -48.6 0.49 0.31  8.0682
 -48.6 0.49 0.33  8.0682
 -48.6 0.49 0.35  8.0682
 -48.6 0.49 0.37  8.0682
 -48.6 0.49 0.39  8.0682
 -48.6 0.49 0.41  8.0682
 -48.6 0.49 0.43  8.0682
 -48.6 0.49 0.45  8.0682
 -48.6 0.49 0.47  8.0682
 -48.6 0.49 0.49  8.0682
 -48.6 0.49 0.51  8.0682
 -48.6 0.49 0.53  8.0682
 -48.6 0.49 0.55  8.0682
 -48.6 0.49 0.57  8.0682
 -48.6 0.49 0.59  8.0682
 -48.6 0.49 0.61  8.0682
 -48.6 0.49 0.63  8.0682
 -48.6 0.49 0.65  8.0682
 -48.6 0.49 0.67  8.0682
 -48.6 0.49 0.69  8.0682
 -48.6 0.49 0.71  8.0682
 -48.6 0.49 0.73  8.0682
 -48.6 0.49 0.75  8.0682
 -48.6 0.49 0.77  8.0682
 -48.6 0.49 0.79  8.0682
 -48.6 0.49 0.81  8.0682
 -48.6 0.49 0.83  8.0682
 -48.6 0.49 0.85  8.0682
 -48.6 0.49 0.87  8.0682
 -48.6 0.49 0.89  8.0682
 -48.6 0.49 0.91  8.0682
 -48.6 0.49 0.93  8.0682
 -48.6 0.49 0.95  8.0682
 -48.6 0.49 0.97  8.0682
 -48.6 0.49 0.99  8.0682

 -48.6 0.51 0.01  8.0682
 -48.6 0.51 0.03  8.0682
 -48.6 0.51 0.05  8.0682
 -48.6 0.51 0.07  8.0682
 -48.6 0.51 0.09  8.0682
 -48.6 0.51 0.11  8.0682
 -48.6 0.51 0.13  8.0682
 -48.6 0.51 0.15  8.0682
 -48.6 0.51 0.17  8.0682
 -48.6 0.51 0.19  8.0682
 -48.6 0.51 0.21  8.0682
 -48.6 0.51 0.23  8.0682
 -48.6 0.51 0.25  8.0682
 -48.6 0.51 0.27  8.0682
 -48.6 0.51 0.29  8.0682
 -48.6 0.51 0.31  8.0682
 -48.6 0.51 0.33  8.0682
 -48.6 0.51 0.35  8.0682
 -48.6 0.51 0.37  8.0682
 -48.6 0.51 0.39  8.0682
 -48.6 0.51 0.41  8.0682
 -48.6 0.51 0.43  8.0682
 -48.6 0.51 0.45  8.0682
 -48.6 0.51 0.47  8.0682
 -48.6 0.51 0.49  8.0682
 -48.6 0.51 0.51  8.0682
 -48.6 0.51 0.53  8.0682
 -48.6 0.51 0.55  8.0682
 -48.6 0.51 0.57  8.0682
 -48.6 0.51 0.59  8.0682
 -48.6 0.51 0.61  8.0682
 -48.6 0.51 0.63  8.0682
 -48.6 0.51 0.65  8.0682
 -48.6 0.51 0.67  8.0682
 -48.6 0.51 0.69  8.0682
 -48.6 0.51 0.71  8.0682
 -48.6 0.51 0.73  8.0682
 -48.6 0.51 0.75  8.0682
 -48.6 0.51 0.77  8.0682
 -48.6 0.51 0.79  8.0682
 -48.6 0.51 0.81  8.0682
 -48.6 0.51 0.83  8.0682
 -48.6 0.51 0.85  8.0682
 -48.6 0.51 0.87  8.0682
 -48.6 0.51 0.89  8.0682
 -48.6 0.51 0.91  8.0682
 -48.6 0.51 0.93  8.0682
 -48.6 0.51 0.95  8.0682
 -48.6 0.51 0.97  8.0682
 -48.6 0.51 0.99  8.0682

 -48.6 0.53 0.01  8.0682
 -48.6 0.53 0.03  8.0682
 -48.6 0.53 0.05  8.0682
 -48.6 0.53 0.07  8.0682
 -48.6 0.53 0.09  8.0682
 -48.6 0.53 0.11  8.0682
 -48.6 0.53 0.13  8.0682
 -48.6 0.53 0.15  8.0682
 -48.6 0.53 0.17  8.0682
 -48.6 0.53 0.19  8.0682
 -48.6 0.53 0.21  8.0682
 -48.6 0.53 0.23  8.0682
 -48.6 0.53 0.25  8.0682
 -48.6 0.53 0.27  8.0682
 -48.6 0.53 0.29  8.0682
 -48.6 0.53 0.31  8.0682
 -48.6 0.53 0.33  8.0682
 -48.6 0.53 0.35  8.0682
 -48.6 0.53 0.37  8.0682
 -48.6 0.53 0.39  8.0682
 -48.6 0.53 0.41  8.0682
 -48.6 0.53 0.43  8.0682
 -48.6 0.53 0.45  8.0682
 -48.6 0.53 0.47  8.0682
 -48.6 0.53 0.49  8.0682
 -48.6 0.53 0.51  8.0682
 -48.6 0.53 0.53  8.0682
 -48.6 0.53 0.55  8.0682
 -48.6 0.53 0.57  8.0682
 -48.6 0.53 0.59  8.0682
 -48.6 0.53 0.61  8.0682
 -48.6 0.53 0.63  8.0682
 -48.6 0.53 0.65  8.0682
 -48.6 0.53 0.67  8.0682
 -48.6 0.53 0.69  8.0682
 -48.6 0.53 0.71  8.0682
 -48.6 0.53 0.73  8.0682
 -48.6 0.53 0.75  8.0682
 -48.6 0.53 0.77  8.0682
 -48.6 0.53 0.79  8.0682
 -48.6 0.53 0.81  8.0682
 -48.6 0.53 0.83  8.0682
 -48.6 0.53 0.85  8.0682
 -48.6 0.53 0.87  8.0682
 -48.6 0.53 0.89  8.0682
 -48.6 0.53 0.91  8.0682
 -48.6 0.53 0.93  8.0682
 -48.6 0.53 0.95  8.0682
 -48.6 0.53 0.97  8.0682
 -48.6 0.53 0.99  8.0682

 -48.6 0.55 0.01  8.0682
 -48.6 0.55 0.03  8.0682
 -48.6 0.55 0.05  8.0682
 -48.6 0.55 0.07  8.0682
 -48.6 0.55 0.09  8.0682
 -48.6 0.55 0.11  8.0682
 -48.6 0.55 0.13  8.0682
 -48.6 0.55 0.15  8.0682
 -48.6 0.55 0.17  8.0682
 -48.6 0.55 0.19  8.0682
 -48.6 0.55 0.21  8.0682
 -48.6 0.55 0.23  8.0682
 -48.6 0.55 0.25  8.0682
 -48.6 0.55 0.27  8.0682
 -48.6 0.55 0.29  8.0682
 -48.6 0.55 0.31  8.0682
 -48.6 0.55 0.33  8.0682
 -48.6 0.55 0.35  8.0682
 -48.6 0.55 0.37  8.0682
 -48.6 0.55 0.39  8.0682
 -48.6 0.55 0.41  8.0682
 -48.6 0.55 0.43  8.0682
 -48.6 0.55 0.45  8.0682
 -48.6 0.55 0.47  8.0682
 -48.6 0.55 0.49  8.0682
 -48.6 0.55 0.51  8.0682
 -48.6 0.55 0.53  8.0682
 -48.6 0.55 0.55  8.0682
 -48.6 0.55 0.57  8.0682
 -48.6 0.55 0.59  8.0682
 -48.6 0.55 0.61  8.0682
 -48.6 0.55 0.63  8.0682
 -48.6 0.55 0.65  8.0682
 -48.6 0.55 0.67  8.0682
 -48.6 0.55 0.69  8.0682
 -48.6 0.55 0.71  8.0682
 -48.6 0.55 0.73  8.0682
 -48.6 0.55 0.75  8.0682
 -48.6 0.55 0.77  8.0682
 -48.6 0.55 0.79  8.0682
 -48.6 0.55 0.81  8.0682
 -48.6 0.55 0.83  8.0682
 -48.6 0.55 0.85  8.0682
 -48.6 0.55 0.87  8.0682
 -48.6 0.55 0.89  8.0682
 -48.6 0.55 0.91  8.0682
 -48.6 0.55 0.93  8.0682
 -48.6 0.55 0.95  8.0682
 -48.6 0.55 0.97  8.0682
 -48.6 0.55 0.99  8.0682

 -48.6 0.57 0.01  8.0682
 -48.6 0.57 0.03  8.0682
 -48.6 0.57 0.05  8.0682
 -48.6 0.57 0.07  8.0682
 -48.6 0.57 0.09  8.0682
 -48.6 0.57 0.11  8.0682
 -48.6 0.57 0.13  8.0682
 -48.6 0.57 0.15  8.0682
 -48.6 0.57 0.17  8.0682
 -48.6 0.57 0.19  8.0682
 -48.6 0.57 0.21  8.0682
 -48.6 0.57 0.23  8.0682
 -48.6 0.57 0.25  8.0682
 -48.6 0.57 0.27  8.0682
 -48.6 0.57 0.29  8.0682
 -48.6 0.57 0.31  8.0682
 -48.6 0.57 0.33  8.0682
 -48.6 0.57 0.35  8.0682
 -48.6 0.57 0.37  8.0682
 -48.6 0.57 0.39  8.0682
 -48.6 0.57 0.41  8.0682
 -48.6 0.57 0.43  8.0682
 -48.6 0.57 0.45  8.0682
 -48.6 0.57 0.47  8.0682
 -48.6 0.57 0.49  8.0682
 -48.6 0.57 0.51  8.0682
 -48.6 0.57 0.53  8.0682
 -48.6 0.57 0.55  8.0682
 -48.6 0.57 0.57  8.0682
 -48.6 0.57 0.59  8.0682
 -48.6 0.57 0.61  8.0682
 -48.6 0.57 0.63  8.0682
 -48.6 0.57 0.65  8.0682
 -48.6 0.57 0.67  8.0682
 -48.6 0.57 0.69  8.0682
 -48.6 0.57 0.71  8.0682
 -48.6 0.57 0.73  8.0682
 -48.6 0.57 0.75  8.0682
 -48.6 0.57 0.77  8.0682
 -48.6 0.57 0.79  8.0682
 -48.6 0.57 0.81  8.0682
 -48.6 0.57 0.83  8.0682
 -48.6 0.57 0.85  8.0682
 -48.6 0.57 0.87  8.0682
 -48.6 0.57 0.89  8.0682
 -48.6 0.57 0.91  8.0682
 -48.6 0.57 0.93  8.0682
 -48.6 0.57 0.95  8.0682
 -48.6 0.57 0.97  8.0682
 -48.6 0.57 0.99  8.0682

 -48.6 0.59 0.01  8.0682
 -48.6 0.59 0.03  8.0682
 -48.6 0.59 0.05  8.0682
 -48.6 0.59 0.07  8.0682
 -48.6 0.59 0.09  8.0682
 -48.6 0.59 0.11  8.0682
 -48.6 0.59 0.13  8.0682
 -48.6 0.59 0.15  8.0682
 -48.6 0.59 0.17  8.0682
 -48.6 0.59 0.19  8.0682
 -48.6 0.59 0.21  8.0682
 -48.6 0.59 0.23  8.0682
 -48.6 0.59 0.25  8.0682
 -48.6 0.59 0.27  8.0682
 -48.6 0.59 0.29  8.0682
 -48.6 0.59 0.31  8.0682
 -48.6 0.59 0.33  8.0682
 -48.6 0.59 0.35  8.0682
 -48.6 0.59 0.37  8.0682
 -48.6 0.59 0.39  8.0682
 -48.6 0.59 0.41  8.0682
 -48.6 0.59 0.43  8.0682
 -48.6 0.59 0.45  8.0682
 -48.6 0.59 0.47  8.0682
 -48.6 0.59 0.49  8.0682
 -48.6 0.59 0.51  8.0682
 -48.6 0.59 0.53  8.0682
 -48.6 0.59 0.55  8.0682
 -48.6 0.59 0.57  8.0682
 -48.6 0.59 0.59  8.0682
 -48.6 0.59 0.61  8.0682
 -48.6 0.59 0.63  8.0682
 -48.6 0.59 0.65  8.0682
 -48.6 0.59 0.67  8.0682
 -48.6 0.59 0.69  8.0682
 -48.6 0.59 0.71  8.0682
 -48.6 0.59 0.73  8.0682
 -48.6 0.59 0.75  8.0682
 -48.6 0.59 0.77  8.0682
 -48.6 0.59 0.79  8.0682
 -48.6 0.59 0.81  8.0682
 -48.6 0.59 0.83  8.0682
 -48.6 0.59 0.85  8.0682
 -48.6 0.59 0.87  8.0682
 -48.6 0.59 0.89  8.0682
 -48.6 0.59 0.91  8.0682
 -48.6 0.59 0.93  8.0682
 -48.6 0.59 0.95  8.0682
 -48.6 0.59 0.97  8.0682
 -48.6 0.59 0.99  8.0682

 -48.6 0.61 0.01  8.0682
 -48.6 0.61 0.03  8.0682
 -48.6 0.61 0.05  8.0682
 -48.6 0.61 0.07  8.0682
 -48.6 0.61 0.09  8.0682
 -48.6 0.61 0.11  8.0682
 -48.6 0.61 0.13  8.0682
 -48.6 0.61 0.15  8.0682
 -48.6 0.61 0.17  8.0682
 -48.6 0.61 0.19  8.0682
 -48.6 0.61 0.21  8.0682
 -48.6 0.61 0.23  8.0682
 -48.6 0.61 0.25  8.0682
 -48.6 0.61 0.27  8.0682
 -48.6 0.61 0.29  8.0682
 -48.6 0.61 0.31  8.0682
 -48.6 0.61 0.33  8.0682
 -48.6 0.61 0.35  8.0682
 -48.6 0.61 0.37  8.0682
 -48.6 0.61 0.39  8.0682
 -48.6 0.61 0.41  8.0682
 -48.6 0.61 0.43  8.0682
 -48.6 0.61 0.45  8.0682
 -48.6 0.61 0.47  8.0682
 -48.6 0.61 0.49  8.0682
 -48.6 0.61 0.51  8.0682
 -48.6 0.61 0.53  8.0682
 -48.6 0.61 0.55  8.0682
 -48.6 0.61 0.57  8.0682
 -48.6 0.61 0.59  8.0682
 -48.6 0.61 0.61  8.0682
 -48.6 0.61 0.63  8.0682
 -48.6 0.61 0.65  8.0682
 -48.6 0.61 0.67  8.0682
 -48.6 0.61 0.69  8.0682
 -48.6 0.61 0.71  8.0682
 -48.6 0.61 0.73  8.0682
 -48.6 0.61 0.75  8.0682
 -48.6 0.61 0.77  8.0682
 -48.6 0.61 0.79  8.0682
 -48.6 0.61 0.81  8.0682
 -48.6 0.61 0.83  8.0682
 -48.6 0.61 0.85  8.0682
 -48.6 0.61 0.87  8.0682
 -48.6 0.61 0.89  8.0682
 -48.6 0.61 0.91  8.0682
 -48.6 0.61 0.93  8.0682
 -48.6 0.61 0.95  8.0682
 -48.6 0.61 0.97  8.0682
 -48.6 0.61 0.99  8.0682

 -48.6 0.63 0.01  8.0682
 -48.6 0.63 0.03  8.0682
 -48.6 0.63 0.05  8.0682
 -48.6 0.63 0.07  8.0682
 -48.6 0.63 0.09  8.0682
 -48.6 0.63 0.11  8.0682
 -48.6 0.63 0.13  8.0682
 -48.6 0.63 0.15  8.0682
 -48.6 0.63 0.17  8.0682
 -48.6 0.63 0.19  8.0682
 -48.6 0.63 0.21  8.0682
 -48.6 0.63 0.23  8.0682
 -48.6 0.63 0.25  8.0682
 -48.6 0.63 0.27  8.0682
 -48.6 0.63 0.29  8.0682
 -48.6 0.63 0.31  8.0682
 -48.6 0.63 0.33  8.0682
 -48.6 0.63 0.35  8.0682
 -48.6 0.63 0.37  8.0682
 -48.6 0.63 0.39  8.0682
 -48.6 0.63 0.41  8.0682
 -48.6 0.63 0.43  8.0682
 -48.6 0.63 0.45  8.0682
 -48.6 0.63 0.47  8.0682
 -48.6 0.63 0.49  8.0682
 -48.6 0.63 0.51  8.0682
 -48.6 0.63 0.53  8.0682
 -48.6 0.63 0.55  8.0682
 -48.6 0.63 0.57  8.0682
 -48.6 0.63 0.59  8.0682
 -48.6 0.63 0.61  8.0682
 -48.6 0.63 0.63  8.0682
 -48.6 0.63 0.65  8.0682
 -48.6 0.63 0.67  8.0682
 -48.6 0.63 0.69  8.0682
 -48.6 0.63 0.71  8.0682
 -48.6 0.63 0.73  8.0682
 -48.6 0.63 0.75  8.0682
 -48.6 0.63 0.77  8.0682
 -48.6 0.63 0.79  8.0682
 -48.6 0.63 0.81  8.0682
 -48.6 0.63 0.83  8.0682
 -48.6 0.63 0.85  8.0682
 -48.6 0.63 0.87  8.0682
 -48.6 0.63 0.89  8.0682
 -48.6 0.63 0.91  8.0682
 -48.6 0.63 0.93  8.0682
 -48.6 0.63 0.95  8.0682
 -48.6 0.63 0.97  8.0682
 -48.6 0.63 0.99  8.0682

 -48.6 0.65 0.01  8.0682
 -48.6 0.65 0.03  8.0682
 -48.6 0.65 0.05  8.0682
 -48.6 0.65 0.07  8.0682
 -48.6 0.65 0.09  8.0682
 -48.6 0.65 0.11  8.0682
 -48.6 0.65 0.13  8.0682
 -48.6 0.65 0.15  8.0682
 -48.6 0.65 0.17  8.0682
 -48.6 0.65 0.19  8.0682
 -48.6 0.65 0.21  8.0682
 -48.6 0.65 0.23  8.0682
 -48.6 0.65 0.25  8.0682
 -48.6 0.65 0.27  8.0682
 -48.6 0.65 0.29  8.0682
 -48.6 0.65 0.31  8.0682
 -48.6 0.65 0.33  8.0682
 -48.6 0.65 0.35  8.0682
 -48.6 0.65 0.37  8.0682
 -48.6 0.65 0.39  8.0682
 -48.6 0.65 0.41  8.0682
 -48.6 0.65 0.43  8.0682
 -48.6 0.65 0.45  8.0682
 -48.6 0.65 0.47  8.0682
 -48.6 0.65 0.49  8.0682
 -48.6 0.65 0.51  8.0682
 -48.6 0.65 0.53  8.0682
 -48.6 0.65 0.55  8.0682
 -48.6 0.65 0.57  8.0682
 -48.6 0.65 0.59  8.0682
 -48.6 0.65 0.61  8.0682
 -48.6 0.65 0.63  8.0682
 -48.6 0.65 0.65  8.0682
 -48.6 0.65 0.67  8.0682
 -48.6 0.65 0.69  8.0682
 -48.6 0.65 0.71  8.0682
 -48.6 0.65 0.73  8.0682
 -48.6 0.65 0.75  8.0682
 -48.6 0.65 0.77  8.0682
 -48.6 0.65 0.79  8.0682
 -48.6 0.65 0.81  8.0682
 -48.6 0.65 0.83  8.0682
 -48.6 0.65 0.85  8.0682
 -48.6 0.65 0.87  8.0682
 -48.6 0.65 0.89  8.0682
 -48.6 0.65 0.91  8.0682
 -48.6 0.65 0.93  8.0682
 -48.6 0.65 0.95  8.0682
 -48.6 0.65 0.97  8.0682
 -48.6 0.65 0.99  8.0682

 -48.6 0.67 0.01  8.0682
 -48.6 0.67 0.03  8.0682
 -48.6 0.67 0.05  8.0682
 -48.6 0.67 0.07  8.0682
 -48.6 0.67 0.09  8.0682
 -48.6 0.67 0.11  8.0682
 -48.6 0.67 0.13  8.0682
 -48.6 0.67 0.15  8.0682
 -48.6 0.67 0.17  8.0682
 -48.6 0.67 0.19  8.0682
 -48.6 0.67 0.21  8.0682
 -48.6 0.67 0.23  8.0682
 -48.6 0.67 0.25  8.0682
 -48.6 0.67 0.27  8.0682
 -48.6 0.67 0.29  8.0682
 -48.6 0.67 0.31  8.0682
 -48.6 0.67 0.33  8.0682
 -48.6 0.67 0.35  8.0682
 -48.6 0.67 0.37  8.0682
 -48.6 0.67 0.39  8.0682
 -48.6 0.67 0.41  8.0682
 -48.6 0.67 0.43  8.0682
 -48.6 0.67 0.45  8.0682
 -48.6 0.67 0.47  8.0682
 -48.6 0.67 0.49  8.0682
 -48.6 0.67 0.51  8.0682
 -48.6 0.67 0.53  8.0682
 -48.6 0.67 0.55  8.0682
 -48.6 0.67 0.57  8.0682
 -48.6 0.67 0.59  8.0682
 -48.6 0.67 0.61  8.0682
 -48.6 0.67 0.63  8.0682
 -48.6 0.67 0.65  8.0682
 -48.6 0.67 0.67  8.0682
 -48.6 0.67 0.69  8.0682
 -48.6 0.67 0.71  8.0682
 -48.6 0.67 0.73  8.0682
 -48.6 0.67 0.75  8.0682
 -48.6 0.67 0.77  8.0682
 -48.6 0.67 0.79  8.0682
 -48.6 0.67 0.81  8.0682
 -48.6 0.67 0.83  8.0682
 -48.6 0.67 0.85  8.0682
 -48.6 0.67 0.87  8.0682
 -48.6 0.67 0.89  8.0682
 -48.6 0.67 0.91  8.0682
 -48.6 0.67 0.93  8.0682
 -48.6 0.67 0.95  8.0682
 -48.6 0.67 0.97  8.0682
 -48.6 0.67 0.99  8.0682

 -48.6 0.69 0.01  8.0682
 -48.6 0.69 0.03  8.0682
 -48.6 0.69 0.05  8.0682
 -48.6 0.69 0.07  8.0682
 -48.6 0.69 0.09  8.0682
 -48.6 0.69 0.11  8.0682
 -48.6 0.69 0.13  8.0682
 -48.6 0.69 0.15  8.0682
 -48.6 0.69 0.17  8.0682
 -48.6 0.69 0.19  8.0682
 -48.6 0.69 0.21  8.0682
 -48.6 0.69 0.23  8.0682
 -48.6 0.69 0.25  8.0682
 -48.6 0.69 0.27  8.0682
 -48.6 0.69 0.29  8.0682
 -48.6 0.69 0.31  8.0682
 -48.6 0.69 0.33  8.0682
 -48.6 0.69 0.35  8.0682
 -48.6 0.69 0.37  8.0682
 -48.6 0.69 0.39  8.0682
 -48.6 0.69 0.41  8.0682
 -48.6 0.69 0.43  8.0682
 -48.6 0.69 0.45  8.0682
 -48.6 0.69 0.47  8.0682
 -48.6 0.69 0.49  8.0682
 -48.6 0.69 0.51  8.0682
 -48.6 0.69 0.53  8.0682
 -48.6 0.69 0.55  8.0682
 -48.6 0.69 0.57  8.0682
 -48.6 0.69 0.59  8.0682
 -48.6 0.69 0.61  8.0682
 -48.6 0.69 0.63  8.0682
 -48.6 0.69 0.65  8.0682
 -48.6 0.69 0.67  8.0682
 -48.6 0.69 0.69  8.0682
 -48.6 0.69 0.71  8.0682
 -48.6 0.69 0.73  8.0682
 -48.6 0.69 0.75  8.0682
 -48.6 0.69 0.77  8.0682
 -48.6 0.69 0.79  8.0682
 -48.6 0.69 0.81  8.0682
 -48.6 0.69 0.83  8.0682
 -48.6 0.69 0.85  8.0682
 -48.6 0.69 0.87  8.0682
 -48.6 0.69 0.89  8.0682
 -48.6 0.69 0.91  8.0682
 -48.6 0.69 0.93  8.0682
 -48.6 0.69 0.95  8.0682
 -48.6 0.69 0.97  8.0682
 -48.6 0.69 0.99  8.0682

 -48.6 0.71 0.01  8.0682
 -48.6 0.71 0.03  8.0682
 -48.6 0.71 0.05  8.0682
 -48.6 0.71 0.07  8.0682
 -48.6 0.71 0.09  8.0682
 -48.6 0.71 0.11  8.0682
 -48.6 0.71 0.13  8.0682
 -48.6 0.71 0.15  8.0682
 -48.6 0.71 0.17  8.0682
 -48.6 0.71 0.19  8.0682
 -48.6 0.71 0.21  8.0682
 -48.6 0.71 0.23  8.0682
 -48.6 0.71 0.25  8.0682
 -48.6 0.71 0.27  8.0682
 -48.6 0.71 0.29  8.0682
 -48.6 0.71 0.31  8.0682
 -48.6 0.71 0.33  8.0682
 -48.6 0.71 0.35  8.0682
 -48.6 0.71 0.37  8.0682
 -48.6 0.71 0.39  8.0682
 -48.6 0.71 0.41  8.0682
 -48.6 0.71 0.43  8.0682
 -48.6 0.71 0.45  8.0682
 -48.6 0.71 0.47  8.0682
 -48.6 0.71 0.49  8.0682
 -48.6 0.71 0.51  8.0682
 -48.6 0.71 0.53  8.0682
 -48.6 0.71 0.55  8.0682
 -48.6 0.71 0.57  8.0682
 -48.6 0.71 0.59  8.0682
 -48.6 0.71 0.61  8.0682
 -48.6 0.71 0.63  8.0682
 -48.6 0.71 0.65  8.0682
 -48.6 0.71 0.67  8.0682
 -48.6 0.71 0.69  8.0682
 -48.6 0.71 0.71  8.0682
 -48.6 0.71 0.73  8.0682
 -48.6 0.71 0.75  8.0682
 -48.6 0.71 0.77  8.0682
 -48.6 0.71 0.79  8.0682
 -48.6 0.71 0.81  8.0682
 -48.6 0.71 0.83  8.0682
 -48.6 0.71 0.85  8.0682
 -48.6 0.71 0.87  8.0682
 -48.6 0.71 0.89  8.0682
 -48.6 0.71 0.91  8.0682
 -48.6 0.71 0.93  8.0682
 -48.6 0.71 0.95  8.0682
 -48.6 0.71 0.97  8.0682
 -48.6 0.71 0.99  8.0682

 -48.6 0.73 0.01  8.0682
 -48.6 0.73 0.03  8.0682
 -48.6 0.73 0.05  8.0682
 -48.6 0.73 0.07  8.0682
 -48.6 0.73 0.09  8.0682
 -48.6 0.73 0.11  8.0682
 -48.6 0.73 0.13  8.0682
 -48.6 0.73 0.15  8.0682
 -48.6 0.73 0.17  8.0682
 -48.6 0.73 0.19  8.0682
 -48.6 0.73 0.21  8.0682
 -48.6 0.73 0.23  8.0682
 -48.6 0.73 0.25  8.0682
 -48.6 0.73 0.27  8.0682
 -48.6 0.73 0.29  8.0682
 -48.6 0.73 0.31  8.0682
 -48.6 0.73 0.33  8.0682
 -48.6 0.73 0.35  8.0682
 -48.6 0.73 0.37  8.0682
 -48.6 0.73 0.39  8.0682
 -48.6 0.73 0.41  8.0682
 -48.6 0.73 0.43  8.0682
 -48.6 0.73 0.45  8.0682
 -48.6 0.73 0.47  8.0682
 -48.6 0.73 0.49  8.0682
 -48.6 0.73 0.51  8.0682
 -48.6 0.73 0.53  8.0682
 -48.6 0.73 0.55  8.0682
 -48.6 0.73 0.57  8.0682
 -48.6 0.73 0.59  8.0682
 -48.6 0.73 0.61  8.0682
 -48.6 0.73 0.63  8.0682
 -48.6 0.73 0.65  8.0682
 -48.6 0.73 0.67  8.0682
 -48.6 0.73 0.69  8.0682
 -48.6 0.73 0.71  8.0682
 -48.6 0.73 0.73  8.0682
 -48.6 0.73 0.75  8.0682
 -48.6 0.73 0.77  8.0682
 -48.6 0.73 0.79  8.0682
 -48.6 0.73 0.81  8.0682
 -48.6 0.73 0.83  8.0682
 -48.6 0.73 0.85  8.0682
 -48.6 0.73 0.87  8.0682
 -48.6 0.73 0.89  8.0682
 -48.6 0.73 0.91  8.0682
 -48.6 0.73 0.93  8.0682
 -48.6 0.73 0.95  8.0682
 -48.6 0.73 0.97  8.0682
 -48.6 0.73 0.99  8.0682

 -48.6 0.75 0.01  8.0682
 -48.6 0.75 0.03  8.0682
 -48.6 0.75 0.05  8.0682
 -48.6 0.75 0.07  8.0682
 -48.6 0.75 0.09  8.0682
 -48.6 0.75 0.11  8.0682
 -48.6 0.75 0.13  8.0682
 -48.6 0.75 0.15  8.0682
 -48.6 0.75 0.17  8.0682
 -48.6 0.75 0.19  8.0682
 -48.6 0.75 0.21  8.0682
 -48.6 0.75 0.23  8.0682
 -48.6 0.75 0.25  8.0682
 -48.6 0.75 0.27  8.0682
 -48.6 0.75 0.29  8.0682
 -48.6 0.75 0.31  8.0682
 -48.6 0.75 0.33  8.0682
 -48.6 0.75 0.35  8.0682
 -48.6 0.75 0.37  8.0682
 -48.6 0.75 0.39  8.0682
 -48.6 0.75 0.41  8.0682
 -48.6 0.75 0.43  8.0682
 -48.6 0.75 0.45  8.0682
 -48.6 0.75 0.47  8.0682
 -48.6 0.75 0.49  8.0682
 -48.6 0.75 0.51  8.0682
 -48.6 0.75 0.53  8.0682
 -48.6 0.75 0.55  8.0682
 -48.6 0.75 0.57  8.0682
 -48.6 0.75 0.59  8.0682
 -48.6 0.75 0.61  8.0682
 -48.6 0.75 0.63  8.0682
 -48.6 0.75 0.65  8.0682
 -48.6 0.75 0.67  8.0682
 -48.6 0.75 0.69  8.0682
 -48.6 0.75 0.71  8.0682
 -48.6 0.75 0.73  8.0682
 -48.6 0.75 0.75  8.0682
 -48.6 0.75 0.77  8.0682
 -48.6 0.75 0.79  8.0682
 -48.6 0.75 0.81  8.0682
 -48.6 0.75 0.83  8.0682
 -48.6 0.75 0.85  8.0682
 -48.6 0.75 0.87  8.0682
 -48.6 0.75 0.89  8.0682
 -48.6 0.75 0.91  8.0682
 -48.6 0.75 0.93  8.0682
 -48.6 0.75 0.95  8.0682
 -48.6 0.75 0.97  8.0682
 -48.6 0.75 0.99  8.0682

 -48.6 0.77 0.01  8.0682
 -48.6 0.77 0.03  8.0682
 -48.6 0.77 0.05  8.0682
 -48.6 0.77 0.07  8.0682
 -48.6 0.77 0.09  8.0682
 -48.6 0.77 0.11  8.0682
 -48.6 0.77 0.13  8.0682
 -48.6 0.77 0.15  8.0682
 -48.6 0.77 0.17  8.0682
 -48.6 0.77 0.19  8.0682
 -48.6 0.77 0.21  8.0682
 -48.6 0.77 0.23  8.0682
 -48.6 0.77 0.25  8.0682
 -48.6 0.77 0.27  8.0682
 -48.6 0.77 0.29  8.0682
 -48.6 0.77 0.31  8.0682
 -48.6 0.77 0.33  8.0682
 -48.6 0.77 0.35  8.0682
 -48.6 0.77 0.37  8.0682
 -48.6 0.77 0.39  8.0682
 -48.6 0.77 0.41  8.0682
 -48.6 0.77 0.43  8.0682
 -48.6 0.77 0.45  8.0682
 -48.6 0.77 0.47  8.0682
 -48.6 0.77 0.49  8.0682
 -48.6 0.77 0.51  8.0682
 -48.6 0.77 0.53  8.0682
 -48.6 0.77 0.55  8.0682
 -48.6 0.77 0.57  8.0682
 -48.6 0.77 0.59  8.0682
 -48.6 0.77 0.61  8.0682
 -48.6 0.77 0.63  8.0682
 -48.6 0.77 0.65  8.0682
 -48.6 0.77 0.67  8.0682
 -48.6 0.77 0.69  8.0682
 -48.6 0.77 0.71  8.0682
 -48.6 0.77 0.73  8.0682
 -48.6 0.77 0.75  8.0682
 -48.6 0.77 0.77  8.0682
 -48.6 0.77 0.79  8.0682
 -48.6 0.77 0.81  8.0682
 -48.6 0.77 0.83  8.0682
 -48.6 0.77 0.85  8.0682
 -48.6 0.77 0.87  8.0682
 -48.6 0.77 0.89  8.0682
 -48.6 0.77 0.91  8.0682
 -48.6 0.77 0.93  8.0682
 -48.6 0.77 0.95  8.0682
 -48.6 0.77 0.97  8.0682
 -48.6 0.77 0.99  8.0682

 -48.6 0.79 0.01  8.0682
 -48.6 0.79 0.03  8.0682
 -48.6 0.79 0.05  8.0682
 -48.6 0.79 0.07  8.0682
 -48.6 0.79 0.09  8.0682
 -48.6 0.79 0.11  8.0682
 -48.6 0.79 0.13  8.0682
 -48.6 0.79 0.15  8.0682
 -48.6 0.79 0.17  8.0682
 -48.6 0.79 0.19  8.0682
 -48.6 0.79 0.21  8.0682
 -48.6 0.79 0.23  8.0682
 -48.6 0.79 0.25  8.0682
 -48.6 0.79 0.27  8.0682
 -48.6 0.79 0.29  8.0682
 -48.6 0.79 0.31  8.0682
 -48.6 0.79 0.33  8.0682
 -48.6 0.79 0.35  8.0682
 -48.6 0.79 0.37  8.0682
 -48.6 0.79 0.39  8.0682
 -48.6 0.79 0.41  8.0682
 -48.6 0.79 0.43  8.0682
 -48.6 0.79 0.45  8.0682
 -48.6 0.79 0.47  8.0682
 -48.6 0.79 0.49  8.0682
 -48.6 0.79 0.51  8.0682
 -48.6 0.79 0.53  8.0682
 -48.6 0.79 0.55  8.0682
 -48.6 0.79 0.57  8.0682
 -48.6 0.79 0.59  8.0682
 -48.6 0.79 0.61  8.0682
 -48.6 0.79 0.63  8.0682
 -48.6 0.79 0.65  8.0682
 -48.6 0.79 0.67  8.0682
 -48.6 0.79 0.69  8.0682
 -48.6 0.79 0.71  8.0682
 -48.6 0.79 0.73  8.0682
 -48.6 0.79 0.75  8.0682
 -48.6 0.79 0.77  8.0682
 -48.6 0.79 0.79  8.0682
 -48.6 0.79 0.81  8.0682
 -48.6 0.79 0.83  8.0682
 -48.6 0.79 0.85  8.0682
 -48.6 0.79 0.87  8.0682
 -48.6 0.79 0.89  8.0682
 -48.6 0.79 0.91  8.0682
 -48.6 0.79 0.93  8.0682
 -48.6 0.79 0.95  8.0682
 -48.6 0.79 0.97  8.0682
 -48.6 0.79 0.99  8.0682

 -48.6 0.81 0.01  8.0682
 -48.6 0.81 0.03  8.0682
 -48.6 0.81 0.05  8.0682
 -48.6 0.81 0.07  8.0682
 -48.6 0.81 0.09  8.0682
 -48.6 0.81 0.11  8.0682
 -48.6 0.81 0.13  8.0682
 -48.6 0.81 0.15  8.0682
 -48.6 0.81 0.17  8.0682
 -48.6 0.81 0.19  8.0682
 -48.6 0.81 0.21  8.0682
 -48.6 0.81 0.23  8.0682
 -48.6 0.81 0.25  8.0682
 -48.6 0.81 0.27  8.0682
 -48.6 0.81 0.29  8.0682
 -48.6 0.81 0.31  8.0682
 -48.6 0.81 0.33  8.0682
 -48.6 0.81 0.35  8.0682
 -48.6 0.81 0.37  8.0682
 -48.6 0.81 0.39  8.0682
 -48.6 0.81 0.41  8.0682
 -48.6 0.81 0.43  8.0682
 -48.6 0.81 0.45  8.0682
 -48.6 0.81 0.47  8.0682
 -48.6 0.81 0.49  8.0682
 -48.6 0.81 0.51  8.0682
 -48.6 0.81 0.53  8.0682
 -48.6 0.81 0.55  8.0682
 -48.6 0.81 0.57  8.0682
 -48.6 0.81 0.59  8.0682
 -48.6 0.81 0.61  8.0682
 -48.6 0.81 0.63  8.0682
 -48.6 0.81 0.65  8.0682
 -48.6 0.81 0.67  8.0682
 -48.6 0.81 0.69  8.0682
 -48.6 0.81 0.71  8.0682
 -48.6 0.81 0.73  8.0682
 -48.6 0.81 0.75  8.0682
 -48.6 0.81 0.77  8.0682
 -48.6 0.81 0.79  8.0682
 -48.6 0.81 0.81  8.0682
 -48.6 0.81 0.83  8.0682
 -48.6 0.81 0.85  8.0682
 -48.6 0.81 0.87  8.0682
 -48.6 0.81 0.89  8.0682
 -48.6 0.81 0.91  8.0682
 -48.6 0.81 0.93  8.0682
 -48.6 0.81 0.95  8.0682
 -48.6 0.81 0.97  8.0682
 -48.6 0.81 0.99  8.0682

 -48.6 0.83 0.01  8.0682
 -48.6 0.83 0.03  8.0682
 -48.6 0.83 0.05  8.0682
 -48.6 0.83 0.07  8.0682
 -48.6 0.83 0.09  8.0682
 -48.6 0.83 0.11  8.0682
 -48.6 0.83 0.13  8.0682
 -48.6 0.83 0.15  8.0682
 -48.6 0.83 0.17  8.0682
 -48.6 0.83 0.19  8.0682
 -48.6 0.83 0.21  8.0682
 -48.6 0.83 0.23  8.0682
 -48.6 0.83 0.25  8.0682
 -48.6 0.83 0.27  8.0682
 -48.6 0.83 0.29  8.0682
 -48.6 0.83 0.31  8.0682
 -48.6 0.83 0.33  8.0682
 -48.6 0.83 0.35  8.0682
 -48.6 0.83 0.37  8.0682
 -48.6 0.83 0.39  8.0682
 -48.6 0.83 0.41  8.0682
 -48.6 0.83 0.43  8.0682
 -48.6 0.83 0.45  8.0682
 -48.6 0.83 0.47  8.0682
 -48.6 0.83 0.49  8.0682
 -48.6 0.83 0.51  8.0682
 -48.6 0.83 0.53  8.0682
 -48.6 0.83 0.55  8.0682
 -48.6 0.83 0.57  8.0682
 -48.6 0.83 0.59  8.0682
 -48.6 0.83 0.61  8.0682
 -48.6 0.83 0.63  8.0682
 -48.6 0.83 0.65  8.0682
 -48.6 0.83 0.67  8.0682
 -48.6 0.83 0.69  8.0682
 -48.6 0.83 0.71  8.0682
 -48.6 0.83 0.73  8.0682
 -48.6 0.83 0.75  8.0682
 -48.6 0.83 0.77  8.0682
 -48.6 0.83 0.79  8.0682
 -48.6 0.83 0.81  8.0682
 -48.6 0.83 0.83  8.0682
 -48.6 0.83 0.85  8.0682
 -48.6 0.83 0.87  8.0682
 -48.6 0.83 0.89  8.0682
 -48.6 0.83 0.91  8.0682
 -48.6 0.83 0.93  8.0682
 -48.6 0.83 0.95  8.0682
 -48.6 0.83 0.97  8.0682
 -48.6 0.83 0.99  8.0682

 -48.6 0.85 0.01  8.0682
 -48.6 0.85 0.03  8.0682
 -48.6 0.85 0.05  8.0682
 -48.6 0.85 0.07  8.0682
 -48.6 0.85 0.09  8.0682
 -48.6 0.85 0.11  8.0682
 -48.6 0.85 0.13  8.0682
 -48.6 0.85 0.15  8.0682
 -48.6 0.85 0.17  8.0682
 -48.6 0.85 0.19  8.0682
 -48.6 0.85 0.21  8.0682
 -48.6 0.85 0.23  8.0682
 -48.6 0.85 0.25  8.0682
 -48.6 0.85 0.27  8.0682
 -48.6 0.85 0.29  8.0682
 -48.6 0.85 0.31  8.0682
 -48.6 0.85 0.33  8.0682
 -48.6 0.85 0.35  8.0682
 -48.6 0.85 0.37  8.0682
 -48.6 0.85 0.39  8.0682
 -48.6 0.85 0.41  8.0682
 -48.6 0.85 0.43  8.0682
 -48.6 0.85 0.45  8.0682
 -48.6 0.85 0.47  8.0682
 -48.6 0.85 0.49  8.0682
 -48.6 0.85 0.51  8.0682
 -48.6 0.85 0.53  8.0682
 -48.6 0.85 0.55  8.0682
 -48.6 0.85 0.57  8.0682
 -48.6 0.85 0.59  8.0682
 -48.6 0.85 0.61  8.0682
 -48.6 0.85 0.63  8.0682
 -48.6 0.85 0.65  8.0682
 -48.6 0.85 0.67  8.0682
 -48.6 0.85 0.69  8.0682
 -48.6 0.85 0.71  8.0682
 -48.6 0.85 0.73  8.0682
 -48.6 0.85 0.75  8.0682
 -48.6 0.85 0.77  8.0682
 -48.6 0.85 0.79  8.0682
 -48.6 0.85 0.81  8.0682
 -48.6 0.85 0.83  8.0682
 -48.6 0.85 0.85  8.0682
 -48.6 0.85 0.87  8.0682
 -48.6 0.85 0.89  8.0682
 -48.6 0.85 0.91  8.0682
 -48.6 0.85 0.93  8.0682
 -48.6 0.85 0.95  8.0682
 -48.6 0.85 0.97  8.0682
 -48.6 0.85 0.99  8.0682

 -48.6 0.87 0.01  8.0682
 -48.6 0.87 0.03  8.0682
 -48.6 0.87 0.05  8.0682
 -48.6 0.87 0.07  8.0682
 -48.6 0.87 0.09  8.0682
 -48.6 0.87 0.11  8.0682
 -48.6 0.87 0.13  8.0682
 -48.6 0.87 0.15  8.0682
 -48.6 0.87 0.17  8.0682
 -48.6 0.87 0.19  8.0682
 -48.6 0.87 0.21  8.0682
 -48.6 0.87 0.23  8.0682
 -48.6 0.87 0.25  8.0682
 -48.6 0.87 0.27  8.0682
 -48.6 0.87 0.29  8.0682
 -48.6 0.87 0.31  8.0682
 -48.6 0.87 0.33  8.0682
 -48.6 0.87 0.35  8.0682
 -48.6 0.87 0.37  8.0682
 -48.6 0.87 0.39  8.0682
 -48.6 0.87 0.41  8.0682
 -48.6 0.87 0.43  8.0682
 -48.6 0.87 0.45  8.0682
 -48.6 0.87 0.47  8.0682
 -48.6 0.87 0.49  8.0682
 -48.6 0.87 0.51  8.0682
 -48.6 0.87 0.53  8.0682
 -48.6 0.87 0.55  8.0682
 -48.6 0.87 0.57  8.0682
 -48.6 0.87 0.59  8.0682
 -48.6 0.87 0.61  8.0682
 -48.6 0.87 0.63  8.0682
 -48.6 0.87 0.65  8.0682
 -48.6 0.87 0.67  8.0682
 -48.6 0.87 0.69  8.0682
 -48.6 0.87 0.71  8.0682
 -48.6 0.87 0.73  8.0682
 -48.6 0.87 0.75  8.0682
 -48.6 0.87 0.77  8.0682
 -48.6 0.87 0.79  8.0682
 -48.6 0.87 0.81  8.0682
 -48.6 0.87 0.83  8.0682
 -48.6 0.87 0.85  8.0682
 -48.6 0.87 0.87  8.0682
 -48.6 0.87 0.89  8.0682
 -48.6 0.87 0.91  8.0682
 -48.6 0.87 0.93  8.0682
 -48.6 0.87 0.95  8.0682
 -48.6 0.87 0.97  8.0682
 -48.6 0.87 0.99  8.0682

 -48.6 0.89 0.01  8.0682
 -48.6 0.89 0.03  8.0682
 -48.6 0.89 0.05  8.0682
 -48.6 0.89 0.07  8.0682
 -48.6 0.89 0.09  8.0682
 -48.6 0.89 0.11  8.0682
 -48.6 0.89 0.13  8.0682
 -48.6 0.89 0.15  8.0682
 -48.6 0.89 0.17  8.0682
 -48.6 0.89 0.19  8.0682
 -48.6 0.89 0.21  8.0682
 -48.6 0.89 0.23  8.0682
 -48.6 0.89 0.25  8.0682
 -48.6 0.89 0.27  8.0682
 -48.6 0.89 0.29  8.0682
 -48.6 0.89 0.31  8.0682
 -48.6 0.89 0.33  8.0682
 -48.6 0.89 0.35  8.0682
 -48.6 0.89 0.37  8.0682
 -48.6 0.89 0.39  8.0682
 -48.6 0.89 0.41  8.0682
 -48.6 0.89 0.43  8.0682
 -48.6 0.89 0.45  8.0682
 -48.6 0.89 0.47  8.0682
 -48.6 0.89 0.49  8.0682
 -48.6 0.89 0.51  8.0682
 -48.6 0.89 0.53  8.0682
 -48.6 0.89 0.55  8.0682
 -48.6 0.89 0.57  8.0682
 -48.6 0.89 0.59  8.0682
 -48.6 0.89 0.61  8.0682
 -48.6 0.89 0.63  8.0682
 -48.6 0.89 0.65  8.0682
 -48.6 0.89 0.67  8.0682
 -48.6 0.89 0.69  8.0682
 -48.6 0.89 0.71  8.0682
 -48.6 0.89 0.73  8.0682
 -48.6 0.89 0.75  8.0682
 -48.6 0.89 0.77  8.0682
 -48.6 0.89 0.79  8.0682
 -48.6 0.89 0.81  8.0682
 -48.6 0.89 0.83  8.0682
 -48.6 0.89 0.85  8.0682
 -48.6 0.89 0.87  8.0682
 -48.6 0.89 0.89  8.0682
 -48.6 0.89 0.91  8.0682
 -48.6 0.89 0.93  8.0682
 -48.6 0.89 0.95  8.0682
 -48.6 0.89 0.97  8.0682
 -48.6 0.89 0.99  8.0682

 -48.6 0.91 0.01  8.0682
 -48.6 0.91 0.03  8.0682
 -48.6 0.91 0.05  8.0682
 -48.6 0.91 0.07  8.0682
 -48.6 0.91 0.09  8.0682
 -48.6 0.91 0.11  8.0682
 -48.6 0.91 0.13  8.0682
 -48.6 0.91 0.15  8.0682
 -48.6 0.91 0.17  8.0682
 -48.6 0.91 0.19  8.0682
 -48.6 0.91 0.21  8.0682
 -48.6 0.91 0.23  8.0682
 -48.6 0.91 0.25  8.0682
 -48.6 0.91 0.27  8.0682
 -48.6 0.91 0.29  8.0682
 -48.6 0.91 0.31  8.0682
 -48.6 0.91 0.33  8.0682
 -48.6 0.91 0.35  8.0682
 -48.6 0.91 0.37  8.0682
 -48.6 0.91 0.39  8.0682
 -48.6 0.91 0.41  8.0682
 -48.6 0.91 0.43  8.0682
 -48.6 0.91 0.45  8.0682
 -48.6 0.91 0.47  8.0682
 -48.6 0.91 0.49  8.0682
 -48.6 0.91 0.51  8.0682
 -48.6 0.91 0.53  8.0682
 -48.6 0.91 0.55  8.0682
 -48.6 0.91 0.57  8.0682
 -48.6 0.91 0.59  8.0682
 -48.6 0.91 0.61  8.0682
 -48.6 0.91 0.63  8.0682
 -48.6 0.91 0.65  8.0682
 -48.6 0.91 0.67  8.0682
 -48.6 0.91 0.69  8.0682
 -48.6 0.91 0.71  8.0682
 -48.6 0.91 0.73  8.0682
 -48.6 0.91 0.75  8.0682
 -48.6 0.91 0.77  8.0682
 -48.6 0.91 0.79  8.0682
 -48.6 0.91 0.81  8.0682
 -48.6 0.91 0.83  8.0682
 -48.6 0.91 0.85  8.0682
 -48.6 0.91 0.87  8.0682
 -48.6 0.91 0.89  8.0682
 -48.6 0.91 0.91  8.0682
 -48.6 0.91 0.93  8.0682
 -48.6 0.91 0.95  8.0682
 -48.6 0.91 0.97  8.0682
 -48.6 0.91 0.99  8.0682

 -48.6 0.93 0.01  8.0682
 -48.6 0.93 0.03  8.0682
 -48.6 0.93 0.05  8.0682
 -48.6 0.93 0.07  8.0682
 -48.6 0.93 0.09  8.0682
 -48.6 0.93 0.11  8.0682
 -48.6 0.93 0.13  8.0682
 -48.6 0.93 0.15  8.0682
 -48.6 0.93 0.17  8.0682
 -48.6 0.93 0.19  8.0682
 -48.6 0.93 0.21  8.0682
 -48.6 0.93 0.23  8.0682
 -48.6 0.93 0.25  8.0682
 -48.6 0.93 0.27  8.0682
 -48.6 0.93 0.29  8.0682
 -48.6 0.93 0.31  8.0682
 -48.6 0.93 0.33  8.0682
 -48.6 0.93 0.35  8.0682
 -48.6 0.93 0.37  8.0682
 -48.6 0.93 0.39  8.0682
 -48.6 0.93 0.41  8.0682
 -48.6 0.93 0.43  8.0682
 -48.6 0.93 0.45  8.0682
 -48.6 0.93 0.47  8.0682
 -48.6 0.93 0.49  8.0682
 -48.6 0.93 0.51  8.0682
 -48.6 0.93 0.53  8.0682
 -48.6 0.93 0.55  8.0682
 -48.6 0.93 0.57  8.0682
 -48.6 0.93 0.59  8.0682
 -48.6 0.93 0.61  8.0682
 -48.6 0.93 0.63  8.0682
 -48.6 0.93 0.65  8.0682
 -48.6 0.93 0.67  8.0682
 -48.6 0.93 0.69  8.0682
 -48.6 0.93 0.71  8.0682
 -48.6 0.93 0.73  8.0682
 -48.6 0.93 0.75  8.0682
 -48.6 0.93 0.77  8.0682
 -48.6 0.93 0.79  8.0682
 -48.6 0.93 0.81  8.0682
 -48.6 0.93 0.83  8.0682
 -48.6 0.93 0.85  8.0682
 -48.6 0.93 0.87  8.0682
 -48.6 0.93 0.89  8.0682
 -48.6 0.93 0.91  8.0682
 -48.6 0.93 0.93  8.0682
 -48.6 0.93 0.95  8.0682
 -48.6 0.93 0.97  8.0682
 -48.6 0.93 0.99  8.0682

 -48.6 0.95 0.01  8.0682
 -48.6 0.95 0.03  8.0682
 -48.6 0.95 0.05  8.0682
 -48.6 0.95 0.07  8.0682
 -48.6 0.95 0.09  8.0682
 -48.6 0.95 0.11  8.0682
 -48.6 0.95 0.13  8.0682
 -48.6 0.95 0.15  8.0682
 -48.6 0.95 0.17  8.0682
 -48.6 0.95 0.19  8.0682
 -48.6 0.95 0.21  8.0682
 -48.6 0.95 0.23  8.0682
 -48.6 0.95 0.25  8.0682
 -48.6 0.95 0.27  8.0682
 -48.6 0.95 0.29  8.0682
 -48.6 0.95 0.31  8.0682
 -48.6 0.95 0.33  8.0682
 -48.6 0.95 0.35  8.0682
 -48.6 0.95 0.37  8.0682
 -48.6 0.95 0.39  8.0682
 -48.6 0.95 0.41  8.0682
 -48.6 0.95 0.43  8.0682
 -48.6 0.95 0.45  8.0682
 -48.6 0.95 0.47  8.0682
 -48.6 0.95 0.49  8.0682
 -48.6 0.95 0.51  8.0682
 -48.6 0.95 0.53  8.0682
 -48.6 0.95 0.55  8.0682
 -48.6 0.95 0.57  8.0682
 -48.6 0.95 0.59  8.0682
 -48.6 0.95 0.61  8.0682
 -48.6 0.95 0.63  8.0682
 -48.6 0.95 0.65  8.0682
 -48.6 0.95 0.67  8.0682
 -48.6 0.95 0.69  8.0682
 -48.6 0.95 0.71  8.0682
 -48.6 0.95 0.73  8.0682
 -48.6 0.95 0.75  8.0682
 -48.6 0.95 0.77  8.0682
 -48.6 0.95 0.79  8.0682
 -48.6 0.95 0.81  8.0682
 -48.6 0.95 0.83  8.0682
 -48.6 0.95 0.85  8.0682
 -48.6 0.95 0.87  8.0682
 -48.6 0.95 0.89  8.0682
 -48.6 0.95 0.91  8.0682
 -48.6 0.95 0.93  8.0682
 -48.6 0.95 0.95  8.0682
 -48.6 0.95 0.97  8.0682
 -48.6 0.95 0.99  8.0682

 -48.6 0.97 0.01  8.0682
 -48.6 0.97 0.03  8.0682
 -48.6 0.97 0.05  8.0682
 -48.6 0.97 0.07  8.0682
 -48.6 0.97 0.09  8.0682
 -48.6 0.97 0.11  8.0682
 -48.6 0.97 0.13  8.0682
 -48.6 0.97 0.15  8.0682
 -48.6 0.97 0.17  8.0682
 -48.6 0.97 0.19  8.0682
 -48.6 0.97 0.21  8.0682
 -48.6 0.97 0.23  8.0682
 -48.6 0.97 0.25  8.0682
 -48.6 0.97 0.27  8.0682
 -48.6 0.97 0.29  8.0682
 -48.6 0.97 0.31  8.0682
 -48.6 0.97 0.33  8.0682
 -48.6 0.97 0.35  8.0682
 -48.6 0.97 0.37  8.0682
 -48.6 0.97 0.39  8.0682
 -48.6 0.97 0.41  8.0682
 -48.6 0.97 0.43  8.0682
 -48.6 0.97 0.45  8.0682
 -48.6 0.97 0.47  8.0682
 -48.6 0.97 0.49  8.0682
 -48.6 0.97 0.51  8.0682
 -48.6 0.97 0.53  8.0682
 -48.6 0.97 0.55  8.0682
 -48.6 0.97 0.57  8.0682
 -48.6 0.97 0.59  8.0682
 -48.6 0.97 0.61  8.0682
 -48.6 0.97 0.63  8.0682
 -48.6 0.97 0.65  8.0682
 -48.6 0.97 0.67  8.0682
 -48.6 0.97 0.69  8.0682
 -48.6 0.97 0.71  8.0682
 -48.6 0.97 0.73  8.0682
 -48.6 0.97 0.75  8.0682
 -48.6 0.97 0.77  8.0682
 -48.6 0.97 0.79  8.0682
 -48.6 0.97 0.81  8.0682
 -48.6 0.97 0.83  8.0682
 -48.6 0.97 0.85  8.0682
 -48.6 0.97 0.87  8.0682
 -48.6 0.97 0.89  8.0682
 -48.6 0.97 0.91  8.0682
 -48.6 0.97 0.93  8.0682
 -48.6 0.97 0.95  8.0682
 -48.6 0.97 0.97  8.0682
 -48.6 0.97 0.99  8.0682

 -48.6 0.99 0.01  8.0682
 -48.6 0.99 0.03  8.0682
 -48.6 0.99 0.05  8.0682
 -48.6 0.99 0.07  8.0682
 -48.6 0.99 0.09  8.0682
 -48.6 0.99 0.11  8.0682
 -48.6 0.99 0.13  8.0682
 -48.6 0.99 0.15  8.0682
 -48.6 0.99 0.17  8.0682
 -48.6 0.99 0.19  8.0682
 -48.6 0.99 0.21  8.0682
 -48.6 0.99 0.23  8.0682
 -48.6 0.99 0.25  8.0682
 -48.6 0.99 0.27  8.0682
 -48.6 0.99 0.29  8.0682
 -48.6 0.99 0.31  8.0682
 -48.6 0.99 0.33  8.0682
 -48.6 0.99 0.35  8.0682
 -48.6 0.99 0.37  8.0682
 -48.6 0.99 0.39  8.0682
 -48.6 0.99 0.41  8.0682
 -48.6 0.99 0.43  8.0682
 -48.6 0.99 0.45  8.0682
 -48.6 0.99 0.47  8.0682
 -48.6 0.99 0.49  8.0682
 -48.6 0.99 0.51  8.0682
 -48.6 0.99 0.53  8.0682
 -48.6 0.99 0.55  8.0682
 -48.6 0.99 0.57  8.0682
 -48.6 0.99 0.59  8.0682
 -48.6 0.99 0.61  8.0682
 -48.6 0.99 0.63  8.0682
 -48.6 0.99 0.65  8.0682
 -48.6 0.99 0.67  8.0682
 -48.6 0.99 0.69  8.0682
 -48.6 0.99 0.71  8.0682
 -48.6 0.99 0.73  8.0682
 -48.6 0.99 0.75  8.0682
 -48.6 0.99 0.77  8.0682
 -48.6 0.99 0.79  8.0682
 -48.6 0.99 0.81  8.0682
 -48.6 0.99 0.83  8.0682
 -48.6 0.99 0.85  8.0682
 -48.6 0.99 0.87  8.0682
 -48.6 0.99 0.89  8.0682
 -48.6 0.99 0.91  8.0682
 -48.6 0.99 0.93  8.0682
 -48.6 0.99 0.95  8.0682
 -48.6 0.99 0.97  8.0682
 -48.6 0.99 0.99  8.0682

 -48.2 0.01 0.01  8.0682
 -48.2 0.01 0.03  8.0682
 -48.2 0.01 0.05  8.0682
 -48.2 0.01 0.07  8.0682
 -48.2 0.01 0.09  8.0682
 -48.2 0.01 0.11  8.0682
 -48.2 0.01 0.13  8.0682
 -48.2 0.01 0.15  8.0682
 -48.2 0.01 0.17  8.0682
 -48.2 0.01 0.19  8.0682
 -48.2 0.01 0.21  8.0682
 -48.2 0.01 0.23  8.0682
 -48.2 0.01 0.25  8.0682
 -48.2 0.01 0.27  8.0682
 -48.2 0.01 0.29  8.0682
 -48.2 0.01 0.31  8.0682
 -48.2 0.01 0.33  8.0682
 -48.2 0.01 0.35  8.0682
 -48.2 0.01 0.37  8.0682
 -48.2 0.01 0.39  8.0682
 -48.2 0.01 0.41  8.0682
 -48.2 0.01 0.43  8.0682
 -48.2 0.01 0.45  8.0682
 -48.2 0.01 0.47  8.0682
 -48.2 0.01 0.49  8.0682
 -48.2 0.01 0.51  8.0682
 -48.2 0.01 0.53  8.0682
 -48.2 0.01 0.55  8.0682
 -48.2 0.01 0.57  8.0682
 -48.2 0.01 0.59  8.0682
 -48.2 0.01 0.61  8.0682
 -48.2 0.01 0.63  8.0682
 -48.2 0.01 0.65  8.0682
 -48.2 0.01 0.67  8.0682
 -48.2 0.01 0.69  8.0682
 -48.2 0.01 0.71  8.0682
 -48.2 0.01 0.73  8.0682
 -48.2 0.01 0.75  8.0682
 -48.2 0.01 0.77  8.0682
 -48.2 0.01 0.79  8.0682
 -48.2 0.01 0.81  8.0682
 -48.2 0.01 0.83  8.0682
 -48.2 0.01 0.85  8.0682
 -48.2 0.01 0.87  8.0682
 -48.2 0.01 0.89  8.0682
 -48.2 0.01 0.91  8.0682
 -48.2 0.01 0.93  8.0682
 -48.2 0.01 0.95  8.0682
 -48.2 0.01 0.97  8.0682
 -48.2 0.01 0.99  8.0682

 -48.2 0.03 0.01  8.0682
 -48.2 0.03 0.03  8.0682
 -48.2 0.03 0.05  8.0682
 -48.2 0.03 0.07  8.0682
 -48.2 0.03 0.09  8.0682
 -48.2 0.03 0.11  8.0682
 -48.2 0.03 0.13  8.0682
 -48.2 0.03 0.15  8.0682
 -48.2 0.03 0.17  8.0682
 -48.2 0.03 0.19  8.0682
 -48.2 0.03 0.21  8.0682
 -48.2 0.03 0.23  8.0682
 -48.2 0.03 0.25  8.0682
 -48.2 0.03 0.27  8.0682
 -48.2 0.03 0.29  8.0682
 -48.2 0.03 0.31  8.0682
 -48.2 0.03 0.33  8.0682
 -48.2 0.03 0.35  8.0682
 -48.2 0.03 0.37  8.0682
 -48.2 0.03 0.39  8.0682
 -48.2 0.03 0.41  8.0682
 -48.2 0.03 0.43  8.0682
 -48.2 0.03 0.45  8.0682
 -48.2 0.03 0.47  8.0682
 -48.2 0.03 0.49  8.0682
 -48.2 0.03 0.51  8.0682
 -48.2 0.03 0.53  8.0682
 -48.2 0.03 0.55  8.0682
 -48.2 0.03 0.57  8.0682
 -48.2 0.03 0.59  8.0682
 -48.2 0.03 0.61  8.0682
 -48.2 0.03 0.63  8.0682
 -48.2 0.03 0.65  8.0682
 -48.2 0.03 0.67  8.0682
 -48.2 0.03 0.69  8.0682
 -48.2 0.03 0.71  8.0682
 -48.2 0.03 0.73  8.0682
 -48.2 0.03 0.75  8.0682
 -48.2 0.03 0.77  8.0682
 -48.2 0.03 0.79  8.0682
 -48.2 0.03 0.81  8.0682
 -48.2 0.03 0.83  8.0682
 -48.2 0.03 0.85  8.0682
 -48.2 0.03 0.87  8.0682
 -48.2 0.03 0.89  8.0682
 -48.2 0.03 0.91  8.0682
 -48.2 0.03 0.93  8.0682
 -48.2 0.03 0.95  8.0682
 -48.2 0.03 0.97  8.0682
 -48.2 0.03 0.99  8.0682

 -48.2 0.05 0.01  8.0682
 -48.2 0.05 0.03  8.0682
 -48.2 0.05 0.05  8.0682
 -48.2 0.05 0.07  8.0682
 -48.2 0.05 0.09  8.0682
 -48.2 0.05 0.11  8.0682
 -48.2 0.05 0.13  8.0682
 -48.2 0.05 0.15  8.0682
 -48.2 0.05 0.17  8.0682
 -48.2 0.05 0.19  8.0682
 -48.2 0.05 0.21  8.0682
 -48.2 0.05 0.23  8.0682
 -48.2 0.05 0.25  8.0682
 -48.2 0.05 0.27  8.0682
 -48.2 0.05 0.29  8.0682
 -48.2 0.05 0.31  8.0682
 -48.2 0.05 0.33  8.0682
 -48.2 0.05 0.35  8.0682
 -48.2 0.05 0.37  8.0682
 -48.2 0.05 0.39  8.0682
 -48.2 0.05 0.41  8.0682
 -48.2 0.05 0.43  8.0682
 -48.2 0.05 0.45  8.0682
 -48.2 0.05 0.47  8.0682
 -48.2 0.05 0.49  8.0682
 -48.2 0.05 0.51  8.0682
 -48.2 0.05 0.53  8.0682
 -48.2 0.05 0.55  8.0682
 -48.2 0.05 0.57  8.0682
 -48.2 0.05 0.59  8.0682
 -48.2 0.05 0.61  8.0682
 -48.2 0.05 0.63  8.0682
 -48.2 0.05 0.65  8.0682
 -48.2 0.05 0.67  8.0682
 -48.2 0.05 0.69  8.0682
 -48.2 0.05 0.71  8.0682
 -48.2 0.05 0.73  8.0682
 -48.2 0.05 0.75  8.0682
 -48.2 0.05 0.77  8.0682
 -48.2 0.05 0.79  8.0682
 -48.2 0.05 0.81  8.0682
 -48.2 0.05 0.83  8.0682
 -48.2 0.05 0.85  8.0682
 -48.2 0.05 0.87  8.0682
 -48.2 0.05 0.89  8.0682
 -48.2 0.05 0.91  8.0682
 -48.2 0.05 0.93  8.0682
 -48.2 0.05 0.95  8.0682
 -48.2 0.05 0.97  8.0682
 -48.2 0.05 0.99  8.0682

 -48.2 0.07 0.01  8.0682
 -48.2 0.07 0.03  8.0682
 -48.2 0.07 0.05  8.0682
 -48.2 0.07 0.07  8.0682
 -48.2 0.07 0.09  8.0682
 -48.2 0.07 0.11  8.0682
 -48.2 0.07 0.13  8.0682
 -48.2 0.07 0.15  8.0682
 -48.2 0.07 0.17  8.0682
 -48.2 0.07 0.19  8.0682
 -48.2 0.07 0.21  8.0682
 -48.2 0.07 0.23  8.0682
 -48.2 0.07 0.25  8.0682
 -48.2 0.07 0.27  8.0682
 -48.2 0.07 0.29  8.0682
 -48.2 0.07 0.31  8.0682
 -48.2 0.07 0.33  8.0682
 -48.2 0.07 0.35  8.0682
 -48.2 0.07 0.37  8.0682
 -48.2 0.07 0.39  8.0682
 -48.2 0.07 0.41  8.0682
 -48.2 0.07 0.43  8.0682
 -48.2 0.07 0.45  8.0682
 -48.2 0.07 0.47  8.0682
 -48.2 0.07 0.49  8.0682
 -48.2 0.07 0.51  8.0682
 -48.2 0.07 0.53  8.0682
 -48.2 0.07 0.55  8.0682
 -48.2 0.07 0.57  8.0682
 -48.2 0.07 0.59  8.0682
 -48.2 0.07 0.61  8.0682
 -48.2 0.07 0.63  8.0682
 -48.2 0.07 0.65  8.0682
 -48.2 0.07 0.67  8.0682
 -48.2 0.07 0.69  8.0682
 -48.2 0.07 0.71  8.0682
 -48.2 0.07 0.73  8.0682
 -48.2 0.07 0.75  8.0682
 -48.2 0.07 0.77  8.0682
 -48.2 0.07 0.79  8.0682
 -48.2 0.07 0.81  8.0682
 -48.2 0.07 0.83  8.0682
 -48.2 0.07 0.85  8.0682
 -48.2 0.07 0.87  8.0682
 -48.2 0.07 0.89  8.0682
 -48.2 0.07 0.91  8.0682
 -48.2 0.07 0.93  8.0682
 -48.2 0.07 0.95  8.0682
 -48.2 0.07 0.97  8.0682
 -48.2 0.07 0.99  8.0682

 -48.2 0.09 0.01  8.0682
 -48.2 0.09 0.03  8.0682
 -48.2 0.09 0.05  8.0682
 -48.2 0.09 0.07  8.0682
 -48.2 0.09 0.09  8.0682
 -48.2 0.09 0.11  8.0682
 -48.2 0.09 0.13  8.0682
 -48.2 0.09 0.15  8.0682
 -48.2 0.09 0.17  8.0682
 -48.2 0.09 0.19  8.0682
 -48.2 0.09 0.21  8.0682
 -48.2 0.09 0.23  8.0682
 -48.2 0.09 0.25  8.0682
 -48.2 0.09 0.27  8.0682
 -48.2 0.09 0.29  8.0682
 -48.2 0.09 0.31  8.0682
 -48.2 0.09 0.33  8.0682
 -48.2 0.09 0.35  8.0682
 -48.2 0.09 0.37  8.0682
 -48.2 0.09 0.39  8.0682
 -48.2 0.09 0.41  8.0682
 -48.2 0.09 0.43  8.0682
 -48.2 0.09 0.45  8.0682
 -48.2 0.09 0.47  8.0682
 -48.2 0.09 0.49  8.0682
 -48.2 0.09 0.51  8.0682
 -48.2 0.09 0.53  8.0682
 -48.2 0.09 0.55  8.0682
 -48.2 0.09 0.57  8.0682
 -48.2 0.09 0.59  8.0682
 -48.2 0.09 0.61  8.0682
 -48.2 0.09 0.63  8.0682
 -48.2 0.09 0.65  8.0682
 -48.2 0.09 0.67  8.0682
 -48.2 0.09 0.69  8.0682
 -48.2 0.09 0.71  8.0682
 -48.2 0.09 0.73  8.0682
 -48.2 0.09 0.75  8.0682
 -48.2 0.09 0.77  8.0682
 -48.2 0.09 0.79  8.0682
 -48.2 0.09 0.81  8.0682
 -48.2 0.09 0.83  8.0682
 -48.2 0.09 0.85  8.0682
 -48.2 0.09 0.87  8.0682
 -48.2 0.09 0.89  8.0682
 -48.2 0.09 0.91  8.0682
 -48.2 0.09 0.93  8.0682
 -48.2 0.09 0.95  8.0682
 -48.2 0.09 0.97  8.0682
 -48.2 0.09 0.99  8.0682

 -48.2 0.11 0.01  8.0682
 -48.2 0.11 0.03  8.0682
 -48.2 0.11 0.05  8.0682
 -48.2 0.11 0.07  8.0682
 -48.2 0.11 0.09  8.0682
 -48.2 0.11 0.11  8.0682
 -48.2 0.11 0.13  8.0682
 -48.2 0.11 0.15  8.0682
 -48.2 0.11 0.17  8.0682
 -48.2 0.11 0.19  8.0682
 -48.2 0.11 0.21  8.0682
 -48.2 0.11 0.23  8.0682
 -48.2 0.11 0.25  8.0682
 -48.2 0.11 0.27  8.0682
 -48.2 0.11 0.29  8.0682
 -48.2 0.11 0.31  8.0682
 -48.2 0.11 0.33  8.0682
 -48.2 0.11 0.35  8.0682
 -48.2 0.11 0.37  8.0682
 -48.2 0.11 0.39  8.0682
 -48.2 0.11 0.41  8.0682
 -48.2 0.11 0.43  8.0682
 -48.2 0.11 0.45  8.0682
 -48.2 0.11 0.47  8.0682
 -48.2 0.11 0.49  8.0682
 -48.2 0.11 0.51  8.0682
 -48.2 0.11 0.53  8.0682
 -48.2 0.11 0.55  8.0682
 -48.2 0.11 0.57  8.0682
 -48.2 0.11 0.59  8.0682
 -48.2 0.11 0.61  8.0682
 -48.2 0.11 0.63  8.0682
 -48.2 0.11 0.65  8.0682
 -48.2 0.11 0.67  8.0682
 -48.2 0.11 0.69  8.0682
 -48.2 0.11 0.71  8.0682
 -48.2 0.11 0.73  8.0682
 -48.2 0.11 0.75  8.0682
 -48.2 0.11 0.77  8.0682
 -48.2 0.11 0.79  8.0682
 -48.2 0.11 0.81  8.0682
 -48.2 0.11 0.83  8.0682
 -48.2 0.11 0.85  8.0682
 -48.2 0.11 0.87  8.0682
 -48.2 0.11 0.89  8.0682
 -48.2 0.11 0.91  8.0682
 -48.2 0.11 0.93  8.0682
 -48.2 0.11 0.95  8.0682
 -48.2 0.11 0.97  8.0682
 -48.2 0.11 0.99  8.0682

 -48.2 0.13 0.01  8.0682
 -48.2 0.13 0.03  8.0682
 -48.2 0.13 0.05  8.0682
 -48.2 0.13 0.07  8.0682
 -48.2 0.13 0.09  8.0682
 -48.2 0.13 0.11  8.0682
 -48.2 0.13 0.13  8.0682
 -48.2 0.13 0.15  8.0682
 -48.2 0.13 0.17  8.0682
 -48.2 0.13 0.19  8.0682
 -48.2 0.13 0.21  8.0682
 -48.2 0.13 0.23  8.0682
 -48.2 0.13 0.25  8.0682
 -48.2 0.13 0.27  8.0682
 -48.2 0.13 0.29  8.0682
 -48.2 0.13 0.31  8.0682
 -48.2 0.13 0.33  8.0682
 -48.2 0.13 0.35  8.0682
 -48.2 0.13 0.37  8.0682
 -48.2 0.13 0.39  8.0682
 -48.2 0.13 0.41  8.0682
 -48.2 0.13 0.43  8.0682
 -48.2 0.13 0.45  8.0682
 -48.2 0.13 0.47  8.0682
 -48.2 0.13 0.49  8.0682
 -48.2 0.13 0.51  8.0682
 -48.2 0.13 0.53  8.0682
 -48.2 0.13 0.55  8.0682
 -48.2 0.13 0.57  8.0682
 -48.2 0.13 0.59  8.0682
 -48.2 0.13 0.61  8.0682
 -48.2 0.13 0.63  8.0682
 -48.2 0.13 0.65  8.0682
 -48.2 0.13 0.67  8.0682
 -48.2 0.13 0.69  8.0682
 -48.2 0.13 0.71  8.0682
 -48.2 0.13 0.73  8.0682
 -48.2 0.13 0.75  8.0682
 -48.2 0.13 0.77  8.0682
 -48.2 0.13 0.79  8.0682
 -48.2 0.13 0.81  8.0682
 -48.2 0.13 0.83  8.0682
 -48.2 0.13 0.85  8.0682
 -48.2 0.13 0.87  8.0682
 -48.2 0.13 0.89  8.0682
 -48.2 0.13 0.91  8.0682
 -48.2 0.13 0.93  8.0682
 -48.2 0.13 0.95  8.0682
 -48.2 0.13 0.97  8.0682
 -48.2 0.13 0.99  8.0682

 -48.2 0.15 0.01  8.0682
 -48.2 0.15 0.03  8.0682
 -48.2 0.15 0.05  8.0682
 -48.2 0.15 0.07  8.0682
 -48.2 0.15 0.09  8.0682
 -48.2 0.15 0.11  8.0682
 -48.2 0.15 0.13  8.0682
 -48.2 0.15 0.15  8.0682
 -48.2 0.15 0.17  8.0682
 -48.2 0.15 0.19  8.0682
 -48.2 0.15 0.21  8.0682
 -48.2 0.15 0.23  8.0682
 -48.2 0.15 0.25  8.0682
 -48.2 0.15 0.27  8.0682
 -48.2 0.15 0.29  8.0682
 -48.2 0.15 0.31  8.0682
 -48.2 0.15 0.33  8.0682
 -48.2 0.15 0.35  8.0682
 -48.2 0.15 0.37  8.0682
 -48.2 0.15 0.39  8.0682
 -48.2 0.15 0.41  8.0682
 -48.2 0.15 0.43  8.0682
 -48.2 0.15 0.45  8.0682
 -48.2 0.15 0.47  8.0682
 -48.2 0.15 0.49  8.0682
 -48.2 0.15 0.51  8.0682
 -48.2 0.15 0.53  8.0682
 -48.2 0.15 0.55  8.0682
 -48.2 0.15 0.57  8.0682
 -48.2 0.15 0.59  8.0682
 -48.2 0.15 0.61  8.0682
 -48.2 0.15 0.63  8.0682
 -48.2 0.15 0.65  8.0682
 -48.2 0.15 0.67  8.0682
 -48.2 0.15 0.69  8.0682
 -48.2 0.15 0.71  8.0682
 -48.2 0.15 0.73  8.0682
 -48.2 0.15 0.75  8.0682
 -48.2 0.15 0.77  8.0682
 -48.2 0.15 0.79  8.0682
 -48.2 0.15 0.81  8.0682
 -48.2 0.15 0.83  8.0682
 -48.2 0.15 0.85  8.0682
 -48.2 0.15 0.87  8.0682
 -48.2 0.15 0.89  8.0682
 -48.2 0.15 0.91  8.0682
 -48.2 0.15 0.93  8.0682
 -48.2 0.15 0.95  8.0682
 -48.2 0.15 0.97  8.0682
 -48.2 0.15 0.99  8.0682

 -48.2 0.17 0.01  8.0682
 -48.2 0.17 0.03  8.0682
 -48.2 0.17 0.05  8.0682
 -48.2 0.17 0.07  8.0682
 -48.2 0.17 0.09  8.0682
 -48.2 0.17 0.11  8.0682
 -48.2 0.17 0.13  8.0682
 -48.2 0.17 0.15  8.0682
 -48.2 0.17 0.17  8.0682
 -48.2 0.17 0.19  8.0682
 -48.2 0.17 0.21  8.0682
 -48.2 0.17 0.23  8.0682
 -48.2 0.17 0.25  8.0682
 -48.2 0.17 0.27  8.0682
 -48.2 0.17 0.29  8.0682
 -48.2 0.17 0.31  8.0682
 -48.2 0.17 0.33  8.0682
 -48.2 0.17 0.35  8.0682
 -48.2 0.17 0.37  8.0682
 -48.2 0.17 0.39  8.0682
 -48.2 0.17 0.41  8.0682
 -48.2 0.17 0.43  8.0682
 -48.2 0.17 0.45  8.0682
 -48.2 0.17 0.47  8.0682
 -48.2 0.17 0.49  8.0682
 -48.2 0.17 0.51  8.0682
 -48.2 0.17 0.53  8.0682
 -48.2 0.17 0.55  8.0682
 -48.2 0.17 0.57  8.0682
 -48.2 0.17 0.59  8.0682
 -48.2 0.17 0.61  8.0682
 -48.2 0.17 0.63  8.0682
 -48.2 0.17 0.65  8.0682
 -48.2 0.17 0.67  8.0682
 -48.2 0.17 0.69  8.0682
 -48.2 0.17 0.71  8.0682
 -48.2 0.17 0.73  8.0682
 -48.2 0.17 0.75  8.0682
 -48.2 0.17 0.77  8.0682
 -48.2 0.17 0.79  8.0682
 -48.2 0.17 0.81  8.0682
 -48.2 0.17 0.83  8.0682
 -48.2 0.17 0.85  8.0682
 -48.2 0.17 0.87  8.0682
 -48.2 0.17 0.89  8.0682
 -48.2 0.17 0.91  8.0682
 -48.2 0.17 0.93  8.0682
 -48.2 0.17 0.95  8.0682
 -48.2 0.17 0.97  8.0682
 -48.2 0.17 0.99  8.0682

 -48.2 0.19 0.01  8.0682
 -48.2 0.19 0.03  8.0682
 -48.2 0.19 0.05  8.0682
 -48.2 0.19 0.07  8.0682
 -48.2 0.19 0.09  8.0682
 -48.2 0.19 0.11  8.0682
 -48.2 0.19 0.13  8.0682
 -48.2 0.19 0.15  8.0682
 -48.2 0.19 0.17  8.0682
 -48.2 0.19 0.19  8.0682
 -48.2 0.19 0.21  8.0682
 -48.2 0.19 0.23  8.0682
 -48.2 0.19 0.25  8.0682
 -48.2 0.19 0.27  8.0682
 -48.2 0.19 0.29  8.0682
 -48.2 0.19 0.31  8.0682
 -48.2 0.19 0.33  8.0682
 -48.2 0.19 0.35  8.0682
 -48.2 0.19 0.37  8.0682
 -48.2 0.19 0.39  8.0682
 -48.2 0.19 0.41  8.0682
 -48.2 0.19 0.43  8.0682
 -48.2 0.19 0.45  8.0682
 -48.2 0.19 0.47  8.0682
 -48.2 0.19 0.49  8.0682
 -48.2 0.19 0.51  8.0682
 -48.2 0.19 0.53  8.0682
 -48.2 0.19 0.55  8.0682
 -48.2 0.19 0.57  8.0682
 -48.2 0.19 0.59  8.0682
 -48.2 0.19 0.61  8.0682
 -48.2 0.19 0.63  8.0682
 -48.2 0.19 0.65  8.0682
 -48.2 0.19 0.67  8.0682
 -48.2 0.19 0.69  8.0682
 -48.2 0.19 0.71  8.0682
 -48.2 0.19 0.73  8.0682
 -48.2 0.19 0.75  8.0682
 -48.2 0.19 0.77  8.0682
 -48.2 0.19 0.79  8.0682
 -48.2 0.19 0.81  8.0682
 -48.2 0.19 0.83  8.0682
 -48.2 0.19 0.85  8.0682
 -48.2 0.19 0.87  8.0682
 -48.2 0.19 0.89  8.0682
 -48.2 0.19 0.91  8.0682
 -48.2 0.19 0.93  8.0682
 -48.2 0.19 0.95  8.0682
 -48.2 0.19 0.97  8.0682
 -48.2 0.19 0.99  8.0682

 -48.2 0.21 0.01  8.0682
 -48.2 0.21 0.03  8.0682
 -48.2 0.21 0.05  8.0682
 -48.2 0.21 0.07  8.0682
 -48.2 0.21 0.09  8.0682
 -48.2 0.21 0.11  8.0682
 -48.2 0.21 0.13  8.0682
 -48.2 0.21 0.15  8.0682
 -48.2 0.21 0.17  8.0682
 -48.2 0.21 0.19  8.0682
 -48.2 0.21 0.21  8.0682
 -48.2 0.21 0.23  8.0682
 -48.2 0.21 0.25  8.0682
 -48.2 0.21 0.27  8.0682
 -48.2 0.21 0.29  8.0682
 -48.2 0.21 0.31  8.0682
 -48.2 0.21 0.33  8.0682
 -48.2 0.21 0.35  8.0682
 -48.2 0.21 0.37  8.0682
 -48.2 0.21 0.39  8.0682
 -48.2 0.21 0.41  8.0682
 -48.2 0.21 0.43  8.0682
 -48.2 0.21 0.45  8.0682
 -48.2 0.21 0.47  8.0682
 -48.2 0.21 0.49  8.0682
 -48.2 0.21 0.51  8.0682
 -48.2 0.21 0.53  8.0682
 -48.2 0.21 0.55  8.0682
 -48.2 0.21 0.57  8.0682
 -48.2 0.21 0.59  8.0682
 -48.2 0.21 0.61  8.0682
 -48.2 0.21 0.63  8.0682
 -48.2 0.21 0.65  8.0682
 -48.2 0.21 0.67  8.0682
 -48.2 0.21 0.69  8.0682
 -48.2 0.21 0.71  8.0682
 -48.2 0.21 0.73  8.0682
 -48.2 0.21 0.75  8.0682
 -48.2 0.21 0.77  8.0682
 -48.2 0.21 0.79  8.0682
 -48.2 0.21 0.81  8.0682
 -48.2 0.21 0.83  8.0682
 -48.2 0.21 0.85  8.0682
 -48.2 0.21 0.87  8.0682
 -48.2 0.21 0.89  8.0682
 -48.2 0.21 0.91  8.0682
 -48.2 0.21 0.93  8.0682
 -48.2 0.21 0.95  8.0682
 -48.2 0.21 0.97  8.0682
 -48.2 0.21 0.99  8.0682

 -48.2 0.23 0.01  8.0682
 -48.2 0.23 0.03  8.0682
 -48.2 0.23 0.05  8.0682
 -48.2 0.23 0.07  8.0682
 -48.2 0.23 0.09  8.0682
 -48.2 0.23 0.11  8.0682
 -48.2 0.23 0.13  8.0682
 -48.2 0.23 0.15  8.0682
 -48.2 0.23 0.17  8.0682
 -48.2 0.23 0.19  8.0682
 -48.2 0.23 0.21  8.0682
 -48.2 0.23 0.23  8.0682
 -48.2 0.23 0.25  8.0682
 -48.2 0.23 0.27  8.0682
 -48.2 0.23 0.29  8.0682
 -48.2 0.23 0.31  8.0682
 -48.2 0.23 0.33  8.0682
 -48.2 0.23 0.35  8.0682
 -48.2 0.23 0.37  8.0682
 -48.2 0.23 0.39  8.0682
 -48.2 0.23 0.41  8.0682
 -48.2 0.23 0.43  8.0682
 -48.2 0.23 0.45  8.0682
 -48.2 0.23 0.47  8.0682
 -48.2 0.23 0.49  8.0682
 -48.2 0.23 0.51  8.0682
 -48.2 0.23 0.53  8.0682
 -48.2 0.23 0.55  8.0682
 -48.2 0.23 0.57  8.0682
 -48.2 0.23 0.59  8.0682
 -48.2 0.23 0.61  8.0682
 -48.2 0.23 0.63  8.0682
 -48.2 0.23 0.65  8.0682
 -48.2 0.23 0.67  8.0682
 -48.2 0.23 0.69  8.0682
 -48.2 0.23 0.71  8.0682
 -48.2 0.23 0.73  8.0682
 -48.2 0.23 0.75  8.0682
 -48.2 0.23 0.77  8.0682
 -48.2 0.23 0.79  8.0682
 -48.2 0.23 0.81  8.0682
 -48.2 0.23 0.83  8.0682
 -48.2 0.23 0.85  8.0682
 -48.2 0.23 0.87  8.0682
 -48.2 0.23 0.89  8.0682
 -48.2 0.23 0.91  8.0682
 -48.2 0.23 0.93  8.0682
 -48.2 0.23 0.95  8.0682
 -48.2 0.23 0.97  8.0682
 -48.2 0.23 0.99  8.0682

 -48.2 0.25 0.01  8.0682
 -48.2 0.25 0.03  8.0682
 -48.2 0.25 0.05  8.0682
 -48.2 0.25 0.07  8.0682
 -48.2 0.25 0.09  8.0682
 -48.2 0.25 0.11  8.0682
 -48.2 0.25 0.13  8.0682
 -48.2 0.25 0.15  8.0682
 -48.2 0.25 0.17  8.0682
 -48.2 0.25 0.19  8.0682
 -48.2 0.25 0.21  8.0682
 -48.2 0.25 0.23  8.0682
 -48.2 0.25 0.25  8.0682
 -48.2 0.25 0.27  8.0682
 -48.2 0.25 0.29  8.0682
 -48.2 0.25 0.31  8.0682
 -48.2 0.25 0.33  8.0682
 -48.2 0.25 0.35  8.0682
 -48.2 0.25 0.37  8.0682
 -48.2 0.25 0.39  8.0682
 -48.2 0.25 0.41  8.0682
 -48.2 0.25 0.43  8.0682
 -48.2 0.25 0.45  8.0682
 -48.2 0.25 0.47  8.0682
 -48.2 0.25 0.49  8.0682
 -48.2 0.25 0.51  8.0682
 -48.2 0.25 0.53  8.0682
 -48.2 0.25 0.55  8.0682
 -48.2 0.25 0.57  8.0682
 -48.2 0.25 0.59  8.0682
 -48.2 0.25 0.61  8.0682
 -48.2 0.25 0.63  8.0682
 -48.2 0.25 0.65  8.0682
 -48.2 0.25 0.67  8.0682
 -48.2 0.25 0.69  8.0682
 -48.2 0.25 0.71  8.0682
 -48.2 0.25 0.73  8.0682
 -48.2 0.25 0.75  8.0682
 -48.2 0.25 0.77  8.0682
 -48.2 0.25 0.79  8.0682
 -48.2 0.25 0.81  8.0682
 -48.2 0.25 0.83  8.0682
 -48.2 0.25 0.85  8.0682
 -48.2 0.25 0.87  8.0682
 -48.2 0.25 0.89  8.0682
 -48.2 0.25 0.91  8.0682
 -48.2 0.25 0.93  8.0682
 -48.2 0.25 0.95  8.0682
 -48.2 0.25 0.97  8.0682
 -48.2 0.25 0.99  8.0682

 -48.2 0.27 0.01  8.0682
 -48.2 0.27 0.03  8.0682
 -48.2 0.27 0.05  8.0682
 -48.2 0.27 0.07  8.0682
 -48.2 0.27 0.09  8.0682
 -48.2 0.27 0.11  8.0682
 -48.2 0.27 0.13  8.0682
 -48.2 0.27 0.15  8.0682
 -48.2 0.27 0.17  8.0682
 -48.2 0.27 0.19  8.0682
 -48.2 0.27 0.21  8.0682
 -48.2 0.27 0.23  8.0682
 -48.2 0.27 0.25  8.0682
 -48.2 0.27 0.27  8.0682
 -48.2 0.27 0.29  8.0682
 -48.2 0.27 0.31  8.0682
 -48.2 0.27 0.33  8.0682
 -48.2 0.27 0.35  8.0682
 -48.2 0.27 0.37  8.0682
 -48.2 0.27 0.39  8.0682
 -48.2 0.27 0.41  8.0682
 -48.2 0.27 0.43  8.0682
 -48.2 0.27 0.45  8.0682
 -48.2 0.27 0.47  8.0682
 -48.2 0.27 0.49  8.0682
 -48.2 0.27 0.51  8.0682
 -48.2 0.27 0.53  8.0682
 -48.2 0.27 0.55  8.0682
 -48.2 0.27 0.57  8.0682
 -48.2 0.27 0.59  8.0682
 -48.2 0.27 0.61  8.0682
 -48.2 0.27 0.63  8.0682
 -48.2 0.27 0.65  8.0682
 -48.2 0.27 0.67  8.0682
 -48.2 0.27 0.69  8.0682
 -48.2 0.27 0.71  8.0682
 -48.2 0.27 0.73  8.0682
 -48.2 0.27 0.75  8.0682
 -48.2 0.27 0.77  8.0682
 -48.2 0.27 0.79  8.0682
 -48.2 0.27 0.81  8.0682
 -48.2 0.27 0.83  8.0682
 -48.2 0.27 0.85  8.0682
 -48.2 0.27 0.87  8.0682
 -48.2 0.27 0.89  8.0682
 -48.2 0.27 0.91  8.0682
 -48.2 0.27 0.93  8.0682
 -48.2 0.27 0.95  8.0682
 -48.2 0.27 0.97  8.0682
 -48.2 0.27 0.99  8.0682

 -48.2 0.29 0.01  8.0682
 -48.2 0.29 0.03  8.0682
 -48.2 0.29 0.05  8.0682
 -48.2 0.29 0.07  8.0682
 -48.2 0.29 0.09  8.0682
 -48.2 0.29 0.11  8.0682
 -48.2 0.29 0.13  8.0682
 -48.2 0.29 0.15  8.0682
 -48.2 0.29 0.17  8.0682
 -48.2 0.29 0.19  8.0682
 -48.2 0.29 0.21  8.0682
 -48.2 0.29 0.23  8.0682
 -48.2 0.29 0.25  8.0682
 -48.2 0.29 0.27  8.0682
 -48.2 0.29 0.29  8.0682
 -48.2 0.29 0.31  8.0682
 -48.2 0.29 0.33  8.0682
 -48.2 0.29 0.35  8.0682
 -48.2 0.29 0.37  8.0682
 -48.2 0.29 0.39  8.0682
 -48.2 0.29 0.41  8.0682
 -48.2 0.29 0.43  8.0682
 -48.2 0.29 0.45  8.0682
 -48.2 0.29 0.47  8.0682
 -48.2 0.29 0.49  8.0682
 -48.2 0.29 0.51  8.0682
 -48.2 0.29 0.53  8.0682
 -48.2 0.29 0.55  8.0682
 -48.2 0.29 0.57  8.0682
 -48.2 0.29 0.59  8.0682
 -48.2 0.29 0.61  8.0682
 -48.2 0.29 0.63  8.0682
 -48.2 0.29 0.65  8.0682
 -48.2 0.29 0.67  8.0682
 -48.2 0.29 0.69  8.0682
 -48.2 0.29 0.71  8.0682
 -48.2 0.29 0.73  8.0682
 -48.2 0.29 0.75  8.0682
 -48.2 0.29 0.77  8.0682
 -48.2 0.29 0.79  8.0682
 -48.2 0.29 0.81  8.0682
 -48.2 0.29 0.83  8.0682
 -48.2 0.29 0.85  8.0682
 -48.2 0.29 0.87  8.0682
 -48.2 0.29 0.89  8.0682
 -48.2 0.29 0.91  8.0682
 -48.2 0.29 0.93  8.0682
 -48.2 0.29 0.95  8.0682
 -48.2 0.29 0.97  8.0682
 -48.2 0.29 0.99  8.0682

 -48.2 0.31 0.01  8.0682
 -48.2 0.31 0.03  8.0682
 -48.2 0.31 0.05  8.0682
 -48.2 0.31 0.07  8.0682
 -48.2 0.31 0.09  8.0682
 -48.2 0.31 0.11  8.0682
 -48.2 0.31 0.13  8.0682
 -48.2 0.31 0.15  8.0682
 -48.2 0.31 0.17  8.0682
 -48.2 0.31 0.19  8.0682
 -48.2 0.31 0.21  8.0682
 -48.2 0.31 0.23  8.0682
 -48.2 0.31 0.25  8.0682
 -48.2 0.31 0.27  8.0682
 -48.2 0.31 0.29  8.0682
 -48.2 0.31 0.31  8.0682
 -48.2 0.31 0.33  8.0682
 -48.2 0.31 0.35  8.0682
 -48.2 0.31 0.37  8.0682
 -48.2 0.31 0.39  8.0682
 -48.2 0.31 0.41  8.0682
 -48.2 0.31 0.43  8.0682
 -48.2 0.31 0.45  8.0682
 -48.2 0.31 0.47  8.0682
 -48.2 0.31 0.49  8.0682
 -48.2 0.31 0.51  8.0682
 -48.2 0.31 0.53  8.0682
 -48.2 0.31 0.55  8.0682
 -48.2 0.31 0.57  8.0682
 -48.2 0.31 0.59  8.0682
 -48.2 0.31 0.61  8.0682
 -48.2 0.31 0.63  8.0682
 -48.2 0.31 0.65  8.0682
 -48.2 0.31 0.67  8.0682
 -48.2 0.31 0.69  8.0682
 -48.2 0.31 0.71  8.0682
 -48.2 0.31 0.73  8.0682
 -48.2 0.31 0.75  8.0682
 -48.2 0.31 0.77  8.0682
 -48.2 0.31 0.79  8.0682
 -48.2 0.31 0.81  8.0682
 -48.2 0.31 0.83  8.0682
 -48.2 0.31 0.85  8.0682
 -48.2 0.31 0.87  8.0682
 -48.2 0.31 0.89  8.0682
 -48.2 0.31 0.91  8.0682
 -48.2 0.31 0.93  8.0682
 -48.2 0.31 0.95  8.0682
 -48.2 0.31 0.97  8.0682
 -48.2 0.31 0.99  8.0682

 -48.2 0.33 0.01  8.0682
 -48.2 0.33 0.03  8.0682
 -48.2 0.33 0.05  8.0682
 -48.2 0.33 0.07  8.0682
 -48.2 0.33 0.09  8.0682
 -48.2 0.33 0.11  8.0682
 -48.2 0.33 0.13  8.0682
 -48.2 0.33 0.15  8.0682
 -48.2 0.33 0.17  8.0682
 -48.2 0.33 0.19  8.0682
 -48.2 0.33 0.21  8.0682
 -48.2 0.33 0.23  8.0682
 -48.2 0.33 0.25  8.0682
 -48.2 0.33 0.27  8.0682
 -48.2 0.33 0.29  8.0682
 -48.2 0.33 0.31  8.0682
 -48.2 0.33 0.33  8.0682
 -48.2 0.33 0.35  8.0682
 -48.2 0.33 0.37  8.0682
 -48.2 0.33 0.39  8.0682
 -48.2 0.33 0.41  8.0682
 -48.2 0.33 0.43  8.0682
 -48.2 0.33 0.45  8.0682
 -48.2 0.33 0.47  8.0682
 -48.2 0.33 0.49  8.0682
 -48.2 0.33 0.51  8.0682
 -48.2 0.33 0.53  8.0682
 -48.2 0.33 0.55  8.0682
 -48.2 0.33 0.57  8.0682
 -48.2 0.33 0.59  8.0682
 -48.2 0.33 0.61  8.0682
 -48.2 0.33 0.63  8.0682
 -48.2 0.33 0.65  8.0682
 -48.2 0.33 0.67  8.0682
 -48.2 0.33 0.69  8.0682
 -48.2 0.33 0.71  8.0682
 -48.2 0.33 0.73  8.0682
 -48.2 0.33 0.75  8.0682
 -48.2 0.33 0.77  8.0682
 -48.2 0.33 0.79  8.0682
 -48.2 0.33 0.81  8.0682
 -48.2 0.33 0.83  8.0682
 -48.2 0.33 0.85  8.0682
 -48.2 0.33 0.87  8.0682
 -48.2 0.33 0.89  8.0682
 -48.2 0.33 0.91  8.0682
 -48.2 0.33 0.93  8.0682
 -48.2 0.33 0.95  8.0682
 -48.2 0.33 0.97  8.0682
 -48.2 0.33 0.99  8.0682

 -48.2 0.35 0.01  8.0682
 -48.2 0.35 0.03  8.0682
 -48.2 0.35 0.05  8.0682
 -48.2 0.35 0.07  8.0682
 -48.2 0.35 0.09  8.0682
 -48.2 0.35 0.11  8.0682
 -48.2 0.35 0.13  8.0682
 -48.2 0.35 0.15  8.0682
 -48.2 0.35 0.17  8.0682
 -48.2 0.35 0.19  8.0682
 -48.2 0.35 0.21  8.0682
 -48.2 0.35 0.23  8.0682
 -48.2 0.35 0.25  8.0682
 -48.2 0.35 0.27  8.0682
 -48.2 0.35 0.29  8.0682
 -48.2 0.35 0.31  8.0682
 -48.2 0.35 0.33  8.0682
 -48.2 0.35 0.35  8.0682
 -48.2 0.35 0.37  8.0682
 -48.2 0.35 0.39  8.0682
 -48.2 0.35 0.41  8.0682
 -48.2 0.35 0.43  8.0682
 -48.2 0.35 0.45  8.0682
 -48.2 0.35 0.47  8.0682
 -48.2 0.35 0.49  8.0682
 -48.2 0.35 0.51  8.0682
 -48.2 0.35 0.53  8.0682
 -48.2 0.35 0.55  8.0682
 -48.2 0.35 0.57  8.0682
 -48.2 0.35 0.59  8.0682
 -48.2 0.35 0.61  8.0682
 -48.2 0.35 0.63  8.0682
 -48.2 0.35 0.65  8.0682
 -48.2 0.35 0.67  8.0682
 -48.2 0.35 0.69  8.0682
 -48.2 0.35 0.71  8.0682
 -48.2 0.35 0.73  8.0682
 -48.2 0.35 0.75  8.0682
 -48.2 0.35 0.77  8.0682
 -48.2 0.35 0.79  8.0682
 -48.2 0.35 0.81  8.0682
 -48.2 0.35 0.83  8.0682
 -48.2 0.35 0.85  8.0682
 -48.2 0.35 0.87  8.0682
 -48.2 0.35 0.89  8.0682
 -48.2 0.35 0.91  8.0682
 -48.2 0.35 0.93  8.0682
 -48.2 0.35 0.95  8.0682
 -48.2 0.35 0.97  8.0682
 -48.2 0.35 0.99  8.0682

 -48.2 0.37 0.01  8.0682
 -48.2 0.37 0.03  8.0682
 -48.2 0.37 0.05  8.0682
 -48.2 0.37 0.07  8.0682
 -48.2 0.37 0.09  8.0682
 -48.2 0.37 0.11  8.0682
 -48.2 0.37 0.13  8.0682
 -48.2 0.37 0.15  8.0682
 -48.2 0.37 0.17  8.0682
 -48.2 0.37 0.19  8.0682
 -48.2 0.37 0.21  8.0682
 -48.2 0.37 0.23  8.0682
 -48.2 0.37 0.25  8.0682
 -48.2 0.37 0.27  8.0682
 -48.2 0.37 0.29  8.0682
 -48.2 0.37 0.31  8.0682
 -48.2 0.37 0.33  8.0682
 -48.2 0.37 0.35  8.0682
 -48.2 0.37 0.37  8.0682
 -48.2 0.37 0.39  8.0682
 -48.2 0.37 0.41  8.0682
 -48.2 0.37 0.43  8.0682
 -48.2 0.37 0.45  8.0682
 -48.2 0.37 0.47  8.0682
 -48.2 0.37 0.49  8.0682
 -48.2 0.37 0.51  8.0682
 -48.2 0.37 0.53  8.0682
 -48.2 0.37 0.55  8.0682
 -48.2 0.37 0.57  8.0682
 -48.2 0.37 0.59  8.0682
 -48.2 0.37 0.61  8.0682
 -48.2 0.37 0.63  8.0682
 -48.2 0.37 0.65  8.0682
 -48.2 0.37 0.67  8.0682
 -48.2 0.37 0.69  8.0682
 -48.2 0.37 0.71  8.0682
 -48.2 0.37 0.73  8.0682
 -48.2 0.37 0.75  8.0682
 -48.2 0.37 0.77  8.0682
 -48.2 0.37 0.79  8.0682
 -48.2 0.37 0.81  8.0682
 -48.2 0.37 0.83  8.0682
 -48.2 0.37 0.85  8.0682
 -48.2 0.37 0.87  8.0682
 -48.2 0.37 0.89  8.0682
 -48.2 0.37 0.91  8.0682
 -48.2 0.37 0.93  8.0682
 -48.2 0.37 0.95  8.0682
 -48.2 0.37 0.97  8.0682
 -48.2 0.37 0.99  8.0682

 -48.2 0.39 0.01  8.0682
 -48.2 0.39 0.03  8.0682
 -48.2 0.39 0.05  8.0682
 -48.2 0.39 0.07  8.0682
 -48.2 0.39 0.09  8.0682
 -48.2 0.39 0.11  8.0682
 -48.2 0.39 0.13  8.0682
 -48.2 0.39 0.15  8.0682
 -48.2 0.39 0.17  8.0682
 -48.2 0.39 0.19  8.0682
 -48.2 0.39 0.21  8.0682
 -48.2 0.39 0.23  8.0682
 -48.2 0.39 0.25  8.0682
 -48.2 0.39 0.27  8.0682
 -48.2 0.39 0.29  8.0682
 -48.2 0.39 0.31  8.0682
 -48.2 0.39 0.33  8.0682
 -48.2 0.39 0.35  8.0682
 -48.2 0.39 0.37  8.0682
 -48.2 0.39 0.39  8.0682
 -48.2 0.39 0.41  8.0682
 -48.2 0.39 0.43  8.0682
 -48.2 0.39 0.45  8.0682
 -48.2 0.39 0.47  8.0682
 -48.2 0.39 0.49  8.0682
 -48.2 0.39 0.51  8.0682
 -48.2 0.39 0.53  8.0682
 -48.2 0.39 0.55  8.0682
 -48.2 0.39 0.57  8.0682
 -48.2 0.39 0.59  8.0682
 -48.2 0.39 0.61  8.0682
 -48.2 0.39 0.63  8.0682
 -48.2 0.39 0.65  8.0682
 -48.2 0.39 0.67  8.0682
 -48.2 0.39 0.69  8.0682
 -48.2 0.39 0.71  8.0682
 -48.2 0.39 0.73  8.0682
 -48.2 0.39 0.75  8.0682
 -48.2 0.39 0.77  8.0682
 -48.2 0.39 0.79  8.0682
 -48.2 0.39 0.81  8.0682
 -48.2 0.39 0.83  8.0682
 -48.2 0.39 0.85  8.0682
 -48.2 0.39 0.87  8.0682
 -48.2 0.39 0.89  8.0682
 -48.2 0.39 0.91  8.0682
 -48.2 0.39 0.93  8.0682
 -48.2 0.39 0.95  8.0682
 -48.2 0.39 0.97  8.0682
 -48.2 0.39 0.99  8.0682

 -48.2 0.41 0.01  8.0682
 -48.2 0.41 0.03  8.0682
 -48.2 0.41 0.05  8.0682
 -48.2 0.41 0.07  8.0682
 -48.2 0.41 0.09  8.0682
 -48.2 0.41 0.11  8.0682
 -48.2 0.41 0.13  8.0682
 -48.2 0.41 0.15  8.0682
 -48.2 0.41 0.17  8.0682
 -48.2 0.41 0.19  8.0682
 -48.2 0.41 0.21  8.0682
 -48.2 0.41 0.23  8.0682
 -48.2 0.41 0.25  8.0682
 -48.2 0.41 0.27  8.0682
 -48.2 0.41 0.29  8.0682
 -48.2 0.41 0.31  8.0682
 -48.2 0.41 0.33  8.0682
 -48.2 0.41 0.35  8.0682
 -48.2 0.41 0.37  8.0682
 -48.2 0.41 0.39  8.0682
 -48.2 0.41 0.41  8.0682
 -48.2 0.41 0.43  8.0682
 -48.2 0.41 0.45  8.0682
 -48.2 0.41 0.47  8.0682
 -48.2 0.41 0.49  8.0682
 -48.2 0.41 0.51  8.0682
 -48.2 0.41 0.53  8.0682
 -48.2 0.41 0.55  8.0682
 -48.2 0.41 0.57  8.0682
 -48.2 0.41 0.59  8.0682
 -48.2 0.41 0.61  8.0682
 -48.2 0.41 0.63  8.0682
 -48.2 0.41 0.65  8.0682
 -48.2 0.41 0.67  8.0682
 -48.2 0.41 0.69  8.0682
 -48.2 0.41 0.71  8.0682
 -48.2 0.41 0.73  8.0682
 -48.2 0.41 0.75  8.0682
 -48.2 0.41 0.77  8.0682
 -48.2 0.41 0.79  8.0682
 -48.2 0.41 0.81  8.0682
 -48.2 0.41 0.83  8.0682
 -48.2 0.41 0.85  8.0682
 -48.2 0.41 0.87  8.0682
 -48.2 0.41 0.89  8.0682
 -48.2 0.41 0.91  8.0682
 -48.2 0.41 0.93  8.0682
 -48.2 0.41 0.95  8.0682
 -48.2 0.41 0.97  8.0682
 -48.2 0.41 0.99  8.0682

 -48.2 0.43 0.01  8.0682
 -48.2 0.43 0.03  8.0682
 -48.2 0.43 0.05  8.0682
 -48.2 0.43 0.07  8.0682
 -48.2 0.43 0.09  8.0682
 -48.2 0.43 0.11  8.0682
 -48.2 0.43 0.13  8.0682
 -48.2 0.43 0.15  8.0682
 -48.2 0.43 0.17  8.0682
 -48.2 0.43 0.19  8.0682
 -48.2 0.43 0.21  8.0682
 -48.2 0.43 0.23  8.0682
 -48.2 0.43 0.25  8.0682
 -48.2 0.43 0.27  8.0682
 -48.2 0.43 0.29  8.0682
 -48.2 0.43 0.31  8.0682
 -48.2 0.43 0.33  8.0682
 -48.2 0.43 0.35  8.0682
 -48.2 0.43 0.37  8.0682
 -48.2 0.43 0.39  8.0682
 -48.2 0.43 0.41  8.0682
 -48.2 0.43 0.43  8.0682
 -48.2 0.43 0.45  8.0682
 -48.2 0.43 0.47  8.0682
 -48.2 0.43 0.49  8.0682
 -48.2 0.43 0.51  8.0682
 -48.2 0.43 0.53  8.0682
 -48.2 0.43 0.55  8.0682
 -48.2 0.43 0.57  8.0682
 -48.2 0.43 0.59  8.0682
 -48.2 0.43 0.61  8.0682
 -48.2 0.43 0.63  8.0682
 -48.2 0.43 0.65  8.0682
 -48.2 0.43 0.67  8.0682
 -48.2 0.43 0.69  8.0682
 -48.2 0.43 0.71  8.0682
 -48.2 0.43 0.73  8.0682
 -48.2 0.43 0.75  8.0682
 -48.2 0.43 0.77  8.0682
 -48.2 0.43 0.79  8.0682
 -48.2 0.43 0.81  8.0682
 -48.2 0.43 0.83  8.0682
 -48.2 0.43 0.85  8.0682
 -48.2 0.43 0.87  8.0682
 -48.2 0.43 0.89  8.0682
 -48.2 0.43 0.91  8.0682
 -48.2 0.43 0.93  8.0682
 -48.2 0.43 0.95  8.0682
 -48.2 0.43 0.97  8.0682
 -48.2 0.43 0.99  8.0682

 -48.2 0.45 0.01  8.0682
 -48.2 0.45 0.03  8.0682
 -48.2 0.45 0.05  8.0682
 -48.2 0.45 0.07  8.0682
 -48.2 0.45 0.09  8.0682
 -48.2 0.45 0.11  8.0682
 -48.2 0.45 0.13  8.0682
 -48.2 0.45 0.15  8.0682
 -48.2 0.45 0.17  8.0682
 -48.2 0.45 0.19  8.0682
 -48.2 0.45 0.21  8.0682
 -48.2 0.45 0.23  8.0682
 -48.2 0.45 0.25  8.0682
 -48.2 0.45 0.27  8.0682
 -48.2 0.45 0.29  8.0682
 -48.2 0.45 0.31  8.0682
 -48.2 0.45 0.33  8.0682
 -48.2 0.45 0.35  8.0682
 -48.2 0.45 0.37  8.0682
 -48.2 0.45 0.39  8.0682
 -48.2 0.45 0.41  8.0682
 -48.2 0.45 0.43  8.0682
 -48.2 0.45 0.45  8.0682
 -48.2 0.45 0.47  8.0682
 -48.2 0.45 0.49  8.0682
 -48.2 0.45 0.51  8.0682
 -48.2 0.45 0.53  8.0682
 -48.2 0.45 0.55  8.0682
 -48.2 0.45 0.57  8.0682
 -48.2 0.45 0.59  8.0682
 -48.2 0.45 0.61  8.0682
 -48.2 0.45 0.63  8.0682
 -48.2 0.45 0.65  8.0682
 -48.2 0.45 0.67  8.0682
 -48.2 0.45 0.69  8.0682
 -48.2 0.45 0.71  8.0682
 -48.2 0.45 0.73  8.0682
 -48.2 0.45 0.75  8.0682
 -48.2 0.45 0.77  8.0682
 -48.2 0.45 0.79  8.0682
 -48.2 0.45 0.81  8.0682
 -48.2 0.45 0.83  8.0682
 -48.2 0.45 0.85  8.0682
 -48.2 0.45 0.87  8.0682
 -48.2 0.45 0.89  8.0682
 -48.2 0.45 0.91  8.0682
 -48.2 0.45 0.93  8.0682
 -48.2 0.45 0.95  8.0682
 -48.2 0.45 0.97  8.0682
 -48.2 0.45 0.99  8.0682

 -48.2 0.47 0.01  8.0682
 -48.2 0.47 0.03  8.0682
 -48.2 0.47 0.05  8.0682
 -48.2 0.47 0.07  8.0682
 -48.2 0.47 0.09  8.0682
 -48.2 0.47 0.11  8.0682
 -48.2 0.47 0.13  8.0682
 -48.2 0.47 0.15  8.0682
 -48.2 0.47 0.17  8.0682
 -48.2 0.47 0.19  8.0682
 -48.2 0.47 0.21  8.0682
 -48.2 0.47 0.23  8.0682
 -48.2 0.47 0.25  8.0682
 -48.2 0.47 0.27  8.0682
 -48.2 0.47 0.29  8.0682
 -48.2 0.47 0.31  8.0682
 -48.2 0.47 0.33  8.0682
 -48.2 0.47 0.35  8.0682
 -48.2 0.47 0.37  8.0682
 -48.2 0.47 0.39  8.0682
 -48.2 0.47 0.41  8.0682
 -48.2 0.47 0.43  8.0682
 -48.2 0.47 0.45  8.0682
 -48.2 0.47 0.47  8.0682
 -48.2 0.47 0.49  8.0682
 -48.2 0.47 0.51  8.0682
 -48.2 0.47 0.53  8.0682
 -48.2 0.47 0.55  8.0682
 -48.2 0.47 0.57  8.0682
 -48.2 0.47 0.59  8.0682
 -48.2 0.47 0.61  8.0682
 -48.2 0.47 0.63  8.0682
 -48.2 0.47 0.65  8.0682
 -48.2 0.47 0.67  8.0682
 -48.2 0.47 0.69  8.0682
 -48.2 0.47 0.71  8.0682
 -48.2 0.47 0.73  8.0682
 -48.2 0.47 0.75  8.0682
 -48.2 0.47 0.77  8.0682
 -48.2 0.47 0.79  8.0682
 -48.2 0.47 0.81  8.0682
 -48.2 0.47 0.83  8.0682
 -48.2 0.47 0.85  8.0682
 -48.2 0.47 0.87  8.0682
 -48.2 0.47 0.89  8.0682
 -48.2 0.47 0.91  8.0682
 -48.2 0.47 0.93  8.0682
 -48.2 0.47 0.95  8.0682
 -48.2 0.47 0.97  8.0682
 -48.2 0.47 0.99  8.0682

 -48.2 0.49 0.01  8.0682
 -48.2 0.49 0.03  8.0682
 -48.2 0.49 0.05  8.0682
 -48.2 0.49 0.07  8.0682
 -48.2 0.49 0.09  8.0682
 -48.2 0.49 0.11  8.0682
 -48.2 0.49 0.13  8.0682
 -48.2 0.49 0.15  8.0682
 -48.2 0.49 0.17  8.0682
 -48.2 0.49 0.19  8.0682
 -48.2 0.49 0.21  8.0682
 -48.2 0.49 0.23  8.0682
 -48.2 0.49 0.25  8.0682
 -48.2 0.49 0.27  8.0682
 -48.2 0.49 0.29  8.0682
 -48.2 0.49 0.31  8.0682
 -48.2 0.49 0.33  8.0682
 -48.2 0.49 0.35  8.0682
 -48.2 0.49 0.37  8.0682
 -48.2 0.49 0.39  8.0682
 -48.2 0.49 0.41  8.0682
 -48.2 0.49 0.43  8.0682
 -48.2 0.49 0.45  8.0682
 -48.2 0.49 0.47  8.0682
 -48.2 0.49 0.49  8.0682
 -48.2 0.49 0.51  8.0682
 -48.2 0.49 0.53  8.0682
 -48.2 0.49 0.55  8.0682
 -48.2 0.49 0.57  8.0682
 -48.2 0.49 0.59  8.0682
 -48.2 0.49 0.61  8.0682
 -48.2 0.49 0.63  8.0682
 -48.2 0.49 0.65  8.0682
 -48.2 0.49 0.67  8.0682
 -48.2 0.49 0.69  8.0682
 -48.2 0.49 0.71  8.0682
 -48.2 0.49 0.73  8.0682
 -48.2 0.49 0.75  8.0682
 -48.2 0.49 0.77  8.0682
 -48.2 0.49 0.79  8.0682
 -48.2 0.49 0.81  8.0682
 -48.2 0.49 0.83  8.0682
 -48.2 0.49 0.85  8.0682
 -48.2 0.49 0.87  8.0682
 -48.2 0.49 0.89  8.0682
 -48.2 0.49 0.91  8.0682
 -48.2 0.49 0.93  8.0682
 -48.2 0.49 0.95  8.0682
 -48.2 0.49 0.97  8.0682
 -48.2 0.49 0.99  8.0682

 -48.2 0.51 0.01  8.0682
 -48.2 0.51 0.03  8.0682
 -48.2 0.51 0.05  8.0682
 -48.2 0.51 0.07  8.0682
 -48.2 0.51 0.09  8.0682
 -48.2 0.51 0.11  8.0682
 -48.2 0.51 0.13  8.0682
 -48.2 0.51 0.15  8.0682
 -48.2 0.51 0.17  8.0682
 -48.2 0.51 0.19  8.0682
 -48.2 0.51 0.21  8.0682
 -48.2 0.51 0.23  8.0682
 -48.2 0.51 0.25  8.0682
 -48.2 0.51 0.27  8.0682
 -48.2 0.51 0.29  8.0682
 -48.2 0.51 0.31  8.0682
 -48.2 0.51 0.33  8.0682
 -48.2 0.51 0.35  8.0682
 -48.2 0.51 0.37  8.0682
 -48.2 0.51 0.39  8.0682
 -48.2 0.51 0.41  8.0682
 -48.2 0.51 0.43  8.0682
 -48.2 0.51 0.45  8.0682
 -48.2 0.51 0.47  8.0682
 -48.2 0.51 0.49  8.0682
 -48.2 0.51 0.51  8.0682
 -48.2 0.51 0.53  8.0682
 -48.2 0.51 0.55  8.0682
 -48.2 0.51 0.57  8.0682
 -48.2 0.51 0.59  8.0682
 -48.2 0.51 0.61  8.0682
 -48.2 0.51 0.63  8.0682
 -48.2 0.51 0.65  8.0682
 -48.2 0.51 0.67  8.0682
 -48.2 0.51 0.69  8.0682
 -48.2 0.51 0.71  8.0682
 -48.2 0.51 0.73  8.0682
 -48.2 0.51 0.75  8.0682
 -48.2 0.51 0.77  8.0682
 -48.2 0.51 0.79  8.0682
 -48.2 0.51 0.81  8.0682
 -48.2 0.51 0.83  8.0682
 -48.2 0.51 0.85  8.0682
 -48.2 0.51 0.87  8.0682
 -48.2 0.51 0.89  8.0682
 -48.2 0.51 0.91  8.0682
 -48.2 0.51 0.93  8.0682
 -48.2 0.51 0.95  8.0682
 -48.2 0.51 0.97  8.0682
 -48.2 0.51 0.99  8.0682

 -48.2 0.53 0.01  8.0682
 -48.2 0.53 0.03  8.0682
 -48.2 0.53 0.05  8.0682
 -48.2 0.53 0.07  8.0682
 -48.2 0.53 0.09  8.0682
 -48.2 0.53 0.11  8.0682
 -48.2 0.53 0.13  8.0682
 -48.2 0.53 0.15  8.0682
 -48.2 0.53 0.17  8.0682
 -48.2 0.53 0.19  8.0682
 -48.2 0.53 0.21  8.0682
 -48.2 0.53 0.23  8.0682
 -48.2 0.53 0.25  8.0682
 -48.2 0.53 0.27  8.0682
 -48.2 0.53 0.29  8.0682
 -48.2 0.53 0.31  8.0682
 -48.2 0.53 0.33  8.0682
 -48.2 0.53 0.35  8.0682
 -48.2 0.53 0.37  8.0682
 -48.2 0.53 0.39  8.0682
 -48.2 0.53 0.41  8.0682
 -48.2 0.53 0.43  8.0682
 -48.2 0.53 0.45  8.0682
 -48.2 0.53 0.47  8.0682
 -48.2 0.53 0.49  8.0682
 -48.2 0.53 0.51  8.0682
 -48.2 0.53 0.53  8.0682
 -48.2 0.53 0.55  8.0682
 -48.2 0.53 0.57  8.0682
 -48.2 0.53 0.59  8.0682
 -48.2 0.53 0.61  8.0682
 -48.2 0.53 0.63  8.0682
 -48.2 0.53 0.65  8.0682
 -48.2 0.53 0.67  8.0682
 -48.2 0.53 0.69  8.0682
 -48.2 0.53 0.71  8.0682
 -48.2 0.53 0.73  8.0682
 -48.2 0.53 0.75  8.0682
 -48.2 0.53 0.77  8.0682
 -48.2 0.53 0.79  8.0682
 -48.2 0.53 0.81  8.0682
 -48.2 0.53 0.83  8.0682
 -48.2 0.53 0.85  8.0682
 -48.2 0.53 0.87  8.0682
 -48.2 0.53 0.89  8.0682
 -48.2 0.53 0.91  8.0682
 -48.2 0.53 0.93  8.0682
 -48.2 0.53 0.95  8.0682
 -48.2 0.53 0.97  8.0682
 -48.2 0.53 0.99  8.0682

 -48.2 0.55 0.01  8.0682
 -48.2 0.55 0.03  8.0682
 -48.2 0.55 0.05  8.0682
 -48.2 0.55 0.07  8.0682
 -48.2 0.55 0.09  8.0682
 -48.2 0.55 0.11  8.0682
 -48.2 0.55 0.13  8.0682
 -48.2 0.55 0.15  8.0682
 -48.2 0.55 0.17  8.0682
 -48.2 0.55 0.19  8.0682
 -48.2 0.55 0.21  8.0682
 -48.2 0.55 0.23  8.0682
 -48.2 0.55 0.25  8.0682
 -48.2 0.55 0.27  8.0682
 -48.2 0.55 0.29  8.0682
 -48.2 0.55 0.31  8.0682
 -48.2 0.55 0.33  8.0682
 -48.2 0.55 0.35  8.0682
 -48.2 0.55 0.37  8.0682
 -48.2 0.55 0.39  8.0682
 -48.2 0.55 0.41  8.0682
 -48.2 0.55 0.43  8.0682
 -48.2 0.55 0.45  8.0682
 -48.2 0.55 0.47  8.0682
 -48.2 0.55 0.49  8.0682
 -48.2 0.55 0.51  8.0682
 -48.2 0.55 0.53  8.0682
 -48.2 0.55 0.55  8.0682
 -48.2 0.55 0.57  8.0682
 -48.2 0.55 0.59  8.0682
 -48.2 0.55 0.61  8.0682
 -48.2 0.55 0.63  8.0682
 -48.2 0.55 0.65  8.0682
 -48.2 0.55 0.67  8.0682
 -48.2 0.55 0.69  8.0682
 -48.2 0.55 0.71  8.0682
 -48.2 0.55 0.73  8.0682
 -48.2 0.55 0.75  8.0682
 -48.2 0.55 0.77  8.0682
 -48.2 0.55 0.79  8.0682
 -48.2 0.55 0.81  8.0682
 -48.2 0.55 0.83  8.0682
 -48.2 0.55 0.85  8.0682
 -48.2 0.55 0.87  8.0682
 -48.2 0.55 0.89  8.0682
 -48.2 0.55 0.91  8.0682
 -48.2 0.55 0.93  8.0682
 -48.2 0.55 0.95  8.0682
 -48.2 0.55 0.97  8.0682
 -48.2 0.55 0.99  8.0682

 -48.2 0.57 0.01  8.0682
 -48.2 0.57 0.03  8.0682
 -48.2 0.57 0.05  8.0682
 -48.2 0.57 0.07  8.0682
 -48.2 0.57 0.09  8.0682
 -48.2 0.57 0.11  8.0682
 -48.2 0.57 0.13  8.0682
 -48.2 0.57 0.15  8.0682
 -48.2 0.57 0.17  8.0682
 -48.2 0.57 0.19  8.0682
 -48.2 0.57 0.21  8.0682
 -48.2 0.57 0.23  8.0682
 -48.2 0.57 0.25  8.0682
 -48.2 0.57 0.27  8.0682
 -48.2 0.57 0.29  8.0682
 -48.2 0.57 0.31  8.0682
 -48.2 0.57 0.33  8.0682
 -48.2 0.57 0.35  8.0682
 -48.2 0.57 0.37  8.0682
 -48.2 0.57 0.39  8.0682
 -48.2 0.57 0.41  8.0682
 -48.2 0.57 0.43  8.0682
 -48.2 0.57 0.45  8.0682
 -48.2 0.57 0.47  8.0682
 -48.2 0.57 0.49  8.0682
 -48.2 0.57 0.51  8.0682
 -48.2 0.57 0.53  8.0682
 -48.2 0.57 0.55  8.0682
 -48.2 0.57 0.57  8.0682
 -48.2 0.57 0.59  8.0682
 -48.2 0.57 0.61  8.0682
 -48.2 0.57 0.63  8.0682
 -48.2 0.57 0.65  8.0682
 -48.2 0.57 0.67  8.0682
 -48.2 0.57 0.69  8.0682
 -48.2 0.57 0.71  8.0682
 -48.2 0.57 0.73  8.0682
 -48.2 0.57 0.75  8.0682
 -48.2 0.57 0.77  8.0682
 -48.2 0.57 0.79  8.0682
 -48.2 0.57 0.81  8.0682
 -48.2 0.57 0.83  8.0682
 -48.2 0.57 0.85  8.0682
 -48.2 0.57 0.87  8.0682
 -48.2 0.57 0.89  8.0682
 -48.2 0.57 0.91  8.0682
 -48.2 0.57 0.93  8.0682
 -48.2 0.57 0.95  8.0682
 -48.2 0.57 0.97  8.0682
 -48.2 0.57 0.99  8.0682

 -48.2 0.59 0.01  8.0682
 -48.2 0.59 0.03  8.0682
 -48.2 0.59 0.05  8.0682
 -48.2 0.59 0.07  8.0682
 -48.2 0.59 0.09  8.0682
 -48.2 0.59 0.11  8.0682
 -48.2 0.59 0.13  8.0682
 -48.2 0.59 0.15  8.0682
 -48.2 0.59 0.17  8.0682
 -48.2 0.59 0.19  8.0682
 -48.2 0.59 0.21  8.0682
 -48.2 0.59 0.23  8.0682
 -48.2 0.59 0.25  8.0682
 -48.2 0.59 0.27  8.0682
 -48.2 0.59 0.29  8.0682
 -48.2 0.59 0.31  8.0682
 -48.2 0.59 0.33  8.0682
 -48.2 0.59 0.35  8.0682
 -48.2 0.59 0.37  8.0682
 -48.2 0.59 0.39  8.0682
 -48.2 0.59 0.41  8.0682
 -48.2 0.59 0.43  8.0682
 -48.2 0.59 0.45  8.0682
 -48.2 0.59 0.47  8.0682
 -48.2 0.59 0.49  8.0682
 -48.2 0.59 0.51  8.0682
 -48.2 0.59 0.53  8.0682
 -48.2 0.59 0.55  8.0682
 -48.2 0.59 0.57  8.0682
 -48.2 0.59 0.59  8.0682
 -48.2 0.59 0.61  8.0682
 -48.2 0.59 0.63  8.0682
 -48.2 0.59 0.65  8.0682
 -48.2 0.59 0.67  8.0682
 -48.2 0.59 0.69  8.0682
 -48.2 0.59 0.71  8.0682
 -48.2 0.59 0.73  8.0682
 -48.2 0.59 0.75  8.0682
 -48.2 0.59 0.77  8.0682
 -48.2 0.59 0.79  8.0682
 -48.2 0.59 0.81  8.0682
 -48.2 0.59 0.83  8.0682
 -48.2 0.59 0.85  8.0682
 -48.2 0.59 0.87  8.0682
 -48.2 0.59 0.89  8.0682
 -48.2 0.59 0.91  8.0682
 -48.2 0.59 0.93  8.0682
 -48.2 0.59 0.95  8.0682
 -48.2 0.59 0.97  8.0682
 -48.2 0.59 0.99  8.0682

 -48.2 0.61 0.01  8.0682
 -48.2 0.61 0.03  8.0682
 -48.2 0.61 0.05  8.0682
 -48.2 0.61 0.07  8.0682
 -48.2 0.61 0.09  8.0682
 -48.2 0.61 0.11  8.0682
 -48.2 0.61 0.13  8.0682
 -48.2 0.61 0.15  8.0682
 -48.2 0.61 0.17  8.0682
 -48.2 0.61 0.19  8.0682
 -48.2 0.61 0.21  8.0682
 -48.2 0.61 0.23  8.0682
 -48.2 0.61 0.25  8.0682
 -48.2 0.61 0.27  8.0682
 -48.2 0.61 0.29  8.0682
 -48.2 0.61 0.31  8.0682
 -48.2 0.61 0.33  8.0682
 -48.2 0.61 0.35  8.0682
 -48.2 0.61 0.37  8.0682
 -48.2 0.61 0.39  8.0682
 -48.2 0.61 0.41  8.0682
 -48.2 0.61 0.43  8.0682
 -48.2 0.61 0.45  8.0682
 -48.2 0.61 0.47  8.0682
 -48.2 0.61 0.49  8.0682
 -48.2 0.61 0.51  8.0682
 -48.2 0.61 0.53  8.0682
 -48.2 0.61 0.55  8.0682
 -48.2 0.61 0.57  8.0682
 -48.2 0.61 0.59  8.0682
 -48.2 0.61 0.61  8.0682
 -48.2 0.61 0.63  8.0682
 -48.2 0.61 0.65  8.0682
 -48.2 0.61 0.67  8.0682
 -48.2 0.61 0.69  8.0682
 -48.2 0.61 0.71  8.0682
 -48.2 0.61 0.73  8.0682
 -48.2 0.61 0.75  8.0682
 -48.2 0.61 0.77  8.0682
 -48.2 0.61 0.79  8.0682
 -48.2 0.61 0.81  8.0682
 -48.2 0.61 0.83  8.0682
 -48.2 0.61 0.85  8.0682
 -48.2 0.61 0.87  8.0682
 -48.2 0.61 0.89  8.0682
 -48.2 0.61 0.91  8.0682
 -48.2 0.61 0.93  8.0682
 -48.2 0.61 0.95  8.0682
 -48.2 0.61 0.97  8.0682
 -48.2 0.61 0.99  8.0682

 -48.2 0.63 0.01  8.0682
 -48.2 0.63 0.03  8.0682
 -48.2 0.63 0.05  8.0682
 -48.2 0.63 0.07  8.0682
 -48.2 0.63 0.09  8.0682
 -48.2 0.63 0.11  8.0682
 -48.2 0.63 0.13  8.0682
 -48.2 0.63 0.15  8.0682
 -48.2 0.63 0.17  8.0682
 -48.2 0.63 0.19  8.0682
 -48.2 0.63 0.21  8.0682
 -48.2 0.63 0.23  8.0682
 -48.2 0.63 0.25  8.0682
 -48.2 0.63 0.27  8.0682
 -48.2 0.63 0.29  8.0682
 -48.2 0.63 0.31  8.0682
 -48.2 0.63 0.33  8.0682
 -48.2 0.63 0.35  8.0682
 -48.2 0.63 0.37  8.0682
 -48.2 0.63 0.39  8.0682
 -48.2 0.63 0.41  8.0682
 -48.2 0.63 0.43  8.0682
 -48.2 0.63 0.45  8.0682
 -48.2 0.63 0.47  8.0682
 -48.2 0.63 0.49  8.0682
 -48.2 0.63 0.51  8.0682
 -48.2 0.63 0.53  8.0682
 -48.2 0.63 0.55  8.0682
 -48.2 0.63 0.57  8.0682
 -48.2 0.63 0.59  8.0682
 -48.2 0.63 0.61  8.0682
 -48.2 0.63 0.63  8.0682
 -48.2 0.63 0.65  8.0682
 -48.2 0.63 0.67  8.0682
 -48.2 0.63 0.69  8.0682
 -48.2 0.63 0.71  8.0682
 -48.2 0.63 0.73  8.0682
 -48.2 0.63 0.75  8.0682
 -48.2 0.63 0.77  8.0682
 -48.2 0.63 0.79  8.0682
 -48.2 0.63 0.81  8.0682
 -48.2 0.63 0.83  8.0682
 -48.2 0.63 0.85  8.0682
 -48.2 0.63 0.87  8.0682
 -48.2 0.63 0.89  8.0682
 -48.2 0.63 0.91  8.0682
 -48.2 0.63 0.93  8.0682
 -48.2 0.63 0.95  8.0682
 -48.2 0.63 0.97  8.0682
 -48.2 0.63 0.99  8.0682

 -48.2 0.65 0.01  8.0682
 -48.2 0.65 0.03  8.0682
 -48.2 0.65 0.05  8.0682
 -48.2 0.65 0.07  8.0682
 -48.2 0.65 0.09  8.0682
 -48.2 0.65 0.11  8.0682
 -48.2 0.65 0.13  8.0682
 -48.2 0.65 0.15  8.0682
 -48.2 0.65 0.17  8.0682
 -48.2 0.65 0.19  8.0682
 -48.2 0.65 0.21  8.0682
 -48.2 0.65 0.23  8.0682
 -48.2 0.65 0.25  8.0682
 -48.2 0.65 0.27  8.0682
 -48.2 0.65 0.29  8.0682
 -48.2 0.65 0.31  8.0682
 -48.2 0.65 0.33  8.0682
 -48.2 0.65 0.35  8.0682
 -48.2 0.65 0.37  8.0682
 -48.2 0.65 0.39  8.0682
 -48.2 0.65 0.41  8.0682
 -48.2 0.65 0.43  8.0682
 -48.2 0.65 0.45  8.0682
 -48.2 0.65 0.47  8.0682
 -48.2 0.65 0.49  8.0682
 -48.2 0.65 0.51  8.0682
 -48.2 0.65 0.53  8.0682
 -48.2 0.65 0.55  8.0682
 -48.2 0.65 0.57  8.0682
 -48.2 0.65 0.59  8.0682
 -48.2 0.65 0.61  8.0682
 -48.2 0.65 0.63  8.0682
 -48.2 0.65 0.65  8.0682
 -48.2 0.65 0.67  8.0682
 -48.2 0.65 0.69  8.0682
 -48.2 0.65 0.71  8.0682
 -48.2 0.65 0.73  8.0682
 -48.2 0.65 0.75  8.0682
 -48.2 0.65 0.77  8.0682
 -48.2 0.65 0.79  8.0682
 -48.2 0.65 0.81  8.0682
 -48.2 0.65 0.83  8.0682
 -48.2 0.65 0.85  8.0682
 -48.2 0.65 0.87  8.0682
 -48.2 0.65 0.89  8.0682
 -48.2 0.65 0.91  8.0682
 -48.2 0.65 0.93  8.0682
 -48.2 0.65 0.95  8.0682
 -48.2 0.65 0.97  8.0682
 -48.2 0.65 0.99  8.0682

 -48.2 0.67 0.01  8.0682
 -48.2 0.67 0.03  8.0682
 -48.2 0.67 0.05  8.0682
 -48.2 0.67 0.07  8.0682
 -48.2 0.67 0.09  8.0682
 -48.2 0.67 0.11  8.0682
 -48.2 0.67 0.13  8.0682
 -48.2 0.67 0.15  8.0682
 -48.2 0.67 0.17  8.0682
 -48.2 0.67 0.19  8.0682
 -48.2 0.67 0.21  8.0682
 -48.2 0.67 0.23  8.0682
 -48.2 0.67 0.25  8.0682
 -48.2 0.67 0.27  8.0682
 -48.2 0.67 0.29  8.0682
 -48.2 0.67 0.31  8.0682
 -48.2 0.67 0.33  8.0682
 -48.2 0.67 0.35  8.0682
 -48.2 0.67 0.37  8.0682
 -48.2 0.67 0.39  8.0682
 -48.2 0.67 0.41  8.0682
 -48.2 0.67 0.43  8.0682
 -48.2 0.67 0.45  8.0682
 -48.2 0.67 0.47  8.0682
 -48.2 0.67 0.49  8.0682
 -48.2 0.67 0.51  8.0682
 -48.2 0.67 0.53  8.0682
 -48.2 0.67 0.55  8.0682
 -48.2 0.67 0.57  8.0682
 -48.2 0.67 0.59  8.0682
 -48.2 0.67 0.61  8.0682
 -48.2 0.67 0.63  8.0682
 -48.2 0.67 0.65  8.0682
 -48.2 0.67 0.67  8.0682
 -48.2 0.67 0.69  8.0682
 -48.2 0.67 0.71  8.0682
 -48.2 0.67 0.73  8.0682
 -48.2 0.67 0.75  8.0682
 -48.2 0.67 0.77  8.0682
 -48.2 0.67 0.79  8.0682
 -48.2 0.67 0.81  8.0682
 -48.2 0.67 0.83  8.0682
 -48.2 0.67 0.85  8.0682
 -48.2 0.67 0.87  8.0682
 -48.2 0.67 0.89  8.0682
 -48.2 0.67 0.91  8.0682
 -48.2 0.67 0.93  8.0682
 -48.2 0.67 0.95  8.0682
 -48.2 0.67 0.97  8.0682
 -48.2 0.67 0.99  8.0682

 -48.2 0.69 0.01  8.0682
 -48.2 0.69 0.03  8.0682
 -48.2 0.69 0.05  8.0682
 -48.2 0.69 0.07  8.0682
 -48.2 0.69 0.09  8.0682
 -48.2 0.69 0.11  8.0682
 -48.2 0.69 0.13  8.0682
 -48.2 0.69 0.15  8.0682
 -48.2 0.69 0.17  8.0682
 -48.2 0.69 0.19  8.0682
 -48.2 0.69 0.21  8.0682
 -48.2 0.69 0.23  8.0682
 -48.2 0.69 0.25  8.0682
 -48.2 0.69 0.27  8.0682
 -48.2 0.69 0.29  8.0682
 -48.2 0.69 0.31  8.0682
 -48.2 0.69 0.33  8.0682
 -48.2 0.69 0.35  8.0682
 -48.2 0.69 0.37  8.0682
 -48.2 0.69 0.39  8.0682
 -48.2 0.69 0.41  8.0682
 -48.2 0.69 0.43  8.0682
 -48.2 0.69 0.45  8.0682
 -48.2 0.69 0.47  8.0682
 -48.2 0.69 0.49  8.0682
 -48.2 0.69 0.51  8.0682
 -48.2 0.69 0.53  8.0682
 -48.2 0.69 0.55  8.0682
 -48.2 0.69 0.57  8.0682
 -48.2 0.69 0.59  8.0682
 -48.2 0.69 0.61  8.0682
 -48.2 0.69 0.63  8.0682
 -48.2 0.69 0.65  8.0682
 -48.2 0.69 0.67  8.0682
 -48.2 0.69 0.69  8.0682
 -48.2 0.69 0.71  8.0682
 -48.2 0.69 0.73  8.0682
 -48.2 0.69 0.75  8.0682
 -48.2 0.69 0.77  8.0682
 -48.2 0.69 0.79  8.0682
 -48.2 0.69 0.81  8.0682
 -48.2 0.69 0.83  8.0682
 -48.2 0.69 0.85  8.0682
 -48.2 0.69 0.87  8.0682
 -48.2 0.69 0.89  8.0682
 -48.2 0.69 0.91  8.0682
 -48.2 0.69 0.93  8.0682
 -48.2 0.69 0.95  8.0682
 -48.2 0.69 0.97  8.0682
 -48.2 0.69 0.99  8.0682

 -48.2 0.71 0.01  8.0682
 -48.2 0.71 0.03  8.0682
 -48.2 0.71 0.05  8.0682
 -48.2 0.71 0.07  8.0682
 -48.2 0.71 0.09  8.0682
 -48.2 0.71 0.11  8.0682
 -48.2 0.71 0.13  8.0682
 -48.2 0.71 0.15  8.0682
 -48.2 0.71 0.17  8.0682
 -48.2 0.71 0.19  8.0682
 -48.2 0.71 0.21  8.0682
 -48.2 0.71 0.23  8.0682
 -48.2 0.71 0.25  8.0682
 -48.2 0.71 0.27  8.0682
 -48.2 0.71 0.29  8.0682
 -48.2 0.71 0.31  8.0682
 -48.2 0.71 0.33  8.0682
 -48.2 0.71 0.35  8.0682
 -48.2 0.71 0.37  8.0682
 -48.2 0.71 0.39  8.0682
 -48.2 0.71 0.41  8.0682
 -48.2 0.71 0.43  8.0682
 -48.2 0.71 0.45  8.0682
 -48.2 0.71 0.47  8.0682
 -48.2 0.71 0.49  8.0682
 -48.2 0.71 0.51  8.0682
 -48.2 0.71 0.53  8.0682
 -48.2 0.71 0.55  8.0682
 -48.2 0.71 0.57  8.0682
 -48.2 0.71 0.59  8.0682
 -48.2 0.71 0.61  8.0682
 -48.2 0.71 0.63  8.0682
 -48.2 0.71 0.65  8.0682
 -48.2 0.71 0.67  8.0682
 -48.2 0.71 0.69  8.0682
 -48.2 0.71 0.71  8.0682
 -48.2 0.71 0.73  8.0682
 -48.2 0.71 0.75  8.0682
 -48.2 0.71 0.77  8.0682
 -48.2 0.71 0.79  8.0682
 -48.2 0.71 0.81  8.0682
 -48.2 0.71 0.83  8.0682
 -48.2 0.71 0.85  8.0682
 -48.2 0.71 0.87  8.0682
 -48.2 0.71 0.89  8.0682
 -48.2 0.71 0.91  8.0682
 -48.2 0.71 0.93  8.0682
 -48.2 0.71 0.95  8.0682
 -48.2 0.71 0.97  8.0682
 -48.2 0.71 0.99  8.0682

 -48.2 0.73 0.01  8.0682
 -48.2 0.73 0.03  8.0682
 -48.2 0.73 0.05  8.0682
 -48.2 0.73 0.07  8.0682
 -48.2 0.73 0.09  8.0682
 -48.2 0.73 0.11  8.0682
 -48.2 0.73 0.13  8.0682
 -48.2 0.73 0.15  8.0682
 -48.2 0.73 0.17  8.0682
 -48.2 0.73 0.19  8.0682
 -48.2 0.73 0.21  8.0682
 -48.2 0.73 0.23  8.0682
 -48.2 0.73 0.25  8.0682
 -48.2 0.73 0.27  8.0682
 -48.2 0.73 0.29  8.0682
 -48.2 0.73 0.31  8.0682
 -48.2 0.73 0.33  8.0682
 -48.2 0.73 0.35  8.0682
 -48.2 0.73 0.37  8.0682
 -48.2 0.73 0.39  8.0682
 -48.2 0.73 0.41  8.0682
 -48.2 0.73 0.43  8.0682
 -48.2 0.73 0.45  8.0682
 -48.2 0.73 0.47  8.0682
 -48.2 0.73 0.49  8.0682
 -48.2 0.73 0.51  8.0682
 -48.2 0.73 0.53  8.0682
 -48.2 0.73 0.55  8.0682
 -48.2 0.73 0.57  8.0682
 -48.2 0.73 0.59  8.0682
 -48.2 0.73 0.61  8.0682
 -48.2 0.73 0.63  8.0682
 -48.2 0.73 0.65  8.0682
 -48.2 0.73 0.67  8.0682
 -48.2 0.73 0.69  8.0682
 -48.2 0.73 0.71  8.0682
 -48.2 0.73 0.73  8.0682
 -48.2 0.73 0.75  8.0682
 -48.2 0.73 0.77  8.0682
 -48.2 0.73 0.79  8.0682
 -48.2 0.73 0.81  8.0682
 -48.2 0.73 0.83  8.0682
 -48.2 0.73 0.85  8.0682
 -48.2 0.73 0.87  8.0682
 -48.2 0.73 0.89  8.0682
 -48.2 0.73 0.91  8.0682
 -48.2 0.73 0.93  8.0682
 -48.2 0.73 0.95  8.0682
 -48.2 0.73 0.97  8.0682
 -48.2 0.73 0.99  8.0682

 -48.2 0.75 0.01  8.0682
 -48.2 0.75 0.03  8.0682
 -48.2 0.75 0.05  8.0682
 -48.2 0.75 0.07  8.0682
 -48.2 0.75 0.09  8.0682
 -48.2 0.75 0.11  8.0682
 -48.2 0.75 0.13  8.0682
 -48.2 0.75 0.15  8.0682
 -48.2 0.75 0.17  8.0682
 -48.2 0.75 0.19  8.0682
 -48.2 0.75 0.21  8.0682
 -48.2 0.75 0.23  8.0682
 -48.2 0.75 0.25  8.0682
 -48.2 0.75 0.27  8.0682
 -48.2 0.75 0.29  8.0682
 -48.2 0.75 0.31  8.0682
 -48.2 0.75 0.33  8.0682
 -48.2 0.75 0.35  8.0682
 -48.2 0.75 0.37  8.0682
 -48.2 0.75 0.39  8.0682
 -48.2 0.75 0.41  8.0682
 -48.2 0.75 0.43  8.0682
 -48.2 0.75 0.45  8.0682
 -48.2 0.75 0.47  8.0682
 -48.2 0.75 0.49  8.0682
 -48.2 0.75 0.51  8.0682
 -48.2 0.75 0.53  8.0682
 -48.2 0.75 0.55  8.0682
 -48.2 0.75 0.57  8.0682
 -48.2 0.75 0.59  8.0682
 -48.2 0.75 0.61  8.0682
 -48.2 0.75 0.63  8.0682
 -48.2 0.75 0.65  8.0682
 -48.2 0.75 0.67  8.0682
 -48.2 0.75 0.69  8.0682
 -48.2 0.75 0.71  8.0682
 -48.2 0.75 0.73  8.0682
 -48.2 0.75 0.75  8.0682
 -48.2 0.75 0.77  8.0682
 -48.2 0.75 0.79  8.0682
 -48.2 0.75 0.81  8.0682
 -48.2 0.75 0.83  8.0682
 -48.2 0.75 0.85  8.0682
 -48.2 0.75 0.87  8.0682
 -48.2 0.75 0.89  8.0682
 -48.2 0.75 0.91  8.0682
 -48.2 0.75 0.93  8.0682
 -48.2 0.75 0.95  8.0682
 -48.2 0.75 0.97  8.0682
 -48.2 0.75 0.99  8.0682

 -48.2 0.77 0.01  8.0682
 -48.2 0.77 0.03  8.0682
 -48.2 0.77 0.05  8.0682
 -48.2 0.77 0.07  8.0682
 -48.2 0.77 0.09  8.0682
 -48.2 0.77 0.11  8.0682
 -48.2 0.77 0.13  8.0682
 -48.2 0.77 0.15  8.0682
 -48.2 0.77 0.17  8.0682
 -48.2 0.77 0.19  8.0682
 -48.2 0.77 0.21  8.0682
 -48.2 0.77 0.23  8.0682
 -48.2 0.77 0.25  8.0682
 -48.2 0.77 0.27  8.0682
 -48.2 0.77 0.29  8.0682
 -48.2 0.77 0.31  8.0682
 -48.2 0.77 0.33  8.0682
 -48.2 0.77 0.35  8.0682
 -48.2 0.77 0.37  8.0682
 -48.2 0.77 0.39  8.0682
 -48.2 0.77 0.41  8.0682
 -48.2 0.77 0.43  8.0682
 -48.2 0.77 0.45  8.0682
 -48.2 0.77 0.47  8.0682
 -48.2 0.77 0.49  8.0682
 -48.2 0.77 0.51  8.0682
 -48.2 0.77 0.53  8.0682
 -48.2 0.77 0.55  8.0682
 -48.2 0.77 0.57  8.0682
 -48.2 0.77 0.59  8.0682
 -48.2 0.77 0.61  8.0682
 -48.2 0.77 0.63  8.0682
 -48.2 0.77 0.65  8.0682
 -48.2 0.77 0.67  8.0682
 -48.2 0.77 0.69  8.0682
 -48.2 0.77 0.71  8.0682
 -48.2 0.77 0.73  8.0682
 -48.2 0.77 0.75  8.0682
 -48.2 0.77 0.77  8.0682
 -48.2 0.77 0.79  8.0682
 -48.2 0.77 0.81  8.0682
 -48.2 0.77 0.83  8.0682
 -48.2 0.77 0.85  8.0682
 -48.2 0.77 0.87  8.0682
 -48.2 0.77 0.89  8.0682
 -48.2 0.77 0.91  8.0682
 -48.2 0.77 0.93  8.0682
 -48.2 0.77 0.95  8.0682
 -48.2 0.77 0.97  8.0682
 -48.2 0.77 0.99  8.0682

 -48.2 0.79 0.01  8.0682
 -48.2 0.79 0.03  8.0682
 -48.2 0.79 0.05  8.0682
 -48.2 0.79 0.07  8.0682
 -48.2 0.79 0.09  8.0682
 -48.2 0.79 0.11  8.0682
 -48.2 0.79 0.13  8.0682
 -48.2 0.79 0.15  8.0682
 -48.2 0.79 0.17  8.0682
 -48.2 0.79 0.19  8.0682
 -48.2 0.79 0.21  8.0682
 -48.2 0.79 0.23  8.0682
 -48.2 0.79 0.25  8.0682
 -48.2 0.79 0.27  8.0682
 -48.2 0.79 0.29  8.0682
 -48.2 0.79 0.31  8.0682
 -48.2 0.79 0.33  8.0682
 -48.2 0.79 0.35  8.0682
 -48.2 0.79 0.37  8.0682
 -48.2 0.79 0.39  8.0682
 -48.2 0.79 0.41  8.0682
 -48.2 0.79 0.43  8.0682
 -48.2 0.79 0.45  8.0682
 -48.2 0.79 0.47  8.0682
 -48.2 0.79 0.49  8.0682
 -48.2 0.79 0.51  8.0682
 -48.2 0.79 0.53  8.0682
 -48.2 0.79 0.55  8.0682
 -48.2 0.79 0.57  8.0682
 -48.2 0.79 0.59  8.0682
 -48.2 0.79 0.61  8.0682
 -48.2 0.79 0.63  8.0682
 -48.2 0.79 0.65  8.0682
 -48.2 0.79 0.67  8.0682
 -48.2 0.79 0.69  8.0682
 -48.2 0.79 0.71  8.0682
 -48.2 0.79 0.73  8.0682
 -48.2 0.79 0.75  8.0682
 -48.2 0.79 0.77  8.0682
 -48.2 0.79 0.79  8.0682
 -48.2 0.79 0.81  8.0682
 -48.2 0.79 0.83  8.0682
 -48.2 0.79 0.85  8.0682
 -48.2 0.79 0.87  8.0682
 -48.2 0.79 0.89  8.0682
 -48.2 0.79 0.91  8.0682
 -48.2 0.79 0.93  8.0682
 -48.2 0.79 0.95  8.0682
 -48.2 0.79 0.97  8.0682
 -48.2 0.79 0.99  8.0682

 -48.2 0.81 0.01  8.0682
 -48.2 0.81 0.03  8.0682
 -48.2 0.81 0.05  8.0682
 -48.2 0.81 0.07  8.0682
 -48.2 0.81 0.09  8.0682
 -48.2 0.81 0.11  8.0682
 -48.2 0.81 0.13  8.0682
 -48.2 0.81 0.15  8.0682
 -48.2 0.81 0.17  8.0682
 -48.2 0.81 0.19  8.0682
 -48.2 0.81 0.21  8.0682
 -48.2 0.81 0.23  8.0682
 -48.2 0.81 0.25  8.0682
 -48.2 0.81 0.27  8.0682
 -48.2 0.81 0.29  8.0682
 -48.2 0.81 0.31  8.0682
 -48.2 0.81 0.33  8.0682
 -48.2 0.81 0.35  8.0682
 -48.2 0.81 0.37  8.0682
 -48.2 0.81 0.39  8.0682
 -48.2 0.81 0.41  8.0682
 -48.2 0.81 0.43  8.0682
 -48.2 0.81 0.45  8.0682
 -48.2 0.81 0.47  8.0682
 -48.2 0.81 0.49  8.0682
 -48.2 0.81 0.51  8.0682
 -48.2 0.81 0.53  8.0682
 -48.2 0.81 0.55  8.0682
 -48.2 0.81 0.57  8.0682
 -48.2 0.81 0.59  8.0682
 -48.2 0.81 0.61  8.0682
 -48.2 0.81 0.63  8.0682
 -48.2 0.81 0.65  8.0682
 -48.2 0.81 0.67  8.0682
 -48.2 0.81 0.69  8.0682
 -48.2 0.81 0.71  8.0682
 -48.2 0.81 0.73  8.0682
 -48.2 0.81 0.75  8.0682
 -48.2 0.81 0.77  8.0682
 -48.2 0.81 0.79  8.0682
 -48.2 0.81 0.81  8.0682
 -48.2 0.81 0.83  8.0682
 -48.2 0.81 0.85  8.0682
 -48.2 0.81 0.87  8.0682
 -48.2 0.81 0.89  8.0682
 -48.2 0.81 0.91  8.0682
 -48.2 0.81 0.93  8.0682
 -48.2 0.81 0.95  8.0682
 -48.2 0.81 0.97  8.0682
 -48.2 0.81 0.99  8.0682

 -48.2 0.83 0.01  8.0682
 -48.2 0.83 0.03  8.0682
 -48.2 0.83 0.05  8.0682
 -48.2 0.83 0.07  8.0682
 -48.2 0.83 0.09  8.0682
 -48.2 0.83 0.11  8.0682
 -48.2 0.83 0.13  8.0682
 -48.2 0.83 0.15  8.0682
 -48.2 0.83 0.17  8.0682
 -48.2 0.83 0.19  8.0682
 -48.2 0.83 0.21  8.0682
 -48.2 0.83 0.23  8.0682
 -48.2 0.83 0.25  8.0682
 -48.2 0.83 0.27  8.0682
 -48.2 0.83 0.29  8.0682
 -48.2 0.83 0.31  8.0682
 -48.2 0.83 0.33  8.0682
 -48.2 0.83 0.35  8.0682
 -48.2 0.83 0.37  8.0682
 -48.2 0.83 0.39  8.0682
 -48.2 0.83 0.41  8.0682
 -48.2 0.83 0.43  8.0682
 -48.2 0.83 0.45  8.0682
 -48.2 0.83 0.47  8.0682
 -48.2 0.83 0.49  8.0682
 -48.2 0.83 0.51  8.0682
 -48.2 0.83 0.53  8.0682
 -48.2 0.83 0.55  8.0682
 -48.2 0.83 0.57  8.0682
 -48.2 0.83 0.59  8.0682
 -48.2 0.83 0.61  8.0682
 -48.2 0.83 0.63  8.0682
 -48.2 0.83 0.65  8.0682
 -48.2 0.83 0.67  8.0682
 -48.2 0.83 0.69  8.0682
 -48.2 0.83 0.71  8.0682
 -48.2 0.83 0.73  8.0682
 -48.2 0.83 0.75  8.0682
 -48.2 0.83 0.77  8.0682
 -48.2 0.83 0.79  8.0682
 -48.2 0.83 0.81  8.0682
 -48.2 0.83 0.83  8.0682
 -48.2 0.83 0.85  8.0682
 -48.2 0.83 0.87  8.0682
 -48.2 0.83 0.89  8.0682
 -48.2 0.83 0.91  8.0682
 -48.2 0.83 0.93  8.0682
 -48.2 0.83 0.95  8.0682
 -48.2 0.83 0.97  8.0682
 -48.2 0.83 0.99  8.0682

 -48.2 0.85 0.01  8.0682
 -48.2 0.85 0.03  8.0682
 -48.2 0.85 0.05  8.0682
 -48.2 0.85 0.07  8.0682
 -48.2 0.85 0.09  8.0682
 -48.2 0.85 0.11  8.0682
 -48.2 0.85 0.13  8.0682
 -48.2 0.85 0.15  8.0682
 -48.2 0.85 0.17  8.0682
 -48.2 0.85 0.19  8.0682
 -48.2 0.85 0.21  8.0682
 -48.2 0.85 0.23  8.0682
 -48.2 0.85 0.25  8.0682
 -48.2 0.85 0.27  8.0682
 -48.2 0.85 0.29  8.0682
 -48.2 0.85 0.31  8.0682
 -48.2 0.85 0.33  8.0682
 -48.2 0.85 0.35  8.0682
 -48.2 0.85 0.37  8.0682
 -48.2 0.85 0.39  8.0682
 -48.2 0.85 0.41  8.0682
 -48.2 0.85 0.43  8.0682
 -48.2 0.85 0.45  8.0682
 -48.2 0.85 0.47  8.0682
 -48.2 0.85 0.49  8.0682
 -48.2 0.85 0.51  8.0682
 -48.2 0.85 0.53  8.0682
 -48.2 0.85 0.55  8.0682
 -48.2 0.85 0.57  8.0682
 -48.2 0.85 0.59  8.0682
 -48.2 0.85 0.61  8.0682
 -48.2 0.85 0.63  8.0682
 -48.2 0.85 0.65  8.0682
 -48.2 0.85 0.67  8.0682
 -48.2 0.85 0.69  8.0682
 -48.2 0.85 0.71  8.0682
 -48.2 0.85 0.73  8.0682
 -48.2 0.85 0.75  8.0682
 -48.2 0.85 0.77  8.0682
 -48.2 0.85 0.79  8.0682
 -48.2 0.85 0.81  8.0682
 -48.2 0.85 0.83  8.0682
 -48.2 0.85 0.85  8.0682
 -48.2 0.85 0.87  8.0682
 -48.2 0.85 0.89  8.0682
 -48.2 0.85 0.91  8.0682
 -48.2 0.85 0.93  8.0682
 -48.2 0.85 0.95  8.0682
 -48.2 0.85 0.97  8.0682
 -48.2 0.85 0.99  8.0682

 -48.2 0.87 0.01  8.0682
 -48.2 0.87 0.03  8.0682
 -48.2 0.87 0.05  8.0682
 -48.2 0.87 0.07  8.0682
 -48.2 0.87 0.09  8.0682
 -48.2 0.87 0.11  8.0682
 -48.2 0.87 0.13  8.0682
 -48.2 0.87 0.15  8.0682
 -48.2 0.87 0.17  8.0682
 -48.2 0.87 0.19  8.0682
 -48.2 0.87 0.21  8.0682
 -48.2 0.87 0.23  8.0682
 -48.2 0.87 0.25  8.0682
 -48.2 0.87 0.27  8.0682
 -48.2 0.87 0.29  8.0682
 -48.2 0.87 0.31  8.0682
 -48.2 0.87 0.33  8.0682
 -48.2 0.87 0.35  8.0682
 -48.2 0.87 0.37  8.0682
 -48.2 0.87 0.39  8.0682
 -48.2 0.87 0.41  8.0682
 -48.2 0.87 0.43  8.0682
 -48.2 0.87 0.45  8.0682
 -48.2 0.87 0.47  8.0682
 -48.2 0.87 0.49  8.0682
 -48.2 0.87 0.51  8.0682
 -48.2 0.87 0.53  8.0682
 -48.2 0.87 0.55  8.0682
 -48.2 0.87 0.57  8.0682
 -48.2 0.87 0.59  8.0682
 -48.2 0.87 0.61  8.0682
 -48.2 0.87 0.63  8.0682
 -48.2 0.87 0.65  8.0682
 -48.2 0.87 0.67  8.0682
 -48.2 0.87 0.69  8.0682
 -48.2 0.87 0.71  8.0682
 -48.2 0.87 0.73  8.0682
 -48.2 0.87 0.75  8.0682
 -48.2 0.87 0.77  8.0682
 -48.2 0.87 0.79  8.0682
 -48.2 0.87 0.81  8.0682
 -48.2 0.87 0.83  8.0682
 -48.2 0.87 0.85  8.0682
 -48.2 0.87 0.87  8.0682
 -48.2 0.87 0.89  8.0682
 -48.2 0.87 0.91  8.0682
 -48.2 0.87 0.93  8.0682
 -48.2 0.87 0.95  8.0682
 -48.2 0.87 0.97  8.0682
 -48.2 0.87 0.99  8.0682

 -48.2 0.89 0.01  8.0682
 -48.2 0.89 0.03  8.0682
 -48.2 0.89 0.05  8.0682
 -48.2 0.89 0.07  8.0682
 -48.2 0.89 0.09  8.0682
 -48.2 0.89 0.11  8.0682
 -48.2 0.89 0.13  8.0682
 -48.2 0.89 0.15  8.0682
 -48.2 0.89 0.17  8.0682
 -48.2 0.89 0.19  8.0682
 -48.2 0.89 0.21  8.0682
 -48.2 0.89 0.23  8.0682
 -48.2 0.89 0.25  8.0682
 -48.2 0.89 0.27  8.0682
 -48.2 0.89 0.29  8.0682
 -48.2 0.89 0.31  8.0682
 -48.2 0.89 0.33  8.0682
 -48.2 0.89 0.35  8.0682
 -48.2 0.89 0.37  8.0682
 -48.2 0.89 0.39  8.0682
 -48.2 0.89 0.41  8.0682
 -48.2 0.89 0.43  8.0682
 -48.2 0.89 0.45  8.0682
 -48.2 0.89 0.47  8.0682
 -48.2 0.89 0.49  8.0682
 -48.2 0.89 0.51  8.0682
 -48.2 0.89 0.53  8.0682
 -48.2 0.89 0.55  8.0682
 -48.2 0.89 0.57  8.0682
 -48.2 0.89 0.59  8.0682
 -48.2 0.89 0.61  8.0682
 -48.2 0.89 0.63  8.0682
 -48.2 0.89 0.65  8.0682
 -48.2 0.89 0.67  8.0682
 -48.2 0.89 0.69  8.0682
 -48.2 0.89 0.71  8.0682
 -48.2 0.89 0.73  8.0682
 -48.2 0.89 0.75  8.0682
 -48.2 0.89 0.77  8.0682
 -48.2 0.89 0.79  8.0682
 -48.2 0.89 0.81  8.0682
 -48.2 0.89 0.83  8.0682
 -48.2 0.89 0.85  8.0682
 -48.2 0.89 0.87  8.0682
 -48.2 0.89 0.89  8.0682
 -48.2 0.89 0.91  8.0682
 -48.2 0.89 0.93  8.0682
 -48.2 0.89 0.95  8.0682
 -48.2 0.89 0.97  8.0682
 -48.2 0.89 0.99  8.0682

 -48.2 0.91 0.01  8.0682
 -48.2 0.91 0.03  8.0682
 -48.2 0.91 0.05  8.0682
 -48.2 0.91 0.07  8.0682
 -48.2 0.91 0.09  8.0682
 -48.2 0.91 0.11  8.0682
 -48.2 0.91 0.13  8.0682
 -48.2 0.91 0.15  8.0682
 -48.2 0.91 0.17  8.0682
 -48.2 0.91 0.19  8.0682
 -48.2 0.91 0.21  8.0682
 -48.2 0.91 0.23  8.0682
 -48.2 0.91 0.25  8.0682
 -48.2 0.91 0.27  8.0682
 -48.2 0.91 0.29  8.0682
 -48.2 0.91 0.31  8.0682
 -48.2 0.91 0.33  8.0682
 -48.2 0.91 0.35  8.0682
 -48.2 0.91 0.37  8.0682
 -48.2 0.91 0.39  8.0682
 -48.2 0.91 0.41  8.0682
 -48.2 0.91 0.43  8.0682
 -48.2 0.91 0.45  8.0682
 -48.2 0.91 0.47  8.0682
 -48.2 0.91 0.49  8.0682
 -48.2 0.91 0.51  8.0682
 -48.2 0.91 0.53  8.0682
 -48.2 0.91 0.55  8.0682
 -48.2 0.91 0.57  8.0682
 -48.2 0.91 0.59  8.0682
 -48.2 0.91 0.61  8.0682
 -48.2 0.91 0.63  8.0682
 -48.2 0.91 0.65  8.0682
 -48.2 0.91 0.67  8.0682
 -48.2 0.91 0.69  8.0682
 -48.2 0.91 0.71  8.0682
 -48.2 0.91 0.73  8.0682
 -48.2 0.91 0.75  8.0682
 -48.2 0.91 0.77  8.0682
 -48.2 0.91 0.79  8.0682
 -48.2 0.91 0.81  8.0682
 -48.2 0.91 0.83  8.0682
 -48.2 0.91 0.85  8.0682
 -48.2 0.91 0.87  8.0682
 -48.2 0.91 0.89  8.0682
 -48.2 0.91 0.91  8.0682
 -48.2 0.91 0.93  8.0682
 -48.2 0.91 0.95  8.0682
 -48.2 0.91 0.97  8.0682
 -48.2 0.91 0.99  8.0682

 -48.2 0.93 0.01  8.0682
 -48.2 0.93 0.03  8.0682
 -48.2 0.93 0.05  8.0682
 -48.2 0.93 0.07  8.0682
 -48.2 0.93 0.09  8.0682
 -48.2 0.93 0.11  8.0682
 -48.2 0.93 0.13  8.0682
 -48.2 0.93 0.15  8.0682
 -48.2 0.93 0.17  8.0682
 -48.2 0.93 0.19  8.0682
 -48.2 0.93 0.21  8.0682
 -48.2 0.93 0.23  8.0682
 -48.2 0.93 0.25  8.0682
 -48.2 0.93 0.27  8.0682
 -48.2 0.93 0.29  8.0682
 -48.2 0.93 0.31  8.0682
 -48.2 0.93 0.33  8.0682
 -48.2 0.93 0.35  8.0682
 -48.2 0.93 0.37  8.0682
 -48.2 0.93 0.39  8.0682
 -48.2 0.93 0.41  8.0682
 -48.2 0.93 0.43  8.0682
 -48.2 0.93 0.45  8.0682
 -48.2 0.93 0.47  8.0682
 -48.2 0.93 0.49  8.0682
 -48.2 0.93 0.51  8.0682
 -48.2 0.93 0.53  8.0682
 -48.2 0.93 0.55  8.0682
 -48.2 0.93 0.57  8.0682
 -48.2 0.93 0.59  8.0682
 -48.2 0.93 0.61  8.0682
 -48.2 0.93 0.63  8.0682
 -48.2 0.93 0.65  8.0682
 -48.2 0.93 0.67  8.0682
 -48.2 0.93 0.69  8.0682
 -48.2 0.93 0.71  8.0682
 -48.2 0.93 0.73  8.0682
 -48.2 0.93 0.75  8.0682
 -48.2 0.93 0.77  8.0682
 -48.2 0.93 0.79  8.0682
 -48.2 0.93 0.81  8.0682
 -48.2 0.93 0.83  8.0682
 -48.2 0.93 0.85  8.0682
 -48.2 0.93 0.87  8.0682
 -48.2 0.93 0.89  8.0682
 -48.2 0.93 0.91  8.0682
 -48.2 0.93 0.93  8.0682
 -48.2 0.93 0.95  8.0682
 -48.2 0.93 0.97  8.0682
 -48.2 0.93 0.99  8.0682

 -48.2 0.95 0.01  8.0682
 -48.2 0.95 0.03  8.0682
 -48.2 0.95 0.05  8.0682
 -48.2 0.95 0.07  8.0682
 -48.2 0.95 0.09  8.0682
 -48.2 0.95 0.11  8.0682
 -48.2 0.95 0.13  8.0682
 -48.2 0.95 0.15  8.0682
 -48.2 0.95 0.17  8.0682
 -48.2 0.95 0.19  8.0682
 -48.2 0.95 0.21  8.0682
 -48.2 0.95 0.23  8.0682
 -48.2 0.95 0.25  8.0682
 -48.2 0.95 0.27  8.0682
 -48.2 0.95 0.29  8.0682
 -48.2 0.95 0.31  8.0682
 -48.2 0.95 0.33  8.0682
 -48.2 0.95 0.35  8.0682
 -48.2 0.95 0.37  8.0682
 -48.2 0.95 0.39  8.0682
 -48.2 0.95 0.41  8.0682
 -48.2 0.95 0.43  8.0682
 -48.2 0.95 0.45  8.0682
 -48.2 0.95 0.47  8.0682
 -48.2 0.95 0.49  8.0682
 -48.2 0.95 0.51  8.0682
 -48.2 0.95 0.53  8.0682
 -48.2 0.95 0.55  8.0682
 -48.2 0.95 0.57  8.0682
 -48.2 0.95 0.59  8.0682
 -48.2 0.95 0.61  8.0682
 -48.2 0.95 0.63  8.0682
 -48.2 0.95 0.65  8.0682
 -48.2 0.95 0.67  8.0682
 -48.2 0.95 0.69  8.0682
 -48.2 0.95 0.71  8.0682
 -48.2 0.95 0.73  8.0682
 -48.2 0.95 0.75  8.0682
 -48.2 0.95 0.77  8.0682
 -48.2 0.95 0.79  8.0682
 -48.2 0.95 0.81  8.0682
 -48.2 0.95 0.83  8.0682
 -48.2 0.95 0.85  8.0682
 -48.2 0.95 0.87  8.0682
 -48.2 0.95 0.89  8.0682
 -48.2 0.95 0.91  8.0682
 -48.2 0.95 0.93  8.0682
 -48.2 0.95 0.95  8.0682
 -48.2 0.95 0.97  8.0682
 -48.2 0.95 0.99  8.0682

 -48.2 0.97 0.01  8.0682
 -48.2 0.97 0.03  8.0682
 -48.2 0.97 0.05  8.0682
 -48.2 0.97 0.07  8.0682
 -48.2 0.97 0.09  8.0682
 -48.2 0.97 0.11  8.0682
 -48.2 0.97 0.13  8.0682
 -48.2 0.97 0.15  8.0682
 -48.2 0.97 0.17  8.0682
 -48.2 0.97 0.19  8.0682
 -48.2 0.97 0.21  8.0682
 -48.2 0.97 0.23  8.0682
 -48.2 0.97 0.25  8.0682
 -48.2 0.97 0.27  8.0682
 -48.2 0.97 0.29  8.0682
 -48.2 0.97 0.31  8.0682
 -48.2 0.97 0.33  8.0682
 -48.2 0.97 0.35  8.0682
 -48.2 0.97 0.37  8.0682
 -48.2 0.97 0.39  8.0682
 -48.2 0.97 0.41  8.0682
 -48.2 0.97 0.43  8.0682
 -48.2 0.97 0.45  8.0682
 -48.2 0.97 0.47  8.0682
 -48.2 0.97 0.49  8.0682
 -48.2 0.97 0.51  8.0682
 -48.2 0.97 0.53  8.0682
 -48.2 0.97 0.55  8.0682
 -48.2 0.97 0.57  8.0682
 -48.2 0.97 0.59  8.0682
 -48.2 0.97 0.61  8.0682
 -48.2 0.97 0.63  8.0682
 -48.2 0.97 0.65  8.0682
 -48.2 0.97 0.67  8.0682
 -48.2 0.97 0.69  8.0682
 -48.2 0.97 0.71  8.0682
 -48.2 0.97 0.73  8.0682
 -48.2 0.97 0.75  8.0682
 -48.2 0.97 0.77  8.0682
 -48.2 0.97 0.79  8.0682
 -48.2 0.97 0.81  8.0682
 -48.2 0.97 0.83  8.0682
 -48.2 0.97 0.85  8.0682
 -48.2 0.97 0.87  8.0682
 -48.2 0.97 0.89  8.0682
 -48.2 0.97 0.91  8.0682
 -48.2 0.97 0.93  8.0682
 -48.2 0.97 0.95  8.0682
 -48.2 0.97 0.97  8.0682
 -48.2 0.97 0.99  8.0682

 -48.2 0.99 0.01  8.0682
 -48.2 0.99 0.03  8.0682
 -48.2 0.99 0.05  8.0682
 -48.2 0.99 0.07  8.0682
 -48.2 0.99 0.09  8.0682
 -48.2 0.99 0.11  8.0682
 -48.2 0.99 0.13  8.0682
 -48.2 0.99 0.15  8.0682
 -48.2 0.99 0.17  8.0682
 -48.2 0.99 0.19  8.0682
 -48.2 0.99 0.21  8.0682
 -48.2 0.99 0.23  8.0682
 -48.2 0.99 0.25  8.0682
 -48.2 0.99 0.27  8.0682
 -48.2 0.99 0.29  8.0682
 -48.2 0.99 0.31  8.0682
 -48.2 0.99 0.33  8.0682
 -48.2 0.99 0.35  8.0682
 -48.2 0.99 0.37  8.0682
 -48.2 0.99 0.39  8.0682
 -48.2 0.99 0.41  8.0682
 -48.2 0.99 0.43  8.0682
 -48.2 0.99 0.45  8.0682
 -48.2 0.99 0.47  8.0682
 -48.2 0.99 0.49  8.0682
 -48.2 0.99 0.51  8.0682
 -48.2 0.99 0.53  8.0682
 -48.2 0.99 0.55  8.0682
 -48.2 0.99 0.57  8.0682
 -48.2 0.99 0.59  8.0682
 -48.2 0.99 0.61  8.0682
 -48.2 0.99 0.63  8.0682
 -48.2 0.99 0.65  8.0682
 -48.2 0.99 0.67  8.0682
 -48.2 0.99 0.69  8.0682
 -48.2 0.99 0.71  8.0682
 -48.2 0.99 0.73  8.0682
 -48.2 0.99 0.75  8.0682
 -48.2 0.99 0.77  8.0682
 -48.2 0.99 0.79  8.0682
 -48.2 0.99 0.81  8.0682
 -48.2 0.99 0.83  8.0682
 -48.2 0.99 0.85  8.0682
 -48.2 0.99 0.87  8.0682
 -48.2 0.99 0.89  8.0682
 -48.2 0.99 0.91  8.0682
 -48.2 0.99 0.93  8.0682
 -48.2 0.99 0.95  8.0682
 -48.2 0.99 0.97  8.0682
 -48.2 0.99 0.99  8.0682

 -47.8 0.01 0.01  8.0682
 -47.8 0.01 0.03  8.0682
 -47.8 0.01 0.05  8.0682
 -47.8 0.01 0.07  8.0682
 -47.8 0.01 0.09  8.0682
 -47.8 0.01 0.11  8.0682
 -47.8 0.01 0.13  8.0682
 -47.8 0.01 0.15  8.0682
 -47.8 0.01 0.17  8.0682
 -47.8 0.01 0.19  8.0682
 -47.8 0.01 0.21  8.0682
 -47.8 0.01 0.23  8.0682
 -47.8 0.01 0.25  8.0682
 -47.8 0.01 0.27  8.0682
 -47.8 0.01 0.29  8.0682
 -47.8 0.01 0.31  8.0682
 -47.8 0.01 0.33  8.0682
 -47.8 0.01 0.35  8.0682
 -47.8 0.01 0.37  8.0682
 -47.8 0.01 0.39  8.0682
 -47.8 0.01 0.41  8.0682
 -47.8 0.01 0.43  8.0682
 -47.8 0.01 0.45  8.0682
 -47.8 0.01 0.47  8.0682
 -47.8 0.01 0.49  8.0682
 -47.8 0.01 0.51  8.0682
 -47.8 0.01 0.53  8.0682
 -47.8 0.01 0.55  8.0682
 -47.8 0.01 0.57  8.0682
 -47.8 0.01 0.59  8.0682
 -47.8 0.01 0.61  8.0682
 -47.8 0.01 0.63  8.0682
 -47.8 0.01 0.65  8.0682
 -47.8 0.01 0.67  8.0682
 -47.8 0.01 0.69  8.0682
 -47.8 0.01 0.71  8.0682
 -47.8 0.01 0.73  8.0682
 -47.8 0.01 0.75  8.0682
 -47.8 0.01 0.77  8.0682
 -47.8 0.01 0.79  8.0682
 -47.8 0.01 0.81  8.0682
 -47.8 0.01 0.83  8.0682
 -47.8 0.01 0.85  8.0682
 -47.8 0.01 0.87  8.0682
 -47.8 0.01 0.89  8.0682
 -47.8 0.01 0.91  8.0682
 -47.8 0.01 0.93  8.0682
 -47.8 0.01 0.95  8.0682
 -47.8 0.01 0.97  8.0682
 -47.8 0.01 0.99  8.0682

 -47.8 0.03 0.01  8.0682
 -47.8 0.03 0.03  8.0682
 -47.8 0.03 0.05  8.0682
 -47.8 0.03 0.07  8.0682
 -47.8 0.03 0.09  8.0682
 -47.8 0.03 0.11  8.0682
 -47.8 0.03 0.13  8.0682
 -47.8 0.03 0.15  8.0682
 -47.8 0.03 0.17  8.0682
 -47.8 0.03 0.19  8.0682
 -47.8 0.03 0.21  8.0682
 -47.8 0.03 0.23  8.0682
 -47.8 0.03 0.25  8.0682
 -47.8 0.03 0.27  8.0682
 -47.8 0.03 0.29  8.0682
 -47.8 0.03 0.31  8.0682
 -47.8 0.03 0.33  8.0682
 -47.8 0.03 0.35  8.0682
 -47.8 0.03 0.37  8.0682
 -47.8 0.03 0.39  8.0682
 -47.8 0.03 0.41  8.0682
 -47.8 0.03 0.43  8.0682
 -47.8 0.03 0.45  8.0682
 -47.8 0.03 0.47  8.0682
 -47.8 0.03 0.49  8.0682
 -47.8 0.03 0.51  8.0682
 -47.8 0.03 0.53  8.0682
 -47.8 0.03 0.55  8.0682
 -47.8 0.03 0.57  8.0682
 -47.8 0.03 0.59  8.0682
 -47.8 0.03 0.61  8.0682
 -47.8 0.03 0.63  8.0682
 -47.8 0.03 0.65  8.0682
 -47.8 0.03 0.67  8.0682
 -47.8 0.03 0.69  8.0682
 -47.8 0.03 0.71  8.0682
 -47.8 0.03 0.73  8.0682
 -47.8 0.03 0.75  8.0682
 -47.8 0.03 0.77  8.0682
 -47.8 0.03 0.79  8.0682
 -47.8 0.03 0.81  8.0682
 -47.8 0.03 0.83  8.0682
 -47.8 0.03 0.85  8.0682
 -47.8 0.03 0.87  8.0682
 -47.8 0.03 0.89  8.0682
 -47.8 0.03 0.91  8.0682
 -47.8 0.03 0.93  8.0682
 -47.8 0.03 0.95  8.0682
 -47.8 0.03 0.97  8.0682
 -47.8 0.03 0.99  8.0682

 -47.8 0.05 0.01  8.0682
 -47.8 0.05 0.03  8.0682
 -47.8 0.05 0.05  8.0682
 -47.8 0.05 0.07  8.0682
 -47.8 0.05 0.09  8.0682
 -47.8 0.05 0.11  8.0682
 -47.8 0.05 0.13  8.0682
 -47.8 0.05 0.15  8.0682
 -47.8 0.05 0.17  8.0682
 -47.8 0.05 0.19  8.0682
 -47.8 0.05 0.21  8.0682
 -47.8 0.05 0.23  8.0682
 -47.8 0.05 0.25  8.0682
 -47.8 0.05 0.27  8.0682
 -47.8 0.05 0.29  8.0682
 -47.8 0.05 0.31  8.0682
 -47.8 0.05 0.33  8.0682
 -47.8 0.05 0.35  8.0682
 -47.8 0.05 0.37  8.0682
 -47.8 0.05 0.39  8.0682
 -47.8 0.05 0.41  8.0682
 -47.8 0.05 0.43  8.0682
 -47.8 0.05 0.45  8.0682
 -47.8 0.05 0.47  8.0682
 -47.8 0.05 0.49  8.0682
 -47.8 0.05 0.51  8.0682
 -47.8 0.05 0.53  8.0682
 -47.8 0.05 0.55  8.0682
 -47.8 0.05 0.57  8.0682
 -47.8 0.05 0.59  8.0682
 -47.8 0.05 0.61  8.0682
 -47.8 0.05 0.63  8.0682
 -47.8 0.05 0.65  8.0682
 -47.8 0.05 0.67  8.0682
 -47.8 0.05 0.69  8.0682
 -47.8 0.05 0.71  8.0682
 -47.8 0.05 0.73  8.0682
 -47.8 0.05 0.75  8.0682
 -47.8 0.05 0.77  8.0682
 -47.8 0.05 0.79  8.0682
 -47.8 0.05 0.81  8.0682
 -47.8 0.05 0.83  8.0682
 -47.8 0.05 0.85  8.0682
 -47.8 0.05 0.87  8.0682
 -47.8 0.05 0.89  8.0682
 -47.8 0.05 0.91  8.0682
 -47.8 0.05 0.93  8.0682
 -47.8 0.05 0.95  8.0682
 -47.8 0.05 0.97  8.0682
 -47.8 0.05 0.99  8.0682

 -47.8 0.07 0.01  8.0682
 -47.8 0.07 0.03  8.0682
 -47.8 0.07 0.05  8.0682
 -47.8 0.07 0.07  8.0682
 -47.8 0.07 0.09  8.0682
 -47.8 0.07 0.11  8.0682
 -47.8 0.07 0.13  8.0682
 -47.8 0.07 0.15  8.0682
 -47.8 0.07 0.17  8.0682
 -47.8 0.07 0.19  8.0682
 -47.8 0.07 0.21  8.0682
 -47.8 0.07 0.23  8.0682
 -47.8 0.07 0.25  8.0682
 -47.8 0.07 0.27  8.0682
 -47.8 0.07 0.29  8.0682
 -47.8 0.07 0.31  8.0682
 -47.8 0.07 0.33  8.0682
 -47.8 0.07 0.35  8.0682
 -47.8 0.07 0.37  8.0682
 -47.8 0.07 0.39  8.0682
 -47.8 0.07 0.41  8.0682
 -47.8 0.07 0.43  8.0682
 -47.8 0.07 0.45  8.0682
 -47.8 0.07 0.47  8.0682
 -47.8 0.07 0.49  8.0682
 -47.8 0.07 0.51  8.0682
 -47.8 0.07 0.53  8.0682
 -47.8 0.07 0.55  8.0682
 -47.8 0.07 0.57  8.0682
 -47.8 0.07 0.59  8.0682
 -47.8 0.07 0.61  8.0682
 -47.8 0.07 0.63  8.0682
 -47.8 0.07 0.65  8.0682
 -47.8 0.07 0.67  8.0682
 -47.8 0.07 0.69  8.0682
 -47.8 0.07 0.71  8.0682
 -47.8 0.07 0.73  8.0682
 -47.8 0.07 0.75  8.0682
 -47.8 0.07 0.77  8.0682
 -47.8 0.07 0.79  8.0682
 -47.8 0.07 0.81  8.0682
 -47.8 0.07 0.83  8.0682
 -47.8 0.07 0.85  8.0682
 -47.8 0.07 0.87  8.0682
 -47.8 0.07 0.89  8.0682
 -47.8 0.07 0.91  8.0682
 -47.8 0.07 0.93  8.0682
 -47.8 0.07 0.95  8.0682
 -47.8 0.07 0.97  8.0682
 -47.8 0.07 0.99  8.0682

 -47.8 0.09 0.01  8.0682
 -47.8 0.09 0.03  8.0682
 -47.8 0.09 0.05  8.0682
 -47.8 0.09 0.07  8.0682
 -47.8 0.09 0.09  8.0682
 -47.8 0.09 0.11  8.0682
 -47.8 0.09 0.13  8.0682
 -47.8 0.09 0.15  8.0682
 -47.8 0.09 0.17  8.0682
 -47.8 0.09 0.19  8.0682
 -47.8 0.09 0.21  8.0682
 -47.8 0.09 0.23  8.0682
 -47.8 0.09 0.25  8.0682
 -47.8 0.09 0.27  8.0682
 -47.8 0.09 0.29  8.0682
 -47.8 0.09 0.31  8.0682
 -47.8 0.09 0.33  8.0682
 -47.8 0.09 0.35  8.0682
 -47.8 0.09 0.37  8.0682
 -47.8 0.09 0.39  8.0682
 -47.8 0.09 0.41  8.0682
 -47.8 0.09 0.43  8.0682
 -47.8 0.09 0.45  8.0682
 -47.8 0.09 0.47  8.0682
 -47.8 0.09 0.49  8.0682
 -47.8 0.09 0.51  8.0682
 -47.8 0.09 0.53  8.0682
 -47.8 0.09 0.55  8.0682
 -47.8 0.09 0.57  8.0682
 -47.8 0.09 0.59  8.0682
 -47.8 0.09 0.61  8.0682
 -47.8 0.09 0.63  8.0682
 -47.8 0.09 0.65  8.0682
 -47.8 0.09 0.67  8.0682
 -47.8 0.09 0.69  8.0682
 -47.8 0.09 0.71  8.0682
 -47.8 0.09 0.73  8.0682
 -47.8 0.09 0.75  8.0682
 -47.8 0.09 0.77  8.0682
 -47.8 0.09 0.79  8.0682
 -47.8 0.09 0.81  8.0682
 -47.8 0.09 0.83  8.0682
 -47.8 0.09 0.85  8.0682
 -47.8 0.09 0.87  8.0682
 -47.8 0.09 0.89  8.0682
 -47.8 0.09 0.91  8.0682
 -47.8 0.09 0.93  8.0682
 -47.8 0.09 0.95  8.0682
 -47.8 0.09 0.97  8.0682
 -47.8 0.09 0.99  8.0682

 -47.8 0.11 0.01  8.0682
 -47.8 0.11 0.03  8.0682
 -47.8 0.11 0.05  8.0682
 -47.8 0.11 0.07  8.0682
 -47.8 0.11 0.09  8.0682
 -47.8 0.11 0.11  8.0682
 -47.8 0.11 0.13  8.0682
 -47.8 0.11 0.15  8.0682
 -47.8 0.11 0.17  8.0682
 -47.8 0.11 0.19  8.0682
 -47.8 0.11 0.21  8.0682
 -47.8 0.11 0.23  8.0682
 -47.8 0.11 0.25  8.0682
 -47.8 0.11 0.27  8.0682
 -47.8 0.11 0.29  8.0682
 -47.8 0.11 0.31  8.0682
 -47.8 0.11 0.33  8.0682
 -47.8 0.11 0.35  8.0682
 -47.8 0.11 0.37  8.0682
 -47.8 0.11 0.39  8.0682
 -47.8 0.11 0.41  8.0682
 -47.8 0.11 0.43  8.0682
 -47.8 0.11 0.45  8.0682
 -47.8 0.11 0.47  8.0682
 -47.8 0.11 0.49  8.0682
 -47.8 0.11 0.51  8.0682
 -47.8 0.11 0.53  8.0682
 -47.8 0.11 0.55  8.0682
 -47.8 0.11 0.57  8.0682
 -47.8 0.11 0.59  8.0682
 -47.8 0.11 0.61  8.0682
 -47.8 0.11 0.63  8.0682
 -47.8 0.11 0.65  8.0682
 -47.8 0.11 0.67  8.0682
 -47.8 0.11 0.69  8.0682
 -47.8 0.11 0.71  8.0682
 -47.8 0.11 0.73  8.0682
 -47.8 0.11 0.75  8.0682
 -47.8 0.11 0.77  8.0682
 -47.8 0.11 0.79  8.0682
 -47.8 0.11 0.81  8.0682
 -47.8 0.11 0.83  8.0682
 -47.8 0.11 0.85  8.0682
 -47.8 0.11 0.87  8.0682
 -47.8 0.11 0.89  8.0682
 -47.8 0.11 0.91  8.0682
 -47.8 0.11 0.93  8.0682
 -47.8 0.11 0.95  8.0682
 -47.8 0.11 0.97  8.0682
 -47.8 0.11 0.99  8.0682

 -47.8 0.13 0.01  8.0682
 -47.8 0.13 0.03  8.0682
 -47.8 0.13 0.05  8.0682
 -47.8 0.13 0.07  8.0682
 -47.8 0.13 0.09  8.0682
 -47.8 0.13 0.11  8.0682
 -47.8 0.13 0.13  8.0682
 -47.8 0.13 0.15  8.0682
 -47.8 0.13 0.17  8.0682
 -47.8 0.13 0.19  8.0682
 -47.8 0.13 0.21  8.0682
 -47.8 0.13 0.23  8.0682
 -47.8 0.13 0.25  8.0682
 -47.8 0.13 0.27  8.0682
 -47.8 0.13 0.29  8.0682
 -47.8 0.13 0.31  8.0682
 -47.8 0.13 0.33  8.0682
 -47.8 0.13 0.35  8.0682
 -47.8 0.13 0.37  8.0682
 -47.8 0.13 0.39  8.0682
 -47.8 0.13 0.41  8.0682
 -47.8 0.13 0.43  8.0682
 -47.8 0.13 0.45  8.0682
 -47.8 0.13 0.47  8.0682
 -47.8 0.13 0.49  8.0682
 -47.8 0.13 0.51  8.0682
 -47.8 0.13 0.53  8.0682
 -47.8 0.13 0.55  8.0682
 -47.8 0.13 0.57  8.0682
 -47.8 0.13 0.59  8.0682
 -47.8 0.13 0.61  8.0682
 -47.8 0.13 0.63  8.0682
 -47.8 0.13 0.65  8.0682
 -47.8 0.13 0.67  8.0682
 -47.8 0.13 0.69  8.0682
 -47.8 0.13 0.71  8.0682
 -47.8 0.13 0.73  8.0682
 -47.8 0.13 0.75  8.0682
 -47.8 0.13 0.77  8.0682
 -47.8 0.13 0.79  8.0682
 -47.8 0.13 0.81  8.0682
 -47.8 0.13 0.83  8.0682
 -47.8 0.13 0.85  8.0682
 -47.8 0.13 0.87  8.0682
 -47.8 0.13 0.89  8.0682
 -47.8 0.13 0.91  8.0682
 -47.8 0.13 0.93  8.0682
 -47.8 0.13 0.95  8.0682
 -47.8 0.13 0.97  8.0682
 -47.8 0.13 0.99  8.0682

 -47.8 0.15 0.01  8.0682
 -47.8 0.15 0.03  8.0682
 -47.8 0.15 0.05  8.0682
 -47.8 0.15 0.07  8.0682
 -47.8 0.15 0.09  8.0682
 -47.8 0.15 0.11  8.0682
 -47.8 0.15 0.13  8.0682
 -47.8 0.15 0.15  8.0682
 -47.8 0.15 0.17  8.0682
 -47.8 0.15 0.19  8.0682
 -47.8 0.15 0.21  8.0682
 -47.8 0.15 0.23  8.0682
 -47.8 0.15 0.25  8.0682
 -47.8 0.15 0.27  8.0682
 -47.8 0.15 0.29  8.0682
 -47.8 0.15 0.31  8.0682
 -47.8 0.15 0.33  8.0682
 -47.8 0.15 0.35  8.0682
 -47.8 0.15 0.37  8.0682
 -47.8 0.15 0.39  8.0682
 -47.8 0.15 0.41  8.0682
 -47.8 0.15 0.43  8.0682
 -47.8 0.15 0.45  8.0682
 -47.8 0.15 0.47  8.0682
 -47.8 0.15 0.49  8.0682
 -47.8 0.15 0.51  8.0682
 -47.8 0.15 0.53  8.0682
 -47.8 0.15 0.55  8.0682
 -47.8 0.15 0.57  8.0682
 -47.8 0.15 0.59  8.0682
 -47.8 0.15 0.61  8.0682
 -47.8 0.15 0.63  8.0682
 -47.8 0.15 0.65  8.0682
 -47.8 0.15 0.67  8.0682
 -47.8 0.15 0.69  8.0682
 -47.8 0.15 0.71  8.0682
 -47.8 0.15 0.73  8.0682
 -47.8 0.15 0.75  8.0682
 -47.8 0.15 0.77  8.0682
 -47.8 0.15 0.79  8.0682
 -47.8 0.15 0.81  8.0682
 -47.8 0.15 0.83  8.0682
 -47.8 0.15 0.85  8.0682
 -47.8 0.15 0.87  8.0682
 -47.8 0.15 0.89  8.0682
 -47.8 0.15 0.91  8.0682
 -47.8 0.15 0.93  8.0682
 -47.8 0.15 0.95  8.0682
 -47.8 0.15 0.97  8.0682
 -47.8 0.15 0.99  8.0682

 -47.8 0.17 0.01  8.0682
 -47.8 0.17 0.03  8.0682
 -47.8 0.17 0.05  8.0682
 -47.8 0.17 0.07  8.0682
 -47.8 0.17 0.09  8.0682
 -47.8 0.17 0.11  8.0682
 -47.8 0.17 0.13  8.0682
 -47.8 0.17 0.15  8.0682
 -47.8 0.17 0.17  8.0682
 -47.8 0.17 0.19  8.0682
 -47.8 0.17 0.21  8.0682
 -47.8 0.17 0.23  8.0682
 -47.8 0.17 0.25  8.0682
 -47.8 0.17 0.27  8.0682
 -47.8 0.17 0.29  8.0682
 -47.8 0.17 0.31  8.0682
 -47.8 0.17 0.33  8.0682
 -47.8 0.17 0.35  8.0682
 -47.8 0.17 0.37  8.0682
 -47.8 0.17 0.39  8.0682
 -47.8 0.17 0.41  8.0682
 -47.8 0.17 0.43  8.0682
 -47.8 0.17 0.45  8.0682
 -47.8 0.17 0.47  8.0682
 -47.8 0.17 0.49  8.0682
 -47.8 0.17 0.51  8.0682
 -47.8 0.17 0.53  8.0682
 -47.8 0.17 0.55  8.0682
 -47.8 0.17 0.57  8.0682
 -47.8 0.17 0.59  8.0682
 -47.8 0.17 0.61  8.0682
 -47.8 0.17 0.63  8.0682
 -47.8 0.17 0.65  8.0682
 -47.8 0.17 0.67  8.0682
 -47.8 0.17 0.69  8.0682
 -47.8 0.17 0.71  8.0682
 -47.8 0.17 0.73  8.0682
 -47.8 0.17 0.75  8.0682
 -47.8 0.17 0.77  8.0682
 -47.8 0.17 0.79  8.0682
 -47.8 0.17 0.81  8.0682
 -47.8 0.17 0.83  8.0682
 -47.8 0.17 0.85  8.0682
 -47.8 0.17 0.87  8.0682
 -47.8 0.17 0.89  8.0682
 -47.8 0.17 0.91  8.0682
 -47.8 0.17 0.93  8.0682
 -47.8 0.17 0.95  8.0682
 -47.8 0.17 0.97  8.0682
 -47.8 0.17 0.99  8.0682

 -47.8 0.19 0.01  8.0682
 -47.8 0.19 0.03  8.0682
 -47.8 0.19 0.05  8.0682
 -47.8 0.19 0.07  8.0682
 -47.8 0.19 0.09  8.0682
 -47.8 0.19 0.11  8.0682
 -47.8 0.19 0.13  8.0682
 -47.8 0.19 0.15  8.0682
 -47.8 0.19 0.17  8.0682
 -47.8 0.19 0.19  8.0682
 -47.8 0.19 0.21  8.0682
 -47.8 0.19 0.23  8.0682
 -47.8 0.19 0.25  8.0682
 -47.8 0.19 0.27  8.0682
 -47.8 0.19 0.29  8.0682
 -47.8 0.19 0.31  8.0682
 -47.8 0.19 0.33  8.0682
 -47.8 0.19 0.35  8.0682
 -47.8 0.19 0.37  8.0682
 -47.8 0.19 0.39  8.0682
 -47.8 0.19 0.41  8.0682
 -47.8 0.19 0.43  8.0682
 -47.8 0.19 0.45  8.0682
 -47.8 0.19 0.47  8.0682
 -47.8 0.19 0.49  8.0682
 -47.8 0.19 0.51  8.0682
 -47.8 0.19 0.53  8.0682
 -47.8 0.19 0.55  8.0682
 -47.8 0.19 0.57  8.0682
 -47.8 0.19 0.59  8.0682
 -47.8 0.19 0.61  8.0682
 -47.8 0.19 0.63  8.0682
 -47.8 0.19 0.65  8.0682
 -47.8 0.19 0.67  8.0682
 -47.8 0.19 0.69  8.0682
 -47.8 0.19 0.71  8.0682
 -47.8 0.19 0.73  8.0682
 -47.8 0.19 0.75  8.0682
 -47.8 0.19 0.77  8.0682
 -47.8 0.19 0.79  8.0682
 -47.8 0.19 0.81  8.0682
 -47.8 0.19 0.83  8.0682
 -47.8 0.19 0.85  8.0682
 -47.8 0.19 0.87  8.0682
 -47.8 0.19 0.89  8.0682
 -47.8 0.19 0.91  8.0682
 -47.8 0.19 0.93  8.0682
 -47.8 0.19 0.95  8.0682
 -47.8 0.19 0.97  8.0682
 -47.8 0.19 0.99  8.0682

 -47.8 0.21 0.01  8.0682
 -47.8 0.21 0.03  8.0682
 -47.8 0.21 0.05  8.0682
 -47.8 0.21 0.07  8.0682
 -47.8 0.21 0.09  8.0682
 -47.8 0.21 0.11  8.0682
 -47.8 0.21 0.13  8.0682
 -47.8 0.21 0.15  8.0682
 -47.8 0.21 0.17  8.0682
 -47.8 0.21 0.19  8.0682
 -47.8 0.21 0.21  8.0682
 -47.8 0.21 0.23  8.0682
 -47.8 0.21 0.25  8.0682
 -47.8 0.21 0.27  8.0682
 -47.8 0.21 0.29  8.0682
 -47.8 0.21 0.31  8.0682
 -47.8 0.21 0.33  8.0682
 -47.8 0.21 0.35  8.0682
 -47.8 0.21 0.37  8.0682
 -47.8 0.21 0.39  8.0682
 -47.8 0.21 0.41  8.0682
 -47.8 0.21 0.43  8.0682
 -47.8 0.21 0.45  8.0682
 -47.8 0.21 0.47  8.0682
 -47.8 0.21 0.49  8.0682
 -47.8 0.21 0.51  8.0682
 -47.8 0.21 0.53  8.0682
 -47.8 0.21 0.55  8.0682
 -47.8 0.21 0.57  8.0682
 -47.8 0.21 0.59  8.0682
 -47.8 0.21 0.61  8.0682
 -47.8 0.21 0.63  8.0682
 -47.8 0.21 0.65  8.0682
 -47.8 0.21 0.67  8.0682
 -47.8 0.21 0.69  8.0682
 -47.8 0.21 0.71  8.0682
 -47.8 0.21 0.73  8.0682
 -47.8 0.21 0.75  8.0682
 -47.8 0.21 0.77  8.0682
 -47.8 0.21 0.79  8.0682
 -47.8 0.21 0.81  8.0682
 -47.8 0.21 0.83  8.0682
 -47.8 0.21 0.85  8.0682
 -47.8 0.21 0.87  8.0682
 -47.8 0.21 0.89  8.0682
 -47.8 0.21 0.91  8.0682
 -47.8 0.21 0.93  8.0682
 -47.8 0.21 0.95  8.0682
 -47.8 0.21 0.97  8.0682
 -47.8 0.21 0.99  8.0682

 -47.8 0.23 0.01  8.0682
 -47.8 0.23 0.03  8.0682
 -47.8 0.23 0.05  8.0682
 -47.8 0.23 0.07  8.0682
 -47.8 0.23 0.09  8.0682
 -47.8 0.23 0.11  8.0682
 -47.8 0.23 0.13  8.0682
 -47.8 0.23 0.15  8.0682
 -47.8 0.23 0.17  8.0682
 -47.8 0.23 0.19  8.0682
 -47.8 0.23 0.21  8.0682
 -47.8 0.23 0.23  8.0682
 -47.8 0.23 0.25  8.0682
 -47.8 0.23 0.27  8.0682
 -47.8 0.23 0.29  8.0682
 -47.8 0.23 0.31  8.0682
 -47.8 0.23 0.33  8.0682
 -47.8 0.23 0.35  8.0682
 -47.8 0.23 0.37  8.0682
 -47.8 0.23 0.39  8.0682
 -47.8 0.23 0.41  8.0682
 -47.8 0.23 0.43  8.0682
 -47.8 0.23 0.45  8.0682
 -47.8 0.23 0.47  8.0682
 -47.8 0.23 0.49  8.0682
 -47.8 0.23 0.51  8.0682
 -47.8 0.23 0.53  8.0682
 -47.8 0.23 0.55  8.0682
 -47.8 0.23 0.57  8.0682
 -47.8 0.23 0.59  8.0682
 -47.8 0.23 0.61  8.0682
 -47.8 0.23 0.63  8.0682
 -47.8 0.23 0.65  8.0682
 -47.8 0.23 0.67  8.0682
 -47.8 0.23 0.69  8.0682
 -47.8 0.23 0.71  8.0682
 -47.8 0.23 0.73  8.0682
 -47.8 0.23 0.75  8.0682
 -47.8 0.23 0.77  8.0682
 -47.8 0.23 0.79  8.0682
 -47.8 0.23 0.81  8.0682
 -47.8 0.23 0.83  8.0682
 -47.8 0.23 0.85  8.0682
 -47.8 0.23 0.87  8.0682
 -47.8 0.23 0.89  8.0682
 -47.8 0.23 0.91  8.0682
 -47.8 0.23 0.93  8.0682
 -47.8 0.23 0.95  8.0682
 -47.8 0.23 0.97  8.0682
 -47.8 0.23 0.99  8.0682

 -47.8 0.25 0.01  8.0682
 -47.8 0.25 0.03  8.0682
 -47.8 0.25 0.05  8.0682
 -47.8 0.25 0.07  8.0682
 -47.8 0.25 0.09  8.0682
 -47.8 0.25 0.11  8.0682
 -47.8 0.25 0.13  8.0682
 -47.8 0.25 0.15  8.0682
 -47.8 0.25 0.17  8.0682
 -47.8 0.25 0.19  8.0682
 -47.8 0.25 0.21  8.0682
 -47.8 0.25 0.23  8.0682
 -47.8 0.25 0.25  8.0682
 -47.8 0.25 0.27  8.0682
 -47.8 0.25 0.29  8.0682
 -47.8 0.25 0.31  8.0682
 -47.8 0.25 0.33  8.0682
 -47.8 0.25 0.35  8.0682
 -47.8 0.25 0.37  8.0682
 -47.8 0.25 0.39  8.0682
 -47.8 0.25 0.41  8.0682
 -47.8 0.25 0.43  8.0682
 -47.8 0.25 0.45  8.0682
 -47.8 0.25 0.47  8.0682
 -47.8 0.25 0.49  8.0682
 -47.8 0.25 0.51  8.0682
 -47.8 0.25 0.53  8.0682
 -47.8 0.25 0.55  8.0682
 -47.8 0.25 0.57  8.0682
 -47.8 0.25 0.59  8.0682
 -47.8 0.25 0.61  8.0682
 -47.8 0.25 0.63  8.0682
 -47.8 0.25 0.65  8.0682
 -47.8 0.25 0.67  8.0682
 -47.8 0.25 0.69  8.0682
 -47.8 0.25 0.71  8.0682
 -47.8 0.25 0.73  8.0682
 -47.8 0.25 0.75  8.0682
 -47.8 0.25 0.77  8.0682
 -47.8 0.25 0.79  8.0682
 -47.8 0.25 0.81  8.0682
 -47.8 0.25 0.83  8.0682
 -47.8 0.25 0.85  8.0682
 -47.8 0.25 0.87  8.0682
 -47.8 0.25 0.89  8.0682
 -47.8 0.25 0.91  8.0682
 -47.8 0.25 0.93  8.0682
 -47.8 0.25 0.95  8.0682
 -47.8 0.25 0.97  8.0682
 -47.8 0.25 0.99  8.0682

 -47.8 0.27 0.01  8.0682
 -47.8 0.27 0.03  8.0682
 -47.8 0.27 0.05  8.0682
 -47.8 0.27 0.07  8.0682
 -47.8 0.27 0.09  8.0682
 -47.8 0.27 0.11  8.0682
 -47.8 0.27 0.13  8.0682
 -47.8 0.27 0.15  8.0682
 -47.8 0.27 0.17  8.0682
 -47.8 0.27 0.19  8.0682
 -47.8 0.27 0.21  8.0682
 -47.8 0.27 0.23  8.0682
 -47.8 0.27 0.25  8.0682
 -47.8 0.27 0.27  8.0682
 -47.8 0.27 0.29  8.0682
 -47.8 0.27 0.31  8.0682
 -47.8 0.27 0.33  8.0682
 -47.8 0.27 0.35  8.0682
 -47.8 0.27 0.37  8.0682
 -47.8 0.27 0.39  8.0682
 -47.8 0.27 0.41  8.0682
 -47.8 0.27 0.43  8.0682
 -47.8 0.27 0.45  8.0682
 -47.8 0.27 0.47  8.0682
 -47.8 0.27 0.49  8.0682
 -47.8 0.27 0.51  8.0682
 -47.8 0.27 0.53  8.0682
 -47.8 0.27 0.55  8.0682
 -47.8 0.27 0.57  8.0682
 -47.8 0.27 0.59  8.0682
 -47.8 0.27 0.61  8.0682
 -47.8 0.27 0.63  8.0682
 -47.8 0.27 0.65  8.0682
 -47.8 0.27 0.67  8.0682
 -47.8 0.27 0.69  8.0682
 -47.8 0.27 0.71  8.0682
 -47.8 0.27 0.73  8.0682
 -47.8 0.27 0.75  8.0682
 -47.8 0.27 0.77  8.0682
 -47.8 0.27 0.79  8.0682
 -47.8 0.27 0.81  8.0682
 -47.8 0.27 0.83  8.0682
 -47.8 0.27 0.85  8.0682
 -47.8 0.27 0.87  8.0682
 -47.8 0.27 0.89  8.0682
 -47.8 0.27 0.91  8.0682
 -47.8 0.27 0.93  8.0682
 -47.8 0.27 0.95  8.0682
 -47.8 0.27 0.97  8.0682
 -47.8 0.27 0.99  8.0682

 -47.8 0.29 0.01  8.0682
 -47.8 0.29 0.03  8.0682
 -47.8 0.29 0.05  8.0682
 -47.8 0.29 0.07  8.0682
 -47.8 0.29 0.09  8.0682
 -47.8 0.29 0.11  8.0682
 -47.8 0.29 0.13  8.0682
 -47.8 0.29 0.15  8.0682
 -47.8 0.29 0.17  8.0682
 -47.8 0.29 0.19  8.0682
 -47.8 0.29 0.21  8.0682
 -47.8 0.29 0.23  8.0682
 -47.8 0.29 0.25  8.0682
 -47.8 0.29 0.27  8.0682
 -47.8 0.29 0.29  8.0682
 -47.8 0.29 0.31  8.0682
 -47.8 0.29 0.33  8.0682
 -47.8 0.29 0.35  8.0682
 -47.8 0.29 0.37  8.0682
 -47.8 0.29 0.39  8.0682
 -47.8 0.29 0.41  8.0682
 -47.8 0.29 0.43  8.0682
 -47.8 0.29 0.45  8.0682
 -47.8 0.29 0.47  8.0682
 -47.8 0.29 0.49  8.0682
 -47.8 0.29 0.51  8.0682
 -47.8 0.29 0.53  8.0682
 -47.8 0.29 0.55  8.0682
 -47.8 0.29 0.57  8.0682
 -47.8 0.29 0.59  8.0682
 -47.8 0.29 0.61  8.0682
 -47.8 0.29 0.63  8.0682
 -47.8 0.29 0.65  8.0682
 -47.8 0.29 0.67  8.0682
 -47.8 0.29 0.69  8.0682
 -47.8 0.29 0.71  8.0682
 -47.8 0.29 0.73  8.0682
 -47.8 0.29 0.75  8.0682
 -47.8 0.29 0.77  8.0682
 -47.8 0.29 0.79  8.0682
 -47.8 0.29 0.81  8.0682
 -47.8 0.29 0.83  8.0682
 -47.8 0.29 0.85  8.0682
 -47.8 0.29 0.87  8.0682
 -47.8 0.29 0.89  8.0682
 -47.8 0.29 0.91  8.0682
 -47.8 0.29 0.93  8.0682
 -47.8 0.29 0.95  8.0682
 -47.8 0.29 0.97  8.0682
 -47.8 0.29 0.99  8.0682

 -47.8 0.31 0.01  8.0682
 -47.8 0.31 0.03  8.0682
 -47.8 0.31 0.05  8.0682
 -47.8 0.31 0.07  8.0682
 -47.8 0.31 0.09  8.0682
 -47.8 0.31 0.11  8.0682
 -47.8 0.31 0.13  8.0682
 -47.8 0.31 0.15  8.0682
 -47.8 0.31 0.17  8.0682
 -47.8 0.31 0.19  8.0682
 -47.8 0.31 0.21  8.0682
 -47.8 0.31 0.23  8.0682
 -47.8 0.31 0.25  8.0682
 -47.8 0.31 0.27  8.0682
 -47.8 0.31 0.29  8.0682
 -47.8 0.31 0.31  8.0682
 -47.8 0.31 0.33  8.0682
 -47.8 0.31 0.35  8.0682
 -47.8 0.31 0.37  8.0682
 -47.8 0.31 0.39  8.0682
 -47.8 0.31 0.41  8.0682
 -47.8 0.31 0.43  8.0682
 -47.8 0.31 0.45  8.0682
 -47.8 0.31 0.47  8.0682
 -47.8 0.31 0.49  8.0682
 -47.8 0.31 0.51  8.0682
 -47.8 0.31 0.53  8.0682
 -47.8 0.31 0.55  8.0682
 -47.8 0.31 0.57  8.0682
 -47.8 0.31 0.59  8.0682
 -47.8 0.31 0.61  8.0682
 -47.8 0.31 0.63  8.0682
 -47.8 0.31 0.65  8.0682
 -47.8 0.31 0.67  8.0682
 -47.8 0.31 0.69  8.0682
 -47.8 0.31 0.71  8.0682
 -47.8 0.31 0.73  8.0682
 -47.8 0.31 0.75  8.0682
 -47.8 0.31 0.77  8.0682
 -47.8 0.31 0.79  8.0682
 -47.8 0.31 0.81  8.0682
 -47.8 0.31 0.83  8.0682
 -47.8 0.31 0.85  8.0682
 -47.8 0.31 0.87  8.0682
 -47.8 0.31 0.89  8.0682
 -47.8 0.31 0.91  8.0682
 -47.8 0.31 0.93  8.0682
 -47.8 0.31 0.95  8.0682
 -47.8 0.31 0.97  8.0682
 -47.8 0.31 0.99  8.0682

 -47.8 0.33 0.01  8.0682
 -47.8 0.33 0.03  8.0682
 -47.8 0.33 0.05  8.0682
 -47.8 0.33 0.07  8.0682
 -47.8 0.33 0.09  8.0682
 -47.8 0.33 0.11  8.0682
 -47.8 0.33 0.13  8.0682
 -47.8 0.33 0.15  8.0682
 -47.8 0.33 0.17  8.0682
 -47.8 0.33 0.19  8.0682
 -47.8 0.33 0.21  8.0682
 -47.8 0.33 0.23  8.0682
 -47.8 0.33 0.25  8.0682
 -47.8 0.33 0.27  8.0682
 -47.8 0.33 0.29  8.0682
 -47.8 0.33 0.31  8.0682
 -47.8 0.33 0.33  8.0682
 -47.8 0.33 0.35  8.0682
 -47.8 0.33 0.37  8.0682
 -47.8 0.33 0.39  8.0682
 -47.8 0.33 0.41  8.0682
 -47.8 0.33 0.43  8.0682
 -47.8 0.33 0.45  8.0682
 -47.8 0.33 0.47  8.0682
 -47.8 0.33 0.49  8.0682
 -47.8 0.33 0.51  8.0682
 -47.8 0.33 0.53  8.0682
 -47.8 0.33 0.55  8.0682
 -47.8 0.33 0.57  8.0682
 -47.8 0.33 0.59  8.0682
 -47.8 0.33 0.61  8.0682
 -47.8 0.33 0.63  8.0682
 -47.8 0.33 0.65  8.0682
 -47.8 0.33 0.67  8.0682
 -47.8 0.33 0.69  8.0682
 -47.8 0.33 0.71  8.0682
 -47.8 0.33 0.73  8.0682
 -47.8 0.33 0.75  8.0682
 -47.8 0.33 0.77  8.0682
 -47.8 0.33 0.79  8.0682
 -47.8 0.33 0.81  8.0682
 -47.8 0.33 0.83  8.0682
 -47.8 0.33 0.85  8.0682
 -47.8 0.33 0.87  8.0682
 -47.8 0.33 0.89  8.0682
 -47.8 0.33 0.91  8.0682
 -47.8 0.33 0.93  8.0682
 -47.8 0.33 0.95  8.0682
 -47.8 0.33 0.97  8.0682
 -47.8 0.33 0.99  8.0682

 -47.8 0.35 0.01  8.0682
 -47.8 0.35 0.03  8.0682
 -47.8 0.35 0.05  8.0682
 -47.8 0.35 0.07  8.0682
 -47.8 0.35 0.09  8.0682
 -47.8 0.35 0.11  8.0682
 -47.8 0.35 0.13  8.0682
 -47.8 0.35 0.15  8.0682
 -47.8 0.35 0.17  8.0682
 -47.8 0.35 0.19  8.0682
 -47.8 0.35 0.21  8.0682
 -47.8 0.35 0.23  8.0682
 -47.8 0.35 0.25  8.0682
 -47.8 0.35 0.27  8.0682
 -47.8 0.35 0.29  8.0682
 -47.8 0.35 0.31  8.0682
 -47.8 0.35 0.33  8.0682
 -47.8 0.35 0.35  8.0682
 -47.8 0.35 0.37  8.0682
 -47.8 0.35 0.39  8.0682
 -47.8 0.35 0.41  8.0682
 -47.8 0.35 0.43  8.0682
 -47.8 0.35 0.45  8.0682
 -47.8 0.35 0.47  8.0682
 -47.8 0.35 0.49  8.0682
 -47.8 0.35 0.51  8.0682
 -47.8 0.35 0.53  8.0682
 -47.8 0.35 0.55  8.0682
 -47.8 0.35 0.57  8.0682
 -47.8 0.35 0.59  8.0682
 -47.8 0.35 0.61  8.0682
 -47.8 0.35 0.63  8.0682
 -47.8 0.35 0.65  8.0682
 -47.8 0.35 0.67  8.0682
 -47.8 0.35 0.69  8.0682
 -47.8 0.35 0.71  8.0682
 -47.8 0.35 0.73  8.0682
 -47.8 0.35 0.75  8.0682
 -47.8 0.35 0.77  8.0682
 -47.8 0.35 0.79  8.0682
 -47.8 0.35 0.81  8.0682
 -47.8 0.35 0.83  8.0682
 -47.8 0.35 0.85  8.0682
 -47.8 0.35 0.87  8.0682
 -47.8 0.35 0.89  8.0682
 -47.8 0.35 0.91  8.0682
 -47.8 0.35 0.93  8.0682
 -47.8 0.35 0.95  8.0682
 -47.8 0.35 0.97  8.0682
 -47.8 0.35 0.99  8.0682

 -47.8 0.37 0.01  8.0682
 -47.8 0.37 0.03  8.0682
 -47.8 0.37 0.05  8.0682
 -47.8 0.37 0.07  8.0682
 -47.8 0.37 0.09  8.0682
 -47.8 0.37 0.11  8.0682
 -47.8 0.37 0.13  8.0682
 -47.8 0.37 0.15  8.0682
 -47.8 0.37 0.17  8.0682
 -47.8 0.37 0.19  8.0682
 -47.8 0.37 0.21  8.0682
 -47.8 0.37 0.23  8.0682
 -47.8 0.37 0.25  8.0682
 -47.8 0.37 0.27  8.0682
 -47.8 0.37 0.29  8.0682
 -47.8 0.37 0.31  8.0682
 -47.8 0.37 0.33  8.0682
 -47.8 0.37 0.35  8.0682
 -47.8 0.37 0.37  8.0682
 -47.8 0.37 0.39  8.0682
 -47.8 0.37 0.41  8.0682
 -47.8 0.37 0.43  8.0682
 -47.8 0.37 0.45  8.0682
 -47.8 0.37 0.47  8.0682
 -47.8 0.37 0.49  8.0682
 -47.8 0.37 0.51  8.0682
 -47.8 0.37 0.53  8.0682
 -47.8 0.37 0.55  8.0682
 -47.8 0.37 0.57  8.0682
 -47.8 0.37 0.59  8.0682
 -47.8 0.37 0.61  8.0682
 -47.8 0.37 0.63  8.0682
 -47.8 0.37 0.65  8.0682
 -47.8 0.37 0.67  8.0682
 -47.8 0.37 0.69  8.0682
 -47.8 0.37 0.71  8.0682
 -47.8 0.37 0.73  8.0682
 -47.8 0.37 0.75  8.0682
 -47.8 0.37 0.77  8.0682
 -47.8 0.37 0.79  8.0682
 -47.8 0.37 0.81  8.0682
 -47.8 0.37 0.83  8.0682
 -47.8 0.37 0.85  8.0682
 -47.8 0.37 0.87  8.0682
 -47.8 0.37 0.89  8.0682
 -47.8 0.37 0.91  8.0682
 -47.8 0.37 0.93  8.0682
 -47.8 0.37 0.95  8.0682
 -47.8 0.37 0.97  8.0682
 -47.8 0.37 0.99  8.0682

 -47.8 0.39 0.01  8.0682
 -47.8 0.39 0.03  8.0682
 -47.8 0.39 0.05  8.0682
 -47.8 0.39 0.07  8.0682
 -47.8 0.39 0.09  8.0682
 -47.8 0.39 0.11  8.0682
 -47.8 0.39 0.13  8.0682
 -47.8 0.39 0.15  8.0682
 -47.8 0.39 0.17  8.0682
 -47.8 0.39 0.19  8.0682
 -47.8 0.39 0.21  8.0682
 -47.8 0.39 0.23  8.0682
 -47.8 0.39 0.25  8.0682
 -47.8 0.39 0.27  8.0682
 -47.8 0.39 0.29  8.0682
 -47.8 0.39 0.31  8.0682
 -47.8 0.39 0.33  8.0682
 -47.8 0.39 0.35  8.0682
 -47.8 0.39 0.37  8.0682
 -47.8 0.39 0.39  8.0682
 -47.8 0.39 0.41  8.0682
 -47.8 0.39 0.43  8.0682
 -47.8 0.39 0.45  8.0682
 -47.8 0.39 0.47  8.0682
 -47.8 0.39 0.49  8.0682
 -47.8 0.39 0.51  8.0682
 -47.8 0.39 0.53  8.0682
 -47.8 0.39 0.55  8.0682
 -47.8 0.39 0.57  8.0682
 -47.8 0.39 0.59  8.0682
 -47.8 0.39 0.61  8.0682
 -47.8 0.39 0.63  8.0682
 -47.8 0.39 0.65  8.0682
 -47.8 0.39 0.67  8.0682
 -47.8 0.39 0.69  8.0682
 -47.8 0.39 0.71  8.0682
 -47.8 0.39 0.73  8.0682
 -47.8 0.39 0.75  8.0682
 -47.8 0.39 0.77  8.0682
 -47.8 0.39 0.79  8.0682
 -47.8 0.39 0.81  8.0682
 -47.8 0.39 0.83  8.0682
 -47.8 0.39 0.85  8.0682
 -47.8 0.39 0.87  8.0682
 -47.8 0.39 0.89  8.0682
 -47.8 0.39 0.91  8.0682
 -47.8 0.39 0.93  8.0682
 -47.8 0.39 0.95  8.0682
 -47.8 0.39 0.97  8.0682
 -47.8 0.39 0.99  8.0682

 -47.8 0.41 0.01  8.0682
 -47.8 0.41 0.03  8.0682
 -47.8 0.41 0.05  8.0682
 -47.8 0.41 0.07  8.0682
 -47.8 0.41 0.09  8.0682
 -47.8 0.41 0.11  8.0682
 -47.8 0.41 0.13  8.0682
 -47.8 0.41 0.15  8.0682
 -47.8 0.41 0.17  8.0682
 -47.8 0.41 0.19  8.0682
 -47.8 0.41 0.21  8.0682
 -47.8 0.41 0.23  8.0682
 -47.8 0.41 0.25  8.0682
 -47.8 0.41 0.27  8.0682
 -47.8 0.41 0.29  8.0682
 -47.8 0.41 0.31  8.0682
 -47.8 0.41 0.33  8.0682
 -47.8 0.41 0.35  8.0682
 -47.8 0.41 0.37  8.0682
 -47.8 0.41 0.39  8.0682
 -47.8 0.41 0.41  8.0682
 -47.8 0.41 0.43  8.0682
 -47.8 0.41 0.45  8.0682
 -47.8 0.41 0.47  8.0682
 -47.8 0.41 0.49  8.0682
 -47.8 0.41 0.51  8.0682
 -47.8 0.41 0.53  8.0682
 -47.8 0.41 0.55  8.0682
 -47.8 0.41 0.57  8.0682
 -47.8 0.41 0.59  8.0682
 -47.8 0.41 0.61  8.0682
 -47.8 0.41 0.63  8.0682
 -47.8 0.41 0.65  8.0682
 -47.8 0.41 0.67  8.0682
 -47.8 0.41 0.69  8.0682
 -47.8 0.41 0.71  8.0682
 -47.8 0.41 0.73  8.0682
 -47.8 0.41 0.75  8.0682
 -47.8 0.41 0.77  8.0682
 -47.8 0.41 0.79  8.0682
 -47.8 0.41 0.81  8.0682
 -47.8 0.41 0.83  8.0682
 -47.8 0.41 0.85  8.0682
 -47.8 0.41 0.87  8.0682
 -47.8 0.41 0.89  8.0682
 -47.8 0.41 0.91  8.0682
 -47.8 0.41 0.93  8.0682
 -47.8 0.41 0.95  8.0682
 -47.8 0.41 0.97  8.0682
 -47.8 0.41 0.99  8.0682

 -47.8 0.43 0.01  8.0682
 -47.8 0.43 0.03  8.0682
 -47.8 0.43 0.05  8.0682
 -47.8 0.43 0.07  8.0682
 -47.8 0.43 0.09  8.0682
 -47.8 0.43 0.11  8.0682
 -47.8 0.43 0.13  8.0682
 -47.8 0.43 0.15  8.0682
 -47.8 0.43 0.17  8.0682
 -47.8 0.43 0.19  8.0682
 -47.8 0.43 0.21  8.0682
 -47.8 0.43 0.23  8.0682
 -47.8 0.43 0.25  8.0682
 -47.8 0.43 0.27  8.0682
 -47.8 0.43 0.29  8.0682
 -47.8 0.43 0.31  8.0682
 -47.8 0.43 0.33  8.0682
 -47.8 0.43 0.35  8.0682
 -47.8 0.43 0.37  8.0682
 -47.8 0.43 0.39  8.0682
 -47.8 0.43 0.41  8.0682
 -47.8 0.43 0.43  8.0682
 -47.8 0.43 0.45  8.0682
 -47.8 0.43 0.47  8.0682
 -47.8 0.43 0.49  8.0682
 -47.8 0.43 0.51  8.0682
 -47.8 0.43 0.53  8.0682
 -47.8 0.43 0.55  8.0682
 -47.8 0.43 0.57  8.0682
 -47.8 0.43 0.59  8.0682
 -47.8 0.43 0.61  8.0682
 -47.8 0.43 0.63  8.0682
 -47.8 0.43 0.65  8.0682
 -47.8 0.43 0.67  8.0682
 -47.8 0.43 0.69  8.0682
 -47.8 0.43 0.71  8.0682
 -47.8 0.43 0.73  8.0682
 -47.8 0.43 0.75  8.0682
 -47.8 0.43 0.77  8.0682
 -47.8 0.43 0.79  8.0682
 -47.8 0.43 0.81  8.0682
 -47.8 0.43 0.83  8.0682
 -47.8 0.43 0.85  8.0682
 -47.8 0.43 0.87  8.0682
 -47.8 0.43 0.89  8.0682
 -47.8 0.43 0.91  8.0682
 -47.8 0.43 0.93  8.0682
 -47.8 0.43 0.95  8.0682
 -47.8 0.43 0.97  8.0682
 -47.8 0.43 0.99  8.0682

 -47.8 0.45 0.01  8.0682
 -47.8 0.45 0.03  8.0682
 -47.8 0.45 0.05  8.0682
 -47.8 0.45 0.07  8.0682
 -47.8 0.45 0.09  8.0682
 -47.8 0.45 0.11  8.0682
 -47.8 0.45 0.13  8.0682
 -47.8 0.45 0.15  8.0682
 -47.8 0.45 0.17  8.0682
 -47.8 0.45 0.19  8.0682
 -47.8 0.45 0.21  8.0682
 -47.8 0.45 0.23  8.0682
 -47.8 0.45 0.25  8.0682
 -47.8 0.45 0.27  8.0682
 -47.8 0.45 0.29  8.0682
 -47.8 0.45 0.31  8.0682
 -47.8 0.45 0.33  8.0682
 -47.8 0.45 0.35  8.0682
 -47.8 0.45 0.37  8.0682
 -47.8 0.45 0.39  8.0682
 -47.8 0.45 0.41  8.0682
 -47.8 0.45 0.43  8.0682
 -47.8 0.45 0.45  8.0682
 -47.8 0.45 0.47  8.0682
 -47.8 0.45 0.49  8.0682
 -47.8 0.45 0.51  8.0682
 -47.8 0.45 0.53  8.0682
 -47.8 0.45 0.55  8.0682
 -47.8 0.45 0.57  8.0682
 -47.8 0.45 0.59  8.0682
 -47.8 0.45 0.61  8.0682
 -47.8 0.45 0.63  8.0682
 -47.8 0.45 0.65  8.0682
 -47.8 0.45 0.67  8.0682
 -47.8 0.45 0.69  8.0682
 -47.8 0.45 0.71  8.0682
 -47.8 0.45 0.73  8.0682
 -47.8 0.45 0.75  8.0682
 -47.8 0.45 0.77  8.0682
 -47.8 0.45 0.79  8.0682
 -47.8 0.45 0.81  8.0682
 -47.8 0.45 0.83  8.0682
 -47.8 0.45 0.85  8.0682
 -47.8 0.45 0.87  8.0682
 -47.8 0.45 0.89  8.0682
 -47.8 0.45 0.91  8.0682
 -47.8 0.45 0.93  8.0682
 -47.8 0.45 0.95  8.0682
 -47.8 0.45 0.97  8.0682
 -47.8 0.45 0.99  8.0682

 -47.8 0.47 0.01  8.0682
 -47.8 0.47 0.03  8.0682
 -47.8 0.47 0.05  8.0682
 -47.8 0.47 0.07  8.0682
 -47.8 0.47 0.09  8.0682
 -47.8 0.47 0.11  8.0682
 -47.8 0.47 0.13  8.0682
 -47.8 0.47 0.15  8.0682
 -47.8 0.47 0.17  8.0682
 -47.8 0.47 0.19  8.0682
 -47.8 0.47 0.21  8.0682
 -47.8 0.47 0.23  8.0682
 -47.8 0.47 0.25  8.0682
 -47.8 0.47 0.27  8.0682
 -47.8 0.47 0.29  8.0682
 -47.8 0.47 0.31  8.0682
 -47.8 0.47 0.33  8.0682
 -47.8 0.47 0.35  8.0682
 -47.8 0.47 0.37  8.0682
 -47.8 0.47 0.39  8.0682
 -47.8 0.47 0.41  8.0682
 -47.8 0.47 0.43  8.0682
 -47.8 0.47 0.45  8.0682
 -47.8 0.47 0.47  8.0682
 -47.8 0.47 0.49  8.0682
 -47.8 0.47 0.51  8.0682
 -47.8 0.47 0.53  8.0682
 -47.8 0.47 0.55  8.0682
 -47.8 0.47 0.57  8.0682
 -47.8 0.47 0.59  8.0682
 -47.8 0.47 0.61  8.0682
 -47.8 0.47 0.63  8.0682
 -47.8 0.47 0.65  8.0682
 -47.8 0.47 0.67  8.0682
 -47.8 0.47 0.69  8.0682
 -47.8 0.47 0.71  8.0682
 -47.8 0.47 0.73  8.0682
 -47.8 0.47 0.75  8.0682
 -47.8 0.47 0.77  8.0682
 -47.8 0.47 0.79  8.0682
 -47.8 0.47 0.81  8.0682
 -47.8 0.47 0.83  8.0682
 -47.8 0.47 0.85  8.0682
 -47.8 0.47 0.87  8.0682
 -47.8 0.47 0.89  8.0682
 -47.8 0.47 0.91  8.0682
 -47.8 0.47 0.93  8.0682
 -47.8 0.47 0.95  8.0682
 -47.8 0.47 0.97  8.0682
 -47.8 0.47 0.99  8.0682

 -47.8 0.49 0.01  8.0682
 -47.8 0.49 0.03  8.0682
 -47.8 0.49 0.05  8.0682
 -47.8 0.49 0.07  8.0682
 -47.8 0.49 0.09  8.0682
 -47.8 0.49 0.11  8.0682
 -47.8 0.49 0.13  8.0682
 -47.8 0.49 0.15  8.0682
 -47.8 0.49 0.17  8.0682
 -47.8 0.49 0.19  8.0682
 -47.8 0.49 0.21  8.0682
 -47.8 0.49 0.23  8.0682
 -47.8 0.49 0.25  8.0682
 -47.8 0.49 0.27  8.0682
 -47.8 0.49 0.29  8.0682
 -47.8 0.49 0.31  8.0682
 -47.8 0.49 0.33  8.0682
 -47.8 0.49 0.35  8.0682
 -47.8 0.49 0.37  8.0682
 -47.8 0.49 0.39  8.0682
 -47.8 0.49 0.41  8.0682
 -47.8 0.49 0.43  8.0682
 -47.8 0.49 0.45  8.0682
 -47.8 0.49 0.47  8.0682
 -47.8 0.49 0.49  8.0682
 -47.8 0.49 0.51  8.0682
 -47.8 0.49 0.53  8.0682
 -47.8 0.49 0.55  8.0682
 -47.8 0.49 0.57  8.0682
 -47.8 0.49 0.59  8.0682
 -47.8 0.49 0.61  8.0682
 -47.8 0.49 0.63  8.0682
 -47.8 0.49 0.65  8.0682
 -47.8 0.49 0.67  8.0682
 -47.8 0.49 0.69  8.0682
 -47.8 0.49 0.71  8.0682
 -47.8 0.49 0.73  8.0682
 -47.8 0.49 0.75  8.0682
 -47.8 0.49 0.77  8.0682
 -47.8 0.49 0.79  8.0682
 -47.8 0.49 0.81  8.0682
 -47.8 0.49 0.83  8.0682
 -47.8 0.49 0.85  8.0682
 -47.8 0.49 0.87  8.0682
 -47.8 0.49 0.89  8.0682
 -47.8 0.49 0.91  8.0682
 -47.8 0.49 0.93  8.0682
 -47.8 0.49 0.95  8.0682
 -47.8 0.49 0.97  8.0682
 -47.8 0.49 0.99  8.0682

 -47.8 0.51 0.01  8.0682
 -47.8 0.51 0.03  8.0682
 -47.8 0.51 0.05  8.0682
 -47.8 0.51 0.07  8.0682
 -47.8 0.51 0.09  8.0682
 -47.8 0.51 0.11  8.0682
 -47.8 0.51 0.13  8.0682
 -47.8 0.51 0.15  8.0682
 -47.8 0.51 0.17  8.0682
 -47.8 0.51 0.19  8.0682
 -47.8 0.51 0.21  8.0682
 -47.8 0.51 0.23  8.0682
 -47.8 0.51 0.25  8.0682
 -47.8 0.51 0.27  8.0682
 -47.8 0.51 0.29  8.0682
 -47.8 0.51 0.31  8.0682
 -47.8 0.51 0.33  8.0682
 -47.8 0.51 0.35  8.0682
 -47.8 0.51 0.37  8.0682
 -47.8 0.51 0.39  8.0682
 -47.8 0.51 0.41  8.0682
 -47.8 0.51 0.43  8.0682
 -47.8 0.51 0.45  8.0682
 -47.8 0.51 0.47  8.0682
 -47.8 0.51 0.49  8.0682
 -47.8 0.51 0.51  8.0682
 -47.8 0.51 0.53  8.0682
 -47.8 0.51 0.55  8.0682
 -47.8 0.51 0.57  8.0682
 -47.8 0.51 0.59  8.0682
 -47.8 0.51 0.61  8.0682
 -47.8 0.51 0.63  8.0682
 -47.8 0.51 0.65  8.0682
 -47.8 0.51 0.67  8.0682
 -47.8 0.51 0.69  8.0682
 -47.8 0.51 0.71  8.0682
 -47.8 0.51 0.73  8.0682
 -47.8 0.51 0.75  8.0682
 -47.8 0.51 0.77  8.0682
 -47.8 0.51 0.79  8.0682
 -47.8 0.51 0.81  8.0682
 -47.8 0.51 0.83  8.0682
 -47.8 0.51 0.85  8.0682
 -47.8 0.51 0.87  8.0682
 -47.8 0.51 0.89  8.0682
 -47.8 0.51 0.91  8.0682
 -47.8 0.51 0.93  8.0682
 -47.8 0.51 0.95  8.0682
 -47.8 0.51 0.97  8.0682
 -47.8 0.51 0.99  8.0682

 -47.8 0.53 0.01  8.0682
 -47.8 0.53 0.03  8.0682
 -47.8 0.53 0.05  8.0682
 -47.8 0.53 0.07  8.0682
 -47.8 0.53 0.09  8.0682
 -47.8 0.53 0.11  8.0682
 -47.8 0.53 0.13  8.0682
 -47.8 0.53 0.15  8.0682
 -47.8 0.53 0.17  8.0682
 -47.8 0.53 0.19  8.0682
 -47.8 0.53 0.21  8.0682
 -47.8 0.53 0.23  8.0682
 -47.8 0.53 0.25  8.0682
 -47.8 0.53 0.27  8.0682
 -47.8 0.53 0.29  8.0682
 -47.8 0.53 0.31  8.0682
 -47.8 0.53 0.33  8.0682
 -47.8 0.53 0.35  8.0682
 -47.8 0.53 0.37  8.0682
 -47.8 0.53 0.39  8.0682
 -47.8 0.53 0.41  8.0682
 -47.8 0.53 0.43  8.0682
 -47.8 0.53 0.45  8.0682
 -47.8 0.53 0.47  8.0682
 -47.8 0.53 0.49  8.0682
 -47.8 0.53 0.51  8.0682
 -47.8 0.53 0.53  8.0682
 -47.8 0.53 0.55  8.0682
 -47.8 0.53 0.57  8.0682
 -47.8 0.53 0.59  8.0682
 -47.8 0.53 0.61  8.0682
 -47.8 0.53 0.63  8.0682
 -47.8 0.53 0.65  8.0682
 -47.8 0.53 0.67  8.0682
 -47.8 0.53 0.69  8.0682
 -47.8 0.53 0.71  8.0682
 -47.8 0.53 0.73  8.0682
 -47.8 0.53 0.75  8.0682
 -47.8 0.53 0.77  8.0682
 -47.8 0.53 0.79  8.0682
 -47.8 0.53 0.81  8.0682
 -47.8 0.53 0.83  8.0682
 -47.8 0.53 0.85  8.0682
 -47.8 0.53 0.87  8.0682
 -47.8 0.53 0.89  8.0682
 -47.8 0.53 0.91  8.0682
 -47.8 0.53 0.93  8.0682
 -47.8 0.53 0.95  8.0682
 -47.8 0.53 0.97  8.0682
 -47.8 0.53 0.99  8.0682

 -47.8 0.55 0.01  8.0682
 -47.8 0.55 0.03  8.0682
 -47.8 0.55 0.05  8.0682
 -47.8 0.55 0.07  8.0682
 -47.8 0.55 0.09  8.0682
 -47.8 0.55 0.11  8.0682
 -47.8 0.55 0.13  8.0682
 -47.8 0.55 0.15  8.0682
 -47.8 0.55 0.17  8.0682
 -47.8 0.55 0.19  8.0682
 -47.8 0.55 0.21  8.0682
 -47.8 0.55 0.23  8.0682
 -47.8 0.55 0.25  8.0682
 -47.8 0.55 0.27  8.0682
 -47.8 0.55 0.29  8.0682
 -47.8 0.55 0.31  8.0682
 -47.8 0.55 0.33  8.0682
 -47.8 0.55 0.35  8.0682
 -47.8 0.55 0.37  8.0682
 -47.8 0.55 0.39  8.0682
 -47.8 0.55 0.41  8.0682
 -47.8 0.55 0.43  8.0682
 -47.8 0.55 0.45  8.0682
 -47.8 0.55 0.47  8.0682
 -47.8 0.55 0.49  8.0682
 -47.8 0.55 0.51  8.0682
 -47.8 0.55 0.53  8.0682
 -47.8 0.55 0.55  8.0682
 -47.8 0.55 0.57  8.0682
 -47.8 0.55 0.59  8.0682
 -47.8 0.55 0.61  8.0682
 -47.8 0.55 0.63  8.0682
 -47.8 0.55 0.65  8.0682
 -47.8 0.55 0.67  8.0682
 -47.8 0.55 0.69  8.0682
 -47.8 0.55 0.71  8.0682
 -47.8 0.55 0.73  8.0682
 -47.8 0.55 0.75  8.0682
 -47.8 0.55 0.77  8.0682
 -47.8 0.55 0.79  8.0682
 -47.8 0.55 0.81  8.0682
 -47.8 0.55 0.83  8.0682
 -47.8 0.55 0.85  8.0682
 -47.8 0.55 0.87  8.0682
 -47.8 0.55 0.89  8.0682
 -47.8 0.55 0.91  8.0682
 -47.8 0.55 0.93  8.0682
 -47.8 0.55 0.95  8.0682
 -47.8 0.55 0.97  8.0682
 -47.8 0.55 0.99  8.0682

 -47.8 0.57 0.01  8.0682
 -47.8 0.57 0.03  8.0682
 -47.8 0.57 0.05  8.0682
 -47.8 0.57 0.07  8.0682
 -47.8 0.57 0.09  8.0682
 -47.8 0.57 0.11  8.0682
 -47.8 0.57 0.13  8.0682
 -47.8 0.57 0.15  8.0682
 -47.8 0.57 0.17  8.0682
 -47.8 0.57 0.19  8.0682
 -47.8 0.57 0.21  8.0682
 -47.8 0.57 0.23  8.0682
 -47.8 0.57 0.25  8.0682
 -47.8 0.57 0.27  8.0682
 -47.8 0.57 0.29  8.0682
 -47.8 0.57 0.31  8.0682
 -47.8 0.57 0.33  8.0682
 -47.8 0.57 0.35  8.0682
 -47.8 0.57 0.37  8.0682
 -47.8 0.57 0.39  8.0682
 -47.8 0.57 0.41  8.0682
 -47.8 0.57 0.43  8.0682
 -47.8 0.57 0.45  8.0682
 -47.8 0.57 0.47  8.0682
 -47.8 0.57 0.49  8.0682
 -47.8 0.57 0.51  8.0682
 -47.8 0.57 0.53  8.0682
 -47.8 0.57 0.55  8.0682
 -47.8 0.57 0.57  8.0682
 -47.8 0.57 0.59  8.0682
 -47.8 0.57 0.61  8.0682
 -47.8 0.57 0.63  8.0682
 -47.8 0.57 0.65  8.0682
 -47.8 0.57 0.67  8.0682
 -47.8 0.57 0.69  8.0682
 -47.8 0.57 0.71  8.0682
 -47.8 0.57 0.73  8.0682
 -47.8 0.57 0.75  8.0682
 -47.8 0.57 0.77  8.0682
 -47.8 0.57 0.79  8.0682
 -47.8 0.57 0.81  8.0682
 -47.8 0.57 0.83  8.0682
 -47.8 0.57 0.85  8.0682
 -47.8 0.57 0.87  8.0682
 -47.8 0.57 0.89  8.0682
 -47.8 0.57 0.91  8.0682
 -47.8 0.57 0.93  8.0682
 -47.8 0.57 0.95  8.0682
 -47.8 0.57 0.97  8.0682
 -47.8 0.57 0.99  8.0682

 -47.8 0.59 0.01  8.0682
 -47.8 0.59 0.03  8.0682
 -47.8 0.59 0.05  8.0682
 -47.8 0.59 0.07  8.0682
 -47.8 0.59 0.09  8.0682
 -47.8 0.59 0.11  8.0682
 -47.8 0.59 0.13  8.0682
 -47.8 0.59 0.15  8.0682
 -47.8 0.59 0.17  8.0682
 -47.8 0.59 0.19  8.0682
 -47.8 0.59 0.21  8.0682
 -47.8 0.59 0.23  8.0682
 -47.8 0.59 0.25  8.0682
 -47.8 0.59 0.27  8.0682
 -47.8 0.59 0.29  8.0682
 -47.8 0.59 0.31  8.0682
 -47.8 0.59 0.33  8.0682
 -47.8 0.59 0.35  8.0682
 -47.8 0.59 0.37  8.0682
 -47.8 0.59 0.39  8.0682
 -47.8 0.59 0.41  8.0682
 -47.8 0.59 0.43  8.0682
 -47.8 0.59 0.45  8.0682
 -47.8 0.59 0.47  8.0682
 -47.8 0.59 0.49  8.0682
 -47.8 0.59 0.51  8.0682
 -47.8 0.59 0.53  8.0682
 -47.8 0.59 0.55  8.0682
 -47.8 0.59 0.57  8.0682
 -47.8 0.59 0.59  8.0682
 -47.8 0.59 0.61  8.0682
 -47.8 0.59 0.63  8.0682
 -47.8 0.59 0.65  8.0682
 -47.8 0.59 0.67  8.0682
 -47.8 0.59 0.69  8.0682
 -47.8 0.59 0.71  8.0682
 -47.8 0.59 0.73  8.0682
 -47.8 0.59 0.75  8.0682
 -47.8 0.59 0.77  8.0682
 -47.8 0.59 0.79  8.0682
 -47.8 0.59 0.81  8.0682
 -47.8 0.59 0.83  8.0682
 -47.8 0.59 0.85  8.0682
 -47.8 0.59 0.87  8.0682
 -47.8 0.59 0.89  8.0682
 -47.8 0.59 0.91  8.0682
 -47.8 0.59 0.93  8.0682
 -47.8 0.59 0.95  8.0682
 -47.8 0.59 0.97  8.0682
 -47.8 0.59 0.99  8.0682

 -47.8 0.61 0.01  8.0682
 -47.8 0.61 0.03  8.0682
 -47.8 0.61 0.05  8.0682
 -47.8 0.61 0.07  8.0682
 -47.8 0.61 0.09  8.0682
 -47.8 0.61 0.11  8.0682
 -47.8 0.61 0.13  8.0682
 -47.8 0.61 0.15  8.0682
 -47.8 0.61 0.17  8.0682
 -47.8 0.61 0.19  8.0682
 -47.8 0.61 0.21  8.0682
 -47.8 0.61 0.23  8.0682
 -47.8 0.61 0.25  8.0682
 -47.8 0.61 0.27  8.0682
 -47.8 0.61 0.29  8.0682
 -47.8 0.61 0.31  8.0682
 -47.8 0.61 0.33  8.0682
 -47.8 0.61 0.35  8.0682
 -47.8 0.61 0.37  8.0682
 -47.8 0.61 0.39  8.0682
 -47.8 0.61 0.41  8.0682
 -47.8 0.61 0.43  8.0682
 -47.8 0.61 0.45  8.0682
 -47.8 0.61 0.47  8.0682
 -47.8 0.61 0.49  8.0682
 -47.8 0.61 0.51  8.0682
 -47.8 0.61 0.53  8.0682
 -47.8 0.61 0.55  8.0682
 -47.8 0.61 0.57  8.0682
 -47.8 0.61 0.59  8.0682
 -47.8 0.61 0.61  8.0682
 -47.8 0.61 0.63  8.0682
 -47.8 0.61 0.65  8.0682
 -47.8 0.61 0.67  8.0682
 -47.8 0.61 0.69  8.0682
 -47.8 0.61 0.71  8.0682
 -47.8 0.61 0.73  8.0682
 -47.8 0.61 0.75  8.0682
 -47.8 0.61 0.77  8.0682
 -47.8 0.61 0.79  8.0682
 -47.8 0.61 0.81  8.0682
 -47.8 0.61 0.83  8.0682
 -47.8 0.61 0.85  8.0682
 -47.8 0.61 0.87  8.0682
 -47.8 0.61 0.89  8.0682
 -47.8 0.61 0.91  8.0682
 -47.8 0.61 0.93  8.0682
 -47.8 0.61 0.95  8.0682
 -47.8 0.61 0.97  8.0682
 -47.8 0.61 0.99  8.0682

 -47.8 0.63 0.01  8.0682
 -47.8 0.63 0.03  8.0682
 -47.8 0.63 0.05  8.0682
 -47.8 0.63 0.07  8.0682
 -47.8 0.63 0.09  8.0682
 -47.8 0.63 0.11  8.0682
 -47.8 0.63 0.13  8.0682
 -47.8 0.63 0.15  8.0682
 -47.8 0.63 0.17  8.0682
 -47.8 0.63 0.19  8.0682
 -47.8 0.63 0.21  8.0682
 -47.8 0.63 0.23  8.0682
 -47.8 0.63 0.25  8.0682
 -47.8 0.63 0.27  8.0682
 -47.8 0.63 0.29  8.0682
 -47.8 0.63 0.31  8.0682
 -47.8 0.63 0.33  8.0682
 -47.8 0.63 0.35  8.0682
 -47.8 0.63 0.37  8.0682
 -47.8 0.63 0.39  8.0682
 -47.8 0.63 0.41  8.0682
 -47.8 0.63 0.43  8.0682
 -47.8 0.63 0.45  8.0682
 -47.8 0.63 0.47  8.0682
 -47.8 0.63 0.49  8.0682
 -47.8 0.63 0.51  8.0682
 -47.8 0.63 0.53  8.0682
 -47.8 0.63 0.55  8.0682
 -47.8 0.63 0.57  8.0682
 -47.8 0.63 0.59  8.0682
 -47.8 0.63 0.61  8.0682
 -47.8 0.63 0.63  8.0682
 -47.8 0.63 0.65  8.0682
 -47.8 0.63 0.67  8.0682
 -47.8 0.63 0.69  8.0682
 -47.8 0.63 0.71  8.0682
 -47.8 0.63 0.73  8.0682
 -47.8 0.63 0.75  8.0682
 -47.8 0.63 0.77  8.0682
 -47.8 0.63 0.79  8.0682
 -47.8 0.63 0.81  8.0682
 -47.8 0.63 0.83  8.0682
 -47.8 0.63 0.85  8.0682
 -47.8 0.63 0.87  8.0682
 -47.8 0.63 0.89  8.0682
 -47.8 0.63 0.91  8.0682
 -47.8 0.63 0.93  8.0682
 -47.8 0.63 0.95  8.0682
 -47.8 0.63 0.97  8.0682
 -47.8 0.63 0.99  8.0682

 -47.8 0.65 0.01  8.0682
 -47.8 0.65 0.03  8.0682
 -47.8 0.65 0.05  8.0682
 -47.8 0.65 0.07  8.0682
 -47.8 0.65 0.09  8.0682
 -47.8 0.65 0.11  8.0682
 -47.8 0.65 0.13  8.0682
 -47.8 0.65 0.15  8.0682
 -47.8 0.65 0.17  8.0682
 -47.8 0.65 0.19  8.0682
 -47.8 0.65 0.21  8.0682
 -47.8 0.65 0.23  8.0682
 -47.8 0.65 0.25  8.0682
 -47.8 0.65 0.27  8.0682
 -47.8 0.65 0.29  8.0682
 -47.8 0.65 0.31  8.0682
 -47.8 0.65 0.33  8.0682
 -47.8 0.65 0.35  8.0682
 -47.8 0.65 0.37  8.0682
 -47.8 0.65 0.39  8.0682
 -47.8 0.65 0.41  8.0682
 -47.8 0.65 0.43  8.0682
 -47.8 0.65 0.45  8.0682
 -47.8 0.65 0.47  8.0682
 -47.8 0.65 0.49  8.0682
 -47.8 0.65 0.51  8.0682
 -47.8 0.65 0.53  8.0682
 -47.8 0.65 0.55  8.0682
 -47.8 0.65 0.57  8.0682
 -47.8 0.65 0.59  8.0682
 -47.8 0.65 0.61  8.0682
 -47.8 0.65 0.63  8.0682
 -47.8 0.65 0.65  8.0682
 -47.8 0.65 0.67  8.0682
 -47.8 0.65 0.69  8.0682
 -47.8 0.65 0.71  8.0682
 -47.8 0.65 0.73  8.0682
 -47.8 0.65 0.75  8.0682
 -47.8 0.65 0.77  8.0682
 -47.8 0.65 0.79  8.0682
 -47.8 0.65 0.81  8.0682
 -47.8 0.65 0.83  8.0682
 -47.8 0.65 0.85  8.0682
 -47.8 0.65 0.87  8.0682
 -47.8 0.65 0.89  8.0682
 -47.8 0.65 0.91  8.0682
 -47.8 0.65 0.93  8.0682
 -47.8 0.65 0.95  8.0682
 -47.8 0.65 0.97  8.0682
 -47.8 0.65 0.99  8.0682

 -47.8 0.67 0.01  8.0682
 -47.8 0.67 0.03  8.0682
 -47.8 0.67 0.05  8.0682
 -47.8 0.67 0.07  8.0682
 -47.8 0.67 0.09  8.0682
 -47.8 0.67 0.11  8.0682
 -47.8 0.67 0.13  8.0682
 -47.8 0.67 0.15  8.0682
 -47.8 0.67 0.17  8.0682
 -47.8 0.67 0.19  8.0682
 -47.8 0.67 0.21  8.0682
 -47.8 0.67 0.23  8.0682
 -47.8 0.67 0.25  8.0682
 -47.8 0.67 0.27  8.0682
 -47.8 0.67 0.29  8.0682
 -47.8 0.67 0.31  8.0682
 -47.8 0.67 0.33  8.0682
 -47.8 0.67 0.35  8.0682
 -47.8 0.67 0.37  8.0682
 -47.8 0.67 0.39  8.0682
 -47.8 0.67 0.41  8.0682
 -47.8 0.67 0.43  8.0682
 -47.8 0.67 0.45  8.0682
 -47.8 0.67 0.47  8.0682
 -47.8 0.67 0.49  8.0682
 -47.8 0.67 0.51  8.0682
 -47.8 0.67 0.53  8.0682
 -47.8 0.67 0.55  8.0682
 -47.8 0.67 0.57  8.0682
 -47.8 0.67 0.59  8.0682
 -47.8 0.67 0.61  8.0682
 -47.8 0.67 0.63  8.0682
 -47.8 0.67 0.65  8.0682
 -47.8 0.67 0.67  8.0682
 -47.8 0.67 0.69  8.0682
 -47.8 0.67 0.71  8.0682
 -47.8 0.67 0.73  8.0682
 -47.8 0.67 0.75  8.0682
 -47.8 0.67 0.77  8.0682
 -47.8 0.67 0.79  8.0682
 -47.8 0.67 0.81  8.0682
 -47.8 0.67 0.83  8.0682
 -47.8 0.67 0.85  8.0682
 -47.8 0.67 0.87  8.0682
 -47.8 0.67 0.89  8.0682
 -47.8 0.67 0.91  8.0682
 -47.8 0.67 0.93  8.0682
 -47.8 0.67 0.95  8.0682
 -47.8 0.67 0.97  8.0682
 -47.8 0.67 0.99  8.0682

 -47.8 0.69 0.01  8.0682
 -47.8 0.69 0.03  8.0682
 -47.8 0.69 0.05  8.0682
 -47.8 0.69 0.07  8.0682
 -47.8 0.69 0.09  8.0682
 -47.8 0.69 0.11  8.0682
 -47.8 0.69 0.13  8.0682
 -47.8 0.69 0.15  8.0682
 -47.8 0.69 0.17  8.0682
 -47.8 0.69 0.19  8.0682
 -47.8 0.69 0.21  8.0682
 -47.8 0.69 0.23  8.0682
 -47.8 0.69 0.25  8.0682
 -47.8 0.69 0.27  8.0682
 -47.8 0.69 0.29  8.0682
 -47.8 0.69 0.31  8.0682
 -47.8 0.69 0.33  8.0682
 -47.8 0.69 0.35  8.0682
 -47.8 0.69 0.37  8.0682
 -47.8 0.69 0.39  8.0682
 -47.8 0.69 0.41  8.0682
 -47.8 0.69 0.43  8.0682
 -47.8 0.69 0.45  8.0682
 -47.8 0.69 0.47  8.0682
 -47.8 0.69 0.49  8.0682
 -47.8 0.69 0.51  8.0682
 -47.8 0.69 0.53  8.0682
 -47.8 0.69 0.55  8.0682
 -47.8 0.69 0.57  8.0682
 -47.8 0.69 0.59  8.0682
 -47.8 0.69 0.61  8.0682
 -47.8 0.69 0.63  8.0682
 -47.8 0.69 0.65  8.0682
 -47.8 0.69 0.67  8.0682
 -47.8 0.69 0.69  8.0682
 -47.8 0.69 0.71  8.0682
 -47.8 0.69 0.73  8.0682
 -47.8 0.69 0.75  8.0682
 -47.8 0.69 0.77  8.0682
 -47.8 0.69 0.79  8.0682
 -47.8 0.69 0.81  8.0682
 -47.8 0.69 0.83  8.0682
 -47.8 0.69 0.85  8.0682
 -47.8 0.69 0.87  8.0682
 -47.8 0.69 0.89  8.0682
 -47.8 0.69 0.91  8.0682
 -47.8 0.69 0.93  8.0682
 -47.8 0.69 0.95  8.0682
 -47.8 0.69 0.97  8.0682
 -47.8 0.69 0.99  8.0682

 -47.8 0.71 0.01  8.0682
 -47.8 0.71 0.03  8.0682
 -47.8 0.71 0.05  8.0682
 -47.8 0.71 0.07  8.0682
 -47.8 0.71 0.09  8.0682
 -47.8 0.71 0.11  8.0682
 -47.8 0.71 0.13  8.0682
 -47.8 0.71 0.15  8.0682
 -47.8 0.71 0.17  8.0682
 -47.8 0.71 0.19  8.0682
 -47.8 0.71 0.21  8.0682
 -47.8 0.71 0.23  8.0682
 -47.8 0.71 0.25  8.0682
 -47.8 0.71 0.27  8.0682
 -47.8 0.71 0.29  8.0682
 -47.8 0.71 0.31  8.0682
 -47.8 0.71 0.33  8.0682
 -47.8 0.71 0.35  8.0682
 -47.8 0.71 0.37  8.0682
 -47.8 0.71 0.39  8.0682
 -47.8 0.71 0.41  8.0682
 -47.8 0.71 0.43  8.0682
 -47.8 0.71 0.45  8.0682
 -47.8 0.71 0.47  8.0682
 -47.8 0.71 0.49  8.0682
 -47.8 0.71 0.51  8.0682
 -47.8 0.71 0.53  8.0682
 -47.8 0.71 0.55  8.0682
 -47.8 0.71 0.57  8.0682
 -47.8 0.71 0.59  8.0682
 -47.8 0.71 0.61  8.0682
 -47.8 0.71 0.63  8.0682
 -47.8 0.71 0.65  8.0682
 -47.8 0.71 0.67  8.0682
 -47.8 0.71 0.69  8.0682
 -47.8 0.71 0.71  8.0682
 -47.8 0.71 0.73  8.0682
 -47.8 0.71 0.75  8.0682
 -47.8 0.71 0.77  8.0682
 -47.8 0.71 0.79  8.0682
 -47.8 0.71 0.81  8.0682
 -47.8 0.71 0.83  8.0682
 -47.8 0.71 0.85  8.0682
 -47.8 0.71 0.87  8.0682
 -47.8 0.71 0.89  8.0682
 -47.8 0.71 0.91  8.0682
 -47.8 0.71 0.93  8.0682
 -47.8 0.71 0.95  8.0682
 -47.8 0.71 0.97  8.0682
 -47.8 0.71 0.99  8.0682

 -47.8 0.73 0.01  8.0682
 -47.8 0.73 0.03  8.0682
 -47.8 0.73 0.05  8.0682
 -47.8 0.73 0.07  8.0682
 -47.8 0.73 0.09  8.0682
 -47.8 0.73 0.11  8.0682
 -47.8 0.73 0.13  8.0682
 -47.8 0.73 0.15  8.0682
 -47.8 0.73 0.17  8.0682
 -47.8 0.73 0.19  8.0682
 -47.8 0.73 0.21  8.0682
 -47.8 0.73 0.23  8.0682
 -47.8 0.73 0.25  8.0682
 -47.8 0.73 0.27  8.0682
 -47.8 0.73 0.29  8.0682
 -47.8 0.73 0.31  8.0682
 -47.8 0.73 0.33  8.0682
 -47.8 0.73 0.35  8.0682
 -47.8 0.73 0.37  8.0682
 -47.8 0.73 0.39  8.0682
 -47.8 0.73 0.41  8.0682
 -47.8 0.73 0.43  8.0682
 -47.8 0.73 0.45  8.0682
 -47.8 0.73 0.47  8.0682
 -47.8 0.73 0.49  8.0682
 -47.8 0.73 0.51  8.0682
 -47.8 0.73 0.53  8.0682
 -47.8 0.73 0.55  8.0682
 -47.8 0.73 0.57  8.0682
 -47.8 0.73 0.59  8.0682
 -47.8 0.73 0.61  8.0682
 -47.8 0.73 0.63  8.0682
 -47.8 0.73 0.65  8.0682
 -47.8 0.73 0.67  8.0682
 -47.8 0.73 0.69  8.0682
 -47.8 0.73 0.71  8.0682
 -47.8 0.73 0.73  8.0682
 -47.8 0.73 0.75  8.0682
 -47.8 0.73 0.77  8.0682
 -47.8 0.73 0.79  8.0682
 -47.8 0.73 0.81  8.0682
 -47.8 0.73 0.83  8.0682
 -47.8 0.73 0.85  8.0682
 -47.8 0.73 0.87  8.0682
 -47.8 0.73 0.89  8.0682
 -47.8 0.73 0.91  8.0682
 -47.8 0.73 0.93  8.0682
 -47.8 0.73 0.95  8.0682
 -47.8 0.73 0.97  8.0682
 -47.8 0.73 0.99  8.0682

 -47.8 0.75 0.01  8.0682
 -47.8 0.75 0.03  8.0682
 -47.8 0.75 0.05  8.0682
 -47.8 0.75 0.07  8.0682
 -47.8 0.75 0.09  8.0682
 -47.8 0.75 0.11  8.0682
 -47.8 0.75 0.13  8.0682
 -47.8 0.75 0.15  8.0682
 -47.8 0.75 0.17  8.0682
 -47.8 0.75 0.19  8.0682
 -47.8 0.75 0.21  8.0682
 -47.8 0.75 0.23  8.0682
 -47.8 0.75 0.25  8.0682
 -47.8 0.75 0.27  8.0682
 -47.8 0.75 0.29  8.0682
 -47.8 0.75 0.31  8.0682
 -47.8 0.75 0.33  8.0682
 -47.8 0.75 0.35  8.0682
 -47.8 0.75 0.37  8.0682
 -47.8 0.75 0.39  8.0682
 -47.8 0.75 0.41  8.0682
 -47.8 0.75 0.43  8.0682
 -47.8 0.75 0.45  8.0682
 -47.8 0.75 0.47  8.0682
 -47.8 0.75 0.49  8.0682
 -47.8 0.75 0.51  8.0682
 -47.8 0.75 0.53  8.0682
 -47.8 0.75 0.55  8.0682
 -47.8 0.75 0.57  8.0682
 -47.8 0.75 0.59  8.0682
 -47.8 0.75 0.61  8.0682
 -47.8 0.75 0.63  8.0682
 -47.8 0.75 0.65  8.0682
 -47.8 0.75 0.67  8.0682
 -47.8 0.75 0.69  8.0682
 -47.8 0.75 0.71  8.0682
 -47.8 0.75 0.73  8.0682
 -47.8 0.75 0.75  8.0682
 -47.8 0.75 0.77  8.0682
 -47.8 0.75 0.79  8.0682
 -47.8 0.75 0.81  8.0682
 -47.8 0.75 0.83  8.0682
 -47.8 0.75 0.85  8.0682
 -47.8 0.75 0.87  8.0682
 -47.8 0.75 0.89  8.0682
 -47.8 0.75 0.91  8.0682
 -47.8 0.75 0.93  8.0682
 -47.8 0.75 0.95  8.0682
 -47.8 0.75 0.97  8.0682
 -47.8 0.75 0.99  8.0682

 -47.8 0.77 0.01  8.0682
 -47.8 0.77 0.03  8.0682
 -47.8 0.77 0.05  8.0682
 -47.8 0.77 0.07  8.0682
 -47.8 0.77 0.09  8.0682
 -47.8 0.77 0.11  8.0682
 -47.8 0.77 0.13  8.0682
 -47.8 0.77 0.15  8.0682
 -47.8 0.77 0.17  8.0682
 -47.8 0.77 0.19  8.0682
 -47.8 0.77 0.21  8.0682
 -47.8 0.77 0.23  8.0682
 -47.8 0.77 0.25  8.0682
 -47.8 0.77 0.27  8.0682
 -47.8 0.77 0.29  8.0682
 -47.8 0.77 0.31  8.0682
 -47.8 0.77 0.33  8.0682
 -47.8 0.77 0.35  8.0682
 -47.8 0.77 0.37  8.0682
 -47.8 0.77 0.39  8.0682
 -47.8 0.77 0.41  8.0682
 -47.8 0.77 0.43  8.0682
 -47.8 0.77 0.45  8.0682
 -47.8 0.77 0.47  8.0682
 -47.8 0.77 0.49  8.0682
 -47.8 0.77 0.51  8.0682
 -47.8 0.77 0.53  8.0682
 -47.8 0.77 0.55  8.0682
 -47.8 0.77 0.57  8.0682
 -47.8 0.77 0.59  8.0682
 -47.8 0.77 0.61  8.0682
 -47.8 0.77 0.63  8.0682
 -47.8 0.77 0.65  8.0682
 -47.8 0.77 0.67  8.0682
 -47.8 0.77 0.69  8.0682
 -47.8 0.77 0.71  8.0682
 -47.8 0.77 0.73  8.0682
 -47.8 0.77 0.75  8.0682
 -47.8 0.77 0.77  8.0682
 -47.8 0.77 0.79  8.0682
 -47.8 0.77 0.81  8.0682
 -47.8 0.77 0.83  8.0682
 -47.8 0.77 0.85  8.0682
 -47.8 0.77 0.87  8.0682
 -47.8 0.77 0.89  8.0682
 -47.8 0.77 0.91  8.0682
 -47.8 0.77 0.93  8.0682
 -47.8 0.77 0.95  8.0682
 -47.8 0.77 0.97  8.0682
 -47.8 0.77 0.99  8.0682

 -47.8 0.79 0.01  8.0682
 -47.8 0.79 0.03  8.0682
 -47.8 0.79 0.05  8.0682
 -47.8 0.79 0.07  8.0682
 -47.8 0.79 0.09  8.0682
 -47.8 0.79 0.11  8.0682
 -47.8 0.79 0.13  8.0682
 -47.8 0.79 0.15  8.0682
 -47.8 0.79 0.17  8.0682
 -47.8 0.79 0.19  8.0682
 -47.8 0.79 0.21  8.0682
 -47.8 0.79 0.23  8.0682
 -47.8 0.79 0.25  8.0682
 -47.8 0.79 0.27  8.0682
 -47.8 0.79 0.29  8.0682
 -47.8 0.79 0.31  8.0682
 -47.8 0.79 0.33  8.0682
 -47.8 0.79 0.35  8.0682
 -47.8 0.79 0.37  8.0682
 -47.8 0.79 0.39  8.0682
 -47.8 0.79 0.41  8.0682
 -47.8 0.79 0.43  8.0682
 -47.8 0.79 0.45  8.0682
 -47.8 0.79 0.47  8.0682
 -47.8 0.79 0.49  8.0682
 -47.8 0.79 0.51  8.0682
 -47.8 0.79 0.53  8.0682
 -47.8 0.79 0.55  8.0682
 -47.8 0.79 0.57  8.0682
 -47.8 0.79 0.59  8.0682
 -47.8 0.79 0.61  8.0682
 -47.8 0.79 0.63  8.0682
 -47.8 0.79 0.65  8.0682
 -47.8 0.79 0.67  8.0682
 -47.8 0.79 0.69  8.0682
 -47.8 0.79 0.71  8.0682
 -47.8 0.79 0.73  8.0682
 -47.8 0.79 0.75  8.0682
 -47.8 0.79 0.77  8.0682
 -47.8 0.79 0.79  8.0682
 -47.8 0.79 0.81  8.0682
 -47.8 0.79 0.83  8.0682
 -47.8 0.79 0.85  8.0682
 -47.8 0.79 0.87  8.0682
 -47.8 0.79 0.89  8.0682
 -47.8 0.79 0.91  8.0682
 -47.8 0.79 0.93  8.0682
 -47.8 0.79 0.95  8.0682
 -47.8 0.79 0.97  8.0682
 -47.8 0.79 0.99  8.0682

 -47.8 0.81 0.01  8.0682
 -47.8 0.81 0.03  8.0682
 -47.8 0.81 0.05  8.0682
 -47.8 0.81 0.07  8.0682
 -47.8 0.81 0.09  8.0682
 -47.8 0.81 0.11  8.0682
 -47.8 0.81 0.13  8.0682
 -47.8 0.81 0.15  8.0682
 -47.8 0.81 0.17  8.0682
 -47.8 0.81 0.19  8.0682
 -47.8 0.81 0.21  8.0682
 -47.8 0.81 0.23  8.0682
 -47.8 0.81 0.25  8.0682
 -47.8 0.81 0.27  8.0682
 -47.8 0.81 0.29  8.0682
 -47.8 0.81 0.31  8.0682
 -47.8 0.81 0.33  8.0682
 -47.8 0.81 0.35  8.0682
 -47.8 0.81 0.37  8.0682
 -47.8 0.81 0.39  8.0682
 -47.8 0.81 0.41  8.0682
 -47.8 0.81 0.43  8.0682
 -47.8 0.81 0.45  8.0682
 -47.8 0.81 0.47  8.0682
 -47.8 0.81 0.49  8.0682
 -47.8 0.81 0.51  8.0682
 -47.8 0.81 0.53  8.0682
 -47.8 0.81 0.55  8.0682
 -47.8 0.81 0.57  8.0682
 -47.8 0.81 0.59  8.0682
 -47.8 0.81 0.61  8.0682
 -47.8 0.81 0.63  8.0682
 -47.8 0.81 0.65  8.0682
 -47.8 0.81 0.67  8.0682
 -47.8 0.81 0.69  8.0682
 -47.8 0.81 0.71  8.0682
 -47.8 0.81 0.73  8.0682
 -47.8 0.81 0.75  8.0682
 -47.8 0.81 0.77  8.0682
 -47.8 0.81 0.79  8.0682
 -47.8 0.81 0.81  8.0682
 -47.8 0.81 0.83  8.0682
 -47.8 0.81 0.85  8.0682
 -47.8 0.81 0.87  8.0682
 -47.8 0.81 0.89  8.0682
 -47.8 0.81 0.91  8.0682
 -47.8 0.81 0.93  8.0682
 -47.8 0.81 0.95  8.0682
 -47.8 0.81 0.97  8.0682
 -47.8 0.81 0.99  8.0682

 -47.8 0.83 0.01  8.0682
 -47.8 0.83 0.03  8.0682
 -47.8 0.83 0.05  8.0682
 -47.8 0.83 0.07  8.0682
 -47.8 0.83 0.09  8.0682
 -47.8 0.83 0.11  8.0682
 -47.8 0.83 0.13  8.0682
 -47.8 0.83 0.15  8.0682
 -47.8 0.83 0.17  8.0682
 -47.8 0.83 0.19  8.0682
 -47.8 0.83 0.21  8.0682
 -47.8 0.83 0.23  8.0682
 -47.8 0.83 0.25  8.0682
 -47.8 0.83 0.27  8.0682
 -47.8 0.83 0.29  8.0682
 -47.8 0.83 0.31  8.0682
 -47.8 0.83 0.33  8.0682
 -47.8 0.83 0.35  8.0682
 -47.8 0.83 0.37  8.0682
 -47.8 0.83 0.39  8.0682
 -47.8 0.83 0.41  8.0682
 -47.8 0.83 0.43  8.0682
 -47.8 0.83 0.45  8.0682
 -47.8 0.83 0.47  8.0682
 -47.8 0.83 0.49  8.0682
 -47.8 0.83 0.51  8.0682
 -47.8 0.83 0.53  8.0682
 -47.8 0.83 0.55  8.0682
 -47.8 0.83 0.57  8.0682
 -47.8 0.83 0.59  8.0682
 -47.8 0.83 0.61  8.0682
 -47.8 0.83 0.63  8.0682
 -47.8 0.83 0.65  8.0682
 -47.8 0.83 0.67  8.0682
 -47.8 0.83 0.69  8.0682
 -47.8 0.83 0.71  8.0682
 -47.8 0.83 0.73  8.0682
 -47.8 0.83 0.75  8.0682
 -47.8 0.83 0.77  8.0682
 -47.8 0.83 0.79  8.0682
 -47.8 0.83 0.81  8.0682
 -47.8 0.83 0.83  8.0682
 -47.8 0.83 0.85  8.0682
 -47.8 0.83 0.87  8.0682
 -47.8 0.83 0.89  8.0682
 -47.8 0.83 0.91  8.0682
 -47.8 0.83 0.93  8.0682
 -47.8 0.83 0.95  8.0682
 -47.8 0.83 0.97  8.0682
 -47.8 0.83 0.99  8.0682

 -47.8 0.85 0.01  8.0682
 -47.8 0.85 0.03  8.0682
 -47.8 0.85 0.05  8.0682
 -47.8 0.85 0.07  8.0682
 -47.8 0.85 0.09  8.0682
 -47.8 0.85 0.11  8.0682
 -47.8 0.85 0.13  8.0682
 -47.8 0.85 0.15  8.0682
 -47.8 0.85 0.17  8.0682
 -47.8 0.85 0.19  8.0682
 -47.8 0.85 0.21  8.0682
 -47.8 0.85 0.23  8.0682
 -47.8 0.85 0.25  8.0682
 -47.8 0.85 0.27  8.0682
 -47.8 0.85 0.29  8.0682
 -47.8 0.85 0.31  8.0682
 -47.8 0.85 0.33  8.0682
 -47.8 0.85 0.35  8.0682
 -47.8 0.85 0.37  8.0682
 -47.8 0.85 0.39  8.0682
 -47.8 0.85 0.41  8.0682
 -47.8 0.85 0.43  8.0682
 -47.8 0.85 0.45  8.0682
 -47.8 0.85 0.47  8.0682
 -47.8 0.85 0.49  8.0682
 -47.8 0.85 0.51  8.0682
 -47.8 0.85 0.53  8.0682
 -47.8 0.85 0.55  8.0682
 -47.8 0.85 0.57  8.0682
 -47.8 0.85 0.59  8.0682
 -47.8 0.85 0.61  8.0682
 -47.8 0.85 0.63  8.0682
 -47.8 0.85 0.65  8.0682
 -47.8 0.85 0.67  8.0682
 -47.8 0.85 0.69  8.0682
 -47.8 0.85 0.71  8.0682
 -47.8 0.85 0.73  8.0682
 -47.8 0.85 0.75  8.0682
 -47.8 0.85 0.77  8.0682
 -47.8 0.85 0.79  8.0682
 -47.8 0.85 0.81  8.0682
 -47.8 0.85 0.83  8.0682
 -47.8 0.85 0.85  8.0682
 -47.8 0.85 0.87  8.0682
 -47.8 0.85 0.89  8.0682
 -47.8 0.85 0.91  8.0682
 -47.8 0.85 0.93  8.0682
 -47.8 0.85 0.95  8.0682
 -47.8 0.85 0.97  8.0682
 -47.8 0.85 0.99  8.0682

 -47.8 0.87 0.01  8.0682
 -47.8 0.87 0.03  8.0682
 -47.8 0.87 0.05  8.0682
 -47.8 0.87 0.07  8.0682
 -47.8 0.87 0.09  8.0682
 -47.8 0.87 0.11  8.0682
 -47.8 0.87 0.13  8.0682
 -47.8 0.87 0.15  8.0682
 -47.8 0.87 0.17  8.0682
 -47.8 0.87 0.19  8.0682
 -47.8 0.87 0.21  8.0682
 -47.8 0.87 0.23  8.0682
 -47.8 0.87 0.25  8.0682
 -47.8 0.87 0.27  8.0682
 -47.8 0.87 0.29  8.0682
 -47.8 0.87 0.31  8.0682
 -47.8 0.87 0.33  8.0682
 -47.8 0.87 0.35  8.0682
 -47.8 0.87 0.37  8.0682
 -47.8 0.87 0.39  8.0682
 -47.8 0.87 0.41  8.0682
 -47.8 0.87 0.43  8.0682
 -47.8 0.87 0.45  8.0682
 -47.8 0.87 0.47  8.0682
 -47.8 0.87 0.49  8.0682
 -47.8 0.87 0.51  8.0682
 -47.8 0.87 0.53  8.0682
 -47.8 0.87 0.55  8.0682
 -47.8 0.87 0.57  8.0682
 -47.8 0.87 0.59  8.0682
 -47.8 0.87 0.61  8.0682
 -47.8 0.87 0.63  8.0682
 -47.8 0.87 0.65  8.0682
 -47.8 0.87 0.67  8.0682
 -47.8 0.87 0.69  8.0682
 -47.8 0.87 0.71  8.0682
 -47.8 0.87 0.73  8.0682
 -47.8 0.87 0.75  8.0682
 -47.8 0.87 0.77  8.0682
 -47.8 0.87 0.79  8.0682
 -47.8 0.87 0.81  8.0682
 -47.8 0.87 0.83  8.0682
 -47.8 0.87 0.85  8.0682
 -47.8 0.87 0.87  8.0682
 -47.8 0.87 0.89  8.0682
 -47.8 0.87 0.91  8.0682
 -47.8 0.87 0.93  8.0682
 -47.8 0.87 0.95  8.0682
 -47.8 0.87 0.97  8.0682
 -47.8 0.87 0.99  8.0682

 -47.8 0.89 0.01  8.0682
 -47.8 0.89 0.03  8.0682
 -47.8 0.89 0.05  8.0682
 -47.8 0.89 0.07  8.0682
 -47.8 0.89 0.09  8.0682
 -47.8 0.89 0.11  8.0682
 -47.8 0.89 0.13  8.0682
 -47.8 0.89 0.15  8.0682
 -47.8 0.89 0.17  8.0682
 -47.8 0.89 0.19  8.0682
 -47.8 0.89 0.21  8.0682
 -47.8 0.89 0.23  8.0682
 -47.8 0.89 0.25  8.0682
 -47.8 0.89 0.27  8.0682
 -47.8 0.89 0.29  8.0682
 -47.8 0.89 0.31  8.0682
 -47.8 0.89 0.33  8.0682
 -47.8 0.89 0.35  8.0682
 -47.8 0.89 0.37  8.0682
 -47.8 0.89 0.39  8.0682
 -47.8 0.89 0.41  8.0682
 -47.8 0.89 0.43  8.0682
 -47.8 0.89 0.45  8.0682
 -47.8 0.89 0.47  8.0682
 -47.8 0.89 0.49  8.0682
 -47.8 0.89 0.51  8.0682
 -47.8 0.89 0.53  8.0682
 -47.8 0.89 0.55  8.0682
 -47.8 0.89 0.57  8.0682
 -47.8 0.89 0.59  8.0682
 -47.8 0.89 0.61  8.0682
 -47.8 0.89 0.63  8.0682
 -47.8 0.89 0.65  8.0682
 -47.8 0.89 0.67  8.0682
 -47.8 0.89 0.69  8.0682
 -47.8 0.89 0.71  8.0682
 -47.8 0.89 0.73  8.0682
 -47.8 0.89 0.75  8.0682
 -47.8 0.89 0.77  8.0682
 -47.8 0.89 0.79  8.0682
 -47.8 0.89 0.81  8.0682
 -47.8 0.89 0.83  8.0682
 -47.8 0.89 0.85  8.0682
 -47.8 0.89 0.87  8.0682
 -47.8 0.89 0.89  8.0682
 -47.8 0.89 0.91  8.0682
 -47.8 0.89 0.93  8.0682
 -47.8 0.89 0.95  8.0682
 -47.8 0.89 0.97  8.0682
 -47.8 0.89 0.99  8.0682

 -47.8 0.91 0.01  8.0682
 -47.8 0.91 0.03  8.0682
 -47.8 0.91 0.05  8.0682
 -47.8 0.91 0.07  8.0682
 -47.8 0.91 0.09  8.0682
 -47.8 0.91 0.11  8.0682
 -47.8 0.91 0.13  8.0682
 -47.8 0.91 0.15  8.0682
 -47.8 0.91 0.17  8.0682
 -47.8 0.91 0.19  8.0682
 -47.8 0.91 0.21  8.0682
 -47.8 0.91 0.23  8.0682
 -47.8 0.91 0.25  8.0682
 -47.8 0.91 0.27  8.0682
 -47.8 0.91 0.29  8.0682
 -47.8 0.91 0.31  8.0682
 -47.8 0.91 0.33  8.0682
 -47.8 0.91 0.35  8.0682
 -47.8 0.91 0.37  8.0682
 -47.8 0.91 0.39  8.0682
 -47.8 0.91 0.41  8.0682
 -47.8 0.91 0.43  8.0682
 -47.8 0.91 0.45  8.0682
 -47.8 0.91 0.47  8.0682
 -47.8 0.91 0.49  8.0682
 -47.8 0.91 0.51  8.0682
 -47.8 0.91 0.53  8.0682
 -47.8 0.91 0.55  8.0682
 -47.8 0.91 0.57  8.0682
 -47.8 0.91 0.59  8.0682
 -47.8 0.91 0.61  8.0682
 -47.8 0.91 0.63  8.0682
 -47.8 0.91 0.65  8.0682
 -47.8 0.91 0.67  8.0682
 -47.8 0.91 0.69  8.0682
 -47.8 0.91 0.71  8.0682
 -47.8 0.91 0.73  8.0682
 -47.8 0.91 0.75  8.0682
 -47.8 0.91 0.77  8.0682
 -47.8 0.91 0.79  8.0682
 -47.8 0.91 0.81  8.0682
 -47.8 0.91 0.83  8.0682
 -47.8 0.91 0.85  8.0682
 -47.8 0.91 0.87  8.0682
 -47.8 0.91 0.89  8.0682
 -47.8 0.91 0.91  8.0682
 -47.8 0.91 0.93  8.0682
 -47.8 0.91 0.95  8.0682
 -47.8 0.91 0.97  8.0682
 -47.8 0.91 0.99  8.0682

 -47.8 0.93 0.01  8.0682
 -47.8 0.93 0.03  8.0682
 -47.8 0.93 0.05  8.0682
 -47.8 0.93 0.07  8.0682
 -47.8 0.93 0.09  8.0682
 -47.8 0.93 0.11  8.0682
 -47.8 0.93 0.13  8.0682
 -47.8 0.93 0.15  8.0682
 -47.8 0.93 0.17  8.0682
 -47.8 0.93 0.19  8.0682
 -47.8 0.93 0.21  8.0682
 -47.8 0.93 0.23  8.0682
 -47.8 0.93 0.25  8.0682
 -47.8 0.93 0.27  8.0682
 -47.8 0.93 0.29  8.0682
 -47.8 0.93 0.31  8.0682
 -47.8 0.93 0.33  8.0682
 -47.8 0.93 0.35  8.0682
 -47.8 0.93 0.37  8.0682
 -47.8 0.93 0.39  8.0682
 -47.8 0.93 0.41  8.0682
 -47.8 0.93 0.43  8.0682
 -47.8 0.93 0.45  8.0682
 -47.8 0.93 0.47  8.0682
 -47.8 0.93 0.49  8.0682
 -47.8 0.93 0.51  8.0682
 -47.8 0.93 0.53  8.0682
 -47.8 0.93 0.55  8.0682
 -47.8 0.93 0.57  8.0682
 -47.8 0.93 0.59  8.0682
 -47.8 0.93 0.61  8.0682
 -47.8 0.93 0.63  8.0682
 -47.8 0.93 0.65  8.0682
 -47.8 0.93 0.67  8.0682
 -47.8 0.93 0.69  8.0682
 -47.8 0.93 0.71  8.0682
 -47.8 0.93 0.73  8.0682
 -47.8 0.93 0.75  8.0682
 -47.8 0.93 0.77  8.0682
 -47.8 0.93 0.79  8.0682
 -47.8 0.93 0.81  8.0682
 -47.8 0.93 0.83  8.0682
 -47.8 0.93 0.85  8.0682
 -47.8 0.93 0.87  8.0682
 -47.8 0.93 0.89  8.0682
 -47.8 0.93 0.91  8.0682
 -47.8 0.93 0.93  8.0682
 -47.8 0.93 0.95  8.0682
 -47.8 0.93 0.97  8.0682
 -47.8 0.93 0.99  8.0682

 -47.8 0.95 0.01  8.0682
 -47.8 0.95 0.03  8.0682
 -47.8 0.95 0.05  8.0682
 -47.8 0.95 0.07  8.0682
 -47.8 0.95 0.09  8.0682
 -47.8 0.95 0.11  8.0682
 -47.8 0.95 0.13  8.0682
 -47.8 0.95 0.15  8.0682
 -47.8 0.95 0.17  8.0682
 -47.8 0.95 0.19  8.0682
 -47.8 0.95 0.21  8.0682
 -47.8 0.95 0.23  8.0682
 -47.8 0.95 0.25  8.0682
 -47.8 0.95 0.27  8.0682
 -47.8 0.95 0.29  8.0682
 -47.8 0.95 0.31  8.0682
 -47.8 0.95 0.33  8.0682
 -47.8 0.95 0.35  8.0682
 -47.8 0.95 0.37  8.0682
 -47.8 0.95 0.39  8.0682
 -47.8 0.95 0.41  8.0682
 -47.8 0.95 0.43  8.0682
 -47.8 0.95 0.45  8.0682
 -47.8 0.95 0.47  8.0682
 -47.8 0.95 0.49  8.0682
 -47.8 0.95 0.51  8.0682
 -47.8 0.95 0.53  8.0682
 -47.8 0.95 0.55  8.0682
 -47.8 0.95 0.57  8.0682
 -47.8 0.95 0.59  8.0682
 -47.8 0.95 0.61  8.0682
 -47.8 0.95 0.63  8.0682
 -47.8 0.95 0.65  8.0682
 -47.8 0.95 0.67  8.0682
 -47.8 0.95 0.69  8.0682
 -47.8 0.95 0.71  8.0682
 -47.8 0.95 0.73  8.0682
 -47.8 0.95 0.75  8.0682
 -47.8 0.95 0.77  8.0682
 -47.8 0.95 0.79  8.0682
 -47.8 0.95 0.81  8.0682
 -47.8 0.95 0.83  8.0682
 -47.8 0.95 0.85  8.0682
 -47.8 0.95 0.87  8.0682
 -47.8 0.95 0.89  8.0682
 -47.8 0.95 0.91  8.0682
 -47.8 0.95 0.93  8.0682
 -47.8 0.95 0.95  8.0682
 -47.8 0.95 0.97  8.0682
 -47.8 0.95 0.99  8.0682

 -47.8 0.97 0.01  8.0682
 -47.8 0.97 0.03  8.0682
 -47.8 0.97 0.05  8.0682
 -47.8 0.97 0.07  8.0682
 -47.8 0.97 0.09  8.0682
 -47.8 0.97 0.11  8.0682
 -47.8 0.97 0.13  8.0682
 -47.8 0.97 0.15  8.0682
 -47.8 0.97 0.17  8.0682
 -47.8 0.97 0.19  8.0682
 -47.8 0.97 0.21  8.0682
 -47.8 0.97 0.23  8.0682
 -47.8 0.97 0.25  8.0682
 -47.8 0.97 0.27  8.0682
 -47.8 0.97 0.29  8.0682
 -47.8 0.97 0.31  8.0682
 -47.8 0.97 0.33  8.0682
 -47.8 0.97 0.35  8.0682
 -47.8 0.97 0.37  8.0682
 -47.8 0.97 0.39  8.0682
 -47.8 0.97 0.41  8.0682
 -47.8 0.97 0.43  8.0682
 -47.8 0.97 0.45  8.0682
 -47.8 0.97 0.47  8.0682
 -47.8 0.97 0.49  8.0682
 -47.8 0.97 0.51  8.0682
 -47.8 0.97 0.53  8.0682
 -47.8 0.97 0.55  8.0682
 -47.8 0.97 0.57  8.0682
 -47.8 0.97 0.59  8.0682
 -47.8 0.97 0.61  8.0682
 -47.8 0.97 0.63  8.0682
 -47.8 0.97 0.65  8.0682
 -47.8 0.97 0.67  8.0682
 -47.8 0.97 0.69  8.0682
 -47.8 0.97 0.71  8.0682
 -47.8 0.97 0.73  8.0682
 -47.8 0.97 0.75  8.0682
 -47.8 0.97 0.77  8.0682
 -47.8 0.97 0.79  8.0682
 -47.8 0.97 0.81  8.0682
 -47.8 0.97 0.83  8.0682
 -47.8 0.97 0.85  8.0682
 -47.8 0.97 0.87  8.0682
 -47.8 0.97 0.89  8.0682
 -47.8 0.97 0.91  8.0682
 -47.8 0.97 0.93  8.0682
 -47.8 0.97 0.95  8.0682
 -47.8 0.97 0.97  8.0682
 -47.8 0.97 0.99  8.0682

 -47.8 0.99 0.01  8.0682
 -47.8 0.99 0.03  8.0682
 -47.8 0.99 0.05  8.0682
 -47.8 0.99 0.07  8.0682
 -47.8 0.99 0.09  8.0682
 -47.8 0.99 0.11  8.0682
 -47.8 0.99 0.13  8.0682
 -47.8 0.99 0.15  8.0682
 -47.8 0.99 0.17  8.0682
 -47.8 0.99 0.19  8.0682
 -47.8 0.99 0.21  8.0682
 -47.8 0.99 0.23  8.0682
 -47.8 0.99 0.25  8.0682
 -47.8 0.99 0.27  8.0682
 -47.8 0.99 0.29  8.0682
 -47.8 0.99 0.31  8.0682
 -47.8 0.99 0.33  8.0682
 -47.8 0.99 0.35  8.0682
 -47.8 0.99 0.37  8.0682
 -47.8 0.99 0.39  8.0682
 -47.8 0.99 0.41  8.0682
 -47.8 0.99 0.43  8.0682
 -47.8 0.99 0.45  8.0682
 -47.8 0.99 0.47  8.0682
 -47.8 0.99 0.49  8.0682
 -47.8 0.99 0.51  8.0682
 -47.8 0.99 0.53  8.0682
 -47.8 0.99 0.55  8.0682
 -47.8 0.99 0.57  8.0682
 -47.8 0.99 0.59  8.0682
 -47.8 0.99 0.61  8.0682
 -47.8 0.99 0.63  8.0682
 -47.8 0.99 0.65  8.0682
 -47.8 0.99 0.67  8.0682
 -47.8 0.99 0.69  8.0682
 -47.8 0.99 0.71  8.0682
 -47.8 0.99 0.73  8.0682
 -47.8 0.99 0.75  8.0682
 -47.8 0.99 0.77  8.0682
 -47.8 0.99 0.79  8.0682
 -47.8 0.99 0.81  8.0682
 -47.8 0.99 0.83  8.0682
 -47.8 0.99 0.85  8.0682
 -47.8 0.99 0.87  8.0682
 -47.8 0.99 0.89  8.0682
 -47.8 0.99 0.91  8.0682
 -47.8 0.99 0.93  8.0682
 -47.8 0.99 0.95  8.0682
 -47.8 0.99 0.97  8.0682
 -47.8 0.99 0.99  8.0682

 -47.4 0.01 0.01  8.0682
 -47.4 0.01 0.03  8.0682
 -47.4 0.01 0.05  8.0682
 -47.4 0.01 0.07  8.0682
 -47.4 0.01 0.09  8.0682
 -47.4 0.01 0.11  8.0682
 -47.4 0.01 0.13  8.0682
 -47.4 0.01 0.15  8.0682
 -47.4 0.01 0.17  8.0682
 -47.4 0.01 0.19  8.0682
 -47.4 0.01 0.21  8.0682
 -47.4 0.01 0.23  8.0682
 -47.4 0.01 0.25  8.0682
 -47.4 0.01 0.27  8.0682
 -47.4 0.01 0.29  8.0682
 -47.4 0.01 0.31  8.0682
 -47.4 0.01 0.33  8.0682
 -47.4 0.01 0.35  8.0682
 -47.4 0.01 0.37  8.0682
 -47.4 0.01 0.39  8.0682
 -47.4 0.01 0.41  8.0682
 -47.4 0.01 0.43  8.0682
 -47.4 0.01 0.45  8.0682
 -47.4 0.01 0.47  8.0682
 -47.4 0.01 0.49  8.0682
 -47.4 0.01 0.51  8.0682
 -47.4 0.01 0.53  8.0682
 -47.4 0.01 0.55  8.0682
 -47.4 0.01 0.57  8.0682
 -47.4 0.01 0.59  8.0682
 -47.4 0.01 0.61  8.0682
 -47.4 0.01 0.63  8.0682
 -47.4 0.01 0.65  8.0682
 -47.4 0.01 0.67  8.0682
 -47.4 0.01 0.69  8.0682
 -47.4 0.01 0.71  8.0682
 -47.4 0.01 0.73  8.0682
 -47.4 0.01 0.75  8.0682
 -47.4 0.01 0.77  8.0682
 -47.4 0.01 0.79  8.0682
 -47.4 0.01 0.81  8.0682
 -47.4 0.01 0.83  8.0682
 -47.4 0.01 0.85  8.0682
 -47.4 0.01 0.87  8.0682
 -47.4 0.01 0.89  8.0682
 -47.4 0.01 0.91  8.0682
 -47.4 0.01 0.93  8.0682
 -47.4 0.01 0.95  8.0682
 -47.4 0.01 0.97  8.0682
 -47.4 0.01 0.99  8.0682

 -47.4 0.03 0.01  8.0682
 -47.4 0.03 0.03  8.0682
 -47.4 0.03 0.05  8.0682
 -47.4 0.03 0.07  8.0682
 -47.4 0.03 0.09  8.0682
 -47.4 0.03 0.11  8.0682
 -47.4 0.03 0.13  8.0682
 -47.4 0.03 0.15  8.0682
 -47.4 0.03 0.17  8.0682
 -47.4 0.03 0.19  8.0682
 -47.4 0.03 0.21  8.0682
 -47.4 0.03 0.23  8.0682
 -47.4 0.03 0.25  8.0682
 -47.4 0.03 0.27  8.0682
 -47.4 0.03 0.29  8.0682
 -47.4 0.03 0.31  8.0682
 -47.4 0.03 0.33  8.0682
 -47.4 0.03 0.35  8.0682
 -47.4 0.03 0.37  8.0682
 -47.4 0.03 0.39  8.0682
 -47.4 0.03 0.41  8.0682
 -47.4 0.03 0.43  8.0682
 -47.4 0.03 0.45  8.0682
 -47.4 0.03 0.47  8.0682
 -47.4 0.03 0.49  8.0682
 -47.4 0.03 0.51  8.0682
 -47.4 0.03 0.53  8.0682
 -47.4 0.03 0.55  8.0682
 -47.4 0.03 0.57  8.0682
 -47.4 0.03 0.59  8.0682
 -47.4 0.03 0.61  8.0682
 -47.4 0.03 0.63  8.0682
 -47.4 0.03 0.65  8.0682
 -47.4 0.03 0.67  8.0682
 -47.4 0.03 0.69  8.0682
 -47.4 0.03 0.71  8.0682
 -47.4 0.03 0.73  8.0682
 -47.4 0.03 0.75  8.0682
 -47.4 0.03 0.77  8.0682
 -47.4 0.03 0.79  8.0682
 -47.4 0.03 0.81  8.0682
 -47.4 0.03 0.83  8.0682
 -47.4 0.03 0.85  8.0682
 -47.4 0.03 0.87  8.0682
 -47.4 0.03 0.89  8.0682
 -47.4 0.03 0.91  8.0682
 -47.4 0.03 0.93  8.0682
 -47.4 0.03 0.95  8.0682
 -47.4 0.03 0.97  8.0682
 -47.4 0.03 0.99  8.0682

 -47.4 0.05 0.01  8.0682
 -47.4 0.05 0.03  8.0682
 -47.4 0.05 0.05  8.0682
 -47.4 0.05 0.07  8.0682
 -47.4 0.05 0.09  8.0682
 -47.4 0.05 0.11  8.0682
 -47.4 0.05 0.13  8.0682
 -47.4 0.05 0.15  8.0682
 -47.4 0.05 0.17  8.0682
 -47.4 0.05 0.19  8.0682
 -47.4 0.05 0.21  8.0682
 -47.4 0.05 0.23  8.0682
 -47.4 0.05 0.25  8.0682
 -47.4 0.05 0.27  8.0682
 -47.4 0.05 0.29  8.0682
 -47.4 0.05 0.31  8.0682
 -47.4 0.05 0.33  8.0682
 -47.4 0.05 0.35  8.0682
 -47.4 0.05 0.37  8.0682
 -47.4 0.05 0.39  8.0682
 -47.4 0.05 0.41  8.0682
 -47.4 0.05 0.43  8.0682
 -47.4 0.05 0.45  8.0682
 -47.4 0.05 0.47  8.0682
 -47.4 0.05 0.49  8.0682
 -47.4 0.05 0.51  8.0682
 -47.4 0.05 0.53  8.0682
 -47.4 0.05 0.55  8.0682
 -47.4 0.05 0.57  8.0682
 -47.4 0.05 0.59  8.0682
 -47.4 0.05 0.61  8.0682
 -47.4 0.05 0.63  8.0682
 -47.4 0.05 0.65  8.0682
 -47.4 0.05 0.67  8.0682
 -47.4 0.05 0.69  8.0682
 -47.4 0.05 0.71  8.0682
 -47.4 0.05 0.73  8.0682
 -47.4 0.05 0.75  8.0682
 -47.4 0.05 0.77  8.0682
 -47.4 0.05 0.79  8.0682
 -47.4 0.05 0.81  8.0682
 -47.4 0.05 0.83  8.0682
 -47.4 0.05 0.85  8.0682
 -47.4 0.05 0.87  8.0682
 -47.4 0.05 0.89  8.0682
 -47.4 0.05 0.91  8.0682
 -47.4 0.05 0.93  8.0682
 -47.4 0.05 0.95  8.0682
 -47.4 0.05 0.97  8.0682
 -47.4 0.05 0.99  8.0682

 -47.4 0.07 0.01  8.0682
 -47.4 0.07 0.03  8.0682
 -47.4 0.07 0.05  8.0682
 -47.4 0.07 0.07  8.0682
 -47.4 0.07 0.09  8.0682
 -47.4 0.07 0.11  8.0682
 -47.4 0.07 0.13  8.0682
 -47.4 0.07 0.15  8.0682
 -47.4 0.07 0.17  8.0682
 -47.4 0.07 0.19  8.0682
 -47.4 0.07 0.21  8.0682
 -47.4 0.07 0.23  8.0682
 -47.4 0.07 0.25  8.0682
 -47.4 0.07 0.27  8.0682
 -47.4 0.07 0.29  8.0682
 -47.4 0.07 0.31  8.0682
 -47.4 0.07 0.33  8.0682
 -47.4 0.07 0.35  8.0682
 -47.4 0.07 0.37  8.0682
 -47.4 0.07 0.39  8.0682
 -47.4 0.07 0.41  8.0682
 -47.4 0.07 0.43  8.0682
 -47.4 0.07 0.45  8.0682
 -47.4 0.07 0.47  8.0682
 -47.4 0.07 0.49  8.0682
 -47.4 0.07 0.51  8.0682
 -47.4 0.07 0.53  8.0682
 -47.4 0.07 0.55  8.0682
 -47.4 0.07 0.57  8.0682
 -47.4 0.07 0.59  8.0682
 -47.4 0.07 0.61  8.0682
 -47.4 0.07 0.63  8.0682
 -47.4 0.07 0.65  8.0682
 -47.4 0.07 0.67  8.0682
 -47.4 0.07 0.69  8.0682
 -47.4 0.07 0.71  8.0682
 -47.4 0.07 0.73  8.0682
 -47.4 0.07 0.75  8.0682
 -47.4 0.07 0.77  8.0682
 -47.4 0.07 0.79  8.0682
 -47.4 0.07 0.81  8.0682
 -47.4 0.07 0.83  8.0682
 -47.4 0.07 0.85  8.0682
 -47.4 0.07 0.87  8.0682
 -47.4 0.07 0.89  8.0682
 -47.4 0.07 0.91  8.0682
 -47.4 0.07 0.93  8.0682
 -47.4 0.07 0.95  8.0682
 -47.4 0.07 0.97  8.0682
 -47.4 0.07 0.99  8.0682

 -47.4 0.09 0.01  8.0682
 -47.4 0.09 0.03  8.0682
 -47.4 0.09 0.05  8.0682
 -47.4 0.09 0.07  8.0682
 -47.4 0.09 0.09  8.0682
 -47.4 0.09 0.11  8.0682
 -47.4 0.09 0.13  8.0682
 -47.4 0.09 0.15  8.0682
 -47.4 0.09 0.17  8.0682
 -47.4 0.09 0.19  8.0682
 -47.4 0.09 0.21  8.0682
 -47.4 0.09 0.23  8.0682
 -47.4 0.09 0.25  8.0682
 -47.4 0.09 0.27  8.0682
 -47.4 0.09 0.29  8.0682
 -47.4 0.09 0.31  8.0682
 -47.4 0.09 0.33  8.0682
 -47.4 0.09 0.35  8.0682
 -47.4 0.09 0.37  8.0682
 -47.4 0.09 0.39  8.0682
 -47.4 0.09 0.41  8.0682
 -47.4 0.09 0.43  8.0682
 -47.4 0.09 0.45  8.0682
 -47.4 0.09 0.47  8.0682
 -47.4 0.09 0.49  8.0682
 -47.4 0.09 0.51  8.0682
 -47.4 0.09 0.53  8.0682
 -47.4 0.09 0.55  8.0682
 -47.4 0.09 0.57  8.0682
 -47.4 0.09 0.59  8.0682
 -47.4 0.09 0.61  8.0682
 -47.4 0.09 0.63  8.0682
 -47.4 0.09 0.65  8.0682
 -47.4 0.09 0.67  8.0682
 -47.4 0.09 0.69  8.0682
 -47.4 0.09 0.71  8.0682
 -47.4 0.09 0.73  8.0682
 -47.4 0.09 0.75  8.0682
 -47.4 0.09 0.77  8.0682
 -47.4 0.09 0.79  8.0682
 -47.4 0.09 0.81  8.0682
 -47.4 0.09 0.83  8.0682
 -47.4 0.09 0.85  8.0682
 -47.4 0.09 0.87  8.0682
 -47.4 0.09 0.89  8.0682
 -47.4 0.09 0.91  8.0682
 -47.4 0.09 0.93  8.0682
 -47.4 0.09 0.95  8.0682
 -47.4 0.09 0.97  8.0682
 -47.4 0.09 0.99  8.0682

 -47.4 0.11 0.01  8.0682
 -47.4 0.11 0.03  8.0682
 -47.4 0.11 0.05  8.0682
 -47.4 0.11 0.07  8.0682
 -47.4 0.11 0.09  8.0682
 -47.4 0.11 0.11  8.0682
 -47.4 0.11 0.13  8.0682
 -47.4 0.11 0.15  8.0682
 -47.4 0.11 0.17  8.0682
 -47.4 0.11 0.19  8.0682
 -47.4 0.11 0.21  8.0682
 -47.4 0.11 0.23  8.0682
 -47.4 0.11 0.25  8.0682
 -47.4 0.11 0.27  8.0682
 -47.4 0.11 0.29  8.0682
 -47.4 0.11 0.31  8.0682
 -47.4 0.11 0.33  8.0682
 -47.4 0.11 0.35  8.0682
 -47.4 0.11 0.37  8.0682
 -47.4 0.11 0.39  8.0682
 -47.4 0.11 0.41  8.0682
 -47.4 0.11 0.43  8.0682
 -47.4 0.11 0.45  8.0682
 -47.4 0.11 0.47  8.0682
 -47.4 0.11 0.49  8.0682
 -47.4 0.11 0.51  8.0682
 -47.4 0.11 0.53  8.0682
 -47.4 0.11 0.55  8.0682
 -47.4 0.11 0.57  8.0682
 -47.4 0.11 0.59  8.0682
 -47.4 0.11 0.61  8.0682
 -47.4 0.11 0.63  8.0682
 -47.4 0.11 0.65  8.0682
 -47.4 0.11 0.67  8.0682
 -47.4 0.11 0.69  8.0682
 -47.4 0.11 0.71  8.0682
 -47.4 0.11 0.73  8.0682
 -47.4 0.11 0.75  8.0682
 -47.4 0.11 0.77  8.0682
 -47.4 0.11 0.79  8.0682
 -47.4 0.11 0.81  8.0682
 -47.4 0.11 0.83  8.0682
 -47.4 0.11 0.85  8.0682
 -47.4 0.11 0.87  8.0682
 -47.4 0.11 0.89  8.0682
 -47.4 0.11 0.91  8.0682
 -47.4 0.11 0.93  8.0682
 -47.4 0.11 0.95  8.0682
 -47.4 0.11 0.97  8.0682
 -47.4 0.11 0.99  8.0682

 -47.4 0.13 0.01  8.0682
 -47.4 0.13 0.03  8.0682
 -47.4 0.13 0.05  8.0682
 -47.4 0.13 0.07  8.0682
 -47.4 0.13 0.09  8.0682
 -47.4 0.13 0.11  8.0682
 -47.4 0.13 0.13  8.0682
 -47.4 0.13 0.15  8.0682
 -47.4 0.13 0.17  8.0682
 -47.4 0.13 0.19  8.0682
 -47.4 0.13 0.21  8.0682
 -47.4 0.13 0.23  8.0682
 -47.4 0.13 0.25  8.0682
 -47.4 0.13 0.27  8.0682
 -47.4 0.13 0.29  8.0682
 -47.4 0.13 0.31  8.0682
 -47.4 0.13 0.33  8.0682
 -47.4 0.13 0.35  8.0682
 -47.4 0.13 0.37  8.0682
 -47.4 0.13 0.39  8.0682
 -47.4 0.13 0.41  8.0682
 -47.4 0.13 0.43  8.0682
 -47.4 0.13 0.45  8.0682
 -47.4 0.13 0.47  8.0682
 -47.4 0.13 0.49  8.0682
 -47.4 0.13 0.51  8.0682
 -47.4 0.13 0.53  8.0682
 -47.4 0.13 0.55  8.0682
 -47.4 0.13 0.57  8.0682
 -47.4 0.13 0.59  8.0682
 -47.4 0.13 0.61  8.0682
 -47.4 0.13 0.63  8.0682
 -47.4 0.13 0.65  8.0682
 -47.4 0.13 0.67  8.0682
 -47.4 0.13 0.69  8.0682
 -47.4 0.13 0.71  8.0682
 -47.4 0.13 0.73  8.0682
 -47.4 0.13 0.75  8.0682
 -47.4 0.13 0.77  8.0682
 -47.4 0.13 0.79  8.0682
 -47.4 0.13 0.81  8.0682
 -47.4 0.13 0.83  8.0682
 -47.4 0.13 0.85  8.0682
 -47.4 0.13 0.87  8.0682
 -47.4 0.13 0.89  8.0682
 -47.4 0.13 0.91  8.0682
 -47.4 0.13 0.93  8.0682
 -47.4 0.13 0.95  8.0682
 -47.4 0.13 0.97  8.0682
 -47.4 0.13 0.99  8.0682

 -47.4 0.15 0.01  8.0682
 -47.4 0.15 0.03  8.0682
 -47.4 0.15 0.05  8.0682
 -47.4 0.15 0.07  8.0682
 -47.4 0.15 0.09  8.0682
 -47.4 0.15 0.11  8.0682
 -47.4 0.15 0.13  8.0682
 -47.4 0.15 0.15  8.0682
 -47.4 0.15 0.17  8.0682
 -47.4 0.15 0.19  8.0682
 -47.4 0.15 0.21  8.0682
 -47.4 0.15 0.23  8.0682
 -47.4 0.15 0.25  8.0682
 -47.4 0.15 0.27  8.0682
 -47.4 0.15 0.29  8.0682
 -47.4 0.15 0.31  8.0682
 -47.4 0.15 0.33  8.0682
 -47.4 0.15 0.35  8.0682
 -47.4 0.15 0.37  8.0682
 -47.4 0.15 0.39  8.0682
 -47.4 0.15 0.41  8.0682
 -47.4 0.15 0.43  8.0682
 -47.4 0.15 0.45  8.0682
 -47.4 0.15 0.47  8.0682
 -47.4 0.15 0.49  8.0682
 -47.4 0.15 0.51  8.0682
 -47.4 0.15 0.53  8.0682
 -47.4 0.15 0.55  8.0682
 -47.4 0.15 0.57  8.0682
 -47.4 0.15 0.59  8.0682
 -47.4 0.15 0.61  8.0682
 -47.4 0.15 0.63  8.0682
 -47.4 0.15 0.65  8.0682
 -47.4 0.15 0.67  8.0682
 -47.4 0.15 0.69  8.0682
 -47.4 0.15 0.71  8.0682
 -47.4 0.15 0.73  8.0682
 -47.4 0.15 0.75  8.0682
 -47.4 0.15 0.77  8.0682
 -47.4 0.15 0.79  8.0682
 -47.4 0.15 0.81  8.0682
 -47.4 0.15 0.83  8.0682
 -47.4 0.15 0.85  8.0682
 -47.4 0.15 0.87  8.0682
 -47.4 0.15 0.89  8.0682
 -47.4 0.15 0.91  8.0682
 -47.4 0.15 0.93  8.0682
 -47.4 0.15 0.95  8.0682
 -47.4 0.15 0.97  8.0682
 -47.4 0.15 0.99  8.0682

 -47.4 0.17 0.01  8.0682
 -47.4 0.17 0.03  8.0682
 -47.4 0.17 0.05  8.0682
 -47.4 0.17 0.07  8.0682
 -47.4 0.17 0.09  8.0682
 -47.4 0.17 0.11  8.0682
 -47.4 0.17 0.13  8.0682
 -47.4 0.17 0.15  8.0682
 -47.4 0.17 0.17  8.0682
 -47.4 0.17 0.19  8.0682
 -47.4 0.17 0.21  8.0682
 -47.4 0.17 0.23  8.0682
 -47.4 0.17 0.25  8.0682
 -47.4 0.17 0.27  8.0682
 -47.4 0.17 0.29  8.0682
 -47.4 0.17 0.31  8.0682
 -47.4 0.17 0.33  8.0682
 -47.4 0.17 0.35  8.0682
 -47.4 0.17 0.37  8.0682
 -47.4 0.17 0.39  8.0682
 -47.4 0.17 0.41  8.0682
 -47.4 0.17 0.43  8.0682
 -47.4 0.17 0.45  8.0682
 -47.4 0.17 0.47  8.0682
 -47.4 0.17 0.49  8.0682
 -47.4 0.17 0.51  8.0682
 -47.4 0.17 0.53  8.0682
 -47.4 0.17 0.55  8.0682
 -47.4 0.17 0.57  8.0682
 -47.4 0.17 0.59  8.0682
 -47.4 0.17 0.61  8.0682
 -47.4 0.17 0.63  8.0682
 -47.4 0.17 0.65  8.0682
 -47.4 0.17 0.67  8.0682
 -47.4 0.17 0.69  8.0682
 -47.4 0.17 0.71  8.0682
 -47.4 0.17 0.73  8.0682
 -47.4 0.17 0.75  8.0682
 -47.4 0.17 0.77  8.0682
 -47.4 0.17 0.79  8.0682
 -47.4 0.17 0.81  8.0682
 -47.4 0.17 0.83  8.0682
 -47.4 0.17 0.85  8.0682
 -47.4 0.17 0.87  8.0682
 -47.4 0.17 0.89  8.0682
 -47.4 0.17 0.91  8.0682
 -47.4 0.17 0.93  8.0682
 -47.4 0.17 0.95  8.0682
 -47.4 0.17 0.97  8.0682
 -47.4 0.17 0.99  8.0682

 -47.4 0.19 0.01  8.0682
 -47.4 0.19 0.03  8.0682
 -47.4 0.19 0.05  8.0682
 -47.4 0.19 0.07  8.0682
 -47.4 0.19 0.09  8.0682
 -47.4 0.19 0.11  8.0682
 -47.4 0.19 0.13  8.0682
 -47.4 0.19 0.15  8.0682
 -47.4 0.19 0.17  8.0682
 -47.4 0.19 0.19  8.0682
 -47.4 0.19 0.21  8.0682
 -47.4 0.19 0.23  8.0682
 -47.4 0.19 0.25  8.0682
 -47.4 0.19 0.27  8.0682
 -47.4 0.19 0.29  8.0682
 -47.4 0.19 0.31  8.0682
 -47.4 0.19 0.33  8.0682
 -47.4 0.19 0.35  8.0682
 -47.4 0.19 0.37  8.0682
 -47.4 0.19 0.39  8.0682
 -47.4 0.19 0.41  8.0682
 -47.4 0.19 0.43  8.0682
 -47.4 0.19 0.45  8.0682
 -47.4 0.19 0.47  8.0682
 -47.4 0.19 0.49  8.0682
 -47.4 0.19 0.51  8.0682
 -47.4 0.19 0.53  8.0682
 -47.4 0.19 0.55  8.0682
 -47.4 0.19 0.57  8.0682
 -47.4 0.19 0.59  8.0682
 -47.4 0.19 0.61  8.0682
 -47.4 0.19 0.63  8.0682
 -47.4 0.19 0.65  8.0682
 -47.4 0.19 0.67  8.0682
 -47.4 0.19 0.69  8.0682
 -47.4 0.19 0.71  8.0682
 -47.4 0.19 0.73  8.0682
 -47.4 0.19 0.75  8.0682
 -47.4 0.19 0.77  8.0682
 -47.4 0.19 0.79  8.0682
 -47.4 0.19 0.81  8.0682
 -47.4 0.19 0.83  8.0682
 -47.4 0.19 0.85  8.0682
 -47.4 0.19 0.87  8.0682
 -47.4 0.19 0.89  8.0682
 -47.4 0.19 0.91  8.0682
 -47.4 0.19 0.93  8.0682
 -47.4 0.19 0.95  8.0682
 -47.4 0.19 0.97  8.0682
 -47.4 0.19 0.99  8.0682

 -47.4 0.21 0.01  8.0682
 -47.4 0.21 0.03  8.0682
 -47.4 0.21 0.05  8.0682
 -47.4 0.21 0.07  8.0682
 -47.4 0.21 0.09  8.0682
 -47.4 0.21 0.11  8.0682
 -47.4 0.21 0.13  8.0682
 -47.4 0.21 0.15  8.0682
 -47.4 0.21 0.17  8.0682
 -47.4 0.21 0.19  8.0682
 -47.4 0.21 0.21  8.0682
 -47.4 0.21 0.23  8.0682
 -47.4 0.21 0.25  8.0682
 -47.4 0.21 0.27  8.0682
 -47.4 0.21 0.29  8.0682
 -47.4 0.21 0.31  8.0682
 -47.4 0.21 0.33  8.0682
 -47.4 0.21 0.35  8.0682
 -47.4 0.21 0.37  8.0682
 -47.4 0.21 0.39  8.0682
 -47.4 0.21 0.41  8.0682
 -47.4 0.21 0.43  8.0682
 -47.4 0.21 0.45  8.0682
 -47.4 0.21 0.47  8.0682
 -47.4 0.21 0.49  8.0682
 -47.4 0.21 0.51  8.0682
 -47.4 0.21 0.53  8.0682
 -47.4 0.21 0.55  8.0682
 -47.4 0.21 0.57  8.0682
 -47.4 0.21 0.59  8.0682
 -47.4 0.21 0.61  8.0682
 -47.4 0.21 0.63  8.0682
 -47.4 0.21 0.65  8.0682
 -47.4 0.21 0.67  8.0682
 -47.4 0.21 0.69  8.0682
 -47.4 0.21 0.71  8.0682
 -47.4 0.21 0.73  8.0682
 -47.4 0.21 0.75  8.0682
 -47.4 0.21 0.77  8.0682
 -47.4 0.21 0.79  8.0682
 -47.4 0.21 0.81  8.0682
 -47.4 0.21 0.83  8.0682
 -47.4 0.21 0.85  8.0682
 -47.4 0.21 0.87  8.0682
 -47.4 0.21 0.89  8.0682
 -47.4 0.21 0.91  8.0682
 -47.4 0.21 0.93  8.0682
 -47.4 0.21 0.95  8.0682
 -47.4 0.21 0.97  8.0682
 -47.4 0.21 0.99  8.0682

 -47.4 0.23 0.01  8.0682
 -47.4 0.23 0.03  8.0682
 -47.4 0.23 0.05  8.0682
 -47.4 0.23 0.07  8.0682
 -47.4 0.23 0.09  8.0682
 -47.4 0.23 0.11  8.0682
 -47.4 0.23 0.13  8.0682
 -47.4 0.23 0.15  8.0682
 -47.4 0.23 0.17  8.0682
 -47.4 0.23 0.19  8.0682
 -47.4 0.23 0.21  8.0682
 -47.4 0.23 0.23  8.0682
 -47.4 0.23 0.25  8.0682
 -47.4 0.23 0.27  8.0682
 -47.4 0.23 0.29  8.0682
 -47.4 0.23 0.31  8.0682
 -47.4 0.23 0.33  8.0682
 -47.4 0.23 0.35  8.0682
 -47.4 0.23 0.37  8.0682
 -47.4 0.23 0.39  8.0682
 -47.4 0.23 0.41  8.0682
 -47.4 0.23 0.43  8.0682
 -47.4 0.23 0.45  8.0682
 -47.4 0.23 0.47  8.0682
 -47.4 0.23 0.49  8.0682
 -47.4 0.23 0.51  8.0682
 -47.4 0.23 0.53  8.0682
 -47.4 0.23 0.55  8.0682
 -47.4 0.23 0.57  8.0682
 -47.4 0.23 0.59  8.0682
 -47.4 0.23 0.61  8.0682
 -47.4 0.23 0.63  8.0682
 -47.4 0.23 0.65  8.0682
 -47.4 0.23 0.67  8.0682
 -47.4 0.23 0.69  8.0682
 -47.4 0.23 0.71  8.0682
 -47.4 0.23 0.73  8.0682
 -47.4 0.23 0.75  8.0682
 -47.4 0.23 0.77  8.0682
 -47.4 0.23 0.79  8.0682
 -47.4 0.23 0.81  8.0682
 -47.4 0.23 0.83  8.0682
 -47.4 0.23 0.85  8.0682
 -47.4 0.23 0.87  8.0682
 -47.4 0.23 0.89  8.0682
 -47.4 0.23 0.91  8.0682
 -47.4 0.23 0.93  8.0682
 -47.4 0.23 0.95  8.0682
 -47.4 0.23 0.97  8.0682
 -47.4 0.23 0.99  8.0682

 -47.4 0.25 0.01  8.0682
 -47.4 0.25 0.03  8.0682
 -47.4 0.25 0.05  8.0682
 -47.4 0.25 0.07  8.0682
 -47.4 0.25 0.09  8.0682
 -47.4 0.25 0.11  8.0682
 -47.4 0.25 0.13  8.0682
 -47.4 0.25 0.15  8.0682
 -47.4 0.25 0.17  8.0682
 -47.4 0.25 0.19  8.0682
 -47.4 0.25 0.21  8.0682
 -47.4 0.25 0.23  8.0682
 -47.4 0.25 0.25  8.0682
 -47.4 0.25 0.27  8.0682
 -47.4 0.25 0.29  8.0682
 -47.4 0.25 0.31  8.0682
 -47.4 0.25 0.33  8.0682
 -47.4 0.25 0.35  8.0682
 -47.4 0.25 0.37  8.0682
 -47.4 0.25 0.39  8.0682
 -47.4 0.25 0.41  8.0682
 -47.4 0.25 0.43  8.0682
 -47.4 0.25 0.45  8.0682
 -47.4 0.25 0.47  8.0682
 -47.4 0.25 0.49  8.0682
 -47.4 0.25 0.51  8.0682
 -47.4 0.25 0.53  8.0682
 -47.4 0.25 0.55  8.0682
 -47.4 0.25 0.57  8.0682
 -47.4 0.25 0.59  8.0682
 -47.4 0.25 0.61  8.0682
 -47.4 0.25 0.63  8.0682
 -47.4 0.25 0.65  8.0682
 -47.4 0.25 0.67  8.0682
 -47.4 0.25 0.69  8.0682
 -47.4 0.25 0.71  8.0682
 -47.4 0.25 0.73  8.0682
 -47.4 0.25 0.75  8.0682
 -47.4 0.25 0.77  8.0682
 -47.4 0.25 0.79  8.0682
 -47.4 0.25 0.81  8.0682
 -47.4 0.25 0.83  8.0682
 -47.4 0.25 0.85  8.0682
 -47.4 0.25 0.87  8.0682
 -47.4 0.25 0.89  8.0682
 -47.4 0.25 0.91  8.0682
 -47.4 0.25 0.93  8.0682
 -47.4 0.25 0.95  8.0682
 -47.4 0.25 0.97  8.0682
 -47.4 0.25 0.99  8.0682

 -47.4 0.27 0.01  8.0682
 -47.4 0.27 0.03  8.0682
 -47.4 0.27 0.05  8.0682
 -47.4 0.27 0.07  8.0682
 -47.4 0.27 0.09  8.0682
 -47.4 0.27 0.11  8.0682
 -47.4 0.27 0.13  8.0682
 -47.4 0.27 0.15  8.0682
 -47.4 0.27 0.17  8.0682
 -47.4 0.27 0.19  8.0682
 -47.4 0.27 0.21  8.0682
 -47.4 0.27 0.23  8.0682
 -47.4 0.27 0.25  8.0682
 -47.4 0.27 0.27  8.0682
 -47.4 0.27 0.29  8.0682
 -47.4 0.27 0.31  8.0682
 -47.4 0.27 0.33  8.0682
 -47.4 0.27 0.35  8.0682
 -47.4 0.27 0.37  8.0682
 -47.4 0.27 0.39  8.0682
 -47.4 0.27 0.41  8.0682
 -47.4 0.27 0.43  8.0682
 -47.4 0.27 0.45  8.0682
 -47.4 0.27 0.47  8.0682
 -47.4 0.27 0.49  8.0682
 -47.4 0.27 0.51  8.0682
 -47.4 0.27 0.53  8.0682
 -47.4 0.27 0.55  8.0682
 -47.4 0.27 0.57  8.0682
 -47.4 0.27 0.59  8.0682
 -47.4 0.27 0.61  8.0682
 -47.4 0.27 0.63  8.0682
 -47.4 0.27 0.65  8.0682
 -47.4 0.27 0.67  8.0682
 -47.4 0.27 0.69  8.0682
 -47.4 0.27 0.71  8.0682
 -47.4 0.27 0.73  8.0682
 -47.4 0.27 0.75  8.0682
 -47.4 0.27 0.77  8.0682
 -47.4 0.27 0.79  8.0682
 -47.4 0.27 0.81  8.0682
 -47.4 0.27 0.83  8.0682
 -47.4 0.27 0.85  8.0682
 -47.4 0.27 0.87  8.0682
 -47.4 0.27 0.89  8.0682
 -47.4 0.27 0.91  8.0682
 -47.4 0.27 0.93  8.0682
 -47.4 0.27 0.95  8.0682
 -47.4 0.27 0.97  8.0682
 -47.4 0.27 0.99  8.0682

 -47.4 0.29 0.01  8.0682
 -47.4 0.29 0.03  8.0682
 -47.4 0.29 0.05  8.0682
 -47.4 0.29 0.07  8.0682
 -47.4 0.29 0.09  8.0682
 -47.4 0.29 0.11  8.0682
 -47.4 0.29 0.13  8.0682
 -47.4 0.29 0.15  8.0682
 -47.4 0.29 0.17  8.0682
 -47.4 0.29 0.19  8.0682
 -47.4 0.29 0.21  8.0682
 -47.4 0.29 0.23  8.0682
 -47.4 0.29 0.25  8.0682
 -47.4 0.29 0.27  8.0682
 -47.4 0.29 0.29  8.0682
 -47.4 0.29 0.31  8.0682
 -47.4 0.29 0.33  8.0682
 -47.4 0.29 0.35  8.0682
 -47.4 0.29 0.37  8.0682
 -47.4 0.29 0.39  8.0682
 -47.4 0.29 0.41  8.0682
 -47.4 0.29 0.43  8.0682
 -47.4 0.29 0.45  8.0682
 -47.4 0.29 0.47  8.0682
 -47.4 0.29 0.49  8.0682
 -47.4 0.29 0.51  8.0682
 -47.4 0.29 0.53  8.0682
 -47.4 0.29 0.55  8.0682
 -47.4 0.29 0.57  8.0682
 -47.4 0.29 0.59  8.0682
 -47.4 0.29 0.61  8.0682
 -47.4 0.29 0.63  8.0682
 -47.4 0.29 0.65  8.0682
 -47.4 0.29 0.67  8.0682
 -47.4 0.29 0.69  8.0682
 -47.4 0.29 0.71  8.0682
 -47.4 0.29 0.73  8.0682
 -47.4 0.29 0.75  8.0682
 -47.4 0.29 0.77  8.0682
 -47.4 0.29 0.79  8.0682
 -47.4 0.29 0.81  8.0682
 -47.4 0.29 0.83  8.0682
 -47.4 0.29 0.85  8.0682
 -47.4 0.29 0.87  8.0682
 -47.4 0.29 0.89  8.0682
 -47.4 0.29 0.91  8.0682
 -47.4 0.29 0.93  8.0682
 -47.4 0.29 0.95  8.0682
 -47.4 0.29 0.97  8.0682
 -47.4 0.29 0.99  8.0682

 -47.4 0.31 0.01  8.0682
 -47.4 0.31 0.03  8.0682
 -47.4 0.31 0.05  8.0682
 -47.4 0.31 0.07  8.0682
 -47.4 0.31 0.09  8.0682
 -47.4 0.31 0.11  8.0682
 -47.4 0.31 0.13  8.0682
 -47.4 0.31 0.15  8.0682
 -47.4 0.31 0.17  8.0682
 -47.4 0.31 0.19  8.0682
 -47.4 0.31 0.21  8.0682
 -47.4 0.31 0.23  8.0682
 -47.4 0.31 0.25  8.0682
 -47.4 0.31 0.27  8.0682
 -47.4 0.31 0.29  8.0682
 -47.4 0.31 0.31  8.0682
 -47.4 0.31 0.33  8.0682
 -47.4 0.31 0.35  8.0682
 -47.4 0.31 0.37  8.0682
 -47.4 0.31 0.39  8.0682
 -47.4 0.31 0.41  8.0682
 -47.4 0.31 0.43  8.0682
 -47.4 0.31 0.45  8.0682
 -47.4 0.31 0.47  8.0682
 -47.4 0.31 0.49  8.0682
 -47.4 0.31 0.51  8.0682
 -47.4 0.31 0.53  8.0682
 -47.4 0.31 0.55  8.0682
 -47.4 0.31 0.57  8.0682
 -47.4 0.31 0.59  8.0682
 -47.4 0.31 0.61  8.0682
 -47.4 0.31 0.63  8.0682
 -47.4 0.31 0.65  8.0682
 -47.4 0.31 0.67  8.0682
 -47.4 0.31 0.69  8.0682
 -47.4 0.31 0.71  8.0682
 -47.4 0.31 0.73  8.0682
 -47.4 0.31 0.75  8.0682
 -47.4 0.31 0.77  8.0682
 -47.4 0.31 0.79  8.0682
 -47.4 0.31 0.81  8.0682
 -47.4 0.31 0.83  8.0682
 -47.4 0.31 0.85  8.0682
 -47.4 0.31 0.87  8.0682
 -47.4 0.31 0.89  8.0682
 -47.4 0.31 0.91  8.0682
 -47.4 0.31 0.93  8.0682
 -47.4 0.31 0.95  8.0682
 -47.4 0.31 0.97  8.0682
 -47.4 0.31 0.99  8.0682

 -47.4 0.33 0.01  8.0682
 -47.4 0.33 0.03  8.0682
 -47.4 0.33 0.05  8.0682
 -47.4 0.33 0.07  8.0682
 -47.4 0.33 0.09  8.0682
 -47.4 0.33 0.11  8.0682
 -47.4 0.33 0.13  8.0682
 -47.4 0.33 0.15  8.0682
 -47.4 0.33 0.17  8.0682
 -47.4 0.33 0.19  8.0682
 -47.4 0.33 0.21  8.0682
 -47.4 0.33 0.23  8.0682
 -47.4 0.33 0.25  8.0682
 -47.4 0.33 0.27  8.0682
 -47.4 0.33 0.29  8.0682
 -47.4 0.33 0.31  8.0682
 -47.4 0.33 0.33  8.0682
 -47.4 0.33 0.35  8.0682
 -47.4 0.33 0.37  8.0682
 -47.4 0.33 0.39  8.0682
 -47.4 0.33 0.41  8.0682
 -47.4 0.33 0.43  8.0682
 -47.4 0.33 0.45  8.0682
 -47.4 0.33 0.47  8.0682
 -47.4 0.33 0.49  8.0682
 -47.4 0.33 0.51  8.0682
 -47.4 0.33 0.53  8.0682
 -47.4 0.33 0.55  8.0682
 -47.4 0.33 0.57  8.0682
 -47.4 0.33 0.59  8.0682
 -47.4 0.33 0.61  8.0682
 -47.4 0.33 0.63  8.0682
 -47.4 0.33 0.65  8.0682
 -47.4 0.33 0.67  8.0682
 -47.4 0.33 0.69  8.0682
 -47.4 0.33 0.71  8.0682
 -47.4 0.33 0.73  8.0682
 -47.4 0.33 0.75  8.0682
 -47.4 0.33 0.77  8.0682
 -47.4 0.33 0.79  8.0682
 -47.4 0.33 0.81  8.0682
 -47.4 0.33 0.83  8.0682
 -47.4 0.33 0.85  8.0682
 -47.4 0.33 0.87  8.0682
 -47.4 0.33 0.89  8.0682
 -47.4 0.33 0.91  8.0682
 -47.4 0.33 0.93  8.0682
 -47.4 0.33 0.95  8.0682
 -47.4 0.33 0.97  8.0682
 -47.4 0.33 0.99  8.0682

 -47.4 0.35 0.01  8.0682
 -47.4 0.35 0.03  8.0682
 -47.4 0.35 0.05  8.0682
 -47.4 0.35 0.07  8.0682
 -47.4 0.35 0.09  8.0682
 -47.4 0.35 0.11  8.0682
 -47.4 0.35 0.13  8.0682
 -47.4 0.35 0.15  8.0682
 -47.4 0.35 0.17  8.0682
 -47.4 0.35 0.19  8.0682
 -47.4 0.35 0.21  8.0682
 -47.4 0.35 0.23  8.0682
 -47.4 0.35 0.25  8.0682
 -47.4 0.35 0.27  8.0682
 -47.4 0.35 0.29  8.0682
 -47.4 0.35 0.31  8.0682
 -47.4 0.35 0.33  8.0682
 -47.4 0.35 0.35  8.0682
 -47.4 0.35 0.37  8.0682
 -47.4 0.35 0.39  8.0682
 -47.4 0.35 0.41  8.0682
 -47.4 0.35 0.43  8.0682
 -47.4 0.35 0.45  8.0682
 -47.4 0.35 0.47  8.0682
 -47.4 0.35 0.49  8.0682
 -47.4 0.35 0.51  8.0682
 -47.4 0.35 0.53  8.0682
 -47.4 0.35 0.55  8.0682
 -47.4 0.35 0.57  8.0682
 -47.4 0.35 0.59  8.0682
 -47.4 0.35 0.61  8.0682
 -47.4 0.35 0.63  8.0682
 -47.4 0.35 0.65  8.0682
 -47.4 0.35 0.67  8.0682
 -47.4 0.35 0.69  8.0682
 -47.4 0.35 0.71  8.0682
 -47.4 0.35 0.73  8.0682
 -47.4 0.35 0.75  8.0682
 -47.4 0.35 0.77  8.0682
 -47.4 0.35 0.79  8.0682
 -47.4 0.35 0.81  8.0682
 -47.4 0.35 0.83  8.0682
 -47.4 0.35 0.85  8.0682
 -47.4 0.35 0.87  8.0682
 -47.4 0.35 0.89  8.0682
 -47.4 0.35 0.91  8.0682
 -47.4 0.35 0.93  8.0682
 -47.4 0.35 0.95  8.0682
 -47.4 0.35 0.97  8.0682
 -47.4 0.35 0.99  8.0682

 -47.4 0.37 0.01  8.0682
 -47.4 0.37 0.03  8.0682
 -47.4 0.37 0.05  8.0682
 -47.4 0.37 0.07  8.0682
 -47.4 0.37 0.09  8.0682
 -47.4 0.37 0.11  8.0682
 -47.4 0.37 0.13  8.0682
 -47.4 0.37 0.15  8.0682
 -47.4 0.37 0.17  8.0682
 -47.4 0.37 0.19  8.0682
 -47.4 0.37 0.21  8.0682
 -47.4 0.37 0.23  8.0682
 -47.4 0.37 0.25  8.0682
 -47.4 0.37 0.27  8.0682
 -47.4 0.37 0.29  8.0682
 -47.4 0.37 0.31  8.0682
 -47.4 0.37 0.33  8.0682
 -47.4 0.37 0.35  8.0682
 -47.4 0.37 0.37  8.0682
 -47.4 0.37 0.39  8.0682
 -47.4 0.37 0.41  8.0682
 -47.4 0.37 0.43  8.0682
 -47.4 0.37 0.45  8.0682
 -47.4 0.37 0.47  8.0682
 -47.4 0.37 0.49  8.0682
 -47.4 0.37 0.51  8.0682
 -47.4 0.37 0.53  8.0682
 -47.4 0.37 0.55  8.0682
 -47.4 0.37 0.57  8.0682
 -47.4 0.37 0.59  8.0682
 -47.4 0.37 0.61  8.0682
 -47.4 0.37 0.63  8.0682
 -47.4 0.37 0.65  8.0682
 -47.4 0.37 0.67  8.0682
 -47.4 0.37 0.69  8.0682
 -47.4 0.37 0.71  8.0682
 -47.4 0.37 0.73  8.0682
 -47.4 0.37 0.75  8.0682
 -47.4 0.37 0.77  8.0682
 -47.4 0.37 0.79  8.0682
 -47.4 0.37 0.81  8.0682
 -47.4 0.37 0.83  8.0682
 -47.4 0.37 0.85  8.0682
 -47.4 0.37 0.87  8.0682
 -47.4 0.37 0.89  8.0682
 -47.4 0.37 0.91  8.0682
 -47.4 0.37 0.93  8.0682
 -47.4 0.37 0.95  8.0682
 -47.4 0.37 0.97  8.0682
 -47.4 0.37 0.99  8.0682

 -47.4 0.39 0.01  8.0682
 -47.4 0.39 0.03  8.0682
 -47.4 0.39 0.05  8.0682
 -47.4 0.39 0.07  8.0682
 -47.4 0.39 0.09  8.0682
 -47.4 0.39 0.11  8.0682
 -47.4 0.39 0.13  8.0682
 -47.4 0.39 0.15  8.0682
 -47.4 0.39 0.17  8.0682
 -47.4 0.39 0.19  8.0682
 -47.4 0.39 0.21  8.0682
 -47.4 0.39 0.23  8.0682
 -47.4 0.39 0.25  8.0682
 -47.4 0.39 0.27  8.0682
 -47.4 0.39 0.29  8.0682
 -47.4 0.39 0.31  8.0682
 -47.4 0.39 0.33  8.0682
 -47.4 0.39 0.35  8.0682
 -47.4 0.39 0.37  8.0682
 -47.4 0.39 0.39  8.0682
 -47.4 0.39 0.41  8.0682
 -47.4 0.39 0.43  8.0682
 -47.4 0.39 0.45  8.0682
 -47.4 0.39 0.47  8.0682
 -47.4 0.39 0.49  8.0682
 -47.4 0.39 0.51  8.0682
 -47.4 0.39 0.53  8.0682
 -47.4 0.39 0.55  8.0682
 -47.4 0.39 0.57  8.0682
 -47.4 0.39 0.59  8.0682
 -47.4 0.39 0.61  8.0682
 -47.4 0.39 0.63  8.0682
 -47.4 0.39 0.65  8.0682
 -47.4 0.39 0.67  8.0682
 -47.4 0.39 0.69  8.0682
 -47.4 0.39 0.71  8.0682
 -47.4 0.39 0.73  8.0682
 -47.4 0.39 0.75  8.0682
 -47.4 0.39 0.77  8.0682
 -47.4 0.39 0.79  8.0682
 -47.4 0.39 0.81  8.0682
 -47.4 0.39 0.83  8.0682
 -47.4 0.39 0.85  8.0682
 -47.4 0.39 0.87  8.0682
 -47.4 0.39 0.89  8.0682
 -47.4 0.39 0.91  8.0682
 -47.4 0.39 0.93  8.0682
 -47.4 0.39 0.95  8.0682
 -47.4 0.39 0.97  8.0682
 -47.4 0.39 0.99  8.0682

 -47.4 0.41 0.01  8.0682
 -47.4 0.41 0.03  8.0682
 -47.4 0.41 0.05  8.0682
 -47.4 0.41 0.07  8.0682
 -47.4 0.41 0.09  8.0682
 -47.4 0.41 0.11  8.0682
 -47.4 0.41 0.13  8.0682
 -47.4 0.41 0.15  8.0682
 -47.4 0.41 0.17  8.0682
 -47.4 0.41 0.19  8.0682
 -47.4 0.41 0.21  8.0682
 -47.4 0.41 0.23  8.0682
 -47.4 0.41 0.25  8.0682
 -47.4 0.41 0.27  8.0682
 -47.4 0.41 0.29  8.0682
 -47.4 0.41 0.31  8.0682
 -47.4 0.41 0.33  8.0682
 -47.4 0.41 0.35  8.0682
 -47.4 0.41 0.37  8.0682
 -47.4 0.41 0.39  8.0682
 -47.4 0.41 0.41  8.0682
 -47.4 0.41 0.43  8.0682
 -47.4 0.41 0.45  8.0682
 -47.4 0.41 0.47  8.0682
 -47.4 0.41 0.49  8.0682
 -47.4 0.41 0.51  8.0682
 -47.4 0.41 0.53  8.0682
 -47.4 0.41 0.55  8.0682
 -47.4 0.41 0.57  8.0682
 -47.4 0.41 0.59  8.0682
 -47.4 0.41 0.61  8.0682
 -47.4 0.41 0.63  8.0682
 -47.4 0.41 0.65  8.0682
 -47.4 0.41 0.67  8.0682
 -47.4 0.41 0.69  8.0682
 -47.4 0.41 0.71  8.0682
 -47.4 0.41 0.73  8.0682
 -47.4 0.41 0.75  8.0682
 -47.4 0.41 0.77  8.0682
 -47.4 0.41 0.79  8.0682
 -47.4 0.41 0.81  8.0682
 -47.4 0.41 0.83  8.0682
 -47.4 0.41 0.85  8.0682
 -47.4 0.41 0.87  8.0682
 -47.4 0.41 0.89  8.0682
 -47.4 0.41 0.91  8.0682
 -47.4 0.41 0.93  8.0682
 -47.4 0.41 0.95  8.0682
 -47.4 0.41 0.97  8.0682
 -47.4 0.41 0.99  8.0682

 -47.4 0.43 0.01  8.0682
 -47.4 0.43 0.03  8.0682
 -47.4 0.43 0.05  8.0682
 -47.4 0.43 0.07  8.0682
 -47.4 0.43 0.09  8.0682
 -47.4 0.43 0.11  8.0682
 -47.4 0.43 0.13  8.0682
 -47.4 0.43 0.15  8.0682
 -47.4 0.43 0.17  8.0682
 -47.4 0.43 0.19  8.0682
 -47.4 0.43 0.21  8.0682
 -47.4 0.43 0.23  8.0682
 -47.4 0.43 0.25  8.0682
 -47.4 0.43 0.27  8.0682
 -47.4 0.43 0.29  8.0682
 -47.4 0.43 0.31  8.0682
 -47.4 0.43 0.33  8.0682
 -47.4 0.43 0.35  8.0682
 -47.4 0.43 0.37  8.0682
 -47.4 0.43 0.39  8.0682
 -47.4 0.43 0.41  8.0682
 -47.4 0.43 0.43  8.0682
 -47.4 0.43 0.45  8.0682
 -47.4 0.43 0.47  8.0682
 -47.4 0.43 0.49  8.0682
 -47.4 0.43 0.51  8.0682
 -47.4 0.43 0.53  8.0682
 -47.4 0.43 0.55  8.0682
 -47.4 0.43 0.57  8.0682
 -47.4 0.43 0.59  8.0682
 -47.4 0.43 0.61  8.0682
 -47.4 0.43 0.63  8.0682
 -47.4 0.43 0.65  8.0682
 -47.4 0.43 0.67  8.0682
 -47.4 0.43 0.69  8.0682
 -47.4 0.43 0.71  8.0682
 -47.4 0.43 0.73  8.0682
 -47.4 0.43 0.75  8.0682
 -47.4 0.43 0.77  8.0682
 -47.4 0.43 0.79  8.0682
 -47.4 0.43 0.81  8.0682
 -47.4 0.43 0.83  8.0682
 -47.4 0.43 0.85  8.0682
 -47.4 0.43 0.87  8.0682
 -47.4 0.43 0.89  8.0682
 -47.4 0.43 0.91  8.0682
 -47.4 0.43 0.93  8.0682
 -47.4 0.43 0.95  8.0682
 -47.4 0.43 0.97  8.0682
 -47.4 0.43 0.99  8.0682

 -47.4 0.45 0.01  8.0682
 -47.4 0.45 0.03  8.0682
 -47.4 0.45 0.05  8.0682
 -47.4 0.45 0.07  8.0682
 -47.4 0.45 0.09  8.0682
 -47.4 0.45 0.11  8.0682
 -47.4 0.45 0.13  8.0682
 -47.4 0.45 0.15  8.0682
 -47.4 0.45 0.17  8.0682
 -47.4 0.45 0.19  8.0682
 -47.4 0.45 0.21  8.0682
 -47.4 0.45 0.23  8.0682
 -47.4 0.45 0.25  8.0682
 -47.4 0.45 0.27  8.0682
 -47.4 0.45 0.29  8.0682
 -47.4 0.45 0.31  8.0682
 -47.4 0.45 0.33  8.0682
 -47.4 0.45 0.35  8.0682
 -47.4 0.45 0.37  8.0682
 -47.4 0.45 0.39  8.0682
 -47.4 0.45 0.41  8.0682
 -47.4 0.45 0.43  8.0682
 -47.4 0.45 0.45  8.0682
 -47.4 0.45 0.47  8.0682
 -47.4 0.45 0.49  8.0682
 -47.4 0.45 0.51  8.0682
 -47.4 0.45 0.53  8.0682
 -47.4 0.45 0.55  8.0682
 -47.4 0.45 0.57  8.0682
 -47.4 0.45 0.59  8.0682
 -47.4 0.45 0.61  8.0682
 -47.4 0.45 0.63  8.0682
 -47.4 0.45 0.65  8.0682
 -47.4 0.45 0.67  8.0682
 -47.4 0.45 0.69  8.0682
 -47.4 0.45 0.71  8.0682
 -47.4 0.45 0.73  8.0682
 -47.4 0.45 0.75  8.0682
 -47.4 0.45 0.77  8.0682
 -47.4 0.45 0.79  8.0682
 -47.4 0.45 0.81  8.0682
 -47.4 0.45 0.83  8.0682
 -47.4 0.45 0.85  8.0682
 -47.4 0.45 0.87  8.0682
 -47.4 0.45 0.89  8.0682
 -47.4 0.45 0.91  8.0682
 -47.4 0.45 0.93  8.0682
 -47.4 0.45 0.95  8.0682
 -47.4 0.45 0.97  8.0682
 -47.4 0.45 0.99  8.0682

 -47.4 0.47 0.01  8.0682
 -47.4 0.47 0.03  8.0682
 -47.4 0.47 0.05  8.0682
 -47.4 0.47 0.07  8.0682
 -47.4 0.47 0.09  8.0682
 -47.4 0.47 0.11  8.0682
 -47.4 0.47 0.13  8.0682
 -47.4 0.47 0.15  8.0682
 -47.4 0.47 0.17  8.0682
 -47.4 0.47 0.19  8.0682
 -47.4 0.47 0.21  8.0682
 -47.4 0.47 0.23  8.0682
 -47.4 0.47 0.25  8.0682
 -47.4 0.47 0.27  8.0682
 -47.4 0.47 0.29  8.0682
 -47.4 0.47 0.31  8.0682
 -47.4 0.47 0.33  8.0682
 -47.4 0.47 0.35  8.0682
 -47.4 0.47 0.37  8.0682
 -47.4 0.47 0.39  8.0682
 -47.4 0.47 0.41  8.0682
 -47.4 0.47 0.43  8.0682
 -47.4 0.47 0.45  8.0682
 -47.4 0.47 0.47  8.0682
 -47.4 0.47 0.49  8.0682
 -47.4 0.47 0.51  8.0682
 -47.4 0.47 0.53  8.0682
 -47.4 0.47 0.55  8.0682
 -47.4 0.47 0.57  8.0682
 -47.4 0.47 0.59  8.0682
 -47.4 0.47 0.61  8.0682
 -47.4 0.47 0.63  8.0682
[truncated: 8,088,777 more chars]
