# Supplementary material for: Directional translocation resistance of Zika xrRNA
Source: Nat Commun. 2020 Jul 27;11:3749. doi: 10.1038/s41467-020-17508-7 (PMC7385498; doi:10.1038/s41467-020-17508-7)
Supplement: Supplementary file 4 — Source Data [file 41467_2020_17508_MOESM4_ESM.zip › Source_Data_Figures/Fig2B/3'translocation-rate_r0-T300K/r_17_translocated_portion.dat]

# Trajectory file ../../zika_rna/03_translocation_by_force_ramping/TP_END2/rate1x/t95/r_17/dump_t95_Rramped.lammpstrj
# time  length_translocated_portion
         0    3
     10000    3
     20000    3
     30000    3
     40000    3
     50000    4
     60000    5
     70000    3
     80000    2
     90000    5
    100000    3
    110000    2
    120000    3
    130000    2
    140000    3
    150000    4
    160000    3
    170000    2
    180000    3
    190000    2
    200000    3
    210000    3
    220000    3
    230000    3
    240000    3
    250000    3
    260000    3
    270000    4
    280000    2
    290000    3
    300000    3
    310000    2
    320000    3
    330000    4
    340000    3
    350000    3
    360000    3
    370000    3
    380000    3
    390000    5
    400000    3
    410000    3
    420000    3
    430000    2
    440000    3
    450000    3
    460000    4
    470000    3
    480000    3
    490000    3
    500000    5
    510000    2
    520000    3
    530000    3
    540000    4
    550000    3
    560000    3
    570000    4
    580000    2
    590000    3
    600000    3
    610000    3
    620000    6
    630000    3
    640000    3
    650000    3
    660000    3
    670000    3
    680000    3
    690000    3
    700000    3
    710000    4
    720000    3
    730000    3
    740000    3
    750000    2
    760000    4
    770000    4
    780000    6
    790000    4
    800000    4
    810000    3
    820000    3
    830000    4
    840000    3
    850000    3
    860000    3
    870000    3
    880000    3
    890000    3
    900000    6
    910000    3
    920000    6
    930000    6
    940000    4
    950000    3
    960000    3
    970000    2
    980000    3
    990000    3
   1000000    3
   1010000    3
   1020000    3
   1030000    3
   1040000    4
   1050000    4
   1060000    5
   1070000    5
   1080000    4
   1090000    3
   1100000    3
   1110000    3
   1120000    3
   1130000    3
   1140000    2
   1150000    3
   1160000    4
   1170000    2
   1180000    3
   1190000    3
   1200000    3
   1210000    3
   1220000    3
   1230000    2
   1240000    4
   1250000    3
   1260000    4
   1270000    3
   1280000    2
   1290000    3
   1300000    3
   1310000    6
   1320000    3
   1330000    7
   1340000    4
   1350000    3
   1360000    3
   1370000    3
   1380000    4
   1390000    3
   1400000    2
   1410000    4
   1420000    3
   1430000    3
   1440000    2
   1450000    5
   1460000    3
   1470000    4
   1480000    3
   1490000    3
   1500000    3
   1510000    4
   1520000    3
   1530000    3
   1540000    3
   1550000    5
   1560000    4
   1570000    3
   1580000    3
   1590000    3
   1600000    3
   1610000    3
   1620000    3
   1630000    3
   1640000    3
   1650000    2
   1660000    5
   1670000    3
   1680000    4
   1690000    2
   1700000    4
   1710000    3
   1720000    3
   1730000    3
   1740000    2
   1750000    3
   1760000    2
   1770000    3
   1780000    3
   1790000    3
   1800000    3
   1810000    6
   1820000    5
   1830000    3
   1840000    4
   1850000    3
   1860000    3
   1870000    5
   1880000    3
   1890000    4
   1900000    3
   1910000    5
   1920000    3
   1930000    4
   1940000    3
   1950000    4
   1960000    4
   1970000    3
   1980000    3
   1990000    3
   2000000    2
   2010000    3
   2020000    3
   2030000    3
   2040000    3
   2050000    2
   2060000    3
   2070000    2
   2080000    4
   2090000    3
   2100000    3
   2110000    2
   2120000    3
   2130000    3
   2140000    3
   2150000    6
   2160000    2
   2170000    3
   2180000    4
   2190000    5
   2200000    3
   2210000    3
   2220000    3
   2230000    4
   2240000    3
   2250000    3
   2260000    6
   2270000    3
   2280000    3
   2290000    3
   2300000    2
   2310000    3
   2320000    2
   2330000    3
   2340000    6
   2350000    3
   2360000    3
   2370000    7
   2380000    4
   2390000    3
   2400000    3
   2410000    3
   2420000    4
   2430000    3
   2440000    7
   2450000    3
   2460000    4
   2470000    5
   2480000    4
   2490000    3
   2500000    3
   2510000    3
   2520000    4
   2530000    3
   2540000    4
   2550000    3
   2560000    3
   2570000    4
   2580000    5
   2590000    3
   2600000    3
   2610000    2
   2620000    4
   2630000    3
   2640000    4
   2650000    4
   2660000    4
   2670000    2
   2680000    4
   2690000    2
   2700000    4
   2710000    5
   2720000    3
   2730000    5
   2740000    3
   2750000    3
   2760000    3
   2770000    3
   2780000    3
   2790000    2
   2800000    4
   2810000    3
   2820000    3
   2830000    4
   2840000    3
   2850000    3
   2860000    3
   2870000    4
   2880000    3
   2890000    2
   2900000    5
   2910000    3
   2920000    3
   2930000    3
   2940000    4
   2950000    4
   2960000    4
   2970000    3
   2980000    3
   2990000    3
   3000000    3
   3010000    3
   3020000    2
   3030000    4
   3040000    5
   3050000    5
   3060000    7
   3070000    7
   3080000    6
   3090000    3
   3100000    2
   3110000    5
   3120000    3
   3130000    3
   3140000    3
   3150000    3
   3160000    3
   3170000    4
   3180000    4
   3190000    3
   3200000    4
   3210000    3
   3220000    5
   3230000    3
   3240000    3
   3250000    2
   3260000    3
   3270000    4
   3280000    3
   3290000    3
   3300000    4
   3310000    5
   3320000    4
   3330000    2
   3340000    3
   3350000    3
   3360000    3
   3370000    3
   3380000    3
   3390000    5
   3400000    5
   3410000    3
   3420000    2
   3430000    3
   3440000    2
   3450000    2
   3460000    2
   3470000    2
   3480000    3
   3490000    3
   3500000    3
   3510000    4
   3520000    2
   3530000    4
   3540000    5
   3550000    4
   3560000    3
   3570000    3
   3580000    4
   3590000    2
   3600000    4
   3610000    3
   3620000    3
   3630000    3
   3640000    4
   3650000    3
   3660000    3
   3670000    4
   3680000    3
   3690000    5
   3700000    4
   3710000    3
   3720000    3
   3730000    3
   3740000    8
   3750000    3
   3760000    3
   3770000    3
   3780000    3
   3790000    3
   3800000    3
   3810000    3
   3820000    2
   3830000    3
   3840000    2
   3850000    3
   3860000    3
   3870000    4
   3880000    3
   3890000    4
   3900000    4
   3910000    2
   3920000    5
   3930000    3
   3940000    2
   3950000    4
   3960000    3
   3970000    3
   3980000    3
   3990000    2
   4000000    5
   4010000    3
   4020000    2
   4030000    3
   4040000    3
   4050000    5
   4060000    3
   4070000    4
   4080000    8
   4090000    3
   4100000    6
   4110000    2
   4120000    2
   4130000    3
   4140000    2
   4150000    2
   4160000    3
   4170000    3
   4180000    2
   4190000    3
   4200000    8
   4210000    3
   4220000    3
   4230000    3
   4240000    3
   4250000    3
   4260000    4
   4270000    3
   4280000    3
   4290000    3
   4300000    4
   4310000    3
   4320000    4
   4330000    4
   4340000    3
   4350000    3
   4360000    4
   4370000    3
   4380000    3
   4390000    3
   4400000    2
   4410000    3
   4420000    3
   4430000    4
   4440000    2
   4450000    4
   4460000    3
   4470000    3
   4480000    3
   4490000    3
   4500000    4
   4510000    3
   4520000    2
   4530000    3
   4540000    3
   4550000    3
   4560000    2
   4570000    3
   4580000    3
   4590000    2
   4600000    3
   4610000    3
   4620000    5
   4630000    2
   4640000    5
   4650000    3
   4660000    3
   4670000    3
   4680000    5
   4690000    3
   4700000    3
   4710000    4
   4720000    3
   4730000    5
   4740000    3
   4750000    3
   4760000    3
   4770000    2
   4780000    5
   4790000    6
   4800000    3
   4810000    3
   4820000    2
   4830000    3
   4840000    2
   4850000    3
   4860000    3
   4870000    3
   4880000    5
   4890000    3
   4900000    2
   4910000    2
   4920000    2
   4930000    4
   4940000    3
   4950000    5
   4960000    3
   4970000    2
   4980000    2
   4990000    3
   5000000    4
   5010000    3
   5020000    2
   5030000    2
   5040000    2
   5050000    3
   5060000    3
   5070000    2
   5080000    2
   5090000    3
   5100000    3
   5110000    4
   5120000    3
   5130000    4
   5140000    3
   5150000    5
   5160000    8
   5170000    6
   5180000    3
   5190000    2
   5200000    3
   5210000    2
   5220000    4
   5230000    4
   5240000    4
   5250000    2
   5260000    3
   5270000    3
   5280000    3
   5290000    3
   5300000    2
   5310000    3
   5320000    5
   5330000    3
   5340000    4
   5350000    3
   5360000    4
   5370000    3
   5380000    4
   5390000    5
   5400000    3
   5410000    4
   5420000    4
   5430000    5
   5440000    5
   5450000    4
   5460000    3
   5470000    3
   5480000    3
   5490000    7
   5500000    3
   5510000    3
   5520000    3
   5530000    5
   5540000    3
   5550000    5
   5560000    4
   5570000    3
   5580000    3
   5590000    3
   5600000    3
   5610000    5
   5620000    2
   5630000    4
   5640000    5
   5650000    4
   5660000    3
   5670000    3
   5680000    3
   5690000    3
   5700000    3
   5710000    2
   5720000    3
   5730000    2
   5740000    3
   5750000    5
   5760000    3
   5770000    4
   5780000    4
   5790000    2
   5800000    3
   5810000    4
   5820000    2
   5830000    3
   5840000    3
   5850000    3
   5860000    3
   5870000    3
   5880000    7
   5890000    3
   5900000    8
   5910000    4
   5920000    3
   5930000    2
   5940000    3
   5950000    5
   5960000    3
   5970000    3
   5980000    3
   5990000    3
   6000000    3
   6010000    5
   6020000    4
   6030000    2
   6040000    3
   6050000    3
   6060000    3
   6070000    2
   6080000    3
   6090000    3
   6100000    2
   6110000    2
   6120000    2
   6130000    2
   6140000    5
   6150000    3
   6160000    6
   6170000    5
   6180000    3
   6190000    3
   6200000    2
   6210000    3
   6220000    2
   6230000    3
   6240000    3
   6250000    3
   6260000    3
   6270000    2
   6280000    3
   6290000    3
   6300000    4
   6310000    4
   6320000    3
   6330000    3
   6340000    3
   6350000    3
   6360000    3
   6370000    3
   6380000    3
   6390000    3
   6400000    3
   6410000    2
   6420000    2
   6430000    3
   6440000    5
   6450000    3
   6460000    3
   6470000    5
   6480000    3
   6490000    2
   6500000    3
   6510000    3
   6520000    3
   6530000    3
   6540000    3
   6550000    4
   6560000    4
   6570000    3
   6580000    4
   6590000    3
   6600000    5
   6610000    4
   6620000    3
   6630000    3
   6640000    3
   6650000    5
   6660000    3
   6670000    2
   6680000    2
   6690000    3
   6700000    3
   6710000    5
   6720000    7
   6730000    3
   6740000    4
   6750000    2
   6760000    3
   6770000    3
   6780000    3
   6790000    4
   6800000    3
   6810000    4
   6820000    3
   6830000    4
   6840000    4
   6850000    3
   6860000    3
   6870000    2
   6880000    3
   6890000    2
   6900000    3
   6910000    3
   6920000    3
   6930000    3
   6940000    2
   6950000    5
   6960000    2
   6970000    2
   6980000    3
   6990000    4
   7000000    3
   7010000    3
   7020000    2
   7030000    3
   7040000    6
   7050000    3
   7060000    3
   7070000    3
   7080000    3
   7090000    5
   7100000    3
   7110000    3
   7120000    2
   7130000    4
   7140000    2
   7150000    3
   7160000    3
   7170000    3
   7180000    3
   7190000    3
   7200000    4
   7210000    3
   7220000    2
   7230000    2
   7240000    3
   7250000    3
   7260000    3
   7270000    3
   7280000    4
   7290000    4
   7300000    2
   7310000    3
   7320000    6
   7330000    5
   7340000    3
   7350000    3
   7360000    4
   7370000    3
   7380000    3
   7390000    5
   7400000    3
   7410000    3
   7420000    4
   7430000    2
   7440000    3
   7450000    4
   7460000    3
   7470000    4
   7480000    3
   7490000    3
   7500000    3
   7510000    2
   7520000    5
   7530000    3
   7540000    4
   7550000    4
   7560000    3
   7570000    3
   7580000    2
   7590000    4
   7600000    2
   7610000    3
   7620000    4
   7630000    4
   7640000    4
   7650000    3
   7660000    2
   7670000    3
   7680000    3
   7690000    3
   7700000    6
   7710000    2
   7720000    4
   7730000    3
   7740000    3
   7750000    3
   7760000    4
   7770000    3
   7780000    3
   7790000    2
   7800000    3
   7810000    3
   7820000    3
   7830000    3
   7840000    3
   7850000    3
   7860000    2
   7870000    4
   7880000    2
   7890000    3
   7900000    2
   7910000    3
   7920000    3
   7930000    3
   7940000    2
   7950000    3
   7960000    3
   7970000    3
   7980000    3
   7990000    2
   8000000    3
   8010000    3
   8020000    3
   8030000    5
   8040000    3
   8050000    3
   8060000    4
   8070000    3
   8080000    4
   8090000    3
   8100000    2
   8110000    4
   8120000    5
   8130000    2
   8140000    3
   8150000    3
   8160000    3
   8170000    4
   8180000    3
   8190000    4
   8200000    3
   8210000    2
   8220000    2
   8230000    3
   8240000    6
   8250000    3
   8260000    3
   8270000    3
   8280000    3
   8290000    6
   8300000    3
   8310000    4
   8320000    5
   8330000    4
   8340000    2
   8350000    4
   8360000    3
   8370000    2
   8380000    3
   8390000    3
   8400000    5
   8410000    3
   8420000    2
   8430000    2
   8440000    3
   8450000    4
   8460000    2
   8470000    3
   8480000    2
   8490000    6
   8500000    4
   8510000    3
   8520000    3
   8530000    3
   8540000    3
   8550000    3
   8560000    3
   8570000    4
   8580000    2
   8590000    3
   8600000    3
   8610000    3
   8620000    3
   8630000    3
   8640000    3
   8650000    3
   8660000    3
   8670000    3
   8680000    2
   8690000    3
   8700000    3
   8710000    4
   8720000    3
   8730000    2
   8740000    3
   8750000    3
   8760000    2
   8770000    3
   8780000    3
   8790000    3
   8800000    3
   8810000    3
   8820000    3
   8830000    3
   8840000    4
   8850000    3
   8860000    5
   8870000    5
   8880000    4
   8890000    5
   8900000    3
   8910000    2
   8920000    5
   8930000    2
   8940000    2
   8950000    4
   8960000    3
   8970000    4
   8980000    4
   8990000    3
   9000000    4
   9010000    8
   9020000    5
   9030000    4
   9040000    3
   9050000    3
   9060000    5
   9070000    6
   9080000    4
   9090000    4
   9100000    3
   9110000    5
   9120000    3
   9130000    4
   9140000    3
   9150000    3
   9160000    3
   9170000    7
   9180000    3
   9190000    3
   9200000    3
   9210000    4
   9220000    8
   9230000    4
   9240000    3
   9250000    5
   9260000    3
   9270000    3
   9280000    3
   9290000    4
   9300000    3
   9310000    3
   9320000    5
   9330000    3
   9340000    2
   9350000    2
   9360000    4
   9370000    4
   9380000    4
   9390000    4
   9400000    2
   9410000    3
   9420000    2
   9430000    3
   9440000    9
   9450000    3
   9460000    2
   9470000    3
   9480000    5
   9490000    2
   9500000    3
   9510000    3
   9520000    3
   9530000    2
   9540000    2
   9550000    2
   9560000    4
   9570000    4
   9580000    4
   9590000    3
   9600000    3
   9610000    3
   9620000    2
   9630000    5
   9640000    3
   9650000    3
   9660000    3
   9670000    3
   9680000    3
   9690000    4
   9700000    3
   9710000    5
   9720000    4
   9730000    3
   9740000    2
   9750000    3
   9760000    4
   9770000    4
   9780000    3
   9790000    2
   9800000    4
   9810000    2
   9820000    3
   9830000    4
   9840000    5
   9850000    3
   9860000    5
   9870000    2
   9880000    3
   9890000    3
   9900000    3
   9910000    3
   9920000    3
   9930000    3
   9940000    3
   9950000    3
   9960000    3
   9970000    3
   9980000    3
   9990000    3
  10000000    3
  10010000    3
  10020000    3
  10030000    3
  10040000    3
  10050000    3
  10060000    3
  10070000    4
  10080000    4
  10090000    2
  10100000    3
  10110000    3
  10120000    3
  10130000    2
  10140000    3
  10150000    3
  10160000    3
  10170000    3
  10180000    3
  10190000    4
  10200000    4
  10210000    4
  10220000    3
  10230000    2
  10240000    3
  10250000    3
  10260000    3
  10270000    3
  10280000    3
  10290000    3
  10300000    3
  10310000    4
  10320000    4
  10330000    2
  10340000    4
  10350000    3
  10360000    6
  10370000    2
  10380000    3
  10390000    5
  10400000    3
  10410000    4
  10420000    3
  10430000    3
  10440000    3
  10450000    4
  10460000    3
  10470000    2
  10480000    3
  10490000    5
  10500000    6
  10510000    2
  10520000    3
  10530000    2
  10540000    5
  10550000    4
  10560000    3
  10570000    3
  10580000    3
  10590000    3
  10600000    4
  10610000    3
  10620000    3
  10630000    4
  10640000    4
  10650000    3
  10660000    2
  10670000    4
  10680000    2
  10690000    3
  10700000    4
  10710000    5
  10720000    3
  10730000    3
  10740000    5
  10750000    3
  10760000    5
  10770000    3
  10780000    3
  10790000    4
  10800000    5
  10810000    2
  10820000    4
  10830000    4
  10840000    3
  10850000    5
  10860000    4
  10870000    3
  10880000    4
  10890000    2
  10900000    3
  10910000    2
  10920000    2
  10930000    3
  10940000    3
  10950000    3
  10960000    3
  10970000    3
  10980000    5
  10990000    2
  11000000    2
  11010000    2
  11020000    2
  11030000    4
  11040000    4
  11050000    3
  11060000    2
  11070000    3
  11080000    4
  11090000    3
  11100000    3
  11110000    3
  11120000    3
  11130000    3
  11140000    3
  11150000    3
  11160000    3
  11170000    3
  11180000    2
  11190000    2
  11200000    5
  11210000    3
  11220000    3
  11230000    3
  11240000    4
  11250000    3
  11260000    3
  11270000    3
  11280000    3
  11290000    3
  11300000    3
  11310000    3
  11320000    2
  11330000    3
  11340000    3
  11350000    3
  11360000    4
  11370000    3
  11380000    4
  11390000    2
  11400000    3
  11410000    3
  11420000    4
  11430000    3
  11440000    3
  11450000    3
  11460000    4
  11470000    3
  11480000    3
  11490000    4
  11500000    4
  11510000    3
  11520000    3
  11530000    3
  11540000    3
  11550000    3
  11560000    2
  11570000    3
  11580000    3
  11590000    4
  11600000    4
  11610000    4
  11620000    3
  11630000    3
  11640000    3
  11650000    3
  11660000    2
  11670000    5
  11680000    3
  11690000    3
  11700000    4
  11710000    2
  11720000    3
  11730000    4
  11740000    4
  11750000    3
  11760000    4
  11770000    2
  11780000    2
  11790000    3
  11800000    6
  11810000    3
  11820000    2
  11830000    4
  11840000    2
  11850000    3
  11860000    5
  11870000    3
  11880000    3
  11890000    4
  11900000    3
  11910000    3
  11920000    3
  11930000    5
  11940000    5
  11950000    3
  11960000    3
  11970000    4
  11980000    3
  11990000    5
  12000000    4
  12010000    6
  12020000    3
  12030000    3
  12040000    3
  12050000    2
  12060000    3
  12070000    4
  12080000    4
  12090000    3
  12100000    4
  12110000    2
  12120000    3
  12130000    3
  12140000    2
  12150000    3
  12160000    3
  12170000    2
  12180000    3
  12190000    3
  12200000    6
  12210000    3
  12220000    4
  12230000    4
  12240000    3
  12250000    2
  12260000    3
  12270000    3
  12280000    3
  12290000    4
  12300000    2
  12310000    3
  12320000    4
  12330000    6
  12340000    2
  12350000    2
  12360000    5
  12370000    3
  12380000    3
  12390000    3
  12400000    4
  12410000    5
  12420000    2
  12430000    2
  12440000    3
  12450000    4
  12460000    4
  12470000    3
  12480000    6
  12490000    4
  12500000    3
  12510000    3
  12520000    3
  12530000    4
  12540000    4
  12550000    4
  12560000    4
  12570000    3
  12580000    3
  12590000    3
  12600000    8
  12610000    3
  12620000    4
  12630000    3
  12640000    2
  12650000    4
  12660000    3
  12670000    4
  12680000    3
  12690000    2
  12700000    4
  12710000    5
  12720000    3
  12730000    5
  12740000    3
  12750000    7
  12760000    5
  12770000    3
  12780000    6
  12790000    3
  12800000    6
  12810000    2
  12820000    5
  12830000    5
  12840000    4
  12850000    4
  12860000    3
  12870000    5
  12880000    3
  12890000    3
  12900000    3
  12910000    3
  12920000    3
  12930000    3
  12940000    2
  12950000    4
  12960000    3
  12970000    3
  12980000    3
  12990000    3
  13000000    5
  13010000    4
  13020000    5
  13030000    5
  13040000    5
  13050000    2
  13060000    5
  13070000    3
  13080000    2
  13090000    3
  13100000    3
  13110000    5
  13120000    3
  13130000    2
  13140000    4
  13150000    6
  13160000    4
  13170000    4
  13180000    3
  13190000    6
  13200000    2
  13210000    2
  13220000    4
  13230000    3
  13240000    3
  13250000    4
  13260000    2
  13270000    2
  13280000    3
  13290000    3
  13300000    3
  13310000    3
  13320000    4
  13330000    3
  13340000    3
  13350000    2
  13360000    2
  13370000    4
  13380000    7
  13390000    4
  13400000    3
  13410000    3
  13420000    4
  13430000    3
  13440000    3
  13450000    3
  13460000    6
  13470000    3
  13480000    4
  13490000    3
  13500000    3
  13510000    4
  13520000    7
  13530000    3
  13540000    3
  13550000    7
  13560000    5
  13570000    3
  13580000    4
  13590000    2
  13600000    3
  13610000    3
  13620000    3
  13630000    3
  13640000    4
  13650000    3
  13660000    4
  13670000    3
  13680000    4
  13690000    5
  13700000    3
  13710000    3
  13720000    6
  13730000    4
  13740000    3
  13750000    3
  13760000    3
  13770000    5
  13780000    3
  13790000    3
  13800000    3
  13810000    4
  13820000    5
  13830000    2
  13840000    3
  13850000    4
  13860000    2
  13870000    2
  13880000    2
  13890000    4
  13900000    3
  13910000    2
  13920000    3
  13930000    5
  13940000    3
  13950000    4
  13960000    2
  13970000    3
  13980000    4
  13990000    4
  14000000    5
  14010000    2
  14020000    3
  14030000    3
  14040000    3
  14050000    3
  14060000    4
  14070000    3
  14080000    5
  14090000    3
  14100000    7
  14110000    6
  14120000    3
  14130000    3
  14140000    3
  14150000    2
  14160000    3
  14170000    3
  14180000    6
  14190000    5
  14200000    3
  14210000    3
  14220000    3
  14230000    3
  14240000    3
  14250000    3
  14260000    3
  14270000    4
  14280000    3
  14290000    5
  14300000    9
  14310000    4
  14320000    7
  14330000    3
  14340000    2
  14350000    3
  14360000    7
  14370000    3
  14380000    2
  14390000    2
  14400000    4
  14410000    5
  14420000    4
  14430000    2
  14440000    3
  14450000    2
  14460000    3
  14470000    2
  14480000    2
  14490000    4
  14500000    2
  14510000    4
  14520000    3
  14530000    3
  14540000    4
  14550000    3
  14560000    2
  14570000    3
  14580000    3
  14590000    3
  14600000    3
  14610000    2
  14620000    3
  14630000    2
  14640000    3
  14650000    3
  14660000    3
  14670000    4
  14680000    2
  14690000    4
  14700000    3
  14710000    3
  14720000    3
  14730000    3
  14740000    4
  14750000    5
  14760000    4
  14770000    3
  14780000    5
  14790000    2
  14800000    6
  14810000    3
  14820000    4
  14830000    7
  14840000    3
  14850000    4
  14860000    3
  14870000    3
  14880000    4
  14890000    2
  14900000    3
  14910000    3
  14920000    3
  14930000    4
  14940000    4
  14950000    3
  14960000    5
  14970000    4
  14980000    3
  14990000    3
  15000000    4
  15010000    4
  15020000    3
  15030000    3
  15040000    3
  15050000    3
  15060000    3
  15070000    2
  15080000    4
  15090000    4
  15100000    5
  15110000    4
  15120000    3
  15130000    3
  15140000    3
  15150000    3
  15160000    4
  15170000    3
  15180000    2
  15190000    3
  15200000    4
  15210000    3
  15220000    3
  15230000    4
  15240000    3
  15250000    6
  15260000    3
  15270000    4
  15280000    4
  15290000    3
  15300000    3
  15310000    2
  15320000    3
  15330000    5
  15340000    5
  15350000    2
  15360000    3
  15370000    2
  15380000    4
  15390000    4
  15400000    3
  15410000    3
  15420000    4
  15430000    3
  15440000    3
  15450000    4
  15460000    3
  15470000    4
  15480000    3
  15490000    4
  15500000    3
  15510000    3
  15520000    3
  15530000    3
  15540000    3
  15550000    3
  15560000    3
  15570000    4
  15580000    3
  15590000    4
  15600000    3
  15610000    3
  15620000    3
  15630000    4
  15640000    3
  15650000    3
  15660000    3
  15670000    3
  15680000    3
  15690000    5
  15700000    3
  15710000    4
  15720000    4
  15730000    3
  15740000    4
  15750000    3
  15760000    3
  15770000    4
  15780000    3
  15790000    3
  15800000    5
  15810000    3
  15820000    4
  15830000    3
  15840000    5
  15850000    3
  15860000    3
  15870000    3
  15880000    3
  15890000    3
  15900000    3
  15910000    3
  15920000    3
  15930000    3
  15940000    4
  15950000    2
  15960000    3
  15970000    4
  15980000    4
  15990000    4
  16000000    2
  16010000    4
  16020000    3
  16030000    3
  16040000    6
  16050000    5
  16060000    4
  16070000    3
  16080000    3
  16090000    3
  16100000    3
  16110000    5
  16120000    2
  16130000    3
  16140000    6
  16150000    3
  16160000    3
  16170000    3
  16180000    4
  16190000    5
  16200000    2
  16210000    4
  16220000    4
  16230000    3
  16240000    3
  16250000    4
  16260000    4
  16270000    5
  16280000    4
  16290000    3
  16300000    2
  16310000    3
  16320000    3
  16330000    3
  16340000    4
  16350000    3
  16360000    2
  16370000    3
  16380000    2
  16390000    4
  16400000    4
  16410000    3
  16420000    5
  16430000    5
  16440000    2
  16450000    4
  16460000    3
  16470000    2
  16480000    3
  16490000    3
  16500000    5
  16510000    4
  16520000    2
  16530000    3
  16540000    5
  16550000    3
  16560000    5
  16570000    3
  16580000    9
  16590000    3
  16600000    3
  16610000    3
  16620000    3
  16630000    4
  16640000    2
  16650000    3
  16660000    2
  16670000    3
  16680000    3
  16690000    2
  16700000    3
  16710000    3
  16720000    3
  16730000    3
  16740000    3
  16750000    2
  16760000    3
  16770000    2
  16780000    3
  16790000    3
  16800000    3
  16810000    4
  16820000    4
  16830000    5
  16840000    8
  16850000    4
  16860000    2
  16870000    4
  16880000    3
  16890000    3
  16900000    3
  16910000    7
  16920000    3
  16930000    4
  16940000    3
  16950000    3
  16960000    3
  16970000    4
  16980000    8
  16990000    5
  17000000    3
  17010000    3
  17020000    3
  17030000    3
  17040000    4
  17050000    3
  17060000    3
  17070000    3
  17080000    3
  17090000    3
  17100000    6
  17110000    5
  17120000    3
  17130000    4
  17140000    6
  17150000    5
  17160000    2
  17170000    4
  17180000    3
  17190000    9
  17200000    3
  17210000    4
  17220000    3
  17230000    3
  17240000    3
  17250000    5
  17260000    2
  17270000    5
  17280000    3
  17290000    3
  17300000    2
  17310000    3
  17320000    4
  17330000    4
  17340000    3
  17350000    3
  17360000    3
  17370000    2
  17380000    3
  17390000    3
  17400000    4
  17410000    4
  17420000    3
  17430000    3
  17440000    2
  17450000    4
  17460000    5
  17470000    5
  17480000    3
  17490000    2
  17500000    4
  17510000    3
  17520000    3
  17530000    3
  17540000    5
  17550000    2
  17560000    3
  17570000    4
  17580000    2
  17590000    3
  17600000    2
  17610000    2
  17620000    2
  17630000    2
  17640000    4
  17650000    3
  17660000    4
  17670000    3
  17680000    2
  17690000    3
  17700000    3
  17710000    3
  17720000    4
  17730000    3
  17740000    3
  17750000    3
  17760000    3
  17770000    3
  17780000    3
  17790000    3
  17800000    3
  17810000    3
  17820000    3
  17830000    3
  17840000    2
  17850000    3
  17860000    3
  17870000    2
  17880000    2
  17890000    3
  17900000    2
  17910000    2
  17920000    2
  17930000    3
  17940000    3
  17950000    6
  17960000    3
  17970000    3
  17980000    5
  17990000    5
  18000000    5
  18010000    6
  18020000    6
  18030000    6
  18040000    5
  18050000    3
  18060000    7
  18070000    9
  18080000    3
  18090000    3
  18100000    3
  18110000    9
  18120000    3
  18130000    4
  18140000    2
  18150000    3
  18160000    4
  18170000    2
  18180000    3
  18190000    3
  18200000    4
  18210000    4
  18220000    2
  18230000    3
  18240000    2
  18250000    5
  18260000    4
  18270000    8
  18280000    7
  18290000    3
  18300000    5
  18310000    3
  18320000    4
  18330000    3
  18340000    3
  18350000    3
  18360000    3
  18370000    3
  18380000    3
  18390000    2
  18400000    2
  18410000    5
  18420000    3
  18430000    3
  18440000    2
  18450000    3
  18460000    5
  18470000    6
  18480000    3
  18490000    3
  18500000    2
  18510000    5
  18520000    7
  18530000    3
  18540000    2
  18550000    4
  18560000    4
  18570000    3
  18580000    3
  18590000    3
  18600000    3
  18610000    3
  18620000    4
  18630000    3
  18640000    3
  18650000    2
  18660000    3
  18670000    2
  18680000    3
  18690000    2
  18700000    4
  18710000    3
  18720000    3
  18730000    3
  18740000    3
  18750000    2
  18760000    5
  18770000    3
  18780000    3
  18790000    4
  18800000    4
  18810000    4
  18820000    4
  18830000    3
  18840000    4
  18850000    3
  18860000    3
  18870000    5
  18880000    3
  18890000    3
  18900000    3
  18910000    3
  18920000    3
  18930000    2
  18940000    3
  18950000    3
  18960000    3
  18970000    3
  18980000    3
  18990000    3
  19000000    3
  19010000    2
  19020000    3
  19030000    3
  19040000    3
  19050000    2
  19060000    2
  19070000    4
  19080000    3
  19090000    3
  19100000    4
  19110000    2
  19120000    3
  19130000    3
  19140000    3
  19150000    2
  19160000    5
  19170000    2
  19180000    3
  19190000    5
  19200000    3
  19210000    4
  19220000    2
  19230000    5
  19240000    4
  19250000    3
  19260000    3
  19270000    4
  19280000    3
  19290000    3
  19300000    3
  19310000    3
  19320000    4
  19330000    5
  19340000    2
  19350000    3
  19360000    4
  19370000    4
  19380000    4
  19390000    4
  19400000    3
  19410000    4
  19420000    3
  19430000    2
  19440000    3
  19450000    3
  19460000    3
  19470000    3
  19480000    3
  19490000    4
  19500000    3
  19510000    3
  19520000    4
  19530000    2
  19540000    4
  19550000    3
  19560000    3
  19570000    4
  19580000    3
  19590000    2
  19600000    3
  19610000    3
  19620000    5
  19630000    3
  19640000    3
  19650000    3
  19660000    3
  19670000    3
  19680000    3
  19690000    2
  19700000    3
  19710000    3
  19720000    2
  19730000    3
  19740000    3
  19750000    3
  19760000    2
  19770000    3
  19780000    4
  19790000    5
  19800000    2
  19810000    5
  19820000    4
  19830000    4
  19840000    3
  19850000    2
  19860000    3
  19870000    4
  19880000    3
  19890000    3
  19900000    3
  19910000    3
  19920000    5
  19930000    2
  19940000    3
  19950000    3
  19960000    2
  19970000    3
  19980000    5
  19990000    3
  20000000    5
  20010000    3
  20020000    3
  20030000    3
  20040000    2
  20050000    2
  20060000    5
  20070000    2
  20080000    4
  20090000    3
  20100000    3
  20110000    5
  20120000    4
  20130000    3
  20140000    5
  20150000    3
  20160000    6
  20170000    4
  20180000    3
  20190000    3
  20200000    3
  20210000    3
  20220000    3
  20230000    3
  20240000    3
  20250000    2
  20260000    2
  20270000    3
  20280000    3
  20290000    4
  20300000    4
  20310000    3
  20320000    2
  20330000    3
  20340000    4
  20350000    3
  20360000    2
  20370000    3
  20380000    4
  20390000    3
  20400000    4
  20410000    6
  20420000    3
  20430000    3
  20440000    5
  20450000    3
  20460000    3
  20470000    3
  20480000    4
  20490000    3
  20500000    3
  20510000    3
  20520000    3
  20530000    4
  20540000    2
  20550000    2
  20560000    3
  20570000    5
  20580000    6
  20590000    3
  20600000    4
  20610000    5
  20620000    5
  20630000    5
  20640000    4
  20650000    3
  20660000    3
  20670000    3
  20680000    3
  20690000    3
  20700000    3
  20710000    3
  20720000    3
  20730000    7
  20740000    3
  20750000    2
  20760000    4
  20770000    3
  20780000    5
  20790000    3
  20800000    3
  20810000    3
  20820000    4
  20830000    3
  20840000    3
  20850000    3
  20860000    3
  20870000    4
  20880000    5
  20890000    2
  20900000    3
  20910000    7
  20920000    6
  20930000    6
  20940000    4
  20950000    4
  20960000    3
  20970000    4
  20980000    3
  20990000    2
  21000000    5
  21010000    3
  21020000    3
  21030000    3
  21040000    5
  21050000   10
  21060000    6
  21070000    5
  21080000    4
  21090000    4
  21100000    3
  21110000    3
  21120000    4
  21130000    3
  21140000    3
  21150000    7
  21160000    4
  21170000    4
  21180000    6
  21190000    3
  21200000    3
  21210000    3
  21220000    7
  21230000    3
  21240000    3
  21250000    3
  21260000    3
  21270000    3
  21280000    3
  21290000    4
  21300000    8
  21310000    3
  21320000    3
  21330000    3
  21340000    3
  21350000    3
  21360000    2
  21370000    4
  21380000    3
  21390000    3
  21400000    5
  21410000    7
  21420000    2
  21430000    3
  21440000    3
  21450000    3
  21460000    3
  21470000    3
  21480000    5
  21490000   11
  21500000    2
  21510000    3
  21520000    4
  21530000    3
  21540000    3
  21550000    2
  21560000    3
  21570000    3
  21580000    4
  21590000    2
  21600000    3
  21610000    3
  21620000    3
  21630000    3
  21640000    2
  21650000    3
  21660000    2
  21670000    4
  21680000    2
  21690000    6
  21700000    3
  21710000    3
  21720000    3
  21730000    2
  21740000    3
  21750000    4
  21760000    5
  21770000    3
  21780000    2
  21790000    3
  21800000    3
  21810000    3
  21820000    3
  21830000    3
  21840000    2
  21850000    4
  21860000    3
  21870000    3
  21880000    2
  21890000    3
  21900000    3
  21910000    3
  21920000    2
  21930000    4
  21940000    7
  21950000    2
  21960000    2
  21970000    3
  21980000    4
  21990000    3
  22000000    3
  22010000    2
  22020000    2
  22030000    4
  22040000    3
  22050000    3
  22060000    3
  22070000    3
  22080000    3
  22090000    4
  22100000    3
  22110000    2
  22120000    3
  22130000    3
  22140000    8
  22150000    3
  22160000    3
  22170000    2
  22180000    3
  22190000    3
  22200000    2
  22210000    3
  22220000    3
  22230000    5
  22240000    2
  22250000    3
  22260000    4
  22270000    3
  22280000    3
  22290000    3
  22300000    3
  22310000    3
  22320000    4
  22330000    3
  22340000    3
  22350000    3
  22360000    3
  22370000    3
  22380000    4
  22390000    3
  22400000    3
  22410000    3
  22420000    8
  22430000    3
  22440000    3
  22450000    4
  22460000    5
  22470000    3
  22480000    5
  22490000    3
  22500000    4
  22510000    2
  22520000    4
  22530000    4
  22540000    4
  22550000    4
  22560000    6
  22570000    4
  22580000    3
  22590000    3
  22600000    4
  22610000    3
  22620000    4
  22630000    4
  22640000    2
  22650000    3
  22660000    3
  22670000    3
  22680000    2
  22690000    3
  22700000    3
  22710000    3
  22720000    4
  22730000    3
  22740000    3
  22750000    6
  22760000    5
  22770000    3
  22780000    3
  22790000    3
  22800000    3
  22810000    4
  22820000    6
  22830000    3
  22840000    3
  22850000    3
  22860000    4
  22870000    4
  22880000    3
  22890000    3
  22900000    3
  22910000    3
  22920000    3
  22930000    3
  22940000    3
  22950000    2
  22960000    2
  22970000    3
  22980000    3
  22990000    2
  23000000    3
  23010000    3
  23020000    2
  23030000    4
  23040000    3
  23050000    3
  23060000    3
  23070000    3
  23080000    3
  23090000    4
  23100000    2
  23110000    3
  23120000    3
  23130000    4
  23140000    3
  23150000    2
  23160000    2
  23170000    3
  23180000    5
  23190000    3
  23200000    4
  23210000    3
  23220000    3
  23230000    3
  23240000    8
  23250000    2
  23260000    3
  23270000    5
  23280000    5
  23290000    6
  23300000    4
  23310000    3
  23320000    3
  23330000    4
  23340000    3
  23350000    4
  23360000    3
  23370000    4
  23380000    3
  23390000    4
  23400000    4
  23410000    4
  23420000    3
  23430000    3
  23440000    3
  23450000    3
  23460000    5
  23470000    5
  23480000    2
  23490000    4
  23500000    3
  23510000    4
  23520000    3
  23530000    3
  23540000    4
  23550000    3
  23560000    4
  23570000    3
  23580000    3
  23590000    3
  23600000    3
  23610000    2
  23620000    3
  23630000    3
  23640000    3
  23650000    3
  23660000    4
  23670000    3
  23680000    3
  23690000    3
  23700000    3
  23710000    2
  23720000    3
  23730000    3
  23740000    3
  23750000    2
  23760000    3
  23770000    3
  23780000    3
  23790000    3
  23800000    2
  23810000    3
  23820000    3
  23830000    3
  23840000    3
  23850000    4
  23860000    3
  23870000    4
  23880000    3
  23890000    3
  23900000    4
  23910000    5
  23920000    3
  23930000    6
  23940000    6
  23950000    2
  23960000    2
  23970000    3
  23980000    3
  23990000    2
  24000000    3
  24010000    2
  24020000    4
  24030000    2
  24040000    3
  24050000    3
  24060000    3
  24070000    4
  24080000    3
  24090000    3
  24100000    3
  24110000    4
  24120000    5
  24130000    3
  24140000    4
  24150000    3
  24160000    4
  24170000    2
  24180000    2
  24190000    4
  24200000    4
  24210000    3
  24220000    2
  24230000    2
  24240000    3
  24250000    3
  24260000    3
  24270000    4
  24280000    2
  24290000    3
  24300000    5
  24310000    3
  24320000    5
  24330000    3
  24340000    2
  24350000    3
  24360000    2
  24370000    3
  24380000    3
  24390000    3
  24400000    3
  24410000    3
  24420000    4
  24430000    3
  24440000    3
  24450000    3
  24460000    3
  24470000    8
  24480000    6
  24490000    4
  24500000    3
  24510000    3
  24520000    3
  24530000    2
  24540000    3
  24550000    3
  24560000    3
  24570000    5
  24580000    5
  24590000    4
  24600000    5
  24610000    2
  24620000    3
  24630000    3
  24640000    2
  24650000    3
  24660000    2
  24670000    3
  24680000    4
  24690000    2
  24700000    3
  24710000    2
  24720000    3
  24730000    3
  24740000    3
  24750000    4
  24760000    3
  24770000    3
  24780000    3
  24790000    3
  24800000    2
  24810000    3
  24820000    3
  24830000    3
  24840000    3
  24850000    3
  24860000    2
  24870000    3
  24880000    3
  24890000    3
  24900000    4
  24910000    3
  24920000    2
  24930000    2
  24940000    2
  24950000    3
  24960000    3
  24970000    2
  24980000    2
  24990000    3
  25000000    3
  25010000    2
  25020000    2
  25030000    3
  25040000    4
  25050000    3
  25060000    3
  25070000    3
  25080000    3
  25090000    3
  25100000    3
  25110000    3
  25120000    3
  25130000    2
  25140000    4
  25150000    3
  25160000    3
  25170000    3
  25180000    2
  25190000    4
  25200000    3
  25210000    4
  25220000    3
  25230000    3
  25240000    3
  25250000    3
  25260000    5
  25270000    4
  25280000    3
  25290000    2
  25300000    4
  25310000    3
  25320000    3
  25330000    4
  25340000    3
  25350000    3
  25360000    3
  25370000    2
  25380000    3
  25390000    8
  25400000    4
  25410000    3
  25420000    4
  25430000    3
  25440000    3
  25450000    3
  25460000    5
  25470000    6
  25480000    2
  25490000    4
  25500000    5
  25510000    4
  25520000    8
  25530000    6
  25540000    2
  25550000    3
  25560000    4
  25570000    2
  25580000    4
  25590000    3
  25600000    2
  25610000    2
  25620000    4
  25630000    5
  25640000    2
  25650000    4
  25660000    3
  25670000    3
  25680000    4
  25690000    2
  25700000    3
  25710000    3
  25720000    3
  25730000    3
  25740000    3
  25750000    4
  25760000    4
  25770000    3
  25780000    3
  25790000    3
  25800000    3
  25810000    4
  25820000    2
  25830000    3
  25840000    3
  25850000    3
  25860000    3
  25870000    2
  25880000    2
  25890000    3
  25900000    2
  25910000    4
  25920000    3
  25930000    2
  25940000    3
  25950000    5
  25960000    7
  25970000    5
  25980000    3
  25990000    3
  26000000    3
  26010000    3
  26020000    2
  26030000    3
  26040000    2
  26050000    3
  26060000    3
  26070000    3
  26080000    3
  26090000    3
  26100000    2
  26110000    2
  26120000    3
  26130000    4
  26140000    3
  26150000    2
  26160000    3
  26170000    3
  26180000    2
  26190000    5
  26200000    4
  26210000    3
  26220000    3
  26230000    3
  26240000    3
  26250000    3
  26260000    4
  26270000    3
  26280000    4
  26290000    4
  26300000    3
  26310000    3
  26320000    3
  26330000    2
  26340000    2
  26350000    3
  26360000    3
  26370000    4
  26380000    2
  26390000    5
  26400000    3
  26410000    2
  26420000    8
  26430000    3
  26440000    3
  26450000    3
  26460000    3
  26470000    3
  26480000    4
  26490000    3
  26500000    3
  26510000    4
  26520000    4
  26530000    3
  26540000    4
  26550000    3
  26560000    3
  26570000    3
  26580000    6
  26590000    3
  26600000    3
  26610000    4
  26620000    7
  26630000    4
  26640000    7
  26650000    3
  26660000    3
  26670000    4
  26680000    2
  26690000    3
  26700000    4
  26710000    4
  26720000    3
  26730000    3
  26740000    4
  26750000    5
  26760000    4
  26770000    3
  26780000    3
  26790000    3
  26800000    3
  26810000    7
  26820000    2
  26830000    3
  26840000    3
  26850000    3
  26860000    3
  26870000    2
  26880000    3
  26890000    3
  26900000    4
  26910000    3
  26920000    5
  26930000    3
  26940000    3
  26950000    4
  26960000    4
  26970000    3
  26980000    4
  26990000    3
  27000000    4
  27010000    3
  27020000    3
  27030000    6
  27040000    2
  27050000    8
  27060000    3
  27070000    4
  27080000    2
  27090000    5
  27100000    2
  27110000    3
  27120000    3
  27130000    4
  27140000    4
  27150000    3
  27160000    4
  27170000    3
  27180000    4
  27190000    3
  27200000    3
  27210000    3
  27220000    3
  27230000    3
  27240000    3
  27250000    3
  27260000    5
  27270000    4
  27280000    3
  27290000    3
  27300000    3
  27310000    3
  27320000    4
  27330000    3
  27340000    2
  27350000    3
  27360000    5
  27370000    3
  27380000    3
  27390000    4
  27400000    5
  27410000    2
  27420000    2
  27430000    3
  27440000    3
  27450000    4
  27460000    3
  27470000    4
  27480000    4
  27490000    3
  27500000    4
  27510000    3
  27520000    3
  27530000    2
  27540000    4
  27550000    3
  27560000    2
  27570000    3
  27580000    3
  27590000    5
  27600000    3
  27610000    7
  27620000    3
  27630000    3
  27640000    3
  27650000    6
  27660000    3
  27670000    5
  27680000    5
  27690000    2
  27700000    3
  27710000    3
  27720000    2
  27730000    3
  27740000    5
  27750000    3
  27760000    2
  27770000    3
  27780000    3
  27790000    7
  27800000    3
  27810000    3
  27820000    3
  27830000    3
  27840000    4
  27850000    2
  27860000    4
  27870000    3
  27880000    4
  27890000    4
  27900000    4
  27910000    4
  27920000    3
  27930000    2
  27940000    3
  27950000    3
  27960000    2
  27970000    3
  27980000    2
  27990000    4
  28000000    3
  28010000    3
  28020000    3
  28030000    3
  28040000    3
  28050000    3
  28060000    3
  28070000    3
  28080000    3
  28090000    3
  28100000    4
  28110000    3
  28120000    3
  28130000    2
  28140000    3
  28150000    4
  28160000    3
  28170000    2
  28180000    2
  28190000    2
  28200000    2
  28210000    5
  28220000    4
  28230000    2
  28240000    4
  28250000    3
  28260000    4
  28270000    4
  28280000    5
  28290000    4
  28300000    4
  28310000    2
  28320000    4
  28330000    2
  28340000    2
  28350000    4
  28360000    3
  28370000    3
  28380000    3
  28390000    3
  28400000    3
  28410000    3
  28420000    3
  28430000    3
  28440000    3
  28450000    4
  28460000    3
  28470000    4
  28480000    3
  28490000    2
  28500000    4
  28510000    3
  28520000    3
  28530000    4
  28540000    3
  28550000    2
  28560000    3
  28570000    3
  28580000    5
  28590000    3
  28600000    4
  28610000    3
  28620000    3
  28630000    3
  28640000    3
  28650000    3
  28660000    2
  28670000    3
  28680000    3
  28690000    3
  28700000    3
  28710000    3
  28720000    3
  28730000    4
  28740000    3
  28750000    2
  28760000    4
  28770000    4
  28780000    3
  28790000    3
  28800000    4
  28810000    4
  28820000    3
  28830000    3
  28840000    5
  28850000    3
  28860000    2
  28870000    3
  28880000    2
  28890000    2
  28900000    5
  28910000    3
  28920000    7
  28930000    5
  28940000    3
  28950000    3
  28960000    4
  28970000    3
  28980000    3
  28990000    3
  29000000    3
  29010000    3
  29020000    3
  29030000    3
  29040000    3
  29050000    3
  29060000    2
  29070000    3
  29080000    5
  29090000    7
  29100000    3
  29110000    3
  29120000    3
  29130000    3
  29140000    5
  29150000    2
  29160000    4
  29170000    3
  29180000    3
  29190000    3
  29200000    3
  29210000    3
  29220000    2
  29230000    6
  29240000    3
  29250000    3
  29260000    4
  29270000    3
  29280000    3
  29290000    3
  29300000    3
  29310000    2
  29320000    3
  29330000    4
  29340000    3
  29350000    3
  29360000    3
  29370000    3
  29380000    3
  29390000    3
  29400000    3
  29410000    3
  29420000    3
  29430000    5
  29440000    2
  29450000    3
  29460000    3
  29470000    3
  29480000    4
  29490000    3
  29500000    3
  29510000    3
  29520000    3
  29530000    3
  29540000    3
  29550000    4
  29560000    3
  29570000    3
  29580000    3
  29590000    3
  29600000    5
  29610000    5
  29620000    4
  29630000    2
  29640000    5
  29650000    3
  29660000    3
  29670000    3
  29680000    4
  29690000    2
  29700000    3
  29710000    3
  29720000    4
  29730000    3
  29740000    3
  29750000    3
  29760000    3
  29770000    2
  29780000    3
  29790000    3
  29800000    5
  29810000    3
  29820000    5
  29830000    3
  29840000    5
  29850000    3
  29860000    3
  29870000    5
  29880000    5
  29890000    4
  29900000    2
  29910000    3
  29920000    3
  29930000    2
  29940000    3
  29950000    6
  29960000    4
  29970000    3
  29980000    5
  29990000    5
  30000000    4
  30010000    3
  30020000    3
  30030000    3
  30040000    5
  30050000    6
  30060000    5
  30070000    4
  30080000    3
  30090000    3
  30100000    5
  30110000    3
  30120000    4
  30130000    7
  30140000    3
  30150000    3
  30160000    3
  30170000    4
  30180000    3
  30190000    3
  30200000    3
  30210000    3
  30220000    3
  30230000    4
  30240000    2
  30250000    3
  30260000    3
  30270000    6
  30280000    3
  30290000    3
  30300000    3
  30310000    3
  30320000    3
  30330000    3
  30340000    3
  30350000    2
  30360000    2
  30370000    3
  30380000    5
  30390000    3
  30400000    3
  30410000    4
  30420000    4
  30430000    3
  30440000    3
  30450000    2
  30460000    4
  30470000    3
  30480000    2
  30490000    6
  30500000    3
  30510000    3
  30520000    5
  30530000    9
  30540000    6
  30550000    3
  30560000    3
  30570000    3
  30580000    3
  30590000    3
  30600000    5
  30610000    4
  30620000    4
  30630000    3
  30640000    3
  30650000    4
  30660000    4
  30670000    3
  30680000    4
  30690000    6
  30700000    4
  30710000    3
  30720000    3
  30730000    4
  30740000    2
  30750000    3
  30760000    3
  30770000    2
  30780000    3
  30790000    5
  30800000    2
  30810000    2
  30820000    3
  30830000    3
  30840000    2
  30850000    3
  30860000    3
  30870000    3
  30880000    4
  30890000    4
  30900000    2
  30910000    7
  30920000    3
  30930000    6
  30940000    6
  30950000    2
  30960000    3
  30970000    5
  30980000    4
  30990000    3
  31000000    4
  31010000    6
  31020000    4
  31030000    7
  31040000    3
  31050000    3
  31060000    3
  31070000    3
  31080000    5
  31090000    3
  31100000    4
  31110000    3
  31120000    3
  31130000    3
  31140000    2
  31150000    3
  31160000    6
  31170000    3
  31180000    4
  31190000    3
  31200000    2
  31210000    3
  31220000    5
  31230000    3
  31240000    3
  31250000    2
  31260000    4
  31270000    5
  31280000    3
  31290000    4
  31300000    3
  31310000    3
  31320000    3
  31330000    2
  31340000    5
  31350000    2
  31360000    3
  31370000    3
  31380000    8
  31390000    6
  31400000   10
  31410000    4
  31420000    3
  31430000    5
  31440000    3
  31450000    3
  31460000    8
  31470000    2
  31480000    4
  31490000    3
  31500000    2
  31510000    3
  31520000    3
  31530000    3
  31540000    3
  31550000    3
  31560000    2
  31570000    4
  31580000    3
  31590000    3
  31600000    3
  31610000    4
  31620000    2
  31630000    3
  31640000    4
  31650000    5
  31660000    5
  31670000    2
  31680000    3
  31690000    3
  31700000    3
  31710000    2
  31720000    2
  31730000    3
  31740000    3
  31750000    3
  31760000    4
  31770000    3
  31780000    3
  31790000    5
  31800000    6
  31810000    3
  31820000    3
  31830000    3
  31840000    4
  31850000    4
  31860000    4
  31870000    5
  31880000    3
  31890000    3
  31900000    3
  31910000    4
  31920000    3
  31930000    3
  31940000    4
  31950000    4
  31960000    3
  31970000    2
  31980000    3
  31990000    3
  32000000    3
  32010000    5
  32020000    2
  32030000    2
  32040000    3
  32050000    2
  32060000    3
  32070000    3
  32080000    3
  32090000    3
  32100000   10
  32110000    3
  32120000    4
  32130000    2
  32140000    4
  32150000    5
  32160000    2
  32170000    3
  32180000    2
  32190000    3
  32200000    3
  32210000    2
  32220000    3
  32230000    4
  32240000    4
  32250000    5
  32260000    3
  32270000    4
  32280000    3
  32290000    4
  32300000    3
  32310000    2
  32320000    4
  32330000    3
  32340000    2
  32350000    3
  32360000    3
  32370000    3
  32380000    4
  32390000    7
  32400000    2
  32410000    3
  32420000    2
  32430000    2
  32440000    3
  32450000    2
  32460000    3
  32470000    3
  32480000    4
  32490000    3
  32500000    3
  32510000    5
  32520000    3
  32530000    4
  32540000    3
  32550000    3
  32560000    3
  32570000    3
  32580000    3
  32590000    3
  32600000    3
  32610000    3
  32620000    3
  32630000    4
  32640000    2
  32650000    3
  32660000    4
  32670000    4
  32680000    3
  32690000    3
  32700000    4
  32710000    4
  32720000    4
  32730000    4
  32740000    3
  32750000    6
  32760000    4
  32770000    3
  32780000    3
  32790000    3
  32800000    3
  32810000    3
  32820000    3
  32830000    2
  32840000    3
  32850000    3
  32860000    6
  32870000    2
  32880000    3
  32890000    9
  32900000    6
  32910000    3
  32920000    3
  32930000    6
  32940000    3
  32950000    3
  32960000    3
  32970000    3
  32980000    3
  32990000    3
  33000000    2
  33010000    3
  33020000    3
  33030000    3
  33040000    3
  33050000    3
  33060000    5
  33070000    4
  33080000    3
  33090000    3
  33100000    5
  33110000    4
  33120000    3
  33130000    3
  33140000    2
  33150000    3
  33160000    3
  33170000    2
  33180000    3
  33190000    3
  33200000    4
  33210000    3
  33220000    3
  33230000    4
  33240000    2
  33250000    3
  33260000    5
  33270000    3
  33280000    5
  33290000    2
  33300000    3
  33310000    3
  33320000    2
  33330000    3
  33340000    5
  33350000    3
  33360000    4
  33370000    5
  33380000    2
  33390000    3
  33400000    3
  33410000    3
  33420000    3
  33430000    4
  33440000    2
  33450000    3
  33460000    5
  33470000    3
  33480000    3
  33490000    3
  33500000    3
  33510000    4
  33520000    2
  33530000    3
  33540000    3
  33550000    3
  33560000    3
  33570000    4
  33580000    4
  33590000    2
  33600000    4
  33610000    2
  33620000    3
  33630000    3
  33640000    5
  33650000    3
  33660000    4
  33670000    2
  33680000    2
  33690000    4
  33700000    5
  33710000    4
  33720000    4
  33730000    5
  33740000    3
  33750000    4
  33760000    5
  33770000    6
  33780000    3
  33790000    3
  33800000    4
  33810000    7
  33820000    3
  33830000    3
  33840000    4
  33850000    4
  33860000    5
  33870000    3
  33880000    4
  33890000    3
  33900000    4
  33910000    5
  33920000    5
  33930000    3
  33940000    3
  33950000    4
  33960000    5
  33970000    3
  33980000    3
  33990000    7
  34000000    6
  34010000    5
  34020000    4
  34030000    7
  34040000    3
  34050000    5
  34060000   10
  34070000    3
  34080000    4
  34090000    2
  34100000    3
  34110000    3
  34120000    3
  34130000    2
  34140000    3
  34150000    2
  34160000    3
  34170000    4
  34180000    4
  34190000    3
  34200000    2
  34210000    3
  34220000    3
  34230000    2
  34240000    3
  34250000    4
  34260000    3
  34270000    2
  34280000    3
  34290000    4
  34300000    3
  34310000    3
  34320000    5
  34330000    3
  34340000    2
  34350000    9
  34360000    2
  34370000    3
  34380000    2
  34390000    2
  34400000    2
  34410000    4
  34420000    3
  34430000    3
  34440000    3
  34450000    3
  34460000    2
  34470000    4
  34480000    3
  34490000    3
  34500000    3
  34510000    3
  34520000    3
  34530000    3
  34540000    2
  34550000    5
  34560000    5
  34570000    3
  34580000    3
  34590000    3
  34600000    2
  34610000    2
  34620000    4
  34630000    5
  34640000    3
  34650000    3
  34660000    4
  34670000    5
  34680000    4
  34690000    5
  34700000    2
  34710000    5
  34720000    3
  34730000    3
  34740000    4
  34750000    3
  34760000    4
  34770000    3
  34780000    4
  34790000    5
  34800000    3
  34810000    2
  34820000    3
  34830000    3
  34840000    3
  34850000    2
  34860000    2
  34870000    3
  34880000    3
  34890000    2
  34900000    2
  34910000    3
  34920000    2
  34930000    2
  34940000    4
  34950000    3
  34960000    3
  34970000    4
  34980000    6
  34990000    2
  35000000    4
  35010000    3
  35020000    3
  35030000    3
  35040000    3
  35050000    3
  35060000    3
  35070000    2
  35080000    3
  35090000    3
  35100000    5
  35110000    5
  35120000    4
  35130000    3
  35140000    3
  35150000    5
  35160000    5
  35170000    5
  35180000    3
  35190000    3
  35200000    4
  35210000    3
  35220000    2
  35230000    2
  35240000    4
  35250000    2
  35260000    3
  35270000    3
  35280000    3
  35290000    3
  35300000    3
  35310000    5
  35320000    3
  35330000    3
  35340000    3
  35350000    3
  35360000    4
  35370000    4
  35380000    3
  35390000    4
  35400000    2
  35410000    3
  35420000    6
  35430000    4
  35440000    3
  35450000    4
  35460000    3
  35470000    4
  35480000    3
  35490000    6
  35500000    6
  35510000   11
  35520000    3
  35530000    9
  35540000    6
  35550000    4
  35560000    7
  35570000    3
  35580000    3
  35590000    9
  35600000    4
  35610000    3
  35620000    3
  35630000    5
  35640000    4
  35650000    3
  35660000    3
  35670000    3
  35680000    4
  35690000    3
  35700000    3
  35710000    3
  35720000    3
  35730000    4
  35740000    3
  35750000    9
  35760000   10
  35770000    5
  35780000    5
  35790000    3
  35800000    3
  35810000    4
  35820000    2
  35830000    3
  35840000    5
  35850000   10
  35860000    2
  35870000    5
  35880000    4
  35890000    3
  35900000    4
  35910000    3
  35920000    5
  35930000    3
  35940000    2
  35950000    2
  35960000    4
  35970000    7
  35980000    3
  35990000    5
  36000000    3
  36010000    4
  36020000    2
  36030000    2
  36040000    3
  36050000    3
  36060000    4
  36070000    2
  36080000    3
  36090000    2
  36100000    4
  36110000    4
  36120000    3
  36130000    3
  36140000    3
  36150000    4
  36160000    5
  36170000    5
  36180000    8
  36190000    4
  36200000    2
  36210000    2
  36220000    3
  36230000    3
  36240000    4
  36250000    4
  36260000    3
  36270000    2
  36280000    3
  36290000    3
  36300000    3
  36310000    3
  36320000    3
  36330000    3
  36340000    5
  36350000    4
  36360000    4
  36370000    3
  36380000    2
  36390000    3
  36400000    3
  36410000    3
  36420000    3
  36430000    5
  36440000    5
  36450000    3
  36460000    3
  36470000    4
  36480000    3
  36490000    5
  36500000    3
  36510000    3
  36520000    3
  36530000    3
  36540000    9
  36550000    8
  36560000    4
  36570000    3
  36580000    4
  36590000    4
  36600000    6
  36610000    7
  36620000    6
  36630000    3
  36640000    5
  36650000    2
  36660000    6
  36670000    4
  36680000    5
  36690000    3
  36700000    3
  36710000    4
  36720000    3
  36730000    3
  36740000    4
  36750000    3
  36760000    4
  36770000    5
  36780000    3
  36790000    3
  36800000    3
  36810000    3
  36820000    3
  36830000    2
  36840000    2
  36850000    3
  36860000    2
  36870000    5
  36880000    4
  36890000    2
  36900000    3
  36910000    3
  36920000    3
  36930000    2
  36940000    3
  36950000    3
  36960000    3
  36970000    4
  36980000    3
  36990000    4
  37000000    3
  37010000    4
  37020000    3
  37030000    3
  37040000    4
  37050000    4
  37060000    2
  37070000    3
  37080000    3
  37090000    4
  37100000    3
  37110000    3
  37120000    3
  37130000    3
  37140000    3
  37150000    3
  37160000    3
  37170000    3
  37180000    4
  37190000    2
  37200000    5
  37210000    4
  37220000    6
  37230000    5
  37240000    3
  37250000    3
  37260000    2
  37270000    2
  37280000    5
  37290000    3
  37300000    2
  37310000    2
  37320000    4
  37330000    3
  37340000    3
  37350000    3
  37360000    4
  37370000    2
  37380000    3
  37390000    3
  37400000    3
  37410000    4
  37420000    5
  37430000    3
  37440000    3
  37450000    3
  37460000    2
  37470000    3
  37480000    3
  37490000    3
  37500000    8
  37510000    4
  37520000    3
  37530000    3
  37540000    2
  37550000    4
  37560000    2
  37570000    2
  37580000    3
  37590000    2
  37600000    4
  37610000    4
  37620000    2
  37630000    3
  37640000    3
  37650000    4
  37660000    3
  37670000    3
  37680000    6
  37690000    9
  37700000    6
  37710000    2
  37720000    3
  37730000    4
  37740000    2
  37750000    5
  37760000    6
  37770000    3
  37780000    3
  37790000    4
  37800000    3
  37810000    6
  37820000    4
  37830000    5
  37840000    3
  37850000    3
  37860000    3
  37870000    3
  37880000    3
  37890000    2
  37900000    5
  37910000    3
  37920000    4
  37930000    3
  37940000    5
  37950000    3
  37960000    3
  37970000    4
  37980000    2
  37990000    3
  38000000    4
  38010000    2
  38020000    3
  38030000    5
  38040000    4
  38050000    3
  38060000    3
  38070000    3
  38080000    7
  38090000    3
  38100000    3
  38110000    3
  38120000    3
  38130000    4
  38140000    5
  38150000    3
  38160000    4
  38170000    3
  38180000    5
  38190000    4
  38200000    4
  38210000    3
  38220000    5
  38230000    3
  38240000    4
  38250000    3
  38260000    4
  38270000    2
  38280000    4
  38290000    3
  38300000    3
  38310000    3
  38320000    4
  38330000    3
  38340000    4
  38350000    7
  38360000    2
  38370000    3
  38380000    3
  38390000    4
  38400000    3
  38410000    4
  38420000    3
  38430000    3
  38440000    3
  38450000    3
  38460000    3
  38470000    3
  38480000    3
  38490000    2
  38500000    4
  38510000    3
  38520000    3
  38530000    3
  38540000    4
  38550000    3
  38560000    3
  38570000    3
  38580000    2
  38590000    2
  38600000    3
  38610000    3
  38620000    3
  38630000    3
  38640000    3
  38650000    3
  38660000    3
  38670000    2
  38680000    2
  38690000    3
  38700000    3
  38710000    2
  38720000    4
  38730000    3
  38740000    4
  38750000    4
  38760000    3
  38770000    2
  38780000    4
  38790000    3
  38800000    2
  38810000    3
  38820000    4
  38830000    7
  38840000    4
  38850000    7
  38860000    6
  38870000    4
  38880000    3
  38890000    2
  38900000    3
  38910000    4
  38920000    3
  38930000    3
  38940000    3
  38950000    5
  38960000    3
  38970000    2
  38980000    2
  38990000    3
  39000000    3
  39010000    4
  39020000    3
  39030000    3
  39040000    3
  39050000    3
  39060000    3
  39070000    4
  39080000    2
  39090000    3
  39100000    3
  39110000    3
  39120000    3
  39130000    3
  39140000    2
  39150000    3
  39160000    2
  39170000    3
  39180000    2
  39190000    3
  39200000    2
  39210000    3
  39220000    3
  39230000    2
  39240000    3
  39250000    2
  39260000    3
  39270000    4
  39280000    4
  39290000    3
  39300000    3
  39310000    2
  39320000    4
  39330000    4
  39340000    2
  39350000    3
  39360000    3
  39370000    3
  39380000    5
  39390000    3
  39400000    3
  39410000    3
  39420000    3
  39430000    2
  39440000    4
  39450000    3
  39460000    3
  39470000    3
  39480000    3
  39490000    3
  39500000    3
  39510000    3
  39520000    4
  39530000    2
  39540000    3
  39550000    3
  39560000    3
  39570000    3
  39580000    3
  39590000    2
  39600000    3
  39610000    2
  39620000    3
  39630000    3
  39640000    3
  39650000    2
  39660000    4
  39670000    3
  39680000    4
  39690000    4
  39700000    6
  39710000    4
  39720000    3
  39730000    5
  39740000    4
  39750000    8
  39760000    4
  39770000    6
  39780000    5
  39790000    3
  39800000    3
  39810000    4
  39820000    3
  39830000    2
  39840000    3
  39850000    3
  39860000    6
  39870000    3
  39880000    4
  39890000    4
  39900000    3
  39910000    2
  39920000    3
  39930000    3
  39940000    3
  39950000    3
  39960000    4
  39970000    7
  39980000    3
  39990000    3
  40000000    5
  40010000    2
  40020000    4
  40030000    4
  40040000    3
  40050000    3
  40060000    3
  40070000    2
  40080000    2
  40090000    4
  40100000    2
  40110000    3
  40120000    4
  40130000    3
  40140000    3
  40150000    4
  40160000    2
  40170000    3
  40180000    3
  40190000    4
  40200000    3
  40210000    3
  40220000    3
  40230000    3
  40240000    3
  40250000    3
  40260000    3
  40270000    2
  40280000    3
  40290000    2
  40300000    3
  40310000    3
  40320000    4
  40330000    4
  40340000    3
  40350000    3
  40360000    4
  40370000    3
  40380000    3
  40390000    3
  40400000    4
  40410000    3
  40420000    3
  40430000    3
  40440000    4
  40450000    3
  40460000    4
  40470000    3
  40480000    3
  40490000    3
  40500000    3
  40510000    3
  40520000    3
  40530000    3
  40540000    3
  40550000    3
  40560000    2
  40570000    4
  40580000    4
  40590000    4
  40600000    2
  40610000    3
  40620000    4
  40630000    3
  40640000    3
  40650000    3
  40660000    2
  40670000    3
  40680000    4
  40690000    4
  40700000    3
  40710000    3
  40720000    3
  40730000    2
  40740000    3
  40750000    3
  40760000    3
  40770000    3
  40780000    4
  40790000    2
  40800000    3
  40810000    4
  40820000    2
  40830000    2
  40840000    4
  40850000    4
  40860000    3
  40870000    5
  40880000    2
  40890000    3
  40900000    3
  40910000    2
  40920000    3
  40930000    3
  40940000    3
  40950000    3
  40960000    3
  40970000    3
  40980000    2
  40990000    3
  41000000    3
  41010000    3
  41020000    4
  41030000    4
  41040000    3
  41050000    4
  41060000    2
  41070000    4
  41080000    3
  41090000    4
  41100000    2
  41110000    5
  41120000    3
  41130000    3
  41140000    4
  41150000    3
  41160000    5
  41170000    4
  41180000    2
  41190000    3
  41200000    2
  41210000    8
  41220000    3
  41230000    3
  41240000    4
  41250000    4
  41260000    3
  41270000    2
  41280000    3
  41290000    3
  41300000    3
  41310000    4
  41320000    3
  41330000    3
  41340000    3
  41350000    3
  41360000    2
  41370000    3
  41380000    2
  41390000    3
  41400000    3
  41410000    4
  41420000    3
  41430000    3
  41440000    3
  41450000    2
  41460000    3
  41470000    3
  41480000    3
  41490000    4
  41500000    3
  41510000    3
  41520000    3
  41530000    4
  41540000    3
  41550000    3
  41560000    5
  41570000    3
  41580000    2
  41590000    3
  41600000    3
  41610000    3
  41620000    3
  41630000    3
  41640000    6
  41650000    3
  41660000    3
  41670000    2
  41680000    4
  41690000    3
  41700000    5
  41710000    2
  41720000    4
  41730000    4
  41740000    4
  41750000    2
  41760000    4
  41770000    3
  41780000    4
  41790000    3
  41800000    5
  41810000    3
  41820000    3
  41830000    5
  41840000    6
  41850000    3
  41860000    9
  41870000    4
  41880000    2
  41890000    3
  41900000    3
  41910000    2
  41920000    2
  41930000    4
  41940000    3
  41950000    3
  41960000    2
  41970000    2
  41980000    3
  41990000    3
  42000000    4
  42010000    3
  42020000    2
  42030000    3
  42040000    3
  42050000    3
  42060000    3
  42070000    2
  42080000    2
  42090000    3
  42100000    4
  42110000    3
  42120000    3
  42130000    3
  42140000    4
  42150000    2
  42160000    3
  42170000    3
  42180000    2
  42190000    3
  42200000    4
  42210000    3
  42220000    3
  42230000    3
  42240000    3
  42250000    3
  42260000    3
  42270000    2
  42280000    4
  42290000    3
  42300000    4
  42310000    2
  42320000    2
  42330000    7
  42340000    3
  42350000    5
  42360000    3
  42370000    3
  42380000    6
  42390000    4
  42400000    3
  42410000    3
  42420000    4
  42430000    3
  42440000    3
  42450000    4
  42460000    3
  42470000    5
  42480000    3
  42490000    3
  42500000    3
  42510000    3
  42520000    6
  42530000    5
  42540000    3
  42550000    2
  42560000    2
  42570000    3
  42580000    3
  42590000    2
  42600000    3
  42610000    3
  42620000    3
  42630000    6
  42640000    3
  42650000    3
  42660000    3
  42670000    4
  42680000    3
  42690000    3
  42700000    3
  42710000    3
  42720000    3
  42730000    2
  42740000    4
  42750000    4
  42760000    3
  42770000    3
  42780000    3
  42790000    3
  42800000    2
  42810000    3
  42820000    7
  42830000    3
  42840000    3
  42850000    3
  42860000    3
  42870000    2
  42880000    3
  42890000    3
  42900000    3
  42910000    2
  42920000    2
  42930000    4
  42940000    3
  42950000    2
  42960000    3
  42970000    3
  42980000    3
  42990000    3
  43000000    4
  43010000    3
  43020000    4
  43030000    3
  43040000    3
  43050000    3
  43060000    3
  43070000    3
  43080000    3
  43090000    3
  43100000    3
  43110000    2
  43120000    2
  43130000    4
  43140000    3
  43150000    2
  43160000    3
  43170000    5
  43180000    2
  43190000    2
  43200000    3
  43210000    3
  43220000    3
  43230000    4
  43240000    3
  43250000    3
  43260000    2
  43270000    4
  43280000    4
  43290000    5
  43300000    2
  43310000    3
  43320000    3
  43330000    7
  43340000    5
  43350000    4
  43360000    7
  43370000    3
  43380000    2
  43390000    3
  43400000    3
  43410000    6
  43420000    4
  43430000    5
  43440000    4
  43450000    5
  43460000    2
  43470000    5
  43480000    3
  43490000    3
  43500000    3
  43510000    2
  43520000    3
  43530000    4
  43540000    3
  43550000    2
  43560000    3
  43570000    2
  43580000    4
  43590000    3
  43600000    3
  43610000    3
  43620000    4
  43630000    2
  43640000    4
  43650000    3
  43660000    2
  43670000    4
  43680000    3
  43690000    2
  43700000    2
  43710000    3
  43720000    2
  43730000    3
  43740000    3
  43750000   12
  43760000    4
  43770000    4
  43780000    3
  43790000    3
  43800000    6
  43810000    5
  43820000    3
  43830000    2
  43840000    3
  43850000    5
  43860000    4
  43870000    3
  43880000    3
  43890000    3
  43900000    3
  43910000    9
  43920000    8
  43930000    3
  43940000    3
  43950000    3
  43960000    3
  43970000    3
  43980000    3
  43990000    4
  44000000    3
  44010000    3
  44020000    3
  44030000    4
  44040000    5
  44050000    3
  44060000    3
  44070000    3
  44080000    3
  44090000    4
  44100000    3
  44110000    3
  44120000    4
  44130000    3
  44140000    4
  44150000    3
  44160000    3
  44170000    3
  44180000    3
  44190000    3
  44200000    3
  44210000    4
  44220000    3
  44230000    5
  44240000    3
  44250000    3
  44260000    2
  44270000    4
  44280000    2
  44290000    3
  44300000    2
  44310000    2
  44320000    3
  44330000    3
  44340000    3
  44350000    3
  44360000    7
  44370000    3
  44380000    3
  44390000    4
  44400000    3
  44410000    3
  44420000    3
  44430000    7
  44440000    8
  44450000    4
  44460000    3
  44470000    3
  44480000    5
  44490000    4
  44500000    2
  44510000    3
  44520000    4
  44530000    3
  44540000    9
  44550000    7
  44560000    3
  44570000    2
  44580000    4
  44590000    3
  44600000    3
  44610000    4
  44620000    3
  44630000    3
  44640000    4
  44650000    2
  44660000    4
  44670000    4
  44680000    4
  44690000    3
  44700000    3
  44710000    4
  44720000    3
  44730000    3
  44740000    2
  44750000    3
  44760000    3
  44770000    4
  44780000    3
  44790000    6
  44800000    3
  44810000    3
  44820000    5
  44830000    3
  44840000    3
  44850000    2
  44860000    2
  44870000    5
  44880000    3
  44890000    3
  44900000    4
  44910000    3
  44920000    3
  44930000    3
  44940000    3
  44950000    5
  44960000    3
  44970000    3
  44980000    3
  44990000    3
  45000000    4
  45010000    5
  45020000    5
  45030000    3
  45040000    3
  45050000    5
  45060000    2
  45070000    3
  45080000    3
  45090000    2
  45100000    2
  45110000    3
  45120000    3
  45130000    5
  45140000    3
  45150000    3
  45160000    3
  45170000    4
  45180000    4
  45190000    5
  45200000    3
  45210000    3
  45220000    2
  45230000    2
  45240000    3
  45250000    3
  45260000    3
  45270000    2
  45280000    3
  45290000    2
  45300000    2
  45310000    3
  45320000    2
  45330000    3
  45340000    3
  45350000    2
  45360000    3
  45370000    4
  45380000    3
  45390000    3
  45400000    3
  45410000    4
  45420000    3
  45430000    4
  45440000    2
  45450000    3
  45460000    4
  45470000    3
  45480000    2
  45490000    4
  45500000    2
  45510000    3
  45520000    4
  45530000    2
  45540000    3
  45550000    3
  45560000    3
  45570000    3
  45580000    3
  45590000    3
  45600000    5
  45610000    6
  45620000    4
  45630000    3
  45640000    3
  45650000    2
  45660000    3
  45670000    3
  45680000    3
  45690000    4
  45700000    3
  45710000    4
  45720000    3
  45730000    3
  45740000    3
  45750000    3
  45760000    3
  45770000    3
  45780000    3
  45790000    3
  45800000    3
  45810000    2
  45820000    3
  45830000    3
  45840000    3
  45850000    3
  45860000    5
  45870000    5
  45880000    2
  45890000    3
  45900000    3
  45910000    4
  45920000    3
  45930000    3
  45940000    4
  45950000    4
  45960000    4
  45970000    6
  45980000    2
  45990000    3
  46000000    3
  46010000    3
  46020000    3
  46030000    3
  46040000    2
  46050000    2
  46060000    3
  46070000    3
  46080000    3
  46090000    3
  46100000    4
  46110000    3
  46120000    4
  46130000    4
  46140000    2
  46150000    2
  46160000    3
  46170000    3
  46180000    3
  46190000    3
  46200000    3
  46210000    4
  46220000    4
  46230000    2
  46240000    2
  46250000    3
  46260000    3
  46270000    3
  46280000    3
  46290000    3
  46300000    4
  46310000    2
  46320000    2
  46330000    4
  46340000    5
  46350000    4
  46360000    5
  46370000    5
  46380000    5
  46390000    9
  46400000    6
  46410000    7
  46420000    4
  46430000    3
  46440000    2
  46450000    3
  46460000    3
  46470000    4
  46480000    2
  46490000    3
  46500000    3
  46510000    2
  46520000    3
  46530000    3
  46540000    4
  46550000    3
  46560000    3
  46570000    3
  46580000    2
  46590000    3
  46600000    2
  46610000    3
  46620000    3
  46630000    3
  46640000    3
  46650000    4
  46660000    3
  46670000    3
  46680000    3
  46690000    3
  46700000    5
  46710000    5
  46720000    4
  46730000    3
  46740000    2
  46750000    3
  46760000    3
  46770000    3
  46780000    3
  46790000    3
  46800000    3
  46810000    5
  46820000    3
  46830000    3
  46840000    3
  46850000    5
  46860000    7
  46870000    3
  46880000    6
  46890000    3
  46900000    3
  46910000    6
  46920000    3
  46930000    3
  46940000    2
  46950000    6
  46960000    5
  46970000    5
  46980000    5
  46990000    3
  47000000    9
  47010000    5
  47020000    5
  47030000    3
  47040000    3
  47050000   11
  47060000    3
  47070000    5
  47080000    5
  47090000    4
  47100000    3
  47110000    3
  47120000    2
  47130000    6
  47140000    3
  47150000    3
  47160000    5
  47170000    3
  47180000    3
  47190000    3
  47200000    3
  47210000    2
  47220000    4
  47230000    3
  47240000    8
  47250000    2
  47260000    8
  47270000    8
  47280000    3
  47290000    4
  47300000    4
  47310000    3
  47320000    4
  47330000    4
  47340000    3
  47350000    2
  47360000    9
  47370000    3
  47380000    2
  47390000    2
  47400000    4
  47410000    9
  47420000    3
  47430000    7
  47440000    3
  47450000    4
  47460000    3
  47470000    4
  47480000    5
  47490000    2
  47500000    2
  47510000    3
  47520000    2
  47530000    7
  47540000    3
  47550000    5
  47560000    3
  47570000    7
  47580000    4
  47590000    3
  47600000    4
  47610000    3
  47620000    3
  47630000    3
  47640000    3
  47650000    3
  47660000    2
  47670000    3
  47680000    3
  47690000    3
  47700000    3
  47710000    3
  47720000    7
  47730000    4
  47740000    3
  47750000    3
  47760000    3
  47770000    3
  47780000    4
  47790000    3
  47800000    3
  47810000    3
  47820000    4
  47830000    3
  47840000    4
  47850000    3
  47860000    5
  47870000    5
  47880000    5
  47890000    3
  47900000    2
  47910000    4
  47920000    4
  47930000    4
  47940000    7
  47950000    4
  47960000    6
  47970000    5
  47980000    8
  47990000    3
  48000000    5
  48010000    4
  48020000    3
  48030000    3
  48040000    2
  48050000    2
  48060000    3
  48070000    3
  48080000    5
  48090000    2
  48100000    3
  48110000    3
  48120000    2
  48130000    3
  48140000    5
  48150000    3
  48160000    4
  48170000    3
  48180000    3
  48190000    5
  48200000    3
  48210000    2
  48220000    2
  48230000    3
  48240000    5
  48250000    5
  48260000    3
  48270000    3
  48280000    4
  48290000    3
  48300000    2
  48310000    4
  48320000    3
  48330000    3
  48340000    2
  48350000    6
  48360000    5
  48370000    2
  48380000    2
  48390000    2
  48400000    4
  48410000    3
  48420000    3
  48430000    3
  48440000    3
  48450000    3
  48460000    3
  48470000    3
  48480000    3
  48490000    3
  48500000    4
  48510000    4
  48520000    3
  48530000    5
  48540000    3
  48550000    5
  48560000    2
  48570000    3
  48580000    3
  48590000    3
  48600000    3
  48610000    3
  48620000    3
  48630000    3
  48640000    3
  48650000    2
  48660000    3
  48670000    4
  48680000    3
  48690000    5
  48700000    2
  48710000    3
  48720000    3
  48730000    2
  48740000    4
  48750000    6
  48760000    4
  48770000    3
  48780000    3
  48790000    3
  48800000    4
  48810000    7
  48820000    2
  48830000    5
  48840000    2
  48850000    6
  48860000    3
  48870000    5
  48880000    4
  48890000   10
  48900000    2
  48910000    2
  48920000    3
  48930000    3
  48940000    2
  48950000    4
  48960000    3
  48970000    3
  48980000    2
  48990000    6
  49000000    3
  49010000    3
  49020000    3
  49030000    3
  49040000    2
  49050000    3
  49060000    2
  49070000    3
  49080000    3
  49090000    6
  49100000    4
  49110000    4
  49120000    3
  49130000    4
  49140000    3
  49150000    3
  49160000    3
  49170000    3
  49180000    5
  49190000    3
  49200000    4
  49210000    3
  49220000    7
  49230000    2
  49240000    4
  49250000    4
  49260000    2
  49270000    3
  49280000    3
  49290000    3
  49300000    4
  49310000    3
  49320000    3
  49330000    2
  49340000    3
  49350000    4
  49360000    4
  49370000    3
  49380000    3
  49390000    4
  49400000    6
  49410000    3
  49420000    4
  49430000    4
  49440000    3
  49450000    3
  49460000    4
  49470000    3
  49480000    4
  49490000    3
  49500000    6
  49510000    3
  49520000    3
  49530000    3
  49540000    4
  49550000    2
  49560000    2
  49570000    3
  49580000    4
  49590000    6
  49600000    4
  49610000    3
  49620000    5
  49630000    4
  49640000    2
  49650000    3
  49660000    7
  49670000    3
  49680000    3
  49690000    2
  49700000    2
  49710000    4
  49720000    4
  49730000    7
  49740000    3
  49750000    3
  49760000    3
  49770000    3
  49780000    4
  49790000    2
  49800000    2
  49810000    4
  49820000    3
  49830000    3
  49840000    3
  49850000    2
  49860000    4
  49870000    3
  49880000    4
  49890000    3
  49900000    4
  49910000    2
  49920000    2
  49930000    3
  49940000    4
  49950000    2
  49960000    4
  49970000    3
  49980000    3
  49990000    3
  50000000    2
  50000000    2
  50010000    2
  50020000    3
  50030000    4
  50040000    8
  50050000    3
  50060000    2
  50070000    3
  50080000    3
  50090000    3
  50100000    3
  50110000    5
  50120000    2
  50130000    3
  50140000    3
  50150000    5
  50160000    4
  50170000    2
  50180000    5
  50190000    9
  50200000    6
  50210000    3
  50220000    3
  50230000    3
  50240000    5
  50250000    3
  50260000    3
  50270000    3
  50280000    3
  50290000    3
  50300000    3
  50310000    4
  50320000    4
  50330000    5
  50340000    6
  50350000    5
  50360000    3
  50370000    3
  50380000    2
  50390000    3
  50400000    3
  50410000    3
  50420000    4
  50430000    3
  50440000    3
  50450000    4
  50460000    3
  50470000    3
  50480000    5
  50490000    3
  50500000    3
  50510000    3
  50520000    3
  50530000    2
  50540000    4
  50550000    4
  50560000    3
  50570000    4
  50580000    3
  50590000    3
  50600000    2
  50610000    3
  50620000    2
  50630000    5
  50640000    4
  50650000    4
  50660000    3
  50670000    2
  50680000    4
  50690000    3
  50700000    4
  50710000    3
  50720000    3
  50730000    3
  50740000    3
  50750000    3
  50760000    3
  50770000    3
  50780000    2
  50790000    3
  50800000    3
  50810000    3
  50820000    4
  50830000    8
  50840000    3
  50850000    3
  50860000    2
  50870000    3
  50880000    2
  50890000    2
  50900000    3
  50910000    2
  50920000    3
  50930000    3
  50940000    4
  50950000    5
  50960000    3
  50970000    4
  50980000    3
  50990000    3
  51000000    3
  51010000    3
  51020000    6
  51030000    3
  51040000    3
  51050000    3
  51060000    3
  51070000    3
  51080000    2
  51090000    4
  51100000    3
  51110000    2
  51120000    4
  51130000    3
  51140000    3
  51150000    3
  51160000    3
  51170000    2
  51180000    2
  51190000    4
  51200000    4
  51210000    5
  51220000    3
  51230000    3
  51240000    3
  51250000    2
  51260000    4
  51270000    2
  51280000    4
  51290000    3
  51300000    2
  51310000    2
  51320000    4
  51330000    4
  51340000    4
  51350000    2
  51360000    2
  51370000    2
  51380000    3
  51390000    3
  51400000    5
  51410000    5
  51420000    3
  51430000    3
  51440000    3
  51450000    3
  51460000    2
  51470000    2
  51480000    4
  51490000    3
  51500000    2
  51510000    4
  51520000    7
  51530000    3
  51540000    4
  51550000    5
  51560000    8
  51570000    2
  51580000    4
  51590000    3
  51600000    2
  51610000    3
  51620000    4
  51630000    3
  51640000    3
  51650000    3
  51660000    4
  51670000    5
  51680000    6
  51690000    2
  51700000    3
  51710000    6
  51720000    6
  51730000    5
  51740000    5
  51750000    3
  51760000    3
  51770000    3
  51780000    2
  51790000    3
  51800000    2
  51810000    3
  51820000    2
  51830000    3
  51840000    3
  51850000    3
  51860000    3
  51870000    3
  51880000    3
  51890000    3
  51900000    3
  51910000    3
  51920000    4
  51930000    3
  51940000    8
  51950000    5
  51960000    3
  51970000    4
  51980000    3
  51990000    5
  52000000    4
  52010000    3
  52020000    3
  52030000    4
  52040000    3
  52050000    3
  52060000    3
  52070000    6
  52080000    2
  52090000    2
  52100000    2
  52110000    3
  52120000    2
  52130000    2
  52140000    3
  52150000    3
  52160000    3
  52170000    4
  52180000    2
  52190000    3
  52200000    5
  52210000    4
  52220000    4
  52230000    3
  52240000    3
  52250000    3
  52260000    3
  52270000    5
  52280000    3
  52290000    4
  52300000    4
  52310000    3
  52320000    4
  52330000    4
  52340000    3
  52350000    9
  52360000    2
  52370000    3
  52380000    4
  52390000    3
  52400000    4
  52410000    4
  52420000    4
  52430000    3
  52440000    3
  52450000    4
  52460000    2
  52470000    4
  52480000    3
  52490000    3
  52500000    3
  52510000    4
  52520000    3
  52530000    3
  52540000    3
  52550000    4
  52560000    3
  52570000    4
  52580000    3
  52590000    5
  52600000    3
  52610000    2
  52620000    3
  52630000    3
  52640000    4
  52650000    3
  52660000    2
  52670000    3
  52680000    3
  52690000    2
  52700000    3
  52710000    4
  52720000    2
  52730000    4
  52740000    3
  52750000    3
  52760000    3
  52770000    4
  52780000    6
  52790000    3
  52800000    4
  52810000    3
  52820000    3
  52830000    4
  52840000    3
  52850000    3
  52860000    4
  52870000    2
  52880000    3
  52890000    2
  52900000    5
  52910000    2
  52920000    4
  52930000    3
  52940000    2
  52950000    3
  52960000    2
  52970000    3
  52980000    3
  52990000    2
  53000000    3
  53010000    3
  53020000    5
  53030000    7
  53040000    5
  53050000    4
  53060000    5
  53070000    4
  53080000    3
  53090000    3
  53100000    3
  53110000    3
  53120000    2
  53130000    3
  53140000    4
  53150000    3
  53160000    5
  53170000    4
  53180000    4
  53190000    3
  53200000    3
  53210000    3
  53220000    3
  53230000    4
  53240000    3
  53250000    3
  53260000    2
  53270000    2
  53280000    3
  53290000    5
  53300000    5
  53310000    3
  53320000    2
  53330000    3
  53340000    3
  53350000    3
  53360000    4
  53370000    3
  53380000    3
  53390000    3
  53400000    3
  53410000    3
  53420000    3
  53430000    2
  53440000    3
  53450000    3
  53460000    4
  53470000    3
  53480000    3
  53490000    2
  53500000    5
  53510000    3
  53520000    3
  53530000    4
  53540000    2
  53550000    2
  53560000    2
  53570000    5
  53580000    2
  53590000    3
  53600000    4
  53610000    3
  53620000    3
  53630000    3
  53640000    5
  53650000    2
  53660000    3
  53670000    3
  53680000    4
  53690000    2
  53700000    3
  53710000    3
  53720000    4
  53730000    2
  53740000    3
  53750000    3
  53760000    3
  53770000    3
  53780000    5
  53790000    5
  53800000    4
  53810000    3
  53820000    3
  53830000    4
  53840000    4
  53850000    5
  53860000    3
  53870000    3
  53880000    3
  53890000    2
  53900000    3
  53910000    2
  53920000    3
  53930000    4
  53940000    2
  53950000    3
  53960000    3
  53970000    2
  53980000    3
  53990000    2
  54000000    3
  54010000    4
  54020000    4
  54030000    4
  54040000    4
  54050000    3
  54060000    3
  54070000    3
  54080000    4
  54090000    2
  54100000    3
  54110000    3
  54120000    3
  54130000    3
  54140000    3
  54150000    3
  54160000    3
  54170000    3
  54180000    3
  54190000    2
  54200000    5
  54210000    3
  54220000    3
  54230000    2
  54240000    3
  54250000    4
  54260000    3
  54270000    3
  54280000    3
  54290000    3
  54300000    2
  54310000    3
  54320000    5
  54330000    5
  54340000    5
  54350000    2
  54360000    3
  54370000    3
  54380000    3
  54390000    3
  54400000    3
  54410000    3
  54420000    5
  54430000    4
  54440000    3
  54450000    5
  54460000    3
  54470000    4
  54480000    2
  54490000    3
  54500000    3
  54510000    3
  54520000    3
  54530000    3
  54540000    3
  54550000    3
  54560000    3
  54570000    4
  54580000    4
  54590000    3
  54600000    3
  54610000    3
  54620000    3
  54630000    3
  54640000    3
  54650000    3
  54660000    4
  54670000    3
  54680000    3
  54690000    3
  54700000    6
  54710000    5
  54720000    4
  54730000    2
  54740000    3
  54750000    8
  54760000    4
  54770000    3
  54780000    3
  54790000    3
  54800000    3
  54810000    3
  54820000    3
  54830000    4
  54840000    4
  54850000    3
  54860000    3
  54870000    3
  54880000    3
  54890000    5
  54900000    3
  54910000    3
  54920000    5
  54930000    2
  54940000    3
  54950000    3
  54960000    3
  54970000    5
  54980000    4
  54990000    4
  55000000    4
  55010000    4
  55020000    4
  55030000    3
  55040000    5
  55050000    4
  55060000    4
  55070000    3
  55080000    6
  55090000    2
  55100000    3
  55110000    3
  55120000    2
  55130000    4
  55140000    3
  55150000    4
  55160000    2
  55170000    4
  55180000    3
  55190000    3
  55200000    4
  55210000    3
  55220000    3
  55230000    3
  55240000    3
  55250000    3
  55260000    3
  55270000    4
  55280000    3
  55290000    3
  55300000    2
  55310000    3
  55320000    5
  55330000    3
  55340000    4
  55350000    4
  55360000    5
  55370000    3
  55380000    3
  55390000    2
  55400000    4
  55410000    4
  55420000    5
  55430000    3
  55440000    2
  55450000    4
  55460000    3
  55470000    4
  55480000    3
  55490000    4
  55500000    4
  55510000    4
  55520000    3
  55530000    3
  55540000    3
  55550000    3
  55560000    3
  55570000    2
  55580000    3
  55590000    3
  55600000    3
  55610000    4
  55620000    3
  55630000    4
  55640000    4
  55650000    2
  55660000    3
  55670000    3
  55680000    3
  55690000    3
  55700000    3
  55710000    4
  55720000    3
  55730000    2
  55740000    2
  55750000    3
  55760000    4
  55770000    3
  55780000    5
  55790000    3
  55800000    3
  55810000    5
  55820000    3
  55830000    4
  55840000    4
  55850000    3
  55860000    4
  55870000    3
  55880000    3
  55890000    4
  55900000    3
  55910000    4
  55920000    3
  55930000    3
  55940000    3
  55950000    3
  55960000    3
  55970000    6
  55980000    3
  55990000    3
  56000000    5
  56010000    4
  56020000    4
  56030000    4
  56040000    3
  56050000    3
  56060000    3
  56070000    3
  56080000    4
  56090000    3
  56100000    3
  56110000    3
  56120000    4
  56130000    4
  56140000    6
  56150000    3
  56160000    4
  56170000    4
  56180000    3
  56190000    2
  56200000    3
  56210000    6
  56220000    3
  56230000    3
  56240000    4
  56250000    5
  56260000    2
  56270000    4
  56280000    4
  56290000    4
  56300000    3
  56310000    5
  56320000    4
  56330000    3
  56340000    4
  56350000    4
  56360000    2
  56370000    3
  56380000    3
  56390000    3
  56400000    4
  56410000    4
  56420000    9
  56430000    6
  56440000    9
  56450000    5
  56460000    4
  56470000    3
  56480000    4
  56490000    3
  56500000    4
  56510000    4
  56520000    3
  56530000   11
  56540000    2
  56550000    2
  56560000    5
  56570000    3
  56580000    3
  56590000    3
  56600000    3
  56610000    3
  56620000    3
  56630000    3
  56640000    3
  56650000    2
  56660000    2
  56670000    2
  56680000    3
  56690000    3
  56700000    3
  56710000    3
  56720000    5
  56730000    3
  56740000    2
  56750000    3
  56760000    4
  56770000    4
  56780000    5
  56790000    3
  56800000    4
  56810000    4
  56820000    4
  56830000    2
  56840000    4
  56850000   12
  56860000    6
  56870000    5
  56880000    5
  56890000    4
  56900000    6
  56910000    3
  56920000    6
  56930000    4
  56940000    5
  56950000    5
  56960000    4
  56970000    6
  56980000    7
  56990000    6
  57000000    4
  57010000    5
  57020000    7
  57030000    3
  57040000    4
  57050000    3
  57060000    2
  57070000    5
  57080000    8
  57090000    4
  57100000    3
  57110000    3
  57120000    5
  57130000    3
  57140000    3
  57150000    3
  57160000    4
  57170000    2
  57180000    7
  57190000    4
  57200000    4
  57210000    4
  57220000    3
  57230000    3
  57240000    3
  57250000    2
  57260000    3
  57270000    2
  57280000    3
  57290000    3
  57300000    4
  57310000    2
  57320000    3
  57330000    3
  57340000    4
  57350000    4
  57360000    3
  57370000    3
  57380000    3
  57390000    3
  57400000    2
  57410000    3
  57420000    3
  57430000    9
  57440000    3
  57450000    2
  57460000    3
  57470000    4
  57480000    2
  57490000    5
  57500000    3
  57510000    2
  57520000    4
  57530000    5
  57540000    4
  57550000    5
  57560000    9
  57570000    3
  57580000    5
  57590000    5
  57600000    2
  57610000    5
  57620000    3
  57630000    3
  57640000    7
  57650000    4
  57660000    2
  57670000    2
  57680000    3
  57690000    3
  57700000    3
  57710000    4
  57720000    2
  57730000    3
  57740000    4
  57750000    3
  57760000    2
  57770000    3
  57780000    3
  57790000    3
  57800000    3
  57810000    4
  57820000    3
  57830000    3
  57840000    3
  57850000    3
  57860000    3
  57870000    3
  57880000    4
  57890000    3
  57900000    3
  57910000    4
  57920000    4
  57930000    5
  57940000    4
  57950000    3
  57960000    3
  57970000    3
  57980000    3
  57990000    3
  58000000    4
  58010000    2
  58020000    3
  58030000    4
  58040000    4
  58050000    3
  58060000    4
  58070000    4
  58080000    2
  58090000    4
  58100000    2
  58110000    3
  58120000    3
  58130000    4
  58140000    8
  58150000    2
  58160000    6
  58170000    3
  58180000    2
  58190000    3
  58200000    4
  58210000    5
  58220000    4
  58230000    3
  58240000    3
  58250000    2
  58260000    3
  58270000    3
  58280000    3
  58290000    3
  58300000    3
  58310000    3
  58320000    4
  58330000    4
  58340000    2
  58350000    3
  58360000    3
  58370000    2
  58380000    3
  58390000    2
  58400000    3
  58410000    3
  58420000    2
  58430000    3
  58440000    3
  58450000    2
  58460000    3
  58470000    3
  58480000    2
  58490000    4
  58500000    3
  58510000    4
  58520000    3
  58530000    3
  58540000    5
  58550000    4
  58560000    3
  58570000    4
  58580000    3
  58590000    3
  58600000    3
  58610000    3
  58620000    3
  58630000    3
  58640000    4
  58650000    4
  58660000    3
  58670000    3
  58680000    3
  58690000    3
  58700000    3
  58710000    3
  58720000    2
  58730000    3
  58740000    5
  58750000    4
  58760000    3
  58770000    4
  58780000    3
  58790000    3
  58800000    3
  58810000    4
  58820000    3
  58830000    3
  58840000    5
  58850000    3
  58860000    3
  58870000    3
  58880000    3
  58890000    4
  58900000    2
  58910000    3
  58920000    3
  58930000    2
  58940000    3
  58950000    5
  58960000    2
  58970000    4
  58980000    3
  58990000    3
  59000000    5
  59010000    4
  59020000    5
  59030000    5
  59040000    2
  59050000    2
  59060000    6
  59070000    2
  59080000    4
  59090000    2
  59100000    4
  59110000    3
  59120000    3
  59130000    3
  59140000    5
  59150000    7
  59160000    2
  59170000    3
  59180000    2
  59190000    3
  59200000    3
  59210000    3
  59220000    2
  59230000    3
  59240000    3
  59250000    2
  59260000    2
  59270000    3
  59280000    3
  59290000    2
  59300000    3
  59310000    3
  59320000    3
  59330000    3
  59340000    4
  59350000    2
  59360000    3
  59370000    4
  59380000    2
  59390000    3
  59400000    3
  59410000    2
  59420000    4
  59430000    2
  59440000    2
  59450000    3
  59460000    2
  59470000    5
  59480000    4
  59490000    2
  59500000    3
  59510000    4
  59520000    6
  59530000    3
  59540000    5
  59550000    2
  59560000    3
  59570000    3
  59580000    3
  59590000    3
  59600000    3
  59610000    4
  59620000    3
  59630000    4
  59640000    2
  59650000    3
  59660000    2
  59670000    3
  59680000    2
  59690000    3
  59700000    3
  59710000    3
  59720000    2
  59730000    3
  59740000    4
  59750000    4
  59760000    4
  59770000    3
  59780000    4
  59790000    2
  59800000    2
  59810000    4
  59820000    3
  59830000    3
  59840000    3
  59850000    3
  59860000    4
  59870000    3
  59880000    3
  59890000    3
  59900000    3
  59910000    3
  59920000    3
  59930000    3
  59940000    6
  59950000    8
  59960000    4
  59970000    4
  59980000    3
  59990000    2
  60000000    3
  60010000    4
  60020000    3
  60030000    3
  60040000    2
  60050000    4
  60060000    5
  60070000    6
  60080000    3
  60090000    3
  60100000    3
  60110000    3
  60120000    2
  60130000    3
  60140000    3
  60150000    3
  60160000    3
  60170000    4
  60180000    2
  60190000    6
  60200000    5
  60210000    3
  60220000    2
  60230000    3
  60240000    3
  60250000    3
  60260000    2
  60270000    2
  60280000    2
  60290000    3
  60300000    3
  60310000    3
  60320000    3
  60330000    4
  60340000    3
  60350000    2
  60360000    4
  60370000    3
  60380000    3
  60390000    3
  60400000    3
  60410000    4
  60420000    3
  60430000    4
  60440000    3
  60450000    3
  60460000    3
  60470000    3
  60480000    4
  60490000    3
  60500000    3
  60510000    3
  60520000    2
  60530000    3
  60540000    3
  60550000    3
  60560000    2
  60570000    2
  60580000    3
  60590000    4
  60600000    2
  60610000    2
  60620000    3
  60630000    3
  60640000    3
  60650000    4
  60660000    2
  60670000    2
  60680000    3
  60690000    3
  60700000    3
  60710000    4
  60720000    3
  60730000    2
  60740000    3
  60750000    3
  60760000    3
  60770000    3
  60780000    3
  60790000    4
  60800000    3
  60810000    3
  60820000    3
  60830000    3
  60840000    3
  60850000    3
  60860000    4
  60870000    3
  60880000    4
  60890000    3
  60900000    4
  60910000    3
  60920000    3
  60930000    5
  60940000    4
  60950000    7
  60960000    3
  60970000    3
  60980000    3
  60990000    3
  61000000    2
  61010000    3
  61020000    3
  61030000    3
  61040000    3
  61050000    2
  61060000    3
  61070000    2
  61080000    2
  61090000    3
  61100000    3
  61110000    4
  61120000    3
  61130000    3
  61140000    3
  61150000    4
  61160000    3
  61170000    3
  61180000    4
  61190000    3
  61200000    3
  61210000    3
  61220000    3
  61230000    3
  61240000    2
  61250000    3
  61260000    3
  61270000    3
  61280000    3
  61290000    3
  61300000    2
  61310000    3
  61320000    2
  61330000    2
  61340000    3
  61350000    2
  61360000    3
  61370000    3
  61380000    3
  61390000    2
  61400000    4
  61410000    3
  61420000    2
  61430000    2
  61440000    3
  61450000    3
  61460000    3
  61470000    3
  61480000    3
  61490000    3
  61500000    5
  61510000    3
  61520000    3
  61530000    4
  61540000    7
  61550000    3
  61560000    3
  61570000    4
  61580000    3
  61590000    3
  61600000    5
  61610000    4
  61620000    2
  61630000    3
  61640000    3
  61650000    3
  61660000    4
  61670000    3
  61680000    3
  61690000    3
  61700000    3
  61710000    3
  61720000    3
  61730000    4
  61740000    3
  61750000    4
  61760000    2
  61770000    3
  61780000    3
  61790000    3
  61800000    2
  61810000    5
  61820000    2
  61830000    2
  61840000    2
  61850000    4
  61860000    4
  61870000   10
  61880000   10
  61890000   12
  61900000    3
  61910000    3
  61920000    3
  61930000    3
  61940000    4
  61950000    3
  61960000    3
  61970000    3
  61980000    3
  61990000    4
  62000000    3
  62010000    3
  62020000    3
  62030000    3
  62040000    3
  62050000    3
  62060000    3
  62070000    4
  62080000    2
  62090000    6
  62100000    3
  62110000    4
  62120000    3
  62130000    3
  62140000    4
  62150000    3
  62160000    3
  62170000    3
  62180000    3
  62190000    4
  62200000    3
  62210000    5
  62220000    2
  62230000    5
  62240000    3
  62250000    3
  62260000    3
  62270000    3
  62280000    3
  62290000    4
  62300000    3
  62310000    4
  62320000    3
  62330000    3
  62340000    3
  62350000    3
  62360000    3
  62370000    3
  62380000    3
  62390000    3
  62400000    3
  62410000    4
  62420000    3
  62430000    2
  62440000    3
  62450000    2
  62460000    3
  62470000    3
  62480000    3
  62490000    3
  62500000    3
  62510000    3
  62520000    3
  62530000    3
  62540000    3
  62550000    2
  62560000    4
  62570000    3
  62580000    5
  62590000    2
  62600000    3
  62610000    3
  62620000    3
  62630000    3
  62640000    3
  62650000    3
  62660000    3
  62670000    3
  62680000    3
  62690000    3
  62700000    5
  62710000    4
  62720000    3
  62730000    3
  62740000    2
  62750000    3
  62760000    3
  62770000    3
  62780000    4
  62790000    3
  62800000    3
  62810000    3
  62820000    2
  62830000    2
  62840000    3
  62850000    3
  62860000    3
  62870000    3
  62880000    4
  62890000    3
  62900000    3
  62910000    3
  62920000    4
  62930000    4
  62940000    3
  62950000    3
  62960000    4
  62970000    2
  62980000    3
  62990000    6
  63000000    3
  63010000    3
  63020000    3
  63030000    3
  63040000    3
  63050000    2
  63060000    2
  63070000    3
  63080000    3
  63090000    3
  63100000    4
  63110000    4
  63120000    3
  63130000    3
  63140000    4
  63150000    3
  63160000    6
  63170000    3
  63180000    3
  63190000    4
  63200000    2
  63210000    2
  63220000    3
  63230000    3
  63240000    3
  63250000    4
  63260000    3
  63270000    3
  63280000    2
  63290000    3
  63300000    2
  63310000    3
  63320000    4
  63330000    3
  63340000    6
  63350000    3
  63360000    3
  63370000    4
  63380000    4
  63390000    3
  63400000    3
  63410000    4
  63420000    4
  63430000    3
  63440000    2
  63450000    2
  63460000    3
  63470000    4
  63480000    3
  63490000    2
  63500000    3
  63510000    3
  63520000    2
  63530000    3
  63540000    3
  63550000    3
  63560000    2
  63570000    2
  63580000    3
  63590000    2
  63600000    3
  63610000    3
  63620000    4
  63630000    2
  63640000    4
  63650000    3
  63660000    5
  63670000    3
  63680000    4
  63690000    3
  63700000    3
  63710000    4
  63720000    2
  63730000    3
  63740000    4
  63750000    5
  63760000    4
  63770000    3
  63780000    3
  63790000    2
  63800000    3
  63810000    4
  63820000    3
  63830000    3
  63840000    3
  63850000    3
  63860000    3
  63870000    3
  63880000    2
  63890000    3
  63900000    3
  63910000    3
  63920000    3
  63930000    3
  63940000    3
  63950000    3
  63960000    3
  63970000    4
  63980000    3
  63990000    4
  64000000    6
  64010000    5
  64020000    9
  64030000    5
  64040000    3
  64050000    3
  64060000    3
  64070000    4
  64080000    8
  64090000    3
  64100000    3
  64110000    5
  64120000    3
  64130000    3
  64140000    5
  64150000    4
  64160000    4
  64170000    4
  64180000    5
  64190000    4
  64200000    6
  64210000    5
  64220000    3
  64230000    3
  64240000    5
  64250000    3
  64260000    3
  64270000    3
  64280000    3
  64290000    2
  64300000    3
  64310000    2
  64320000    2
  64330000    3
  64340000    4
  64350000    3
  64360000    2
  64370000    3
  64380000    3
  64390000    3
  64400000    2
  64410000    5
  64420000    4
  64430000    3
  64440000    3
  64450000    5
  64460000    6
  64470000    2
  64480000    4
  64490000    2
  64500000    4
  64510000    3
  64520000    2
  64530000    3
  64540000    3
  64550000    2
  64560000    3
  64570000    2
  64580000    3
  64590000    5
  64600000    4
  64610000    3
  64620000    8
  64630000    2
  64640000    3
  64650000    6
  64660000    3
  64670000    3
  64680000    3
  64690000    3
  64700000    3
  64710000    3
  64720000    3
  64730000    4
  64740000    2
  64750000    3
  64760000    4
  64770000    2
  64780000    5
  64790000    3
  64800000    4
  64810000    3
  64820000    6
  64830000    2
  64840000    2
  64850000    2
  64860000    3
  64870000    2
  64880000    4
  64890000    3
  64900000    3
  64910000    3
  64920000    3
  64930000    4
  64940000    4
  64950000    3
  64960000    3
  64970000    3
  64980000    2
  64990000    4
  65000000    3
  65010000    3
  65020000    4
  65030000    5
  65040000    3
  65050000    3
  65060000    4
  65070000    4
  65080000    4
  65090000    3
  65100000    3
  65110000    4
  65120000    4
  65130000    5
  65140000    3
  65150000    3
  65160000    5
  65170000    2
  65180000    3
  65190000    4
  65200000    3
  65210000    2
  65220000    3
  65230000    3
  65240000    2
  65250000    4
  65260000    3
  65270000    5
  65280000    4
  65290000    2
  65300000    2
  65310000    3
  65320000    4
  65330000    5
  65340000    3
  65350000    3
  65360000    4
  65370000    3
  65380000    5
  65390000    4
  65400000    4
  65410000    4
  65420000    5
  65430000    4
  65440000    5
  65450000    3
  65460000    3
  65470000    2
  65480000    3
  65490000    4
  65500000    3
  65510000    2
  65520000    2
  65530000    3
  65540000    3
  65550000    3
  65560000    3
  65570000    2
  65580000    2
  65590000    5
  65600000    4
  65610000    2
  65620000    3
  65630000    3
  65640000    5
  65650000    2
  65660000    4
  65670000    3
  65680000    3
  65690000    2
  65700000    3
  65710000    3
  65720000    3
  65730000    4
  65740000    3
  65750000    4
  65760000    3
  65770000    3
  65780000    3
  65790000    4
  65800000    2
  65810000    3
  65820000    3
  65830000    5
  65840000    3
  65850000    3
  65860000    3
  65870000    3
  65880000    3
  65890000    3
  65900000    3
  65910000    3
  65920000    4
  65930000    4
  65940000    3
  65950000    2
  65960000    2
  65970000    6
  65980000    3
  65990000    3
  66000000    6
  66010000    3
  66020000    3
  66030000    5
  66040000    2
  66050000    5
  66060000    3
  66070000    3
  66080000    3
  66090000    3
  66100000    6
  66110000    4
  66120000    2
  66130000    3
  66140000    4
  66150000    2
  66160000    6
  66170000   12
  66180000    5
  66190000    3
  66200000    5
  66210000    3
  66220000    3
  66230000    2
  66240000    3
  66250000    3
  66260000    2
  66270000    2
  66280000    3
  66290000    4
  66300000    3
  66310000    2
  66320000    3
  66330000    5
  66340000    3
  66350000    2
  66360000    3
  66370000    3
  66380000    4
  66390000    3
  66400000    4
  66410000    3
  66420000    2
  66430000    3
  66440000    4
  66450000    3
  66460000    5
  66470000    4
  66480000    3
  66490000    3
  66500000    4
  66510000    3
  66520000    4
  66530000    2
  66540000    8
  66550000    2
  66560000    4
  66570000    2
  66580000    4
  66590000    3
  66600000    3
  66610000    2
  66620000    4
  66630000    3
  66640000    3
  66650000    3
  66660000    3
  66670000    4
  66680000    3
  66690000    3
  66700000    2
  66710000    3
  66720000    3
  66730000    4
  66740000    4
  66750000    3
  66760000    2
  66770000    3
  66780000    4
  66790000    3
  66800000    3
  66810000    3
  66820000    4
  66830000    3
  66840000    2
  66850000    4
  66860000    2
  66870000    3
  66880000    5
  66890000    5
  66900000    4
  66910000    3
  66920000    3
  66930000    3
  66940000    3
  66950000    3
  66960000    3
  66970000    3
  66980000    3
  66990000    3
  67000000    3
  67010000    3
  67020000    3
  67030000    3
  67040000    2
  67050000    3
  67060000    3
  67070000    4
  67080000    3
  67090000    3
  67100000    4
  67110000    9
  67120000    3
  67130000    5
  67140000    3
  67150000    3
  67160000    5
  67170000    3
  67180000    3
  67190000    2
  67200000    3
  67210000    3
  67220000    4
  67230000    2
  67240000    4
  67250000    2
  67260000    4
  67270000    3
  67280000    3
  67290000    4
  67300000    2
  67310000    3
  67320000    4
  67330000    3
  67340000    3
  67350000    4
  67360000    5
  67370000    4
  67380000    3
  67390000    4
  67400000    6
  67410000    3
  67420000    2
  67430000    3
  67440000    3
  67450000    3
  67460000    3
  67470000    3
  67480000    3
  67490000    3
  67500000    3
  67510000    5
  67520000    3
  67530000    3
  67540000    2
  67550000    3
  67560000    4
  67570000    3
  67580000    3
  67590000    2
  67600000    3
  67610000    3
  67620000    3
  67630000    3
  67640000    3
  67650000    4
  67660000    3
  67670000    3
  67680000    3
  67690000    3
  67700000    3
  67710000    3
  67720000    3
  67730000    3
  67740000    3
  67750000    3
  67760000    3
  67770000    3
  67780000    3
  67790000    4
  67800000    3
  67810000    2
  67820000    3
  67830000    3
  67840000    3
  67850000    4
  67860000    3
  67870000    4
  67880000    3
  67890000    4
  67900000    3
  67910000    2
  67920000    3
  67930000    4
  67940000    3
  67950000    5
  67960000    3
  67970000    3
  67980000    3
  67990000    3
  68000000    3
  68010000    3
  68020000    3
  68030000    5
  68040000    5
  68050000    4
  68060000    2
  68070000    4
  68080000    3
  68090000    3
  68100000    3
  68110000    5
  68120000    3
  68130000    3
  68140000    3
  68150000    3
  68160000    4
  68170000    3
  68180000    2
  68190000    3
  68200000    4
  68210000    3
  68220000    3
  68230000    3
  68240000    2
  68250000    3
  68260000    3
  68270000    3
  68280000    2
  68290000    3
  68300000    3
  68310000    3
  68320000    3
  68330000    4
  68340000    2
  68350000    3
  68360000    2
  68370000    4
  68380000    3
  68390000    4
  68400000    3
  68410000    3
  68420000    3
  68430000    3
  68440000    3
  68450000    3
  68460000    3
  68470000    3
  68480000    3
  68490000    5
  68500000    3
  68510000    3
  68520000    3
  68530000    5
  68540000    2
  68550000    3
  68560000    3
  68570000    3
  68580000    2
  68590000    4
  68600000    3
  68610000    6
  68620000    2
  68630000    2
  68640000    4
  68650000    4
  68660000    3
  68670000    6
  68680000    2
  68690000    4
  68700000    3
  68710000    4
  68720000    3
  68730000    3
  68740000    3
  68750000    3
  68760000    5
  68770000    3
  68780000    5
  68790000    3
  68800000    4
  68810000    4
  68820000    2
  68830000    3
  68840000    3
  68850000    3
  68860000    4
  68870000    3
  68880000    3
  68890000    6
  68900000    3
  68910000    4
  68920000    4
  68930000    3
  68940000    3
  68950000    3
  68960000    2
  68970000    3
  68980000    4
  68990000    3
  69000000    4
  69010000    4
  69020000    3
  69030000    5
  69040000    7
  69050000    3
  69060000    4
  69070000    3
  69080000    3
  69090000    3
  69100000    4
  69110000    3
  69120000    3
  69130000    4
  69140000    3
  69150000    3
  69160000    2
  69170000    2
  69180000    2
  69190000    3
  69200000    2
  69210000    2
  69220000    2
  69230000    3
  69240000    3
  69250000    3
  69260000    3
  69270000    3
  69280000    3
  69290000    3
  69300000    3
  69310000    2
  69320000    3
  69330000    4
  69340000    3
  69350000    2
  69360000    2
  69370000    2
  69380000    2
  69390000    3
  69400000    5
  69410000    3
  69420000    3
  69430000    2
  69440000    3
  69450000    3
  69460000   10
  69470000    2
  69480000    3
  69490000    3
  69500000    3
  69510000    3
  69520000    3
  69530000    4
  69540000    3
  69550000    3
  69560000    3
  69570000    3
  69580000    6
  69590000    3
  69600000    3
  69610000    3
  69620000    4
  69630000    3
  69640000    5
  69650000    2
  69660000    4
  69670000    2
  69680000    3
  69690000    3
  69700000    3
  69710000    7
  69720000    4
  69730000    3
  69740000    3
  69750000    2
  69760000    4
  69770000    4
  69780000    6
  69790000    4
  69800000    3
  69810000    5
  69820000    3
  69830000    3
  69840000    3
  69850000    3
  69860000    4
  69870000    3
  69880000    5
  69890000    4
  69900000    4
  69910000    3
  69920000    2
  69930000    3
  69940000    3
  69950000    3
  69960000    2
  69970000    3
  69980000    3
  69990000    4
  70000000    5
  70010000    3
  70020000    3
  70030000    3
  70040000    3
  70050000    3
  70060000    4
  70070000    3
  70080000    5
  70090000    3
  70100000    3
  70110000    6
  70120000    4
  70130000    3
  70140000    4
  70150000    5
  70160000    3
  70170000    4
  70180000    4
  70190000    3
  70200000    3
  70210000    2
  70220000    3
  70230000    3
  70240000    3
  70250000    5
  70260000    5
  70270000    5
  70280000    3
  70290000    4
  70300000    3
  70310000    5
  70320000    3
  70330000    3
  70340000    2
  70350000    4
  70360000    2
  70370000    8
  70380000    3
  70390000    6
  70400000    4
  70410000    3
  70420000    3
  70430000    3
  70440000    3
  70450000    3
  70460000    4
  70470000    3
  70480000    3
  70490000    6
  70500000    3
  70510000    3
  70520000    4
  70530000    4
  70540000    6
  70550000    8
  70560000    9
  70570000    7
  70580000    3
  70590000    4
  70600000    2
  70610000    4
  70620000    3
  70630000    5
  70640000    2
  70650000    4
  70660000    3
  70670000    3
  70680000    3
  70690000    3
  70700000    4
  70710000    3
  70720000    4
  70730000    6
  70740000    4
  70750000    5
  70760000    6
  70770000    3
  70780000    4
  70790000    3
  70800000    3
  70810000    2
  70820000    4
  70830000    3
  70840000    3
  70850000    4
  70860000    4
  70870000    3
  70880000    2
  70890000    3
  70900000    3
  70910000    2
  70920000    4
  70930000    3
  70940000    5
  70950000    3
  70960000    3
  70970000    3
  70980000    3
  70990000    7
  71000000    2
  71010000    5
  71020000    4
  71030000    3
  71040000    4
  71050000    3
  71060000    3
  71070000    2
  71080000    3
  71090000    3
  71100000    2
  71110000    4
  71120000    3
  71130000    2
  71140000    3
  71150000    4
  71160000    4
  71170000    4
  71180000    5
  71190000    4
  71200000    2
  71210000    3
  71220000    3
  71230000    4
  71240000    3
  71250000    2
  71260000    4
  71270000    5
  71280000    3
  71290000    3
  71300000    2
  71310000    6
  71320000    3
  71330000    8
  71340000    3
  71350000    5
  71360000    5
  71370000    3
  71380000    3
  71390000    4
  71400000    2
  71410000    3
  71420000    3
  71430000    5
  71440000    6
  71450000    5
  71460000    3
  71470000    3
  71480000    2
  71490000    3
  71500000    3
  71510000    5
  71520000    3
  71530000    4
  71540000    4
  71550000    3
  71560000    5
  71570000    2
  71580000    3
  71590000    4
  71600000    3
  71610000    4
  71620000    3
  71630000    3
  71640000    4
  71650000    5
  71660000    3
  71670000    2
  71680000    3
  71690000    4
  71700000    3
  71710000    3
  71720000    3
  71730000    3
  71740000    2
  71750000    3
  71760000    5
  71770000    2
  71780000    4
  71790000    5
  71800000    3
  71810000    5
  71820000    3
  71830000    3
  71840000    3
  71850000    2
  71860000    3
  71870000    3
  71880000    2
  71890000    9
  71900000    3
  71910000    4
  71920000    9
  71930000    4
  71940000    4
  71950000    3
  71960000    3
  71970000    4
  71980000    4
  71990000    3
  72000000    2
  72010000    3
  72020000    4
  72030000    4
  72040000    3
  72050000    5
  72060000    3
  72070000    5
  72080000    3
  72090000    3
  72100000    4
  72110000    3
  72120000    2
  72130000    3
  72140000    3
  72150000    3
  72160000    2
  72170000    3
  72180000    4
  72190000    2
  72200000    3
  72210000    4
  72220000    4
  72230000    3
  72240000    5
  72250000    5
  72260000    3
  72270000    3
  72280000    2
  72290000    3
  72300000    3
  72310000    2
  72320000    5
  72330000    3
  72340000    3
  72350000    4
  72360000    3
  72370000    3
  72380000    3
  72390000    3
  72400000    3
  72410000    5
  72420000    4
  72430000    4
  72440000    3
  72450000    5
  72460000    3
  72470000    3
  72480000    3
  72490000    2
  72500000    3
  72510000    2
  72520000    2
  72530000    3
  72540000    3
  72550000    2
  72560000    4
  72570000    3
  72580000    3
  72590000    2
  72600000    3
  72610000    3
  72620000    4
  72630000    3
  72640000    5
  72650000    4
  72660000    4
  72670000    3
  72680000    3
  72690000    4
  72700000    2
  72710000    2
  72720000    2
  72730000    3
  72740000    3
  72750000    5
  72760000    3
  72770000    4
  72780000    3
  72790000    3
  72800000    3
  72810000    3
  72820000    3
  72830000    3
  72840000    3
  72850000    3
  72860000    3
  72870000    3
  72880000    4
  72890000    3
  72900000    4
  72910000    4
  72920000    3
  72930000    4
  72940000    3
  72950000    2
  72960000    2
  72970000    3
  72980000    4
  72990000    4
  73000000    4
  73010000    6
  73020000    2
  73030000    3
  73040000    3
  73050000    5
  73060000    4
  73070000    3
  73080000    4
  73090000    5
  73100000    3
  73110000    2
  73120000    4
  73130000    3
  73140000    4
  73150000    4
  73160000    2
  73170000    3
  73180000    3
  73190000    3
  73200000    2
  73210000    2
  73220000    4
  73230000    4
  73240000    3
  73250000    2
  73260000    2
  73270000    3
  73280000    3
  73290000    4
  73300000    4
  73310000    4
  73320000    3
  73330000    4
  73340000    4
  73350000    3
  73360000    4
  73370000    3
  73380000    5
  73390000    3
  73400000    3
  73410000    3
  73420000    3
  73430000    4
  73440000    4
  73450000    4
  73460000    2
  73470000    5
  73480000    3
  73490000    3
  73500000    3
  73510000    5
  73520000    3
  73530000    3
  73540000    3
  73550000    3
  73560000    3
  73570000    3
  73580000    3
  73590000    3
  73600000    3
  73610000    4
  73620000    8
  73630000    4
  73640000    3
  73650000    4
  73660000    4
  73670000    5
  73680000    3
  73690000    4
  73700000    3
  73710000    3
  73720000    3
  73730000    3
  73740000    3
  73750000    3
  73760000    5
  73770000    5
  73780000    5
  73790000    2
  73800000    3
  73810000    3
  73820000    2
  73830000    3
  73840000    3
  73850000    2
  73860000    3
  73870000    3
  73880000    4
  73890000    2
  73900000    3
  73910000    3
  73920000    5
  73930000    3
  73940000    3
  73950000    3
  73960000    5
  73970000    4
  73980000    4
  73990000    4
  74000000    3
  74010000    3
  74020000    3
  74030000    2
  74040000    3
  74050000    4
  74060000    3
  74070000    5
  74080000    3
  74090000    4
  74100000    4
  74110000    4
  74120000    3
  74130000    3
  74140000    4
  74150000    5
  74160000    4
  74170000    5
  74180000    3
  74190000    4
  74200000    3
  74210000    2
  74220000    2
  74230000    3
  74240000    3
  74250000    2
  74260000    4
  74270000    3
  74280000    3
  74290000    3
  74300000    3
  74310000    3
  74320000    3
  74330000    4
  74340000    3
  74350000    3
  74360000    4
  74370000    2
  74380000    4
  74390000    5
  74400000    3
  74410000    3
  74420000    3
  74430000    5
  74440000    3
  74450000    2
  74460000    3
  74470000    3
  74480000    4
  74490000    7
  74500000    5
  74510000    6
  74520000    2
  74530000    4
  74540000    2
  74550000    8
  74560000    2
  74570000    4
  74580000    3
  74590000    3
  74600000    4
  74610000    2
  74620000    3
  74630000    3
  74640000    3
  74650000    3
  74660000    3
  74670000    3
  74680000    3
  74690000    3
  74700000    3
  74710000    5
  74720000    3
  74730000    3
  74740000    3
  74750000    5
  74760000    5
  74770000    4
  74780000    3
  74790000    4
  74800000    4
  74810000    3
  74820000    3
  74830000    2
  74840000    3
  74850000    3
  74860000    5
  74870000    3
  74880000    3
  74890000    3
  74900000    5
  74910000    4
  74920000    4
  74930000    3
  74940000    3
  74950000    2
  74960000    3
  74970000    3
  74980000    3
  74990000    2
  75000000    3
  75010000    3
  75020000    4
  75030000    3
  75040000    3
  75050000    5
  75060000    4
  75070000    4
  75080000    3
  75090000    2
  75100000    5
  75110000    4
  75120000    4
  75130000    3
  75140000    3
  75150000    5
  75160000    6
  75170000    3
  75180000    3
  75190000    5
  75200000    6
  75210000    3
  75220000    2
  75230000    3
  75240000    4
  75250000    8
  75260000    2
  75270000    4
  75280000    5
  75290000    4
  75300000    3
  75310000    3
  75320000    2
  75330000    2
  75340000    2
  75350000    3
  75360000    2
  75370000    2
  75380000    5
  75390000    6
  75400000    3
  75410000    3
  75420000    3
  75430000    2
  75440000    2
  75450000    3
  75460000    3
  75470000    3
  75480000    3
  75490000    4
  75500000    2
  75510000    3
  75520000    4
  75530000    2
  75540000    3
  75550000    2
  75560000    2
  75570000    3
  75580000    4
  75590000    4
  75600000    2
  75610000    3
  75620000    3
  75630000    4
  75640000    3
  75650000    4
  75660000    4
  75670000    3
  75680000    3
  75690000    2
  75700000    7
  75710000    3
  75720000    5
  75730000    3
  75740000    2
  75750000    3
  75760000    3
  75770000    3
  75780000    2
  75790000    4
  75800000    4
  75810000    4
  75820000    3
  75830000    6
  75840000    3
  75850000    2
  75860000    3
  75870000    3
  75880000    3
  75890000    4
  75900000    3
  75910000    4
  75920000    4
  75930000    4
  75940000    3
  75950000    3
  75960000    2
  75970000    3
  75980000    3
  75990000    8
  76000000    8
  76010000    4
  76020000    4
  76030000    3
  76040000    3
  76050000    3
  76060000    3
  76070000    3
  76080000    3
  76090000    3
  76100000    3
  76110000    3
  76120000    3
  76130000    3
  76140000    3
  76150000    3
  76160000    3
  76170000    3
  76180000    2
  76190000    2
  76200000    3
  76210000    3
  76220000    2
  76230000    2
  76240000    4
  76250000    3
  76260000    3
  76270000    3
  76280000    3
  76290000    5
  76300000    3
  76310000    4
  76320000    3
  76330000    3
  76340000    5
  76350000    3
  76360000    3
  76370000    3
  76380000    4
  76390000    6
  76400000    4
  76410000    3
  76420000    3
  76430000    3
  76440000    2
  76450000    3
  76460000    3
  76470000    2
  76480000    3
  76490000    3
  76500000    4
  76510000    4
  76520000    4
  76530000    2
  76540000    3
  76550000    2
  76560000    3
  76570000    2
  76580000    5
  76590000    4
  76600000    7
  76610000    5
  76620000    3
  76630000    4
  76640000    3
  76650000    3
  76660000    3
  76670000    3
  76680000    3
  76690000    3
  76700000    2
  76710000    2
  76720000    3
  76730000    3
  76740000    3
  76750000    3
  76760000    3
  76770000    2
  76780000    3
  76790000    4
  76800000    3
  76810000    4
  76820000    3
  76830000    4
  76840000    3
  76850000    4
  76860000    3
  76870000    3
  76880000    3
  76890000    2
  76900000    3
  76910000    3
  76920000    3
  76930000    3
  76940000    7
  76950000    3
  76960000    5
  76970000    4
  76980000    3
  76990000    4
  77000000    2
  77010000    4
  77020000    4
  77030000    4
  77040000    4
  77050000    3
  77060000    4
  77070000    4
  77080000    4
  77090000    3
  77100000    3
  77110000    2
  77120000    3
  77130000    4
  77140000    3
  77150000    3
  77160000    4
  77170000    3
  77180000    3
  77190000    3
  77200000    3
  77210000    4
  77220000    3
  77230000    6
  77240000    3
  77250000    3
  77260000    5
  77270000    4
  77280000    3
  77290000    4
  77300000    4
  77310000    3
  77320000    3
  77330000    5
  77340000    3
  77350000    3
  77360000    3
  77370000    2
  77380000    4
  77390000    4
  77400000    2
  77410000    3
  77420000    2
  77430000    2
  77440000    3
  77450000    3
  77460000    3
  77470000    3
  77480000    2
  77490000    3
  77500000    3
  77510000    2
  77520000    3
  77530000    3
  77540000    3
  77550000    5
  77560000    3
  77570000    4
  77580000    6
  77590000    4
  77600000    4
  77610000    3
  77620000    4
  77630000    5
  77640000    3
  77650000    3
  77660000    3
  77670000    3
  77680000    3
  77690000    3
  77700000    3
  77710000    3
  77720000    3
  77730000    4
  77740000    2
  77750000    2
  77760000    5
  77770000    2
  77780000    6
  77790000    2
  77800000    3
  77810000    4
  77820000    4
  77830000    3
  77840000    7
  77850000    3
  77860000    3
  77870000    4
  77880000    2
  77890000    2
  77900000    4
  77910000    3
  77920000    3
  77930000    3
  77940000    4
  77950000    3
  77960000    8
  77970000    6
  77980000    5
  77990000    3
  78000000    5
  78010000    2
  78020000    3
  78030000    3
  78040000    3
  78050000    3
  78060000    4
  78070000    4
  78080000    3
  78090000    3
  78100000    3
  78110000    3
  78120000    3
  78130000    3
  78140000    2
  78150000    4
  78160000    3
  78170000    3
  78180000    2
  78190000    4
  78200000    2
  78210000    3
  78220000    2
  78230000    2
  78240000    8
  78250000    6
  78260000    3
  78270000    4
  78280000    3
  78290000    4
  78300000    3
  78310000    3
  78320000    5
  78330000    3
  78340000    3
  78350000    3
  78360000    3
  78370000    3
  78380000    3
  78390000    3
  78400000    3
  78410000    3
  78420000    3
  78430000    3
  78440000    3
  78450000    3
  78460000    3
  78470000    3
  78480000    3
  78490000    2
  78500000    3
  78510000    4
  78520000    3
  78530000    2
  78540000    3
  78550000    2
  78560000    3
  78570000    7
  78580000    3
  78590000    3
  78600000    3
  78610000    3
  78620000    3
  78630000    3
  78640000    3
  78650000    3
  78660000    3
  78670000    8
  78680000    9
  78690000    3
  78700000    3
  78710000    4
  78720000    3
  78730000    5
  78740000    4
  78750000    2
  78760000    3
  78770000    5
  78780000    3
  78790000    3
  78800000    3
  78810000    3
  78820000    3
  78830000    3
  78840000    4
  78850000    2
  78860000    3
  78870000    3
  78880000    4
  78890000    2
  78900000    3
  78910000    3
  78920000    3
  78930000    3
  78940000    3
  78950000    2
  78960000    3
  78970000    2
  78980000    3
  78990000    3
  79000000    4
  79010000    3
  79020000    3
  79030000    3
  79040000    5
  79050000    3
  79060000    3
  79070000    3
  79080000    2
  79090000    3
  79100000    5
  79110000    3
  79120000    5
  79130000    4
  79140000    3
  79150000    4
  79160000    3
  79170000    3
  79180000    5
  79190000    4
  79200000    3
  79210000    4
  79220000    2
  79230000    4
  79240000    3
  79250000    2
  79260000    2
  79270000    4
  79280000    5
  79290000    5
  79300000    3
  79310000    3
  79320000    3
  79330000    3
  79340000    3
  79350000    3
  79360000    3
  79370000    2
  79380000    5
  79390000    3
  79400000    3
  79410000    3
  79420000    4
  79430000    3
  79440000    3
  79450000    3
  79460000    2
  79470000    4
  79480000    4
  79490000    3
  79500000    4
  79510000    3
  79520000    3
  79530000    3
  79540000    3
  79550000    4
  79560000    3
  79570000    3
  79580000    3
  79590000    5
  79600000    5
  79610000    3
  79620000    3
  79630000    3
  79640000    5
  79650000    3
  79660000    3
  79670000    4
  79680000    3
  79690000    2
  79700000    2
  79710000    3
  79720000    2
  79730000    4
  79740000    4
  79750000    7
  79760000    5
  79770000    2
  79780000    4
  79790000    3
  79800000    2
  79810000    2
  79820000    2
  79830000    3
  79840000    4
  79850000    2
  79860000    3
  79870000    3
  79880000    3
  79890000    3
  79900000    2
  79910000    3
  79920000    3
  79930000    3
  79940000    3
  79950000    3
  79960000    4
  79970000    3
  79980000    4
  79990000    3
  80000000    2
  80010000    3
  80020000    2
  80030000    3
  80040000    3
  80050000    3
  80060000    4
  80070000    2
  80080000    2
  80090000    5
  80100000    3
  80110000    3
  80120000    3
  80130000    4
  80140000    3
  80150000    6
  80160000    3
  80170000    3
  80180000    4
  80190000    6
  80200000    2
  80210000    4
  80220000    3
  80230000    2
  80240000    3
  80250000    3
  80260000    3
  80270000    4
  80280000    3
  80290000    3
  80300000    3
  80310000    5
  80320000    3
  80330000    3
  80340000    4
  80350000    3
  80360000    3
  80370000    5
  80380000    2
  80390000    3
  80400000    4
  80410000    2
  80420000    6
  80430000    3
  80440000    5
  80450000    3
  80460000    3
  80470000    2
  80480000    2
  80490000    4
  80500000    4
  80510000    5
  80520000    3
  80530000    5
  80540000    6
  80550000    4
  80560000    3
  80570000    2
  80580000    4
  80590000    3
  80600000    3
  80610000    3
  80620000    7
  80630000    4
  80640000    4
  80650000    3
  80660000    4
  80670000    3
  80680000    2
  80690000    3
  80700000    3
  80710000    2
  80720000    4
  80730000    3
  80740000    3
  80750000    4
  80760000    3
  80770000    4
  80780000    3
  80790000    3
  80800000    4
  80810000    4
  80820000    3
  80830000    3
  80840000    2
  80850000    3
  80860000    3
  80870000    4
  80880000    3
  80890000    2
  80900000    3
  80910000    5
  80920000    4
  80930000    3
  80940000    4
  80950000    3
  80960000    3
  80970000    3
  80980000    3
  80990000    3
  81000000    3
  81010000    3
  81020000    3
  81030000    3
  81040000    3
  81050000    3
  81060000    4
  81070000    3
  81080000    3
  81090000    3
  81100000    3
  81110000    3
  81120000    2
  81130000    3
  81140000    2
  81150000    3
  81160000    3
  81170000    2
  81180000    2
  81190000    2
  81200000    2
  81210000    3
  81220000    3
  81230000    3
  81240000    2
  81250000    3
  81260000    2
  81270000    3
  81280000    3
  81290000    7
  81300000    3
  81310000    3
  81320000    2
  81330000    3
  81340000    4
  81350000    3
  81360000    2
  81370000    4
  81380000    2
  81390000    2
  81400000    3
  81410000    3
  81420000    3
  81430000    4
  81440000    2
  81450000    3
  81460000    2
  81470000    3
  81480000    3
  81490000    5
  81500000    2
  81510000    3
  81520000    3
  81530000    3
  81540000    3
  81550000    3
  81560000    2
  81570000    4
  81580000    5
  81590000    3
  81600000    3
  81610000    3
  81620000    4
  81630000    3
  81640000    3
  81650000    2
  81660000    2
  81670000    3
  81680000    3
  81690000    2
  81700000    3
  81710000    3
  81720000    6
  81730000   11
  81740000    3
  81750000    3
  81760000    8
  81770000    3
  81780000    3
  81790000    2
  81800000    2
  81810000    5
  81820000    9
  81830000    4
  81840000    3
  81850000    2
  81860000    3
  81870000    5
  81880000    3
  81890000    3
  81900000    5
  81910000    4
  81920000    3
  81930000    3
  81940000    3
  81950000    3
  81960000    3
  81970000    3
  81980000    3
  81990000    2
  82000000    3
  82010000    4
  82020000    3
  82030000    5
  82040000    3
  82050000    3
  82060000    4
  82070000    4
  82080000    4
  82090000    4
  82100000    3
  82110000    6
  82120000    3
  82130000    9
  82140000    4
  82150000    3
  82160000    4
  82170000    3
  82180000    3
  82190000    3
  82200000    3
  82210000    6
  82220000    2
  82230000    4
  82240000    3
  82250000    5
  82260000    3
  82270000    6
  82280000    4
  82290000    4
  82300000    5
  82310000    3
  82320000    3
  82330000    3
  82340000    3
  82350000    4
  82360000    3
  82370000    2
  82380000    3
  82390000    3
  82400000    2
  82410000    2
  82420000    3
  82430000    3
  82440000    3
  82450000    3
  82460000    2
  82470000    3
  82480000    6
  82490000    3
  82500000    3
  82510000    4
  82520000    4
  82530000    3
  82540000    2
  82550000    3
  82560000    2
  82570000    3
  82580000    3
  82590000    2
  82600000    3
  82610000   10
  82620000    4
  82630000    3
  82640000    3
  82650000    3
  82660000    3
  82670000    2
  82680000    3
  82690000    3
  82700000    4
  82710000    2
  82720000    2
  82730000    4
  82740000    4
  82750000    3
  82760000    2
  82770000    3
  82780000    5
  82790000    4
  82800000    4
  82810000    3
  82820000    3
  82830000    2
  82840000    2
  82850000    3
  82860000    6
  82870000    4
  82880000    5
  82890000    3
  82900000    3
  82910000    2
  82920000    3
  82930000    3
  82940000    3
  82950000    4
  82960000    5
  82970000    3
  82980000    3
  82990000    3
  83000000    3
  83010000    2
  83020000    3
  83030000    2
  83040000    3
  83050000    3
  83060000    4
  83070000    5
  83080000    3
  83090000    4
  83100000    5
  83110000    2
  83120000    3
  83130000    2
  83140000    5
  83150000    3
  83160000    2
  83170000    3
  83180000    3
  83190000    4
  83200000    3
  83210000    3
  83220000    2
  83230000    3
  83240000    3
  83250000    3
  83260000    5
  83270000    4
  83280000    3
  83290000    3
  83300000    2
  83310000    3
  83320000    3
  83330000    3
  83340000    3
  83350000    3
  83360000    3
  83370000    3
  83380000    4
  83390000    4
  83400000    3
  83410000    3
  83420000    3
  83430000    4
  83440000    5
  83450000    3
  83460000    3
  83470000    3
  83480000    3
  83490000    4
  83500000    2
  83510000    4
  83520000    3
  83530000    2
  83540000    4
  83550000    3
  83560000    3
  83570000    3
  83580000    3
  83590000    4
  83600000    4
  83610000    2
  83620000    4
  83630000    4
  83640000    3
  83650000    2
  83660000    3
  83670000    2
  83680000    4
  83690000    4
  83700000    4
  83710000    3
  83720000    2
  83730000    2
  83740000    3
  83750000    3
  83760000    3
  83770000    2
  83780000    3
  83790000    3
  83800000    3
  83810000    3
  83820000    3
  83830000    3
  83840000    4
  83850000    5
  83860000    2
  83870000    4
  83880000    3
  83890000    4
  83900000    3
  83910000    3
  83920000    3
  83930000    3
  83940000    3
  83950000    3
  83960000    3
  83970000    3
  83980000    7
  83990000    3
  84000000    3
  84010000    4
  84020000    2
  84030000    2
  84040000    3
  84050000    3
  84060000    3
  84070000    3
  84080000    3
  84090000    3
  84100000    5
  84110000    3
  84120000    4
  84130000    5
  84140000    3
  84150000    4
  84160000    3
  84170000    3
  84180000    2
  84190000    4
  84200000    2
  84210000    3
  84220000    3
  84230000    6
  84240000    3
  84250000    2
  84260000    5
  84270000    3
  84280000    3
  84290000    4
  84300000    3
  84310000    3
  84320000    3
  84330000    3
  84340000    3
  84350000    5
  84360000    3
  84370000    4
  84380000    3
  84390000    3
  84400000    3
  84410000    5
  84420000    3
  84430000    3
  84440000    3
  84450000    2
  84460000    3
  84470000    2
  84480000    4
  84490000    3
  84500000    3
  84510000    3
  84520000    4
  84530000    5
  84540000    3
  84550000    3
  84560000    3
  84570000    4
  84580000    2
  84590000    3
  84600000    6
  84610000    2
  84620000    4
  84630000    4
  84640000    4
  84650000    4
  84660000    4
  84670000    3
  84680000    4
  84690000    3
  84700000    3
  84710000    3
  84720000    3
  84730000    2
  84740000    3
  84750000    2
  84760000    5
  84770000    3
  84780000    2
  84790000    2
  84800000    3
  84810000    3
  84820000    4
  84830000    3
  84840000    3
  84850000    4
  84860000    4
  84870000    2
  84880000    3
  84890000    3
  84900000    3
  84910000    5
  84920000    4
  84930000    4
  84940000    4
  84950000    3
  84960000    3
  84970000    5
  84980000    3
  84990000    2
  85000000    5
  85010000    3
  85020000    2
  85030000    6
  85040000    5
  85050000    3
  85060000    2
  85070000    4
  85080000    5
  85090000    3
  85100000    2
  85110000    3
  85120000    3
  85130000    6
  85140000    3
  85150000    4
  85160000    3
  85170000    3
  85180000    4
  85190000    4
  85200000    4
  85210000    2
  85220000    3
  85230000    3
  85240000    3
  85250000    4
  85260000    3
  85270000    6
  85280000    4
  85290000    4
  85300000    4
  85310000    3
  85320000    2
  85330000    2
  85340000    4
  85350000    2
  85360000    3
  85370000    3
  85380000    3
  85390000    5
  85400000    4
  85410000    8
  85420000    2
  85430000    4
  85440000    4
  85450000    6
  85460000    2
  85470000    3
  85480000    2
  85490000    3
  85500000    3
  85510000    3
  85520000    4
  85530000    2
  85540000    3
  85550000    3
  85560000    4
  85570000    3
  85580000    3
  85590000    3
  85600000    2
  85610000    5
  85620000    2
  85630000    3
  85640000    2
  85650000    5
  85660000    3
  85670000    5
  85680000    2
  85690000    5
  85700000    4
  85710000    3
  85720000    3
  85730000    4
  85740000    2
  85750000    2
  85760000    2
  85770000    4
  85780000   10
  85790000    8
  85800000    3
  85810000    3
  85820000    2
  85830000    2
  85840000    2
  85850000    4
  85860000    5
  85870000    2
  85880000    3
  85890000    3
  85900000    2
  85910000    3
  85920000    3
  85930000    3
  85940000    4
  85950000    8
  85960000    2
  85970000    4
  85980000    3
  85990000    4
  86000000    2
  86010000    3
  86020000    2
  86030000    2
  86040000    4
  86050000    2
  86060000    3
  86070000    3
  86080000    3
  86090000    3
  86100000    3
  86110000    3
  86120000    3
  86130000    3
  86140000    3
  86150000    3
  86160000    6
  86170000    4
  86180000    4
  86190000    3
  86200000    2
  86210000    4
  86220000    2
  86230000    3
  86240000    3
  86250000    3
  86260000    3
  86270000    3
  86280000    4
  86290000    3
  86300000    3
  86310000    3
  86320000    3
  86330000    2
  86340000    2
  86350000    3
  86360000    5
  86370000    3
  86380000    6
  86390000    2
  86400000    3
  86410000    2
  86420000    3
  86430000    3
  86440000    5
  86450000    5
  86460000    3
  86470000    3
  86480000    4
  86490000    4
  86500000    4
  86510000    3
  86520000    3
  86530000    3
  86540000    5
  86550000    2
  86560000    3
  86570000    3
  86580000    7
  86590000    3
  86600000    3
  86610000   10
  86620000    6
  86630000    2
  86640000   11
  86650000    4
  86660000    2
  86670000    9
  86680000   11
  86690000    4
  86700000    5
  86710000    5
  86720000    9
  86730000    8
  86740000    9
  86750000    9
  86760000    4
  86770000    5
  86780000    3
  86790000    6
  86800000    4
  86810000    4
  86820000    6
  86830000    5
  86840000    4
  86850000    4
  86860000    5
  86870000    4
  86880000    3
  86890000    3
  86900000    3
  86910000    5
  86920000    3
  86930000    3
  86940000    5
  86950000    4
  86960000    6
  86970000    2
  86980000    4
  86990000    4
  87000000   10
  87010000    4
  87020000    4
  87030000    3
  87040000    4
  87050000    3
  87060000    3
  87070000    6
  87080000    3
  87090000    3
  87100000    4
  87110000    3
  87120000    3
  87130000    4
  87140000    2
  87150000    3
  87160000    4
  87170000    4
  87180000    3
  87190000    4
  87200000    5
  87210000    7
  87220000    5
  87230000    4
  87240000    3
  87250000    2
  87260000    6
  87270000    2
  87280000    5
  87290000    3
  87300000    2
  87310000    4
  87320000    3
  87330000    4
  87340000    5
  87350000    3
  87360000    3
  87370000    4
  87380000    3
  87390000    2
  87400000    3
  87410000    2
  87420000    4
  87430000    4
  87440000    3
  87450000    2
  87460000    3
  87470000    3
  87480000    2
  87490000    2
  87500000    2
  87510000    2
  87520000    3
  87530000    3
  87540000    2
  87550000    2
  87560000    3
  87570000    3
  87580000    3
  87590000    4
  87600000    4
  87610000    3
  87620000    2
  87630000    3
  87640000    3
  87650000    2
  87660000    3
  87670000    3
  87680000    3
  87690000    3
  87700000    4
  87710000    7
  87720000    3
  87730000    3
  87740000    3
  87750000    5
  87760000    3
  87770000    4
  87780000    3
  87790000    4
  87800000    3
  87810000    3
  87820000    2
  87830000    3
  87840000    4
  87850000    3
  87860000    6
  87870000    3
  87880000    4
  87890000    3
  87900000    2
  87910000    3
  87920000    3
  87930000    3
  87940000    3
  87950000    4
  87960000    4
  87970000    4
  87980000    3
  87990000    3
  88000000    3
  88010000    3
  88020000    6
  88030000    5
  88040000    4
  88050000    3
  88060000    2
  88070000    4
  88080000    3
  88090000    4
  88100000   11
  88110000    4
  88120000    3
  88130000    3
  88140000    5
  88150000    6
  88160000    3
  88170000    7
  88180000    3
  88190000    3
  88200000    3
  88210000    3
  88220000    4
  88230000    5
  88240000    4
  88250000    6
  88260000    4
  88270000    2
  88280000    3
  88290000    7
  88300000    3
  88310000    4
  88320000    5
  88330000    3
  88340000    3
  88350000   11
  88360000   11
  88370000    5
  88380000    4
  88390000    3
  88400000    6
  88410000    3
  88420000    3
  88430000    4
  88440000    6
  88450000    4
  88460000    4
  88470000    5
  88480000    3
  88490000    4
  88500000    4
  88510000    5
  88520000    3
  88530000    3
  88540000    2
  88550000    5
  88560000    3
  88570000    4
  88580000    3
  88590000    4
  88600000    5
  88610000    3
  88620000    3
  88630000    8
  88640000    8
  88650000    5
  88660000    9
  88670000    6
  88680000    3
  88690000    2
  88700000    2
  88710000    3
  88720000    3
  88730000    4
  88740000    2
  88750000    3
  88760000    3
  88770000    4
  88780000    4
  88790000    9
  88800000    2
  88810000    4
  88820000    3
  88830000    4
  88840000    5
  88850000    5
  88860000   10
  88870000    5
  88880000    5
  88890000    3
  88900000    3
  88910000    4
  88920000    3
  88930000    5
  88940000    6
  88950000    4
  88960000    3
  88970000    5
  88980000    3
  88990000    3
  89000000    4
  89010000    4
  89020000    3
  89030000    4
  89040000    5
  89050000    3
  89060000    2
  89070000    4
  89080000    4
  89090000    4
  89100000    4
  89110000    4
  89120000    3
  89130000    3
  89140000    4
  89150000    3
  89160000    3
  89170000    4
  89180000    9
  89190000    5
  89200000    3
  89210000    4
  89220000    5
  89230000    4
  89240000    3
  89250000    7
  89260000    5
  89270000    4
  89280000    3
  89290000    4
  89300000    6
  89310000    5
  89320000    5
  89330000    4
  89340000    2
  89350000    4
  89360000    2
  89370000    3
  89380000    3
  89390000    4
  89400000    4
  89410000    5
  89420000    3
  89430000    6
  89440000    4
  89450000    5
  89460000    4
  89470000    5
  89480000    3
  89490000    3
  89500000    8
  89510000    5
  89520000    3
  89530000    4
  89540000    4
  89550000    3
  89560000    7
  89570000    3
  89580000    3
  89590000    5
  89600000    3
  89610000    3
  89620000    3
  89630000    3
  89640000    4
  89650000    3
  89660000    4
  89670000    4
  89680000    6
  89690000    5
  89700000    3
  89710000    3
  89720000    7
  89730000    5
  89740000   10
  89750000    5
  89760000    4
  89770000    3
  89780000    3
  89790000    5
  89800000    3
  89810000    6
  89820000    6
  89830000    7
  89840000    5
  89850000    3
  89860000    3
  89870000    2
  89880000    3
  89890000    2
  89900000    3
  89910000    3
  89920000    3
  89930000    3
  89940000    3
  89950000    5
  89960000    4
  89970000    3
  89980000    3
  89990000    3
  90000000    3
  90010000    4
  90020000    3
  90030000    3
  90040000    5
  90050000    3
  90060000    4
  90070000    3
  90080000    3
  90090000    7
  90100000    3
  90110000    3
  90120000    4
  90130000    5
  90140000    3
  90150000    3
  90160000    4
  90170000    3
  90180000    6
  90190000    3
  90200000    4
  90210000    4
  90220000    3
  90230000    5
  90240000    3
  90250000    3
  90260000    3
  90270000    3
  90280000    3
  90290000    3
  90300000    3
  90310000    3
  90320000    3
  90330000    4
  90340000    3
  90350000    3
  90360000    3
  90370000    2
  90380000    5
  90390000    3
  90400000    3
  90410000    3
  90420000    3
  90430000    3
  90440000    3
  90450000    3
  90460000    4
  90470000    3
  90480000    6
  90490000    4
  90500000    5
  90510000    4
  90520000    2
  90530000    2
  90540000    5
  90550000    4
  90560000    4
  90570000    3
  90580000    2
  90590000    3
  90600000    3
  90610000    3
  90620000    3
  90630000    3
  90640000    3
  90650000    3
  90660000    2
  90670000    3
  90680000    3
  90690000    3
  90700000    2
  90710000    3
  90720000    4
  90730000    3
  90740000    3
  90750000    3
  90760000    4
  90770000    3
  90780000    3
  90790000    3
  90800000    4
  90810000    3
  90820000    5
  90830000    2
  90840000    3
  90850000    3
  90860000    3
  90870000    3
  90880000    3
  90890000    4
  90900000    3
  90910000    7
  90920000    3
  90930000    4
  90940000    3
  90950000    3
  90960000    4
  90970000    8
  90980000    3
  90990000    4
  91000000    3
  91010000    8
  91020000    9
  91030000    4
  91040000    3
  91050000    3
  91060000    5
  91070000    3
  91080000    3
  91090000    3
  91100000    4
  91110000    3
  91120000    8
  91130000    3
  91140000    3
  91150000    8
  91160000    3
  91170000    6
  91180000    3
  91190000    3
  91200000    2
  91210000    2
  91220000    3
  91230000    4
  91240000    7
  91250000    3
  91260000    4
  91270000    4
  91280000    4
  91290000    3
  91300000    4
  91310000    2
  91320000    2
  91330000    3
  91340000    3
  91350000    3
  91360000    3
  91370000    3
  91380000    3
  91390000    3
  91400000    3
  91410000    3
  91420000    5
  91430000    3
  91440000    3
  91450000    3
  91460000    2
  91470000    3
  91480000    4
  91490000    3
  91500000    2
  91510000    3
  91520000    3
  91530000    2
  91540000    3
  91550000    3
  91560000    3
  91570000    2
  91580000    3
  91590000    4
  91600000    3
  91610000    4
  91620000    4
  91630000    3
  91640000    4
  91650000    3
  91660000    7
  91670000    4
  91680000    3
  91690000    3
  91700000    3
  91710000    3
  91720000    3
  91730000    3
  91740000    3
  91750000    2
  91760000    4
  91770000    2
  91780000    3
  91790000    5
  91800000    6
  91810000    3
  91820000    3
  91830000    3
  91840000    4
  91850000    3
  91860000    3
  91870000    3
  91880000    2
  91890000    3
  91900000    3
  91910000    3
  91920000    2
  91930000    2
  91940000    3
  91950000    2
  91960000    3
  91970000    4
  91980000    3
  91990000    6
  92000000    3
  92010000    4
  92020000    4
  92030000    3
  92040000    2
  92050000    3
  92060000    3
  92070000    2
  92080000    3
  92090000    3
  92100000    3
  92110000    3
  92120000    4
  92130000    4
  92140000    4
  92150000    4
  92160000    5
  92170000    4
  92180000    2
  92190000    3
  92200000    3
  92210000    3
  92220000    3
  92230000    5
  92240000    7
  92250000    3
  92260000    2
  92270000    4
  92280000    3
  92290000    4
  92300000    4
  92310000    2
  92320000    3
  92330000    3
  92340000    4
  92350000    3
  92360000    3
  92370000    3
  92380000    3
  92390000    3
  92400000    3
  92410000    2
  92420000    3
  92430000    3
  92440000    2
  92450000    3
  92460000    3
  92470000    3
  92480000    3
  92490000    4
  92500000    3
  92510000    3
  92520000    3
  92530000    4
  92540000    3
  92550000    3
  92560000    3
  92570000    2
  92580000    4
  92590000    2
  92600000    5
  92610000    3
  92620000    3
  92630000    4
  92640000    3
  92650000    3
  92660000    2
  92670000    3
  92680000    3
  92690000    3
  92700000    4
  92710000    4
  92720000    3
  92730000    4
  92740000    7
  92750000    5
  92760000    4
  92770000    6
  92780000    4
  92790000    5
  92800000    3
  92810000    4
  92820000    4
  92830000    3
  92840000    3
  92850000    3
  92860000    3
  92870000    3
  92880000    2
  92890000    4
  92900000    2
  92910000    3
  92920000    2
  92930000    3
  92940000    2
  92950000    3
  92960000    3
  92970000    3
  92980000    3
  92990000    3
  93000000    3
  93010000    2
  93020000    3
  93030000    3
  93040000    3
  93050000    2
  93060000    5
  93070000    3
  93080000    3
  93090000    3
  93100000    3
  93110000    5
  93120000   10
  93130000    4
  93140000    2
  93150000    3
  93160000    3
  93170000    3
  93180000    5
  93190000    4
  93200000    3
  93210000    3
  93220000    4
  93230000    2
  93240000    4
  93250000    5
  93260000    3
  93270000    4
  93280000    2
  93290000    3
  93300000    3
  93310000    4
  93320000    4
  93330000    3
  93340000    3
  93350000    4
  93360000    3
  93370000    5
  93380000    4
  93390000    3
  93400000    3
  93410000    4
  93420000    5
  93430000    3
  93440000    3
  93450000    4
  93460000    4
  93470000    3
  93480000    3
  93490000    3
  93500000    3
  93510000    3
  93520000    3
  93530000    4
  93540000    3
  93550000    3
  93560000    3
  93570000    3
  93580000    3
  93590000    4
  93600000    3
  93610000    4
  93620000    4
  93630000    3
  93640000    3
  93650000    5
  93660000    5
  93670000    4
  93680000    3
  93690000    3
  93700000    3
  93710000    4
  93720000    3
  93730000    3
  93740000    6
  93750000    4
  93760000    3
  93770000    3
  93780000    3
  93790000    3
  93800000    3
  93810000    3
  93820000    3
  93830000    3
  93840000    3
  93850000    3
  93860000    7
  93870000    3
  93880000    3
  93890000    4
  93900000    4
  93910000    3
  93920000    3
  93930000    3
  93940000    2
  93950000    3
  93960000    4
  93970000    9
  93980000    6
  93990000    4
  94000000    3
  94010000    4
  94020000    3
  94030000    3
  94040000    2
  94050000    6
  94060000    3
  94070000    7
  94080000    5
  94090000    2
  94100000    4
  94110000    4
  94120000    2
  94130000    3
  94140000    3
  94150000    3
  94160000    2
  94170000    2
  94180000    2
  94190000    5
  94200000    3
  94210000    5
  94220000    3
  94230000    2
  94240000    3
  94250000    3
  94260000    5
  94270000    3
  94280000    3
  94290000    4
  94300000    2
  94310000    4
  94320000    2
  94330000    3
  94340000    3
  94350000    4
  94360000    3
  94370000    3
  94380000    3
  94390000    3
  94400000    3
  94410000    3
  94420000    4
  94430000    4
  94440000    2
  94450000    3
  94460000    4
  94470000    3
  94480000    3
  94490000    3
  94500000    3
  94510000    5
  94520000    3
  94530000    4
  94540000    3
  94550000    3
  94560000    2
  94570000    3
  94580000    4
  94590000    4
  94600000    3
  94610000    5
  94620000    3
  94630000    4
  94640000    3
  94650000    3
  94660000    3
  94670000    3
  94680000    3
  94690000    3
  94700000    3
  94710000    2
  94720000    4
  94730000    2
  94740000    3
  94750000    3
  94760000    3
  94770000    4
  94780000    3
  94790000    3
  94800000    5
  94810000    4
  94820000    2
  94830000    4
  94840000    3
  94850000    3
  94860000    4
  94870000    4
  94880000    3
  94890000    5
  94900000    4
  94910000    3
  94920000    3
  94930000    3
  94940000    3
  94950000    3
  94960000    3
  94970000    2
  94980000    3
  94990000    3
  95000000    4
  95010000    4
  95020000    2
  95030000    5
  95040000    7
  95050000    2
  95060000    3
  95070000    8
  95080000    8
  95090000    7
  95100000    3
  95110000    7
  95120000    3
  95130000    3
  95140000    3
  95150000    4
  95160000    3
  95170000    4
  95180000    5
  95190000    3
  95200000    3
  95210000    4
  95220000    7
  95230000    8
  95240000    3
  95250000    4
  95260000    5
  95270000    4
  95280000    4
  95290000    5
  95300000    4
  95310000    4
  95320000    4
  95330000    5
  95340000    3
  95350000    5
  95360000    3
  95370000    3
  95380000    2
  95390000    3
  95400000    3
  95410000    2
  95420000    5
  95430000    4
  95440000    3
  95450000    4
  95460000    3
  95470000    2
  95480000    3
  95490000    4
  95500000    4
  95510000    3
  95520000    3
  95530000    2
  95540000    4
  95550000    3
  95560000    3
  95570000    4
  95580000    5
  95590000    3
  95600000    4
  95610000    4
  95620000    3
  95630000    7
  95640000    3
  95650000    3
  95660000    3
  95670000   10
  95680000    2
  95690000    3
  95700000    2
  95710000   11
  95720000    7
  95730000    3
  95740000    4
  95750000    3
  95760000    3
  95770000    3
  95780000    6
  95790000    4
  95800000    2
  95810000    4
  95820000    7
  95830000    3
  95840000    3
  95850000    5
  95860000    5
  95870000    5
  95880000    3
  95890000    4
  95900000    3
  95910000    4
  95920000    5
  95930000    3
  95940000    3
  95950000    2
  95960000    2
  95970000    3
  95980000    3
  95990000    3
  96000000    4
  96010000    2
  96020000    4
  96030000    2
  96040000    4
  96050000    3
  96060000    4
  96070000    2
  96080000    2
  96090000    3
  96100000    3
  96110000    3
  96120000    3
  96130000    3
  96140000    3
  96150000    3
  96160000    2
  96170000    2
  96180000    3
  96190000    3
  96200000    6
  96210000    3
  96220000    3
  96230000    3
  96240000    4
  96250000    3
  96260000    4
  96270000    3
  96280000    3
  96290000    4
  96300000    3
  96310000    4
  96320000    3
  96330000    4
  96340000    3
  96350000    4
  96360000    2
  96370000    4
  96380000    3
  96390000    3
  96400000    4
  96410000    2
  96420000    3
  96430000    3
  96440000    3
  96450000    3
  96460000    2
  96470000    2
  96480000    4
  96490000    7
  96500000    3
  96510000    5
  96520000    6
  96530000    3
  96540000    3
  96550000    2
  96560000    5
  96570000    5
  96580000    6
  96590000    3
  96600000    3
  96610000    4
  96620000    3
  96630000    3
  96640000    3
  96650000    6
  96660000    3
  96670000    6
  96680000    4
  96690000    6
  96700000    6
  96710000    8
  96720000    4
  96730000    4
  96740000    3
  96750000    4
  96760000    4
  96770000    4
  96780000    5
  96790000    3
  96800000    3
  96810000    2
  96820000    5
  96830000    3
  96840000    3
  96850000    3
  96860000    4
  96870000    3
  96880000    2
  96890000    5
  96900000    3
  96910000    4
  96920000    7
  96930000    3
  96940000    3
  96950000    3
  96960000    3
  96970000    3
  96980000    3
  96990000    4
  97000000    6
  97010000    7
  97020000    7
  97030000    8
  97040000    3
  97050000    6
  97060000    4
  97070000    3
  97080000    3
  97090000    3
  97100000    2
  97110000    2
  97120000    3
  97130000    3
  97140000    4
  97150000    3
  97160000    4
  97170000    7
  97180000    3
  97190000    5
  97200000    3
  97210000    4
  97220000    4
  97230000    7
  97240000    3
  97250000    5
  97260000    4
  97270000    3
  97280000    4
  97290000    4
  97300000    4
  97310000    2
  97320000    3
  97330000    2
  97340000    2
  97350000    3
  97360000    3
  97370000    2
  97380000    3
  97390000    4
  97400000    2
  97410000    3
  97420000    3
  97430000    4
  97440000    4
  97450000    2
  97460000    4
  97470000    2
  97480000    4
  97490000    3
  97500000    2
  97510000    4
  97520000    3
  97530000    3
  97540000    3
  97550000    3
  97560000    3
  97570000    3
  97580000    3
  97590000    3
  97600000    2
  97610000    3
  97620000    3
  97630000    2
  97640000    4
  97650000    2
  97660000    4
  97670000    3
  97680000    3
  97690000    6
  97700000    4
  97710000    3
  97720000    3
  97730000    3
  97740000    2
  97750000    3
  97760000    2
  97770000    4
  97780000    3
  97790000    4
  97800000    4
  97810000    4
  97820000    3
  97830000    2
  97840000    4
  97850000    3
  97860000    3
  97870000    3
  97880000    3
  97890000    3
  97900000    2
  97910000    4
  97920000    3
  97930000    3
  97940000    4
  97950000    2
  97960000    4
  97970000    4
  97980000    3
  97990000    2
  98000000    3
  98010000    4
  98020000    3
  98030000    4
  98040000    2
  98050000    2
  98060000    3
  98070000    3
  98080000    4
  98090000    4
  98100000    7
  98110000    6
  98120000    4
  98130000    3
  98140000    3
  98150000    3
  98160000    4
  98170000    3
  98180000    3
  98190000    3
  98200000    2
  98210000    4
  98220000    2
  98230000    3
  98240000    3
  98250000    2
  98260000    2
  98270000    4
  98280000    3
  98290000    4
  98300000    3
  98310000    6
  98320000    2
  98330000    4
  98340000    2
  98350000    3
  98360000    3
  98370000    6
  98380000    3
  98390000    6
  98400000    7
  98410000    2
  98420000    2
  98430000    3
  98440000    3
  98450000    3
  98460000    3
  98470000    3
  98480000    3
  98490000    5
  98500000    3
  98510000    3
  98520000    4
  98530000    2
  98540000    3
  98550000    2
  98560000    3
  98570000    2
  98580000    3
  98590000    3
  98600000    5
  98610000    2
  98620000    5
  98630000    3
  98640000    2
  98650000    2
  98660000    3
  98670000    3
  98680000    3
  98690000    6
  98700000    4
  98710000    3
  98720000    3
  98730000    3
  98740000    4
  98750000    3
  98760000    3
  98770000    2
  98780000    6
  98790000    4
  98800000    2
  98810000    2
  98820000    4
  98830000    3
  98840000    2
  98850000    2
  98860000    3
  98870000    2
  98880000    3
  98890000    2
  98900000    3
  98910000    3
  98920000    3
  98930000    3
  98940000    2
  98950000    4
  98960000    3
  98970000    3
  98980000    3
  98990000    3
  99000000    3
  99010000    4
  99020000    3
  99030000    5
  99040000    2
  99050000    3
  99060000    2
  99070000    3
  99080000    3
  99090000    4
  99100000    3
  99110000    3
  99120000    3
  99130000    7
  99140000    4
  99150000    3
  99160000    4
  99170000    3
  99180000    3
  99190000    3
  99200000    3
  99210000    3
  99220000    2
  99230000    3
  99240000    3
  99250000    2
  99260000    5
  99270000    3
  99280000    3
  99290000    4
  99300000    5
  99310000    3
  99320000    3
  99330000    3
  99340000    3
  99350000    3
  99360000    3
  99370000    4
  99380000    5
  99390000    3
  99400000    5
  99410000    5
  99420000    3
  99430000    4
  99440000    4
  99450000    5
  99460000    8
  99470000    5
  99480000    3
  99490000    4
  99500000    9
  99510000    2
  99520000    3
  99530000    3
  99540000    6
  99550000    5
  99560000    6
  99570000    3
  99580000   10
  99590000    3
  99600000    4
  99610000    5
  99620000    3
  99630000    3
  99640000    3
  99650000    3
  99660000    3
  99670000    4
  99680000    3
  99690000    5
  99700000    7
  99710000    4
  99720000    3
  99730000    4
  99740000    4
  99750000    3
  99760000    2
  99770000    2
  99780000    3
  99790000    4
  99800000    3
  99810000    3
  99820000    2
  99830000    3
  99840000    5
  99850000    4
  99860000    2
  99870000    2
  99880000    3
  99890000    2
  99900000    2
  99910000    3
  99920000    3
  99930000    3
  99940000    3
  99950000    4
  99960000    3
  99970000    4
  99980000    5
  99990000    3
 100000000    4
 100000000    4
 100010000    3
 100020000    2
 100030000    4
 100040000    2
 100050000    4
 100060000    4
 100070000    3
 100080000    3
 100090000    3
 100100000    2
 100110000    3
 100120000    4
 100130000    2
 100140000    3
 100150000    3
 100160000    3
 100170000    4
 100180000    3
 100190000    3
 100200000    3
 100210000    2
 100220000    2
 100230000    3
 100240000    4
 100250000    6
 100260000    3
 100270000    3
 100280000    3
 100290000    3
 100300000    2
 100310000    7
 100320000    2
 100330000    5
 100340000    2
 100350000    3
 100360000    3
 100370000    3
 100380000    3
 100390000    3
 100400000    4
 100410000    2
 100420000    2
 100430000    3
 100440000    4
 100450000    3
 100460000    3
 100470000    3
 100480000    3
 100490000    2
 100500000    3
 100510000    3
 100520000    3
 100530000    6
 100540000    5
 100550000    3
 100560000    2
 100570000    2
 100580000    3
 100590000    2
 100600000    3
 100610000    3
 100620000    2
 100630000    3
 100640000    2
 100650000    4
 100660000    3
 100670000    3
 100680000    2
 100690000    2
 100700000    3
 100710000    4
 100720000    4
 100730000    4
 100740000    4
 100750000    2
 100760000    3
 100770000    6
 100780000    2
 100790000    2
 100800000    3
 100810000    2
 100820000    2
 100830000    5
 100840000    3
 100850000    4
 100860000    3
 100870000    4
 100880000    4
 100890000    2
 100900000    4
 100910000    3
 100920000    3
 100930000    3
 100940000    4
 100950000    3
 100960000    3
 100970000    3
 100980000    3
 100990000    3
 101000000    3
 101010000    3
 101020000    3
 101030000    4
 101040000    3
 101050000    4
 101060000    3
 101070000    2
 101080000    4
 101090000    4
 101100000    4
 101110000    4
 101120000    2
 101130000    4
 101140000    2
 101150000    3
 101160000    4
 101170000    3
 101180000    3
 101190000    3
 101200000    3
 101210000    3
 101220000    7
 101230000    2
 101240000    5
 101250000    2
 101260000    4
 101270000    3
 101280000    4
 101290000    4
 101300000    3
 101310000    3
 101320000    4
 101330000    3
 101340000    3
 101350000    2
 101360000    3
 101370000    3
 101380000    5
 101390000    4
 101400000    3
 101410000    3
 101420000    3
 101430000    3
 101440000    3
 101450000    3
 101460000    2
 101470000    3
 101480000    3
 101490000    3
 101500000    3
 101510000    3
 101520000    2
 101530000    2
 101540000    3
 101550000    4
 101560000    4
 101570000    5
 101580000    2
 101590000    2
 101600000    3
 101610000    3
 101620000    3
 101630000    4
 101640000    3
 101650000    4
 101660000    4
 101670000    3
 101680000    2
 101690000    2
 101700000    4
 101710000    2
 101720000    3
 101730000    4
 101740000    2
 101750000    4
 101760000    4
 101770000    4
 101780000    3
 101790000    3
 101800000    4
 101810000    3
 101820000    3
 101830000    3
 101840000    4
 101850000    5
 101860000    2
 101870000    2
 101880000    3
 101890000    3
 101900000    2
 101910000    3
 101920000    4
 101930000    3
 101940000    3
 101950000    2
 101960000    3
 101970000    2
 101980000    3
 101990000    4
 102000000    5
 102010000    5
 102020000    3
 102030000    3
 102040000    4
 102050000    3
 102060000    2
 102070000    3
 102080000    3
 102090000    3
 102100000    3
 102110000    2
 102120000    3
 102130000    3
 102140000    3
 102150000    3
 102160000    2
 102170000    3
 102180000    3
 102190000    3
 102200000    3
 102210000    2
 102220000    2
 102230000    3
 102240000    4
 102250000    4
 102260000    5
 102270000    4
 102280000    3
 102290000    3
 102300000    6
 102310000    3
 102320000    2
 102330000    3
 102340000    2
 102350000    3
 102360000    4
 102370000    5
 102380000    6
 102390000    2
 102400000    4
 102410000    3
 102420000    5
 102430000    3
 102440000    4
 102450000    2
 102460000    5
 102470000    4
 102480000    4
 102490000    3
 102500000    3
 102510000    2
 102520000    3
 102530000    3
 102540000    5
 102550000    3
 102560000    3
 102570000    4
 102580000    7
 102590000    9
 102600000    8
 102610000    3
 102620000    4
 102630000    2
 102640000    3
 102650000    2
 102660000    4
 102670000    3
 102680000    4
 102690000    4
 102700000    4
 102710000    3
 102720000    3
 102730000    4
 102740000    3
 102750000    5
 102760000    3
 102770000    5
 102780000    4
 102790000    3
 102800000    3
 102810000    5
 102820000    3
 102830000    2
 102840000    3
 102850000    5
 102860000    4
 102870000    2
 102880000    3
 102890000    3
 102900000    2
 102910000    2
 102920000    2
 102930000    5
 102940000    4
 102950000    5
 102960000    3
 102970000    4
 102980000    7
 102990000    3
 103000000    4
 103010000    4
 103020000    3
 103030000    5
 103040000    4
 103050000   10
 103060000    5
 103070000    6
 103080000    4
 103090000    3
 103100000    5
 103110000    4
 103120000    4
 103130000    6
 103140000    7
 103150000    3
 103160000    3
 103170000    2
 103180000    3
 103190000    3
 103200000    2
 103210000    2
 103220000    2
 103230000    3
 103240000    3
 103250000    3
 103260000    3
 103270000    3
 103280000    3
 103290000    3
 103300000    3
 103310000    4
 103320000    2
 103330000    3
 103340000    4
 103350000    2
 103360000    2
 103370000    5
 103380000    4
 103390000    3
 103400000    3
 103410000    3
 103420000    2
 103430000    2
 103440000    3
 103450000    3
 103460000    2
 103470000    2
 103480000    3
 103490000    3
 103500000    3
 103510000    3
 103520000    3
 103530000    3
 103540000    2
 103550000    2
 103560000    3
 103570000    4
 103580000    3
 103590000    3
 103600000    3
 103610000    3
 103620000    3
 103630000    4
 103640000    3
 103650000    3
 103660000    3
 103670000    2
 103680000    2
 103690000    3
 103700000    3
 103710000    3
 103720000    3
 103730000    3
 103740000    2
 103750000    3
 103760000    3
 103770000    4
 103780000    3
 103790000    3
 103800000    3
 103810000    3
 103820000    3
 103830000    7
 103840000    2
 103850000    4
 103860000    3
 103870000    2
 103880000    4
 103890000    3
 103900000    3
 103910000    3
 103920000    3
 103930000    3
 103940000    3
 103950000    3
 103960000    2
 103970000    3
 103980000    4
 103990000    3
 104000000    2
 104010000    4
 104020000    3
 104030000    3
 104040000    3
 104050000    3
 104060000    3
 104070000    3
 104080000    3
 104090000    3
 104100000    2
 104110000    6
 104120000    3
 104130000    3
 104140000    3
 104150000    3
 104160000    3
 104170000    3
 104180000    2
 104190000    3
 104200000    3
 104210000    3
 104220000    2
 104230000    2
 104240000    3
 104250000    3
 104260000    4
 104270000    2
 104280000    3
 104290000    3
 104300000    3
 104310000    3
 104320000    3
 104330000    3
 104340000    3
 104350000    3
 104360000    3
 104370000    3
 104380000    2
 104390000    3
 104400000    4
 104410000    3
 104420000    3
 104430000    3
 104440000    4
 104450000    3
 104460000    3
 104470000    5
 104480000    4
 104490000    4
 104500000    3
 104510000    3
 104520000    4
 104530000    4
 104540000    3
 104550000    2
 104560000    4
 104570000    2
 104580000    3
 104590000    2
 104600000    4
 104610000    2
 104620000    3
 104630000    3
 104640000    3
 104650000    3
 104660000    3
 104670000    4
 104680000    3
 104690000    3
 104700000    3
 104710000    3
 104720000    2
 104730000    3
 104740000    3
 104750000    5
 104760000    2
 104770000    3
 104780000    3
 104790000    4
 104800000    4
 104810000    3
 104820000    2
 104830000    3
 104840000    2
 104850000    2
 104860000    3
 104870000    2
 104880000    3
 104890000    3
 104900000    4
 104910000    2
 104920000    3
 104930000    4
 104940000    3
 104950000    2
 104960000    3
 104970000    3
 104980000    4
 104990000    2
 105000000    4
 105010000    2
 105020000    3
 105030000    3
 105040000    3
 105050000    3
 105060000    3
 105070000    2
 105080000    3
 105090000    2
 105100000    3
 105110000    3
 105120000    3
 105130000    3
 105140000    3
 105150000    3
 105160000    2
 105170000    2
 105180000    3
 105190000    2
 105200000    4
 105210000    2
 105220000    4
 105230000    2
 105240000    3
 105250000    4
 105260000    2
 105270000    2
 105280000    3
 105290000    5
 105300000    3
 105310000    2
 105320000    2
 105330000    2
 105340000    2
 105350000    2
 105360000    5
 105370000    3
 105380000    3
 105390000    3
 105400000    3
 105410000    3
 105420000    3
 105430000    3
 105440000    4
 105450000    4
 105460000    4
 105470000    3
 105480000    2
 105490000    3
 105500000    4
 105510000    4
 105520000    4
 105530000    3
 105540000    3
 105550000    4
 105560000    4
 105570000    2
 105580000    3
 105590000    4
 105600000    3
 105610000    3
 105620000    3
 105630000    3
 105640000    3
 105650000    4
 105660000    6
 105670000    3
 105680000    3
 105690000   13
 105700000   11
 105710000    9
 105720000    3
 105730000    3
 105740000    3
 105750000    2
 105760000    4
 105770000    3
 105780000   15
 105790000   23
 105800000   22
 105810000   22
 105820000   22
 105830000   22
 105840000   22
 105850000   24
 105860000   23
 105870000   24
 105880000   24
 105890000   21
 105900000   22
 105910000   17
 105920000   24
 105930000   13
 105940000    4
 105950000    7
 105960000    3
 105970000    8
 105980000   10
 105990000   11
 106000000   12
 106010000    3
 106020000    7
 106030000    5
 106040000    3
 106050000    8
 106060000    4
 106070000    7
 106080000    4
 106090000    6
 106100000    8
 106110000    6
 106120000    4
 106130000    3
 106140000    5
 106150000    3
 106160000    6
 106170000    4
 106180000    2
 106190000   11
 106200000    3
 106210000    3
 106220000    4
 106230000    3
 106240000    3
 106250000    7
 106260000   11
 106270000   12
 106280000    4
 106290000    3
 106300000    4
 106310000    3
 106320000    3
 106330000    3
 106340000    4
 106350000    6
 106360000   12
 106370000   13
 106380000   21
 106390000   10
 106400000    3
 106410000    3
 106420000    4
 106430000    3
 106440000    3
 106450000   10
 106460000    3
 106470000    9
 106480000   11
 106490000    4
 106500000   13
 106510000   11
 106520000   12
 106530000   14
 106540000    5
 106550000    3
 106560000    7
 106570000   14
 106580000   11
 106590000   12
 106600000   12
 106610000    4
 106620000    3
 106630000    4
 106640000    3
 106650000    3
 106660000    4
 106670000    5
 106680000    3
 106690000    4
 106700000    3
 106710000    3
 106720000    3
 106730000    3
 106740000    3
 106750000    4
 106760000    2
 106770000    7
 106780000    3
 106790000    5
 106800000   10
 106810000    7
 106820000    4
 106830000    3
 106840000    3
 106850000    5
 106860000    9
 106870000    7
 106880000    7
 106890000   12
 106900000    5
 106910000    9
 106920000    5
 106930000    6
 106940000    9
 106950000    5
 106960000    3
 106970000   13
 106980000    6
 106990000   10
 107000000   10
 107010000   10
 107020000    9
 107030000   13
 107040000   13
 107050000   12
 107060000    4
 107070000   12
 107080000   10
 107090000   10
 107100000   10
 107110000    3
 107120000    2
 107130000    3
 107140000    5
 107150000    3
 107160000   10
 107170000    9
 107180000    9
 107190000    3
 107200000    5
 107210000    3
 107220000    2
 107230000    4
 107240000    6
 107250000    4
 107260000    3
 107270000    4
 107280000    4
 107290000    3
 107300000    7
 107310000    2
 107320000    6
 107330000    3
 107340000    5
 107350000    3
 107360000    3
 107370000    3
 107380000    2
 107390000    2
 107400000    2
 107410000    2
 107420000    3
 107430000    3
 107440000    4
 107450000    3
 107460000    9
 107470000    5
 107480000    7
 107490000    5
 107500000   12
 107510000    3
 107520000    3
 107530000    3
 107540000    2
 107550000    3
 107560000    3
 107570000    4
 107580000    3
 107590000    3
 107600000    3
 107610000    3
 107620000    4
 107630000    2
 107640000    2
 107650000    3
 107660000    3
 107670000    3
 107680000    4
 107690000    5
 107700000    3
 107710000    3
 107720000    2
 107730000    5
 107740000    3
 107750000    4
 107760000    5
 107770000    3
 107780000    7
 107790000    3
 107800000    3
 107810000    3
 107820000    3
 107830000    5
 107840000    5
 107850000    3
 107860000    3
 107870000    3
 107880000    3
 107890000    3
 107900000    5
 107910000    3
 107920000    3
 107930000    4
 107940000    7
 107950000    4
 107960000    4
 107970000    2
 107980000    3
 107990000    4
 108000000    3
 108010000    4
 108020000    3
 108030000    3
 108040000    6
 108050000    3
 108060000    3
 108070000    7
 108080000   11
 108090000   15
 108100000   12
 108110000    3
 108120000    3
 108130000    2
 108140000    3
 108150000    3
 108160000    3
 108170000    5
 108180000    5
 108190000    5
 108200000    6
 108210000    3
 108220000    2
 108230000    7
 108240000   15
 108250000   14
 108260000   12
 108270000   10
 108280000   13
 108290000    4
 108300000    8
 108310000    7
 108320000    3
 108330000    4
 108340000    2
 108350000    3
 108360000    2
 108370000    4
 108380000    3
 108390000    6
 108400000    5
 108410000    5
 108420000    4
 108430000    8
 108440000    5
 108450000    6
 108460000    6
 108470000    3
 108480000    8
 108490000    3
 108500000    8
 108510000   10
 108520000   11
 108530000    9
 108540000    8
 108550000   10
 108560000   11
 108570000   11
 108580000   10
 108590000   19
 108600000   12
 108610000    4
 108620000    3
 108630000    3
 108640000    3
 108650000    7
 108660000    4
 108670000   10
 108680000   16
 108690000    5
 108700000   10
 108710000   11
 108720000   10
 108730000    8
 108740000   10
 108750000    9
 108760000    7
 108770000    5
 108780000   11
 108790000    5
 108800000    4
 108810000    9
 108820000    3
 108830000    6
 108840000    5
 108850000   10
 108860000   11
 108870000    8
 108880000   10
 108890000    4
 108900000    9
 108910000    4
 108920000    9
 108930000   10
 108940000   10
 108950000    7
 108960000   10
 108970000   17
 108980000   14
 108990000    7
 109000000    3
 109010000    3
 109020000    4
 109030000    3
 109040000    3
 109050000    2
 109060000    2
 109070000    5
 109080000    5
 109090000    3
 109100000    3
 109110000    2
 109120000    8
 109130000    3
 109140000    4
 109150000   11
 109160000   10
 109170000    6
 109180000    5
 109190000    4
 109200000    3
 109210000    5
 109220000    5
 109230000    8
 109240000    5
 109250000    3
 109260000   11
 109270000    7
 109280000    3
 109290000    3
 109300000    2
 109310000    3
 109320000    6
 109330000    6
 109340000    3
 109350000    4
 109360000    8
 109370000    4
 109380000    4
 109390000    4
 109400000    5
 109410000    3
 109420000    3
 109430000    7
 109440000    4
 109450000    4
 109460000   10
 109470000    7
 109480000    2
 109490000    7
 109500000    4
 109510000    9
 109520000    9
 109530000    6
 109540000   10
 109550000    6
 109560000    3
 109570000    7
 109580000    6
 109590000    4
 109600000   10
 109610000    4
 109620000    9
 109630000    6
 109640000    7
 109650000   10
 109660000    7
 109670000    5
 109680000    4
 109690000    5
 109700000    7
 109710000   10
 109720000    5
 109730000   10
 109740000   10
 109750000    9
 109760000   14
 109770000   13
 109780000   13
 109790000   18
 109800000    6
 109810000    7
 109820000    7
 109830000   10
 109840000   10
 109850000    8
 109860000    4
 109870000    9
 109880000   11
 109890000    9
 109900000    4
 109910000    9
 109920000   11
 109930000   13
 109940000   12
 109950000    3
 109960000   10
 109970000   15
 109980000    9
 109990000   11
 110000000   10
 110010000   11
 110020000    8
 110030000    5
 110040000    7
 110050000    3
 110060000    3
 110070000   10
 110080000    6
 110090000    3
 110100000   10
 110110000   11
 110120000   13
 110130000    9
 110140000    8
 110150000   10
 110160000    8
 110170000    8
 110180000    4
 110190000   11
 110200000    8
 110210000   13
 110220000   16
 110230000    4
 110240000   14
 110250000    4
 110260000   11
 110270000    4
 110280000    4
 110290000    4
 110300000   10
 110310000    4
 110320000    8
 110330000    5
 110340000    7
 110350000    7
 110360000   12
 110370000   13
 110380000    7
 110390000   15
 110400000   13
 110410000   11
 110420000    4
 110430000    3
 110440000    3
 110450000    4
 110460000    9
 110470000    6
 110480000   12
 110490000    3
 110500000    9
 110510000   10
 110520000    9
 110530000   14
 110540000   10
 110550000   10
 110560000    6
 110570000   13
 110580000   11
 110590000   16
 110600000    6
 110610000   12
 110620000   11
 110630000   10
 110640000   10
 110650000    7
 110660000    9
 110670000    3
 110680000   12
 110690000    6
 110700000   11
 110710000    8
 110720000   11
 110730000   10
 110740000    5
 110750000    8
 110760000    7
 110770000    9
 110780000    3
 110790000    5
 110800000   14
 110810000   10
 110820000   10
 110830000    9
 110840000    3
 110850000    5
 110860000    4
 110870000    3
 110880000    4
 110890000    3
 110900000    3
 110910000    4
 110920000    4
 110930000   11
 110940000    2
 110950000    4
 110960000    3
 110970000    3
 110980000    3
 110990000    6
 111000000    3
 111010000    5
 111020000    3
 111030000    4
 111040000    7
 111050000    4
 111060000    4
 111070000    8
 111080000    8
 111090000    7
 111100000   11
 111110000   13
 111120000    4
 111130000   10
 111140000   13
 111150000    5
 111160000    2
 111170000    3
 111180000    3
 111190000    9
 111200000    7
 111210000    3
 111220000   13
 111230000   10
 111240000   14
 111250000   11
 111260000    5
 111270000   10
 111280000   15
 111290000    4
 111300000   10
 111310000    3
 111320000    3
 111330000    3
 111340000    8
 111350000    5
 111360000    3
 111370000    3
 111380000    3
 111390000    4
 111400000    4
 111410000    4
 111420000    4
 111430000    4
 111440000    3
 111450000    4
 111460000    3
 111470000    4
 111480000    5
 111490000    4
 111500000    5
 111510000    2
 111520000    3
 111530000    5
 111540000    3
 111550000    2
 111560000    4
 111570000    3
 111580000    3
 111590000    4
 111600000    4
 111610000    5
 111620000    4
 111630000    5
 111640000    3
 111650000    4
 111660000    6
 111670000    4
 111680000    5
 111690000    4
 111700000    2
 111710000    3
 111720000    3
 111730000    2
 111740000    3
 111750000    3
 111760000    2
 111770000    3
 111780000    3
 111790000    3
 111800000    4
 111810000    4
 111820000    7
 111830000    4
 111840000    3
 111850000    3
 111860000    3
 111870000    2
 111880000    3
 111890000    4
 111900000    7
 111910000    5
 111920000    4
 111930000    2
 111940000    8
 111950000    4
 111960000    8
 111970000    8
 111980000    4
 111990000    3
 112000000    3
 112010000    3
 112020000    3
 112030000    3
 112040000    4
 112050000    3
 112060000    3
 112070000    3
 112080000    2
 112090000    5
 112100000    3
 112110000    2
 112120000    2
 112130000    3
 112140000    2
 112150000    8
 112160000    3
 112170000    3
 112180000    3
 112190000    3
 112200000    3
 112210000    3
 112220000    4
 112230000    5
 112240000    2
 112250000    5
 112260000    3
 112270000    4
 112280000    3
 112290000    3
 112300000    2
 112310000    4
 112320000    4
 112330000    3
 112340000    6
 112350000    3
 112360000    3
 112370000    4
 112380000    4
 112390000    3
 112400000    3
 112410000    3
 112420000   10
 112430000    3
 112440000    7
 112450000    3
 112460000    2
 112470000    3
 112480000    3
 112490000    3
 112500000    4
 112510000    3
 112520000    3
 112530000    3
 112540000    4
 112550000    2
 112560000    3
 112570000    3
 112580000    3
 112590000    3
 112600000    4
 112610000    4
 112620000    2
 112630000    4
 112640000    5
 112650000    2
 112660000    4
 112670000    4
 112680000    3
 112690000    3
 112700000    3
 112710000    2
 112720000    2
 112730000    3
 112740000    4
 112750000    3
 112760000    5
 112770000    3
 112780000    5
 112790000    2
 112800000    3
 112810000    4
 112820000    3
 112830000    4
 112840000    4
 112850000    3
 112860000    3
 112870000    3
 112880000    2
 112890000    5
 112900000    3
 112910000    2
 112920000    3
 112930000    4
 112940000    2
 112950000    3
 112960000    3
 112970000    5
 112980000    5
 112990000    5
 113000000    4
 113010000    2
 113020000    4
 113030000    2
 113040000    2
 113050000    3
 113060000    6
 113070000    3
 113080000    3
 113090000    3
 113100000    4
 113110000    3
 113120000    3
 113130000    4
 113140000    4
 113150000    4
 113160000    3
 113170000    4
 113180000    3
 113190000    5
 113200000    3
 113210000    2
 113220000    2
 113230000    4
 113240000    3
 113250000    3
 113260000    3
 113270000    3
 113280000    3
 113290000    2
 113300000    3
 113310000    3
 113320000    3
 113330000    3
 113340000    4
 113350000    4
 113360000    3
 113370000    3
 113380000    3
 113390000    3
 113400000    3
 113410000    2
 113420000    3
 113430000    4
 113440000    4
 113450000    3
 113460000    3
 113470000    4
 113480000    3
 113490000    3
 113500000    4
 113510000    6
 113520000    3
 113530000    3
 113540000    5
 113550000    4
 113560000    5
 113570000    3
 113580000    4
 113590000    3
 113600000    2
 113610000    3
 113620000    3
 113630000    3
 113640000    3
 113650000    4
 113660000    3
 113670000    3
 113680000    4
 113690000    3
 113700000    3
 113710000    3
 113720000    2
 113730000    3
 113740000    3
 113750000    6
 113760000    4
 113770000    4
 113780000    4
 113790000    9
 113800000    9
 113810000    4
 113820000    4
 113830000    4
 113840000    3
 113850000    5
 113860000    3
 113870000    3
 113880000    3
 113890000    3
 113900000    2
 113910000    4
 113920000    5
 113930000    2
 113940000    2
 113950000    4
 113960000    5
 113970000    4
 113980000    4
 113990000    3
 114000000    2
 114010000    3
 114020000    3
 114030000    5
 114040000    3
 114050000    3
 114060000    3
 114070000    4
 114080000    3
 114090000    7
 114100000    4
 114110000    3
 114120000    3
 114130000    2
 114140000    5
 114150000    3
 114160000    8
 114170000    4
 114180000    2
 114190000    4
 114200000    3
 114210000    3
 114220000    4
 114230000    3
 114240000    3
 114250000    3
 114260000    2
 114270000    3
 114280000    3
 114290000    6
 114300000    2
 114310000    3
 114320000    3
 114330000    3
 114340000    5
 114350000    4
 114360000    4
 114370000    3
 114380000    2
 114390000    3
 114400000    5
 114410000    5
 114420000    4
 114430000    3
 114440000    4
 114450000    6
 114460000    2
 114470000    5
 114480000    3
 114490000    5
 114500000    3
 114510000    3
 114520000    4
 114530000    6
 114540000    4
 114550000    3
 114560000    3
 114570000    3
 114580000    4
 114590000    4
 114600000    2
 114610000    3
 114620000    3
 114630000    3
 114640000    3
 114650000    3
 114660000    3
 114670000    3
 114680000    3
 114690000    6
 114700000    4
 114710000    3
 114720000    3
 114730000    2
 114740000    4
 114750000    3
 114760000    2
 114770000    3
 114780000    4
 114790000    4
 114800000    3
 114810000    3
 114820000    8
 114830000    3
 114840000    5
 114850000    3
 114860000    3
 114870000    3
 114880000    3
 114890000    3
 114900000    3
 114910000    3
 114920000    4
 114930000    6
 114940000    5
 114950000    4
 114960000    3
 114970000    3
 114980000    3
 114990000    4
 115000000    3
 115010000    3
 115020000    6
 115030000    9
 115040000    3
 115050000    4
 115060000    3
 115070000    4
 115080000    7
 115090000    4
 115100000    3
 115110000    4
 115120000    4
 115130000   13
 115140000    9
 115150000    5
 115160000    3
 115170000    6
 115180000    4
 115190000    6
 115200000    6
 115210000    4
 115220000    3
 115230000    3
 115240000    3
 115250000    5
 115260000    3
 115270000    8
 115280000    2
 115290000    3
 115300000    5
 115310000    2
 115320000    3
 115330000    4
 115340000    4
 115350000    5
 115360000    3
 115370000    3
 115380000    3
 115390000    4
 115400000    3
 115410000    3
 115420000    3
 115430000    5
 115440000    4
 115450000    2
 115460000    4
 115470000    4
 115480000    4
 115490000    3
 115500000    3
 115510000    6
 115520000    5
 115530000    5
 115540000    2
 115550000    2
 115560000    3
 115570000    3
 115580000    3
 115590000    4
 115600000    3
 115610000    2
 115620000    3
 115630000    3
 115640000    4
 115650000    5
 115660000    4
 115670000    3
 115680000    6
 115690000    5
 115700000    3
 115710000    2
 115720000    6
 115730000    6
 115740000    3
 115750000    3
 115760000    3
 115770000    3
 115780000    3
 115790000    3
 115800000    3
 115810000    4
 115820000    5
 115830000    7
 115840000    3
 115850000    2
 115860000    2
 115870000    2
 115880000    3
 115890000    3
 115900000    5
 115910000    4
 115920000    3
 115930000    3
 115940000    2
 115950000    4
 115960000    6
 115970000    7
 115980000    4
 115990000    4
 116000000    4
 116010000    3
 116020000    4
 116030000    4
 116040000    5
 116050000    3
 116060000    4
 116070000    3
 116080000    4
 116090000    2
 116100000    3
 116110000    2
 116120000    3
 116130000    3
 116140000    4
 116150000    3
 116160000    3
 116170000    3
 116180000    2
 116190000    3
 116200000    4
 116210000    3
 116220000    2
 116230000    2
 116240000    3
 116250000    4
 116260000    3
 116270000    3
 116280000    4
 116290000    3
 116300000    4
 116310000    3
 116320000    6
 116330000    3
 116340000    4
 116350000    4
 116360000    3
 116370000    3
 116380000    4
 116390000    3
 116400000    3
 116410000    5
 116420000    3
 116430000    3
 116440000    4
 116450000    3
 116460000    4
 116470000    4
 116480000    2
 116490000    2
 116500000    4
 116510000    4
 116520000    2
 116530000    3
 116540000    2
 116550000    4
 116560000    3
 116570000    2
 116580000    4
 116590000    3
 116600000    4
 116610000    2
 116620000    2
 116630000    3
 116640000    3
 116650000    5
 116660000    5
 116670000    3
 116680000    4
 116690000    5
 116700000    3
 116710000    4
 116720000    5
 116730000    5
 116740000    7
 116750000    5
 116760000    5
 116770000    2
 116780000    4
 116790000    2
 116800000    3
 116810000    3
 116820000    3
 116830000    3
 116840000    3
 116850000    6
 116860000    4
 116870000    3
 116880000    3
 116890000    3
 116900000    5
 116910000    4
 116920000    4
 116930000    3
 116940000    3
 116950000    2
 116960000    3
 116970000    5
 116980000    3
 116990000    3
 117000000    3
 117010000    3
 117020000    3
 117030000    4
 117040000    3
 117050000    8
 117060000    3
 117070000    5
 117080000    4
 117090000    3
 117100000    4
 117110000    4
 117120000    3
 117130000    4
 117140000    3
 117150000    3
 117160000    4
 117170000    5
 117180000    4
 117190000    4
 117200000    3
 117210000    2
 117220000    3
 117230000    4
 117240000    3
 117250000    3
 117260000    4
 117270000    3
 117280000    3
 117290000    3
 117300000    3
 117310000    2
 117320000    3
 117330000    3
 117340000    3
 117350000    3
 117360000    4
 117370000    3
 117380000    4
 117390000    4
 117400000    4
 117410000    3
 117420000    3
 117430000    3
 117440000    3
 117450000    4
 117460000    4
 117470000    4
 117480000    3
 117490000    3
 117500000    3
 117510000    5
 117520000    4
 117530000    4
 117540000    2
 117550000    3
 117560000    2
 117570000    3
 117580000    3
 117590000    3
 117600000    6
 117610000    3
 117620000    3
 117630000    3
 117640000    3
 117650000    2
 117660000    2
 117670000    3
 117680000    3
 117690000    5
 117700000    3
 117710000    5
 117720000    3
 117730000    2
 117740000    6
 117750000    3
 117760000    3
 117770000    5
 117780000    2
 117790000    2
 117800000    2
 117810000    3
 117820000    3
 117830000    3
 117840000    6
 117850000    2
 117860000    3
 117870000    6
 117880000    3
 117890000    2
 117900000    3
 117910000    4
 117920000    4
 117930000    3
 117940000    4
 117950000    3
 117960000    2
 117970000    3
 117980000    4
 117990000    7
 118000000    6
 118010000    3
 118020000    3
 118030000    2
 118040000    3
 118050000    5
 118060000    3
 118070000    3
 118080000    5
 118090000    5
 118100000    3
 118110000    3
 118120000    3
 118130000    4
 118140000    5
 118150000    4
 118160000    3
 118170000    7
 118180000    4
 118190000    3
 118200000    2
 118210000    3
 118220000    3
 118230000    3
 118240000    3
 118250000    4
 118260000    6
 118270000    5
 118280000    2
 118290000    3
 118300000    2
 118310000    3
 118320000    3
 118330000    3
 118340000    5
 118350000    3
 118360000    5
 118370000    3
 118380000    3
 118390000    3
 118400000    3
 118410000    4
 118420000    4
 118430000    5
 118440000    4
 118450000    5
 118460000    3
 118470000    6
 118480000    3
 118490000    3
 118500000    3
 118510000    3
 118520000    3
 118530000    3
 118540000    4
 118550000    3
 118560000    3
 118570000    4
 118580000    4
 118590000    3
 118600000    3
 118610000    4
 118620000    2
 118630000    5
 118640000    4
 118650000    4
 118660000    6
 118670000    5
 118680000    5
 118690000    5
 118700000    6
 118710000    6
 118720000    3
 118730000    3
 118740000    3
 118750000    5
 118760000    5
 118770000    5
 118780000    3
 118790000    3
 118800000    3
 118810000    2
 118820000   11
 118830000    3
 118840000    3
 118850000    3
 118860000    4
 118870000    3
 118880000    3
 118890000    3
 118900000    3
 118910000    3
 118920000    5
 118930000    3
 118940000    3
 118950000    3
 118960000    2
 118970000    5
 118980000    5
 118990000    4
 119000000    3
 119010000    3
 119020000    3
 119030000    2
 119040000    6
 119050000    6
 119060000    4
 119070000    6
 119080000    7
 119090000    5
 119100000    3
 119110000    3
 119120000    3
 119130000    3
 119140000    3
 119150000    3
 119160000    3
 119170000    2
 119180000    4
 119190000    3
 119200000    2
 119210000    4
 119220000    3
 119230000    3
 119240000    3
 119250000    4
 119260000    2
 119270000    3
 119280000    4
 119290000    2
 119300000    2
 119310000    3
 119320000    2
 119330000    3
 119340000    3
 119350000    3
 119360000    3
 119370000    3
 119380000    4
 119390000    4
 119400000    2
 119410000    3
 119420000    3
 119430000    4
 119440000    3
 119450000    2
 119460000    2
 119470000    5
 119480000    3
 119490000    3
 119500000    4
 119510000    3
 119520000    2
 119530000    4
 119540000    3
 119550000    2
 119560000    3
 119570000    3
 119580000    3
 119590000    3
 119600000    3
 119610000    3
 119620000    3
 119630000    3
 119640000    2
 119650000    3
 119660000    4
 119670000    4
 119680000    3
 119690000    3
 119700000    3
 119710000    2
 119720000    2
 119730000    3
 119740000    3
 119750000    5
 119760000    4
 119770000    5
 119780000    4
 119790000    2
 119800000    2
 119810000    6
 119820000    6
 119830000    3
 119840000    4
 119850000    2
 119860000    3
 119870000    3
 119880000    3
 119890000    3
 119900000    3
 119910000    3
 119920000    2
 119930000    3
 119940000    2
 119950000    2
 119960000    3
 119970000    4
 119980000    4
 119990000    3
 120000000    5
 120010000    3
 120020000    3
 120030000    3
 120040000    2
 120050000    3
 120060000    4
 120070000    2
 120080000    2
 120090000    3
 120100000    3
 120110000    2
 120120000    4
 120130000    3
 120140000    2
 120150000    2
 120160000    3
 120170000    3
 120180000    3
 120190000    3
 120200000    3
 120210000    3
 120220000    4
 120230000    2
 120240000    3
 120250000    3
 120260000    3
 120270000    8
 120280000    3
 120290000    3
 120300000    3
 120310000    5
 120320000    3
 120330000    3
 120340000    3
 120350000    4
 120360000    2
 120370000    4
 120380000    4
 120390000    3
 120400000    3
 120410000    4
 120420000    5
 120430000    3
 120440000    3
 120450000    3
 120460000    3
 120470000    3
 120480000    3
 120490000    3
 120500000    4
 120510000    4
 120520000    3
 120530000    3
 120540000    3
 120550000    3
 120560000    3
 120570000    4
 120580000    3
 120590000    3
 120600000    3
 120610000    3
 120620000    3
 120630000    3
 120640000    3
 120650000    6
 120660000    3
 120670000    3
 120680000    3
 120690000    3
 120700000    3
 120710000    3
 120720000    4
 120730000    5
 120740000    3
 120750000    3
 120760000    3
 120770000    3
 120780000    4
 120790000    3
 120800000    4
 120810000    3
 120820000    5
 120830000    5
 120840000    6
 120850000    3
 120860000    3
 120870000    3
 120880000    3
 120890000    5
 120900000    2
 120910000    3
 120920000    5
 120930000    3
 120940000    3
 120950000    3
 120960000    4
 120970000    2
 120980000    6
 120990000    3
 121000000    2
 121010000    3
 121020000    3
 121030000    3
 121040000    3
 121050000    3
 121060000    4
 121070000    4
 121080000    3
 121090000    3
 121100000    4
 121110000    2
 121120000    4
 121130000    3
 121140000    4
 121150000    4
 121160000    3
 121170000    3
 121180000    2
 121190000    3
 121200000    4
 121210000    4
 121220000    2
 121230000    2
 121240000    4
 121250000    3
 121260000    3
 121270000    5
 121280000    5
 121290000    3
 121300000    3
 121310000    4
 121320000    4
 121330000    2
 121340000    3
 121350000    3
 121360000    4
 121370000    4
 121380000    5
 121390000    3
 121400000    3
 121410000    5
 121420000    3
 121430000    4
 121440000    2
 121450000    6
 121460000    3
 121470000    2
 121480000    3
 121490000    4
 121500000    4
 121510000    4
 121520000    3
 121530000    3
 121540000    4
 121550000    3
 121560000    4
 121570000    3
 121580000    2
 121590000    4
 121600000    4
 121610000    3
 121620000    3
 121630000    3
 121640000    3
 121650000    5
 121660000    3
 121670000    3
 121680000    3
 121690000    3
 121700000    4
 121710000    3
 121720000    5
 121730000    3
 121740000    3
 121750000    3
 121760000    2
 121770000    3
 121780000    2
 121790000    4
 121800000    4
 121810000    4
 121820000    3
 121830000    2
 121840000    3
 121850000    2
 121860000    4
 121870000    3
 121880000    2
 121890000    3
 121900000    3
 121910000    4
 121920000    2
 121930000    3
 121940000    3
 121950000    7
 121960000    3
 121970000    3
 121980000    2
 121990000    3
 122000000    4
 122010000    4
 122020000    5
 122030000    4
 122040000    3
 122050000    3
 122060000    3
 122070000    2
 122080000    5
 122090000    8
 122100000    7
 122110000    5
 122120000    3
 122130000    3
 122140000    3
 122150000    3
 122160000    3
 122170000    3
 122180000    2
 122190000    3
 122200000    3
 122210000    3
 122220000    4
 122230000    2
 122240000    3
 122250000    4
 122260000    2
 122270000    3
 122280000    5
 122290000    3
 122300000    3
 122310000    3
 122320000    3
 122330000    3
 122340000    2
 122350000    4
 122360000    3
 122370000    3
 122380000    3
 122390000    3
 122400000    3
 122410000    3
 122420000    3
 122430000    2
 122440000    4
 122450000    3
 122460000    3
 122470000    4
 122480000    3
 122490000    4
 122500000    2
 122510000    3
 122520000    2
 122530000    3
 122540000    4
 122550000    2
 122560000    4
 122570000    3
 122580000   12
 122590000    5
 122600000    2
 122610000    2
 122620000    3
 122630000    2
 122640000    7
 122650000    3
 122660000    3
 122670000    3
 122680000    3
 122690000    2
 122700000    3
 122710000    7
 122720000    4
 122730000    3
 122740000    3
 122750000    4
 122760000    5
 122770000    4
 122780000    4
 122790000    2
 122800000    4
 122810000    3
 122820000    3
 122830000    3
 122840000    3
 122850000    4
 122860000    3
 122870000    3
 122880000    4
 122890000    4
 122900000    4
 122910000    3
 122920000    2
 122930000    6
 122940000    3
 122950000    4
 122960000    3
 122970000    3
 122980000    3
 122990000    3
 123000000    3
 123010000    3
 123020000    3
 123030000    2
 123040000    2
 123050000    3
 123060000    3
 123070000    2
 123080000    4
 123090000    3
 123100000    3
 123110000    4
 123120000    3
 123130000    2
 123140000    5
 123150000    3
 123160000    3
 123170000    3
 123180000    2
 123190000    3
 123200000   10
 123210000    5
 123220000    4
 123230000    2
 123240000    4
 123250000    5
 123260000    3
 123270000    3
 123280000    3
 123290000    3
 123300000    2
 123310000    3
 123320000    3
 123330000    3
 123340000    3
 123350000    3
 123360000    2
 123370000    3
 123380000    3
 123390000    3
 123400000    3
 123410000    4
 123420000    5
 123430000    2
 123440000    3
 123450000    2
 123460000    3
 123470000    3
 123480000    3
 123490000    3
 123500000    3
 123510000    2
 123520000    4
 123530000    3
 123540000    3
 123550000    3
 123560000    4
 123570000    7
 123580000    3
 123590000    3
 123600000    3
 123610000    3
 123620000    7
 123630000    4
 123640000    3
 123650000    3
 123660000    3
 123670000    2
 123680000    3
 123690000    3
 123700000    3
 123710000    2
 123720000    3
 123730000    2
 123740000    3
 123750000    3
 123760000    2
 123770000    3
 123780000    3
 123790000    3
 123800000    3
 123810000    2
 123820000    3
 123830000    3
 123840000    3
 123850000    2
 123860000    4
 123870000    2
 123880000    6
 123890000    6
 123900000    8
 123910000    4
 123920000    4
 123930000    5
 123940000    8
 123950000    3
 123960000    3
 123970000    4
 123980000    4
 123990000    3
 124000000    3
 124010000    5
 124020000    2
 124030000    6
 124040000    2
 124050000    4
 124060000    5
 124070000    2
 124080000    3
 124090000    6
 124100000    3
 124110000    4
 124120000    3
 124130000    7
 124140000    4
 124150000    3
 124160000    3
 124170000    4
 124180000    3
 124190000    4
 124200000    3
 124210000    6
 124220000    5
 124230000    6
 124240000    2
 124250000    3
 124260000    3
 124270000    4
 124280000    4
 124290000    3
 124300000    4
 124310000    4
 124320000    5
 124330000    4
 124340000    2
 124350000    2
 124360000    4
 124370000    2
 124380000    3
 124390000    3
 124400000    2
 124410000    3
 124420000    3
 124430000    4
 124440000    4
 124450000    9
 124460000    2
 124470000    3
 124480000    3
 124490000    3
 124500000    4
 124510000    2
 124520000    4
 124530000    3
 124540000    2
 124550000    4
 124560000    4
 124570000    3
 124580000    6
 124590000    3
 124600000    3
 124610000    3
 124620000    3
 124630000    4
 124640000    3
 124650000    2
 124660000    4
 124670000    2
 124680000    4
 124690000    3
 124700000    3
 124710000    3
 124720000    3
 124730000    3
 124740000    3
 124750000    5
 124760000    2
 124770000    3
 124780000    2
 124790000    3
 124800000    3
 124810000    3
 124820000    4
 124830000    3
 124840000    2
 124850000    3
 124860000    2
 124870000    3
 124880000    3
 124890000    2
 124900000    4
 124910000    3
 124920000    4
 124930000    2
 124940000    5
 124950000    5
 124960000    3
 124970000    3
 124980000    4
 124990000    5
 125000000    3
 125010000    4
 125020000    3
 125030000    3
 125040000    2
 125050000    4
 125060000    3
 125070000    3
 125080000    4
 125090000   10
 125100000    3
 125110000    2
 125120000    4
 125130000    3
 125140000    3
 125150000    3
 125160000    4
 125170000    3
 125180000    3
 125190000    3
 125200000    3
 125210000    4
 125220000    3
 125230000    3
 125240000    3
 125250000    2
 125260000    2
 125270000    3
 125280000    5
 125290000    5
 125300000    3
 125310000    3
 125320000    7
 125330000    4
 125340000    3
 125350000    4
 125360000    4
 125370000    4
 125380000    3
 125390000    3
 125400000    3
 125410000    3
 125420000    4
 125430000    3
 125440000    3
 125450000    4
 125460000    4
 125470000    5
 125480000    3
 125490000    3
 125500000    3
 125510000    4
 125520000    4
 125530000    6
 125540000    3
 125550000    4
 125560000    4
 125570000    4
 125580000    3
 125590000    2
 125600000    3
 125610000    3
 125620000    2
 125630000    2
 125640000    3
 125650000    2
 125660000    3
 125670000    3
 125680000    4
 125690000    3
 125700000    3
 125710000    3
 125720000    5
 125730000    2
 125740000    2
 125750000    3
 125760000    3
 125770000    2
 125780000    3
 125790000    3
 125800000    2
 125810000    3
 125820000    3
 125830000    2
 125840000    3
 125850000    3
 125860000    4
 125870000    5
 125880000    3
 125890000    4
 125900000    3
 125910000    5
 125920000    2
 125930000    3
 125940000    3
 125950000    3
 125960000    6
 125970000    3
 125980000    3
 125990000    3
 126000000    3
 126010000    4
 126020000    3
 126030000    4
 126040000    5
 126050000    2
 126060000    5
 126070000    3
 126080000    3
 126090000    2
 126100000    3
 126110000    3
 126120000    3
 126130000    3
 126140000    2
 126150000    3
 126160000    3
 126170000    3
 126180000    4
 126190000    2
 126200000    2
 126210000    2
 126220000    3
 126230000    5
 126240000    6
 126250000    4
 126260000    3
 126270000    4
 126280000    5
 126290000    3
 126300000    3
 126310000    3
 126320000    2
 126330000    3
 126340000    4
 126350000    2
 126360000    3
 126370000    5
 126380000    3
 126390000    3
 126400000    4
 126410000    2
 126420000    3
 126430000    3
 126440000    4
 126450000    2
 126460000    5
 126470000    3
 126480000    4
 126490000    4
 126500000    3
 126510000    3
 126520000    4
 126530000    3
 126540000    4
 126550000    2
 126560000    3
 126570000    3
 126580000    3
 126590000    4
 126600000    3
 126610000    3
 126620000    6
 126630000    3
 126640000    2
 126650000    3
 126660000    5
 126670000    2
 126680000    6
 126690000    3
 126700000    4
 126710000    3
 126720000    3
 126730000    3
 126740000    4
 126750000    3
 126760000   10
 126770000    4
 126780000    4
 126790000    3
 126800000    3
 126810000    3
 126820000    4
 126830000    2
 126840000    3
 126850000    3
 126860000    3
 126870000    3
 126880000    2
 126890000    6
 126900000    3
 126910000    3
 126920000    7
 126930000    3
 126940000    3
 126950000    3
 126960000    2
 126970000    6
 126980000    4
 126990000    3
 127000000    2
 127010000    3
 127020000    4
 127030000    3
 127040000    3
 127050000    3
 127060000    3
 127070000    3
 127080000    3
 127090000    3
 127100000    5
 127110000    3
 127120000    4
 127130000    4
 127140000    5
 127150000    3
 127160000    5
 127170000    5
 127180000    4
 127190000    6
 127200000    4
 127210000    2
 127220000    3
 127230000    4
 127240000    3
 127250000    4
 127260000    3
 127270000    4
 127280000    3
 127290000    4
 127300000    3
 127310000    2
 127320000    2
 127330000    2
 127340000    5
 127350000    2
 127360000    3
 127370000    3
 127380000    3
 127390000    2
 127400000    3
 127410000    3
 127420000    2
 127430000    3
 127440000    4
 127450000    3
 127460000    3
 127470000    3
 127480000    3
 127490000    5
 127500000    5
 127510000    7
 127520000    4
 127530000    6
 127540000    7
 127550000    5
 127560000    6
 127570000    8
 127580000    3
 127590000    2
 127600000    3
 127610000    2
 127620000    2
 127630000    5
 127640000    3
 127650000    3
 127660000    6
 127670000    5
 127680000    9
 127690000    4
 127700000    5
 127710000    3
 127720000    3
 127730000    8
 127740000    3
 127750000    4
 127760000    3
 127770000    4
 127780000    4
 127790000    5
 127800000    3
 127810000    6
 127820000    3
 127830000    4
 127840000    4
 127850000    4
 127860000    3
 127870000    3
 127880000    4
 127890000    4
 127900000    3
 127910000    2
 127920000    3
 127930000    3
 127940000    3
 127950000    3
 127960000    3
 127970000    2
 127980000    2
 127990000    2
 128000000    3
 128010000    3
 128020000    3
 128030000    3
 128040000    3
 128050000    2
 128060000    4
 128070000    4
 128080000    3
 128090000    3
 128100000    4
 128110000    2
 128120000    3
 128130000    2
 128140000   12
 128150000    5
 128160000    8
 128170000    4
 128180000    9
 128190000    2
 128200000    3
 128210000    5
 128220000    3
 128230000   10
 128240000    6
 128250000   11
 128260000    3
 128270000    4
 128280000    3
 128290000    3
 128300000    3
 128310000    5
 128320000    5
 128330000    4
 128340000    6
 128350000    5
 128360000    5
 128370000    6
 128380000    3
 128390000    3
 128400000    5
 128410000    3
 128420000    6
 128430000    6
 128440000    3
 128450000    8
 128460000    3
 128470000    2
 128480000    3
 128490000    6
 128500000    3
 128510000    4
 128520000    3
 128530000    5
 128540000    4
 128550000    5
 128560000    3
 128570000    5
 128580000    2
 128590000    2
 128600000    2
 128610000    4
 128620000    3
 128630000    3
 128640000    5
 128650000    3
 128660000    3
 128670000    5
 128680000    4
 128690000    6
 128700000    3
 128710000    3
 128720000    3
 128730000    3
 128740000    4
 128750000    3
 128760000    3
 128770000    3
 128780000    3
 128790000    2
 128800000    3
 128810000    3
 128820000    3
 128830000    4
 128840000    3
 128850000    3
 128860000    3
 128870000    4
 128880000    6
 128890000    3
 128900000    3
 128910000    3
 128920000    4
 128930000    4
 128940000    5
 128950000    3
 128960000    4
 128970000    4
 128980000    3
 128990000    2
 129000000    3
 129010000    2
 129020000    7
 129030000    5
 129040000    3
 129050000    7
 129060000    4
 129070000    3
 129080000    3
 129090000    7
 129100000    3
 129110000    3
 129120000    4
 129130000    5
 129140000    5
 129150000    4
 129160000    3
 129170000    3
 129180000    3
 129190000    5
 129200000    2
 129210000    3
 129220000    3
 129230000    3
 129240000    3
 129250000    4
 129260000    4
 129270000    4
 129280000    4
 129290000    4
 129300000    3
 129310000    4
 129320000    3
 129330000    3
 129340000    4
 129350000    3
 129360000    4
 129370000    5
 129380000    3
 129390000    3
 129400000    4
 129410000    3
 129420000    3
 129430000    4
 129440000    8
 129450000    3
 129460000    4
 129470000    5
 129480000    2
 129490000    6
 129500000    2
 129510000    5
 129520000    3
 129530000    3
 129540000    3
 129550000    4
 129560000    5
 129570000    4
 129580000    3
 129590000    3
 129600000    2
 129610000    2
 129620000    3
 129630000    4
 129640000    2
 129650000    3
 129660000    2
 129670000    3
 129680000    3
 129690000    2
 129700000    3
 129710000    2
 129720000    3
 129730000    3
 129740000    5
 129750000    4
 129760000    3
 129770000    4
 129780000    4
 129790000    7
 129800000    7
 129810000    5
 129820000    8
 129830000    5
 129840000    4
 129850000    3
 129860000    3
 129870000    6
 129880000    5
 129890000    5
 129900000    3
 129910000    5
 129920000    3
 129930000    2
 129940000    5
 129950000    6
 129960000    3
 129970000    4
 129980000    3
 129990000    4
 130000000    4
 130010000    4
 130020000    3
 130030000    3
 130040000    3
 130050000    5
 130060000    5
 130070000    3
 130080000    2
 130090000    6
 130100000    3
 130110000    3
 130120000    3
 130130000    3
 130140000    2
 130150000    3
 130160000    3
 130170000    3
 130180000    3
 130190000    5
 130200000    3
 130210000    3
 130220000    3
 130230000    4
 130240000    4
 130250000    5
 130260000    5
 130270000    5
 130280000    5
 130290000    3
 130300000    4
 130310000    2
 130320000   12
 130330000    4
 130340000    4
 130350000    5
 130360000    3
 130370000    3
 130380000    2
 130390000    2
 130400000    3
 130410000    3
 130420000    4
 130430000    3
 130440000    3
 130450000    5
 130460000    5
 130470000    3
 130480000    4
 130490000    3
 130500000    5
 130510000    3
 130520000    2
 130530000    4
 130540000    3
 130550000    4
 130560000    3
 130570000    3
 130580000    4
 130590000    4
 130600000    3
 130610000    2
 130620000    4
 130630000    3
 130640000    3
 130650000    3
 130660000    4
 130670000    4
 130680000    3
 130690000    4
 130700000    5
 130710000    3
 130720000    5
 130730000    4
 130740000    3
 130750000    4
 130760000    6
 130770000    4
 130780000    5
 130790000    4
 130800000    3
 130810000    2
 130820000    3
 130830000    3
 130840000    3
 130850000    2
 130860000    5
 130870000    4
 130880000    4
 130890000    3
 130900000    4
 130910000    3
 130920000    4
 130930000    5
 130940000    4
 130950000    5
 130960000    4
 130970000    3
 130980000    4
 130990000    3
 131000000    4
 131010000    3
 131020000    3
 131030000    2
 131040000    3
 131050000    3
 131060000    4
 131070000    3
 131080000    4
 131090000    3
 131100000    2
 131110000    3
 131120000    3
 131130000    2
 131140000    3
 131150000    2
 131160000    3
 131170000    4
 131180000    3
 131190000    4
 131200000    2
 131210000    3
 131220000    5
 131230000    3
 131240000    3
 131250000    3
 131260000    3
 131270000    7
 131280000    3
 131290000    4
 131300000    3
 131310000    4
 131320000    4
 131330000    5
 131340000    5
 131350000    4
 131360000    4
 131370000    9
 131380000    8
 131390000    3
 131400000    5
 131410000    3
 131420000    5
 131430000    7
 131440000    7
 131450000    6
 131460000    7
 131470000    5
 131480000    4
 131490000    8
 131500000    4
 131510000    4
 131520000    2
 131530000    3
 131540000    3
 131550000    2
 131560000    3
 131570000    3
 131580000    4
 131590000    2
 131600000    2
 131610000    5
 131620000    3
 131630000    3
 131640000    3
 131650000    3
 131660000    2
 131670000   10
 131680000    3
 131690000    5
 131700000    3
 131710000    4
 131720000    4
 131730000    3
 131740000    3
 131750000    5
 131760000    5
 131770000    4
 131780000    2
 131790000    3
 131800000    4
 131810000    3
 131820000    7
 131830000    5
 131840000    5
 131850000    4
 131860000    3
 131870000    4
 131880000    6
 131890000    3
 131900000    3
 131910000    5
 131920000    5
 131930000    3
 131940000    3
 131950000    2
 131960000    3
 131970000    3
 131980000    3
 131990000    2
 132000000    4
 132010000    3
 132020000    4
 132030000    2
 132040000    5
 132050000    4
 132060000    4
 132070000    2
 132080000    2
 132090000    2
 132100000    3
 132110000    3
 132120000    3
 132130000    3
 132140000    2
 132150000    3
 132160000    2
 132170000    6
 132180000    3
 132190000    3
 132200000    4
 132210000    2
 132220000    3
 132230000    3
 132240000    3
 132250000    4
 132260000    2
 132270000    3
 132280000    2
 132290000    4
 132300000    4
 132310000    3
 132320000    3
 132330000    3
 132340000    4
 132350000    3
 132360000    5
 132370000    7
 132380000    3
 132390000    6
 132400000    3
 132410000    2
 132420000    4
 132430000    3
 132440000    4
 132450000    3
 132460000    2
 132470000    3
 132480000    3
 132490000    6
 132500000    4
 132510000    3
 132520000    4
 132530000    3
 132540000    4
 132550000    2
 132560000    3
 132570000    3
 132580000    3
 132590000    4
 132600000    3
 132610000    3
 132620000    2
 132630000    3
 132640000    3
 132650000    3
 132660000    2
 132670000    2
 132680000    3
 132690000    3
 132700000    3
 132710000    2
 132720000    3
 132730000    4
 132740000    3
 132750000    3
 132760000    3
 132770000    3
 132780000    3
 132790000    5
 132800000    3
 132810000    4
 132820000    3
 132830000    3
 132840000    3
 132850000    3
 132860000    4
 132870000    3
 132880000    3
 132890000    4
 132900000    3
 132910000    4
 132920000    3
 132930000    2
 132940000    3
 132950000    3
 132960000    3
 132970000    3
 132980000    3
 132990000    3
 133000000    3
 133010000    4
 133020000    3
 133030000    3
 133040000    5
 133050000    3
 133060000    2
 133070000    2
 133080000    4
 133090000    3
 133100000    5
 133110000    4
 133120000    4
 133130000    3
 133140000    3
 133150000    4
 133160000    3
 133170000    2
 133180000    2
 133190000    3
 133200000    3
 133210000    2
 133220000    3
 133230000    2
 133240000    2
 133250000    3
 133260000    2
 133270000    3
 133280000    4
 133290000    3
 133300000    2
 133310000    4
 133320000    3
 133330000    3
 133340000    3
 133350000    3
 133360000    3
 133370000    3
 133380000    3
 133390000    3
 133400000    4
 133410000    3
 133420000    3
 133430000    3
 133440000    3
 133450000    5
 133460000    4
 133470000    8
 133480000    3
 133490000    2
 133500000    3
 133510000    3
 133520000    3
 133530000    3
 133540000    3
 133550000    4
 133560000    3
 133570000    2
 133580000    2
 133590000    3
 133600000    2
 133610000    6
 133620000    3
 133630000    3
 133640000    3
 133650000    5
 133660000    3
 133670000    4
 133680000    3
 133690000    3
 133700000    4
 133710000    4
 133720000    4
 133730000    3
 133740000    4
 133750000    3
 133760000    3
 133770000    3
 133780000    2
 133790000    2
 133800000    3
 133810000    3
 133820000    2
 133830000    3
 133840000    2
 133850000    2
 133860000   12
 133870000    3
 133880000    5
 133890000    3
 133900000    5
 133910000    4
 133920000    5
 133930000    3
 133940000    3
 133950000    3
 133960000    3
 133970000    3
 133980000    2
 133990000    2
 134000000    2
 134010000    3
 134020000    3
 134030000    3
 134040000    3
 134050000    3
 134060000    4
 134070000    4
 134080000    3
 134090000    3
 134100000    4
 134110000    3
 134120000    3
 134130000    3
 134140000    4
 134150000    2
 134160000    3
 134170000    3
 134180000    3
 134190000    2
 134200000    3
 134210000    5
 134220000    3
 134230000    7
 134240000    2
 134250000    4
 134260000    3
 134270000    3
 134280000    3
 134290000    3
 134300000    3
 134310000    5
 134320000    5
 134330000    2
 134340000    9
 134350000    3
 134360000    2
 134370000    4
 134380000    5
 134390000    3
 134400000    3
 134410000    4
 134420000    4
 134430000    5
 134440000    5
 134450000    4
 134460000    4
 134470000    4
 134480000    4
 134490000    4
 134500000    3
 134510000    5
 134520000    4
 134530000    4
 134540000    5
 134550000    3
 134560000    5
 134570000    3
 134580000    4
 134590000    3
 134600000    4
 134610000    3
 134620000    4
 134630000    3
 134640000    3
 134650000    3
 134660000    4
 134670000    5
 134680000    3
 134690000    3
 134700000    3
 134710000    3
 134720000    3
 134730000    4
 134740000    3
 134750000    4
 134760000    3
 134770000    4
 134780000    3
 134790000    4
 134800000    3
 134810000    2
 134820000    3
 134830000    4
 134840000    3
 134850000    3
 134860000    3
 134870000    3
 134880000    4
 134890000    6
 134900000    3
 134910000    3
 134920000    4
 134930000    2
 134940000    3
 134950000    3
 134960000    3
 134970000    3
 134980000    4
 134990000    4
 135000000    3
 135010000    3
 135020000    3
 135030000    3
 135040000    2
 135050000    4
 135060000    3
 135070000    3
 135080000    4
 135090000    3
 135100000    3
 135110000    4
 135120000    3
 135130000    3
 135140000    2
 135150000    3
 135160000    4
 135170000    3
 135180000    2
 135190000    2
 135200000    5
 135210000    5
 135220000    5
 135230000    2
 135240000    3
 135250000    2
 135260000    3
 135270000    3
 135280000    3
 135290000    2
 135300000    5
 135310000    5
 135320000    3
 135330000    4
 135340000    3
 135350000    4
 135360000    5
 135370000    5
 135380000    3
 135390000    3
 135400000    2
 135410000    3
 135420000    3
 135430000    3
 135440000    6
 135450000    2
 135460000    5
 135470000    2
 135480000    4
 135490000    3
 135500000    3
 135510000    2
 135520000    3
 135530000    3
 135540000    2
 135550000    4
 135560000    5
 135570000    3
 135580000    4
 135590000    6
 135600000    2
 135610000    2
 135620000    4
 135630000    3
 135640000    3
 135650000    3
 135660000    3
 135670000    3
 135680000    3
 135690000    3
 135700000    4
 135710000    3
 135720000    3
 135730000   11
 135740000   13
 135750000    9
 135760000    7
 135770000    6
 135780000    5
 135790000    4
 135800000    4
 135810000    4
 135820000    3
 135830000    3
 135840000    8
 135850000   13
 135860000    4
 135870000    5
 135880000    5
 135890000    3
 135900000    2
 135910000    4
 135920000    4
 135930000    4
 135940000    3
 135950000    4
 135960000    3
 135970000    3
 135980000    3
 135990000    5
 136000000    3
 136010000    3
 136020000    3
 136030000    3
 136040000    2
 136050000    3
 136060000    3
 136070000    3
 136080000    3
 136090000    4
 136100000    4
 136110000    4
 136120000    2
 136130000    3
 136140000    9
 136150000    5
 136160000    3
 136170000    3
 136180000    2
 136190000    4
 136200000    3
 136210000    3
 136220000    3
 136230000    5
 136240000    4
 136250000    3
 136260000    3
 136270000    5
 136280000    4
 136290000    5
 136300000    3
 136310000    2
 136320000    7
 136330000    4
 136340000    3
 136350000    5
 136360000    3
 136370000    2
 136380000    3
 136390000    4
 136400000    2
 136410000    3
 136420000    4
 136430000    3
 136440000    4
 136450000    3
 136460000    2
 136470000    3
 136480000    2
 136490000    3
 136500000    2
 136510000    4
 136520000    4
 136530000    3
 136540000    4
 136550000    4
 136560000    4
 136570000    3
 136580000    2
 136590000    3
 136600000    3
 136610000    4
 136620000    3
 136630000    3
 136640000    3
 136650000    3
 136660000    5
 136670000    3
 136680000    3
 136690000    3
 136700000    4
 136710000    4
 136720000    3
 136730000    3
 136740000    3
 136750000    3
 136760000    3
 136770000    4
 136780000    5
 136790000    5
 136800000    7
 136810000    2
 136820000    3
 136830000    3
 136840000    4
 136850000    3
 136860000   10
 136870000    6
 136880000    4
 136890000    2
 136900000    3
 136910000    3
 136920000    4
 136930000    4
 136940000    5
 136950000    4
 136960000    4
 136970000    2
 136980000    4
 136990000    3
 137000000    2
 137010000    3
 137020000    3
 137030000    2
 137040000    3
 137050000    3
 137060000    6
 137070000    5
 137080000    4
 137090000    3
 137100000    3
 137110000    3
 137120000    3
 137130000    3
 137140000    3
 137150000    4
 137160000    3
 137170000    3
 137180000    3
 137190000    2
 137200000    4
 137210000    3
 137220000    4
 137230000    3
 137240000    3
 137250000    4
 137260000    3
 137270000    3
 137280000    3
 137290000    4
 137300000    3
 137310000    3
 137320000    3
 137330000    3
 137340000    3
 137350000    3
 137360000    3
 137370000    3
 137380000    3
 137390000    4
 137400000    3
 137410000    4
 137420000    3
 137430000    4
 137440000    3
 137450000    4
 137460000    4
 137470000    3
 137480000    3
 137490000    5
 137500000    2
 137510000    3
 137520000    2
 137530000    3
 137540000    4
 137550000    4
 137560000    3
 137570000    3
 137580000    3
 137590000    2
 137600000    5
 137610000    3
 137620000    2
 137630000    3
 137640000    4
 137650000    4
 137660000    6
 137670000    3
 137680000    3
 137690000    3
 137700000    3
 137710000    3
 137720000    4
 137730000    5
 137740000    5
 137750000    4
 137760000    4
 137770000    3
 137780000    4
 137790000    3
 137800000    4
 137810000    4
 137820000    4
 137830000    2
 137840000    4
 137850000    2
 137860000    3
 137870000    3
 137880000    3
 137890000    5
 137900000    3
 137910000    3
 137920000    2
 137930000    3
 137940000    3
 137950000    7
 137960000    2
 137970000    7
 137980000    5
 137990000    3
 138000000    2
 138010000    3
 138020000    4
 138030000    2
 138040000    3
 138050000    3
 138060000    3
 138070000    2
 138080000    5
 138090000    5
 138100000    2
 138110000    3
 138120000    3
 138130000    2
 138140000    5
 138150000    4
 138160000    3
 138170000    3
 138180000    4
 138190000    3
 138200000    3
 138210000    4
 138220000    4
 138230000    3
 138240000    6
 138250000    3
 138260000    2
 138270000    5
 138280000    3
 138290000    3
 138300000    3
 138310000    5
 138320000    6
 138330000    3
 138340000    3
 138350000    9
 138360000    3
 138370000    7
 138380000    3
 138390000    5
 138400000    3
 138410000    3
 138420000    6
 138430000    9
 138440000    9
 138450000    9
 138460000    8
 138470000    4
 138480000    3
 138490000    3
 138500000    3
 138510000    4
 138520000    2
 138530000    3
 138540000    3
 138550000    3
 138560000    3
 138570000    2
 138580000    3
 138590000    3
 138600000    3
 138610000    3
 138620000    3
 138630000    3
 138640000    3
 138650000    3
 138660000    3
 138670000    3
 138680000    3
 138690000    2
 138700000    3
 138710000    3
 138720000    3
 138730000    5
 138740000    3
 138750000    3
 138760000    3
 138770000    4
 138780000    3
 138790000    3
 138800000    3
 138810000    4
 138820000    3
 138830000    4
 138840000    2
 138850000    9
 138860000    8
 138870000    3
 138880000    4
 138890000    2
 138900000    3
 138910000    3
 138920000    4
 138930000    6
 138940000    3
 138950000    3
 138960000    3
 138970000    3
 138980000    4
 138990000    3
 139000000    3
 139010000    2
 139020000    3
 139030000    6
 139040000    3
 139050000    2
 139060000    4
 139070000    3
 139080000    3
 139090000    3
 139100000    3
 139110000    3
 139120000    4
 139130000    5
 139140000    2
 139150000    3
 139160000    3
 139170000    4
 139180000    3
 139190000    3
 139200000    5
 139210000    3
 139220000    3
 139230000    3
 139240000    6
 139250000    2
 139260000    3
 139270000    2
 139280000    4
 139290000    4
 139300000    4
 139310000    4
 139320000    3
 139330000    3
 139340000    3
 139350000    3
 139360000    8
 139370000    3
 139380000    3
 139390000    4
 139400000    3
 139410000    4
 139420000    5
 139430000    4
 139440000    4
 139450000    2
 139460000    3
 139470000    3
 139480000    4
 139490000    4
 139500000    4
 139510000    4
 139520000    3
 139530000    3
 139540000    3
 139550000    4
 139560000    3
 139570000    5
 139580000    3
 139590000    3
 139600000    3
 139610000    3
 139620000    4
 139630000    2
 139640000    3
 139650000    4
 139660000    2
 139670000    3
 139680000    3
 139690000    3
 139700000    3
 139710000    3
 139720000    4
 139730000    3
 139740000    3
 139750000    2
 139760000    5
 139770000    3
 139780000    3
 139790000    3
 139800000    2
 139810000    3
 139820000    3
 139830000    3
 139840000    4
 139850000    3
 139860000    2
 139870000    3
 139880000    3
 139890000    3
 139900000    4
 139910000    3
 139920000    3
 139930000    3
 139940000    4
 139950000    2
 139960000    4
 139970000    2
 139980000    3
 139990000    3
 140000000    3
 140010000   10
 140020000    2
 140030000    4
 140040000    2
 140050000    3
 140060000    4
 140070000    2
 140080000    4
 140090000    3
 140100000    3
 140110000    3
 140120000    3
 140130000    2
 140140000    2
 140150000    4
 140160000    6
 140170000    3
 140180000    2
 140190000    4
 140200000    3
 140210000    3
 140220000    3
 140230000    3
 140240000    3
 140250000    3
 140260000    3
 140270000    2
 140280000    3
 140290000    3
 140300000    3
 140310000    3
 140320000    3
 140330000    3
 140340000    4
 140350000    3
 140360000    4
 140370000    3
 140380000    5
 140390000    2
 140400000    2
 140410000    3
 140420000    3
 140430000    3
 140440000    5
 140450000    3
 140460000    3
 140470000    3
 140480000    3
 140490000    3
 140500000    4
 140510000    3
 140520000    3
 140530000    4
 140540000    3
 140550000    3
 140560000    2
 140570000    2
 140580000    4
 140590000    3
 140600000    3
 140610000    3
 140620000    2
 140630000    4
 140640000    3
 140650000    3
 140660000    4
 140670000    2
 140680000    3
 140690000    3
 140700000    3
 140710000    3
 140720000    3
 140730000    3
 140740000    3
 140750000    3
 140760000    3
 140770000    4
 140780000    3
 140790000    3
 140800000    3
 140810000    3
 140820000    3
 140830000    3
 140840000    3
 140850000    4
 140860000    3
 140870000    2
 140880000    3
 140890000    4
 140900000    3
 140910000    3
 140920000    3
 140930000    3
 140940000    2
 140950000    2
 140960000    3
 140970000    3
 140980000    2
 140990000    3
 141000000    3
 141010000    3
 141020000    3
 141030000    3
 141040000    3
 141050000    4
 141060000    4
 141070000    3
 141080000    3
 141090000    3
 141100000    4
 141110000    3
 141120000    3
 141130000    4
 141140000    3
 141150000    6
 141160000    4
 141170000    3
 141180000    2
 141190000    4
 141200000    3
 141210000    5
 141220000    3
 141230000    2
 141240000    5
 141250000    3
 141260000    3
 141270000    4
 141280000    3
 141290000    3
 141300000    2
 141310000    3
 141320000    3
 141330000    5
 141340000    4
 141350000    3
 141360000    5
 141370000    4
 141380000    4
 141390000    2
 141400000    3
 141410000    3
 141420000    5
 141430000    2
 141440000    3
 141450000    3
 141460000    4
 141470000    3
 141480000    5
 141490000    4
 141500000    3
 141510000    4
 141520000    7
 141530000    2
 141540000    6
 141550000    4
 141560000    5
 141570000    6
 141580000    3
 141590000    3
 141600000    3
 141610000    2
 141620000    5
 141630000    4
 141640000    4
 141650000    3
 141660000    2
 141670000    3
 141680000    4
 141690000    3
 141700000    3
 141710000    2
 141720000    3
 141730000    3
 141740000    3
 141750000    3
 141760000    3
 141770000    5
 141780000    2
 141790000    3
 141800000    4
 141810000    3
 141820000    3
 141830000    5
 141840000    5
 141850000    3
 141860000    5
 141870000    3
 141880000    7
 141890000    5
 141900000    2
 141910000    3
 141920000    3
 141930000    3
 141940000    3
 141950000    3
 141960000    3
 141970000    3
 141980000    3
 141990000    3
 142000000    3
 142010000    3
 142020000    4
 142030000    3
 142040000    4
 142050000    4
 142060000    4
 142070000    4
 142080000    4
 142090000    4
 142100000    3
 142110000    3
 142120000    4
 142130000    2
 142140000    2
 142150000    4
 142160000    3
 142170000    3
 142180000    3
 142190000    3
 142200000    2
 142210000    4
 142220000    4
 142230000    3
 142240000    3
 142250000    4
 142260000    3
 142270000    3
 142280000    3
 142290000    2
 142300000    2
 142310000    3
 142320000    7
 142330000    4
 142340000    3
 142350000    3
 142360000    2
 142370000    5
 142380000    3
 142390000    3
 142400000    3
 142410000    3
 142420000    3
 142430000    3
 142440000    5
 142450000    3
 142460000    4
 142470000    5
 142480000    5
 142490000    3
 142500000    3
 142510000    3
 142520000    4
 142530000    4
 142540000    5
 142550000    3
 142560000    5
 142570000    3
 142580000    3
 142590000    4
 142600000    3
 142610000    4
 142620000    3
 142630000    4
 142640000    4
 142650000    4
 142660000    3
 142670000    3
 142680000    5
 142690000    6
 142700000    2
 142710000    5
 142720000    4
 142730000    4
 142740000    3
 142750000    4
 142760000    5
 142770000    3
 142780000    3
 142790000    3
 142800000    2
 142810000    2
 142820000    4
 142830000    3
 142840000    3
 142850000    2
 142860000    3
 142870000    3
 142880000    2
 142890000    3
 142900000    2
 142910000    4
 142920000   10
 142930000    4
 142940000    9
 142950000    7
 142960000    5
 142970000    6
 142980000    8
 142990000    4
 143000000    8
 143010000    5
 143020000    3
 143030000    2
 143040000    3
 143050000    3
 143060000    4
 143070000    4
 143080000    6
 143090000    3
 143100000    2
 143110000    3
 143120000    4
 143130000    2
 143140000    4
 143150000    3
 143160000    8
 143170000    4
 143180000    5
 143190000    4
 143200000    4
 143210000    4
 143220000    2
 143230000    3
 143240000    2
 143250000    5
 143260000    3
 143270000    3
 143280000    3
 143290000    3
 143300000    2
 143310000    3
 143320000    3
 143330000    3
 143340000    4
 143350000    4
 143360000    2
 143370000    3
 143380000    3
 143390000    2
 143400000    4
 143410000    2
 143420000    4
 143430000    4
 143440000    6
 143450000    3
 143460000    3
 143470000    6
 143480000    4
 143490000    3
 143500000    3
 143510000    2
 143520000    3
 143530000    7
 143540000    3
 143550000    3
 143560000    3
 143570000    3
 143580000    2
 143590000    3
 143600000    4
 143610000    3
 143620000    2
 143630000    3
 143640000    3
 143650000    4
 143660000    3
 143670000    3
 143680000    3
 143690000    3
 143700000    4
 143710000    4
 143720000    3
 143730000    6
 143740000    2
 143750000    3
 143760000    3
 143770000    4
 143780000    3
 143790000    2
 143800000    3
 143810000    2
 143820000    3
 143830000    3
 143840000    3
 143850000    4
 143860000    3
 143870000    3
 143880000    3
 143890000    5
 143900000    3
 143910000    3
 143920000    4
 143930000    2
 143940000    4
 143950000    3
 143960000    2
 143970000    5
 143980000    3
 143990000    3
 144000000    3
 144010000    5
 144020000    5
 144030000    3
 144040000    3
 144050000    3
 144060000    3
 144070000    3
 144080000    2
 144090000   11
 144100000    3
 144110000    4
 144120000    5
 144130000    3
 144140000    3
 144150000    3
 144160000    3
 144170000    4
 144180000    2
 144190000    3
 144200000    3
 144210000    3
 144220000    4
 144230000    3
 144240000    3
 144250000    2
 144260000    3
 144270000    3
 144280000    3
 144290000    2
 144300000    3
 144310000    3
 144320000    3
 144330000    3
 144340000    3
 144350000    2
 144360000    5
 144370000    2
 144380000    3
 144390000    2
 144400000    3
 144410000    3
 144420000    6
 144430000    2
 144440000    2
 144450000    3
 144460000    3
 144470000    3
 144480000    3
 144490000    6
 144500000    3
 144510000    6
 144520000    3
 144530000    3
 144540000    3
 144550000    3
 144560000    3
 144570000    6
 144580000    3
 144590000    3
 144600000    3
 144610000    5
 144620000    3
 144630000    4
 144640000    3
 144650000    4
 144660000    4
 144670000    2
 144680000    4
 144690000    3
 144700000    4
 144710000    4
 144720000    3
 144730000    3
 144740000    3
 144750000    3
 144760000    3
 144770000    5
 144780000    4
 144790000    3
 144800000    4
 144810000    3
 144820000    4
 144830000    2
 144840000    3
 144850000    4
 144860000    3
 144870000    5
 144880000    5
 144890000    4
 144900000    4
 144910000    5
 144920000    5
 144930000    4
 144940000    5
 144950000    4
 144960000    4
 144970000    5
 144980000    3
 144990000    3
 145000000    3
 145010000   10
 145020000    6
 145030000    2
 145040000    3
 145050000    2
 145060000    4
 145070000    3
 145080000    6
 145090000    3
 145100000    3
 145110000    3
 145120000    3
 145130000    2
 145140000    4
 145150000    6
 145160000    2
 145170000    3
 145180000    2
 145190000    4
 145200000    2
 145210000    2
 145220000    2
 145230000    3
 145240000    3
 145250000    3
 145260000    3
 145270000    3
 145280000    3
 145290000    3
 145300000    3
 145310000    3
 145320000    3
 145330000    2
 145340000    4
 145350000    4
 145360000    3
 145370000    3
 145380000    3
 145390000    3
 145400000    4
 145410000    3
 145420000    3
 145430000    6
 145440000    4
 145450000    5
 145460000    3
 145470000    3
 145480000    3
 145490000    3
 145500000    4
 145510000    4
 145520000    4
 145530000    4
 145540000    3
 145550000    4
 145560000    3
 145570000    3
 145580000    4
 145590000    4
 145600000    3
 145610000    3
 145620000    4
 145630000    3
 145640000    3
 145650000    3
 145660000    5
 145670000    4
 145680000    3
 145690000    3
 145700000    3
 145710000    3
 145720000    3
 145730000    3
 145740000    3
 145750000    3
 145760000    3
 145770000    2
 145780000    3
 145790000    4
 145800000    3
 145810000    3
 145820000    3
 145830000    4
 145840000    4
 145850000    6
 145860000    4
 145870000    8
 145880000    4
 145890000    2
 145900000    3
 145910000    4
 145920000    2
 145930000    3
 145940000    4
 145950000    4
 145960000    4
 145970000    3
 145980000    3
 145990000    3
 146000000    3
 146010000    3
 146020000    4
 146030000    3
 146040000    5
 146050000    3
 146060000    2
 146070000    5
 146080000    3
 146090000    3
 146100000    3
 146110000    3
 146120000    4
 146130000    3
 146140000    3
 146150000    5
 146160000    3
 146170000    2
 146180000    3
 146190000    4
 146200000    4
 146210000    3
 146220000    4
 146230000    6
 146240000    3
 146250000    3
 146260000    5
 146270000    4
 146280000    2
 146290000    3
 146300000    4
 146310000    4
 146320000    4
 146330000    3
 146340000    3
 146350000    3
 146360000    5
 146370000    4
 146380000    4
 146390000    4
 146400000    4
 146410000    3
 146420000    2
 146430000    4
 146440000    4
 146450000    3
 146460000    3
 146470000    3
 146480000    3
 146490000    3
 146500000    4
 146510000    3
 146520000    2
 146530000    2
 146540000    2
 146550000    4
 146560000    4
 146570000    6
 146580000    4
 146590000    6
 146600000    3
 146610000    3
 146620000    2
 146630000    3
 146640000    3
 146650000    6
 146660000    4
 146670000    2
 146680000    4
 146690000    3
 146700000    2
 146710000    2
 146720000    4
 146730000    4
 146740000    5
 146750000    3
 146760000    3
 146770000    3
 146780000    3
 146790000    3
 146800000    6
 146810000    2
 146820000    2
 146830000    3
 146840000    4
 146850000    4
 146860000    7
 146870000    3
 146880000    2
 146890000    3
 146900000    3
 146910000    3
 146920000    5
 146930000    3
 146940000    5
 146950000    5
 146960000    3
 146970000    3
 146980000    4
 146990000    4
 147000000    3
 147010000    3
 147020000    3
 147030000    3
 147040000    3
 147050000    3
 147060000    2
 147070000    3
 147080000    3
 147090000    3
 147100000    7
 147110000    4
 147120000    6
 147130000    3
 147140000    3
 147150000    4
 147160000    3
 147170000    4
 147180000    3
 147190000    7
 147200000    3
 147210000    6
 147220000    4
 147230000    3
 147240000    2
 147250000    3
 147260000    3
 147270000    3
 147280000    2
 147290000    5
 147300000    4
 147310000    3
 147320000    2
 147330000    5
 147340000    4
 147350000    7
 147360000    6
 147370000    3
 147380000    2
 147390000    5
 147400000    2
 147410000    3
 147420000    3
 147430000    2
 147440000    4
 147450000    3
 147460000    3
 147470000    4
 147480000    3
 147490000    3
 147500000    3
 147510000    3
 147520000    3
 147530000    3
 147540000    3
 147550000    3
 147560000    2
 147570000    4
 147580000    3
 147590000    2
 147600000    3
 147610000    3
 147620000    3
 147630000    3
 147640000    3
 147650000    3
 147660000    6
 147670000    3
 147680000    2
 147690000    2
 147700000    3
 147710000    3
 147720000    4
 147730000    4
 147740000    8
 147750000    3
 147760000    3
 147770000    2
 147780000    4
 147790000    5
 147800000    4
 147810000    5
 147820000    3
 147830000    3
 147840000    3
 147850000    5
 147860000    3
 147870000    3
 147880000    3
 147890000    3
 147900000    3
 147910000    3
 147920000    2
 147930000    3
 147940000    4
 147950000    3
 147960000    4
 147970000    2
 147980000    3
 147990000    3
 148000000    3
 148010000    3
 148020000    3
 148030000    3
 148040000    2
 148050000    3
 148060000    4
 148070000    8
 148080000    4
 148090000    3
 148100000    3
 148110000    4
 148120000    3
 148130000    4
 148140000    4
 148150000    4
 148160000    2
 148170000    3
 148180000    3
 148190000    3
 148200000    4
 148210000    4
 148220000    3
 148230000    3
 148240000    3
 148250000    4
 148260000    3
 148270000    4
 148280000    3
 148290000    4
 148300000    4
 148310000    2
 148320000    3
 148330000    3
 148340000    4
 148350000    2
 148360000    5
 148370000    2
 148380000    4
 148390000    3
 148400000    3
 148410000    3
 148420000    3
 148430000    3
 148440000    3
 148450000    3
 148460000    4
 148470000    5
 148480000    5
 148490000    6
 148500000    5
 148510000    2
 148520000    5
 148530000    6
 148540000    3
 148550000    3
 148560000    3
 148570000    4
 148580000    4
 148590000    3
 148600000    3
 148610000    5
 148620000    4
 148630000    4
 148640000    3
 148650000    4
 148660000    3
 148670000    2
 148680000    3
 148690000    4
 148700000    3
 148710000    4
 148720000    4
 148730000    3
 148740000    3
 148750000    3
 148760000    3
 148770000    3
 148780000    3
 148790000    2
 148800000    3
 148810000    4
 148820000    3
 148830000    3
 148840000    3
 148850000    3
 148860000    3
 148870000    5
 148880000    2
 148890000    3
 148900000    3
 148910000    4
 148920000    3
 148930000    3
 148940000    2
 148950000    3
 148960000    3
 148970000    3
 148980000    3
 148990000    4
 149000000    2
 149010000    2
 149020000    3
 149030000    5
 149040000    3
 149050000    3
 149060000    3
 149070000    2
 149080000    6
 149090000    8
 149100000    5
 149110000    6
 149120000    3
 149130000    2
 149140000    3
 149150000    3
 149160000    3
 149170000    3
 149180000    3
 149190000    4
 149200000    3
 149210000    2
 149220000    5
 149230000    4
 149240000    3
 149250000    3
 149260000    5
 149270000    3
 149280000    3
 149290000    3
 149300000    6
 149310000    3
 149320000    4
 149330000    3
 149340000    4
 149350000    2
 149360000    3
 149370000    4
 149380000    2
 149390000    4
 149400000    3
 149410000    3
 149420000    3
 149430000    3
 149440000    5
 149450000    4
 149460000    3
 149470000    5
 149480000    4
 149490000    3
 149500000    4
 149510000    4
 149520000    3
 149530000    4
 149540000    3
 149550000    3
 149560000    3
 149570000    3
 149580000    4
 149590000    4
 149600000    4
 149610000    4
 149620000    3
 149630000    3
 149640000    4
 149650000    2
 149660000    3
 149670000    4
 149680000    3
 149690000    2
 149700000    3
 149710000    3
 149720000    2
 149730000    3
 149740000    3
 149750000    4
 149760000    3
 149770000    3
 149780000    3
 149790000    4
 149800000    3
 149810000    4
 149820000    3
 149830000    3
 149840000    3
 149850000    3
 149860000    3
 149870000    2
 149880000    5
 149890000    6
 149900000    2
 149910000    3
 149920000    3
 149930000    3
 149940000    4
 149950000    2
 149960000    3
 149970000    2
 149980000    3
 149990000    3
 150000000    2
 150000000    2
 150010000    3
 150020000    2
 150030000    4
 150040000    2
 150050000    4
 150060000    3
 150070000    3
 150080000    3
 150090000    3
 150100000    3
 150110000    3
 150120000    3
 150130000    3
 150140000    3
 150150000    3
 150160000    4
 150170000    3
 150180000    3
 150190000    5
 150200000    4
 150210000    3
 150220000    3
 150230000    3
 150240000    3
 150250000    3
 150260000    3
 150270000    3
 150280000    3
 150290000    3
 150300000    4
 150310000    4
 150320000    2
 150330000    2
 150340000    3
 150350000    5
 150360000    2
 150370000    4
 150380000    4
 150390000    5
 150400000    3
 150410000    3
 150420000    5
 150430000    3
 150440000    3
 150450000    3
 150460000    2
 150470000    4
 150480000    4
 150490000    4
 150500000    3
 150510000    3
 150520000    4
 150530000    2
 150540000    2
 150550000    4
 150560000    3
 150570000    3
 150580000    4
 150590000    3
 150600000    4
 150610000    6
 150620000    3
 150630000    4
 150640000    2
 150650000    4
 150660000    3
 150670000    4
 150680000    3
 150690000    5
 150700000    3
 150710000    3
 150720000    5
 150730000    3
 150740000    3
 150750000    2
 150760000    3
 150770000    3
 150780000    4
 150790000    2
 150800000    3
 150810000    3
 150820000    3
 150830000    4
 150840000    2
 150850000    3
 150860000    4
 150870000    3
 150880000    2
 150890000    3
 150900000    3
 150910000    3
 150920000    3
 150930000    2
 150940000    2
 150950000    4
 150960000    3
 150970000    3
 150980000    3
 150990000    3
 151000000    3
 151010000    3
 151020000    3
 151030000    4
 151040000    3
 151050000    4
 151060000    2
 151070000    3
 151080000    3
 151090000    3
 151100000    3
 151110000    3
 151120000    3
 151130000    2
 151140000    3
 151150000    3
 151160000    3
 151170000    3
 151180000    3
 151190000    3
 151200000    4
 151210000    2
 151220000    3
 151230000    3
 151240000    4
 151250000    6
 151260000    3
 151270000    3
 151280000    6
 151290000    8
 151300000    5
 151310000    4
 151320000    6
 151330000    4
 151340000    4
 151350000    6
 151360000    3
 151370000    4
 151380000    2
 151390000    4
 151400000    5
 151410000    3
 151420000    3
 151430000    2
 151440000    3
 151450000    2
 151460000    2
 151470000    2
 151480000    2
 151490000    3
 151500000    6
 151510000    3
 151520000    3
 151530000    3
 151540000    6
 151550000    3
 151560000    2
 151570000    4
 151580000    3
 151590000    6
 151600000    2
 151610000    3
 151620000    3
 151630000    4
 151640000    4
 151650000    3
 151660000    4
 151670000    3
 151680000    3
 151690000    5
 151700000    4
 151710000    3
 151720000    7
 151730000    2
 151740000    4
 151750000    4
 151760000    3
 151770000    4
 151780000    5
 151790000    6
 151800000    4
 151810000    4
 151820000    5
 151830000    2
 151840000    3
 151850000    2
 151860000    4
 151870000    3
 151880000    4
 151890000    7
 151900000    3
 151910000    3
 151920000    3
 151930000    2
 151940000    2
 151950000    2
 151960000    2
 151970000    6
 151980000    3
 151990000    2
 152000000    3
 152010000    4
 152020000    5
 152030000    4
 152040000    3
 152050000    3
 152060000    3
 152070000    5
 152080000    3
 152090000    3
 152100000    3
 152110000    3
 152120000   10
 152130000    4
 152140000    3
 152150000    3
 152160000    3
 152170000    4
 152180000    4
 152190000    3
 152200000    4
 152210000    3
 152220000    4
 152230000    4
 152240000    4
 152250000    3
 152260000    3
 152270000    2
 152280000    5
 152290000    3
 152300000    3
 152310000    3
 152320000    2
 152330000    3
 152340000    5
 152350000    5
 152360000    3
 152370000    3
 152380000    4
 152390000    4
 152400000    3
 152410000    4
 152420000    5
 152430000    3
 152440000    9
 152450000    8
 152460000    3
 152470000    2
 152480000    4
 152490000    3
 152500000    3
 152510000    2
 152520000    3
 152530000    3
 152540000    4
 152550000    3
 152560000    6
 152570000    7
 152580000    6
 152590000    4
 152600000    3
 152610000    3
 152620000    5
 152630000    3
 152640000    3
 152650000    3
 152660000    2
 152670000    4
 152680000    3
 152690000    3
 152700000    3
 152710000    2
 152720000    3
 152730000    4
 152740000    2
 152750000    3
 152760000    5
 152770000    2
 152780000    3
 152790000    3
 152800000    3
 152810000    3
 152820000    4
 152830000    3
 152840000    3
 152850000    3
 152860000    4
 152870000    3
 152880000    3
 152890000    3
 152900000    3
 152910000    4
 152920000    3
 152930000    3
 152940000    3
 152950000    3
 152960000    7
 152970000    6
 152980000    3
 152990000    3
 153000000    3
 153010000    3
 153020000    3
 153030000    3
 153040000    3
 153050000    3
 153060000    3
 153070000    3
 153080000    4
 153090000    4
 153100000    3
 153110000    3
 153120000    4
 153130000    4
 153140000    3
 153150000    3
 153160000    2
 153170000    3
 153180000    4
 153190000    4
 153200000    3
 153210000    2
 153220000    3
 153230000    3
 153240000    3
 153250000    3
 153260000    3
 153270000    3
 153280000    3
 153290000    4
 153300000    4
 153310000    2
 153320000    4
 153330000    3
 153340000    5
 153350000    6
 153360000    4
 153370000    3
 153380000    3
 153390000    4
 153400000    3
 153410000    3
 153420000    3
 153430000    3
 153440000    4
 153450000    5
 153460000    3
 153470000    4
 153480000    3
 153490000    2
 153500000    3
 153510000    3
 153520000    3
 153530000    3
 153540000    2
 153550000    4
 153560000    3
 153570000    3
 153580000    4
 153590000    4
 153600000    3
 153610000    3
 153620000    3
 153630000    4
 153640000    6
 153650000    4
 153660000    4
 153670000    3
 153680000    4
 153690000    3
 153700000    3
 153710000    3
 153720000    3
 153730000    3
 153740000    3
 153750000    5
 153760000    5
 153770000    4
 153780000    3
 153790000    3
 153800000    6
 153810000    2
 153820000    3
 153830000    4
 153840000    3
 153850000    3
 153860000    3
 153870000    3
 153880000    5
 153890000    4
 153900000    3
 153910000    3
 153920000    3
 153930000    3
 153940000    3
 153950000    3
 153960000    2
 153970000    2
 153980000    3
 153990000    2
 154000000    3
 154010000    3
 154020000    4
 154030000    4
 154040000    6
 154050000    4
 154060000    2
 154070000    3
 154080000    3
 154090000    3
 154100000    3
 154110000    3
 154120000    4
 154130000    3
 154140000    3
 154150000    3
 154160000    2
 154170000    3
 154180000    3
 154190000    2
 154200000    3
 154210000    3
 154220000    3
 154230000    2
 154240000    4
 154250000    5
 154260000    3
 154270000    3
 154280000    3
 154290000    3
 154300000    4
 154310000    2
 154320000    4
 154330000    3
 154340000    3
 154350000    3
 154360000    3
 154370000    6
 154380000    4
 154390000    3
 154400000    4
 154410000    3
 154420000    3
 154430000    2
 154440000    3
 154450000    5
 154460000    3
 154470000    5
 154480000    4
 154490000    3
 154500000    3
 154510000    7
 154520000    6
 154530000    3
 154540000    5
 154550000    3
 154560000    4
 154570000    4
 154580000    4
 154590000    3
 154600000    4
 154610000    3
 154620000    4
 154630000    3
 154640000    4
 154650000    2
 154660000    3
 154670000    2
 154680000    3
 154690000    4
 154700000    4
 154710000    3
 154720000    3
 154730000    3
 154740000    3
 154750000    3
 154760000    2
 154770000    3
 154780000    3
 154790000    6
 154800000    4
 154810000    4
 154820000    4
 154830000    4
 154840000    4
 154850000    3
 154860000    2
 154870000    4
 154880000    2
 154890000    2
 154900000    6
 154910000    5
 154920000    4
 154930000    4
 154940000    3
 154950000    7
 154960000    3
 154970000    4
 154980000    3
 154990000    5
 155000000    4
 155010000    7
 155020000    4
 155030000    6
 155040000    3
 155050000    3
 155060000    3
 155070000    3
 155080000    3
 155090000    4
 155100000    3
 155110000    4
 155120000    3
 155130000    4
 155140000    3
 155150000    2
 155160000    3
 155170000    6
 155180000    2
 155190000    7
 155200000    7
 155210000    3
 155220000    3
 155230000    3
 155240000    4
 155250000    5
 155260000    3
 155270000    4
 155280000    3
 155290000    4
 155300000    3
 155310000    3
 155320000    2
 155330000    3
 155340000    2
 155350000    5
 155360000    2
 155370000    3
 155380000    5
 155390000    3
 155400000    2
 155410000    3
 155420000    6
 155430000    2
 155440000    5
 155450000    3
 155460000    4
 155470000    3
 155480000    2
 155490000    2
 155500000    8
 155510000    3
 155520000    3
 155530000    5
 155540000    3
 155550000    4
 155560000    3
 155570000    3
 155580000    3
 155590000    3
 155600000    3
 155610000    3
 155620000    5
 155630000    2
 155640000    2
 155650000    3
 155660000    4
 155670000    5
 155680000    5
 155690000    9
 155700000    9
 155710000    3
 155720000    5
 155730000    8
 155740000    3
 155750000    4
 155760000    4
 155770000    3
 155780000    4
 155790000    6
 155800000    5
 155810000    3
 155820000    3
 155830000    2
 155840000    3
 155850000    3
 155860000    4
 155870000    3
 155880000    3
 155890000    8
 155900000    3
 155910000    3
 155920000    4
 155930000    5
 155940000    5
 155950000    4
 155960000    3
 155970000    5
 155980000    9
 155990000    7
 156000000    5
 156010000    2
 156020000    3
 156030000    3
 156040000    4
 156050000    4
 156060000    3
 156070000    3
 156080000    3
 156090000    5
 156100000    3
 156110000    3
 156120000    3
 156130000    5
 156140000    3
 156150000    2
 156160000    3
 156170000    4
 156180000    4
 156190000    3
 156200000    2
 156210000    3
 156220000    4
 156230000    3
 156240000    3
 156250000    3
 156260000    4
 156270000    3
 156280000    4
 156290000    3
 156300000    3
 156310000    3
 156320000    3
 156330000    3
 156340000    7
 156350000    5
 156360000    4
 156370000    3
 156380000    3
 156390000    2
 156400000    4
 156410000    3
 156420000    3
 156430000    4
 156440000    3
 156450000    4
 156460000    3
 156470000    3
 156480000    2
 156490000    3
 156500000    3
 156510000    3
 156520000    3
 156530000    3
 156540000    4
 156550000    3
 156560000    4
 156570000    3
 156580000    3
 156590000    2
 156600000    3
 156610000    8
 156620000    3
 156630000    5
 156640000    5
 156650000    4
 156660000    7
 156670000    3
 156680000    6
 156690000    3
 156700000    4
 156710000    4
 156720000    3
 156730000    7
 156740000    3
 156750000    3
 156760000    3
 156770000    3
 156780000    7
 156790000    3
 156800000    4
 156810000    3
 156820000    3
 156830000    3
 156840000    2
 156850000    4
 156860000    3
 156870000    3
 156880000    4
 156890000    8
 156900000    3
 156910000    3
 156920000    3
 156930000    3
 156940000    3
 156950000    3
 156960000    4
 156970000    4
 156980000    4
 156990000    4
 157000000    3
 157010000    3
 157020000    2
 157030000    3
 157040000    2
 157050000    3
 157060000    3
 157070000    3
 157080000    3
 157090000    3
 157100000    4
 157110000    3
 157120000    4
 157130000    3
 157140000    3
 157150000    3
 157160000    4
 157170000    3
 157180000    4
 157190000    2
 157200000    5
 157210000    6
 157220000    3
 157230000    3
 157240000    3
 157250000    3
 157260000    3
 157270000    4
 157280000    4
 157290000    2
 157300000    2
 157310000    4
 157320000    3
 157330000    4
 157340000    3
 157350000    4
 157360000    2
 157370000    3
 157380000    3
 157390000    2
 157400000    3
 157410000    2
 157420000    2
 157430000    2
 157440000    3
 157450000    5
 157460000    4
 157470000    2
 157480000    4
 157490000    6
 157500000    8
 157510000    4
 157520000    6
 157530000    3
 157540000    3
 157550000    2
 157560000    4
 157570000    7
 157580000    4
 157590000    2
 157600000    2
 157610000    2
 157620000    4
 157630000    3
 157640000    5
 157650000    3
 157660000    4
 157670000    3
 157680000    4
 157690000    3
 157700000    2
 157710000    3
 157720000    4
 157730000    4
 157740000    4
 157750000    3
 157760000    3
 157770000    3
 157780000    3
 157790000    3
 157800000    3
 157810000    3
 157820000    3
 157830000    3
 157840000    4
 157850000    3
 157860000    3
 157870000    3
 157880000    3
 157890000    3
 157900000    3
 157910000    2
 157920000    3
 157930000    2
 157940000    3
 157950000    3
 157960000    4
 157970000    3
 157980000    3
 157990000    2
 158000000    3
 158010000    3
 158020000    3
 158030000    3
 158040000    4
 158050000    2
 158060000    3
 158070000    3
 158080000    3
 158090000    9
 158100000    2
 158110000    3
 158120000    6
 158130000    3
 158140000    5
 158150000    3
 158160000    3
 158170000    5
 158180000    3
 158190000    2
 158200000    2
 158210000    2
 158220000    2
 158230000    3
 158240000    6
 158250000    4
 158260000    3
 158270000    3
 158280000    2
 158290000    3
 158300000    3
 158310000    3
 158320000    4
 158330000    3
 158340000    3
 158350000    4
 158360000    3
 158370000    3
 158380000    3
 158390000    7
 158400000    3
 158410000    2
 158420000    2
 158430000    3
 158440000    3
 158450000    6
 158460000    3
 158470000    3
 158480000    3
 158490000    3
 158500000    4
 158510000    3
 158520000    3
 158530000    3
 158540000    3
 158550000    3
 158560000    4
 158570000    3
 158580000    3
 158590000    4
 158600000    5
 158610000    3
 158620000    4
 158630000    3
 158640000    3
 158650000    3
 158660000    4
 158670000    3
 158680000    3
 158690000    4
 158700000    3
 158710000    3
 158720000    3
 158730000    2
 158740000    3
 158750000    3
 158760000    3
 158770000    3
 158780000    2
 158790000    3
 158800000    3
 158810000    3
 158820000    5
 158830000    4
 158840000    3
 158850000    3
 158860000    4
 158870000    3
 158880000    2
 158890000    2
 158900000    3
 158910000    2
 158920000    3
 158930000    3
 158940000    2
 158950000    3
 158960000    2
 158970000    3
 158980000    3
 158990000    3
 159000000    3
 159010000    4
 159020000    3
 159030000    3
 159040000    2
 159050000    4
 159060000    3
 159070000    3
 159080000    3
 159090000    3
 159100000    3
 159110000    2
 159120000    3
 159130000    3
 159140000    3
 159150000    2
 159160000    3
 159170000    4
 159180000    3
 159190000    3
 159200000    3
 159210000    4
 159220000    4
 159230000    4
 159240000    2
 159250000    4
 159260000    3
 159270000    5
 159280000    7
 159290000    3
 159300000    3
 159310000    3
 159320000    3
 159330000    3
 159340000    3
 159350000    4
 159360000    3
 159370000    2
 159380000    6
 159390000    4
 159400000    3
 159410000    2
 159420000    3
 159430000    2
 159440000    2
 159450000    3
 159460000    3
 159470000   12
 159480000    3
 159490000    3
 159500000    3
 159510000    3
 159520000    2
 159530000    2
 159540000    3
 159550000    3
 159560000    3
 159570000    3
 159580000    4
 159590000    3
 159600000    2
 159610000    3
 159620000    5
 159630000    3
 159640000    5
 159650000    3
 159660000    3
 159670000    3
 159680000    3
 159690000    3
 159700000    3
 159710000    3
 159720000    3
 159730000    4
 159740000   11
 159750000    3
 159760000    7
 159770000    4
 159780000    2
 159790000    2
 159800000    3
 159810000    4
 159820000    3
 159830000    2
 159840000    3
 159850000    4
 159860000    3
 159870000    2
 159880000    4
 159890000    2
 159900000    4
 159910000    5
 159920000    3
 159930000    2
 159940000    4
 159950000    4
 159960000    4
 159970000    3
 159980000    3
 159990000    2
 160000000    3
 160010000    3
 160020000    5
 160030000    4
 160040000    2
 160050000    3
 160060000    4
 160070000    4
 160080000    3
 160090000    3
 160100000    4
 160110000    4
 160120000    7
 160130000    2
 160140000    4
 160150000    4
 160160000    4
 160170000    4
 160180000    4
 160190000    2
 160200000    3
 160210000    2
 160220000    3
 160230000    2
 160240000    5
 160250000    4
 160260000    3
 160270000    4
 160280000    3
 160290000    2
 160300000    3
 160310000    3
 160320000    3
 160330000    4
 160340000    4
 160350000    4
 160360000    4
 160370000    3
 160380000    3
 160390000    3
 160400000    2
 160410000    5
 160420000    5
 160430000    3
 160440000    2
 160450000    2
 160460000    2
 160470000    3
 160480000    5
 160490000    4
 160500000    3
 160510000    3
 160520000    4
 160530000    3
 160540000    6
 160550000    2
 160560000    3
 160570000    3
 160580000    3
 160590000    4
 160600000    3
 160610000    3
 160620000    3
 160630000    3
 160640000    7
 160650000    4
 160660000   10
 160670000    7
 160680000    3
 160690000    9
 160700000    3
 160710000    4
 160720000    3
 160730000    3
 160740000    2
 160750000    2
 160760000    4
 160770000    4
 160780000    4
 160790000    3
 160800000    3
 160810000    2
 160820000    3
 160830000    2
 160840000    3
 160850000    3
 160860000    3
 160870000    3
 160880000    2
 160890000    2
 160900000    3
 160910000    2
 160920000    3
 160930000    7
 160940000    4
 160950000    4
 160960000    3
 160970000    4
 160980000    8
 160990000    4
 161000000    5
 161010000    5
 161020000    3
 161030000    3
 161040000    7
 161050000    3
 161060000    3
 161070000    3
 161080000    3
 161090000    3
 161100000    5
 161110000    4
 161120000    3
 161130000    5
 161140000    3
 161150000    3
 161160000    7
 161170000    9
 161180000    2
 161190000    3
 161200000    3
 161210000    2
 161220000    3
 161230000    4
 161240000    3
 161250000    3
 161260000    2
 161270000    4
 161280000    3
 161290000    3
 161300000    3
 161310000    3
 161320000    4
 161330000    3
 161340000    4
 161350000    3
 161360000    3
 161370000    3
 161380000    4
 161390000    4
 161400000    4
 161410000    3
 161420000    3
 161430000    2
 161440000    3
 161450000    2
 161460000    3
 161470000    3
 161480000    3
 161490000    3
 161500000    3
 161510000    3
 161520000    2
 161530000    2
 161540000    3
 161550000    7
 161560000    2
 161570000    3
 161580000    3
 161590000    3
 161600000    2
 161610000    2
 161620000    3
 161630000    2
 161640000    3
 161650000    4
 161660000    4
 161670000    2
 161680000    3
 161690000    4
 161700000    2
 161710000    3
 161720000    5
 161730000    5
 161740000    3
 161750000    4
 161760000    2
 161770000    3
 161780000    3
 161790000    5
 161800000    3
 161810000    4
 161820000    4
 161830000    3
 161840000    4
 161850000    3
 161860000    3
 161870000    2
 161880000    3
 161890000    5
 161900000    2
 161910000    4
 161920000    5
 161930000    3
 161940000    3
 161950000    4
 161960000    4
 161970000    4
 161980000    2
 161990000    3
 162000000    3
 162010000    2
 162020000    2
 162030000    3
 162040000    7
 162050000    9
 162060000    3
 162070000    3
 162080000    3
 162090000    3
 162100000    7
 162110000    4
 162120000    4
 162130000    3
 162140000    2
 162150000    3
 162160000    2
 162170000    3
 162180000    5
 162190000    5
 162200000    4
 162210000    5
 162220000    2
 162230000    3
 162240000    6
 162250000    4
 162260000    3
 162270000    5
 162280000    8
 162290000    3
 162300000    4
 162310000    3
 162320000    3
 162330000    3
 162340000    3
 162350000    5
 162360000    2
 162370000    3
 162380000    3
 162390000    3
 162400000    2
 162410000    2
 162420000    5
 162430000    4
 162440000    4
 162450000    3
 162460000    3
 162470000    3
 162480000    3
 162490000    3
 162500000    4
 162510000    3
 162520000    4
 162530000    3
 162540000    3
 162550000    2
 162560000    3
 162570000    3
 162580000    3
 162590000    3
 162600000    4
 162610000    3
 162620000    5
 162630000    3
 162640000    3
 162650000    3
 162660000    3
 162670000    2
 162680000    3
 162690000    3
 162700000    4
 162710000    3
 162720000    2
 162730000    3
 162740000    3
 162750000    4
 162760000    4
 162770000    5
 162780000    4
 162790000    3
 162800000    3
 162810000    4
 162820000    3
 162830000    5
 162840000    2
 162850000    5
 162860000    4
 162870000    4
 162880000    2
 162890000    2
 162900000    3
 162910000    5
 162920000    6
 162930000    6
 162940000    3
 162950000    5
 162960000    5
 162970000    3
 162980000    4
 162990000    4
 163000000    3
 163010000    3
 163020000    3
 163030000    4
 163040000    5
 163050000    5
 163060000    5
 163070000    3
 163080000    3
 163090000    4
 163100000    4
 163110000    2
 163120000    2
 163130000    4
 163140000    3
 163150000    3
 163160000    3
 163170000    3
 163180000    3
 163190000    3
 163200000    4
 163210000    4
 163220000    3
 163230000    4
 163240000    3
 163250000    3
 163260000    3
 163270000    2
 163280000    3
 163290000    4
 163300000    3
 163310000    4
 163320000    5
 163330000    4
 163340000    3
 163350000    3
 163360000    5
 163370000    3
 163380000    4
 163390000    3
 163400000    4
 163410000    3
 163420000    3
 163430000    3
 163440000    3
 163450000    3
 163460000    3
 163470000    3
 163480000    2
 163490000    3
 163500000    3
 163510000    3
 163520000    3
 163530000    3
 163540000    3
 163550000    3
 163560000    4
 163570000    3
 163580000    3
 163590000    8
 163600000    2
 163610000    3
 163620000    3
 163630000    4
 163640000    4
 163650000    4
 163660000    3
 163670000    4
 163680000    3
 163690000    3
 163700000    4
 163710000    3
 163720000    3
 163730000    3
 163740000    3
 163750000    3
 163760000    3
 163770000    2
 163780000    4
 163790000    3
 163800000    3
 163810000    3
 163820000    3
 163830000    3
 163840000    3
 163850000    3
 163860000    2
 163870000    2
 163880000    3
 163890000    3
 163900000    5
 163910000    3
 163920000    3
 163930000    4
 163940000    2
 163950000    4
 163960000    3
 163970000    3
 163980000    3
 163990000    3
 164000000    4
 164010000    3
 164020000    3
 164030000    4
 164040000    2
 164050000    4
 164060000    3
 164070000    4
 164080000    4
 164090000    4
 164100000    5
 164110000    3
 164120000    4
 164130000    2
 164140000    4
 164150000    3
 164160000    4
 164170000    3
 164180000    3
 164190000    3
 164200000    2
 164210000    2
 164220000    4
 164230000    5
 164240000    7
 164250000    5
 164260000    3
 164270000    7
 164280000    5
 164290000    6
 164300000    3
 164310000    3
 164320000    4
 164330000    9
 164340000    5
 164350000    4
 164360000    4
 164370000    3
 164380000    4
 164390000    4
 164400000    4
 164410000    4
 164420000    4
 164430000    5
 164440000    3
 164450000    6
 164460000    3
 164470000    2
 164480000    3
 164490000    4
 164500000    4
 164510000    3
 164520000    3
 164530000    5
 164540000    7
 164550000    4
 164560000    2
 164570000    2
 164580000    2
 164590000    4
 164600000    4
 164610000    3
 164620000    2
 164630000    6
 164640000    3
 164650000    3
 164660000    4
 164670000    5
 164680000    3
 164690000    3
 164700000    3
 164710000    3
 164720000    4
 164730000    3
 164740000    3
 164750000    3
 164760000    5
 164770000    5
 164780000    3
 164790000    4
 164800000    8
 164810000    2
 164820000    2
 164830000    4
 164840000    2
 164850000    3
 164860000    3
 164870000    3
 164880000    6
 164890000    5
 164900000    5
 164910000    4
 164920000    4
 164930000    3
 164940000    3
 164950000    4
 164960000    4
 164970000    2
 164980000    3
 164990000    3
 165000000    3
 165010000    5
 165020000    2
 165030000    3
 165040000    3
 165050000    3
 165060000    3
 165070000    2
 165080000    3
 165090000    5
 165100000    4
 165110000    4
 165120000    5
 165130000    4
 165140000    3
 165150000    4
 165160000    4
 165170000    3
 165180000    2
 165190000    2
 165200000    3
 165210000    3
 165220000    2
 165230000    4
 165240000    4
 165250000    3
 165260000    3
 165270000    3
 165280000    2
 165290000    3
 165300000    2
 165310000    3
 165320000    2
 165330000    4
 165340000    3
 165350000    3
 165360000    3
 165370000    9
 165380000    3
 165390000    3
 165400000    3
 165410000    4
 165420000    4
 165430000    3
 165440000    4
 165450000    3
 165460000    3
 165470000    5
 165480000    2
 165490000    2
 165500000    3
 165510000    3
 165520000    3
 165530000    3
 165540000    2
 165550000    5
 165560000    3
 165570000    3
 165580000    3
 165590000    3
 165600000    3
 165610000    3
 165620000    3
 165630000    2
 165640000    5
 165650000    3
 165660000    3
 165670000    5
 165680000    5
 165690000    3
 165700000    4
 165710000    6
 165720000    3
 165730000    3
 165740000    5
 165750000    3
 165760000    3
 165770000    3
 165780000    4
 165790000    2
 165800000    4
 165810000    3
 165820000    3
 165830000    3
 165840000    2
 165850000    4
 165860000    4
 165870000    2
 165880000    2
 165890000    4
 165900000    3
 165910000    3
 165920000    3
 165930000    3
 165940000    4
 165950000    4
 165960000    4
 165970000    3
 165980000    3
 165990000    3
 166000000    5
 166010000    2
 166020000    8
 166030000    5
 166040000    4
 166050000    3
 166060000    3
 166070000    3
 166080000    2
 166090000    3
 166100000    4
 166110000    2
 166120000    3
 166130000    2
 166140000    4
 166150000    4
 166160000    5
 166170000    2
 166180000    4
 166190000    5
 166200000    3
 166210000    5
 166220000    5
 166230000    5
 166240000    3
 166250000    4
 166260000    3
 166270000    4
 166280000    3
 166290000    3
 166300000    4
 166310000   15
 166320000    4
 166330000    3
 166340000    3
 166350000    3
 166360000    8
 166370000    4
 166380000    2
 166390000    3
 166400000    2
 166410000    2
 166420000    3
 166430000    4
 166440000    6
 166450000    3
 166460000    4
 166470000    6
 166480000    5
 166490000    3
 166500000    3
 166510000    5
 166520000    2
 166530000    3
 166540000    3
 166550000    3
 166560000   11
 166570000    3
 166580000    2
 166590000    3
 166600000    6
 166610000    4
 166620000    2
 166630000    4
 166640000    2
 166650000    2
 166660000    5
 166670000    5
 166680000    3
 166690000    5
 166700000    3
 166710000    3
 166720000    2
 166730000    2
 166740000    2
 166750000    4
 166760000    2
 166770000    3
 166780000    4
 166790000    3
 166800000    3
 166810000    3
 166820000    3
 166830000    3
 166840000    3
 166850000    3
 166860000    3
 166870000    3
 166880000    3
 166890000    5
 166900000    3
 166910000    3
 166920000    2
 166930000    4
 166940000    3
 166950000    2
 166960000    3
 166970000    3
 166980000    3
 166990000    3
 167000000    3
 167010000    3
 167020000    2
 167030000    2
 167040000    5
 167050000    4
 167060000    5
 167070000    3
 167080000    3
 167090000    3
 167100000    3
 167110000    3
 167120000    2
 167130000    3
 167140000    4
 167150000    3
 167160000    4
 167170000    5
 167180000    3
 167190000    3
 167200000    2
 167210000    4
 167220000    4
 167230000    4
 167240000    3
 167250000    3
 167260000    3
 167270000    6
 167280000    3
 167290000    3
 167300000    3
 167310000    3
 167320000    3
 167330000    3
 167340000    4
 167350000    3
 167360000    2
 167370000    3
 167380000    2
 167390000    4
 167400000    3
 167410000    4
 167420000    2
 167430000    3
 167440000    3
 167450000    4
 167460000    4
 167470000    5
 167480000    9
 167490000    3
 167500000    3
 167510000    3
 167520000    4
 167530000    4
 167540000    2
 167550000    4
 167560000    5
 167570000    3
 167580000    4
 167590000    5
 167600000    5
 167610000    5
 167620000    5
 167630000    9
 167640000    3
 167650000    4
 167660000    4
 167670000    8
 167680000    4
 167690000    6
 167700000    3
 167710000    4
 167720000    3
 167730000    2
 167740000    3
 167750000    3
 167760000    3
 167770000    2
 167780000    2
 167790000    4
 167800000    3
 167810000    3
 167820000    3
 167830000    3
 167840000    3
 167850000    3
 167860000    3
 167870000    3
 167880000    3
 167890000    3
 167900000    3
 167910000    3
 167920000    3
 167930000    3
 167940000    3
 167950000    3
 167960000    4
 167970000    4
 167980000    2
 167990000    2
 168000000    4
 168010000    3
 168020000    6
 168030000    4
 168040000    3
 168050000    2
 168060000    7
 168070000    5
 168080000    2
 168090000    3
 168100000    5
 168110000    3
 168120000    3
 168130000    2
 168140000    3
 168150000    2
 168160000    4
 168170000    2
 168180000    3
 168190000    2
 168200000    2
 168210000    4
 168220000    4
 168230000    3
 168240000    3
 168250000    4
 168260000    3
 168270000    3
 168280000    3
 168290000    3
 168300000    3
 168310000    4
 168320000    2
 168330000    3
 168340000    3
 168350000    3
 168360000    3
 168370000    3
 168380000    3
 168390000    3
 168400000    2
 168410000    3
 168420000    4
 168430000    3
 168440000    3
 168450000    3
 168460000    2
 168470000    5
 168480000    2
 168490000    2
 168500000    3
 168510000    3
 168520000    2
 168530000    3
 168540000    6
 168550000    4
 168560000    2
 168570000    3
 168580000    6
 168590000    4
 168600000    2
 168610000    4
 168620000    4
 168630000    3
 168640000    2
 168650000    8
 168660000    4
 168670000    4
 168680000    3
 168690000    5
 168700000    6
 168710000    3
 168720000    3
 168730000    4
 168740000    9
 168750000    8
 168760000   10
 168770000    3
 168780000    3
 168790000    7
 168800000    9
 168810000    7
 168820000    4
 168830000    5
 168840000    4
 168850000    8
 168860000    6
 168870000    3
 168880000    3
 168890000    7
 168900000    5
 168910000   11
 168920000   10
 168930000   18
 168940000   18
 168950000    3
 168960000    4
 168970000    3
 168980000    6
 168990000    5
 169000000   13
 169010000   17
 169020000    7
 169030000    5
 169040000    3
 169050000    3
 169060000    3
 169070000    3
 169080000    4
 169090000    3
 169100000    4
 169110000    4
 169120000    3
 169130000    3
 169140000    2
 169150000    3
 169160000    2
 169170000    5
 169180000    3
 169190000    3
 169200000    3
 169210000    3
 169220000    3
 169230000    3
 169240000    4
 169250000    3
 169260000    3
 169270000    3
 169280000    3
 169290000    5
 169300000    3
 169310000    6
 169320000    4
 169330000    3
 169340000    4
 169350000    3
 169360000    6
 169370000    5
 169380000    5
 169390000    8
 169400000    4
 169410000    2
 169420000    4
 169430000    5
 169440000    7
 169450000    2
 169460000    5
 169470000    3
 169480000    2
 169490000    5
 169500000    4
 169510000    3
 169520000    3
 169530000    6
 169540000    4
 169550000    3
 169560000    3
 169570000    5
 169580000    4
 169590000    3
 169600000    5
 169610000    6
 169620000    3
 169630000    3
 169640000    3
 169650000    3
 169660000    3
 169670000    5
 169680000    3
 169690000    3
 169700000    4
 169710000    2
 169720000    2
 169730000    2
 169740000    5
 169750000    3
 169760000    4
 169770000    3
 169780000    4
 169790000    2
 169800000    4
 169810000    4
 169820000    3
 169830000    4
 169840000    4
 169850000    3
 169860000    3
 169870000    3
 169880000    4
 169890000    4
 169900000    2
 169910000    3
 169920000    3
 169930000    4
 169940000    4
 169950000    4
 169960000    3
 169970000    3
 169980000    3
 169990000    3
 170000000    4
 170010000    3
 170020000    2
 170030000    3
 170040000    3
 170050000    3
 170060000    4
 170070000    3
 170080000    3
 170090000    3
 170100000    3
 170110000    3
 170120000    2
 170130000    3
 170140000    3
 170150000    2
 170160000    3
 170170000    4
 170180000    4
 170190000    4
 170200000    3
 170210000    3
 170220000    3
 170230000    3
 170240000    4
 170250000    7
 170260000    3
 170270000    4
 170280000    4
 170290000    5
 170300000    5
 170310000    3
 170320000    2
 170330000    4
 170340000    4
 170350000    3
 170360000    2
 170370000    2
 170380000    2
 170390000    5
 170400000    4
 170410000    4
 170420000    3
 170430000    5
 170440000    3
 170450000    4
 170460000    7
 170470000    4
 170480000    4
 170490000    5
 170500000    9
 170510000    8
 170520000    3
 170530000    3
 170540000    5
 170550000    4
 170560000    5
 170570000    7
 170580000    5
 170590000    3
 170600000    3
 170610000    6
 170620000    5
 170630000    4
 170640000    5
 170650000    4
 170660000    8
 170670000    5
 170680000    5
 170690000    4
 170700000    6
 170710000    3
 170720000    2
 170730000    2
 170740000    4
 170750000    3
 170760000    2
 170770000    2
 170780000    4
 170790000    3
 170800000    3
 170810000    2
 170820000    2
 170830000    2
 170840000    5
 170850000    3
 170860000    3
 170870000    4
 170880000    2
 170890000    3
 170900000    3
 170910000    6
 170920000    6
 170930000    3
 170940000    2
 170950000    3
 170960000    3
 170970000    3
 170980000    3
 170990000    4
 171000000    3
 171010000    3
 171020000    4
 171030000    3
 171040000    3
 171050000    3
 171060000    3
 171070000    6
 171080000    3
 171090000    6
 171100000    5
 171110000    6
 171120000    7
 171130000    4
 171140000    5
 171150000    3
 171160000    5
 171170000    2
 171180000    3
 171190000    3
 171200000    4
 171210000    3
 171220000    3
 171230000    5
 171240000    3
 171250000    3
 171260000    3
 171270000    6
 171280000    3
 171290000    7
 171300000    9
 171310000    7
 171320000    4
 171330000    3
 171340000    3
 171350000    3
 171360000    3
 171370000    7
 171380000    4
 171390000    4
 171400000    3
 171410000    3
 171420000    4
 171430000    2
 171440000    2
 171450000    3
 171460000    4
 171470000    3
 171480000    8
 171490000    2
 171500000    3
 171510000    2
 171520000    3
 171530000    3
 171540000    4
 171550000    8
 171560000    5
 171570000    3
 171580000    4
 171590000    5
 171600000    4
 171610000    5
 171620000    3
 171630000    4
 171640000    3
 171650000    4
 171660000    2
 171670000    3
 171680000    3
 171690000    3
 171700000    3
 171710000    5
 171720000    3
 171730000    4
 171740000    6
 171750000    3
 171760000    2
 171770000    2
 171780000    2
 171790000    3
 171800000    3
 171810000    5
 171820000    3
 171830000    3
 171840000    2
 171850000    3
 171860000    3
 171870000    3
 171880000    2
 171890000   11
 171900000   11
 171910000    6
 171920000    3
 171930000    3
 171940000    2
 171950000    4
 171960000    3
 171970000    4
 171980000    3
 171990000    3
 172000000    4
 172010000    5
 172020000    7
 172030000    4
 172040000    3
 172050000    3
 172060000    4
 172070000    3
 172080000    2
 172090000    3
 172100000    3
 172110000    3
 172120000    4
 172130000    5
 172140000    3
 172150000    4
 172160000    3
 172170000    3
 172180000    2
 172190000    4
 172200000    4
 172210000    4
 172220000    4
 172230000    4
 172240000    3
 172250000    3
 172260000    4
 172270000    4
 172280000    3
 172290000    4
 172300000    3
 172310000    3
 172320000    2
 172330000    6
 172340000    2
 172350000    2
 172360000    5
 172370000    3
 172380000    3
 172390000    3
 172400000    2
 172410000    3
 172420000    2
 172430000    3
 172440000    3
 172450000    3
 172460000    2
 172470000    4
 172480000    3
 172490000    3
 172500000    3
 172510000    2
 172520000    2
 172530000    6
 172540000    3
 172550000    3
 172560000    3
 172570000    2
 172580000    5
 172590000    5
 172600000    3
 172610000    3
 172620000    4
 172630000    2
 172640000    2
 172650000    5
 172660000    3
 172670000    3
 172680000    4
 172690000    2
 172700000    3
 172710000    3
 172720000    7
 172730000    3
 172740000    4
 172750000    3
 172760000    3
 172770000    3
 172780000    3
 172790000    3
 172800000    3
 172810000    2
 172820000    3
 172830000    3
 172840000    3
 172850000    4
 172860000    4
 172870000    3
 172880000    3
 172890000    3
 172900000    4
 172910000    5
 172920000    3
 172930000    3
 172940000    3
 172950000    4
 172960000    4
 172970000    4
 172980000    2
 172990000    3
 173000000    3
 173010000    3
 173020000    3
 173030000    3
 173040000    3
 173050000    3
 173060000    3
 173070000    3
 173080000    3
 173090000    3
 173100000    3
 173110000    3
 173120000    2
 173130000    3
 173140000    3
 173150000    3
 173160000    5
 173170000    5
 173180000    3
 173190000    3
 173200000    2
 173210000    3
 173220000    4
 173230000    2
 173240000    4
 173250000    3
 173260000    3
 173270000    3
 173280000    4
 173290000    3
 173300000    3
 173310000    4
 173320000    3
 173330000    3
 173340000    3
 173350000    4
 173360000    3
 173370000    3
 173380000    2
 173390000    5
 173400000    2
 173410000    2
 173420000    3
 173430000    3
 173440000    4
 173450000    4
 173460000    7
 173470000    5
 173480000    3
 173490000    2
 173500000    3
 173510000    3
 173520000    5
 173530000    3
 173540000    4
 173550000    3
 173560000    3
 173570000    2
 173580000    5
 173590000    3
 173600000    5
 173610000    4
 173620000    3
 173630000    4
 173640000    4
 173650000    3
 173660000    3
 173670000    2
 173680000    4
 173690000    3
 173700000    5
 173710000    3
 173720000    3
 173730000    2
 173740000    3
 173750000    3
 173760000    3
 173770000    3
 173780000    4
 173790000    6
 173800000    3
 173810000    5
 173820000    4
 173830000    3
 173840000    3
 173850000    6
 173860000    3
 173870000    5
 173880000    2
 173890000    3
 173900000    4
 173910000    4
 173920000    4
 173930000    3
 173940000    3
 173950000    3
 173960000    4
 173970000    4
 173980000    3
 173990000    3
 174000000    2
 174010000    3
 174020000    4
 174030000    6
 174040000    2
 174050000    2
 174060000    3
 174070000    3
 174080000    4
 174090000    3
 174100000    3
 174110000    3
 174120000    3
 174130000    3
 174140000    3
 174150000    4
 174160000    2
 174170000    3
 174180000    3
 174190000    3
 174200000    3
 174210000    3
 174220000    3
 174230000    3
 174240000    3
 174250000    4
 174260000    2
 174270000    2
 174280000    5
 174290000    3
 174300000    4
 174310000    3
 174320000    5
 174330000    5
 174340000    2
 174350000    3
 174360000    4
 174370000    3
 174380000    3
 174390000    3
 174400000    3
 174410000    2
 174420000    3
 174430000    3
 174440000    4
 174450000    2
 174460000    4
 174470000    3
 174480000    3
 174490000    2
 174500000    2
 174510000    3
 174520000    5
 174530000    3
 174540000    4
 174550000    3
 174560000    3
 174570000    4
 174580000    3
 174590000    3
 174600000    3
 174610000    4
 174620000    4
 174630000    3
 174640000    3
 174650000    3
 174660000    3
 174670000    4
 174680000    3
 174690000    3
 174700000    3
 174710000    3
 174720000    3
 174730000    4
 174740000    3
 174750000    3
 174760000    4
 174770000    2
 174780000    3
 174790000    4
 174800000    3
 174810000    4
 174820000    5
 174830000    4
 174840000    9
 174850000    5
 174860000    3
 174870000    3
 174880000    4
 174890000    3
 174900000    2
 174910000    3
 174920000    3
 174930000    5
 174940000    3
 174950000    3
 174960000    2
 174970000    2
 174980000    2
 174990000    4
 175000000    3
 175010000    3
 175020000    5
 175030000    3
 175040000    2
 175050000    4
 175060000    3
 175070000    4
 175080000    3
 175090000    6
 175100000    4
 175110000    3
 175120000    5
 175130000    5
 175140000    3
 175150000    2
 175160000    3
 175170000    4
 175180000    5
 175190000    5
 175200000    3
 175210000    3
 175220000    2
 175230000    3
 175240000    3
 175250000    5
 175260000    5
 175270000    4
 175280000    5
 175290000    7
 175300000    4
 175310000    3
 175320000    6
 175330000    3
 175340000    5
 175350000    3
 175360000    8
 175370000    4
 175380000   10
 175390000    3
 175400000    4
 175410000    4
 175420000    4
 175430000    6
 175440000    7
 175450000    3
 175460000    2
 175470000    7
 175480000    7
 175490000    5
 175500000    3
 175510000    3
 175520000    2
 175530000    4
 175540000    4
 175550000    5
 175560000    3
 175570000    3
 175580000    5
 175590000    4
 175600000    3
 175610000    4
 175620000    2
 175630000    2
 175640000    3
 175650000    5
 175660000    3
 175670000    3
 175680000    4
 175690000    3
 175700000    2
 175710000    4
 175720000    3
 175730000    3
 175740000    3
 175750000    3
 175760000    3
 175770000    2
 175780000    3
 175790000    3
 175800000    3
 175810000    3
 175820000    4
 175830000    4
 175840000    2
 175850000    5
 175860000    3
 175870000    2
 175880000    3
 175890000    4
 175900000    3
 175910000    3
 175920000    4
 175930000    3
 175940000    5
 175950000    4
 175960000    3
 175970000    4
 175980000    5
 175990000    4
 176000000    3
 176010000    3
 176020000    3
 176030000    3
 176040000    3
 176050000    2
 176060000    3
 176070000    4
 176080000    5
 176090000    2
 176100000    3
 176110000    4
 176120000    3
 176130000    3
 176140000    3
 176150000    3
 176160000    3
 176170000    3
 176180000    3
 176190000    3
 176200000    2
 176210000    2
 176220000    3
 176230000    3
 176240000    3
 176250000    3
 176260000    3
 176270000    3
 176280000    3
 176290000    2
 176300000    4
 176310000    4
 176320000    3
 176330000    3
 176340000    3
 176350000    4
 176360000    4
 176370000    3
 176380000    2
 176390000    3
 176400000    3
 176410000    4
 176420000    3
 176430000    4
 176440000    3
 176450000    3
 176460000    4
 176470000    5
 176480000    2
 176490000    3
 176500000    3
 176510000    3
 176520000    3
 176530000    3
 176540000    3
 176550000    4
 176560000    6
 176570000    4
 176580000    3
 176590000    3
 176600000    3
 176610000    3
 176620000    4
 176630000    3
 176640000    3
 176650000    4
 176660000    3
 176670000    4
 176680000    4
 176690000    3
 176700000    4
 176710000    5
 176720000    3
 176730000    3
 176740000    3
 176750000    6
 176760000    5
 176770000    2
 176780000    3
 176790000    4
 176800000    3
 176810000    4
 176820000    4
 176830000    3
 176840000    3
 176850000    4
 176860000    4
 176870000    2
 176880000    5
 176890000    8
 176900000    6
 176910000    4
 176920000    5
 176930000    4
 176940000    7
 176950000    3
 176960000    3
 176970000    3
 176980000    3
 176990000    4
 177000000    3
 177010000    4
 177020000    3
 177030000    3
 177040000    4
 177050000    3
 177060000    3
 177070000    2
 177080000    3
 177090000    4
 177100000    3
 177110000    3
 177120000    4
 177130000    2
 177140000    3
 177150000    4
 177160000    4
 177170000    4
 177180000    3
 177190000    4
 177200000    3
 177210000    3
 177220000    6
 177230000    4
 177240000    3
 177250000    4
 177260000    5
 177270000    5
 177280000    3
 177290000    6
 177300000    3
 177310000    5
 177320000    6
 177330000    5
 177340000    3
 177350000    8
 177360000    4
 177370000    4
 177380000    4
 177390000    4
 177400000    3
 177410000    4
 177420000    4
 177430000    3
 177440000    4
 177450000    3
 177460000    3
 177470000    3
 177480000    3
 177490000    4
 177500000    3
 177510000    3
 177520000    3
 177530000    4
 177540000    3
 177550000    3
 177560000    3
 177570000    4
 177580000    3
 177590000    4
 177600000    4
 177610000    3
 177620000    3
 177630000    4
 177640000    5
 177650000    3
 177660000    4
 177670000    3
 177680000    4
 177690000    3
 177700000    9
 177710000    3
 177720000    3
 177730000    6
 177740000    4
 177750000    5
 177760000    4
 177770000    3
 177780000    3
 177790000    3
 177800000    3
 177810000    5
 177820000    3
 177830000    6
 177840000    6
 177850000    3
 177860000    4
 177870000    3
 177880000    8
 177890000    5
 177900000    5
 177910000    2
 177920000    9
 177930000    3
 177940000    3
 177950000    3
 177960000    3
 177970000    3
 177980000    4
 177990000    8
 178000000    2
 178010000    4
 178020000    3
 178030000    4
 178040000    2
 178050000    3
 178060000    3
 178070000    5
 178080000    3
 178090000    3
 178100000    5
 178110000    3
 178120000    3
 178130000    3
 178140000    3
 178150000    4
 178160000    3
 178170000    2
 178180000    3
 178190000    5
 178200000    3
 178210000    4
 178220000    3
 178230000    4
 178240000    3
 178250000    3
 178260000    5
 178270000    2
 178280000    3
 178290000    3
 178300000    3
 178310000    5
 178320000    2
 178330000    2
 178340000    3
 178350000   10
 178360000    4
 178370000    3
 178380000    5
 178390000    3
 178400000    3
 178410000    4
 178420000    2
 178430000    4
 178440000    3
 178450000    2
 178460000    4
 178470000    5
 178480000    9
 178490000    4
 178500000    3
 178510000    3
 178520000    4
 178530000    3
 178540000    3
 178550000    3
 178560000    7
 178570000    3
 178580000    5
 178590000    2
 178600000    3
 178610000    3
 178620000    2
 178630000    3
 178640000    3
 178650000    2
 178660000    3
 178670000    6
 178680000    2
 178690000    4
 178700000    3
 178710000    4
 178720000    9
 178730000    2
 178740000    3
 178750000    3
 178760000    5
 178770000    3
 178780000    4
 178790000    4
 178800000    4
 178810000    3
 178820000    6
 178830000    3
 178840000    3
 178850000    3
 178860000    2
 178870000    3
 178880000    3
 178890000    6
 178900000    2
 178910000    4
 178920000    3
 178930000    2
 178940000    2
 178950000    2
 178960000    3
 178970000    4
 178980000    4
 178990000    3
 179000000    4
 179010000    3
 179020000    5
 179030000    3
 179040000    7
 179050000    3
 179060000    2
 179070000    5
 179080000    4
 179090000    4
 179100000    3
 179110000    3
 179120000    2
 179130000    3
 179140000    3
 179150000    3
 179160000    3
 179170000    4
 179180000    2
 179190000    3
 179200000    3
 179210000    3
 179220000    3
 179230000    4
 179240000    4
 179250000    3
 179260000    3
 179270000    2
 179280000    3
 179290000    3
 179300000    3
 179310000    4
 179320000    4
 179330000    3
 179340000    3
 179350000    3
 179360000    3
 179370000    3
 179380000    4
 179390000    4
 179400000    3
 179410000    3
 179420000    2
 179430000    3
 179440000    3
 179450000    3
 179460000    3
 179470000    3
 179480000    4
 179490000    3
 179500000    3
 179510000    4
 179520000    3
 179530000    4
 179540000    2
 179550000    3
 179560000    4
 179570000    3
 179580000    3
 179590000    3
 179600000    4
 179610000    2
 179620000    3
 179630000    3
 179640000    4
 179650000    3
 179660000    3
 179670000    3
 179680000    3
 179690000    3
 179700000    4
 179710000    2
 179720000    2
 179730000    4
 179740000    3
 179750000    3
 179760000    3
 179770000    3
 179780000    3
 179790000    4
 179800000    3
 179810000    3
 179820000    3
 179830000    2
 179840000    3
 179850000    3
 179860000    3
 179870000    2
 179880000    5
 179890000    3
 179900000    3
 179910000    3
 179920000    3
 179930000    4
 179940000    2
 179950000    3
 179960000    3
 179970000    4
 179980000    3
 179990000    2
 180000000    3
 180010000    4
 180020000    4
 180030000    5
 180040000    4
 180050000    4
 180060000    4
 180070000    4
 180080000    4
 180090000    3
 180100000    5
 180110000    4
 180120000    3
 180130000    3
 180140000    5
 180150000    2
 180160000    7
 180170000    2
 180180000    2
 180190000    4
 180200000    2
 180210000    2
 180220000    3
 180230000    3
 180240000    3
 180250000    2
 180260000    3
 180270000    3
 180280000    4
 180290000    4
 180300000    4
 180310000    3
 180320000    5
 180330000    4
 180340000    5
 180350000    2
 180360000    3
 180370000    2
 180380000    4
 180390000    4
 180400000    3
 180410000    3
 180420000    3
 180430000    4
 180440000    4
 180450000    3
 180460000    3
 180470000    2
 180480000    3
 180490000    3
 180500000    3
 180510000    3
 180520000    4
 180530000    4
 180540000    5
 180550000    3
 180560000    3
 180570000    3
 180580000    4
 180590000    3
 180600000    4
 180610000    6
 180620000    3
 180630000    3
 180640000    5
 180650000    3
 180660000    6
 180670000    4
 180680000    2
 180690000    4
 180700000    4
 180710000    3
 180720000    2
 180730000    4
 180740000    4
 180750000    2
 180760000    2
 180770000    4
 180780000    3
 180790000    3
 180800000    3
 180810000    3
 180820000    2
 180830000    3
 180840000    2
 180850000    3
 180860000    3
 180870000    3
 180880000    3
 180890000    3
 180900000    7
 180910000    2
 180920000    3
 180930000    8
 180940000    4
 180950000    3
 180960000    3
 180970000    3
 180980000    3
 180990000    7
 181000000    4
 181010000    3
 181020000    4
 181030000    3
 181040000    4
 181050000    3
 181060000    3
 181070000    3
 181080000    4
 181090000    4
 181100000    3
 181110000    3
 181120000    4
 181130000    6
 181140000    3
 181150000    2
 181160000    3
 181170000    3
 181180000    3
 181190000    3
 181200000    3
 181210000    3
 181220000    2
 181230000    3
 181240000    4
 181250000    3
 181260000    2
 181270000    4
 181280000    3
 181290000    3
 181300000    5
 181310000    3
 181320000    4
 181330000    3
 181340000    3
 181350000    3
 181360000    4
 181370000    3
 181380000    6
 181390000    3
 181400000    3
 181410000    2
 181420000    3
 181430000    2
 181440000    5
 181450000    3
 181460000    4
 181470000    5
 181480000    2
 181490000    2
 181500000    3
 181510000    3
 181520000    4
 181530000    3
 181540000    4
 181550000    4
 181560000    5
 181570000    2
 181580000    3
 181590000    4
 181600000    4
 181610000    3
 181620000    4
 181630000    2
 181640000    4
 181650000    4
 181660000    2
 181670000    3
 181680000    5
 181690000    3
 181700000    3
 181710000    3
 181720000    3
 181730000    6
 181740000    3
 181750000    3
 181760000    2
 181770000    2
 181780000    3
 181790000    2
 181800000    3
 181810000    2
 181820000    2
 181830000    3
 181840000    3
 181850000    3
 181860000    3
 181870000    3
 181880000    4
 181890000    2
 181900000    3
 181910000    2
 181920000    3
 181930000    4
 181940000    4
 181950000    4
 181960000    2
 181970000    4
 181980000    3
 181990000    3
 182000000    6
 182010000    3
 182020000    3
 182030000    3
 182040000    2
 182050000    2
 182060000    2
 182070000    3
 182080000    2
 182090000    3
 182100000    7
 182110000    3
 182120000    3
 182130000    3
 182140000    5
 182150000    2
 182160000    3
 182170000    3
 182180000    3
 182190000    2
 182200000    3
 182210000    5
 182220000    3
 182230000    4
 182240000    6
 182250000    5
 182260000    4
 182270000    3
 182280000    6
 182290000    4
 182300000    3
 182310000    3
 182320000    3
 182330000    3
 182340000    3
 182350000    2
 182360000    4
 182370000    3
 182380000    4
 182390000    4
 182400000    3
 182410000    3
 182420000    3
 182430000    2
 182440000    4
 182450000    4
 182460000    4
 182470000    2
 182480000    2
 182490000    3
 182500000    3
 182510000    2
 182520000    4
 182530000    4
 182540000    3
 182550000    3
 182560000    3
 182570000    4
 182580000    5
 182590000    3
 182600000    3
 182610000    2
 182620000    4
 182630000    4
 182640000    4
 182650000    2
 182660000    3
 182670000    4
 182680000    2
 182690000    2
 182700000    3
 182710000    5
 182720000    3
 182730000    3
 182740000    3
 182750000    3
 182760000    7
 182770000    4
 182780000    4
 182790000    2
 182800000    3
 182810000    3
 182820000    3
 182830000    3
 182840000    3
 182850000    3
 182860000    6
 182870000    6
 182880000    3
 182890000    4
 182900000    3
 182910000    3
 182920000    3
 182930000    4
 182940000    3
 182950000    3
 182960000    3
 182970000    4
 182980000    4
 182990000    5
 183000000    6
 183010000    3
 183020000    3
 183030000    4
 183040000    5
 183050000    4
 183060000    4
 183070000    3
 183080000    3
 183090000    3
 183100000    3
 183110000    3
 183120000    4
 183130000    4
 183140000    3
 183150000    3
 183160000    3
 183170000    3
 183180000    5
 183190000    2
 183200000    2
 183210000    4
 183220000   10
 183230000    3
 183240000    3
 183250000    3
 183260000    7
 183270000    6
 183280000    9
 183290000    4
 183300000    4
 183310000    3
 183320000    3
 183330000    6
 183340000    5
 183350000    4
 183360000    8
 183370000    3
 183380000    3
 183390000    4
 183400000    2
 183410000    4
 183420000    3
 183430000    4
 183440000    4
 183450000    3
 183460000    2
 183470000    3
 183480000    3
 183490000    3
 183500000    4
 183510000    5
 183520000    2
 183530000    5
 183540000    3
 183550000    3
 183560000    4
 183570000    4
 183580000    4
 183590000    3
 183600000    3
 183610000    4
 183620000    3
 183630000    6
 183640000    5
 183650000    4
 183660000    3
 183670000    4
 183680000    7
 183690000    4
 183700000    4
 183710000    3
 183720000    3
 183730000    3
 183740000    3
 183750000    5
 183760000    3
 183770000    5
 183780000    3
 183790000    5
 183800000    3
 183810000    5
 183820000    3
 183830000    3
 183840000    3
 183850000    2
 183860000    3
 183870000    3
 183880000    3
 183890000    2
 183900000    2
 183910000    3
 183920000    3
 183930000    3
 183940000    3
 183950000    3
 183960000    4
 183970000    3
 183980000    3
 183990000    3
 184000000    2
 184010000    3
 184020000    3
 184030000    4
 184040000    4
 184050000    3
 184060000    3
 184070000    3
 184080000    3
 184090000    4
 184100000    3
 184110000    2
 184120000    4
 184130000    3
 184140000    4
 184150000    5
 184160000    2
 184170000    2
 184180000    4
 184190000    5
 184200000    2
 184210000    3
 184220000    4
 184230000    4
 184240000    3
 184250000    3
 184260000    3
 184270000    3
 184280000    4
 184290000    3
 184300000    3
 184310000    3
 184320000    3
 184330000    4
 184340000    4
 184350000    2
 184360000    4
 184370000    4
 184380000    3
 184390000    2
 184400000    3
 184410000    6
 184420000    3
 184430000    3
 184440000    3
 184450000    5
 184460000    4
 184470000    3
 184480000    2
 184490000    4
 184500000    3
 184510000    3
 184520000    4
 184530000    6
 184540000    4
 184550000    5
 184560000    3
 184570000    6
 184580000    3
 184590000    3
 184600000    4
 184610000    4
 184620000    3
 184630000    4
 184640000    3
 184650000    5
 184660000    3
 184670000    3
 184680000    4
 184690000    5
 184700000    3
 184710000    3
 184720000    5
 184730000    3
 184740000    5
 184750000    4
 184760000    7
 184770000    4
 184780000    5
 184790000    3
 184800000    4
 184810000    3
 184820000    5
 184830000    5
 184840000    3
 184850000    5
 184860000    3
 184870000    2
 184880000    3
 184890000    3
 184900000    3
 184910000    3
 184920000    3
 184930000    4
 184940000    5
 184950000    3
 184960000    4
 184970000    3
 184980000    4
 184990000    3
 185000000    7
 185010000    5
 185020000    4
 185030000    3
 185040000    5
 185050000    3
 185060000    2
 185070000    3
 185080000    2
 185090000    3
 185100000    4
 185110000    4
 185120000    4
 185130000    4
 185140000    3
 185150000    5
 185160000   11
 185170000    2
 185180000    4
 185190000    5
 185200000    2
 185210000    5
 185220000    2
 185230000    5
 185240000    2
 185250000    3
 185260000    2
 185270000    5
 185280000    3
 185290000    3
 185300000    3
 185310000    3
 185320000    3
 185330000    3
 185340000    3
 185350000    3
 185360000    3
 185370000    3
 185380000    2
 185390000    3
 185400000    3
 185410000    3
 185420000    3
 185430000    5
 185440000    4
 185450000    5
 185460000    7
 185470000    3
 185480000    7
 185490000    4
 185500000    3
 185510000    2
 185520000    2
 185530000    3
 185540000    6
 185550000    3
 185560000    3
 185570000    5
 185580000    3
 185590000    3
 185600000    6
 185610000    3
 185620000    7
 185630000    3
 185640000    3
 185650000    2
 185660000    4
 185670000    3
 185680000    3
 185690000    4
 185700000    3
 185710000    3
 185720000    4
 185730000    3
 185740000    2
 185750000    3
 185760000    3
 185770000    2
 185780000    6
 185790000    4
 185800000    3
 185810000    4
 185820000    3
 185830000    2
 185840000    3
 185850000    3
 185860000    3
 185870000    7
 185880000    5
 185890000    5
 185900000    6
 185910000    7
 185920000    5
 185930000    4
 185940000    4
 185950000    2
 185960000    2
 185970000    4
 185980000    2
 185990000    4
 186000000    4
 186010000    4
 186020000    2
 186030000    3
 186040000    3
 186050000    5
 186060000    3
 186070000    3
 186080000    3
 186090000    4
 186100000    3
 186110000    2
 186120000    3
 186130000    3
 186140000    2
 186150000    2
 186160000    3
 186170000    3
 186180000    4
 186190000    3
 186200000    4
 186210000    2
 186220000    3
 186230000    3
 186240000    3
 186250000    3
 186260000    2
 186270000    2
 186280000    3
 186290000    3
 186300000    3
 186310000    3
 186320000    5
 186330000    3
 186340000    4
 186350000    5
 186360000    3
 186370000    4
 186380000    9
 186390000    5
 186400000    6
 186410000    5
 186420000    3
 186430000    6
 186440000    3
 186450000    2
 186460000    7
 186470000    3
 186480000    4
 186490000    3
 186500000    4
 186510000    4
 186520000    3
 186530000    3
 186540000    3
 186550000    4
 186560000    3
 186570000    5
 186580000    3
 186590000    4
 186600000    4
 186610000    4
 186620000    3
 186630000    5
 186640000    2
 186650000    3
 186660000    3
 186670000    3
 186680000    2
 186690000    2
 186700000    3
 186710000    3
 186720000    3
 186730000    3
 186740000    4
 186750000    3
 186760000    3
 186770000    3
 186780000    6
 186790000    8
 186800000    6
 186810000    7
 186820000   11
 186830000    5
 186840000    5
 186850000    3
 186860000    4
 186870000    6
 186880000    7
 186890000    5
 186900000   10
 186910000    2
 186920000    3
 186930000    6
 186940000    4
 186950000    3
 186960000    3
 186970000   12
 186980000    3
 186990000    9
 187000000    4
 187010000    3
 187020000    3
 187030000    4
 187040000    4
 187050000    2
 187060000    3
 187070000    6
 187080000    2
 187090000    4
 187100000    2
 187110000    3
 187120000    5
 187130000    4
 187140000    3
 187150000    4
 187160000    4
 187170000    7
 187180000    3
 187190000    5
 187200000    5
 187210000    2
 187220000    6
 187230000    3
 187240000    3
 187250000    4
 187260000    6
 187270000    2
 187280000    3
 187290000    3
 187300000    4
 187310000    4
 187320000    2
 187330000    3
 187340000    3
 187350000    3
 187360000    6
 187370000    3
 187380000    3
 187390000    3
 187400000    3
 187410000    6
 187420000    4
 187430000    3
 187440000    4
 187450000    4
 187460000    4
 187470000    5
 187480000    3
 187490000    4
 187500000    3
 187510000    2
 187520000    3
 187530000    3
 187540000    2
 187550000    3
 187560000    4
 187570000    4
 187580000    3
 187590000    4
 187600000    3
 187610000    3
 187620000    2
 187630000    3
 187640000    3
 187650000    4
 187660000    3
 187670000    3
 187680000    3
 187690000    5
 187700000    5
 187710000    3
 187720000    3
 187730000    3
 187740000    4
 187750000    3
 187760000    6
 187770000    6
 187780000    3
 187790000    2
 187800000    2
 187810000    4
 187820000    2
 187830000    4
 187840000    4
 187850000    3
 187860000    2
 187870000    3
 187880000    4
 187890000    2
 187900000    3
 187910000    8
 187920000    3
 187930000    3
 187940000    3
 187950000    3
 187960000    4
 187970000    3
 187980000    3
 187990000    3
 188000000    2
 188010000    2
 188020000    3
 188030000    3
 188040000    3
 188050000    7
 188060000    4
 188070000    8
 188080000    4
 188090000    3
 188100000    3
 188110000    4
 188120000    4
 188130000    4
 188140000    3
 188150000    3
 188160000    3
 188170000    4
 188180000    4
 188190000    3
 188200000    2
 188210000    3
 188220000    3
 188230000    2
 188240000    5
 188250000    2
 188260000    3
 188270000    3
 188280000    5
 188290000   10
 188300000    3
 188310000    3
 188320000    3
 188330000    3
 188340000    5
 188350000    2
 188360000    8
 188370000    3
 188380000    5
 188390000    4
 188400000    6
 188410000    7
 188420000    5
 188430000    2
 188440000    4
 188450000    3
 188460000    3
 188470000    4
 188480000    3
 188490000    3
 188500000    4
 188510000    3
 188520000    3
 188530000    3
 188540000    3
 188550000    3
 188560000    4
 188570000    4
 188580000    3
 188590000    4
 188600000    3
 188610000    4
 188620000    3
 188630000    5
 188640000    3
 188650000    3
 188660000    3
 188670000    3
 188680000    3
 188690000    2
 188700000    3
 188710000    4
 188720000    3
 188730000    3
 188740000    3
 188750000    2
 188760000    3
 188770000    7
 188780000    5
 188790000    3
 188800000    5
 188810000    3
 188820000    4
 188830000    3
 188840000    2
 188850000    3
 188860000    7
 188870000    2
 188880000    5
 188890000    6
 188900000    3
 188910000    6
 188920000    4
 188930000    3
 188940000    3
 188950000    4
 188960000    4
 188970000    5
 188980000    3
 188990000    4
 189000000    2
 189010000    3
 189020000    3
 189030000    2
 189040000    3
 189050000    3
 189060000    3
 189070000    3
 189080000    4
 189090000    4
 189100000    3
 189110000    3
 189120000    6
 189130000    3
 189140000    5
 189150000    3
 189160000    3
 189170000    4
 189180000    4
 189190000    6
 189200000    3
 189210000    3
 189220000    3
 189230000    3
 189240000    4
 189250000    3
 189260000    5
 189270000    5
 189280000    4
 189290000    3
 189300000    3
 189310000    2
 189320000    4
 189330000    7
 189340000    3
 189350000    2
 189360000    4
 189370000    3
 189380000    8
 189390000    3
 189400000    5
 189410000    5
 189420000    5
 189430000    3
 189440000    4
 189450000    4
 189460000    2
 189470000    3
 189480000    3
 189490000    3
 189500000    2
 189510000    3
 189520000    6
 189530000    4
 189540000    3
 189550000    3
 189560000    5
 189570000    5
 189580000    5
 189590000    3
 189600000    2
 189610000    2
 189620000    3
 189630000    3
 189640000    4
 189650000    3
 189660000    3
 189670000    2
 189680000    3
 189690000    3
 189700000    3
 189710000    3
 189720000    3
 189730000    3
 189740000    3
 189750000    6
 189760000    3
 189770000    7
 189780000    3
 189790000    3
 189800000    3
 189810000    3
 189820000    4
 189830000    3
 189840000    7
 189850000    3
 189860000    3
 189870000    3
 189880000    4
 189890000    3
 189900000    3
 189910000    4
 189920000    4
 189930000    3
 189940000    4
 189950000    3
 189960000    3
 189970000    3
 189980000    2
 189990000    3
 190000000    4
 190010000    5
 190020000    5
 190030000    3
 190040000    3
 190050000    5
 190060000    4
 190070000    3
 190080000    4
 190090000    3
 190100000    3
 190110000    3
 190120000    3
 190130000    3
 190140000    3
 190150000    3
 190160000    3
 190170000    3
 190180000    3
 190190000    3
 190200000    4
 190210000    4
 190220000    2
 190230000    2
 190240000    3
 190250000    3
 190260000    5
 190270000    3
 190280000    4
 190290000    3
 190300000    5
 190310000    7
 190320000    3
 190330000    3
 190340000    4
 190350000    3
 190360000    3
 190370000    3
 190380000    4
 190390000    4
 190400000    4
 190410000    2
 190420000    4
 190430000    3
 190440000    2
 190450000    3
 190460000    4
 190470000    3
 190480000    3
 190490000    4
 190500000    3
 190510000    5
 190520000    3
 190530000    5
 190540000    4
 190550000    3
 190560000    4
 190570000    3
 190580000    3
 190590000    4
 190600000    3
 190610000    3
 190620000    3
 190630000    3
 190640000    4
 190650000    4
 190660000    5
 190670000    4
 190680000    4
 190690000    2
 190700000    3
 190710000    4
 190720000    3
 190730000    4
 190740000    2
 190750000    3
 190760000    4
 190770000    3
 190780000    3
 190790000    4
 190800000    3
 190810000    6
 190820000    5
 190830000    3
 190840000    3
 190850000    3
 190860000    3
 190870000    2
 190880000    4
 190890000    3
 190900000    3
 190910000    2
 190920000    2
 190930000    5
 190940000    3
 190950000    3
 190960000    2
 190970000    5
 190980000    4
 190990000    4
 191000000    3
 191010000    4
 191020000    3
 191030000    4
 191040000    2
 191050000    3
 191060000    3
 191070000    5
 191080000    3
 191090000    3
 191100000    2
 191110000    3
 191120000    3
 191130000    3
 191140000    2
 191150000    3
 191160000    3
 191170000    3
 191180000    2
 191190000    3
 191200000    4
 191210000    2
 191220000    5
 191230000    2
 191240000    4
 191250000    3
 191260000    3
 191270000    3
 191280000    3
 191290000    2
 191300000    6
 191310000    2
 191320000    2
 191330000    3
 191340000    4
 191350000    6
 191360000    3
 191370000    3
 191380000    3
 191390000    3
 191400000    4
 191410000    4
 191420000    4
 191430000    2
 191440000    2
 191450000    3
 191460000    4
 191470000    3
 191480000    9
 191490000    3
 191500000    3
 191510000    4
 191520000    3
 191530000    3
 191540000    4
 191550000    4
 191560000    4
 191570000    3
 191580000    3
 191590000    4
 191600000    6
 191610000    5
 191620000    2
 191630000    3
 191640000    4
 191650000    5
 191660000    3
 191670000    3
 191680000    4
 191690000    3
 191700000    3
 191710000    3
 191720000    3
 191730000    2
 191740000    3
 191750000    3
 191760000    4
 191770000    5
 191780000    3
 191790000    4
 191800000    4
 191810000    3
 191820000    5
 191830000    5
 191840000    3
 191850000    4
 191860000    3
 191870000    3
 191880000    3
 191890000    3
 191900000    3
 191910000    4
 191920000    4
 191930000    3
 191940000    2
 191950000    3
 191960000    3
 191970000    5
 191980000    3
 191990000    4
 192000000    6
 192010000    3
 192020000    3
 192030000    4
 192040000    3
 192050000    3
 192060000    3
 192070000    3
 192080000    2
 192090000    3
 192100000    2
 192110000    3
 192120000    4
 192130000    7
 192140000    3
 192150000    3
 192160000    3
 192170000    3
 192180000    5
 192190000    4
 192200000    4
 192210000    3
 192220000    5
 192230000    2
 192240000    4
 192250000    2
 192260000    4
 192270000    3
 192280000    4
 192290000    3
 192300000    3
 192310000    3
 192320000    3
 192330000    3
 192340000    3
 192350000    3
 192360000    3
 192370000    3
 192380000    5
 192390000    3
 192400000    3
 192410000    4
 192420000    3
 192430000    2
 192440000    3
 192450000    2
 192460000    3
 192470000    6
 192480000    3
 192490000    3
 192500000    4
 192510000    3
 192520000    3
 192530000    3
 192540000    4
 192550000    5
 192560000    3
 192570000    3
 192580000    3
 192590000    3
 192600000    2
 192610000    3
 192620000    4
 192630000    3
 192640000    3
 192650000    4
 192660000    2
 192670000    3
 192680000    3
 192690000    3
 192700000    5
 192710000    3
 192720000    3
 192730000    3
 192740000    4
 192750000    3
 192760000    4
 192770000    3
 192780000    3
 192790000    4
 192800000    4
 192810000    2
 192820000    4
 192830000    3
 192840000    2
 192850000    3
 192860000    3
 192870000    4
 192880000    5
 192890000    4
 192900000    4
 192910000    2
 192920000    4
 192930000    9
 192940000    3
 192950000    3
 192960000    3
 192970000    6
 192980000    3
 192990000    7
 193000000    3
 193010000    3
 193020000    3
 193030000   10
 193040000    4
 193050000    3
 193060000    3
 193070000    3
 193080000    4
 193090000    6
 193100000    3
 193110000    3
 193120000    7
 193130000    4
 193140000    7
 193150000    5
 193160000    3
 193170000    3
 193180000    6
 193190000    3
 193200000    6
 193210000    3
 193220000    6
 193230000    6
 193240000    3
 193250000    2
 193260000    2
 193270000    4
 193280000    3
 193290000    3
 193300000    4
 193310000    2
 193320000    3
 193330000    4
 193340000    3
 193350000    4
 193360000    4
 193370000    3
 193380000    4
 193390000    3
 193400000    3
 193410000    2
 193420000    3
 193430000    2
 193440000    9
 193450000    8
 193460000    8
 193470000    3
 193480000    3
 193490000    6
 193500000    2
 193510000    4
 193520000    3
 193530000    6
 193540000    6
 193550000    9
 193560000    6
 193570000    4
 193580000    4
 193590000    4
 193600000    3
 193610000    4
 193620000    4
 193630000    3
 193640000    4
 193650000    4
 193660000    2
 193670000    3
 193680000    3
 193690000    6
 193700000    3
 193710000    3
 193720000    3
 193730000    3
 193740000    4
 193750000    4
 193760000    2
 193770000    4
 193780000    3
 193790000    4
 193800000    4
 193810000    3
 193820000    6
 193830000    3
 193840000    3
 193850000    5
 193860000    3
 193870000    2
 193880000    3
 193890000    2
 193900000    3
 193910000    3
 193920000    5
 193930000    3
 193940000    4
 193950000    3
 193960000    3
 193970000    3
 193980000    3
 193990000    3
 194000000    5
 194010000    3
 194020000    3
 194030000    4
 194040000    2
 194050000    6
 194060000    3
 194070000    4
 194080000    2
 194090000    3
 194100000    3
 194110000    3
 194120000    3
 194130000    3
 194140000    3
 194150000    3
 194160000    3
 194170000    3
 194180000    3
 194190000    5
 194200000    4
 194210000    4
 194220000    3
 194230000    3
 194240000    3
 194250000    3
 194260000    3
 194270000    4
 194280000    4
 194290000    3
 194300000    4
 194310000    3
 194320000    3
 194330000    4
 194340000    3
 194350000    3
 194360000    3
 194370000    4
 194380000    3
 194390000    3
 194400000    3
 194410000    4
 194420000    3
 194430000    4
 194440000    4
 194450000    4
 194460000    4
 194470000    3
 194480000    3
 194490000    3
 194500000    3
 194510000    5
 194520000    3
 194530000    5
 194540000    4
 194550000    2
 194560000    4
 194570000    3
 194580000    5
 194590000    3
 194600000    2
 194610000    3
 194620000    3
 194630000    3
 194640000    5
 194650000    2
 194660000    3
 194670000    4
 194680000    2
 194690000    3
 194700000    3
 194710000    2
 194720000    3
 194730000    3
 194740000    3
 194750000    3
 194760000    3
 194770000    2
 194780000    4
 194790000    8
 194800000    3
 194810000    2
 194820000    4
 194830000    2
 194840000    3
 194850000    4
 194860000    3
 194870000    5
 194880000    2
 194890000    3
 194900000    4
 194910000    3
 194920000    4
 194930000    3
 194940000    3
 194950000    2
 194960000    4
 194970000    2
 194980000    3
 194990000    4
 195000000    3
 195010000    3
 195020000    3
 195030000    3
 195040000    3
 195050000    3
 195060000    2
 195070000    3
 195080000    4
 195090000    6
 195100000    3
 195110000    3
 195120000    3
 195130000    3
 195140000    2
 195150000    4
 195160000    4
 195170000    4
 195180000    3
 195190000    4
 195200000    4
 195210000    4
 195220000    2
 195230000    4
 195240000    3
 195250000    4
 195260000    2
 195270000    3
 195280000    4
 195290000    8
 195300000    4
 195310000    4
 195320000    2
 195330000    3
 195340000    4
 195350000    3
 195360000    4
 195370000    4
 195380000    5
 195390000    2
 195400000    4
 195410000    6
 195420000    2
 195430000    4
 195440000    3
 195450000    4
 195460000    3
 195470000    8
 195480000    7
 195490000    3
 195500000    4
 195510000    4
 195520000    3
 195530000    3
 195540000    3
 195550000    3
 195560000    3
 195570000    2
 195580000    3
 195590000    5
 195600000    3
 195610000    6
 195620000    4
 195630000    4
 195640000    2
 195650000    2
 195660000    3
 195670000    2
 195680000    3
 195690000    5
 195700000    3
 195710000    6
 195720000    6
 195730000    6
 195740000    3
 195750000    3
 195760000    3
 195770000    3
 195780000    3
 195790000    3
 195800000    3
 195810000    2
 195820000    3
 195830000    4
 195840000    3
 195850000    2
 195860000    3
 195870000    4
 195880000    3
 195890000    7
 195900000    7
 195910000    9
 195920000    9
 195930000    9
 195940000    4
 195950000    3
 195960000    3
 195970000    3
 195980000    4
 195990000    3
 196000000    4
 196010000    3
 196020000    4
 196030000    4
 196040000    3
 196050000    4
 196060000    4
 196070000    4
 196080000    4
 196090000    3
 196100000    3
 196110000    4
 196120000    6
 196130000    3
 196140000    5
 196150000    3
 196160000    2
 196170000    5
 196180000    6
 196190000    4
 196200000    3
 196210000    3
 196220000    3
 196230000    3
 196240000    2
 196250000    6
 196260000    3
 196270000    3
 196280000    6
 196290000    3
 196300000    2
 196310000    2
 196320000    3
 196330000    6
 196340000    5
 196350000    5
 196360000    3
 196370000    3
 196380000    3
 196390000    8
 196400000    2
 196410000    4
 196420000    4
 196430000    3
 196440000    4
 196450000    4
 196460000    6
 196470000    3
 196480000    3
 196490000    4
 196500000    3
 196510000    3
 196520000    7
 196530000    3
 196540000    6
 196550000    3
 196560000    4
 196570000    3
 196580000    4
 196590000    3
 196600000    3
 196610000    3
 196620000    3
 196630000    3
 196640000    4
 196650000    4
 196660000    5
 196670000    4
 196680000    3
 196690000   13
 196700000    3
 196710000    4
 196720000    3
 196730000    5
 196740000    3
 196750000    3
 196760000    4
 196770000    4
 196780000    4
 196790000    3
 196800000    2
 196810000    2
 196820000    3
 196830000    4
 196840000    3
 196850000    8
 196860000    6
 196870000    5
 196880000    4
 196890000    5
 196900000    4
 196910000    4
 196920000    5
 196930000    5
 196940000    3
 196950000    4
 196960000    4
 196970000    3
 196980000    4
 196990000    5
 197000000    3
 197010000    5
 197020000    5
 197030000    3
 197040000    2
 197050000    5
 197060000    5
 197070000    5
 197080000    6
 197090000    3
 197100000    4
 197110000    3
 197120000    3
 197130000    6
 197140000    5
 197150000    4
 197160000    7
 197170000    5
 197180000    5
 197190000    3
 197200000    4
 197210000    5
 197220000    4
 197230000    3
 197240000    6
 197250000    6
 197260000    6
 197270000    4
 197280000    4
 197290000    4
 197300000    3
 197310000    5
 197320000    3
 197330000    2
 197340000    3
 197350000    3
 197360000    3
 197370000    4
 197380000    4
 197390000    4
 197400000    3
 197410000    3
 197420000    3
 197430000    4
 197440000    4
 197450000    3
 197460000    4
 197470000    5
 197480000    4
 197490000    4
 197500000    5
 197510000    5
 197520000    3
 197530000    2
 197540000    3
 197550000    3
 197560000    3
 197570000    3
 197580000    9
 197590000    5
 197600000    4
 197610000    3
 197620000    3
 197630000    4
 197640000    4
 197650000    5
 197660000    6
 197670000    5
 197680000    4
 197690000    5
 197700000    3
 197710000    3
 197720000    3
 197730000    5
 197740000    2
 197750000    3
 197760000    8
 197770000    3
 197780000    3
 197790000    3
 197800000    3
 197810000    5
 197820000    2
 197830000    5
 197840000    2
 197850000    2
 197860000    3
 197870000    5
 197880000    5
 197890000    6
 197900000    3
 197910000    3
 197920000    3
 197930000    3
 197940000    3
 197950000    2
 197960000    2
 197970000    4
 197980000    3
 197990000    3
 198000000    6
 198010000    3
 198020000    4
 198030000    2
 198040000    4
 198050000    3
 198060000    5
 198070000    4
 198080000    5
 198090000    3
 198100000    3
 198110000    3
 198120000    3
 198130000    9
 198140000    3
 198150000    5
 198160000    3
 198170000    6
 198180000    3
 198190000    3
 198200000    2
 198210000    3
 198220000    4
 198230000    4
 198240000    3
 198250000    3
 198260000    3
 198270000    3
 198280000    2
 198290000    3
 198300000    3
 198310000    3
 198320000    4
 198330000    2
 198340000    3
 198350000    3
 198360000    3
 198370000    4
 198380000    4
 198390000    4
 198400000    3
 198410000    3
 198420000    4
 198430000    4
 198440000    5
 198450000    3
 198460000    4
 198470000    5
 198480000    5
 198490000    3
 198500000    3
 198510000    7
 198520000    5
 198530000    4
 198540000    3
 198550000    4
 198560000    3
 198570000    4
 198580000    3
 198590000    4
 198600000    3
 198610000    3
 198620000    4
 198630000    8
 198640000    3
 198650000    3
 198660000    4
 198670000    7
 198680000    3
 198690000    3
 198700000    4
 198710000    9
 198720000    4
 198730000    2
 198740000    4
 198750000    5
 198760000    5
 198770000    6
 198780000    4
 198790000    5
 198800000    3
 198810000    2
 198820000    5
 198830000    5
 198840000    3
 198850000    3
 198860000    2
 198870000    3
 198880000    7
 198890000   10
 198900000   13
 198910000   11
 198920000   13
 198930000   10
 198940000   13
 198950000    5
 198960000    4
 198970000    4
 198980000    4
 198990000    2
 199000000    2
 199010000    3
 199020000    5
 199030000    5
 199040000    9
 199050000   11
 199060000    7
 199070000   12
 199080000   12
 199090000    7
 199100000    3
 199110000    2
 199120000    3
 199130000    3
 199140000    3
 199150000    3
 199160000    3
 199170000    4
 199180000    4
 199190000    3
 199200000    3
 199210000    3
 199220000    7
 199230000    3
 199240000    6
 199250000    2
 199260000    3
 199270000    2
 199280000    3
 199290000    3
 199300000    3
 199310000    2
 199320000    3
 199330000    3
 199340000    3
 199350000    4
 199360000    3
 199370000    2
 199380000    3
 199390000    3
 199400000    5
 199410000    4
 199420000    6
 199430000    4
 199440000    5
 199450000    5
 199460000    5
 199470000    9
 199480000    3
 199490000    5
 199500000    3
 199510000    3
 199520000    3
 199530000    3
 199540000    5
 199550000    7
 199560000    5
 199570000    6
 199580000    4
 199590000    3
 199600000    4
 199610000    5
 199620000    3
 199630000    3
 199640000    3
 199650000    4
 199660000    5
 199670000    3
 199680000    3
 199690000    9
 199700000   10
 199710000    7
 199720000   11
 199730000    4
 199740000    3
 199750000    5
 199760000    9
 199770000    3
 199780000    5
 199790000    3
 199800000    3
 199810000    4
 199820000    3
 199830000    4
 199840000    2
 199850000    3
 199860000    4
 199870000    3
 199880000    3
 199890000    5
 199900000    4
 199910000    3
 199920000    4
 199930000    3
 199940000    4
 199950000    2
 199960000    3
 199970000    2
 199980000    4
 199990000    3
 200000000    4
 200000000    4
 200010000    4
 200020000    3
 200030000    4
 200040000    2
 200050000    3
 200060000    3
 200070000    5
 200080000    5
 200090000    3
 200100000    3
 200110000    5
 200120000    3
 200130000    3
 200140000    3
 200150000    4
 200160000    3
 200170000    4
 200180000    4
 200190000    4
 200200000    3
 200210000    2
 200220000    3
 200230000    2
 200240000    3
 200250000    4
 200260000    2
 200270000    3
 200280000    3
 200290000    3
 200300000    3
 200310000    4
 200320000    3
 200330000    3
 200340000    3
 200350000    2
 200360000    3
 200370000    3
 200380000    3
 200390000    3
 200400000    2
 200410000    3
 200420000    3
 200430000    3
 200440000    3
 200450000    3
 200460000    3
 200470000    2
 200480000    5
 200490000    3
 200500000    2
 200510000    3
 200520000    3
 200530000    5
 200540000    3
 200550000    4
 200560000    3
 200570000    2
 200580000    3
 200590000    3
 200600000    4
 200610000    4
 200620000    4
 200630000    3
 200640000    3
 200650000    3
 200660000    4
 200670000    3
 200680000    3
 200690000    5
 200700000    3
 200710000    4
 200720000    3
 200730000    3
 200740000    3
 200750000    2
 200760000    5
 200770000    2
 200780000    2
 200790000    3
 200800000    4
 200810000    3
 200820000    5
 200830000    3
 200840000    4
 200850000    3
 200860000    3
 200870000    3
 200880000    3
 200890000    7
 200900000    6
 200910000    3
 200920000    4
 200930000    3
 200940000    3
 200950000    3
 200960000    5
 200970000    3
 200980000    8
 200990000    6
 201000000    6
 201010000    5
 201020000    3
 201030000    5
 201040000    3
 201050000    4
 201060000    3
 201070000    3
 201080000    4
 201090000    3
 201100000    5
 201110000    3
 201120000    3
 201130000    3
 201140000    4
 201150000    2
 201160000    5
 201170000    3
 201180000    4
 201190000    2
 201200000    5
 201210000    3
 201220000    3
 201230000    3
 201240000    4
 201250000    4
 201260000    3
 201270000    2
 201280000    4
 201290000    4
 201300000    4
 201310000    3
 201320000    3
 201330000    3
 201340000    2
 201350000    6
 201360000    3
 201370000    2
 201380000    3
 201390000    3
 201400000    3
 201410000    2
 201420000    4
 201430000    2
 201440000    3
 201450000    4
 201460000    3
 201470000    4
 201480000    4
 201490000    3
 201500000    4
 201510000    4
 201520000    3
 201530000    3
 201540000    3
 201550000    2
 201560000    4
 201570000    3
 201580000    3
 201590000    3
 201600000    3
 201610000    3
 201620000    3
 201630000    3
 201640000    3
 201650000    4
 201660000    3
 201670000    3
 201680000    3
 201690000    3
 201700000    4
 201710000    5
 201720000    3
 201730000    4
 201740000    2
 201750000    4
 201760000    3
 201770000    5
 201780000    4
 201790000    4
 201800000    4
 201810000    4
 201820000    3
 201830000    4
 201840000    5
 201850000    5
 201860000    4
 201870000    3
 201880000    2
 201890000    5
 201900000    5
 201910000    2
 201920000    3
 201930000    3
 201940000    3
 201950000    4
 201960000    2
 201970000    2
 201980000    3
 201990000    4
 202000000    3
 202010000    4
 202020000    3
 202030000    3
 202040000    3
 202050000    2
 202060000    3
 202070000    4
 202080000    3
 202090000    4
 202100000    3
 202110000    3
 202120000    3
 202130000    5
 202140000    3
 202150000    4
 202160000    2
 202170000    3
 202180000    4
 202190000    4
 202200000    6
 202210000    4
 202220000    3
 202230000    3
 202240000    3
 202250000    3
 202260000    3
 202270000    2
 202280000    5
 202290000    6
 202300000    5
 202310000    4
 202320000    3
 202330000    3
 202340000    5
 202350000    4
 202360000    5
 202370000    4
 202380000    3
 202390000    3
 202400000    3
 202410000    3
 202420000    2
 202430000    3
 202440000    2
 202450000    2
 202460000    3
 202470000    3
 202480000    4
 202490000    3
 202500000    4
 202510000    3
 202520000    2
 202530000    4
 202540000    2
 202550000    3
 202560000   10
 202570000    9
 202580000    4
 202590000    8
 202600000    3
 202610000    3
 202620000    3
 202630000    3
 202640000    4
 202650000    4
 202660000    3
 202670000    3
 202680000    3
 202690000    3
 202700000    2
 202710000    4
 202720000    2
 202730000    4
 202740000    5
 202750000    5
 202760000    2
 202770000    3
 202780000    2
 202790000    3
 202800000    3
 202810000    3
 202820000    3
 202830000    2
 202840000    4
 202850000    3
 202860000    3
 202870000    3
 202880000    5
 202890000    6
 202900000    2
 202910000    2
 202920000    3
 202930000    6
 202940000    3
 202950000    3
 202960000    3
 202970000    3
 202980000    3
 202990000    3
 203000000    3
 203010000    3
 203020000    2
 203030000    3
 203040000    4
 203050000    3
 203060000    2
 203070000    2
 203080000    3
 203090000    4
 203100000    2
 203110000    3
 203120000    7
 203130000    3
 203140000    4
 203150000    6
 203160000    3
 203170000    5
 203180000    7
 203190000    7
 203200000    3
 203210000    8
 203220000    9
 203230000    8
 203240000   10
 203250000    7
 203260000    8
 203270000    6
 203280000    3
 203290000    5
 203300000    7
 203310000    6
 203320000    2
 203330000    3
 203340000    3
 203350000    3
 203360000    3
 203370000    3
 203380000    4
 203390000    3
 203400000    3
 203410000    4
 203420000    3
 203430000    3
 203440000    4
 203450000    2
 203460000    3
 203470000    3
 203480000    3
 203490000    4
 203500000    3
 203510000    5
 203520000    2
 203530000    2
 203540000    2
 203550000    4
 203560000    2
 203570000    2
 203580000    3
 203590000    4
 203600000    3
 203610000    6
 203620000    3
 203630000    3
 203640000    3
 203650000    3
 203660000    4
 203670000    3
 203680000    4
 203690000    5
 203700000    3
 203710000    3
 203720000    3
 203730000    2
 203740000    8
 203750000    2
 203760000    4
 203770000    3
 203780000    3
 203790000    3
 203800000    2
 203810000    2
 203820000    3
 203830000    3
 203840000    3
 203850000    2
 203860000    3
 203870000    6
 203880000    3
 203890000    3
 203900000    3
 203910000    3
 203920000    3
 203930000    3
 203940000    2
 203950000    3
 203960000    4
 203970000    4
 203980000    4
 203990000    5
 204000000    2
 204010000    3
 204020000    3
 204030000    5
 204040000    3
 204050000    2
 204060000    3
 204070000    2
 204080000    3
 204090000    4
 204100000    5
 204110000    4
 204120000    4
 204130000    3
 204140000    3
 204150000    3
 204160000    3
 204170000    3
 204180000    5
 204190000    2
 204200000    7
 204210000    4
 204220000    9
 204230000    7
 204240000    3
 204250000    3
 204260000    4
 204270000    4
 204280000    7
 204290000    3
 204300000    4
 204310000    2
 204320000    3
 204330000    4
 204340000    3
 204350000    3
 204360000    3
 204370000    2
 204380000    3
 204390000    2
 204400000    3
 204410000    2
 204420000    3
 204430000    5
 204440000    2
 204450000    6
 204460000    4
 204470000   10
 204480000    2
 204490000    3
 204500000    2
 204510000    3
 204520000    2
 204530000    4
 204540000    4
 204550000    3
 204560000    9
 204570000    4
 204580000    3
 204590000    6
 204600000    7
 204610000    4
 204620000    6
 204630000    2
 204640000    4
 204650000    3
 204660000    4
 204670000    3
 204680000    3
 204690000    3
 204700000    3
 204710000    3
 204720000    2
 204730000    3
 204740000    5
 204750000    7
 204760000    3
 204770000    4
 204780000    4
 204790000    5
 204800000    2
 204810000    4
 204820000    4
 204830000    5
 204840000    4
 204850000    3
 204860000    4
 204870000    3
 204880000    3
 204890000    3
 204900000    2
 204910000    3
 204920000    4
 204930000    3
 204940000    3
 204950000    3
 204960000    2
 204970000    5
 204980000    4
 204990000    5
 205000000    4
 205010000    4
 205020000    2
 205030000    4
 205040000    3
 205050000    3
 205060000    3
 205070000    3
 205080000    4
 205090000    5
 205100000    5
 205110000    5
 205120000    3
 205130000    6
 205140000    3
 205150000    3
 205160000    3
 205170000    5
 205180000    5
 205190000    5
 205200000    5
 205210000    5
 205220000    3
 205230000    4
 205240000    5
 205250000    5
 205260000    4
 205270000    4
 205280000    4
 205290000    3
 205300000    4
 205310000    5
 205320000    4
 205330000    3
 205340000    3
 205350000    4
 205360000    3
 205370000    4
 205380000    5
 205390000    3
 205400000    2
 205410000    3
 205420000    3
 205430000    4
 205440000    3
 205450000    3
 205460000    2
 205470000    3
 205480000    3
 205490000    3
 205500000    2
 205510000    3
 205520000    3
 205530000    3
 205540000    3
 205550000    3
 205560000    3
 205570000    3
 205580000    7
 205590000    4
 205600000    5
 205610000    5
 205620000    6
 205630000    8
 205640000    5
 205650000    3
 205660000    4
 205670000    3
 205680000    3
 205690000    8
 205700000    3
 205710000    3
 205720000    7
 205730000    2
 205740000    4
 205750000    3
 205760000    4
 205770000    3
 205780000    3
 205790000    3
 205800000    5
 205810000    2
 205820000    3
 205830000    7
 205840000    3
 205850000    6
 205860000    3
 205870000    3
 205880000    4
 205890000    3
 205900000    4
 205910000    3
 205920000    3
 205930000    4
 205940000   10
 205950000    6
 205960000    3
 205970000    3
 205980000    3
 205990000    3
 206000000    2
 206010000    4
 206020000    4
 206030000    4
 206040000    3
 206050000    3
 206060000    2
 206070000    4
 206080000    3
 206090000    3
 206100000    3
 206110000    3
 206120000    3
 206130000    5
 206140000    3
 206150000    3
 206160000    4
 206170000    5
 206180000    7
 206190000    4
 206200000    5
 206210000    9
 206220000    3
 206230000    3
 206240000    2
 206250000    4
 206260000    2
 206270000    6
 206280000    8
 206290000    3
 206300000    3
 206310000    3
 206320000    3
 206330000    2
 206340000    2
 206350000    3
 206360000    3
 206370000    3
 206380000    3
 206390000    4
 206400000    3
 206410000    6
 206420000    4
 206430000    3
 206440000    3
 206450000    3
 206460000    4
 206470000    4
 206480000    3
 206490000    3
 206500000    3
 206510000    3
 206520000    2
 206530000    3
 206540000    3
 206550000    3
 206560000    4
 206570000    4
 206580000    4
 206590000    4
 206600000    2
 206610000    3
 206620000    3
 206630000    4
 206640000    3
 206650000    4
 206660000    3
 206670000    3
 206680000    4
 206690000    3
 206700000    3
 206710000    2
 206720000    3
 206730000    4
 206740000    4
 206750000    3
 206760000    3
 206770000   10
 206780000    3
 206790000    6
 206800000    3
 206810000    4
 206820000    7
 206830000    4
 206840000    4
 206850000    3
 206860000    3
 206870000    4
 206880000    4
 206890000    6
 206900000    3
 206910000    3
 206920000    4
 206930000    4
 206940000   12
 206950000    5
 206960000    3
 206970000    4
 206980000    5
 206990000    9
 207000000    4
 207010000    3
 207020000    6
 207030000    4
 207040000    5
 207050000    7
 207060000    9
 207070000    5
 207080000    4
 207090000    4
 207100000    3
 207110000    3
 207120000    3
 207130000    3
 207140000    3
 207150000    8
 207160000    5
 207170000    4
 207180000   10
 207190000    4
 207200000    4
 207210000    2
 207220000    3
 207230000    2
 207240000    3
 207250000    5
 207260000    3
 207270000    3
 207280000    4
 207290000    5
 207300000    3
 207310000    3
 207320000    4
 207330000    3
 207340000    3
 207350000    5
 207360000    3
 207370000    5
 207380000    3
 207390000    3
 207400000    5
 207410000    3
 207420000    5
 207430000    2
 207440000    4
 207450000    6
 207460000    4
 207470000    4
 207480000    3
 207490000    2
 207500000    4
 207510000    3
 207520000    7
 207530000    3
 207540000    3
 207550000    3
 207560000    4
 207570000    3
 207580000    3
 207590000    3
 207600000    3
 207610000    6
 207620000    3
 207630000    3
 207640000    2
 207650000    2
 207660000    4
 207670000    4
 207680000    2
 207690000    3
 207700000    3
 207710000    3
 207720000    3
 207730000    3
 207740000    6
 207750000    6
 207760000    3
 207770000    3
 207780000    4
 207790000    3
 207800000    3
 207810000    4
 207820000    4
 207830000    7
 207840000    4
 207850000    3
 207860000    2
 207870000    3
 207880000    5
 207890000    2
 207900000    3
 207910000    9
 207920000    2
 207930000    2
 207940000    3
 207950000    3
 207960000    4
 207970000    3
 207980000    6
 207990000    9
 208000000    4
 208010000    4
 208020000    3
 208030000    3
 208040000    4
 208050000    2
 208060000    4
 208070000    3
 208080000    6
 208090000    3
 208100000    3
 208110000    5
 208120000    4
 208130000    3
 208140000    2
 208150000    5
 208160000    6
 208170000    5
 208180000    6
 208190000    6
 208200000    5
 208210000    6
 208220000    7
 208230000    9
 208240000    5
 208250000    5
 208260000    6
 208270000    5
 208280000    4
 208290000    4
 208300000    5
 208310000    4
 208320000    6
 208330000    3
 208340000    4
 208350000    4
 208360000    9
 208370000    3
 208380000    5
 208390000    4
 208400000    3
 208410000    3
 208420000    3
 208430000    4
 208440000    3
 208450000    8
 208460000    4
 208470000    3
 208480000    3
 208490000    3
 208500000    2
 208510000    3
 208520000    3
 208530000    4
 208540000    5
 208550000    2
 208560000    3
 208570000    3
 208580000    5
 208590000    2
 208600000    3
 208610000    2
 208620000    3
 208630000    2
 208640000    3
 208650000    4
 208660000    4
 208670000    3
 208680000    7
 208690000    3
 208700000    3
 208710000    4
 208720000    4
 208730000    3
 208740000    3
 208750000    3
 208760000    3
 208770000    3
 208780000    4
 208790000    4
 208800000    3
 208810000    3
 208820000    3
 208830000    3
 208840000    4
 208850000    3
 208860000    3
 208870000    3
 208880000    3
 208890000    4
 208900000    3
 208910000    3
 208920000    2
 208930000    4
 208940000    4
 208950000    3
 208960000    3
 208970000    5
 208980000    3
 208990000    4
 209000000    6
 209010000    6
 209020000    3
 209030000    3
 209040000    3
 209050000    3
 209060000    4
 209070000    6
 209080000    3
 209090000    4
 209100000    4
 209110000    3
 209120000    3
 209130000    3
 209140000    2
 209150000    3
 209160000    3
 209170000    5
 209180000    4
 209190000    2
 209200000    2
 209210000    4
 209220000    3
 209230000    3
 209240000    3
 209250000    2
 209260000    3
 209270000    4
 209280000    5
 209290000    4
 209300000    4
 209310000    5
 209320000    3
 209330000    3
 209340000    3
 209350000    4
 209360000    3
 209370000    3
 209380000    6
 209390000    4
 209400000    5
 209410000    8
 209420000    9
 209430000    5
 209440000    3
 209450000    3
 209460000    2
 209470000    2
 209480000    5
 209490000    2
 209500000    2
 209510000    5
 209520000    5
 209530000    4
 209540000    3
 209550000    4
 209560000    4
 209570000    5
 209580000    3
 209590000    3
 209600000    4
 209610000    4
 209620000    4
 209630000    3
 209640000    3
 209650000    3
 209660000    4
 209670000    3
 209680000    4
 209690000    2
 209700000    3
 209710000    4
 209720000    4
 209730000    2
 209740000    3
 209750000    3
 209760000    3
 209770000    5
 209780000    2
 209790000    4
 209800000    2
 209810000    3
 209820000    3
 209830000    3
 209840000    4
 209850000    4
 209860000    3
 209870000    4
 209880000    7
 209890000    3
 209900000    3
 209910000    3
 209920000    3
 209930000    3
 209940000    4
 209950000    3
 209960000    3
 209970000    4
 209980000    3
 209990000    3
 210000000    3
 210010000    3
 210020000    4
 210030000    3
 210040000    3
 210050000    3
 210060000    4
 210070000    5
 210080000    3
 210090000    3
 210100000    4
 210110000    3
 210120000    3
 210130000    3
 210140000    3
 210150000    5
 210160000    3
 210170000    4
 210180000    5
 210190000    4
 210200000    3
 210210000    4
 210220000    3
 210230000    5
 210240000    2
 210250000    3
 210260000    3
 210270000    3
 210280000    3
 210290000    7
 210300000    3
 210310000    4
 210320000    3
 210330000    4
 210340000    3
 210350000    3
 210360000    4
 210370000    2
 210380000    4
 210390000    3
 210400000    3
 210410000    3
 210420000    4
 210430000    4
 210440000    3
 210450000    3
 210460000    3
 210470000    2
 210480000    4
 210490000    4
 210500000    3
 210510000    3
 210520000    3
 210530000    6
 210540000    2
 210550000    4
 210560000    4
 210570000    3
 210580000    4
 210590000    2
 210600000    3
 210610000    3
 210620000    3
 210630000    3
 210640000    3
 210650000    2
 210660000    4
 210670000    3
 210680000    3
 210690000    3
 210700000    2
 210710000    3
 210720000    3
 210730000    3
 210740000    3
 210750000    3
 210760000    3
 210770000    5
 210780000    3
 210790000    4
 210800000    4
 210810000    5
 210820000    3
 210830000    3
 210840000    4
 210850000    3
 210860000    2
 210870000    3
 210880000    2
 210890000    3
 210900000    4
 210910000    2
 210920000    4
 210930000    2
 210940000    3
 210950000    2
 210960000    3
 210970000    3
 210980000    4
 210990000    3
 211000000    3
 211010000    4
 211020000    5
 211030000    2
 211040000    3
 211050000    3
 211060000    2
 211070000    4
 211080000    3
 211090000    3
 211100000    3
 211110000    2
 211120000    4
 211130000    3
 211140000    4
 211150000    3
 211160000    4
 211170000    3
 211180000    4
 211190000    3
 211200000    4
 211210000    3
 211220000    3
 211230000    3
 211240000    4
 211250000    3
 211260000    2
 211270000    2
 211280000    2
 211290000    3
 211300000    3
 211310000    4
 211320000    2
 211330000    4
 211340000    4
 211350000    3
 211360000    4
 211370000    4
 211380000    3
 211390000    3
 211400000    4
 211410000    4
 211420000    4
 211430000    3
 211440000    3
 211450000    4
 211460000    4
 211470000    4
 211480000    3
 211490000    4
 211500000    4
 211510000    3
 211520000    3
 211530000    3
 211540000    3
 211550000    3
 211560000    5
 211570000    5
 211580000    3
 211590000    3
 211600000    2
 211610000    4
 211620000    5
 211630000    6
 211640000    6
 211650000    5
 211660000    5
 211670000    3
 211680000    4
 211690000    5
 211700000    3
 211710000    3
 211720000    7
 211730000    3
 211740000    6
 211750000    4
 211760000    3
 211770000    3
 211780000    5
 211790000    5
 211800000    6
 211810000    5
 211820000    4
 211830000   12
 211840000    3
 211850000    2
 211860000    5
 211870000    3
 211880000    4
 211890000    5
 211900000    4
 211910000    4
 211920000    4
 211930000    3
 211940000    3
 211950000    2
 211960000    5
 211970000    4
 211980000    4
 211990000    2
 212000000    3
 212010000    3
 212020000    3
 212030000    3
 212040000    2
 212050000    2
 212060000    4
 212070000    3
 212080000    3
 212090000    3
 212100000    3
 212110000    3
 212120000    4
 212130000    8
 212140000    2
 212150000    3
 212160000    5
 212170000    2
 212180000    3
 212190000    2
 212200000    5
 212210000    4
 212220000    4
 212230000    4
 212240000    4
 212250000    3
 212260000    7
 212270000    3
 212280000    3
 212290000    4
 212300000    5
 212310000    4
 212320000    4
 212330000    4
 212340000    3
 212350000    3
 212360000    3
 212370000    4
 212380000    5
 212390000    5
 212400000    3
 212410000    4
 212420000    4
 212430000    7
 212440000    3
 212450000    4
 212460000    4
 212470000    2
 212480000    3
 212490000    3
 212500000    3
 212510000    3
 212520000    3
 212530000    3
 212540000    9
 212550000    4
 212560000    4
 212570000    3
 212580000    2
 212590000    3
 212600000    5
 212610000    3
 212620000    4
 212630000    2
 212640000    4
 212650000    5
 212660000    4
 212670000    4
 212680000    4
 212690000    2
 212700000    5
 212710000    4
 212720000    4
 212730000    4
 212740000    5
 212750000    4
 212760000    3
 212770000    5
 212780000    2
 212790000    4
 212800000    3
 212810000    4
 212820000    3
 212830000    3
 212840000    3
 212850000    5
 212860000    3
 212870000    7
 212880000    2
 212890000    2
 212900000    3
 212910000    3
 212920000    3
 212930000    3
 212940000    3
 212950000    2
 212960000    6
 212970000    5
 212980000    2
 212990000    3
 213000000    2
 213010000    3
 213020000    3
 213030000    3
 213040000    2
 213050000    3
 213060000    3
 213070000    4
 213080000    4
 213090000    3
 213100000    4
 213110000    4
 213120000    3
 213130000    3
 213140000    5
 213150000    2
 213160000    4
 213170000    3
 213180000    3
 213190000    3
 213200000    2
 213210000    3
 213220000    2
 213230000    3
 213240000    3
 213250000    3
 213260000    4
 213270000    3
 213280000    4
 213290000    4
 213300000    3
 213310000    3
 213320000    5
 213330000    6
 213340000    5
 213350000    4
 213360000    4
 213370000    2
 213380000    2
 213390000    2
 213400000    3
 213410000    6
 213420000    5
 213430000    3
 213440000    6
 213450000    9
 213460000    2
 213470000    3
 213480000    3
 213490000    3
 213500000    7
 213510000    3
 213520000    5
 213530000    6
 213540000    5
 213550000    3
 213560000    3
 213570000    4
 213580000    5
 213590000    3
 213600000    4
 213610000    5
 213620000    2
 213630000    3
 213640000    4
 213650000    3
 213660000    5
 213670000    3
 213680000    5
 213690000    2
 213700000    3
 213710000    3
 213720000    2
 213730000    2
 213740000    4
 213750000    2
 213760000    3
 213770000    4
 213780000    7
 213790000    6
 213800000    5
 213810000    2
 213820000    3
 213830000    4
 213840000    3
 213850000    3
 213860000    3
 213870000    4
 213880000    4
 213890000    3
 213900000    5
 213910000    3
 213920000    3
 213930000    3
 213940000    3
 213950000    3
 213960000    5
 213970000    2
 213980000    3
 213990000    3
 214000000    5
 214010000    3
 214020000    3
 214030000    3
 214040000    4
 214050000    3
 214060000    3
 214070000    4
 214080000    3
 214090000    5
 214100000    3
 214110000    5
 214120000    5
 214130000    3
 214140000    3
 214150000    3
 214160000    4
 214170000    3
 214180000    2
 214190000    3
 214200000    6
 214210000    8
 214220000    4
 214230000    3
 214240000    3
 214250000    3
 214260000    6
 214270000    4
 214280000    3
 214290000    3
 214300000    3
 214310000    5
 214320000    5
 214330000    3
 214340000    4
 214350000    5
 214360000    3
 214370000    3
 214380000    4
 214390000    2
 214400000    2
 214410000    4
 214420000    3
 214430000    3
 214440000    3
 214450000    3
 214460000    6
 214470000    2
 214480000    3
 214490000    4
 214500000    5
 214510000    3
 214520000    3
 214530000    4
 214540000    4
 214550000    3
 214560000    3
 214570000    2
 214580000    5
 214590000    6
 214600000    3
 214610000    8
 214620000    3
 214630000    2
 214640000    4
 214650000    4
 214660000    3
 214670000    4
 214680000    5
 214690000    9
 214700000    5
 214710000    6
 214720000    3
 214730000    3
 214740000    3
 214750000    5
 214760000    5
 214770000    5
 214780000    4
 214790000    4
 214800000    3
 214810000    3
 214820000    4
 214830000    3
 214840000    3
 214850000    4
 214860000    5
 214870000    3
 214880000    3
 214890000    5
 214900000    2
 214910000    3
 214920000    4
 214930000    4
 214940000    2
 214950000    4
 214960000    4
 214970000    3
 214980000    3
 214990000    3
 215000000    2
 215010000    6
 215020000    5
 215030000    3
 215040000    3
 215050000    3
 215060000    2
 215070000    5
 215080000    3
 215090000    6
 215100000    2
 215110000    2
 215120000    5
 215130000    3
 215140000    4
 215150000    5
 215160000    3
 215170000    3
 215180000    3
 215190000    3
 215200000    3
 215210000    3
 215220000    3
 215230000    3
 215240000    3
 215250000    2
 215260000    3
 215270000    4
 215280000    2
 215290000    5
 215300000    4
 215310000    3
 215320000    2
 215330000    4
 215340000    5
 215350000    3
 215360000    4
 215370000    2
 215380000    4
 215390000    3
 215400000    3
 215410000    3
 215420000    3
 215430000    4
 215440000    4
 215450000    8
 215460000    2
 215470000    8
 215480000    5
 215490000    9
 215500000   16
 215510000    4
 215520000    2
 215530000    3
 215540000    3
 215550000    2
 215560000    3
 215570000    5
 215580000    5
 215590000    4
 215600000    3
 215610000    2
 215620000    4
 215630000    2
 215640000    5
 215650000    3
 215660000    4
 215670000    3
 215680000    4
 215690000    4
 215700000    4
 215710000    4
 215720000    3
 215730000    3
 215740000    3
 215750000    3
 215760000    3
 215770000    3
 215780000    2
 215790000    3
 215800000    4
 215810000    3
 215820000    2
 215830000    4
 215840000    4
 215850000    3
 215860000    3
 215870000    3
 215880000    3
 215890000    2
 215900000    3
 215910000    3
 215920000    5
 215930000    2
 215940000    3
 215950000    2
 215960000    4
 215970000    4
 215980000    4
 215990000    3
 216000000    3
 216010000    3
 216020000    4
 216030000    4
 216040000    3
 216050000    3
 216060000    3
 216070000    3
 216080000    3
 216090000    3
 216100000    4
 216110000    3
 216120000    3
 216130000    3
 216140000    5
 216150000    3
 216160000    2
 216170000    4
 216180000    3
 216190000    3
 216200000    3
 216210000    3
 216220000    3
 216230000    3
 216240000    3
 216250000    3
 216260000    3
 216270000    3
 216280000    3
 216290000    3
 216300000    3
 216310000    4
 216320000    3
 216330000    3
 216340000    3
 216350000    4
 216360000    3
 216370000    3
 216380000    4
 216390000    3
 216400000    3
 216410000    3
 216420000    4
 216430000    4
 216440000    3
 216450000    3
 216460000    3
 216470000    3
 216480000    3
 216490000    3
 216500000    2
 216510000    3
 216520000    2
 216530000    3
 216540000    5
 216550000    5
 216560000    2
 216570000    3
 216580000    3
 216590000    3
 216600000    3
 216610000    3
 216620000    4
 216630000    2
 216640000   12
 216650000    5
 216660000    3
 216670000    2
 216680000    5
 216690000    9
 216700000    7
 216710000    6
 216720000    4
 216730000    3
 216740000    8
 216750000    4
 216760000    3
 216770000    4
 216780000    6
 216790000    4
 216800000    3
 216810000    3
 216820000    4
 216830000    3
 216840000    2
 216850000    3
 216860000    4
 216870000    3
 216880000    3
 216890000    3
 216900000    4
 216910000    7
 216920000    3
 216930000    3
 216940000    4
 216950000    4
 216960000    4
 216970000    3
 216980000    3
 216990000    4
 217000000    3
 217010000    3
 217020000    3
 217030000    3
 217040000    2
 217050000    4
 217060000    5
 217070000    4
 217080000    4
 217090000    3
 217100000    2
 217110000    2
 217120000    4
 217130000    3
 217140000    3
 217150000    3
 217160000    3
 217170000    3
 217180000    3
 217190000    3
 217200000    4
 217210000    2
 217220000    4
 217230000    3
 217240000    3
 217250000    3
 217260000    3
 217270000    6
 217280000    5
 217290000    3
 217300000    2
 217310000    4
 217320000    3
 217330000    3
 217340000    3
 217350000    4
 217360000    3
 217370000    3
 217380000    4
 217390000    2
 217400000    3
 217410000    3
 217420000    4
 217430000    5
 217440000    4
 217450000    4
 217460000    2
 217470000    3
 217480000    2
 217490000    9
 217500000    2
 217510000    3
 217520000    3
 217530000    3
 217540000    3
 217550000    3
 217560000    3
 217570000    2
 217580000    5
 217590000    4
 217600000    3
 217610000    3
 217620000    3
 217630000    3
 217640000    4
 217650000    6
 217660000    4
 217670000    3
 217680000    3
 217690000    3
 217700000    2
 217710000    3
 217720000    3
 217730000    2
 217740000    2
 217750000    4
 217760000    4
 217770000    2
 217780000    3
 217790000    9
 217800000    3
 217810000    3
 217820000    3
 217830000    3
 217840000    3
 217850000    2
 217860000    3
 217870000    3
 217880000    3
 217890000    8
 217900000    5
 217910000    3
 217920000    3
 217930000    3
 217940000    2
 217950000    4
 217960000    2
 217970000    4
 217980000    4
 217990000    2
 218000000    3
 218010000    4
 218020000    5
 218030000    3
 218040000    3
 218050000    3
 218060000    3
 218070000    2
 218080000    4
 218090000    3
 218100000    3
 218110000    4
 218120000    2
 218130000    3
 218140000    4
 218150000    4
 218160000    3
 218170000    4
 218180000    2
 218190000    4
 218200000    5
 218210000    5
 218220000    4
 218230000    4
 218240000    2
 218250000    5
 218260000    3
 218270000    2
 218280000    3
 218290000    8
 218300000    9
 218310000    4
 218320000    4
 218330000    4
 218340000    2
 218350000    3
 218360000    4
 218370000    2
 218380000    4
 218390000    3
 218400000    3
 218410000    5
 218420000    3
 218430000    3
 218440000    3
 218450000    4
 218460000    5
 218470000    5
 218480000    3
 218490000    4
 218500000    3
 218510000    4
 218520000    4
 218530000    5
 218540000    4
 218550000    5
 218560000    3
 218570000    4
 218580000    5
 218590000    3
 218600000    3
 218610000    7
 218620000    9
 218630000    3
 218640000    4
 218650000    3
 218660000    4
 218670000    4
 218680000    5
 218690000    4
 218700000    2
 218710000    6
 218720000    8
 218730000    4
 218740000    5
 218750000    3
 218760000    3
 218770000    4
 218780000    2
 218790000    4
 218800000    4
 218810000    3
 218820000    3
 218830000    3
 218840000    3
 218850000    4
 218860000    3
 218870000    4
 218880000    3
 218890000    4
 218900000    4
 218910000    4
 218920000    3
 218930000    9
 218940000    2
 218950000    4
 218960000    2
 218970000    3
 218980000    3
 218990000    2
 219000000    3
 219010000    5
 219020000    3
 219030000    6
 219040000    4
 219050000    3
 219060000    5
 219070000    4
 219080000    3
 219090000    6
 219100000    4
 219110000    4
 219120000    3
 219130000    5
 219140000    5
 219150000    3
 219160000    4
 219170000    4
 219180000    4
 219190000    4
 219200000    3
 219210000    4
 219220000    3
 219230000    3
 219240000    3
 219250000    3
 219260000    9
 219270000    3
 219280000    6
 219290000    3
 219300000    2
 219310000    5
 219320000    3
 219330000    4
 219340000   12
 219350000    9
 219360000    8
 219370000    6
 219380000    8
 219390000    8
 219400000    9
 219410000    4
 219420000   17
 219430000   10
 219440000    6
 219450000    3
 219460000    4
 219470000    6
 219480000    4
 219490000    4
 219500000    3
 219510000    3
 219520000    3
 219530000    3
 219540000    3
 219550000    3
 219560000    3
 219570000    6
 219580000   11
 219590000    5
 219600000    5
 219610000    4
 219620000    7
 219630000    4
 219640000    3
 219650000    3
 219660000    4
 219670000    3
 219680000    3
 219690000    3
 219700000    3
 219710000    3
 219720000    5
 219730000    6
 219740000   13
 219750000    5
 219760000    3
 219770000    5
 219780000    3
 219790000    4
 219800000    5
 219810000    4
 219820000    4
 219830000    3
 219840000    2
 219850000    3
 219860000    3
 219870000    3
 219880000    4
 219890000    3
 219900000    3
 219910000    3
 219920000    3
 219930000    3
 219940000    4
 219950000    4
 219960000    8
 219970000   10
 219980000    3
 219990000    3
 220000000    3
 220010000    3
 220020000    3
 220030000    4
 220040000    5
 220050000    3
 220060000    4
 220070000    3
 220080000    3
 220090000    3
 220100000    5
 220110000    5
 220120000    3
 220130000    3
 220140000    6
 220150000    3
 220160000    2
 220170000    3
 220180000    3
 220190000    3
 220200000    2
 220210000    4
 220220000    3
 220230000   13
 220240000    6
 220250000    3
 220260000    6
 220270000    3
 220280000    5
 220290000    6
 220300000    6
 220310000    3
 220320000    6
 220330000    7
 220340000    5
 220350000    6
 220360000    3
 220370000    3
 220380000    7
 220390000    3
 220400000    6
 220410000    3
 220420000    3
 220430000    6
 220440000    3
 220450000   12
 220460000   13
 220470000    8
 220480000   10
 220490000    6
 220500000    3
 220510000    4
 220520000    5
 220530000    9
 220540000    5
 220550000    3
 220560000    6
 220570000    3
 220580000    3
 220590000    4
 220600000    2
 220610000    5
 220620000    4
 220630000    7
 220640000    3
 220650000    3
 220660000    3
 220670000    7
 220680000    7
 220690000    5
 220700000    3
 220710000    5
 220720000    4
 220730000    5
 220740000    3
 220750000    3
 220760000    4
 220770000    3
 220780000    3
 220790000    4
 220800000    4
 220810000    5
 220820000    3
 220830000    4
 220840000    4
 220850000    4
 220860000    4
 220870000    4
 220880000    3
 220890000    4
 220900000    4
 220910000    3
 220920000    4
 220930000    6
 220940000    8
 220950000    4
 220960000    3
 220970000    3
 220980000    4
 220990000    4
 221000000    3
 221010000    3
 221020000    4
 221030000    3
 221040000    6
 221050000    3
 221060000    3
 221070000   10
 221080000    7
 221090000    3
 221100000    5
 221110000    3
 221120000    3
 221130000    5
 221140000    9
 221150000    9
 221160000    5
 221170000    3
 221180000    3
 221190000    5
 221200000   13
 221210000    5
 221220000    5
 221230000    3
 221240000   11
 221250000    5
 221260000    4
 221270000    6
 221280000    4
 221290000    5
 221300000    7
 221310000    2
 221320000    4
 221330000   10
 221340000    3
 221350000    6
 221360000    4
 221370000    4
 221380000    3
 221390000    3
 221400000    2
 221410000    7
 221420000    4
 221430000    3
 221440000    4
 221450000    8
 221460000    6
 221470000    5
 221480000    7
 221490000    3
 221500000    3
 221510000    3
 221520000    3
 221530000    2
 221540000    3
 221550000    7
 221560000    4
 221570000    4
 221580000    5
 221590000    6
 221600000    7
 221610000    7
 221620000    6
 221630000    7
 221640000    3
 221650000    2
 221660000    9
 221670000    3
 221680000    3
 221690000    2
 221700000    7
 221710000    4
 221720000    4
 221730000    3
 221740000    5
 221750000    4
 221760000    3
 221770000    5
 221780000    3
 221790000    4
 221800000    4
 221810000    3
 221820000    3
 221830000    6
 221840000    3
 221850000    4
 221860000    2
 221870000    3
 221880000    3
 221890000    4
 221900000    4
 221910000    4
 221920000    5
 221930000   20
 221940000    8
 221950000    2
 221960000    7
 221970000    5
 221980000    5
 221990000    3
 222000000    6
 222010000    4
 222020000    5
 222030000    3
 222040000    3
 222050000   13
 222060000   21
 222070000   12
 222080000   12
 222090000    4
 222100000    3
 222110000   20
 222120000   14
 222130000    6
 222140000    4
 222150000    3
 222160000    7
 222170000    6
 222180000    5
 222190000    6
 222200000    5
 222210000    5
 222220000    5
 222230000    4
 222240000    4
 222250000    5
 222260000    5
 222270000    3
 222280000    4
 222290000    5
 222300000    5
 222310000    3
 222320000    5
 222330000    3
 222340000    5
 222350000    8
 222360000    3
 222370000    4
 222380000    8
 222390000    4
 222400000    3
 222410000    4
 222420000    3
 222430000    6
 222440000    4
 222450000    3
 222460000    3
 222470000    5
 222480000    3
 222490000    4
 222500000    5
 222510000    7
 222520000    3
 222530000    7
 222540000    4
 222550000    2
 222560000    6
 222570000    3
 222580000    3
 222590000    6
 222600000    3
 222610000    5
 222620000    5
 222630000    6
 222640000    6
 222650000    3
 222660000   10
 222670000    5
 222680000    4
 222690000   15
 222700000   15
 222710000   14
 222720000   13
 222730000   15
 222740000    8
 222750000    5
 222760000    7
 222770000    3
 222780000    4
 222790000    4
 222800000    3
 222810000    7
 222820000    2
 222830000   13
 222840000    3
 222850000    4
 222860000   11
 222870000   13
 222880000   10
 222890000    7
 222900000    9
 222910000    3
 222920000    4
 222930000   10
 222940000    3
 222950000    4
 222960000    3
 222970000    5
 222980000    5
 222990000    2
 223000000    3
 223010000    3
 223020000    4
 223030000   10
 223040000    4
 223050000   10
 223060000    5
 223070000   13
 223080000   25
 223090000   27
 223100000   24
 223110000   32
 223120000   27
 223130000   33
 223140000   36
 223150000   32
 223160000   31
 223170000   33
 223180000   36
 223190000   30
 223200000   29
 223210000   29
 223220000   29
 223230000   24
 223240000   24
 223250000   35
 223260000   36
 223270000   28
 223280000   33
 223290000   29
 223300000   26
 223310000   25
 223320000   21
 223330000   23
 223340000   25
 223350000   27
 223360000   30
 223370000   30
 223380000   28
 223390000   30
 223400000   24
 223410000   31
 223420000   35
 223430000   30
 223440000   31
 223450000   24
 223460000   25
 223470000   24
 223480000   28
 223490000   23
 223500000   24
 223510000   27
 223520000   34
 223530000   26
 223540000   36
 223550000   31
 223560000   29
 223570000   26
 223580000   24
 223590000   25
 223600000   25
 223610000   27
 223620000   29
 223630000   36
 223640000   48
 223650000   37
 223660000   27
 223670000   24
 223680000   22
 223690000   26
 223700000   24
 223710000   22
 223720000   25
 223730000   25
 223740000   23
 223750000   25
 223760000   29
 223770000   26
 223780000   33
 223790000   29
 223800000   27
 223810000   29
 223820000   30
 223830000   34
 223840000   32
 223850000   33
 223860000   33
 223870000   28
 223880000   31
 223890000   30
 223900000   32
 223910000   28
 223920000   34
 223930000   32
 223940000   39
 223950000   32
 223960000   27
 223970000   29
 223980000   24
 223990000   24
 224000000   25
 224010000   25
 224020000   24
 224030000   24
 224040000   23
 224050000   24
 224060000   24
 224070000   24
 224080000   26
 224090000   23
 224100000   25
 224110000   26
 224120000   29
 224130000   29
 224140000   23
 224150000   25
 224160000   23
 224170000   27
 224180000   33
 224190000   27
 224200000   24
 224210000   24
 224220000   24
 224230000   28
 224240000   29
 224250000   29
 224260000   28
 224270000   27
 224280000   28
 224290000   23
 224300000   14
 224310000    4
 224320000   27
 224330000   31
 224340000   34
 224350000   32
 224360000   27
 224370000   27
 224380000   18
 224390000   15
 224400000    3
 224410000    7
 224420000    4
 224430000    4
 224440000    4
 224450000   11
 224460000   11
 224470000    5
 224480000   10
 224490000   12
 224500000    4
 224510000   10
 224520000   10
 224530000    7
 224540000    4
 224550000    5
 224560000    7
 224570000    3
 224580000    3
 224590000    3
 224600000    3
 224610000    5
 224620000    3
 224630000    5
 224640000    3
 224650000    3
 224660000    3
 224670000    3
 224680000    3
 224690000    3
 224700000    3
 224710000    8
 224720000    3
 224730000    4
 224740000    3
 224750000    2
 224760000    3
 224770000   11
 224780000    7
 224790000    5
 224800000    6
 224810000   10
 224820000    5
 224830000    3
 224840000    9
 224850000    5
 224860000    6
 224870000   10
 224880000    3
 224890000    7
 224900000    3
 224910000    3
 224920000    5
 224930000   11
 224940000    6
 224950000    3
 224960000    3
 224970000    5
 224980000    4
 224990000    4
 225000000    3
 225010000    4
 225020000    5
 225030000    7
 225040000   12
 225050000    7
 225060000    7
 225070000   12
 225080000   16
 225090000    9
 225100000    8
 225110000   12
 225120000    7
 225130000    6
 225140000    4
 225150000    2
 225160000    6
 225170000    4
 225180000    7
 225190000   11
 225200000    7
 225210000    6
 225220000    5
 225230000   11
 225240000    6
 225250000    3
 225260000    2
 225270000   16
 225280000    6
 225290000    4
 225300000   12
 225310000    6
 225320000    5
 225330000    4
 225340000    6
 225350000    4
 225360000    3
 225370000    4
 225380000    5
 225390000    6
 225400000   14
 225410000    6
 225420000    4
 225430000    3
 225440000    8
 225450000    4
 225460000    4
 225470000    3
 225480000    5
 225490000    4
 225500000    5
 225510000    6
 225520000   11
 225530000   11
 225540000    2
 225550000    5
 225560000    5
 225570000    3
 225580000    5
 225590000    4
 225600000    3
 225610000    3
 225620000    3
 225630000    3
 225640000    9
 225650000    5
 225660000    6
 225670000    6
 225680000    8
 225690000   11
 225700000    7
 225710000    4
 225720000    3
 225730000    4
 225740000    5
 225750000   12
 225760000   14
 225770000    4
 225780000   18
 225790000   12
 225800000    5
 225810000   14
 225820000   10
 225830000    9
 225840000    3
 225850000    4
 225860000    5
 225870000    4
 225880000    3
 225890000    6
 225900000    3
 225910000    5
 225920000    7
 225930000   13
 225940000   17
 225950000   12
 225960000   19
 225970000    7
 225980000   10
 225990000    7
 226000000    3
 226010000    3
 226020000    6
 226030000    7
 226040000    4
 226050000    7
 226060000    8
 226070000   11
 226080000    2
 226090000    8
 226100000    5
 226110000   12
 226120000    4
 226130000    7
 226140000    5
 226150000   12
 226160000   12
 226170000    3
 226180000    8
 226190000    7
 226200000    5
 226210000    8
 226220000    4
 226230000    7
 226240000   14
 226250000    8
 226260000    7
 226270000    4
 226280000    6
 226290000    5
 226300000    4
 226310000    3
 226320000    4
 226330000    3
 226340000    9
 226350000   12
 226360000    9
 226370000   12
 226380000   12
 226390000   10
 226400000    3
 226410000    7
 226420000    5
 226430000   13
 226440000    7
 226450000    5
 226460000    6
 226470000    4
 226480000    2
 226490000    5
 226500000    9
 226510000    4
 226520000    4
 226530000   15
 226540000   15
 226550000    4
 226560000   13
 226570000   12
 226580000   15
 226590000   18
 226600000   16
 226610000   14
 226620000   14
 226630000   12
 226640000   13
 226650000   11
 226660000    7
 226670000    3
 226680000    4
 226690000    6
 226700000    7
 226710000    7
 226720000    4
 226730000    3
 226740000   17
 226750000   17
 226760000   15
 226770000    8
 226780000    5
 226790000    8
 226800000   10
 226810000    9
 226820000   10
 226830000    6
 226840000   11
 226850000   13
 226860000    9
 226870000   10
 226880000   12
 226890000    7
 226900000    3
 226910000   11
 226920000    4
 226930000    3
 226940000    3
 226950000    8
 226960000    4
 226970000    7
 226980000    8
 226990000    6
 227000000    4
 227010000    8
 227020000    5
 227030000   11
 227040000    4
 227050000    5
 227060000    7
 227070000   12
 227080000    9
 227090000    9
 227100000    4
 227110000    3
 227120000    6
 227130000    8
 227140000   11
 227150000    9
 227160000   15
 227170000   11
 227180000   12
 227190000    5
 227200000    9
 227210000    5
 227220000   13
 227230000    7
 227240000    3
 227250000    8
 227260000    5
 227270000   12
 227280000   13
 227290000    3
 227300000    4
 227310000    3
 227320000   12
 227330000    5
 227340000    5
 227350000    4
 227360000    9
 227370000   12
 227380000    9
 227390000    5
 227400000    4
 227410000    2
 227420000   14
 227430000   10
 227440000   12
 227450000   20
 227460000   16
 227470000   24
 227480000   14
 227490000   22
 227500000   27
 227510000   28
 227520000   30
 227530000   30
 227540000   30
 227550000   30
 227560000   38
 227570000   30
 227580000   25
 227590000   18
 227600000   12
 227610000   15
 227620000   12
 227630000   16
 227640000   12
 227650000   16
 227660000   12
 227670000   12
 227680000   11
 227690000   10
 227700000   13
 227710000   17
 227720000   13
 227730000   23
 227740000   27
 227750000   29
 227760000   34
 227770000   19
 227780000   22
 227790000   22
 227800000   25
 227810000   19
 227820000   19
 227830000   18
 227840000   14
 227850000   23
 227860000   33
 227870000   30
 227880000   32
 227890000   31
 227900000   29
 227910000   35
 227920000   30
 227930000   27
 227940000   18
 227950000    9
 227960000   10
 227970000   10
 227980000   14
 227990000    8
 228000000    4
 228010000    6
 228020000   10
 228030000    5
 228040000   14
 228050000    3
 228060000    3
 228070000   14
 228080000    7
 228090000    2
 228100000   12
 228110000   10
 228120000    9
 228130000    7
 228140000    4
 228150000    3
 228160000    3
 228170000    4
 228180000    3
 228190000    5
 228200000    4
 228210000    4
 228220000    3
 228230000    5
 228240000    6
 228250000    3
 228260000    3
 228270000    3
 228280000    3
 228290000    3
 228300000    4
 228310000    3
 228320000    2
 228330000    4
 228340000    3
 228350000    3
 228360000    4
 228370000    3
 228380000    3
 228390000    6
 228400000    7
 228410000    4
 228420000    4
 228430000    3
 228440000    7
 228450000    5
 228460000   11
 228470000    5
 228480000    7
 228490000    3
 228500000    3
 228510000    4
 228520000    4
 228530000    7
 228540000    9
 228550000    6
 228560000    4
 228570000    4
 228580000    4
 228590000    4
 228600000    4
 228610000    5
 228620000    5
 228630000    4
 228640000    3
 228650000    4
 228660000    4
 228670000    3
 228680000    3
 228690000    3
 228700000    5
 228710000    4
 228720000    2
 228730000    5
 228740000    8
 228750000    3
 228760000    6
 228770000    4
 228780000    5
 228790000    2
 228800000    4
 228810000    6
 228820000    2
 228830000    3
 228840000    3
 228850000    3
 228860000    3
 228870000    2
 228880000    2
 228890000    2
 228900000    2
 228910000    4
 228920000    3
 228930000    3
 228940000    3
 228950000    4
 228960000    3
 228970000    6
 228980000    3
 228990000    4
 229000000    3
 229010000    3
 229020000    4
 229030000    3
 229040000    2
 229050000    2
 229060000    2
 229070000    2
 229080000    3
 229090000    3
 229100000    3
 229110000    4
 229120000    3
 229130000    2
 229140000    4
 229150000    2
 229160000    2
 229170000    4
 229180000    2
 229190000    3
 229200000    4
 229210000    4
 229220000    3
 229230000    3
 229240000    3
 229250000    4
 229260000    3
 229270000    4
 229280000    4
 229290000    2
 229300000    3
 229310000    5
 229320000    5
 229330000    4
 229340000    3
 229350000    3
 229360000    4
 229370000    3
 229380000    2
 229390000    3
 229400000    3
 229410000    3
 229420000    4
 229430000    3
 229440000    2
 229450000    3
 229460000    3
 229470000    3
 229480000    3
 229490000    3
 229500000    3
 229510000    4
 229520000    4
 229530000    3
 229540000    4
 229550000    4
 229560000    4
 229570000    3
 229580000    4
 229590000    4
 229600000    3
 229610000    5
 229620000    3
 229630000    3
 229640000    3
 229650000    3
 229660000    3
 229670000    4
 229680000    4
 229690000    3
 229700000   11
 229710000    6
 229720000    3
 229730000    3
 229740000    2
 229750000    3
 229760000    3
 229770000    3
 229780000    3
 229790000    2
 229800000    4
 229810000    4
 229820000    4
 229830000    3
 229840000    4
 229850000    3
 229860000    3
 229870000    3
 229880000    5
 229890000    3
 229900000    5
 229910000    4
 229920000    4
 229930000    5
 229940000    5
 229950000    3
 229960000    3
 229970000    3
 229980000    2
 229990000    4
 230000000    5
 230010000    2
 230020000    4
 230030000    3
 230040000    3
 230050000    3
 230060000    3
 230070000    6
 230080000    4
 230090000    3
 230100000    3
 230110000    3
 230120000    3
 230130000    2
 230140000    3
 230150000    3
 230160000    3
 230170000    4
 230180000    2
 230190000    3
 230200000    6
 230210000    3
 230220000    3
 230230000    3
 230240000    3
 230250000    2
 230260000    4
 230270000    2
 230280000    3
 230290000    3
 230300000    3
 230310000    3
 230320000    3
 230330000    3
 230340000    3
 230350000    4
 230360000    3
 230370000    3
 230380000    3
 230390000    3
 230400000    2
 230410000    3
 230420000    3
 230430000    3
 230440000    5
 230450000    3
 230460000    3
 230470000    2
 230480000    2
 230490000    3
 230500000    3
 230510000    5
 230520000    2
 230530000    3
 230540000    4
 230550000    2
 230560000    3
 230570000    4
 230580000    2
 230590000    3
 230600000    5
 230610000    2
 230620000    2
 230630000    4
 230640000    2
 230650000    3
 230660000    2
 230670000    4
 230680000    4
 230690000    3
 230700000    3
 230710000    3
 230720000    3
 230730000    3
 230740000    4
 230750000    4
 230760000    3
 230770000    3
 230780000    4
 230790000    2
 230800000    3
 230810000    3
 230820000    3
 230830000    4
 230840000    3
 230850000    3
 230860000    3
 230870000    3
 230880000    4
 230890000    4
 230900000    3
 230910000    3
 230920000    4
 230930000    2
 230940000    4
 230950000    4
 230960000    3
 230970000    3
 230980000    2
 230990000    4
 231000000    5
 231010000    2
 231020000    3
 231030000    3
 231040000    2
 231050000    5
 231060000    6
 231070000    6
 231080000    6
 231090000    2
 231100000    4
 231110000    4
 231120000    7
 231130000    2
 231140000    3
 231150000    3
 231160000    4
 231170000    3
 231180000    3
 231190000    3
 231200000    3
 231210000    4
 231220000    3
 231230000    3
 231240000    3
 231250000    3
 231260000    4
 231270000    3
 231280000    3
 231290000    5
 231300000    2
 231310000    3
 231320000    3
 231330000    3
 231340000    3
 231350000    2
 231360000    5
 231370000    3
 231380000    3
 231390000    6
 231400000    3
 231410000    5
 231420000    4
 231430000    4
 231440000    2
 231450000    5
 231460000    7
 231470000   10
 231480000   10
 231490000   11
 231500000   11
 231510000    7
 231520000    2
 231530000    8
 231540000    4
 231550000    4
 231560000    3
 231570000    5
 231580000    3
 231590000    7
 231600000    3
 231610000    2
 231620000    3
 231630000    8
 231640000    4
 231650000    5
 231660000    5
 231670000    4
 231680000    7
 231690000    3
 231700000    4
 231710000    5
 231720000    4
 231730000    5
 231740000    3
 231750000    2
 231760000    2
 231770000    3
 231780000    5
 231790000    3
 231800000    3
 231810000    3
 231820000    3
 231830000    3
 231840000    3
 231850000    3
 231860000    3
 231870000    3
 231880000    3
 231890000    3
 231900000    3
 231910000    2
 231920000    3
 231930000    3
 231940000    3
 231950000    5
 231960000    5
 231970000    3
 231980000    4
 231990000    2
 232000000    2
 232010000    4
 232020000    3
 232030000    3
 232040000    7
 232050000    5
 232060000    2
 232070000    3
 232080000    2
 232090000    2
 232100000    3
 232110000    3
 232120000    2
 232130000    3
 232140000    2
 232150000    3
 232160000    3
 232170000    3
 232180000    2
 232190000    2
 232200000    6
 232210000    2
 232220000    2
 232230000    3
 232240000    3
 232250000    3
 232260000    5
 232270000    4
 232280000    3
 232290000    5
 232300000    3
 232310000    3
 232320000    3
 232330000    3
 232340000    3
 232350000    3
 232360000    7
 232370000    5
 232380000    4
 232390000    2
 232400000    3
 232410000    2
 232420000    4
 232430000    3
 232440000    3
 232450000    3
 232460000    2
 232470000    5
 232480000    3
 232490000    3
 232500000    3
 232510000    2
 232520000    4
 232530000    3
 232540000    3
 232550000    4
 232560000    4
 232570000    7
 232580000    4
 232590000    5
 232600000    5
 232610000    3
 232620000    3
 232630000    4
 232640000    3
 232650000    7
 232660000    3
 232670000    3
 232680000    4
 232690000    5
 232700000    3
 232710000    3
 232720000    3
 232730000    3
 232740000    3
 232750000    5
 232760000    5
 232770000    3
 232780000    7
 232790000    3
 232800000    4
 232810000    4
 232820000    3
 232830000    3
 232840000    3
 232850000    6
 232860000    4
 232870000    4
 232880000    4
 232890000    4
 232900000    4
 232910000   11
 232920000    4
 232930000    8
 232940000    4
 232950000    4
 232960000    3
 232970000    5
 232980000    4
 232990000    6
 233000000    6
 233010000    6
 233020000    5
 233030000    4
 233040000    7
 233050000    6
 233060000    3
 233070000    3
 233080000    4
 233090000    7
 233100000    3
 233110000    8
 233120000   12
 233130000    3
 233140000    4
 233150000    2
 233160000    2
 233170000    4
 233180000    3
 233190000    3
 233200000    3
 233210000    5
 233220000    5
 233230000    4
 233240000    3
 233250000    3
 233260000    2
 233270000    3
 233280000    5
 233290000    4
 233300000    2
 233310000    3
 233320000    4
 233330000    3
 233340000    3
 233350000    5
 233360000    3
 233370000    4
 233380000    3
 233390000    3
 233400000    3
 233410000    3
 233420000    3
 233430000    3
 233440000    3
 233450000    3
 233460000    3
 233470000    3
 233480000    3
 233490000    2
 233500000    5
 233510000    3
 233520000    6
 233530000    3
 233540000    5
 233550000    3
 233560000    2
 233570000    4
 233580000    3
 233590000    4
 233600000    5
 233610000    2
 233620000    3
 233630000    4
 233640000    4
 233650000    4
 233660000    4
 233670000    5
 233680000    3
 233690000    3
 233700000    4
 233710000    2
 233720000    4
 233730000    3
 233740000    3
 233750000    4
 233760000    3
 233770000    3
 233780000    3
 233790000    3
 233800000    2
 233810000    4
 233820000   13
 233830000    6
 233840000    5
 233850000    3
 233860000    3
 233870000    5
 233880000    3
 233890000    4
 233900000   10
 233910000    3
 233920000    8
 233930000    3
 233940000    3
 233950000    3
 233960000    4
 233970000    3
 233980000    3
 233990000    5
 234000000    4
 234010000    2
 234020000    3
 234030000    5
 234040000    3
 234050000    2
 234060000    5
 234070000    3
 234080000    3
 234090000    3
 234100000    3
 234110000    2
 234120000    4
 234130000    4
 234140000    3
 234150000    2
 234160000    2
 234170000    5
 234180000    3
 234190000    3
 234200000    3
 234210000    6
 234220000    3
 234230000    5
 234240000    3
 234250000    4
 234260000    3
 234270000    3
 234280000    4
 234290000    3
 234300000    5
 234310000    5
 234320000    3
 234330000    6
 234340000    3
 234350000    5
 234360000    4
 234370000    6
 234380000    8
 234390000    4
 234400000    3
 234410000    3
 234420000    3
 234430000    5
 234440000    4
 234450000    3
 234460000    5
 234470000    5
 234480000    3
 234490000    5
 234500000    7
 234510000    4
 234520000    4
 234530000    5
 234540000    4
 234550000    4
 234560000    4
 234570000    5
 234580000    3
 234590000    4
 234600000    4
 234610000    9
 234620000   11
 234630000    9
 234640000    7
 234650000    3
 234660000    3
 234670000    4
 234680000    3
 234690000    3
 234700000    3
 234710000    4
 234720000    4
 234730000    3
 234740000    3
 234750000    4
 234760000    6
 234770000    4
 234780000    5
 234790000    4
 234800000    7
 234810000    6
 234820000    6
 234830000    6
 234840000    3
 234850000    5
 234860000    3
 234870000    2
 234880000    5
 234890000    4
 234900000    2
 234910000    5
 234920000    3
 234930000    3
 234940000    3
 234950000    3
 234960000    2
 234970000    2
 234980000    5
 234990000    2
 235000000    3
 235010000    4
 235020000    3
 235030000    3
 235040000    4
 235050000    3
 235060000    3
 235070000    5
 235080000    2
 235090000    3
 235100000    4
 235110000    3
 235120000    5
 235130000    5
 235140000    3
 235150000    7
 235160000    3
 235170000    3
 235180000    4
 235190000    5
 235200000    4
 235210000    3
 235220000    3
 235230000    2
 235240000    4
 235250000    3
 235260000    3
 235270000    3
 235280000    3
 235290000    5
 235300000    7
 235310000    7
 235320000    4
 235330000   11
 235340000    5
 235350000    5
 235360000    5
 235370000    3
 235380000    3
 235390000    3
 235400000    3
 235410000    5
 235420000    3
 235430000    3
 235440000    3
 235450000    2
 235460000    5
 235470000    3
 235480000    5
 235490000    2
 235500000    4
 235510000    3
 235520000    3
 235530000    3
 235540000    3
 235550000    6
 235560000    7
 235570000    3
 235580000    3
 235590000    3
 235600000    4
 235610000    3
 235620000    3
 235630000    3
 235640000    3
 235650000    3
 235660000    3
 235670000    4
 235680000    2
 235690000    3
 235700000    2
 235710000    3
 235720000    3
 235730000    3
 235740000    3
 235750000    3
 235760000    4
 235770000    5
 235780000    5
 235790000    3
 235800000    3
 235810000    3
 235820000    2
 235830000    2
 235840000    3
 235850000    4
 235860000    4
 235870000    3
 235880000    3
 235890000    3
 235900000    3
 235910000    3
 235920000    3
 235930000    2
 235940000    3
 235950000    4
 235960000    4
 235970000    2
 235980000    3
 235990000    2
 236000000    3
 236010000    3
 236020000    4
 236030000    2
 236040000    4
 236050000    4
 236060000    3
 236070000    3
 236080000    2
 236090000    3
 236100000    3
 236110000    3
 236120000    3
 236130000    3
 236140000    3
 236150000    3
 236160000    3
 236170000    4
 236180000    4
 236190000    4
 236200000    5
 236210000    3
 236220000    4
 236230000    3
 236240000    3
 236250000    4
 236260000    2
 236270000    3
 236280000    2
 236290000    4
 236300000    4
 236310000    3
 236320000    3
 236330000    5
 236340000    3
 236350000    4
 236360000    6
 236370000    3
 236380000    3
 236390000    3
 236400000    2
 236410000    3
 236420000    3
 236430000    2
 236440000    4
 236450000    4
 236460000    3
 236470000    3
 236480000    3
 236490000    2
 236500000    3
 236510000    3
 236520000    3
 236530000    3
 236540000    3
 236550000    3
 236560000    4
 236570000    3
 236580000    4
 236590000    4
 236600000    3
 236610000    5
 236620000    3
 236630000    3
 236640000    3
 236650000    3
 236660000    6
 236670000    8
 236680000    8
 236690000    5
 236700000    6
 236710000    8
 236720000    6
 236730000    3
 236740000    3
 236750000    3
 236760000    3
 236770000    3
 236780000    4
 236790000    4
 236800000    3
 236810000    3
 236820000    3
 236830000    3
 236840000    2
 236850000    3
 236860000    4
 236870000    3
 236880000    4
 236890000    4
 236900000    4
 236910000    5
 236920000    5
 236930000    3
 236940000    3
 236950000    3
 236960000    3
 236970000    5
 236980000    5
 236990000    5
 237000000    6
 237010000    6
 237020000    5
 237030000    5
 237040000    7
 237050000    7
 237060000    4
 237070000    3
 237080000    3
 237090000    6
 237100000    5
 237110000    4
 237120000    5
 237130000   11
 237140000    5
 237150000    2
 237160000    4
 237170000    4
 237180000    2
 237190000    5
 237200000    3
 237210000    3
 237220000    3
 237230000    3
 237240000    4
 237250000    4
 237260000    3
 237270000    3
 237280000    3
 237290000    4
 237300000   12
 237310000    4
 237320000    4
 237330000    5
 237340000    2
 237350000    3
 237360000    2
 237370000    3
 237380000    2
 237390000    3
 237400000    4
 237410000    3
 237420000    3
 237430000    4
 237440000    5
 237450000    3
 237460000    2
 237470000    6
 237480000    3
 237490000    5
 237500000    2
 237510000    3
 237520000    5
 237530000    4
 237540000    4
 237550000    2
 237560000    3
 237570000    5
 237580000    5
 237590000    3
 237600000    6
 237610000    3
 237620000    5
 237630000    3
 237640000    5
 237650000    3
 237660000    5
 237670000    3
 237680000    4
 237690000    2
 237700000    4
 237710000    9
 237720000   15
 237730000   11
 237740000   10
 237750000    6
 237760000    6
 237770000   11
 237780000    8
 237790000   11
 237800000    7
 237810000    3
 237820000    7
 237830000   13
 237840000    3
 237850000    6
 237860000    4
 237870000    5
 237880000    3
 237890000    3
 237900000    3
 237910000    3
 237920000    3
 237930000    3
 237940000    4
 237950000    4
 237960000    2
 237970000    7
 237980000    4
 237990000    3
 238000000    3
 238010000    2
 238020000    4
 238030000    6
 238040000    3
 238050000    4
 238060000    2
 238070000   11
 238080000    5
 238090000    3
 238100000   10
 238110000    5
 238120000    2
 238130000    2
 238140000    4
 238150000    3
 238160000    5
 238170000    5
 238180000    3
 238190000    7
 238200000    9
 238210000    2
 238220000    2
 238230000    3
 238240000    3
 238250000    3
 238260000    5
 238270000    3
 238280000    3
 238290000    5
 238300000    7
 238310000    7
 238320000    3
 238330000    4
 238340000   10
 238350000    9
 238360000    3
 238370000    3
 238380000    3
 238390000    4
 238400000    4
 238410000    7
 238420000    7
 238430000    3
 238440000    3
 238450000    2
 238460000    3
 238470000    3
 238480000    3
 238490000    4
 238500000    4
 238510000    3
 238520000    3
 238530000    9
 238540000    4
 238550000    5
 238560000    6
 238570000    6
 238580000    3
 238590000    4
 238600000    3
 238610000    4
 238620000    3
 238630000    3
 238640000    4
 238650000    7
 238660000    6
 238670000    4
 238680000    2
 238690000   10
 238700000    5
 238710000    6
 238720000    5
 238730000    3
 238740000    3
 238750000    5
 238760000    3
 238770000    4
 238780000    2
 238790000    2
 238800000    4
 238810000    6
 238820000    3
 238830000    3
 238840000    9
 238850000    4
 238860000    7
 238870000   13
 238880000    4
 238890000    3
 238900000    3
 238910000    4
 238920000    6
 238930000    3
 238940000    3
 238950000    4
 238960000    4
 238970000    6
 238980000    5
 238990000    3
 239000000    4
 239010000    3
 239020000    3
 239030000    3
 239040000    4
 239050000    5
 239060000    3
 239070000    3
 239080000    4
 239090000    3
 239100000    3
 239110000    4
 239120000    3
 239130000    3
 239140000    3
 239150000    5
 239160000    4
 239170000    9
 239180000    3
 239190000    4
 239200000    3
 239210000    3
 239220000    3
 239230000    4
 239240000    3
 239250000    4
 239260000    3
 239270000    4
 239280000   11
 239290000    5
 239300000    4
 239310000    6
 239320000    9
 239330000    6
 239340000    7
 239350000    2
 239360000    3
 239370000    5
 239380000   13
 239390000    6
 239400000    4
 239410000    9
 239420000    9
 239430000   12
 239440000   11
 239450000   10
 239460000   12
 239470000    4
 239480000    9
 239490000    3
 239500000    5
 239510000    7
 239520000    7
 239530000    9
 239540000    6
 239550000   15
 239560000    3
 239570000    5
 239580000    6
 239590000    4
 239600000   11
 239610000    3
 239620000    8
 239630000    6
 239640000    4
 239650000    5
 239660000   12
 239670000   19
 239680000    8
 239690000    3
 239700000    5
 239710000    6
 239720000    6
 239730000   12
 239740000   14
 239750000   20
 239760000   16
 239770000   10
 239780000    7
 239790000   15
 239800000   13
 239810000    6
 239820000    3
 239830000    4
 239840000   11
 239850000   12
 239860000    3
 239870000    5
 239880000    4
 239890000    4
 239900000    9
 239910000    9
 239920000    3
 239930000    4
 239940000    7
 239950000    4
 239960000    4
 239970000    4
 239980000    3
 239990000   10
 240000000   12
 240010000   22
 240020000   22
 240030000   23
 240040000   26
 240050000   30
 240060000   34
 240070000   33
 240080000   34
 240090000   36
 240100000   27
 240110000   23
 240120000   27
 240130000   24
 240140000   24
 240150000   29
 240160000   34
 240170000   24
 240180000   37
 240190000   25
 240200000   22
 240210000   25
 240220000   30
 240230000   30
 240240000   31
 240250000   23
 240260000   25
 240270000   24
 240280000   24
 240290000   25
 240300000   27
 240310000   28
 240320000   28
 240330000   28
 240340000   27
 240350000   28
 240360000   24
 240370000   28
 240380000   30
 240390000   26
 240400000   30
 240410000   24
 240420000   27
 240430000   28
 240440000   24
 240450000   28
 240460000   26
 240470000   36
 240480000   31
 240490000   27
 240500000   26
 240510000   28
 240520000   36
 240530000   35
 240540000   35
 240550000   34
 240560000   30
 240570000   31
 240580000   30
 240590000   30
 240600000   32
 240610000   30
 240620000   30
 240630000   32
 240640000   29
 240650000   25
 240660000   32
 240670000   33
 240680000   32
 240690000   27
 240700000   31
 240710000   26
 240720000   27
 240730000   26
 240740000   25
 240750000   29
 240760000   29
 240770000   27
 240780000   24
 240790000   24
 240800000   24
 240810000   14
 240820000   24
 240830000   33
 240840000   26
 240850000   24
 240860000   36
 240870000   25
 240880000   25
 240890000   31
 240900000   34
 240910000   33
 240920000   27
 240930000   24
 240940000   24
 240950000   25
 240960000   25
 240970000   28
 240980000   23
 240990000   26
 241000000   25
 241010000   24
 241020000   23
 241030000   23
 241040000   24
 241050000   29
 241060000   35
 241070000   32
 241080000   27
 241090000   29
 241100000   29
 241110000   33
 241120000   26
 241130000   30
 241140000   33
 241150000   27
 241160000   27
 241170000   32
 241180000   33
 241190000   33
 241200000   30
 241210000   34
 241220000   33
 241230000   37
 241240000   29
 241250000   29
 241260000   36
 241270000   32
 241280000   32
 241290000   30
 241300000   32
 241310000   34
 241320000   34
 241330000   32
 241340000   30
 241350000   33
 241360000   28
 241370000   34
 241380000   30
 241390000   33
 241400000   27
 241410000   27
 241420000   27
 241430000   28
 241440000   30
 241450000   27
 241460000   28
 241470000   29
 241480000   32
 241490000   29
 241500000   34
 241510000   33
 241520000   34
 241530000   36
 241540000   30
 241550000   22
 241560000   22
 241570000   24
 241580000   29
 241590000   23
 241600000   24
 241610000   21
 241620000   27
 241630000   29
 241640000   26
 241650000   30
 241660000   27
 241670000   29
 241680000   34
 241690000   25
 241700000   30
 241710000   28
 241720000   30
 241730000   34
 241740000   35
 241750000   29
 241760000   37
 241770000   34
 241780000   34
 241790000   30
 241800000   29
 241810000   23
 241820000   24
 241830000   31
 241840000   31
 241850000   36
 241860000   34
 241870000   33
 241880000   43
 241890000   38
 241900000   37
 241910000   31
 241920000   31
 241930000   35
 241940000   29
 241950000   27
 241960000   25
 241970000   28
 241980000   29
 241990000   26
 242000000   26
 242010000   26
 242020000   26
 242030000   30
 242040000   34
 242050000   32
 242060000   31
 242070000   24
 242080000   24
 242090000   27
 242100000   24
 242110000   28
 242120000   26
 242130000   27
 242140000   29
 242150000   31
 242160000   29
 242170000   30
 242180000   32
 242190000   33
 242200000   30
 242210000   34
 242220000   28
 242230000   26
 242240000   31
 242250000   25
 242260000   27
 242270000   25
 242280000   24
 242290000   24
 242300000   24
 242310000   25
 242320000   25
 242330000   30
 242340000   26
 242350000   15
 242360000    5
 242370000   10
 242380000   12
 242390000   13
 242400000   11
 242410000   10
 242420000   10
 242430000    6
 242440000   13
 242450000   18
 242460000   10
 242470000   11
 242480000   13
 242490000   15
 242500000   16
 242510000   12
 242520000   11
 242530000   23
 242540000   18
 242550000    4
 242560000    5
 242570000   12
 242580000    3
 242590000    6
 242600000    9
 242610000    5
 242620000    3
 242630000    5
 242640000    7
 242650000    6
 242660000    4
 242670000    3
 242680000    6
 242690000    2
 242700000    4
 242710000    5
 242720000    5
 242730000    5
 242740000    2
 242750000    3
 242760000    3
 242770000    2
 242780000    9
 242790000    9
 242800000   13
 242810000   13
 242820000   11
 242830000    6
 242840000   12
 242850000    6
 242860000    5
 242870000    4
 242880000    4
 242890000    4
 242900000    3
 242910000    6
 242920000    3
 242930000    5
 242940000    2
 242950000    5
 242960000    3
 242970000    5
 242980000   12
 242990000   12
 243000000   11
 243010000    6
 243020000    9
 243030000    3
 243040000    4
 243050000    2
 243060000   18
 243070000    5
 243080000    4
 243090000    4
 243100000    5
 243110000    5
 243120000    8
 243130000    6
 243140000    8
 243150000    3
 243160000    3
 243170000    6
 243180000    3
 243190000   11
 243200000   11
 243210000   20
 243220000    4
 243230000    2
 243240000    2
 243250000    2
 243260000    5
 243270000    2
 243280000    3
 243290000    5
 243300000    7
 243310000    4
 243320000    3
 243330000    4
 243340000    8
 243350000    4
 243360000    4
 243370000    5
 243380000    3
 243390000    5
 243400000    3
 243410000    5
 243420000    4
 243430000    3
 243440000    3
 243450000    4
 243460000    3
 243470000    6
 243480000    5
 243490000    4
 243500000    3
 243510000    3
 243520000    2
 243530000    3
 243540000    4
 243550000    7
 243560000    4
 243570000    5
 243580000    2
 243590000   13
 243600000    4
 243610000    3
 243620000    2
 243630000    3
 243640000   13
 243650000   13
 243660000    9
 243670000    7
 243680000    5
 243690000    3
 243700000    2
 243710000    6
 243720000    4
 243730000    3
 243740000    7
 243750000    7
 243760000    2
 243770000    6
 243780000    4
 243790000    3
 243800000    4
 243810000    6
 243820000    4
 243830000    4
 243840000    3
 243850000    6
 243860000    5
 243870000    6
 243880000    4
 243890000    4
 243900000    4
 243910000    4
 243920000    4
 243930000    4
 243940000    3
 243950000    4
 243960000    8
 243970000    3
 243980000    3
 243990000    4
 244000000    5
 244010000   11
 244020000   11
 244030000    7
 244040000    7
 244050000    3
 244060000    4
 244070000    7
 244080000    3
 244090000    6
 244100000   18
 244110000   14
 244120000    8
 244130000    5
 244140000    3
 244150000    5
 244160000    3
 244170000    5
 244180000    4
 244190000    9
 244200000    4
 244210000    4
 244220000    2
 244230000    3
 244240000    6
 244250000    3
 244260000    4
 244270000    3
 244280000    4
 244290000    3
 244300000    4
 244310000    3
 244320000    6
 244330000    3
 244340000    3
 244350000    3
 244360000    4
 244370000    4
 244380000    3
 244390000    3
 244400000    4
 244410000    4
 244420000    3
 244430000    5
 244440000    4
 244450000    3
 244460000    3
 244470000    4
 244480000    5
 244490000    6
 244500000    3
 244510000    6
 244520000    6
 244530000    2
 244540000    4
 244550000    3
 244560000    7
 244570000    4
 244580000    9
 244590000    6
 244600000   10
 244610000   13
 244620000   10
 244630000   11
 244640000    4
 244650000    3
 244660000    3
 244670000    3
 244680000    2
 244690000   10
 244700000   12
 244710000   13
 244720000    6
 244730000   12
 244740000   19
 244750000    5
 244760000   11
 244770000   13
 244780000   14
 244790000    9
 244800000    9
 244810000   10
 244820000   10
 244830000    8
 244840000   14
 244850000   12
 244860000   11
 244870000   10
 244880000   10
 244890000   11
 244900000   12
 244910000   11
 244920000   10
 244930000   14
 244940000   14
 244950000   14
 244960000   11
 244970000    9
 244980000    7
 244990000    9
 245000000   10
 245010000    5
 245020000   16
 245030000   16
 245040000   12
 245050000    3
 245060000    3
 245070000   12
 245080000   24
 245090000   19
 245100000   15
 245110000   12
 245120000    7
 245130000   10
 245140000    8
 245150000   12
 245160000    9
 245170000   13
 245180000    3
 245190000    4
 245200000    4
 245210000   11
 245220000   12
 245230000   10
 245240000   12
 245250000    5
 245260000    9
 245270000   12
 245280000    4
 245290000    8
 245300000    8
 245310000   17
 245320000    7
 245330000    5
 245340000    8
 245350000    3
 245360000    4
 245370000    4
 245380000    8
 245390000   10
 245400000   15
 245410000   13
 245420000    3
 245430000    4
 245440000    7
 245450000    3
 245460000   17
 245470000   11
 245480000    9
 245490000    5
 245500000    2
 245510000    3
 245520000    3
 245530000    4
 245540000    4
 245550000    2
 245560000    6
 245570000    6
 245580000   13
 245590000   10
 245600000    7
 245610000   12
 245620000   15
 245630000    9
 245640000   11
 245650000   15
 245660000   10
 245670000    4
 245680000    6
 245690000   14
 245700000   12
 245710000    8
 245720000    7
 245730000    3
 245740000    6
 245750000   15
 245760000   15
 245770000    9
 245780000    8
 245790000    8
 245800000    5
 245810000   15
 245820000   15
 245830000   14
 245840000    5
 245850000    5
 245860000    9
 245870000    8
 245880000   12
 245890000    9
 245900000    5
 245910000   11
 245920000    9
 245930000    9
 245940000    3
 245950000    7
 245960000    3
 245970000    4
 245980000    3
 245990000    5
 246000000    5
 246010000    4
 246020000    9
 246030000    8
 246040000    3
 246050000   13
 246060000    6
 246070000    4
 246080000    4
 246090000    3
 246100000    2
 246110000    5
 246120000    5
 246130000   14
 246140000    8
 246150000   11
 246160000    4
 246170000    2
 246180000    5
 246190000    5
 246200000    4
 246210000    3
 246220000    7
 246230000   11
 246240000    6
 246250000    3
 246260000    3
 246270000    3
 246280000    5
 246290000    2
 246300000    4
 246310000    3
 246320000    6
 246330000    6
 246340000    4
 246350000    5
 246360000    4
 246370000    5
 246380000    4
 246390000    6
 246400000    4
 246410000    4
 246420000    3
 246430000    3
 246440000   14
 246450000    3
 246460000    5
 246470000    9
 246480000    3
 246490000    4
 246500000    3
 246510000    5
 246520000    4
 246530000    9
 246540000    2
 246550000   11
 246560000    3
 246570000    2
 246580000    5
 246590000    5
 246600000    5
 246610000    3
 246620000    4
 246630000    3
 246640000    5
 246650000    4
 246660000    3
 246670000    3
 246680000    2
 246690000    6
 246700000   10
 246710000   12
 246720000    3
 246730000    3
 246740000    4
 246750000    3
 246760000    4
 246770000    5
 246780000    2
 246790000    3
 246800000    4
 246810000    6
 246820000    4
 246830000    4
 246840000    6
 246850000    7
 246860000    3
 246870000   11
 246880000    4
 246890000    6
 246900000    3
 246910000    4
 246920000    5
 246930000    4
 246940000    4
 246950000    3
 246960000    3
 246970000    4
 246980000    3
 246990000    4
 247000000    4
 247010000    5
 247020000    8
 247030000    4
 247040000    3
 247050000    3
 247060000    4
 247070000    4
 247080000   11
 247090000    2
 247100000    2
 247110000    8
 247120000   10
 247130000    2
 247140000    3
 247150000    5
 247160000    4
 247170000    4
 247180000    5
 247190000    6
 247200000   11
 247210000   13
 247220000   10
 247230000    4
 247240000   10
 247250000    3
 247260000    9
 247270000    4
 247280000    8
 247290000    3
 247300000    3
 247310000    7
 247320000    4
 247330000    5
 247340000    4
 247350000    3
 247360000    4
 247370000    4
 247380000    5
 247390000    6
 247400000   13
 247410000    6
 247420000    4
 247430000    3
 247440000    3
 247450000    5
 247460000    5
 247470000    3
 247480000    5
 247490000    3
 247500000    4
 247510000    3
 247520000    4
 247530000    4
 247540000   11
 247550000   13
 247560000    9
 247570000    4
 247580000    6
 247590000    6
 247600000    3
 247610000    4
 247620000    3
 247630000   12
 247640000   13
 247650000   18
 247660000    5
 247670000    6
 247680000   13
 247690000   15
 247700000    7
 247710000    5
 247720000    4
 247730000   16
 247740000    8
 247750000    5
 247760000   13
 247770000   12
 247780000    7
 247790000    3
 247800000   10
 247810000    9
 247820000    3
 247830000    3
 247840000    4
 247850000    4
 247860000    3
 247870000    5
 247880000   15
 247890000   16
 247900000   11
 247910000   17
 247920000    3
 247930000    3
 247940000    6
 247950000    6
 247960000    3
 247970000    5
 247980000    5
 247990000    3
 248000000    7
 248010000    3
 248020000    3
 248030000    3
 248040000    6
 248050000    2
 248060000    3
 248070000   18
 248080000   17
 248090000   26
 248100000   24
 248110000   32
 248120000   32
 248130000   25
 248140000   24
 248150000   27
 248160000   24
 248170000   24
 248180000   24
 248190000   26
 248200000   23
 248210000   22
 248220000   26
 248230000   28
 248240000   30
 248250000   27
 248260000   25
 248270000   24
 248280000   27
 248290000   32
 248300000   31
 248310000   34
 248320000   30
 248330000   27
 248340000   25
 248350000   24
 248360000   27
 248370000   27
 248380000   27
 248390000   26
 248400000   24
 248410000   22
 248420000   24
 248430000   27
 248440000   31
 248450000   25
 248460000   33
 248470000   24
 248480000   22
 248490000   26
 248500000   24
 248510000   30
 248520000   26
 248530000   24
 248540000   25
 248550000   28
 248560000   25
 248570000   28
 248580000   24
 248590000   22
 248600000   24
 248610000   16
 248620000   19
 248630000   24
 248640000   26
 248650000   24
 248660000   25
 248670000   28
 248680000   29
 248690000   28
 248700000   24
 248710000   24
 248720000   23
 248730000   25
 248740000   24
 248750000   23
 248760000   24
 248770000   23
 248780000   24
 248790000   26
 248800000   37
 248810000   30
 248820000   31
 248830000   30
 248840000   34
 248850000   35
 248860000   24
 248870000   32
 248880000   33
 248890000   32
 248900000   27
 248910000   38
 248920000   35
 248930000   32
 248940000   36
 248950000   35
 248960000   30
 248970000   29
 248980000   36
 248990000   31
 249000000   23
 249010000   24
 249020000   30
 249030000   29
 249040000   26
 249050000   34
 249060000   32
 249070000   28
 249080000   33
 249090000   33
 249100000   33
 249110000   33
 249120000   28
 249130000   22
 249140000   27
 249150000   25
 249160000   23
 249170000   24
 249180000   25
 249190000   26
 249200000   25
 249210000   24
 249220000   23
 249230000   24
 249240000   24
 249250000   25
 249260000   23
 249270000   23
 249280000   25
 249290000   10
 249300000    5
 249310000    2
 249320000    2
 249330000    9
 249340000    3
 249350000    5
 249360000    6
 249370000    3
 249380000   10
 249390000   12
 249400000   15
 249410000    3
 249420000    5
 249430000    5
 249440000    4
 249450000    3
 249460000    7
 249470000   10
 249480000    6
 249490000    5
 249500000    3
 249510000    4
 249520000   26
 249530000   27
 249540000   30
 249550000   28
 249560000    4
 249570000    8
 249580000    5
 249590000    9
 249600000    4
 249610000   12
 249620000    9
 249630000    5
 249640000   16
 249650000   18
 249660000    8
 249670000    7
 249680000    5
 249690000   12
 249700000   13
 249710000    7
 249720000    8
 249730000    4
 249740000    5
 249750000    6
 249760000   13
 249770000   12
 249780000    7
 249790000    4
 249800000    4
 249810000   12
 249820000    4
 249830000   16
 249840000   15
 249850000    8
[truncated: 195,233 more chars]
