# Supplementary material for: Directional translocation resistance of Zika xrRNA
Source: Nat Commun. 2020 Jul 27;11:3749. doi: 10.1038/s41467-020-17508-7 (PMC7385498; doi:10.1038/s41467-020-17508-7)
Supplement: Supplementary file 4 — Source Data [file 41467_2020_17508_MOESM4_ESM.zip › Source_Data_Figures/Fig2B/3'translocation-rate_r0-T300K/r_20_translocated_portion.dat]

# Trajectory file ../../zika_rna/03_translocation_by_force_ramping/TP_END2/rate1x/t95/r_20/dump_t95_Rramped.lammpstrj
# time  length_translocated_portion
         0    2
     10000    4
     20000    4
     30000    3
     40000    3
     50000    4
     60000    3
     70000    4
     80000    3
     90000    3
    100000    3
    110000    3
    120000    4
    130000    2
    140000    3
    150000    2
    160000    3
    170000    2
    180000    3
    190000    2
    200000    3
    210000    2
    220000    3
    230000    3
    240000    3
    250000    4
    260000    3
    270000    3
    280000    3
    290000    2
    300000    3
    310000    3
    320000    3
    330000    4
    340000    7
    350000    4
    360000    3
    370000    3
    380000    3
    390000    4
    400000    2
    410000    4
    420000    3
    430000    3
    440000    3
    450000    3
    460000    2
    470000    2
    480000    3
    490000    2
    500000    3
    510000    3
    520000    4
    530000    3
    540000    4
    550000    3
    560000    2
    570000    3
    580000    4
    590000    4
    600000    3
    610000    3
    620000    3
    630000    4
    640000    3
    650000    5
    660000    4
    670000    4
    680000    4
    690000    4
    700000    3
    710000    2
    720000    3
    730000    3
    740000    3
    750000    3
    760000    3
    770000    3
    780000    2
    790000    3
    800000    3
    810000    2
    820000    3
    830000    3
    840000    4
    850000    3
    860000    3
    870000    3
    880000    3
    890000    3
    900000    4
    910000    2
    920000    3
    930000    3
    940000    3
    950000    5
    960000    3
    970000    4
    980000    3
    990000    5
   1000000    2
   1010000    4
   1020000    2
   1030000    2
   1040000    3
   1050000    2
   1060000    6
   1070000    3
   1080000    3
   1090000    3
   1100000    3
   1110000    3
   1120000    3
   1130000    3
   1140000    3
   1150000    3
   1160000    2
   1170000    3
   1180000    3
   1190000    4
   1200000    3
   1210000    3
   1220000    3
   1230000    4
   1240000    4
   1250000    3
   1260000    4
   1270000    3
   1280000    3
   1290000    3
   1300000    5
   1310000    2
   1320000    3
   1330000    3
   1340000    3
   1350000    4
   1360000    3
   1370000    3
   1380000    3
   1390000    2
   1400000    3
   1410000    3
   1420000    3
   1430000    2
   1440000    2
   1450000    5
   1460000    2
   1470000    3
   1480000    3
   1490000    2
   1500000    4
   1510000    4
   1520000    3
   1530000    3
   1540000    5
   1550000    2
   1560000    4
   1570000    3
   1580000    3
   1590000    2
   1600000    3
   1610000    3
   1620000    3
   1630000    2
   1640000    3
   1650000    3
   1660000    2
   1670000    2
   1680000    4
   1690000    2
   1700000    4
   1710000    3
   1720000    3
   1730000    3
   1740000    4
   1750000    3
   1760000    4
   1770000    4
   1780000    2
   1790000    3
   1800000    3
   1810000    4
   1820000    3
   1830000    3
   1840000    3
   1850000    3
   1860000    3
   1870000    4
   1880000    3
   1890000    3
   1900000    2
   1910000    3
   1920000    4
   1930000    3
   1940000    3
   1950000    3
   1960000    2
   1970000    3
   1980000    5
   1990000    4
   2000000    2
   2010000    3
   2020000    3
   2030000    3
   2040000    3
   2050000    4
   2060000    4
   2070000    3
   2080000    4
   2090000    3
   2100000    3
   2110000    6
   2120000    4
   2130000    2
   2140000    3
   2150000    2
   2160000    3
   2170000    3
   2180000    4
   2190000    3
   2200000    4
   2210000    3
   2220000    3
   2230000    4
   2240000    8
   2250000    4
   2260000    3
   2270000    3
   2280000    4
   2290000    3
   2300000    5
   2310000    3
   2320000    3
   2330000    3
   2340000    3
   2350000    3
   2360000    3
   2370000    3
   2380000    3
   2390000    2
   2400000    3
   2410000   11
   2420000    3
   2430000    2
   2440000    4
   2450000    2
   2460000    3
   2470000    3
   2480000    2
   2490000    4
   2500000    4
   2510000    4
   2520000    3
   2530000    3
   2540000    3
   2550000    3
   2560000    3
   2570000    3
   2580000    4
   2590000    2
   2600000    3
   2610000    2
   2620000    3
   2630000    3
   2640000    5
   2650000    3
   2660000    2
   2670000    4
   2680000    3
   2690000    4
   2700000    2
   2710000    3
   2720000    3
   2730000    2
   2740000    3
   2750000    2
   2760000    2
   2770000    3
   2780000    3
   2790000    4
   2800000    2
   2810000    3
   2820000    4
   2830000    3
   2840000    4
   2850000    4
   2860000    3
   2870000    3
   2880000    3
   2890000    4
   2900000    4
   2910000    2
   2920000    3
   2930000    2
   2940000    3
   2950000    3
   2960000    4
   2970000    3
   2980000    3
   2990000    3
   3000000    3
   3010000    2
   3020000    3
   3030000    3
   3040000    3
   3050000    3
   3060000    3
   3070000    2
   3080000    3
   3090000    2
   3100000    4
   3110000    3
   3120000    4
   3130000    4
   3140000    3
   3150000    3
   3160000    5
   3170000    6
   3180000    3
   3190000    3
   3200000    3
   3210000    4
   3220000    3
   3230000    4
   3240000    3
   3250000    4
   3260000    2
   3270000    4
   3280000    3
   3290000    5
   3300000    3
   3310000    5
   3320000    3
   3330000    3
   3340000    3
   3350000    3
   3360000    3
   3370000    3
   3380000    3
   3390000    3
   3400000    3
   3410000    2
   3420000    2
   3430000    2
   3440000    4
   3450000    3
   3460000    3
   3470000    3
   3480000    3
   3490000    3
   3500000    6
   3510000    3
   3520000    3
   3530000    2
   3540000    3
   3550000    4
   3560000    3
   3570000    2
   3580000    3
   3590000    5
   3600000    3
   3610000    3
   3620000    4
   3630000    3
   3640000    4
   3650000    2
   3660000    2
   3670000    3
   3680000    3
   3690000    2
   3700000    3
   3710000    4
   3720000    3
   3730000    4
   3740000    4
   3750000    5
   3760000    6
   3770000    3
   3780000    3
   3790000    4
   3800000    3
   3810000    4
   3820000    3
   3830000    3
   3840000    3
   3850000    2
   3860000    3
   3870000    3
   3880000    3
   3890000    3
   3900000    3
   3910000    3
   3920000    3
   3930000    3
   3940000    3
   3950000    3
   3960000    4
   3970000    2
   3980000    2
   3990000    3
   4000000    4
   4010000    4
   4020000    3
   4030000    3
   4040000    2
   4050000    3
   4060000    2
   4070000    3
   4080000    3
   4090000    4
   4100000    3
   4110000    2
   4120000    3
   4130000    2
   4140000    3
   4150000    3
   4160000    5
   4170000    4
   4180000    5
   4190000    2
   4200000    3
   4210000    4
   4220000    3
   4230000    2
   4240000    4
   4250000    3
   4260000    3
   4270000    3
   4280000    3
   4290000    5
   4300000    5
   4310000    4
   4320000    3
   4330000    3
   4340000    3
   4350000    2
   4360000    2
   4370000    3
   4380000    4
   4390000    3
   4400000    3
   4410000    4
   4420000    2
   4430000    3
   4440000    2
   4450000    2
   4460000    2
   4470000    3
   4480000    2
   4490000    2
   4500000    4
   4510000    4
   4520000    2
   4530000    4
   4540000    4
   4550000    3
   4560000    2
   4570000    4
   4580000    3
   4590000    3
   4600000    2
   4610000    2
   4620000    3
   4630000    3
   4640000    3
   4650000    3
   4660000    6
   4670000    3
   4680000    3
   4690000    4
   4700000    3
   4710000    3
   4720000    2
   4730000    3
   4740000    3
   4750000    3
   4760000    3
   4770000    4
   4780000    2
   4790000    3
   4800000    3
   4810000    3
   4820000    3
   4830000    3
   4840000    3
   4850000    4
   4860000    3
   4870000    2
   4880000    3
   4890000    3
   4900000    3
   4910000    3
   4920000    4
   4930000    4
   4940000    5
   4950000   13
   4960000    4
   4970000    3
   4980000    3
   4990000    3
   5000000    3
   5010000    3
   5020000    4
   5030000    8
   5040000    3
   5050000    3
   5060000    2
   5070000    3
   5080000    3
   5090000    3
   5100000    3
   5110000    3
   5120000    3
   5130000    3
   5140000    4
   5150000    3
   5160000    3
   5170000    4
   5180000    2
   5190000    2
   5200000    2
   5210000    6
   5220000    3
   5230000    3
   5240000    3
   5250000    3
   5260000    3
   5270000    3
   5280000    3
   5290000    2
   5300000    4
   5310000    3
   5320000    3
   5330000    3
   5340000    3
   5350000    3
   5360000    3
   5370000    3
   5380000    3
   5390000    3
   5400000    3
   5410000    3
   5420000    3
   5430000    4
   5440000    3
   5450000    3
   5460000    3
   5470000    3
   5480000    4
   5490000    3
   5500000    3
   5510000    2
   5520000    3
   5530000    4
   5540000    3
   5550000    3
   5560000    2
   5570000    4
   5580000    2
   5590000    3
   5600000    5
   5610000    5
   5620000    3
   5630000    2
   5640000    2
   5650000    5
   5660000    5
   5670000    3
   5680000    2
   5690000    3
   5700000    3
   5710000    3
   5720000    3
   5730000    3
   5740000    3
   5750000    3
   5760000    3
   5770000    3
   5780000    3
   5790000    3
   5800000    3
   5810000    2
   5820000    3
   5830000    6
   5840000    3
   5850000    3
   5860000    2
   5870000    3
   5880000    2
   5890000    3
   5900000    3
   5910000    3
   5920000    4
   5930000    2
   5940000    3
   5950000    2
   5960000    2
   5970000    2
   5980000    3
   5990000    2
   6000000    2
   6010000    3
   6020000    3
   6030000    4
   6040000    3
   6050000    3
   6060000    4
   6070000    3
   6080000    3
   6090000    4
   6100000    3
   6110000    4
   6120000    3
   6130000    3
   6140000    4
   6150000    3
   6160000    3
   6170000    3
   6180000    2
   6190000    3
   6200000    3
   6210000    3
   6220000    4
   6230000    3
   6240000    3
   6250000    4
   6260000    3
   6270000    3
   6280000    2
   6290000    3
   6300000    3
   6310000    5
   6320000    3
   6330000    4
   6340000    4
   6350000    3
   6360000    3
   6370000    2
   6380000    3
   6390000    3
   6400000    3
   6410000    3
   6420000    3
   6430000    4
   6440000    3
   6450000    3
   6460000    3
   6470000    3
   6480000    2
   6490000    3
   6500000    3
   6510000    2
   6520000    3
   6530000    3
   6540000    3
   6550000    3
   6560000    3
   6570000    3
   6580000    2
   6590000    3
   6600000    3
   6610000    3
   6620000    3
   6630000    4
   6640000    2
   6650000    2
   6660000    3
   6670000    3
   6680000    3
   6690000    3
   6700000    3
   6710000    3
   6720000    3
   6730000    3
   6740000    3
   6750000    4
   6760000    3
   6770000    3
   6780000    3
   6790000    3
   6800000    2
   6810000    4
   6820000    3
   6830000    3
   6840000    5
   6850000    6
   6860000    2
   6870000    2
   6880000    2
   6890000    4
   6900000    3
   6910000    3
   6920000    3
   6930000    3
   6940000    4
   6950000    3
   6960000    7
   6970000    4
   6980000    3
   6990000    6
   7000000    6
   7010000    4
   7020000    2
   7030000    2
   7040000    3
   7050000    2
   7060000    6
   7070000    3
   7080000    4
   7090000    3
   7100000    3
   7110000    7
   7120000    7
   7130000    4
   7140000    5
   7150000    6
   7160000    5
   7170000    2
   7180000    3
   7190000    3
   7200000    3
   7210000    3
   7220000    3
   7230000    2
   7240000    2
   7250000    3
   7260000    4
   7270000    2
   7280000    2
   7290000    3
   7300000    3
   7310000    2
   7320000    4
   7330000    3
   7340000    2
   7350000    3
   7360000    3
   7370000    4
   7380000    3
   7390000    3
   7400000    3
   7410000    3
   7420000    3
   7430000    3
   7440000    2
   7450000    3
   7460000    4
   7470000    4
   7480000    2
   7490000    3
   7500000    4
   7510000    4
   7520000    4
   7530000    2
   7540000    4
   7550000    2
   7560000    4
   7570000    4
   7580000    3
   7590000    3
   7600000    3
   7610000    3
   7620000    5
   7630000    2
   7640000    2
   7650000    3
   7660000    2
   7670000    3
   7680000    4
   7690000    2
   7700000    3
   7710000    2
   7720000    3
   7730000    3
   7740000    3
   7750000    2
   7760000    3
   7770000    3
   7780000    6
   7790000    3
   7800000    3
   7810000    2
   7820000    3
   7830000    6
   7840000    3
   7850000    5
   7860000    3
   7870000    3
   7880000    3
   7890000    4
   7900000    3
   7910000    4
   7920000    3
   7930000    3
   7940000    2
   7950000    4
   7960000    4
   7970000    4
   7980000    3
   7990000    3
   8000000    3
   8010000    3
   8020000    2
   8030000    3
   8040000    3
   8050000    3
   8060000    3
   8070000    4
   8080000    3
   8090000    3
   8100000    4
   8110000    4
   8120000    2
   8130000    4
   8140000    2
   8150000    3
   8160000    3
   8170000    3
   8180000    3
   8190000    4
   8200000    3
   8210000    3
   8220000    3
   8230000    2
   8240000    3
   8250000    3
   8260000    3
   8270000    2
   8280000    4
   8290000    3
   8300000    3
   8310000    3
   8320000    2
   8330000    2
   8340000    3
   8350000    4
   8360000    2
   8370000    2
   8380000    7
   8390000    3
   8400000    3
   8410000    3
   8420000    4
   8430000    3
   8440000    2
   8450000    3
   8460000    3
   8470000    2
   8480000    3
   8490000    3
   8500000    2
   8510000    4
   8520000    4
   8530000    4
   8540000    5
   8550000    5
   8560000    2
   8570000    3
   8580000    3
   8590000    3
   8600000    3
   8610000    3
   8620000    3
   8630000    2
   8640000    3
   8650000    3
   8660000    3
   8670000    3
   8680000    3
   8690000    3
   8700000    3
   8710000    3
   8720000    3
   8730000    3
   8740000    3
   8750000    3
   8760000    3
   8770000    3
   8780000    4
   8790000    2
   8800000    3
   8810000    5
   8820000    2
   8830000    4
   8840000    4
   8850000    2
   8860000    4
   8870000    4
   8880000    3
   8890000    3
   8900000    3
   8910000    3
   8920000    4
   8930000    3
   8940000    3
   8950000    4
   8960000    3
   8970000    3
   8980000    3
   8990000    4
   9000000    3
   9010000    3
   9020000    3
   9030000    2
   9040000    2
   9050000    3
   9060000    3
   9070000    4
   9080000    3
   9090000    3
   9100000    3
   9110000    3
   9120000    3
   9130000    2
   9140000    3
   9150000    3
   9160000    3
   9170000    3
   9180000    2
   9190000    4
   9200000    3
   9210000    3
   9220000    2
   9230000    4
   9240000    2
   9250000    2
   9260000    4
   9270000    2
   9280000    2
   9290000    2
   9300000    4
   9310000    2
   9320000    3
   9330000    3
   9340000    4
   9350000    3
   9360000    3
   9370000    4
   9380000    3
   9390000    3
   9400000    3
   9410000    2
   9420000    5
   9430000    2
   9440000    4
   9450000    4
   9460000    3
   9470000    3
   9480000    4
   9490000    3
   9500000    3
   9510000    2
   9520000    4
   9530000    3
   9540000    3
   9550000    3
   9560000    2
   9570000    3
   9580000    2
   9590000    3
   9600000    3
   9610000    3
   9620000    3
   9630000    3
   9640000    3
   9650000    2
   9660000    3
   9670000    3
   9680000    3
   9690000    3
   9700000    4
   9710000    4
   9720000    2
   9730000    7
   9740000    9
   9750000    4
   9760000    4
   9770000    4
   9780000    3
   9790000    3
   9800000    3
   9810000    3
   9820000    3
   9830000    3
   9840000    4
   9850000    2
   9860000    6
   9870000    4
   9880000    3
   9890000    4
   9900000    2
   9910000    2
   9920000    3
   9930000    3
   9940000    3
   9950000    3
   9960000    3
   9970000    2
   9980000    3
   9990000    4
  10000000    3
  10010000    4
  10020000    4
  10030000    7
  10040000    4
  10050000    5
  10060000    2
  10070000    3
  10080000    3
  10090000    4
  10100000    3
  10110000    2
  10120000    6
  10130000    3
  10140000    4
  10150000    3
  10160000    3
  10170000    3
  10180000    4
  10190000    2
  10200000    2
  10210000    2
  10220000    3
  10230000    2
  10240000    3
  10250000    4
  10260000    5
  10270000    4
  10280000    3
  10290000    3
  10300000    3
  10310000    3
  10320000    5
  10330000    2
  10340000    3
  10350000    2
  10360000    3
  10370000    3
  10380000    6
  10390000    6
  10400000    7
  10410000    2
  10420000    2
  10430000    3
  10440000    2
  10450000    4
  10460000    3
  10470000    3
  10480000    5
  10490000    3
  10500000    3
  10510000    2
  10520000    2
  10530000    3
  10540000    2
  10550000    3
  10560000    3
  10570000    5
  10580000    2
  10590000    3
  10600000    4
  10610000    2
  10620000    2
  10630000    2
  10640000    5
  10650000    3
  10660000    2
  10670000    2
  10680000    5
  10690000    4
  10700000    3
  10710000    4
  10720000    3
  10730000    3
  10740000    3
  10750000    5
  10760000    5
  10770000    6
  10780000    6
  10790000    3
  10800000    3
  10810000    3
  10820000    4
  10830000    3
  10840000    2
  10850000    3
  10860000    4
  10870000    8
  10880000    2
  10890000    3
  10900000    2
  10910000    4
  10920000    4
  10930000    4
  10940000    3
  10950000    4
  10960000    3
  10970000    3
  10980000    3
  10990000    4
  11000000    3
  11010000    3
  11020000    5
  11030000    3
  11040000    3
  11050000    3
  11060000    3
  11070000    3
  11080000    2
  11090000    4
  11100000    3
  11110000    5
  11120000    3
  11130000    3
  11140000    3
  11150000    3
  11160000    3
  11170000    3
  11180000    3
  11190000    4
  11200000    2
  11210000    2
  11220000    3
  11230000    3
  11240000    4
  11250000    3
  11260000    4
  11270000    3
  11280000    3
  11290000    3
  11300000    3
  11310000    3
  11320000    3
  11330000    3
  11340000    3
  11350000    3
  11360000    3
  11370000    2
  11380000    3
  11390000    3
  11400000    3
  11410000    3
  11420000    3
  11430000    4
  11440000    3
  11450000    3
  11460000    3
  11470000    2
  11480000    3
  11490000    3
  11500000    2
  11510000    2
  11520000    4
  11530000    4
  11540000    7
  11550000    4
  11560000    7
  11570000    3
  11580000    3
  11590000    5
  11600000    2
  11610000    7
  11620000    3
  11630000    2
  11640000    3
  11650000    2
  11660000    3
  11670000    4
  11680000    2
  11690000    3
  11700000    3
  11710000    4
  11720000    2
  11730000    4
  11740000    5
  11750000    2
  11760000    3
  11770000    3
  11780000    6
  11790000    3
  11800000    4
  11810000    3
  11820000    3
  11830000    4
  11840000    4
  11850000    3
  11860000    5
  11870000    4
  11880000    3
  11890000    4
  11900000    4
  11910000    3
  11920000    2
  11930000    2
  11940000    3
  11950000    3
  11960000    5
  11970000    4
  11980000    4
  11990000    2
  12000000    2
  12010000    3
  12020000    2
  12030000    3
  12040000    3
  12050000    3
  12060000    2
  12070000    5
  12080000    4
  12090000    5
  12100000    3
  12110000    4
  12120000    4
  12130000    3
  12140000    3
  12150000    2
  12160000    3
  12170000    3
  12180000    3
  12190000    3
  12200000    2
  12210000    3
  12220000    3
  12230000    2
  12240000    3
  12250000    4
  12260000    2
  12270000    2
  12280000    6
  12290000    4
  12300000    4
  12310000    3
  12320000    5
  12330000    3
  12340000    3
  12350000    2
  12360000    3
  12370000    5
  12380000    4
  12390000    3
  12400000    4
  12410000    5
  12420000    3
  12430000    3
  12440000    7
  12450000    7
  12460000    6
  12470000    7
  12480000    8
  12490000    3
  12500000    3
  12510000    3
  12520000    3
  12530000    4
  12540000    3
  12550000    3
  12560000    3
  12570000    4
  12580000    3
  12590000    3
  12600000    3
  12610000    3
  12620000    3
  12630000    2
  12640000    3
  12650000    2
  12660000    3
  12670000    4
  12680000    2
  12690000    2
  12700000    3
  12710000    5
  12720000    3
  12730000    3
  12740000    2
  12750000    3
  12760000    3
  12770000    4
  12780000    3
  12790000    2
  12800000    3
  12810000    3
  12820000    3
  12830000    4
  12840000    3
  12850000    3
  12860000    3
  12870000    8
  12880000    3
  12890000    3
  12900000    3
  12910000    3
  12920000    4
  12930000    3
  12940000    3
  12950000    3
  12960000    2
  12970000    3
  12980000    4
  12990000    3
  13000000    3
  13010000    3
  13020000    3
  13030000    3
  13040000    2
  13050000    3
  13060000    2
  13070000    4
  13080000    4
  13090000    3
  13100000    4
  13110000    2
  13120000    3
  13130000    2
  13140000    3
  13150000    3
  13160000    3
  13170000    4
  13180000    4
  13190000    2
  13200000    3
  13210000    4
  13220000    3
  13230000    3
  13240000    3
  13250000    4
  13260000    3
  13270000    3
  13280000    2
  13290000    3
  13300000    4
  13310000    9
  13320000    8
  13330000    6
  13340000    3
  13350000    5
  13360000    5
  13370000    2
  13380000    3
  13390000    3
  13400000    3
  13410000    3
  13420000    2
  13430000    3
  13440000    5
  13450000    6
  13460000    3
  13470000    3
  13480000    3
  13490000    4
  13500000    4
  13510000    4
  13520000    6
  13530000    4
  13540000    3
  13550000    4
  13560000    3
  13570000    3
  13580000    2
  13590000    3
  13600000    3
  13610000    4
  13620000    2
  13630000    3
  13640000    3
  13650000    3
  13660000    3
  13670000    3
  13680000    2
  13690000    3
  13700000    3
  13710000    2
  13720000    3
  13730000    4
  13740000    3
  13750000    3
  13760000    3
  13770000    3
  13780000    2
  13790000    3
  13800000    5
  13810000    3
  13820000    4
  13830000    4
  13840000    4
  13850000    3
  13860000    4
  13870000    2
  13880000    3
  13890000    4
  13900000    3
  13910000    4
  13920000    3
  13930000    3
  13940000    2
  13950000    2
  13960000    3
  13970000    2
  13980000    3
  13990000    4
  14000000    2
  14010000    3
  14020000    3
  14030000    4
  14040000    3
  14050000    2
  14060000    2
  14070000    3
  14080000    3
  14090000    3
  14100000    6
  14110000    3
  14120000    3
  14130000    3
  14140000    3
  14150000    3
  14160000    2
  14170000    5
  14180000    3
  14190000    4
  14200000    2
  14210000    2
  14220000    3
  14230000    3
  14240000    3
  14250000    3
  14260000    3
  14270000    3
  14280000    2
  14290000    3
  14300000    3
  14310000    3
  14320000    3
  14330000    3
  14340000    3
  14350000    3
  14360000    5
  14370000    3
  14380000    2
  14390000    2
  14400000    3
  14410000    3
  14420000    3
  14430000    4
  14440000    9
  14450000    3
  14460000    3
  14470000    6
  14480000    3
  14490000    4
  14500000    3
  14510000    3
  14520000    3
  14530000    4
  14540000    3
  14550000    3
  14560000    2
  14570000    2
  14580000    4
  14590000    3
  14600000    3
  14610000    4
  14620000    3
  14630000    3
  14640000    3
  14650000    4
  14660000    3
  14670000    3
  14680000    3
  14690000    3
  14700000    3
  14710000    3
  14720000    3
  14730000    3
  14740000    3
  14750000    3
  14760000    3
  14770000    3
  14780000    4
  14790000    3
  14800000    3
  14810000    3
  14820000    4
  14830000    3
  14840000    3
  14850000    4
  14860000    3
  14870000    3
  14880000    3
  14890000    4
  14900000    3
  14910000    3
  14920000    3
  14930000    3
  14940000    4
  14950000    3
  14960000    4
  14970000    4
  14980000    3
  14990000    4
  15000000    4
  15010000    2
  15020000    3
  15030000    4
  15040000    3
  15050000    2
  15060000    3
  15070000    4
  15080000    2
  15090000    3
  15100000    4
  15110000    3
  15120000    3
  15130000    4
  15140000    3
  15150000    2
  15160000    3
  15170000    3
  15180000    3
  15190000    3
  15200000    3
  15210000    3
  15220000    3
  15230000    3
  15240000    3
  15250000    3
  15260000    5
  15270000    3
  15280000    2
  15290000    5
  15300000    3
  15310000    3
  15320000    2
  15330000    4
  15340000    3
  15350000    3
  15360000    3
  15370000    2
  15380000    3
  15390000    5
  15400000    2
  15410000    4
  15420000    3
  15430000    3
  15440000    2
  15450000    4
  15460000    3
  15470000    4
  15480000    3
  15490000    3
  15500000    4
  15510000    4
  15520000    2
  15530000    3
  15540000    3
  15550000    4
  15560000    3
  15570000    3
  15580000    2
  15590000    3
  15600000    3
  15610000    3
  15620000    3
  15630000    3
  15640000    3
  15650000    3
  15660000    2
  15670000    3
  15680000    2
  15690000    3
  15700000    3
  15710000    2
  15720000    2
  15730000    3
  15740000    2
  15750000    2
  15760000    2
  15770000    3
  15780000    2
  15790000    2
  15800000    5
  15810000    4
  15820000    2
  15830000    3
  15840000    2
  15850000    2
  15860000    5
  15870000    4
  15880000    3
  15890000    3
  15900000    2
  15910000    3
  15920000    3
  15930000    2
  15940000    2
  15950000    5
  15960000    2
  15970000    2
  15980000    2
  15990000    2
  16000000    3
  16010000    3
  16020000    4
  16030000    4
  16040000    2
  16050000    3
  16060000    4
  16070000    2
  16080000    3
  16090000    3
  16100000    4
  16110000    2
  16120000    2
  16130000    3
  16140000    3
  16150000    3
  16160000    2
  16170000    4
  16180000    3
  16190000    3
  16200000    2
  16210000    3
  16220000    3
  16230000    3
  16240000    3
  16250000    6
  16260000    2
  16270000    3
  16280000    3
  16290000    5
  16300000    3
  16310000    4
  16320000    3
  16330000    3
  16340000    3
  16350000    4
  16360000    4
  16370000    4
  16380000    3
  16390000    3
  16400000    4
  16410000    3
  16420000    4
  16430000    2
  16440000    3
  16450000    2
  16460000    4
  16470000    6
  16480000    5
  16490000    4
  16500000    6
  16510000    5
  16520000    3
  16530000    4
  16540000    3
  16550000    3
  16560000    4
  16570000    3
  16580000    2
  16590000    4
  16600000    2
  16610000    3
  16620000    3
  16630000    4
  16640000    3
  16650000    3
  16660000    2
  16670000    3
  16680000    4
  16690000    3
  16700000    3
  16710000    5
  16720000    4
  16730000    4
  16740000    3
  16750000    4
  16760000    5
  16770000    5
  16780000    6
  16790000    3
  16800000    3
  16810000    7
  16820000    5
  16830000    3
  16840000    2
  16850000    4
  16860000    3
  16870000    4
  16880000    3
  16890000    5
  16900000    4
  16910000    3
  16920000    3
  16930000    2
  16940000    5
  16950000    2
  16960000    3
  16970000    3
  16980000    3
  16990000   10
  17000000    9
  17010000    7
  17020000    4
  17030000    3
  17040000    3
  17050000    3
  17060000    4
  17070000    3
  17080000    5
  17090000    5
  17100000    5
  17110000    2
  17120000    3
  17130000    3
  17140000    5
  17150000    5
  17160000    3
  17170000    4
  17180000    3
  17190000    2
  17200000    3
  17210000    7
  17220000    4
  17230000    3
  17240000    5
  17250000    3
  17260000    3
  17270000    4
  17280000    6
  17290000    3
  17300000    3
  17310000    3
  17320000    4
  17330000    5
  17340000    3
  17350000    6
  17360000    2
  17370000    3
  17380000    3
  17390000    3
  17400000    6
  17410000    2
  17420000    3
  17430000    3
  17440000    3
  17450000    3
  17460000    4
  17470000    3
  17480000    3
  17490000    3
  17500000    3
  17510000    3
  17520000    3
  17530000    4
  17540000    2
  17550000    3
  17560000    3
  17570000    4
  17580000    3
  17590000    3
  17600000    4
  17610000    5
  17620000    3
  17630000    3
  17640000    4
  17650000    4
  17660000    3
  17670000    3
  17680000    4
  17690000    3
  17700000    2
  17710000    5
  17720000    2
  17730000    5
  17740000    3
  17750000    3
  17760000    3
  17770000    4
  17780000    3
  17790000    3
  17800000    3
  17810000    3
  17820000    3
  17830000    3
  17840000    3
  17850000    5
  17860000    4
  17870000    4
  17880000    3
  17890000    2
  17900000    4
  17910000    4
  17920000    4
  17930000    3
  17940000    2
  17950000    3
  17960000    3
  17970000    4
  17980000    3
  17990000    6
  18000000    3
  18010000    3
  18020000    9
  18030000    2
  18040000   10
  18050000    8
  18060000    7
  18070000    4
  18080000    3
  18090000    5
  18100000    4
  18110000    3
  18120000    3
  18130000    3
  18140000    6
  18150000    3
  18160000    2
  18170000    4
  18180000    3
  18190000    3
  18200000    3
  18210000    3
  18220000    2
  18230000    3
  18240000    3
  18250000    4
  18260000    9
  18270000    5
  18280000    3
  18290000    3
  18300000    3
  18310000    2
  18320000    3
  18330000    3
  18340000    2
  18350000    3
  18360000    3
  18370000    3
  18380000    3
  18390000    3
  18400000    4
  18410000    4
  18420000    3
  18430000    3
  18440000    3
  18450000    4
  18460000    3
  18470000    3
  18480000    3
  18490000    3
  18500000    3
  18510000    3
  18520000    4
  18530000    7
  18540000    3
  18550000    3
  18560000    5
  18570000    3
  18580000    6
  18590000    3
  18600000    3
  18610000    3
  18620000    2
  18630000    3
  18640000    3
  18650000    4
  18660000    3
  18670000    4
  18680000    3
  18690000    3
  18700000    3
  18710000    3
  18720000    2
  18730000    3
  18740000    3
  18750000    2
  18760000    3
  18770000    3
  18780000    8
  18790000    2
  18800000    2
  18810000    3
  18820000    3
  18830000    3
  18840000    3
  18850000    3
  18860000    3
  18870000    3
  18880000    5
  18890000    3
  18900000    5
  18910000    3
  18920000    3
  18930000    4
  18940000    2
  18950000    3
  18960000    3
  18970000    3
  18980000    3
  18990000    3
  19000000    4
  19010000    3
  19020000    4
  19030000    3
  19040000    3
  19050000    5
  19060000    4
  19070000    3
  19080000    4
  19090000    4
  19100000    2
  19110000    5
  19120000    2
  19130000    2
  19140000    3
  19150000    3
  19160000    3
  19170000    6
  19180000    3
  19190000    4
  19200000    4
  19210000    3
  19220000    4
  19230000    3
  19240000    7
  19250000    3
  19260000    6
  19270000    3
  19280000    3
  19290000    3
  19300000    3
  19310000    5
  19320000    3
  19330000    3
  19340000    2
  19350000    3
  19360000    3
  19370000    5
  19380000    3
  19390000    7
  19400000    4
  19410000    3
  19420000    2
  19430000    6
  19440000    3
  19450000    5
  19460000    3
  19470000    5
  19480000    4
  19490000    4
  19500000    3
  19510000    6
  19520000    3
  19530000    4
  19540000    4
  19550000    2
  19560000    3
  19570000    3
  19580000    4
  19590000    2
  19600000    4
  19610000    3
  19620000    3
  19630000    3
  19640000    3
  19650000    2
  19660000    3
  19670000    3
  19680000    3
  19690000    3
  19700000    7
  19710000    2
  19720000    7
  19730000    6
  19740000    3
  19750000    2
  19760000    3
  19770000    3
  19780000    3
  19790000    5
  19800000    3
  19810000    3
  19820000    3
  19830000    4
  19840000    3
  19850000    2
  19860000    4
  19870000    3
  19880000    2
  19890000    3
  19900000    3
  19910000    3
  19920000    3
  19930000    4
  19940000    5
  19950000    2
  19960000    3
  19970000    2
  19980000    5
  19990000    3
  20000000    3
  20010000    5
  20020000    3
  20030000    3
  20040000    3
  20050000    4
  20060000    3
  20070000    3
  20080000    3
  20090000    2
  20100000    3
  20110000    2
  20120000    3
  20130000    5
  20140000    3
  20150000    3
  20160000    3
  20170000    3
  20180000    3
  20190000    6
  20200000    3
  20210000    2
  20220000    3
  20230000    3
  20240000    3
  20250000    3
  20260000    3
  20270000    2
  20280000    3
  20290000    2
  20300000    7
  20310000    7
  20320000    4
  20330000    3
  20340000    3
  20350000    3
  20360000    2
  20370000    5
  20380000    2
  20390000    4
  20400000    2
  20410000    2
  20420000    2
  20430000    4
  20440000    3
  20450000    2
  20460000    2
  20470000    3
  20480000    3
  20490000    3
  20500000    4
  20510000    4
  20520000    4
  20530000    3
  20540000    7
  20550000    3
  20560000    3
  20570000    4
  20580000    5
  20590000    3
  20600000    2
  20610000    4
  20620000    3
  20630000    4
  20640000    5
  20650000    3
  20660000    3
  20670000    2
  20680000    3
  20690000    3
  20700000    3
  20710000    3
  20720000    6
  20730000    7
  20740000    3
  20750000    4
  20760000    4
  20770000    6
  20780000    6
  20790000    2
  20800000    6
  20810000    3
  20820000    3
  20830000    3
  20840000    4
  20850000    3
  20860000    3
  20870000    4
  20880000    2
  20890000    3
  20900000    2
  20910000    6
  20920000    5
  20930000    3
  20940000    7
  20950000    2
  20960000    5
  20970000    2
  20980000    3
  20990000    3
  21000000    2
  21010000    7
  21020000    4
  21030000    4
  21040000    3
  21050000    3
  21060000    3
  21070000    4
  21080000    4
  21090000    3
  21100000    2
  21110000    6
  21120000    4
  21130000    4
  21140000    3
  21150000    4
  21160000    3
  21170000    4
  21180000    4
  21190000    3
  21200000    3
  21210000    3
  21220000    5
  21230000    3
  21240000    3
  21250000    4
  21260000    4
  21270000    3
  21280000    5
  21290000    3
  21300000    4
  21310000    3
  21320000    3
  21330000    5
  21340000    2
  21350000    4
  21360000    5
  21370000    3
  21380000    3
  21390000    4
  21400000    3
  21410000    3
  21420000    3
  21430000    3
  21440000    3
  21450000    3
  21460000    3
  21470000    4
  21480000    3
  21490000    3
  21500000    3
  21510000    4
  21520000    3
  21530000    2
  21540000    2
  21550000    4
  21560000    2
  21570000    2
  21580000    2
  21590000    4
  21600000    2
  21610000    3
  21620000    3
  21630000    2
  21640000    3
  21650000    3
  21660000    3
  21670000    3
  21680000    3
  21690000    3
  21700000    3
  21710000    5
  21720000    2
  21730000    2
  21740000    2
  21750000    4
  21760000    5
  21770000    6
  21780000    5
  21790000    3
  21800000    4
  21810000    2
  21820000    3
  21830000    3
  21840000    4
  21850000    2
  21860000    5
  21870000    4
  21880000    3
  21890000    3
  21900000    3
  21910000    4
  21920000    3
  21930000    4
  21940000    3
  21950000    3
  21960000    3
  21970000    2
  21980000    3
  21990000    3
  22000000    2
  22010000    3
  22020000    2
  22030000    3
  22040000    4
  22050000    7
  22060000    3
  22070000    4
  22080000    3
  22090000    2
  22100000    2
  22110000    5
  22120000    4
  22130000    4
  22140000    2
  22150000    3
  22160000    5
  22170000    2
  22180000    3
  22190000    2
  22200000    5
  22210000    2
  22220000    3
  22230000    4
  22240000    3
  22250000    3
  22260000    4
  22270000    2
  22280000    2
  22290000    3
  22300000    2
  22310000    3
  22320000    3
  22330000    3
  22340000    3
  22350000    3
  22360000    3
  22370000    2
  22380000    2
  22390000    2
  22400000    4
  22410000    3
  22420000    2
  22430000    4
  22440000    4
  22450000   10
  22460000    3
  22470000    4
  22480000    3
  22490000    3
  22500000    3
  22510000    2
  22520000    3
  22530000    3
  22540000    3
  22550000    3
  22560000    3
  22570000    3
  22580000    3
  22590000    3
  22600000    3
  22610000    3
  22620000    2
  22630000    3
  22640000    3
  22650000    2
  22660000    4
  22670000    4
  22680000    2
  22690000    3
  22700000    3
  22710000    4
  22720000    7
  22730000    5
  22740000    4
  22750000    3
  22760000    3
  22770000    2
  22780000    3
  22790000    3
  22800000    3
  22810000    2
  22820000    3
  22830000    3
  22840000    3
  22850000    5
  22860000    6
  22870000    3
  22880000    3
  22890000    3
  22900000    4
  22910000    4
  22920000    3
  22930000    3
  22940000    3
  22950000    4
  22960000    7
  22970000    3
  22980000    3
  22990000    3
  23000000    3
  23010000    2
  23020000    3
  23030000    2
  23040000    3
  23050000    3
  23060000    3
  23070000    3
  23080000    3
  23090000    3
  23100000    3
  23110000    2
  23120000    3
  23130000    3
  23140000    3
  23150000    4
  23160000    3
  23170000    4
  23180000    3
  23190000    4
  23200000    4
  23210000    3
  23220000    3
  23230000    3
  23240000    3
  23250000    2
  23260000    4
  23270000    3
  23280000    3
  23290000    3
  23300000    2
  23310000    5
  23320000    3
  23330000    5
  23340000    8
  23350000    7
  23360000    4
  23370000    3
  23380000    4
  23390000    3
  23400000    5
  23410000    3
  23420000    3
  23430000    3
  23440000    3
  23450000    3
  23460000    4
  23470000    2
  23480000    4
  23490000    3
  23500000    4
  23510000    3
  23520000    3
  23530000    4
  23540000    3
  23550000    3
  23560000    3
  23570000    3
  23580000    2
  23590000    3
  23600000    2
  23610000    2
  23620000    6
  23630000    4
  23640000    3
  23650000    4
  23660000    6
  23670000    4
  23680000    6
  23690000    6
  23700000    4
  23710000    3
  23720000    4
  23730000    4
  23740000    3
  23750000    2
  23760000    3
  23770000    3
  23780000    4
  23790000    3
  23800000    2
  23810000    5
  23820000    5
  23830000    3
  23840000    2
  23850000    2
  23860000    2
  23870000    5
  23880000    3
  23890000    4
  23900000    5
  23910000    2
  23920000    5
  23930000    3
  23940000    3
  23950000    6
  23960000    3
  23970000    4
  23980000    3
  23990000    3
  24000000    4
  24010000    2
  24020000    3
  24030000    8
  24040000    3
  24050000    5
  24060000    7
  24070000    3
  24080000    3
  24090000    3
  24100000    3
  24110000    3
  24120000    2
  24130000    3
  24140000    3
  24150000    2
  24160000    3
  24170000    4
  24180000    4
  24190000    9
  24200000    3
  24210000    3
  24220000    3
  24230000    3
  24240000    3
  24250000    3
  24260000    3
  24270000    3
  24280000    3
  24290000    3
  24300000    4
  24310000    6
  24320000    7
  24330000    5
  24340000    3
  24350000    5
  24360000    3
  24370000    4
  24380000    3
  24390000    5
  24400000    3
  24410000    3
  24420000    4
  24430000    4
  24440000    3
  24450000    3
  24460000    4
  24470000    5
  24480000    4
  24490000    3
  24500000    3
  24510000    3
  24520000    3
  24530000    2
  24540000    3
  24550000    3
  24560000    3
  24570000    2
  24580000    3
  24590000    3
  24600000    3
  24610000    4
  24620000    6
  24630000    5
  24640000    2
  24650000    3
  24660000    4
  24670000    2
  24680000    4
  24690000    7
  24700000    5
  24710000   11
  24720000    2
  24730000    3
  24740000    3
  24750000    9
  24760000    4
  24770000    5
  24780000    9
  24790000    5
  24800000    9
  24810000    3
  24820000    3
  24830000    3
  24840000    2
  24850000    3
  24860000    2
  24870000    3
  24880000    3
  24890000    3
  24900000    3
  24910000    5
  24920000    5
  24930000    3
  24940000    5
  24950000    3
  24960000    3
  24970000    4
  24980000    2
  24990000    3
  25000000    8
  25010000    6
  25020000    5
  25030000    4
  25040000    5
  25050000    4
  25060000    3
  25070000    2
  25080000    3
  25090000    3
  25100000    3
  25110000    3
  25120000    3
  25130000    3
  25140000    3
  25150000    3
  25160000    5
  25170000    2
  25180000    2
  25190000    3
  25200000    4
  25210000    3
  25220000    2
  25230000    3
  25240000    3
  25250000    3
  25260000    3
  25270000    3
  25280000    3
  25290000    5
  25300000    3
  25310000    3
  25320000    3
  25330000    3
  25340000    4
  25350000    3
  25360000    3
  25370000    2
  25380000    3
  25390000    3
  25400000    3
  25410000    3
  25420000    4
  25430000    2
  25440000    4
  25450000    2
  25460000    4
  25470000    4
  25480000    4
  25490000    4
  25500000    8
  25510000    3
  25520000    4
  25530000    5
  25540000    5
  25550000    4
  25560000    4
  25570000    3
  25580000    2
  25590000    3
  25600000    2
  25610000    5
  25620000    4
  25630000    5
  25640000    3
  25650000    4
  25660000    2
  25670000    4
  25680000    4
  25690000    4
  25700000    5
  25710000    2
  25720000    3
  25730000    4
  25740000    4
  25750000    2
  25760000    3
  25770000    3
  25780000    3
  25790000    5
  25800000    4
  25810000    3
  25820000    3
  25830000    3
  25840000    3
  25850000    3
  25860000    2
  25870000    3
  25880000    4
  25890000    3
  25900000    3
  25910000    3
  25920000    3
  25930000    3
  25940000    4
  25950000    3
  25960000    5
  25970000    5
  25980000    5
  25990000    3
  26000000    2
  26010000    3
  26020000    3
  26030000    3
  26040000    3
  26050000    4
  26060000    3
  26070000    2
  26080000    4
  26090000    4
  26100000    4
  26110000    2
  26120000    3
  26130000    4
  26140000    2
  26150000    2
  26160000    2
  26170000    6
  26180000    3
  26190000    7
  26200000    4
  26210000    6
  26220000    3
  26230000    3
  26240000    3
  26250000    3
  26260000    4
  26270000    3
  26280000    3
  26290000    3
  26300000    2
  26310000    5
  26320000    3
  26330000    3
  26340000    3
  26350000    3
  26360000    3
  26370000    3
  26380000    3
  26390000    2
  26400000    2
  26410000    2
  26420000    2
  26430000    3
  26440000    4
  26450000    3
  26460000    4
  26470000    2
  26480000    3
  26490000    3
  26500000    3
  26510000    2
  26520000    3
  26530000    3
  26540000    3
  26550000    3
  26560000    3
  26570000    3
  26580000    3
  26590000    4
  26600000    3
  26610000    3
  26620000    4
  26630000    5
  26640000    4
  26650000    3
  26660000    3
  26670000    4
  26680000    2
  26690000    4
  26700000    3
  26710000    3
  26720000    3
  26730000    3
  26740000    3
  26750000    2
  26760000    2
  26770000    4
  26780000    3
  26790000    3
  26800000    3
  26810000    2
  26820000    3
  26830000    4
  26840000    4
  26850000    3
  26860000    3
  26870000    4
  26880000    3
  26890000    3
  26900000    2
  26910000    3
  26920000    3
  26930000    3
  26940000    3
  26950000    3
  26960000    4
  26970000    4
  26980000    7
  26990000    3
  27000000    3
  27010000    3
  27020000    3
  27030000    3
  27040000    4
  27050000    2
  27060000    3
  27070000    3
  27080000    3
  27090000    3
  27100000    3
  27110000    4
  27120000    3
  27130000    3
  27140000    3
  27150000    4
  27160000    3
  27170000    2
  27180000    3
  27190000    3
  27200000    2
  27210000    5
  27220000    4
  27230000    5
  27240000    3
  27250000    4
  27260000    3
  27270000    2
  27280000    3
  27290000    4
  27300000    3
  27310000    2
  27320000    3
  27330000    3
  27340000    3
  27350000    3
  27360000    3
  27370000    2
  27380000    3
  27390000    3
  27400000    4
  27410000    4
  27420000    5
  27430000    3
  27440000    3
  27450000    4
  27460000    4
  27470000    5
  27480000    3
  27490000    3
  27500000    4
  27510000    3
  27520000    3
  27530000    3
  27540000    3
  27550000    3
  27560000    3
  27570000    3
  27580000    3
  27590000    3
  27600000    2
  27610000    3
  27620000    3
  27630000    3
  27640000    4
  27650000    3
  27660000    3
  27670000    4
  27680000    5
  27690000    2
  27700000    4
  27710000    3
  27720000    3
  27730000    4
  27740000    3
  27750000    3
  27760000    3
  27770000    2
  27780000    3
  27790000    3
  27800000    3
  27810000    4
  27820000    3
  27830000    3
  27840000    3
  27850000    3
  27860000    3
  27870000    2
  27880000    3
  27890000    3
  27900000    4
  27910000    3
  27920000    2
  27930000    3
  27940000    4
  27950000    3
  27960000    3
  27970000    3
  27980000    3
  27990000    5
  28000000    3
  28010000    5
  28020000    3
  28030000    4
  28040000    3
  28050000    3
  28060000    2
  28070000    3
  28080000    4
  28090000    4
  28100000    4
  28110000    3
  28120000    2
  28130000    3
  28140000    3
  28150000    4
  28160000    3
  28170000    3
  28180000    2
  28190000    3
  28200000    3
  28210000    3
  28220000    2
  28230000    2
  28240000    3
  28250000    3
  28260000    2
  28270000    4
  28280000    3
  28290000    2
  28300000    3
  28310000    4
  28320000    3
  28330000    3
  28340000    3
  28350000    5
  28360000    4
  28370000    3
  28380000    2
  28390000    2
  28400000    3
  28410000    3
  28420000    4
  28430000    4
  28440000    2
  28450000    2
  28460000    2
  28470000    3
  28480000    3
  28490000    3
  28500000    3
  28510000    3
  28520000    2
  28530000    3
  28540000    4
  28550000    3
  28560000    2
  28570000    3
  28580000    3
  28590000    3
  28600000    3
  28610000    3
  28620000    2
  28630000    4
  28640000    2
  28650000    3
  28660000    3
  28670000    3
  28680000    3
  28690000    3
  28700000    2
  28710000    3
  28720000    3
  28730000    2
  28740000    3
  28750000    5
  28760000    3
  28770000    3
  28780000    5
  28790000    3
  28800000    4
  28810000    7
  28820000    3
  28830000    3
  28840000    6
  28850000    4
  28860000    4
  28870000    3
  28880000    6
  28890000    2
  28900000    5
  28910000    3
  28920000    4
  28930000    3
  28940000    2
  28950000    4
  28960000    2
  28970000    3
  28980000    3
  28990000    3
  29000000    3
  29010000    3
  29020000    4
  29030000    4
  29040000    3
  29050000    4
  29060000    2
  29070000    3
  29080000    3
  29090000    3
  29100000    3
  29110000    2
  29120000    4
  29130000    3
  29140000    3
  29150000    2
  29160000    3
  29170000    3
  29180000    3
  29190000    3
  29200000    4
  29210000    3
  29220000    4
  29230000    2
  29240000    3
  29250000    3
  29260000    3
  29270000    4
  29280000    6
  29290000    3
  29300000    2
  29310000    3
  29320000    3
  29330000    3
  29340000    2
  29350000    3
  29360000    3
  29370000    2
  29380000    3
  29390000    3
  29400000    3
  29410000    2
  29420000    3
  29430000    4
  29440000    3
  29450000    3
  29460000    3
  29470000    3
  29480000    2
  29490000    4
  29500000    3
  29510000    3
  29520000    3
  29530000    3
  29540000    3
  29550000    4
  29560000    3
  29570000    3
  29580000    3
  29590000    3
  29600000    4
  29610000    3
  29620000    3
  29630000    3
  29640000    3
  29650000    3
  29660000    3
  29670000    4
  29680000    4
  29690000    3
  29700000    3
  29710000    3
  29720000    3
  29730000    3
  29740000    3
  29750000    3
  29760000    3
  29770000    3
  29780000    3
  29790000    4
  29800000    3
  29810000    4
  29820000    2
  29830000    4
  29840000    3
  29850000    3
  29860000    4
  29870000    3
  29880000    3
  29890000    3
  29900000    3
  29910000    3
  29920000    7
  29930000    5
  29940000    4
  29950000    3
  29960000    3
  29970000    3
  29980000    3
  29990000    3
  30000000    3
  30010000    4
  30020000    3
  30030000    4
  30040000    3
  30050000    4
  30060000    3
  30070000    3
  30080000    2
  30090000    3
  30100000    2
  30110000    4
  30120000    3
  30130000    2
  30140000    3
  30150000    3
  30160000    2
  30170000    3
  30180000    4
  30190000    2
  30200000    2
  30210000    2
  30220000    3
  30230000    3
  30240000    3
  30250000    3
  30260000    2
  30270000    4
  30280000    3
  30290000    3
  30300000    2
  30310000    7
  30320000    2
  30330000    3
  30340000    3
  30350000    2
  30360000    8
  30370000    5
  30380000    3
  30390000    6
  30400000    7
  30410000    3
  30420000    4
  30430000    3
  30440000    3
  30450000    4
  30460000    3
  30470000    3
  30480000    3
  30490000    3
  30500000    3
  30510000    3
  30520000    3
  30530000    2
  30540000    3
  30550000    3
  30560000    3
  30570000    3
  30580000    3
  30590000    4
  30600000    3
  30610000    4
  30620000    3
  30630000    5
  30640000    3
  30650000    4
  30660000    3
  30670000    5
  30680000    3
  30690000    2
  30700000    3
  30710000    5
  30720000    5
  30730000    4
  30740000    7
  30750000    3
  30760000    4
  30770000    2
  30780000    2
  30790000    3
  30800000    4
  30810000    4
  30820000    4
  30830000    3
  30840000    3
  30850000    3
  30860000    3
  30870000    3
  30880000    3
  30890000    4
  30900000    3
  30910000    2
  30920000    2
  30930000    3
  30940000    6
  30950000    3
  30960000    4
  30970000    3
  30980000    3
  30990000    5
  31000000    3
  31010000    4
  31020000    7
  31030000    7
  31040000    6
  31050000    3
  31060000    9
  31070000    3
  31080000    3
  31090000    7
  31100000    4
  31110000    3
  31120000    8
  31130000    3
  31140000    3
  31150000    3
  31160000    3
  31170000    3
  31180000    3
  31190000    3
  31200000    2
  31210000    3
  31220000    5
  31230000    5
  31240000    4
  31250000    3
  31260000    3
  31270000    3
  31280000    4
  31290000    3
  31300000    8
  31310000    2
  31320000    3
  31330000    4
  31340000    3
  31350000    4
  31360000   12
  31370000    4
  31380000    3
  31390000    2
  31400000    3
  31410000    3
  31420000    5
  31430000    3
  31440000    3
  31450000    4
  31460000    4
  31470000    3
  31480000    2
  31490000    3
  31500000    5
  31510000    3
  31520000    5
  31530000    3
  31540000    3
  31550000    3
  31560000    5
  31570000    2
  31580000    7
  31590000    4
  31600000    3
  31610000    4
  31620000    3
  31630000    5
  31640000    2
  31650000    5
  31660000    3
  31670000    4
  31680000    3
  31690000    3
  31700000    3
  31710000    4
  31720000    3
  31730000    6
  31740000    2
  31750000    3
  31760000    3
  31770000    3
  31780000    4
  31790000    3
  31800000    3
  31810000    3
  31820000    3
  31830000    3
  31840000    5
  31850000    3
  31860000    4
  31870000    2
  31880000    5
  31890000    5
  31900000    4
  31910000    4
  31920000    3
  31930000    3
  31940000    3
  31950000    5
  31960000    3
  31970000    3
  31980000    2
  31990000    3
  32000000    3
  32010000    3
  32020000    3
  32030000    3
  32040000    3
  32050000    5
  32060000    3
  32070000    3
  32080000    3
  32090000    2
  32100000    2
  32110000    3
  32120000    3
  32130000    4
  32140000    3
  32150000    2
  32160000    2
  32170000    2
  32180000    3
  32190000    3
  32200000    3
  32210000    3
  32220000    3
  32230000    2
  32240000    2
  32250000    4
  32260000    3
  32270000    3
  32280000    4
  32290000    3
  32300000    3
  32310000    4
  32320000    3
  32330000    3
  32340000    5
  32350000    5
  32360000    5
  32370000    2
  32380000    4
  32390000    4
  32400000    7
  32410000    5
  32420000    3
  32430000    3
  32440000    2
  32450000    2
  32460000    4
  32470000    4
  32480000    3
  32490000    3
  32500000    4
  32510000    3
  32520000    3
  32530000    3
  32540000    5
  32550000    5
  32560000    3
  32570000    3
  32580000    3
  32590000    3
  32600000    3
  32610000    3
  32620000    3
  32630000    3
  32640000    6
  32650000    3
  32660000    3
  32670000    3
  32680000    3
  32690000    7
  32700000    3
  32710000    5
  32720000    3
  32730000    3
  32740000    3
  32750000    3
  32760000    2
  32770000    2
  32780000    3
  32790000    5
  32800000    3
  32810000    4
  32820000    4
  32830000    4
  32840000    2
  32850000    4
  32860000    2
  32870000    4
  32880000    3
  32890000    3
  32900000    3
  32910000    3
  32920000    3
  32930000    3
  32940000    4
  32950000    4
  32960000    3
  32970000    2
  32980000    3
  32990000    3
  33000000    4
  33010000    3
  33020000    2
  33030000    2
  33040000    4
  33050000    4
  33060000    4
  33070000    3
  33080000    2
  33090000    3
  33100000    3
  33110000    6
  33120000    3
  33130000    3
  33140000    3
  33150000    4
  33160000    3
  33170000    3
  33180000    5
  33190000    2
  33200000    4
  33210000    2
  33220000    3
  33230000    3
  33240000    3
  33250000    2
  33260000    4
  33270000    2
  33280000    2
  33290000    3
  33300000    5
  33310000    3
  33320000    3
  33330000    3
  33340000    4
  33350000    2
  33360000    3
  33370000    3
  33380000    3
  33390000    3
  33400000    2
  33410000    3
  33420000    2
  33430000    3
  33440000    3
  33450000    6
  33460000    4
  33470000    3
  33480000    4
  33490000    3
  33500000    5
  33510000    4
  33520000    5
  33530000    4
  33540000    3
  33550000    4
  33560000    3
  33570000    3
  33580000    5
  33590000    3
  33600000    4
  33610000    3
  33620000    2
  33630000    3
  33640000    3
  33650000    3
  33660000    3
  33670000    3
  33680000    2
  33690000    4
  33700000    3
  33710000    2
  33720000    2
  33730000    3
  33740000    2
  33750000    4
  33760000    2
  33770000    3
  33780000    3
  33790000    3
  33800000    3
  33810000    3
  33820000    3
  33830000    3
  33840000    2
  33850000    2
  33860000    4
  33870000    3
  33880000    4
  33890000    3
  33900000    3
  33910000    3
  33920000    2
  33930000    3
  33940000    4
  33950000    3
  33960000    3
  33970000    2
  33980000    3
  33990000    3
  34000000    4
  34010000    3
  34020000    3
  34030000    3
  34040000    4
  34050000    3
  34060000    3
  34070000    2
  34080000    4
  34090000    3
  34100000    3
  34110000    3
  34120000    3
  34130000    2
  34140000    3
  34150000    2
  34160000    3
  34170000    3
  34180000    3
  34190000    3
  34200000    3
  34210000    3
  34220000    3
  34230000    3
  34240000    2
  34250000    4
  34260000    3
  34270000    4
  34280000    4
  34290000    3
  34300000    4
  34310000    3
  34320000    6
  34330000    3
  34340000    3
  34350000    3
  34360000    4
  34370000    3
  34380000    3
  34390000    3
  34400000    3
  34410000    2
  34420000    3
  34430000    3
  34440000    3
  34450000    3
  34460000    3
  34470000    3
  34480000    3
  34490000    3
  34500000    3
  34510000    3
  34520000    3
  34530000    3
  34540000    3
  34550000    4
  34560000    4
  34570000    5
  34580000    3
  34590000    3
  34600000    5
  34610000    2
  34620000    6
  34630000    2
  34640000    6
  34650000    3
  34660000    4
  34670000    3
  34680000    2
  34690000    3
  34700000    4
  34710000    3
  34720000    2
  34730000    3
  34740000    3
  34750000    3
  34760000    2
  34770000    3
  34780000    3
  34790000    3
  34800000    3
  34810000    4
  34820000    3
  34830000    2
  34840000    3
  34850000    3
  34860000    4
  34870000    3
  34880000    3
  34890000    3
  34900000    3
  34910000    2
  34920000    3
  34930000    4
  34940000    2
  34950000    3
  34960000    5
  34970000    3
  34980000    3
  34990000    4
  35000000    3
  35010000    3
  35020000    3
  35030000    3
  35040000    5
  35050000    3
  35060000    2
  35070000    2
  35080000    2
  35090000    3
  35100000    2
  35110000    2
  35120000    3
  35130000    4
  35140000    3
  35150000    4
  35160000    4
  35170000    3
  35180000    4
  35190000    3
  35200000    3
  35210000    3
  35220000    4
  35230000    3
  35240000    3
  35250000    3
  35260000    3
  35270000    2
  35280000    3
  35290000    3
  35300000    4
  35310000    3
  35320000    3
  35330000    3
  35340000    4
  35350000    2
  35360000    3
  35370000    5
  35380000    4
  35390000    4
  35400000    5
  35410000    5
  35420000    4
  35430000    3
  35440000    3
  35450000    3
  35460000    2
  35470000    3
  35480000    3
  35490000    2
  35500000    3
  35510000    4
  35520000    4
  35530000    5
  35540000    2
  35550000    3
  35560000    5
  35570000    3
  35580000    3
  35590000    3
  35600000    2
  35610000    2
  35620000    3
  35630000    4
  35640000    2
  35650000    3
  35660000    3
  35670000    3
  35680000    3
  35690000    2
  35700000    3
  35710000    3
  35720000    3
  35730000    5
  35740000    4
  35750000    4
  35760000    3
  35770000    3
  35780000    5
  35790000    4
  35800000    4
  35810000    4
  35820000    3
  35830000    3
  35840000    3
  35850000    2
  35860000    3
  35870000    3
  35880000    3
  35890000    3
  35900000    2
  35910000    3
  35920000    3
  35930000    4
  35940000   10
  35950000    7
  35960000    5
  35970000    2
  35980000    4
  35990000    3
  36000000    4
  36010000    4
  36020000    7
  36030000    4
  36040000    3
  36050000    3
  36060000    5
  36070000    4
  36080000    3
  36090000    4
  36100000    3
  36110000    3
  36120000    3
  36130000    2
  36140000    3
  36150000    3
  36160000    3
  36170000    3
  36180000    3
  36190000    3
  36200000    5
  36210000    3
  36220000    4
  36230000    3
  36240000    3
  36250000    2
  36260000    3
  36270000    2
  36280000    3
  36290000    5
  36300000    5
  36310000    2
  36320000    3
  36330000    3
  36340000    3
  36350000    3
  36360000    4
  36370000    3
  36380000    3
  36390000    3
  36400000    4
  36410000    4
  36420000    5
  36430000    4
  36440000    5
  36450000    5
  36460000    3
  36470000    2
  36480000    4
  36490000    3
  36500000    4
  36510000    4
  36520000    3
  36530000    4
  36540000    4
  36550000    3
  36560000    4
  36570000    3
  36580000    4
  36590000    3
  36600000    3
  36610000    3
  36620000    3
  36630000    3
  36640000    3
  36650000    4
  36660000    3
  36670000    3
  36680000    3
  36690000    3
  36700000    2
  36710000    3
  36720000    3
  36730000    3
  36740000    2
  36750000    3
  36760000    4
  36770000    3
  36780000    3
  36790000    4
  36800000    2
  36810000    3
  36820000    4
  36830000    3
  36840000    3
  36850000    3
  36860000    3
  36870000    3
  36880000    3
  36890000    3
  36900000    4
  36910000    4
  36920000    3
  36930000    3
  36940000    3
  36950000    2
  36960000    2
  36970000    3
  36980000    4
  36990000    5
  37000000    4
  37010000    2
  37020000    3
  37030000    3
  37040000    3
  37050000    3
  37060000    4
  37070000    3
  37080000    3
  37090000    3
  37100000    3
  37110000    2
  37120000    5
  37130000    3
  37140000    4
  37150000    3
  37160000    3
  37170000    7
  37180000    3
  37190000    4
  37200000    4
  37210000    4
  37220000    3
  37230000    3
  37240000    5
  37250000    3
  37260000    2
  37270000    2
  37280000    4
  37290000    2
  37300000    3
  37310000    4
  37320000    3
  37330000    4
  37340000    3
  37350000    3
  37360000    4
  37370000    4
  37380000    3
  37390000    3
  37400000    3
  37410000    4
  37420000    3
  37430000    4
  37440000   11
  37450000    4
  37460000    3
  37470000    4
  37480000    3
  37490000    4
  37500000    2
  37510000    5
  37520000    3
  37530000    5
  37540000    5
  37550000    3
  37560000    3
  37570000    5
  37580000    3
  37590000    3
  37600000    3
  37610000    3
  37620000    5
  37630000    4
  37640000    3
  37650000    3
  37660000    3
  37670000    3
  37680000    4
  37690000    3
  37700000    4
  37710000    3
  37720000    6
  37730000    2
  37740000    5
  37750000    3
  37760000    4
  37770000    5
  37780000    4
  37790000    3
  37800000    6
  37810000    3
  37820000    3
  37830000    3
  37840000    4
  37850000    4
  37860000    3
  37870000    4
  37880000    3
  37890000    3
  37900000    3
  37910000    3
  37920000    2
  37930000    5
  37940000    4
  37950000    4
  37960000    4
  37970000    3
  37980000    3
  37990000    3
  38000000    3
  38010000    3
  38020000    4
  38030000    3
  38040000    2
  38050000    2
  38060000    3
  38070000    2
  38080000    5
  38090000    3
  38100000    3
  38110000    2
  38120000    3
  38130000    2
  38140000    3
  38150000    2
  38160000    4
  38170000    2
  38180000    3
  38190000    3
  38200000    2
  38210000    3
  38220000    3
  38230000    4
  38240000    3
  38250000    5
  38260000    3
  38270000    3
  38280000    2
  38290000    5
  38300000    3
  38310000    3
  38320000    4
  38330000    3
  38340000    3
  38350000    3
  38360000    3
  38370000    3
  38380000    3
  38390000    3
  38400000    3
  38410000    3
  38420000    5
  38430000    3
  38440000    3
  38450000    4
  38460000    3
  38470000    4
  38480000    4
  38490000    3
  38500000    4
  38510000    3
  38520000    3
  38530000    2
  38540000    4
  38550000    2
  38560000    4
  38570000    3
  38580000    4
  38590000    2
  38600000    3
  38610000    4
  38620000    3
  38630000    4
  38640000    3
  38650000    4
  38660000    3
  38670000    3
  38680000    3
  38690000    2
  38700000    3
  38710000    3
  38720000    3
  38730000    3
  38740000    4
  38750000    4
  38760000    3
  38770000    3
  38780000    4
  38790000    2
  38800000    3
  38810000    2
  38820000    4
  38830000    3
  38840000    3
  38850000    4
  38860000    3
  38870000    4
  38880000    3
  38890000    9
  38900000    4
  38910000    5
  38920000    3
  38930000    3
  38940000    4
  38950000    5
  38960000    3
  38970000    4
  38980000    3
  38990000    3
  39000000    2
  39010000    3
  39020000    4
  39030000    6
  39040000    2
  39050000    4
  39060000    3
  39070000    3
  39080000    4
  39090000    3
  39100000    4
  39110000    3
  39120000    4
  39130000    5
  39140000    4
  39150000    3
  39160000    3
  39170000    3
  39180000    3
  39190000    3
  39200000    3
  39210000    3
  39220000    2
  39230000    3
  39240000    5
  39250000    2
  39260000    5
  39270000    3
  39280000    3
  39290000    3
  39300000    3
  39310000    4
  39320000    3
  39330000    2
  39340000    4
  39350000    2
  39360000    3
  39370000    4
  39380000    3
  39390000    4
  39400000    3
  39410000    6
  39420000    3
  39430000    3
  39440000    3
  39450000    3
  39460000    4
  39470000    5
  39480000    3
  39490000    3
  39500000    2
  39510000    5
  39520000    3
  39530000    3
  39540000    5
  39550000    2
  39560000    3
  39570000    6
  39580000    3
  39590000    6
  39600000    2
  39610000    3
  39620000    3
  39630000    3
  39640000    3
  39650000    4
  39660000    3
  39670000    3
  39680000    7
  39690000    2
  39700000    3
  39710000    3
  39720000    3
  39730000    3
  39740000    3
  39750000    3
  39760000    4
  39770000    3
  39780000    2
  39790000    4
  39800000    4
  39810000    2
  39820000    3
  39830000    4
  39840000    3
  39850000    3
  39860000    3
  39870000    4
  39880000    3
  39890000    4
  39900000    3
  39910000    2
  39920000    3
  39930000    2
  39940000    6
  39950000    6
  39960000    3
  39970000    3
  39980000    4
  39990000    3
  40000000    3
  40010000    3
  40020000    3
  40030000    3
  40040000    5
  40050000    2
  40060000    3
  40070000    3
  40080000    3
  40090000    4
  40100000    2
  40110000    4
  40120000    3
  40130000    3
  40140000    3
  40150000    3
  40160000    3
  40170000    3
  40180000    3
  40190000    5
  40200000    3
  40210000    5
  40220000    9
  40230000    3
  40240000    5
  40250000    4
  40260000    3
  40270000    4
  40280000    3
  40290000    3
  40300000    4
  40310000    4
  40320000    3
  40330000    3
  40340000    2
  40350000    3
  40360000    2
  40370000    5
  40380000    6
  40390000    4
  40400000    4
  40410000    3
  40420000    3
  40430000    3
  40440000    3
  40450000    3
  40460000    3
  40470000    3
  40480000    3
  40490000    3
  40500000    4
  40510000    3
  40520000    3
  40530000    3
  40540000    4
  40550000    2
  40560000    3
  40570000    3
  40580000    6
  40590000    3
  40600000    3
  40610000    3
  40620000    3
  40630000    2
  40640000    3
  40650000    3
  40660000    2
  40670000    2
  40680000    3
  40690000    3
  40700000    2
  40710000    3
  40720000    3
  40730000    3
  40740000    3
  40750000    3
  40760000    3
  40770000    4
  40780000    3
  40790000    3
  40800000    4
  40810000    3
  40820000    3
  40830000    4
  40840000    3
  40850000    4
  40860000    2
  40870000    3
  40880000    3
  40890000    3
  40900000    2
  40910000    3
  40920000    3
  40930000    3
  40940000    3
  40950000    4
  40960000    3
  40970000    2
  40980000    4
  40990000    3
  41000000    4
  41010000    3
  41020000    2
  41030000    3
  41040000    3
  41050000    2
  41060000    3
  41070000    4
  41080000    2
  41090000    3
  41100000    3
  41110000    4
  41120000    3
  41130000    3
  41140000    3
  41150000    2
  41160000    3
  41170000    3
  41180000    4
  41190000    3
  41200000    3
  41210000    3
  41220000    4
  41230000    4
  41240000    3
  41250000    3
  41260000    4
  41270000    3
  41280000    3
  41290000    4
  41300000    3
  41310000    3
  41320000    3
  41330000    4
  41340000    4
  41350000    2
  41360000    3
  41370000    4
  41380000    4
  41390000    4
  41400000    3
  41410000    3
  41420000    4
  41430000    5
  41440000    3
  41450000    6
  41460000    3
  41470000    2
  41480000    2
  41490000    2
  41500000    2
  41510000    3
  41520000    4
  41530000    4
  41540000    3
  41550000    2
  41560000    4
  41570000    4
  41580000    3
  41590000    3
  41600000    3
  41610000    3
  41620000    5
  41630000    4
  41640000    3
  41650000    4
  41660000    5
  41670000    3
  41680000   11
  41690000    3
  41700000    5
  41710000    3
  41720000    3
  41730000    2
  41740000    5
  41750000    5
  41760000    3
  41770000    2
  41780000    4
  41790000    3
  41800000    3
  41810000    3
  41820000    3
  41830000    4
  41840000    3
  41850000    3
  41860000    4
  41870000    3
  41880000    3
  41890000    4
  41900000    3
  41910000    2
  41920000    3
  41930000    2
  41940000    3
  41950000    2
  41960000    3
  41970000    3
  41980000    4
  41990000    7
  42000000    7
  42010000    3
  42020000    3
  42030000    3
  42040000    2
  42050000    3
  42060000    2
  42070000    2
  42080000    3
  42090000    4
  42100000    3
  42110000    3
  42120000    3
  42130000    3
  42140000    4
  42150000    3
  42160000    4
  42170000    2
  42180000    3
  42190000    6
  42200000   10
  42210000    6
  42220000    4
  42230000    3
  42240000    4
  42250000    3
  42260000    8
  42270000    8
  42280000    8
  42290000    4
  42300000    7
  42310000    3
  42320000    3
  42330000    4
  42340000    4
  42350000    4
  42360000    2
  42370000    3
  42380000    3
  42390000    3
  42400000    3
  42410000    4
  42420000    2
  42430000    3
  42440000    4
  42450000    2
  42460000    3
  42470000    4
  42480000    3
  42490000    3
  42500000    3
  42510000    3
  42520000    3
  42530000    2
  42540000    3
  42550000    3
  42560000    3
  42570000    5
  42580000    2
  42590000    5
  42600000    2
  42610000    3
  42620000    4
  42630000    5
  42640000    3
  42650000    4
  42660000    4
  42670000    3
  42680000    3
  42690000    3
  42700000    3
  42710000    3
  42720000    4
  42730000    2
  42740000    3
  42750000    4
  42760000    3
  42770000    3
  42780000    3
  42790000    2
  42800000    3
  42810000    3
  42820000    5
  42830000   12
  42840000    5
  42850000    2
  42860000    4
  42870000    3
  42880000    2
  42890000    3
  42900000    3
  42910000    3
  42920000    6
  42930000    3
  42940000    8
  42950000    9
  42960000    4
  42970000    7
  42980000    4
  42990000    3
  43000000    4
  43010000    2
  43020000    3
  43030000    3
  43040000    3
  43050000    3
  43060000    3
  43070000    3
  43080000    4
  43090000    3
  43100000    3
  43110000    4
  43120000    4
  43130000    6
  43140000    3
  43150000    3
  43160000    3
  43170000    4
  43180000    4
  43190000    3
  43200000    4
  43210000    3
  43220000    5
  43230000    3
  43240000    3
  43250000    5
  43260000    3
  43270000    2
  43280000    2
  43290000    3
  43300000    2
  43310000    3
  43320000    5
  43330000    3
  43340000    2
  43350000    3
  43360000    3
  43370000    3
  43380000    3
  43390000    3
  43400000    4
  43410000    2
  43420000    4
  43430000    3
  43440000    3
  43450000    4
  43460000    3
  43470000    4
  43480000    3
  43490000    3
  43500000    3
  43510000    3
  43520000    6
  43530000    5
  43540000    5
  43550000    4
  43560000    5
  43570000    3
  43580000    2
  43590000    4
  43600000    4
  43610000    3
  43620000    3
  43630000    3
  43640000    5
  43650000    3
  43660000    3
  43670000    3
  43680000    2
  43690000    3
  43700000    6
  43710000    3
  43720000    3
  43730000    4
  43740000    3
  43750000    4
  43760000    3
  43770000    3
  43780000    3
  43790000    3
  43800000    3
  43810000    6
  43820000    6
  43830000    5
  43840000    3
  43850000    4
  43860000    3
  43870000    3
  43880000    4
  43890000    3
  43900000    2
  43910000    3
  43920000    4
  43930000    2
  43940000    2
  43950000    3
  43960000    3
  43970000    3
  43980000   12
  43990000    7
  44000000    9
  44010000    4
  44020000    3
  44030000    4
  44040000    4
  44050000    2
  44060000    3
  44070000    4
  44080000    2
  44090000    4
  44100000    6
  44110000    6
  44120000    4
  44130000    2
  44140000    3
  44150000    3
  44160000    4
  44170000    2
  44180000    2
  44190000    3
  44200000    4
  44210000    4
  44220000    3
  44230000    4
  44240000    2
  44250000    3
  44260000    3
  44270000    2
  44280000    3
  44290000    3
  44300000    4
  44310000    4
  44320000    2
  44330000    2
  44340000    3
  44350000    2
  44360000    2
  44370000    3
  44380000    4
  44390000    6
  44400000    7
  44410000    3
  44420000   10
  44430000    7
  44440000    3
  44450000    4
  44460000    3
  44470000    3
  44480000    2
  44490000    5
  44500000    3
  44510000    7
  44520000    3
  44530000    3
  44540000    3
  44550000    5
  44560000    4
  44570000    2
  44580000    4
  44590000    3
  44600000    6
  44610000    3
  44620000    4
  44630000    4
  44640000    3
  44650000    3
  44660000    3
  44670000    5
  44680000    4
  44690000    4
  44700000    3
  44710000    5
  44720000    3
  44730000    3
  44740000    4
  44750000    3
  44760000    4
  44770000    7
  44780000    3
  44790000    4
  44800000    3
  44810000    7
  44820000    5
  44830000    5
  44840000    2
  44850000    5
  44860000    4
  44870000    6
  44880000    5
  44890000    3
  44900000    3
  44910000    3
  44920000    3
  44930000    3
  44940000    3
  44950000    3
  44960000    3
  44970000    7
  44980000    3
  44990000    4
  45000000    4
  45010000    3
  45020000    3
  45030000    6
  45040000    3
  45050000    4
  45060000    3
  45070000    3
  45080000    3
  45090000    3
  45100000    4
  45110000    5
  45120000    4
  45130000    3
  45140000    6
  45150000    3
  45160000    4
  45170000    3
  45180000    3
  45190000    4
  45200000    3
  45210000    5
  45220000    5
  45230000    3
  45240000    3
  45250000    5
  45260000    3
  45270000    3
  45280000    3
  45290000    3
  45300000    5
  45310000    3
  45320000    5
  45330000    3
  45340000    3
  45350000    3
  45360000    3
  45370000    2
  45380000    2
  45390000    4
  45400000    4
  45410000    4
  45420000    2
  45430000    3
  45440000    4
  45450000    4
  45460000    3
  45470000    3
  45480000    2
  45490000    4
  45500000    3
  45510000    3
  45520000    3
  45530000    4
  45540000    4
  45550000    2
  45560000    6
  45570000    3
  45580000    2
  45590000    3
  45600000    3
  45610000    2
  45620000    3
  45630000    3
  45640000    3
  45650000    3
  45660000    3
  45670000    3
  45680000    2
  45690000    3
  45700000    4
  45710000    4
  45720000    2
  45730000    3
  45740000    3
  45750000    3
  45760000    5
  45770000    3
  45780000    2
  45790000    3
  45800000    4
  45810000    3
  45820000    3
  45830000    3
  45840000    3
  45850000    3
  45860000    3
  45870000    2
  45880000    3
  45890000    3
  45900000    3
  45910000    3
  45920000    3
  45930000    2
  45940000    3
  45950000    4
  45960000    3
  45970000    3
  45980000    4
  45990000    4
  46000000    3
  46010000    3
  46020000    3
  46030000    4
  46040000    3
  46050000    4
  46060000    2
  46070000    4
  46080000    2
  46090000    4
  46100000    2
  46110000    3
  46120000    3
  46130000    3
  46140000    5
  46150000    4
  46160000    3
  46170000    2
  46180000    3
  46190000    2
  46200000    4
  46210000    3
  46220000    3
  46230000    3
  46240000    2
  46250000    6
  46260000    2
  46270000    3
  46280000    2
  46290000    3
  46300000    4
  46310000    6
  46320000    4
  46330000    3
  46340000    6
  46350000    3
  46360000    3
  46370000    6
  46380000    5
  46390000    5
  46400000    4
  46410000    5
  46420000    3
  46430000    3
  46440000    5
  46450000    3
  46460000    3
  46470000    3
  46480000    9
  46490000    2
  46500000    3
  46510000    6
  46520000    3
  46530000    4
  46540000    4
  46550000    3
  46560000    3
  46570000    3
  46580000    6
  46590000    4
  46600000    3
  46610000    2
  46620000    3
  46630000    2
  46640000    2
  46650000    2
  46660000    2
  46670000    3
  46680000    3
  46690000    2
  46700000    3
  46710000    3
  46720000    5
  46730000    4
  46740000    3
  46750000    3
  46760000    2
  46770000    2
  46780000    3
  46790000    3
  46800000    3
  46810000    7
  46820000    3
  46830000    5
  46840000    8
  46850000    2
  46860000    4
  46870000    5
  46880000    9
  46890000    7
  46900000    6
  46910000    5
  46920000    3
  46930000    5
  46940000    4
  46950000    4
  46960000    4
  46970000    3
  46980000    3
  46990000    3
  47000000    3
  47010000    3
  47020000    3
  47030000    3
  47040000    3
  47050000    6
  47060000    3
  47070000    2
  47080000    2
  47090000    3
  47100000    3
  47110000    3
  47120000    3
  47130000    5
  47140000    2
  47150000    3
  47160000    5
  47170000    4
  47180000    5
  47190000    5
  47200000    9
  47210000    3
  47220000    3
  47230000    4
  47240000    4
  47250000    2
  47260000    5
  47270000    3
  47280000    2
  47290000    4
  47300000    4
  47310000    3
  47320000    2
  47330000    3
  47340000    4
  47350000    3
  47360000    2
  47370000    5
  47380000    3
  47390000    3
  47400000    2
  47410000    3
  47420000    3
  47430000    2
  47440000    3
  47450000    3
  47460000    3
  47470000    4
  47480000    3
  47490000    3
  47500000    3
  47510000    2
  47520000    5
  47530000    4
  47540000    3
  47550000    3
  47560000    2
  47570000    3
  47580000    3
  47590000    3
  47600000    4
  47610000    5
  47620000    4
  47630000    3
  47640000    4
  47650000    2
  47660000    4
  47670000    3
  47680000    3
  47690000    2
  47700000    3
  47710000    3
  47720000    3
  47730000    3
  47740000    3
  47750000    5
  47760000    4
  47770000    3
  47780000    3
  47790000    3
  47800000    3
  47810000    3
  47820000    5
  47830000    4
  47840000    6
  47850000    3
  47860000    5
  47870000    4
  47880000    4
  47890000    5
  47900000    3
  47910000    4
  47920000    2
  47930000    4
  47940000    3
  47950000    4
  47960000    2
  47970000    2
  47980000    3
  47990000    4
  48000000    3
  48010000    3
  48020000    3
  48030000    3
  48040000    5
  48050000    2
  48060000    2
  48070000    3
  48080000    2
  48090000    4
  48100000    4
  48110000    8
  48120000    5
  48130000    5
  48140000    3
  48150000    4
  48160000    3
  48170000    4
  48180000    4
  48190000    3
  48200000    2
  48210000    5
  48220000    4
  48230000    6
  48240000    2
  48250000    3
  48260000    3
  48270000    3
  48280000    2
  48290000    3
  48300000    4
  48310000    5
  48320000    6
  48330000    5
  48340000    3
  48350000    3
  48360000    3
  48370000    3
  48380000    5
  48390000    3
  48400000    3
  48410000    4
  48420000    2
  48430000    2
  48440000    3
  48450000    9
  48460000    4
  48470000    4
  48480000    2
  48490000    3
  48500000    3
  48510000    4
  48520000    2
  48530000    2
  48540000    4
  48550000    4
  48560000    3
  48570000    4
  48580000    2
  48590000    3
  48600000    2
  48610000    3
  48620000    2
  48630000    3
  48640000    3
  48650000    3
  48660000    3
  48670000    4
  48680000    3
  48690000    3
  48700000    4
  48710000    3
  48720000    4
  48730000    3
  48740000    3
  48750000    3
  48760000    3
  48770000    5
  48780000    3
  48790000    3
  48800000    3
  48810000    3
  48820000    4
  48830000    3
  48840000    3
  48850000    5
  48860000    3
  48870000    4
  48880000    3
  48890000    2
  48900000    3
  48910000    5
  48920000    4
  48930000    3
  48940000    2
  48950000    4
  48960000    4
  48970000    2
  48980000    3
  48990000    4
  49000000    3
  49010000    3
  49020000    3
  49030000    3
  49040000    2
  49050000    4
  49060000    2
  49070000    3
  49080000    2
  49090000    4
  49100000    4
  49110000    3
  49120000    3
  49130000    3
  49140000    3
  49150000    3
  49160000    3
  49170000    4
  49180000    2
  49190000    3
  49200000    3
  49210000    3
  49220000    4
  49230000    3
  49240000    4
  49250000    3
  49260000    4
  49270000    2
  49280000    4
  49290000    3
  49300000    3
  49310000    3
  49320000    5
  49330000    5
  49340000    4
  49350000    3
  49360000    3
  49370000    3
  49380000    3
  49390000    8
  49400000    3
  49410000    3
  49420000    4
  49430000    5
  49440000    3
  49450000    5
  49460000    3
  49470000    3
  49480000    5
  49490000    3
  49500000    3
  49510000    3
  49520000    3
  49530000    3
  49540000    3
  49550000    4
  49560000    3
  49570000    3
  49580000    2
  49590000    3
  49600000    3
  49610000    3
  49620000    2
  49630000    3
  49640000    3
  49650000    4
  49660000    3
  49670000    4
  49680000    2
  49690000    4
  49700000    2
  49710000    2
  49720000    2
  49730000    3
  49740000    3
  49750000    3
  49760000    3
  49770000    2
  49780000    3
  49790000    3
  49800000    2
  49810000    2
  49820000    4
  49830000    3
  49840000    3
  49850000    3
  49860000    3
  49870000    2
  49880000    2
  49890000    4
  49900000    2
  49910000    3
  49920000    2
  49930000    4
  49940000    3
  49950000    3
  49960000    3
  49970000    3
  49980000    3
  49990000    3
  50000000    3
  50000000    3
  50010000    4
  50020000    4
  50030000    4
  50040000    4
  50050000    3
  50060000    3
  50070000    5
  50080000    3
  50090000    3
  50100000    3
  50110000    4
  50120000    4
  50130000    9
  50140000    3
  50150000    5
  50160000    3
  50170000    3
  50180000    3
  50190000    2
  50200000    5
  50210000    4
  50220000    5
  50230000    5
  50240000    4
  50250000    3
  50260000    6
  50270000    2
  50280000    3
  50290000    3
  50300000    3
  50310000    4
  50320000    3
  50330000    3
  50340000    3
  50350000    3
  50360000    2
  50370000    4
  50380000    4
  50390000    3
  50400000    3
  50410000    3
  50420000    3
  50430000    3
  50440000    3
  50450000    3
  50460000    3
  50470000    4
  50480000    2
  50490000    5
  50500000    3
  50510000    3
  50520000    5
  50530000    3
  50540000    4
  50550000    3
  50560000    5
  50570000    3
  50580000    4
  50590000    3
  50600000    3
  50610000    3
  50620000    3
  50630000    3
  50640000    8
  50650000    4
  50660000    3
  50670000    3
  50680000    3
  50690000    5
  50700000    5
  50710000    3
  50720000    3
  50730000    2
  50740000    4
  50750000    5
  50760000    3
  50770000    5
  50780000    4
  50790000    4
  50800000    4
  50810000    2
  50820000    5
  50830000    4
  50840000    3
  50850000   12
  50860000    4
  50870000    3
  50880000    3
  50890000    3
  50900000    6
  50910000    3
  50920000    3
  50930000    3
  50940000    4
  50950000    4
  50960000    3
  50970000    3
  50980000    3
  50990000    4
  51000000    8
  51010000    4
  51020000   18
  51030000   17
  51040000    3
  51050000    2
  51060000    3
  51070000    3
  51080000    2
  51090000    3
  51100000    3
  51110000   11
  51120000   11
  51130000   12
  51140000    4
  51150000    3
  51160000    3
  51170000    3
  51180000    8
  51190000    6
  51200000   10
  51210000   11
  51220000   11
  51230000    8
  51240000    9
  51250000   11
  51260000    9
  51270000    4
  51280000    3
  51290000    2
  51300000    6
  51310000    4
  51320000    3
  51330000    4
  51340000    3
  51350000    3
  51360000    2
  51370000    3
  51380000    2
  51390000    4
  51400000    2
  51410000    3
  51420000    3
  51430000    3
  51440000    3
  51450000    4
  51460000    3
  51470000    3
  51480000    5
  51490000    3
  51500000    4
  51510000    6
  51520000    4
  51530000    3
  51540000    5
  51550000    4
  51560000    3
  51570000    3
  51580000    3
  51590000    3
  51600000    4
  51610000    3
  51620000    3
  51630000    9
  51640000   10
  51650000   11
  51660000   12
  51670000    9
  51680000   10
  51690000    8
  51700000    3
  51710000    3
  51720000    5
  51730000   15
  51740000    2
  51750000    4
  51760000    4
  51770000    4
  51780000    9
  51790000    3
  51800000   14
  51810000    8
  51820000   11
  51830000    3
  51840000    3
  51850000    2
  51860000    2
  51870000    5
  51880000    3
  51890000    7
  51900000    9
  51910000   15
  51920000   10
  51930000    7
  51940000   10
  51950000    7
  51960000   10
  51970000    5
  51980000    6
  51990000    3
  52000000    4
  52010000    8
  52020000    8
  52030000    9
  52040000    9
  52050000   12
  52060000   13
  52070000   10
  52080000   11
  52090000    4
  52100000    5
  52110000    3
  52120000    4
  52130000    3
  52140000    3
  52150000    4
  52160000    3
  52170000    6
  52180000    4
  52190000    2
  52200000    4
  52210000    3
  52220000    2
  52230000    3
  52240000    3
  52250000    4
  52260000    3
  52270000    4
  52280000    3
  52290000    3
  52300000    2
  52310000    3
  52320000   11
  52330000    9
  52340000    6
  52350000    6
  52360000    4
  52370000    7
  52380000    4
  52390000    4
  52400000    5
  52410000    4
  52420000    3
  52430000    8
  52440000    6
  52450000    6
  52460000    2
  52470000    2
  52480000    3
  52490000    8
  52500000    5
  52510000    3
  52520000    4
  52530000    3
  52540000    7
  52550000    3
  52560000    5
  52570000    3
  52580000    4
  52590000    3
  52600000    2
  52610000   15
  52620000   11
  52630000    5
  52640000    3
  52650000    3
  52660000    3
  52670000    4
  52680000    4
  52690000    4
  52700000    5
  52710000    3
  52720000    3
  52730000    3
  52740000    3
  52750000    2
  52760000    4
  52770000    3
  52780000    4
  52790000    3
  52800000    4
  52810000    3
  52820000    4
  52830000    3
  52840000    3
  52850000    5
  52860000    2
  52870000    8
  52880000   11
  52890000    3
  52900000    3
  52910000    4
  52920000    3
  52930000    4
  52940000    6
  52950000    5
  52960000    3
  52970000    3
  52980000    3
  52990000    3
  53000000    4
  53010000    5
  53020000    5
  53030000    5
  53040000    3
  53050000    2
  53060000    3
  53070000    5
  53080000    3
  53090000    3
  53100000    3
  53110000    4
  53120000   10
  53130000    5
  53140000    3
  53150000    2
  53160000    3
  53170000    3
  53180000    4
  53190000    3
  53200000    2
  53210000    3
  53220000    3
  53230000    8
  53240000    2
  53250000    6
  53260000    3
  53270000    3
  53280000    3
  53290000    4
  53300000    8
  53310000    3
  53320000    3
  53330000    4
  53340000    3
  53350000    4
  53360000    3
  53370000    2
  53380000    3
  53390000   10
  53400000    7
  53410000    9
  53420000    3
  53430000    3
  53440000    5
  53450000    3
  53460000    9
  53470000    5
  53480000    9
  53490000   10
  53500000    6
  53510000    4
  53520000    2
  53530000    4
  53540000    3
  53550000    3
  53560000    2
  53570000   10
  53580000    5
  53590000    3
  53600000    2
  53610000    3
  53620000    5
  53630000    4
  53640000    3
  53650000    3
  53660000    4
  53670000    5
  53680000    3
  53690000    4
  53700000    6
  53710000    3
  53720000    3
  53730000    5
  53740000    3
  53750000    3
  53760000   10
  53770000    4
  53780000    3
  53790000    5
  53800000    9
  53810000   10
  53820000   11
  53830000    4
  53840000    4
  53850000    4
  53860000    7
  53870000   14
  53880000    3
  53890000    3
  53900000    3
  53910000    3
  53920000    4
  53930000    4
  53940000    3
  53950000    5
  53960000    3
  53970000    3
  53980000    3
  53990000    5
  54000000    3
  54010000    8
  54020000    4
  54030000    3
  54040000    3
  54050000   10
  54060000   11
  54070000    3
  54080000    3
  54090000   11
  54100000    4
  54110000    6
  54120000    4
  54130000    3
  54140000    4
  54150000    5
  54160000    4
  54170000    2
  54180000    3
  54190000    4
  54200000    2
  54210000    3
  54220000    3
  54230000    3
  54240000    3
  54250000    3
  54260000    5
  54270000    5
  54280000    3
  54290000    2
  54300000    4
  54310000    3
  54320000    3
  54330000    4
  54340000    5
  54350000    3
  54360000    3
  54370000    3
  54380000    5
  54390000    3
  54400000    4
  54410000    4
  54420000    3
  54430000    3
  54440000    3
  54450000    3
  54460000    3
  54470000    7
  54480000    4
  54490000    3
  54500000    3
  54510000    7
  54520000    3
  54530000    4
  54540000    5
  54550000    2
  54560000    5
  54570000    3
  54580000    3
  54590000    3
  54600000    6
  54610000    3
  54620000    2
  54630000    3
  54640000    4
  54650000    3
  54660000    5
  54670000    5
  54680000    2
  54690000    5
  54700000    5
  54710000    4
  54720000    3
  54730000    3
  54740000    3
  54750000    4
  54760000    4
  54770000    5
  54780000    4
  54790000    3
  54800000    2
  54810000    3
  54820000    3
  54830000    2
  54840000    3
  54850000    3
  54860000    5
  54870000    4
  54880000    4
  54890000    3
  54900000    4
  54910000    3
  54920000    5
  54930000    3
  54940000    3
  54950000    3
  54960000    3
  54970000    3
  54980000    4
  54990000    3
  55000000    3
  55010000    3
  55020000    4
  55030000    6
  55040000    5
  55050000    5
  55060000    4
  55070000    3
  55080000    3
  55090000    3
  55100000    6
  55110000    6
  55120000    4
  55130000    4
  55140000    4
  55150000    5
  55160000    9
  55170000    3
  55180000    4
  55190000    7
  55200000    4
  55210000    8
  55220000   12
  55230000    3
  55240000    9
  55250000    4
  55260000    8
  55270000   11
  55280000    8
  55290000   10
  55300000   10
  55310000   10
  55320000   13
  55330000    9
  55340000    6
  55350000    9
  55360000   16
  55370000   12
  55380000    8
  55390000    8
  55400000    9
  55410000    3
  55420000    3
  55430000    3
  55440000    6
  55450000    4
  55460000    3
  55470000    3
  55480000    4
  55490000    3
  55500000    5
  55510000    3
  55520000    5
  55530000    4
  55540000    4
  55550000    5
  55560000    3
  55570000    4
  55580000    3
  55590000    4
  55600000    3
  55610000    3
  55620000    3
  55630000    3
  55640000    3
  55650000    5
  55660000    5
  55670000    4
  55680000    4
  55690000    4
  55700000    3
  55710000    3
  55720000    3
  55730000    6
  55740000    4
  55750000    3
  55760000    4
  55770000    4
  55780000    3
  55790000    3
  55800000    3
  55810000    3
  55820000    3
  55830000    3
  55840000    3
  55850000    4
  55860000    3
  55870000    3
  55880000    6
  55890000    5
  55900000    2
  55910000    3
  55920000    3
  55930000    3
  55940000    4
  55950000    6
  55960000    4
  55970000    2
  55980000    3
  55990000    4
  56000000    3
  56010000    3
  56020000    3
  56030000    3
  56040000    3
  56050000    2
  56060000    4
  56070000    5
  56080000    5
  56090000    3
  56100000    2
  56110000   10
  56120000    3
  56130000    3
  56140000    3
  56150000    3
  56160000    3
  56170000    3
  56180000    3
  56190000    5
  56200000    3
  56210000    4
  56220000    4
  56230000    4
  56240000    5
  56250000    3
  56260000    3
  56270000    3
  56280000    4
  56290000    3
  56300000    5
  56310000    3
  56320000    3
  56330000    3
  56340000    4
  56350000    5
  56360000   10
  56370000    6
  56380000    3
  56390000    3
  56400000    3
  56410000    3
  56420000    3
  56430000    3
  56440000    3
  56450000    5
  56460000    3
  56470000    3
  56480000    3
  56490000    3
  56500000    5
  56510000    3
  56520000    3
  56530000    3
  56540000    3
  56550000    2
  56560000    3
  56570000    3
  56580000    2
  56590000    3
  56600000    4
  56610000    3
  56620000    4
  56630000    3
  56640000    2
  56650000    3
  56660000    7
  56670000    4
  56680000    5
  56690000    3
  56700000    4
  56710000    2
  56720000    3
  56730000    3
  56740000    3
  56750000    4
  56760000    3
  56770000    3
  56780000    5
  56790000    4
  56800000    5
  56810000    3
  56820000    4
  56830000    4
  56840000    4
  56850000    3
  56860000    3
  56870000    3
  56880000    5
  56890000    6
  56900000    3
  56910000    5
  56920000    4
  56930000    4
  56940000    3
  56950000    3
  56960000    3
  56970000    3
  56980000    4
  56990000    3
  57000000    3
  57010000    5
  57020000    3
  57030000    3
  57040000    5
  57050000    3
  57060000    3
  57070000    5
  57080000    3
  57090000    5
  57100000    3
  57110000    3
  57120000    2
  57130000    3
  57140000    3
  57150000    2
  57160000    5
  57170000    5
  57180000    3
  57190000    8
  57200000    8
  57210000    4
  57220000    3
  57230000    5
  57240000    5
  57250000    3
  57260000    3
  57270000    4
  57280000    5
  57290000    5
  57300000    5
  57310000    3
  57320000    4
  57330000    4
  57340000    4
  57350000    3
  57360000    3
  57370000    3
  57380000    4
  57390000    5
  57400000    3
  57410000    3
  57420000    3
  57430000    3
  57440000    3
  57450000    3
  57460000    4
  57470000    7
  57480000    4
  57490000    9
  57500000    3
  57510000    3
  57520000    3
  57530000    3
  57540000    2
  57550000    3
  57560000    3
  57570000    2
  57580000    4
  57590000    4
  57600000    5
  57610000    2
  57620000    3
  57630000    3
  57640000    5
  57650000    4
  57660000    3
  57670000    4
  57680000    3
  57690000    3
  57700000    4
  57710000    4
  57720000    2
  57730000    5
  57740000    4
  57750000    3
  57760000    3
  57770000    3
  57780000    3
  57790000    3
  57800000    3
  57810000    2
  57820000    6
  57830000    2
  57840000    3
  57850000    4
  57860000    3
  57870000    4
  57880000    6
  57890000    3
  57900000    3
  57910000    3
  57920000    3
  57930000    3
  57940000    5
  57950000    4
  57960000    3
  57970000    4
  57980000    5
  57990000    3
  58000000    3
  58010000    3
  58020000    3
  58030000    3
  58040000    3
  58050000    2
  58060000    3
  58070000    5
  58080000    4
  58090000    3
  58100000    2
  58110000    3
  58120000    3
  58130000    4
  58140000    3
  58150000    2
  58160000    3
  58170000    3
  58180000    3
  58190000    3
  58200000    2
  58210000    3
  58220000    3
  58230000    2
  58240000    2
  58250000    3
  58260000    3
  58270000    5
  58280000    3
  58290000    3
  58300000    4
  58310000    4
  58320000    3
  58330000    3
  58340000    5
  58350000    4
  58360000    4
  58370000    3
  58380000    2
  58390000    3
  58400000    2
  58410000    4
  58420000    3
  58430000    2
  58440000    3
  58450000    4
  58460000    3
  58470000    4
  58480000    3
  58490000    4
  58500000    3
  58510000    3
  58520000    2
  58530000    3
  58540000    2
  58550000    3
  58560000    3
  58570000    4
  58580000    2
  58590000    2
  58600000    2
  58610000    3
  58620000    3
  58630000    3
  58640000    2
  58650000    3
  58660000    4
  58670000    3
  58680000    3
  58690000    5
  58700000    4
  58710000    3
  58720000    3
  58730000    3
  58740000    4
  58750000    4
  58760000    5
  58770000    3
  58780000    4
  58790000    3
  58800000    4
  58810000    6
  58820000    7
  58830000    6
  58840000    4
  58850000    4
  58860000    3
  58870000    3
  58880000    2
  58890000    3
  58900000    5
  58910000    3
  58920000    4
  58930000    4
  58940000    4
  58950000    4
  58960000    4
  58970000    2
  58980000    5
  58990000    3
  59000000    3
  59010000    3
  59020000    3
  59030000    6
  59040000    4
  59050000    4
  59060000    3
  59070000    4
  59080000    2
  59090000    2
  59100000    5
  59110000    4
  59120000    3
  59130000    4
  59140000    3
  59150000    3
  59160000    5
  59170000    3
  59180000    5
  59190000    3
  59200000    4
  59210000    3
  59220000    3
  59230000    3
  59240000    2
  59250000    3
  59260000    3
  59270000    3
  59280000    4
  59290000    3
  59300000    4
  59310000    3
  59320000    3
  59330000    4
  59340000    5
  59350000    5
  59360000    3
  59370000    3
  59380000    3
  59390000    3
  59400000    4
  59410000    5
  59420000    6
  59430000    5
  59440000    7
  59450000    7
  59460000    3
  59470000    4
  59480000    5
  59490000    4
  59500000    3
  59510000    2
  59520000    5
  59530000    3
  59540000    6
  59550000    4
  59560000    5
  59570000    2
  59580000    4
  59590000    6
  59600000    6
  59610000    3
  59620000    5
  59630000    3
  59640000    3
  59650000    6
  59660000    6
  59670000    4
  59680000    3
  59690000    3
  59700000    4
  59710000    6
  59720000    4
  59730000    2
  59740000    3
  59750000    3
  59760000    3
  59770000    3
  59780000    3
  59790000    4
  59800000    4
  59810000    6
  59820000    4
  59830000    3
  59840000    2
  59850000    3
  59860000    3
  59870000    3
  59880000    3
  59890000    4
  59900000    5
  59910000    4
  59920000    5
  59930000    3
  59940000    5
  59950000    3
  59960000    3
  59970000    4
  59980000    4
  59990000    5
  60000000    3
  60010000    5
  60020000    3
  60030000    3
  60040000    4
  60050000    3
  60060000    3
  60070000    3
  60080000    4
  60090000    3
  60100000    3
  60110000    5
  60120000    6
  60130000    5
  60140000    8
  60150000    5
  60160000    3
  60170000    3
  60180000    3
  60190000    3
  60200000    2
  60210000    3
  60220000    3
  60230000    6
  60240000    5
  60250000    2
  60260000    3
  60270000    4
  60280000    5
  60290000    5
  60300000    3
  60310000    3
  60320000    3
  60330000    6
  60340000    3
  60350000    6
  60360000    3
  60370000    3
  60380000    6
  60390000    3
  60400000    4
  60410000    3
  60420000    8
  60430000    4
  60440000    4
  60450000    2
  60460000    3
  60470000    2
  60480000    3
  60490000    3
  60500000    3
  60510000    3
  60520000    3
  60530000    3
  60540000    4
  60550000    5
  60560000    5
  60570000    5
  60580000    4
  60590000    3
  60600000    5
  60610000    4
  60620000    4
  60630000    4
  60640000    4
  60650000    3
  60660000    4
  60670000    3
  60680000    5
  60690000    3
  60700000    3
  60710000    3
  60720000    5
  60730000    4
  60740000    5
  60750000    6
  60760000    5
  60770000    6
  60780000    3
  60790000    3
  60800000    4
  60810000    5
  60820000    5
  60830000    3
  60840000    4
  60850000    2
  60860000    3
  60870000    3
  60880000    2
  60890000    6
  60900000    3
  60910000    3
  60920000    3
  60930000    3
  60940000    2
  60950000    3
  60960000    5
  60970000    3
  60980000    3
  60990000    2
  61000000    3
  61010000    2
  61020000    7
  61030000    2
  61040000    6
  61050000    3
  61060000    4
  61070000    3
  61080000    3
  61090000    4
  61100000    3
  61110000    3
  61120000    4
  61130000    5
  61140000    3
  61150000    3
  61160000    3
  61170000    2
  61180000    4
  61190000    3
  61200000    3
  61210000    2
  61220000    2
  61230000    3
  61240000    4
  61250000    3
  61260000    2
  61270000    4
  61280000    3
  61290000    3
  61300000    3
  61310000    3
  61320000    3
  61330000    2
  61340000    2
  61350000    3
  61360000    3
  61370000    3
  61380000    3
  61390000    3
  61400000    3
  61410000    3
  61420000    4
  61430000    6
  61440000    3
  61450000    3
  61460000    3
  61470000    3
  61480000    3
  61490000    3
  61500000    5
  61510000    5
  61520000    2
  61530000    3
  61540000    2
  61550000    5
  61560000    3
  61570000    3
  61580000    3
  61590000    3
  61600000    4
  61610000    8
  61620000    5
  61630000    2
  61640000    3
  61650000    2
  61660000    2
  61670000    5
  61680000    4
  61690000    3
  61700000    3
  61710000    2
  61720000    3
  61730000    2
  61740000    4
  61750000    4
  61760000    3
  61770000    4
  61780000    3
  61790000    2
  61800000    2
  61810000    4
  61820000    3
  61830000    2
  61840000    2
  61850000    5
  61860000    3
  61870000    3
  61880000    4
  61890000    3
  61900000    2
  61910000    3
  61920000    2
  61930000    3
  61940000    4
  61950000    5
  61960000    3
  61970000    3
  61980000    3
  61990000    3
  62000000    4
  62010000    3
  62020000    3
  62030000    3
  62040000    3
  62050000    3
  62060000    3
  62070000    4
  62080000    3
  62090000    3
  62100000    3
  62110000    3
  62120000    2
  62130000    2
  62140000    4
  62150000    2
  62160000    3
  62170000    3
  62180000    3
  62190000    3
  62200000    2
  62210000    3
  62220000    4
  62230000    3
  62240000    3
  62250000    3
  62260000    3
  62270000    3
  62280000    3
  62290000    4
  62300000    2
  62310000    6
  62320000    4
  62330000    3
  62340000    3
  62350000    3
  62360000    6
  62370000    2
  62380000    3
  62390000    2
  62400000    3
  62410000    7
  62420000    4
  62430000    6
  62440000    2
  62450000    4
  62460000    3
  62470000    2
  62480000    4
  62490000    3
  62500000    3
  62510000    3
  62520000    3
  62530000    3
  62540000    3
  62550000    3
  62560000    5
  62570000    3
  62580000    2
  62590000    3
  62600000    3
  62610000    5
  62620000    2
  62630000    4
  62640000    4
  62650000    4
  62660000    5
  62670000    4
  62680000    5
  62690000    3
  62700000    2
  62710000    3
  62720000    2
  62730000    4
  62740000    3
  62750000    5
  62760000    3
  62770000    3
  62780000    3
  62790000    3
  62800000    3
  62810000    9
  62820000    3
  62830000    3
  62840000    3
  62850000    3
  62860000    3
  62870000    3
  62880000    3
  62890000    4
  62900000    3
  62910000    2
  62920000    4
  62930000    3
  62940000    2
  62950000    3
  62960000    2
  62970000    3
  62980000    4
  62990000    2
  63000000    4
  63010000    4
  63020000    3
  63030000    4
  63040000    3
  63050000    4
  63060000    3
  63070000    5
  63080000    5
  63090000    4
  63100000    2
  63110000    4
  63120000    2
  63130000    3
  63140000    3
  63150000    2
  63160000    3
  63170000    4
  63180000    4
  63190000    3
  63200000    3
  63210000    3
  63220000    4
  63230000    4
  63240000    3
  63250000    3
  63260000    4
  63270000    3
  63280000    4
  63290000    4
  63300000    3
  63310000    3
  63320000    7
  63330000    6
  63340000    3
  63350000    3
  63360000    4
  63370000    3
  63380000    4
  63390000    3
  63400000    3
  63410000    5
  63420000    3
  63430000    3
  63440000    3
  63450000    4
  63460000    4
  63470000    5
  63480000    4
  63490000    5
  63500000    8
  63510000    8
  63520000   10
  63530000    4
  63540000    9
  63550000    3
  63560000    3
  63570000    4
  63580000    7
  63590000    4
  63600000    5
  63610000    5
  63620000    3
  63630000    5
  63640000    7
  63650000    2
  63660000    2
  63670000    3
  63680000    3
  63690000    3
  63700000    2
  63710000    2
  63720000    2
  63730000    3
  63740000    2
  63750000    4
  63760000    3
  63770000    4
  63780000    4
  63790000    2
  63800000    3
  63810000    4
  63820000    3
  63830000    6
  63840000    3
  63850000    3
  63860000    2
  63870000    2
  63880000    5
  63890000    4
  63900000    4
  63910000    3
  63920000    2
  63930000    3
  63940000    6
  63950000    3
  63960000    7
  63970000    2
  63980000    3
  63990000    3
  64000000    2
  64010000    3
  64020000    3
  64030000    4
  64040000    4
  64050000    3
  64060000    3
  64070000    3
  64080000    4
  64090000    2
  64100000    3
  64110000    3
  64120000    3
  64130000    3
  64140000    3
  64150000    5
  64160000    2
  64170000    3
  64180000    3
  64190000    5
  64200000    4
  64210000    3
  64220000    5
  64230000    5
  64240000    2
  64250000    3
  64260000    2
  64270000    2
  64280000    3
  64290000    4
  64300000    4
  64310000    3
  64320000    4
  64330000    3
  64340000    3
  64350000    2
  64360000    3
  64370000    5
  64380000    3
  64390000    5
  64400000    3
  64410000    4
  64420000    3
  64430000    2
  64440000    5
  64450000    4
  64460000    2
  64470000    4
  64480000    2
  64490000    2
  64500000   12
  64510000    4
  64520000    3
  64530000    3
  64540000    3
  64550000    6
  64560000    3
  64570000    3
  64580000    3
  64590000    3
  64600000    3
  64610000    2
  64620000    3
  64630000    3
  64640000    3
  64650000    3
  64660000    2
  64670000    3
  64680000    3
  64690000    2
  64700000    3
  64710000    3
  64720000    2
  64730000    2
  64740000    3
  64750000    2
  64760000    3
  64770000    3
  64780000    3
  64790000    3
  64800000    3
  64810000    3
  64820000    3
  64830000    4
  64840000    4
  64850000    3
  64860000    3
  64870000    5
  64880000    3
  64890000    2
  64900000    4
  64910000    3
  64920000    2
  64930000    3
  64940000    3
  64950000    3
  64960000    8
  64970000    3
  64980000    4
  64990000    3
  65000000    3
  65010000    3
  65020000    3
  65030000    2
  65040000    3
  65050000    4
  65060000    2
  65070000    3
  65080000    2
  65090000    3
  65100000    3
  65110000    2
  65120000    2
  65130000    2
  65140000    3
  65150000    3
  65160000    2
  65170000    2
  65180000    2
  65190000    5
  65200000    4
  65210000    3
  65220000    4
  65230000    3
  65240000    2
  65250000    4
  65260000    3
  65270000    6
  65280000    3
  65290000    3
  65300000    4
  65310000    3
  65320000    2
  65330000    3
  65340000    3
  65350000    5
  65360000    5
  65370000    5
  65380000    2
  65390000    3
  65400000    4
  65410000    2
  65420000    3
  65430000    3
  65440000    5
  65450000    4
  65460000    5
  65470000    3
  65480000    4
  65490000    5
  65500000    3
  65510000    3
  65520000    2
  65530000    3
  65540000    2
  65550000    4
  65560000    4
  65570000    6
  65580000    7
  65590000    3
  65600000    3
  65610000    4
  65620000    4
  65630000    5
  65640000    3
  65650000    3
  65660000    3
  65670000    3
  65680000    5
  65690000    5
  65700000    4
  65710000    3
  65720000    3
  65730000    3
  65740000    3
  65750000    4
  65760000    2
  65770000    2
  65780000    3
  65790000    5
  65800000    3
  65810000    2
  65820000    3
  65830000    3
  65840000    3
  65850000    2
  65860000    2
  65870000    4
  65880000    3
  65890000    3
  65900000    3
  65910000    5
  65920000    3
  65930000    3
  65940000    3
  65950000    3
  65960000    3
  65970000    2
  65980000    3
  65990000    3
  66000000    3
  66010000    3
  66020000    6
  66030000    3
  66040000    2
  66050000    3
  66060000    4
  66070000    3
  66080000    3
  66090000    3
  66100000    2
  66110000    4
  66120000    3
  66130000    3
  66140000    3
  66150000    3
  66160000    3
  66170000    2
  66180000    3
  66190000    2
  66200000    3
  66210000    2
  66220000    3
  66230000    3
  66240000    3
  66250000    3
  66260000    3
  66270000    3
  66280000    2
  66290000    4
  66300000    4
  66310000    7
  66320000    3
  66330000    4
  66340000    4
  66350000    3
  66360000    3
  66370000    4
  66380000    4
  66390000    4
  66400000    3
  66410000    3
  66420000    3
  66430000    4
  66440000    4
  66450000    3
  66460000    3
  66470000    4
  66480000    5
  66490000    4
  66500000    3
  66510000    2
  66520000    3
  66530000    3
  66540000    3
  66550000    4
  66560000    3
  66570000    4
  66580000    5
  66590000    3
  66600000    5
  66610000    3
  66620000    7
  66630000    4
  66640000    5
  66650000    4
  66660000    6
  66670000    4
  66680000    2
  66690000    3
  66700000    3
  66710000   10
  66720000    5
  66730000    3
  66740000    4
  66750000    4
  66760000    3
  66770000    4
  66780000    4
  66790000    5
  66800000    3
  66810000    3
  66820000    4
  66830000    3
  66840000    5
  66850000    5
  66860000    5
  66870000    4
  66880000    3
  66890000    2
  66900000    4
  66910000    3
  66920000    3
  66930000    3
  66940000    3
  66950000    4
  66960000    3
  66970000    3
  66980000    2
  66990000    3
  67000000    3
  67010000    4
  67020000    2
  67030000    3
  67040000    3
  67050000    2
  67060000    3
  67070000    3
  67080000    2
  67090000    3
  67100000    3
  67110000    3
  67120000    2
  67130000    3
  67140000    2
  67150000    4
  67160000    4
  67170000    3
  67180000    3
  67190000    2
  67200000    4
  67210000    3
  67220000    2
  67230000    3
  67240000    3
  67250000    2
  67260000    5
  67270000    5
  67280000    4
  67290000    3
  67300000    4
  67310000    3
  67320000    3
  67330000    3
  67340000    3
  67350000    2
  67360000    2
  67370000    3
  67380000    3
  67390000    2
  67400000    3
  67410000    3
  67420000    4
  67430000    3
  67440000    3
  67450000    4
  67460000    2
  67470000    2
  67480000    3
  67490000    4
  67500000    4
  67510000    3
  67520000    3
  67530000    3
  67540000    7
  67550000    3
  67560000    3
  67570000    2
  67580000    3
  67590000    5
  67600000    4
  67610000    4
  67620000    3
  67630000    3
  67640000    4
  67650000    3
  67660000    3
  67670000    4
  67680000    4
  67690000    2
  67700000    3
  67710000    3
  67720000    3
  67730000    3
  67740000    5
  67750000    3
  67760000    4
  67770000    2
  67780000    3
  67790000    3
  67800000    3
  67810000    2
  67820000    4
  67830000    3
  67840000    5
  67850000    3
  67860000    2
  67870000    3
  67880000    2
  67890000    2
  67900000    3
  67910000    3
  67920000    3
  67930000    3
  67940000    3
  67950000    3
  67960000    3
  67970000    3
  67980000    3
  67990000    4
  68000000    3
  68010000    3
  68020000    3
  68030000    5
  68040000    3
  68050000    2
  68060000    2
  68070000    3
  68080000    4
  68090000    3
  68100000    3
  68110000    4
  68120000    3
  68130000    3
  68140000    3
  68150000    3
  68160000    4
  68170000    3
  68180000    5
  68190000    4
  68200000    6
  68210000    3
  68220000    9
  68230000    5
  68240000    5
  68250000    4
  68260000    7
  68270000    5
  68280000    7
  68290000    4
  68300000    4
  68310000    7
  68320000    5
  68330000    5
  68340000    5
  68350000    4
  68360000    4
  68370000    4
  68380000    2
  68390000    3
  68400000    3
  68410000    4
  68420000    4
  68430000    4
  68440000    3
  68450000    3
  68460000    3
  68470000    3
  68480000    2
  68490000    3
  68500000    4
  68510000    3
  68520000    4
  68530000    5
  68540000    3
  68550000    3
  68560000    3
  68570000    3
  68580000    7
  68590000    3
  68600000    4
  68610000    3
  68620000    3
  68630000    3
  68640000    5
  68650000    3
  68660000    3
  68670000    2
  68680000    4
  68690000    3
  68700000    4
  68710000    2
  68720000    4
  68730000    3
  68740000    3
  68750000    2
  68760000    2
  68770000    3
  68780000    3
  68790000    3
  68800000    3
  68810000    3
  68820000    4
  68830000    3
  68840000    3
  68850000    3
  68860000    3
  68870000    3
  68880000    3
  68890000    3
  68900000    3
  68910000    3
  68920000    3
  68930000    4
  68940000    5
  68950000    3
  68960000    3
  68970000    3
  68980000    3
  68990000    5
  69000000    3
  69010000    3
  69020000    2
  69030000    6
  69040000    3
  69050000    5
  69060000    4
  69070000    3
  69080000    6
  69090000    4
  69100000    2
  69110000    4
  69120000    4
  69130000    3
  69140000    2
  69150000    8
  69160000    4
  69170000    4
  69180000    4
  69190000    3
  69200000    3
  69210000    4
  69220000    2
  69230000    3
  69240000    2
  69250000    5
  69260000    5
  69270000    6
  69280000    4
  69290000    4
  69300000    8
  69310000    4
  69320000    3
  69330000    4
  69340000    3
  69350000    3
  69360000    3
  69370000    4
  69380000    4
  69390000    4
  69400000    4
  69410000    4
  69420000    4
  69430000    2
  69440000    3
  69450000    3
  69460000    2
  69470000    6
  69480000    3
  69490000    2
  69500000    3
  69510000    4
  69520000    2
  69530000    5
  69540000    3
  69550000    3
  69560000    3
  69570000    3
  69580000    3
  69590000    3
  69600000    3
  69610000    3
  69620000    3
  69630000    2
  69640000    3
  69650000    3
  69660000    2
  69670000    3
  69680000    3
  69690000    6
  69700000    3
  69710000    3
  69720000    2
  69730000    2
  69740000    3
  69750000    7
  69760000    2
  69770000    4
  69780000    4
  69790000    2
  69800000    2
  69810000    3
  69820000    3
  69830000    3
  69840000    3
  69850000    3
  69860000    4
  69870000    4
  69880000    2
  69890000    2
  69900000    2
  69910000    3
  69920000    4
  69930000    3
  69940000    3
  69950000    2
  69960000    3
  69970000    3
  69980000    8
  69990000    3
  70000000    3
  70010000    3
  70020000    4
  70030000    4
  70040000    3
  70050000    3
  70060000    2
  70070000    3
  70080000    2
  70090000    2
  70100000    3
  70110000    3
  70120000    3
  70130000    3
  70140000    4
  70150000    4
  70160000    3
  70170000    2
  70180000    4
  70190000    3
  70200000    3
  70210000    3
  70220000    3
  70230000    5
  70240000    4
  70250000    3
  70260000    2
  70270000    4
  70280000    4
  70290000    4
  70300000    3
  70310000    2
  70320000    3
  70330000    3
  70340000    3
  70350000    3
  70360000    3
  70370000    3
  70380000    3
  70390000    4
  70400000    3
  70410000    3
  70420000    5
  70430000    3
  70440000    2
  70450000    3
  70460000    4
  70470000    3
  70480000    2
  70490000    3
  70500000    3
  70510000    3
  70520000    3
  70530000    4
  70540000    5
  70550000    4
  70560000    3
  70570000    4
  70580000    5
  70590000    3
  70600000    7
  70610000    3
  70620000    3
  70630000    4
  70640000    3
  70650000    2
  70660000    4
  70670000    3
  70680000    5
  70690000    3
  70700000    3
  70710000    3
  70720000    4
  70730000    3
  70740000    3
  70750000    3
  70760000    3
  70770000    3
  70780000    5
  70790000    4
  70800000    3
  70810000    9
  70820000    2
  70830000    3
  70840000    4
  70850000    3
  70860000    4
  70870000    7
  70880000    2
  70890000    3
  70900000    2
  70910000    7
  70920000    3
  70930000    3
  70940000    3
  70950000    3
  70960000    4
  70970000    3
  70980000    3
  70990000    4
  71000000    3
  71010000    3
  71020000    3
  71030000    3
  71040000    2
  71050000    3
  71060000    5
  71070000    3
  71080000    4
  71090000    4
  71100000    3
  71110000    3
  71120000    3
  71130000    3
  71140000    3
  71150000    4
  71160000    3
  71170000    3
  71180000    4
  71190000    3
  71200000    3
  71210000    5
  71220000   10
  71230000    2
  71240000    9
  71250000    3
  71260000    3
  71270000    3
  71280000    3
  71290000   15
  71300000   22
  71310000   11
  71320000   13
  71330000   12
  71340000    4
  71350000    2
  71360000    3
  71370000    3
  71380000    6
  71390000    4
  71400000    4
  71410000    6
  71420000    3
  71430000    4
  71440000    3
  71450000    3
  71460000    3
  71470000    3
  71480000    3
  71490000    3
  71500000    3
  71510000    4
  71520000    4
  71530000    4
  71540000    3
  71550000    3
  71560000    2
  71570000    2
  71580000    5
  71590000    3
  71600000    3
  71610000    5
  71620000    2
  71630000    2
  71640000    4
  71650000    3
  71660000    3
  71670000    3
  71680000    3
  71690000    2
  71700000    4
  71710000    2
  71720000    3
  71730000    3
  71740000    3
  71750000    3
  71760000    3
  71770000    3
  71780000    4
  71790000    6
  71800000    3
  71810000    3
  71820000    3
  71830000    4
  71840000    2
  71850000    3
  71860000    3
  71870000    2
  71880000    3
  71890000    3
  71900000    3
  71910000    5
  71920000    3
  71930000    3
  71940000    3
  71950000    2
  71960000    2
  71970000    5
  71980000    3
  71990000    3
  72000000    2
  72010000    3
  72020000    3
  72030000    4
  72040000    4
  72050000    4
  72060000    3
  72070000    3
  72080000    3
  72090000    3
  72100000    2
  72110000    3
  72120000    3
  72130000    2
  72140000    2
  72150000    3
  72160000    3
  72170000    3
  72180000    3
  72190000    3
  72200000    2
  72210000    3
  72220000    2
  72230000    3
  72240000    4
  72250000    3
  72260000    3
  72270000    3
  72280000    4
  72290000    2
  72300000    2
  72310000    3
  72320000    3
  72330000    3
  72340000    3
  72350000    4
  72360000    6
  72370000    3
  72380000    5
  72390000    3
  72400000    3
  72410000    2
  72420000    3
  72430000    6
  72440000    3
  72450000    3
  72460000    3
  72470000    3
  72480000    4
  72490000    3
  72500000    4
  72510000    3
  72520000    3
  72530000    4
  72540000    4
  72550000    4
  72560000    6
  72570000    3
  72580000    2
  72590000    3
  72600000    5
  72610000    5
  72620000    4
  72630000    2
  72640000    5
  72650000    3
  72660000    3
  72670000    2
  72680000    5
  72690000    2
  72700000    3
  72710000    3
  72720000    3
  72730000    5
  72740000    4
  72750000    3
  72760000    4
  72770000    5
  72780000    8
  72790000    3
  72800000    4
  72810000    3
  72820000    2
  72830000    5
  72840000    2
  72850000    3
  72860000    3
  72870000    2
  72880000    5
  72890000    3
  72900000    3
  72910000    3
  72920000    3
  72930000    3
  72940000    3
  72950000    3
  72960000    8
  72970000    3
  72980000    2
  72990000    4
  73000000    3
  73010000    3
  73020000    4
  73030000    2
  73040000    3
  73050000    3
  73060000    3
  73070000    3
  73080000    5
  73090000    3
  73100000    3
  73110000    4
  73120000    3
  73130000    2
  73140000    3
  73150000    2
  73160000    2
  73170000    3
  73180000    4
  73190000    3
  73200000    3
  73210000    2
  73220000    3
  73230000    2
  73240000    2
  73250000    3
  73260000    3
  73270000    3
  73280000    3
  73290000    3
  73300000    2
  73310000    5
  73320000    2
  73330000    3
  73340000    3
  73350000    3
  73360000    3
  73370000    4
  73380000    5
  73390000    5
  73400000    4
  73410000    3
  73420000    3
  73430000    4
  73440000    3
  73450000    8
  73460000    3
  73470000    2
  73480000    3
  73490000    3
  73500000    3
  73510000    3
  73520000    3
  73530000    3
  73540000    3
  73550000    4
  73560000    3
  73570000    3
  73580000    2
  73590000    4
  73600000    3
  73610000    2
  73620000    3
  73630000    4
  73640000    5
  73650000    3
  73660000    4
  73670000    3
  73680000    5
  73690000    6
  73700000    2
  73710000    2
  73720000    4
  73730000    4
  73740000    8
  73750000    5
  73760000    3
  73770000    3
  73780000    2
  73790000    4
  73800000    4
  73810000    3
  73820000    3
  73830000    3
  73840000    4
  73850000    4
  73860000    3
  73870000    5
  73880000    5
  73890000    5
  73900000    4
  73910000    4
  73920000    6
  73930000    2
  73940000    3
  73950000    3
  73960000    3
  73970000    4
  73980000    3
  73990000    4
  74000000    3
  74010000    3
  74020000    2
  74030000    3
  74040000    2
  74050000    4
  74060000    4
  74070000    3
  74080000    3
  74090000    3
  74100000    4
  74110000    3
  74120000    4
  74130000    2
  74140000    5
  74150000    3
  74160000    3
  74170000    4
  74180000    3
  74190000    3
  74200000    3
  74210000    3
  74220000    3
  74230000    5
  74240000    3
  74250000    4
  74260000    3
  74270000    4
  74280000    3
  74290000    7
  74300000    4
  74310000    5
  74320000    2
  74330000    5
  74340000    3
  74350000    4
  74360000    3
  74370000    4
  74380000    6
  74390000    3
  74400000    3
  74410000    3
  74420000    4
  74430000    3
  74440000    2
  74450000    2
  74460000    5
  74470000    3
  74480000    5
  74490000    3
  74500000    2
  74510000    4
  74520000    2
  74530000    2
  74540000    5
  74550000    3
  74560000    4
  74570000    3
  74580000    5
  74590000    3
  74600000    2
  74610000    4
  74620000    7
  74630000    4
  74640000    3
  74650000    3
  74660000    4
  74670000    3
  74680000    3
  74690000    3
  74700000    8
  74710000    3
  74720000    4
  74730000    4
  74740000    4
  74750000    4
  74760000    2
  74770000    4
  74780000    4
  74790000    3
  74800000    3
  74810000    3
  74820000    3
  74830000    3
  74840000    5
  74850000    3
  74860000    3
  74870000    3
  74880000    2
  74890000    4
  74900000    3
  74910000    3
  74920000    3
  74930000    4
  74940000    2
  74950000    3
  74960000    4
  74970000    3
  74980000    3
  74990000    3
  75000000    4
  75010000    3
  75020000    3
  75030000    5
  75040000    4
  75050000    3
  75060000    3
  75070000    3
  75080000    2
  75090000    3
  75100000    3
  75110000    4
  75120000    4
  75130000    3
  75140000    4
  75150000    3
  75160000    5
  75170000    4
  75180000    5
  75190000    4
  75200000    2
  75210000    2
  75220000    3
  75230000    3
  75240000    3
  75250000    3
  75260000    2
  75270000    3
  75280000    3
  75290000    5
  75300000    3
  75310000    3
  75320000    3
  75330000    3
  75340000    4
  75350000    2
  75360000    3
  75370000    3
  75380000    3
  75390000    3
  75400000    5
  75410000    3
  75420000    3
  75430000    2
  75440000    2
  75450000    3
  75460000    3
  75470000    3
  75480000    2
  75490000    2
  75500000    6
  75510000    3
  75520000    3
  75530000    3
  75540000    3
  75550000    4
  75560000    4
  75570000    5
  75580000    3
  75590000    5
  75600000    3
  75610000    3
  75620000    4
  75630000    3
  75640000    2
  75650000    4
  75660000    3
  75670000    4
  75680000    3
  75690000    3
  75700000    4
  75710000    3
  75720000    5
  75730000    3
  75740000    3
  75750000    3
  75760000    2
  75770000    3
  75780000    2
  75790000    4
  75800000    3
  75810000    3
  75820000    3
  75830000    3
  75840000    3
  75850000    5
  75860000    2
  75870000    5
  75880000    4
  75890000    5
  75900000    5
  75910000    4
  75920000    4
  75930000    4
  75940000    3
  75950000    3
  75960000    5
  75970000    2
  75980000    2
  75990000    3
  76000000    4
  76010000    4
  76020000    3
  76030000    3
  76040000    3
  76050000    4
  76060000    2
  76070000    3
  76080000    5
  76090000    3
  76100000    4
  76110000    3
  76120000    3
  76130000    4
  76140000    3
  76150000    3
  76160000    4
  76170000    3
  76180000    2
  76190000    3
  76200000    3
  76210000    4
  76220000    2
  76230000    4
  76240000    3
  76250000    5
  76260000    3
  76270000    2
  76280000    2
  76290000    5
  76300000    3
  76310000    4
  76320000    3
  76330000    3
  76340000    3
  76350000    3
  76360000    3
  76370000    6
  76380000    5
  76390000    3
  76400000    3
  76410000    3
  76420000    2
  76430000    3
  76440000    3
  76450000    3
  76460000    3
  76470000    4
  76480000    2
  76490000    5
  76500000    4
  76510000    5
  76520000    4
  76530000    4
  76540000    7
  76550000    3
  76560000    4
  76570000    5
  76580000    3
  76590000    4
  76600000    2
  76610000    4
  76620000    3
  76630000    3
  76640000    4
  76650000    5
  76660000    3
  76670000    3
  76680000    4
  76690000    4
  76700000    3
  76710000    2
  76720000    3
  76730000    4
  76740000    3
  76750000    4
  76760000    4
  76770000    3
  76780000    2
  76790000    4
  76800000    3
  76810000    5
  76820000    3
  76830000    3
  76840000    4
  76850000    4
  76860000    3
  76870000    3
  76880000    3
  76890000    5
  76900000    3
  76910000    4
  76920000    2
  76930000    5
  76940000    5
  76950000    3
  76960000    3
  76970000    3
  76980000    3
  76990000    4
  77000000    3
  77010000    3
  77020000    4
  77030000    5
  77040000    3
  77050000    3
  77060000    3
  77070000    3
  77080000    4
  77090000    4
  77100000    3
  77110000    3
  77120000    4
  77130000    2
  77140000    4
  77150000    3
  77160000    2
  77170000    2
  77180000    4
  77190000    2
  77200000    5
  77210000    3
  77220000    3
  77230000    2
  77240000    2
  77250000    2
  77260000    4
  77270000    6
  77280000    3
  77290000    3
  77300000   11
  77310000    3
  77320000    2
  77330000    4
  77340000    3
  77350000    3
  77360000    3
  77370000    3
  77380000    3
  77390000    5
  77400000    2
  77410000    3
  77420000    5
  77430000    4
  77440000    3
  77450000    4
  77460000    4
  77470000    3
  77480000    4
  77490000    3
  77500000    3
  77510000    2
  77520000    3
  77530000    3
  77540000    3
  77550000    3
  77560000    2
  77570000    4
  77580000    4
  77590000    5
  77600000    8
  77610000    2
  77620000    2
  77630000    3
  77640000    3
  77650000    4
  77660000    3
  77670000    3
  77680000    2
  77690000    3
  77700000    3
  77710000    4
  77720000    3
  77730000    4
  77740000    4
  77750000    4
  77760000    3
  77770000    4
  77780000    4
  77790000    4
  77800000    2
  77810000    4
  77820000    3
  77830000    2
  77840000    3
  77850000    3
  77860000    5
  77870000    3
  77880000    3
  77890000    4
  77900000    3
  77910000    3
  77920000    3
  77930000    2
  77940000    4
  77950000    6
  77960000    3
  77970000    3
  77980000    3
  77990000    3
  78000000    4
  78010000    2
  78020000    4
  78030000    2
  78040000    3
  78050000    5
  78060000    4
  78070000    4
  78080000    4
  78090000    4
  78100000    3
  78110000    3
  78120000    3
  78130000    3
  78140000    5
  78150000    3
  78160000    3
  78170000    4
  78180000    3
  78190000    4
  78200000    2
  78210000    3
  78220000    4
  78230000    5
  78240000    3
  78250000    3
  78260000    3
  78270000    4
  78280000    4
  78290000    5
  78300000    5
  78310000    4
  78320000    3
  78330000    5
  78340000    2
  78350000    3
  78360000    6
  78370000    2
  78380000    2
  78390000    4
  78400000    2
  78410000    2
  78420000    4
  78430000    5
  78440000    4
  78450000    3
  78460000    4
  78470000    3
  78480000    4
  78490000    3
  78500000    3
  78510000    4
  78520000    3
  78530000    4
  78540000    4
  78550000    3
  78560000    3
  78570000    3
  78580000    3
  78590000    3
  78600000   10
  78610000    7
  78620000    3
  78630000    3
  78640000    3
  78650000    3
  78660000    3
  78670000    3
  78680000    4
  78690000    3
  78700000    2
  78710000    2
  78720000    2
  78730000    3
  78740000    2
  78750000    3
  78760000    3
  78770000    3
  78780000    4
  78790000    4
  78800000    3
  78810000    2
  78820000    3
  78830000    3
  78840000    3
  78850000    3
  78860000    4
  78870000    4
  78880000    3
  78890000    3
  78900000    5
  78910000    3
  78920000    6
  78930000    6
  78940000    3
  78950000    2
  78960000    4
  78970000    7
  78980000    3
  78990000    3
  79000000    2
  79010000    5
  79020000    3
  79030000    5
  79040000    5
  79050000    3
  79060000    6
  79070000    4
  79080000    3
  79090000    3
  79100000    3
  79110000    3
  79120000    5
  79130000    3
  79140000    5
  79150000    3
  79160000    3
  79170000    4
  79180000    4
  79190000    5
  79200000    5
  79210000    5
  79220000    3
  79230000    4
  79240000    3
  79250000    3
  79260000    3
  79270000    5
  79280000    3
  79290000    3
  79300000    3
  79310000    2
  79320000    3
  79330000    3
  79340000    3
  79350000    6
  79360000    5
  79370000    4
  79380000    3
  79390000    2
  79400000    4
  79410000    4
  79420000    3
  79430000    8
  79440000    4
  79450000    3
  79460000    3
  79470000    3
  79480000    5
  79490000    3
  79500000    4
  79510000    2
  79520000    3
  79530000    3
  79540000    5
  79550000    3
  79560000    2
  79570000    3
  79580000    3
  79590000    2
  79600000    3
  79610000    3
  79620000    3
  79630000    4
  79640000    3
  79650000    3
  79660000    3
  79670000    3
  79680000    2
  79690000   10
  79700000    3
  79710000    5
  79720000    4
  79730000    6
  79740000    9
  79750000    8
  79760000    7
  79770000    6
  79780000    5
  79790000    3
  79800000    4
  79810000    2
  79820000    3
  79830000    2
  79840000    2
  79850000    3
  79860000    3
  79870000    3
  79880000    3
  79890000    3
  79900000    3
  79910000    3
  79920000    3
  79930000    3
  79940000    2
  79950000    4
  79960000    3
  79970000    3
  79980000    3
  79990000    3
  80000000    3
  80010000    2
  80020000    3
  80030000    3
  80040000    2
  80050000    2
  80060000    3
  80070000    3
  80080000    3
  80090000    3
  80100000    3
  80110000    3
  80120000    3
  80130000    3
  80140000    3
  80150000    3
  80160000    3
  80170000    3
  80180000    3
  80190000    4
  80200000    3
  80210000    4
  80220000    4
  80230000    2
  80240000    4
  80250000    3
  80260000    3
  80270000    3
  80280000    3
  80290000    4
  80300000    3
  80310000    3
  80320000    2
  80330000    2
  80340000    3
  80350000    3
  80360000    3
  80370000    3
  80380000    2
  80390000    3
  80400000    2
  80410000    3
  80420000    3
  80430000    3
  80440000    3
  80450000    3
  80460000    3
  80470000    5
  80480000    2
  80490000    3
  80500000    3
  80510000    4
  80520000    3
  80530000    3
  80540000    3
  80550000    4
  80560000    3
  80570000    4
  80580000    4
  80590000    3
  80600000    3
  80610000    3
  80620000    3
  80630000    3
  80640000    3
  80650000    4
  80660000    5
  80670000    5
  80680000    3
  80690000    4
  80700000    4
  80710000    3
  80720000    5
  80730000    3
  80740000    3
  80750000    4
  80760000    2
  80770000    5
  80780000    3
  80790000    4
  80800000    4
  80810000    4
  80820000    3
  80830000    6
  80840000    5
  80850000    3
  80860000    4
  80870000   10
  80880000    4
  80890000    5
  80900000    3
  80910000    4
  80920000    4
  80930000    3
  80940000    5
  80950000    3
  80960000    5
  80970000    3
  80980000    3
  80990000    3
  81000000    3
  81010000    3
  81020000    4
  81030000    3
  81040000    3
  81050000    3
  81060000    4
  81070000    3
  81080000    2
  81090000    3
  81100000    4
  81110000    3
  81120000    3
  81130000    5
  81140000    3
  81150000    2
  81160000    3
  81170000    3
  81180000    3
  81190000    3
  81200000    5
  81210000    3
  81220000    3
  81230000    4
  81240000    4
  81250000    4
  81260000    4
  81270000    3
  81280000    3
  81290000    3
  81300000    3
  81310000    3
  81320000    3
  81330000    5
  81340000    3
  81350000    3
  81360000    3
  81370000    2
  81380000    2
  81390000    3
  81400000    4
  81410000    2
  81420000    3
  81430000    4
  81440000    3
  81450000    3
  81460000    3
  81470000    2
  81480000    3
  81490000    4
  81500000    3
  81510000    3
  81520000    4
  81530000    4
  81540000    4
  81550000    4
  81560000    4
  81570000    5
  81580000    4
  81590000    4
  81600000    2
  81610000    2
  81620000    4
  81630000    3
  81640000    4
  81650000    3
  81660000    3
  81670000    4
  81680000    4
  81690000    3
  81700000    4
  81710000    3
  81720000    5
  81730000    4
  81740000    4
  81750000    4
  81760000    4
  81770000    2
  81780000    3
  81790000    3
  81800000    3
  81810000    2
  81820000    6
  81830000    2
  81840000    3
  81850000    3
  81860000    3
  81870000    3
  81880000    4
  81890000    3
  81900000    3
  81910000    2
  81920000    2
  81930000    4
  81940000    3
  81950000    3
  81960000    3
  81970000    3
  81980000    4
  81990000    5
  82000000    3
  82010000    3
  82020000    2
  82030000    2
  82040000    4
  82050000    5
  82060000    3
  82070000    2
  82080000    3
  82090000    4
  82100000    3
  82110000    2
  82120000    3
  82130000    7
  82140000    5
  82150000    3
  82160000    8
  82170000    2
  82180000    3
  82190000    3
  82200000    2
  82210000    3
  82220000    3
  82230000    3
  82240000    3
  82250000    3
  82260000    4
  82270000    3
  82280000    4
  82290000    3
  82300000    2
  82310000    3
  82320000    3
  82330000    3
  82340000    3
  82350000    4
  82360000    8
  82370000    4
  82380000    3
  82390000    3
  82400000    4
  82410000    3
  82420000    3
  82430000    3
  82440000    3
  82450000    3
  82460000    4
  82470000    4
  82480000    3
  82490000    4
  82500000    3
  82510000    3
  82520000    4
  82530000    4
  82540000    3
  82550000    4
  82560000    3
  82570000    6
  82580000    5
  82590000    3
  82600000    4
  82610000    4
  82620000    5
  82630000    3
  82640000    5
  82650000    3
  82660000    4
  82670000    4
  82680000    3
  82690000    5
  82700000    3
  82710000    2
  82720000    2
  82730000    3
  82740000    3
  82750000    4
  82760000    4
  82770000    2
  82780000    3
  82790000    3
  82800000    3
  82810000    3
  82820000    3
  82830000    2
  82840000    2
  82850000    3
  82860000    7
  82870000    5
  82880000    4
  82890000    4
  82900000    4
  82910000    3
  82920000    4
  82930000    3
  82940000    3
  82950000    3
  82960000    4
  82970000    4
  82980000    4
  82990000    3
  83000000    3
  83010000    3
  83020000    4
  83030000    3
  83040000    4
  83050000    3
  83060000    3
  83070000    3
  83080000    7
  83090000    4
  83100000    3
  83110000    4
  83120000    3
  83130000    4
  83140000    4
  83150000    3
  83160000    5
  83170000    5
  83180000    4
  83190000    4
  83200000    3
  83210000    3
  83220000    3
  83230000    4
  83240000    3
  83250000    5
  83260000    5
  83270000    4
  83280000    3
  83290000    3
  83300000    5
  83310000    4
  83320000    3
  83330000    3
  83340000    3
  83350000    5
  83360000    2
  83370000    5
  83380000    4
  83390000    4
  83400000    2
  83410000    3
  83420000    4
  83430000    3
  83440000    3
  83450000    3
  83460000    3
  83470000    4
  83480000    2
  83490000    3
  83500000    5
  83510000    2
  83520000    3
  83530000    3
  83540000    3
  83550000    3
  83560000    2
  83570000    4
  83580000    4
  83590000    2
  83600000    3
  83610000    3
  83620000    3
  83630000    4
  83640000    2
  83650000    5
  83660000    3
  83670000    4
  83680000    3
  83690000    2
  83700000    2
  83710000    3
  83720000    3
  83730000    3
  83740000    3
  83750000    6
  83760000    4
  83770000    5
  83780000    4
  83790000    4
  83800000    2
  83810000    3
  83820000    3
  83830000    4
  83840000    2
  83850000    3
  83860000    4
  83870000    3
  83880000    2
  83890000    5
  83900000    3
  83910000    5
  83920000    4
  83930000    4
  83940000    3
  83950000    3
  83960000    4
  83970000    3
  83980000    3
  83990000    2
  84000000    3
  84010000    3
  84020000    3
  84030000    3
  84040000    5
  84050000    5
  84060000    3
  84070000    8
  84080000    3
  84090000    3
  84100000    3
  84110000    4
  84120000    4
  84130000    4
  84140000    3
  84150000    3
  84160000    6
  84170000    4
  84180000    2
  84190000    3
  84200000    4
  84210000    3
  84220000    2
  84230000    3
  84240000    5
  84250000    3
  84260000    5
  84270000    3
  84280000    5
  84290000    5
  84300000    3
  84310000    3
  84320000    3
  84330000    4
  84340000    4
  84350000    2
  84360000    7
  84370000    3
  84380000    3
  84390000    4
  84400000    5
  84410000    2
  84420000    3
  84430000    4
  84440000    3
  84450000    3
  84460000    3
  84470000    3
  84480000    4
  84490000    4
  84500000    4
  84510000    3
  84520000    3
  84530000    3
  84540000    3
  84550000    3
  84560000    4
  84570000    2
  84580000    4
  84590000    4
  84600000    4
  84610000    8
  84620000    3
  84630000    3
  84640000    3
  84650000    4
  84660000    3
  84670000    3
  84680000    4
  84690000    5
  84700000    2
  84710000    3
  84720000    3
  84730000    4
  84740000    5
  84750000    9
  84760000    5
  84770000    3
  84780000    3
  84790000    3
  84800000    3
  84810000    3
  84820000    3
  84830000    3
  84840000    3
  84850000    2
  84860000    3
  84870000    3
  84880000    3
  84890000    2
  84900000    3
  84910000    3
  84920000    4
  84930000    3
  84940000    3
  84950000    4
  84960000    3
  84970000    4
  84980000    4
  84990000    3
  85000000    3
  85010000    3
  85020000    3
  85030000    3
  85040000    3
  85050000    3
  85060000    3
  85070000    2
  85080000    3
  85090000    3
  85100000    3
  85110000    4
  85120000    2
  85130000    3
  85140000    3
  85150000    3
  85160000    3
  85170000    4
  85180000    5
  85190000    3
  85200000    2
  85210000    2
  85220000    2
  85230000    2
  85240000    4
  85250000    3
  85260000    3
  85270000    3
  85280000    2
  85290000    3
  85300000    3
  85310000    3
  85320000    3
  85330000    2
  85340000    4
  85350000    2
  85360000    2
  85370000    4
  85380000    5
  85390000    2
  85400000    5
  85410000    3
  85420000    3
  85430000    4
  85440000    3
  85450000    3
  85460000    3
  85470000    7
  85480000    2
  85490000    3
  85500000    5
  85510000    7
  85520000    5
  85530000    5
  85540000    2
  85550000    4
  85560000    3
  85570000    4
  85580000    3
  85590000    4
  85600000    2
  85610000    6
  85620000    4
  85630000    3
  85640000    3
  85650000    3
  85660000    3
  85670000    3
  85680000    3
  85690000    3
  85700000    3
  85710000    3
  85720000    3
  85730000    2
  85740000    3
  85750000    4
  85760000    5
  85770000    2
  85780000    3
  85790000    3
  85800000    2
  85810000    3
  85820000    3
  85830000    3
  85840000    4
  85850000    4
  85860000    2
  85870000    3
  85880000    3
  85890000    2
  85900000    3
  85910000    3
  85920000    2
  85930000    3
  85940000    4
  85950000    5
  85960000    3
  85970000    3
  85980000    3
  85990000    2
  86000000    6
  86010000    3
  86020000    2
  86030000    4
  86040000    3
  86050000    3
  86060000    3
  86070000    3
  86080000    2
  86090000    2
  86100000    3
  86110000    2
  86120000    4
  86130000    3
  86140000    3
  86150000    3
  86160000    2
  86170000    5
  86180000    2
  86190000    5
  86200000    3
  86210000    3
  86220000    4
  86230000    3
  86240000    3
  86250000    3
  86260000    3
  86270000    3
  86280000    7
  86290000    4
  86300000    2
  86310000    2
  86320000    4
  86330000    3
  86340000    4
  86350000    6
  86360000    3
  86370000    2
  86380000    6
  86390000    3
  86400000    6
  86410000    3
  86420000    4
  86430000    3
  86440000    3
  86450000    2
  86460000    2
  86470000    5
  86480000    4
  86490000    3
  86500000    3
  86510000    4
  86520000    4
  86530000    3
  86540000    3
  86550000    2
  86560000    5
  86570000    2
  86580000    4
  86590000    4
  86600000    3
  86610000    5
  86620000    3
  86630000    5
  86640000    3
  86650000    7
  86660000    3
  86670000    3
  86680000    3
  86690000    3
  86700000    3
  86710000    3
  86720000    3
  86730000    5
  86740000    3
  86750000    2
  86760000    4
  86770000    3
  86780000    4
  86790000    3
  86800000    3
  86810000    4
  86820000    3
  86830000    2
  86840000    3
  86850000    3
  86860000    3
  86870000    2
  86880000    4
  86890000    4
  86900000    3
  86910000    4
  86920000    3
  86930000    5
  86940000    4
  86950000    3
  86960000    4
  86970000    3
  86980000    3
  86990000    3
  87000000    2
  87010000    4
  87020000    4
  87030000    3
  87040000    3
  87050000    3
  87060000    3
  87070000    3
  87080000    3
  87090000    3
  87100000    5
  87110000    4
  87120000    6
  87130000    3
  87140000    3
  87150000    3
  87160000    3
  87170000    3
  87180000    2
  87190000    5
  87200000    3
  87210000    3
  87220000    3
  87230000    5
  87240000    4
  87250000    3
  87260000    2
  87270000    3
  87280000    2
  87290000    2
  87300000    4
  87310000    2
  87320000    3
  87330000    6
  87340000    2
  87350000    3
  87360000    3
  87370000    3
  87380000    3
  87390000    3
  87400000    4
  87410000    4
  87420000    3
  87430000    4
  87440000    3
  87450000    5
  87460000    2
  87470000    3
  87480000    3
  87490000    4
  87500000    3
  87510000    3
  87520000    4
  87530000    2
  87540000    3
  87550000    4
  87560000    2
  87570000    3
  87580000    3
  87590000    3
  87600000    2
  87610000    3
  87620000    4
  87630000    2
  87640000    3
  87650000    5
  87660000    3
  87670000    3
  87680000    4
  87690000    2
  87700000    3
  87710000    3
  87720000    3
  87730000    3
  87740000    3
  87750000    3
  87760000    2
  87770000    3
  87780000    3
  87790000    2
  87800000    4
  87810000    2
  87820000    4
  87830000    3
  87840000    3
  87850000    3
  87860000    3
  87870000    4
  87880000    2
  87890000    3
  87900000    3
  87910000    3
  87920000    3
  87930000    3
  87940000    3
  87950000    3
  87960000    4
  87970000    3
  87980000    3
  87990000    3
  88000000    2
  88010000    3
  88020000    4
  88030000    4
  88040000    3
  88050000    3
  88060000    4
  88070000    3
  88080000    3
  88090000    2
  88100000    4
  88110000    5
  88120000    2
  88130000    3
  88140000    3
  88150000    3
  88160000    2
  88170000    3
  88180000    3
  88190000    4
  88200000    2
  88210000    3
  88220000    3
  88230000    3
  88240000    4
  88250000    3
  88260000    3
  88270000    3
  88280000    3
  88290000    4
  88300000    3
  88310000    3
  88320000    3
  88330000    5
  88340000    3
  88350000    3
  88360000    4
  88370000    3
  88380000    4
  88390000    3
  88400000    3
  88410000    2
  88420000    3
  88430000    2
  88440000    3
  88450000    3
  88460000    4
  88470000    2
  88480000    3
  88490000    3
  88500000    4
  88510000    2
  88520000    4
  88530000    6
  88540000    4
  88550000    4
  88560000    3
  88570000    3
  88580000    3
  88590000    3
  88600000    4
  88610000    7
  88620000    6
  88630000    3
  88640000    3
  88650000    5
  88660000    5
  88670000    4
  88680000    2
  88690000    3
  88700000    2
  88710000    3
  88720000    3
  88730000    3
  88740000    3
  88750000    2
  88760000    3
  88770000    5
  88780000    3
  88790000    4
  88800000    2
  88810000    3
  88820000    4
  88830000    4
  88840000    5
  88850000    4
  88860000    3
  88870000    5
  88880000    4
  88890000    3
  88900000    3
  88910000    5
  88920000    3
  88930000    2
  88940000    4
  88950000    4
  88960000    3
  88970000    4
  88980000    5
  88990000    5
  89000000    6
  89010000    4
  89020000    4
  89030000    5
  89040000    6
  89050000    3
  89060000    3
  89070000    3
  89080000    3
  89090000    3
  89100000    2
  89110000    7
  89120000    6
  89130000    3
  89140000    5
  89150000    3
  89160000    2
  89170000    4
  89180000    3
  89190000    3
  89200000    3
  89210000    3
  89220000    2
  89230000    4
  89240000    3
  89250000    3
  89260000    2
  89270000    3
  89280000    2
  89290000    2
  89300000    4
  89310000    4
  89320000    3
  89330000    3
  89340000    5
  89350000    3
  89360000    3
  89370000    3
  89380000    2
  89390000    3
  89400000    3
  89410000    3
  89420000    3
  89430000    3
  89440000    4
  89450000    3
  89460000    4
  89470000    5
  89480000    3
  89490000    7
  89500000    4
  89510000    2
  89520000    3
  89530000    2
  89540000    3
  89550000    2
  89560000    4
  89570000    4
  89580000    3
  89590000    3
  89600000    3
  89610000    3
  89620000    3
  89630000    3
  89640000    5
  89650000    3
  89660000    4
  89670000    2
  89680000    3
  89690000    2
  89700000    2
  89710000    2
  89720000    2
  89730000    3
  89740000    3
  89750000    4
  89760000    3
  89770000    3
  89780000    3
  89790000    2
  89800000    4
  89810000    2
  89820000    2
  89830000    2
  89840000    3
  89850000    5
  89860000    3
  89870000    6
  89880000    3
  89890000    3
  89900000    2
  89910000    2
  89920000    5
  89930000    2
  89940000    3
  89950000   11
  89960000    9
  89970000    8
  89980000    5
  89990000    2
  90000000    3
  90010000    3
  90020000    3
  90030000    3
  90040000    3
  90050000    2
  90060000    3
  90070000    2
  90080000    3
  90090000    3
  90100000    3
  90110000    4
  90120000    4
  90130000    3
  90140000    2
  90150000    3
  90160000    3
  90170000    3
  90180000    5
  90190000    3
  90200000    3
  90210000    3
  90220000    3
  90230000    3
  90240000    2
  90250000    3
  90260000    6
  90270000    3
  90280000    6
  90290000    5
  90300000    3
  90310000    3
  90320000    4
  90330000    4
  90340000    3
  90350000    2
  90360000    2
  90370000    3
  90380000    4
  90390000    2
  90400000    4
  90410000    8
  90420000    3
  90430000    3
  90440000    4
  90450000    3
  90460000    3
  90470000    3
  90480000    3
  90490000    5
  90500000    3
  90510000    2
  90520000    6
  90530000    3
  90540000    2
  90550000    4
  90560000    4
  90570000    3
  90580000    3
  90590000    4
  90600000    3
  90610000    4
  90620000    3
  90630000    3
  90640000    3
  90650000    3
  90660000    3
  90670000    3
  90680000    3
  90690000    4
  90700000    3
  90710000    2
  90720000    2
  90730000    3
  90740000    4
  90750000    5
  90760000    4
  90770000    3
  90780000    3
  90790000    4
  90800000    3
  90810000    2
  90820000    3
  90830000    3
  90840000    3
  90850000    4
  90860000    3
  90870000    3
  90880000    2
  90890000    2
  90900000    4
  90910000    3
  90920000    3
  90930000    3
  90940000    4
  90950000    3
  90960000    3
  90970000    4
  90980000    2
  90990000    3
  91000000    3
  91010000    3
  91020000    3
  91030000    2
  91040000    6
  91050000    4
  91060000    2
  91070000    3
  91080000    4
  91090000    5
  91100000    3
  91110000    6
  91120000    9
  91130000    3
  91140000    6
  91150000    4
  91160000    3
  91170000    2
  91180000    4
  91190000    3
  91200000    7
  91210000    3
  91220000    3
  91230000    3
  91240000    5
  91250000    3
  91260000    5
  91270000    3
  91280000    3
  91290000    5
  91300000    4
  91310000    5
  91320000    3
  91330000    3
  91340000    3
  91350000    4
  91360000    2
  91370000    7
  91380000    2
  91390000    4
  91400000    2
  91410000    4
  91420000    4
  91430000    3
  91440000    4
  91450000    3
  91460000    8
  91470000    4
  91480000    4
  91490000    3
  91500000    3
  91510000    3
  91520000    4
  91530000    3
  91540000    3
  91550000    3
  91560000    4
  91570000    3
  91580000    3
  91590000    3
  91600000    3
  91610000    4
  91620000    4
  91630000    3
  91640000    4
  91650000    2
  91660000    3
  91670000    3
  91680000    3
  91690000    4
  91700000    2
  91710000    3
  91720000    3
  91730000    3
  91740000    3
  91750000    3
  91760000    3
  91770000    6
  91780000    5
  91790000    4
  91800000    3
  91810000    4
  91820000    6
  91830000    5
  91840000    5
  91850000    3
  91860000    4
  91870000    4
  91880000    4
  91890000    5
  91900000    5
  91910000    3
  91920000    3
  91930000    6
  91940000    4
  91950000    3
  91960000    2
  91970000    3
  91980000    3
  91990000    3
  92000000    3
  92010000    4
  92020000    4
  92030000    4
  92040000    3
  92050000    3
  92060000    3
  92070000    4
  92080000    2
  92090000    4
  92100000    5
  92110000    3
  92120000    4
  92130000    3
  92140000    3
  92150000    2
  92160000    4
  92170000    3
  92180000    5
  92190000    3
  92200000    4
  92210000    3
  92220000    3
  92230000    4
  92240000    4
  92250000    4
  92260000    2
  92270000    3
  92280000    4
  92290000    3
  92300000    3
  92310000    3
  92320000    5
  92330000    3
  92340000    3
  92350000    4
  92360000    2
  92370000    3
  92380000    3
  92390000    2
  92400000    3
  92410000    3
  92420000    5
  92430000    3
  92440000    2
  92450000    3
  92460000    3
  92470000    3
  92480000    3
  92490000    3
  92500000    2
  92510000    2
  92520000    5
  92530000    4
  92540000    4
  92550000    2
  92560000    3
  92570000    4
  92580000    5
  92590000    3
  92600000    2
  92610000    3
  92620000    5
  92630000    5
  92640000    2
  92650000    3
  92660000    2
  92670000    2
  92680000    3
  92690000    3
  92700000    2
  92710000    3
  92720000    4
  92730000    4
  92740000    3
  92750000    3
  92760000    3
  92770000    5
  92780000    4
  92790000    3
  92800000    2
  92810000    4
  92820000    2
  92830000    3
  92840000    3
  92850000    3
  92860000    3
  92870000    2
  92880000    2
  92890000    3
  92900000    3
  92910000    5
  92920000    5
  92930000    3
  92940000    4
  92950000    3
  92960000    4
  92970000    6
  92980000    3
  92990000    3
  93000000    3
  93010000    4
  93020000    4
  93030000    4
  93040000    4
  93050000    3
  93060000    3
  93070000    4
  93080000    3
  93090000    3
  93100000    2
  93110000    4
  93120000    3
  93130000    2
  93140000    3
  93150000    3
  93160000    4
  93170000    4
  93180000    4
  93190000    2
  93200000    4
  93210000    3
  93220000    3
  93230000    4
  93240000    3
  93250000    3
  93260000    3
  93270000    4
  93280000    3
  93290000    3
  93300000    2
  93310000    3
  93320000    3
  93330000    2
  93340000    6
  93350000    2
  93360000    3
  93370000    3
  93380000    3
  93390000    3
  93400000    3
  93410000    5
  93420000    2
  93430000    5
  93440000    3
  93450000    3
  93460000    3
  93470000    4
  93480000    3
  93490000    3
  93500000    4
  93510000    2
  93520000    2
  93530000    3
  93540000    4
  93550000    2
  93560000    5
  93570000    3
  93580000    5
  93590000    6
  93600000    3
  93610000    2
  93620000    4
  93630000    5
  93640000    2
  93650000    2
  93660000    3
  93670000    2
  93680000    3
  93690000    3
  93700000    6
  93710000    3
  93720000    3
  93730000    3
  93740000    2
  93750000    8
  93760000    9
  93770000    3
  93780000    3
  93790000    3
  93800000    3
  93810000    3
  93820000    5
  93830000    5
  93840000    2
  93850000    2
  93860000    5
  93870000    3
  93880000    5
  93890000    4
  93900000    2
  93910000    3
  93920000    4
  93930000    4
  93940000    4
  93950000    3
  93960000    4
  93970000    2
  93980000    3
  93990000    3
  94000000    6
  94010000    3
  94020000    3
  94030000    3
  94040000    4
  94050000    3
  94060000    3
  94070000    3
  94080000    2
  94090000    4
  94100000    3
  94110000    5
  94120000    4
  94130000    4
  94140000    4
  94150000    6
  94160000    9
  94170000    3
  94180000    4
  94190000    5
  94200000    2
  94210000    2
  94220000    3
  94230000    3
  94240000    2
  94250000    2
  94260000    4
  94270000    2
  94280000    5
  94290000    3
  94300000    4
  94310000    3
  94320000    3
  94330000    4
  94340000    6
  94350000    3
  94360000    2
  94370000    3
  94380000    3
  94390000    2
  94400000    3
  94410000    3
  94420000    5
  94430000    4
  94440000    5
  94450000    3
  94460000    2
  94470000    3
  94480000    3
  94490000    5
  94500000    3
  94510000    3
  94520000    3
  94530000    4
  94540000    2
  94550000    9
  94560000    8
  94570000    5
  94580000    9
  94590000    5
  94600000    2
  94610000    2
  94620000    4
  94630000    3
  94640000    4
  94650000    4
  94660000    3
  94670000    3
  94680000    3
  94690000    5
  94700000    2
  94710000    3
  94720000    6
  94730000    4
  94740000    2
  94750000    4
  94760000    3
  94770000    4
  94780000    4
  94790000    4
  94800000    3
  94810000    3
  94820000    2
  94830000    3
  94840000    5
  94850000    3
  94860000    2
  94870000    3
  94880000    4
  94890000    3
  94900000    3
  94910000    2
  94920000    3
  94930000    4
  94940000    5
  94950000    3
  94960000    3
  94970000    3
  94980000    3
  94990000    3
  95000000    3
  95010000    3
  95020000    2
  95030000    4
  95040000    3
  95050000    4
  95060000    4
  95070000    3
  95080000    2
  95090000    6
  95100000    3
  95110000    3
  95120000    3
  95130000    5
  95140000    2
  95150000    6
  95160000    3
  95170000    2
  95180000    3
  95190000    3
  95200000    3
  95210000    4
  95220000    3
  95230000    3
  95240000    3
  95250000    3
  95260000    3
  95270000    3
  95280000    3
  95290000    3
  95300000    2
  95310000    3
  95320000    3
  95330000    8
  95340000    3
  95350000    4
  95360000    3
  95370000    3
  95380000    3
  95390000    3
  95400000    4
  95410000    8
  95420000    2
  95430000    2
  95440000    3
  95450000    4
  95460000    2
  95470000    4
  95480000    3
  95490000    3
  95500000    3
  95510000    3
  95520000    3
  95530000    7
  95540000    3
  95550000    3
  95560000    3
  95570000    3
  95580000    3
  95590000    2
  95600000    3
  95610000    3
  95620000    4
  95630000    3
  95640000    3
  95650000    3
  95660000    7
  95670000    3
  95680000    2
  95690000    2
  95700000    6
  95710000    5
  95720000    4
  95730000    6
  95740000    6
  95750000    4
  95760000    9
  95770000    6
  95780000    4
  95790000    4
  95800000    2
  95810000    3
  95820000    3
  95830000    3
  95840000    3
  95850000    3
  95860000    4
  95870000    3
  95880000    5
  95890000    4
  95900000    3
  95910000    3
  95920000    3
  95930000    2
  95940000    3
  95950000    3
  95960000    3
  95970000    4
  95980000    3
  95990000    5
  96000000    2
  96010000    3
  96020000    4
  96030000    3
  96040000    3
  96050000    3
  96060000    3
  96070000    2
  96080000    4
  96090000    3
  96100000    3
  96110000    3
  96120000    3
  96130000    3
  96140000    3
  96150000    4
  96160000    2
  96170000    3
  96180000    3
  96190000    4
  96200000    2
  96210000    3
  96220000    2
  96230000    3
  96240000    3
  96250000    3
  96260000    3
  96270000    3
  96280000    3
  96290000    4
  96300000    4
  96310000    3
  96320000    3
  96330000    2
  96340000    4
  96350000    3
  96360000    2
  96370000    3
  96380000    4
  96390000    2
  96400000    4
  96410000    3
  96420000    4
  96430000    3
  96440000    2
  96450000    2
  96460000    2
  96470000    4
  96480000    3
  96490000    3
  96500000    3
  96510000    3
  96520000    3
  96530000    4
  96540000    4
  96550000    3
  96560000    3
  96570000    4
  96580000    4
  96590000    3
  96600000    3
  96610000    2
  96620000    4
  96630000    3
  96640000    3
  96650000    3
  96660000    2
  96670000    3
  96680000    3
  96690000    2
  96700000    2
  96710000    3
  96720000    4
  96730000    7
  96740000    3
  96750000    4
  96760000    3
  96770000    4
  96780000    2
  96790000    3
  96800000    2
  96810000    3
  96820000    3
  96830000    4
  96840000    3
  96850000    2
  96860000    7
  96870000    5
  96880000    3
  96890000    3
  96900000    2
  96910000    2
  96920000    6
  96930000    2
  96940000    2
  96950000    2
  96960000    3
  96970000    3
  96980000    3
  96990000    3
  97000000    4
  97010000    3
  97020000    2
  97030000    4
  97040000    3
  97050000    3
  97060000    3
  97070000    2
  97080000    3
  97090000    2
  97100000    2
  97110000    2
  97120000    4
  97130000    4
  97140000    3
  97150000    3
  97160000    5
  97170000    2
  97180000    3
  97190000    3
  97200000    7
  97210000    7
  97220000    3
  97230000    2
  97240000    3
  97250000    4
  97260000    3
  97270000    4
  97280000    2
  97290000    3
  97300000    5
  97310000    3
  97320000    2
  97330000    3
  97340000    5
  97350000    3
  97360000    3
  97370000    2
  97380000    3
  97390000    4
  97400000    3
  97410000    3
  97420000    3
  97430000    3
  97440000    5
  97450000    3
  97460000    3
  97470000    3
  97480000    6
  97490000    4
  97500000    4
  97510000    3
  97520000    3
  97530000    3
  97540000    4
  97550000    3
  97560000    3
  97570000    2
  97580000    3
  97590000    4
  97600000    4
  97610000    2
  97620000    3
  97630000    5
  97640000    4
  97650000    4
  97660000    3
  97670000    3
  97680000    3
  97690000    3
  97700000    3
  97710000    4
  97720000    4
  97730000    3
  97740000    3
  97750000    3
  97760000    2
  97770000    3
  97780000    3
  97790000    3
  97800000    3
  97810000    2
  97820000    2
  97830000    3
  97840000    7
  97850000    3
  97860000    2
  97870000    2
  97880000    2
  97890000    5
  97900000    3
  97910000    4
  97920000    3
  97930000    3
  97940000    3
  97950000    2
  97960000    3
  97970000    3
  97980000    3
  97990000    3
  98000000    4
  98010000    3
  98020000    3
  98030000    2
  98040000    4
  98050000    4
  98060000    2
  98070000    2
  98080000    3
  98090000    3
  98100000    3
  98110000    3
  98120000    2
  98130000    2
  98140000    3
  98150000    3
  98160000    3
  98170000    5
  98180000    3
  98190000    3
  98200000    5
  98210000    2
  98220000    3
  98230000    2
  98240000    3
  98250000    3
  98260000    3
  98270000    3
  98280000    2
  98290000    3
  98300000    3
  98310000    3
  98320000    3
  98330000    3
  98340000    2
  98350000    3
  98360000    2
  98370000    3
  98380000    2
  98390000    2
  98400000    3
  98410000    2
  98420000    3
  98430000    4
  98440000    3
  98450000    5
  98460000    3
  98470000    3
  98480000    3
  98490000    3
  98500000    3
  98510000    3
  98520000    5
  98530000    4
  98540000    5
  98550000   12
  98560000    3
  98570000    5
  98580000    4
  98590000    4
  98600000    5
  98610000    3
  98620000    6
  98630000    8
  98640000    2
  98650000    3
  98660000    4
  98670000    2
  98680000    2
  98690000    3
  98700000    6
  98710000    4
  98720000    3
  98730000    2
  98740000    4
  98750000    3
  98760000    3
  98770000    3
  98780000    5
  98790000    4
  98800000    3
  98810000    3
  98820000    3
  98830000    3
  98840000    3
  98850000    2
  98860000    4
  98870000    2
  98880000    4
  98890000    3
  98900000    3
  98910000    3
  98920000    2
  98930000    3
  98940000    4
  98950000    3
  98960000    2
  98970000    3
  98980000    3
  98990000    2
  99000000    2
  99010000    3
  99020000    3
  99030000    5
  99040000    3
  99050000    2
  99060000    3
  99070000    4
  99080000    3
  99090000    3
  99100000    3
  99110000    4
  99120000    2
  99130000    2
  99140000    5
  99150000    5
  99160000    3
  99170000    3
  99180000    2
  99190000    4
  99200000    2
  99210000    3
  99220000    5
  99230000    3
  99240000    2
  99250000    3
  99260000    6
  99270000    2
  99280000    2
  99290000    2
  99300000    2
  99310000    3
  99320000    4
  99330000    3
  99340000    4
  99350000    4
  99360000    4
  99370000    3
  99380000    3
  99390000    4
  99400000    2
  99410000    3
  99420000    3
  99430000    3
  99440000    3
  99450000    3
  99460000    3
  99470000    3
  99480000    4
  99490000    4
  99500000    3
  99510000    4
  99520000    4
  99530000    3
  99540000    2
  99550000    4
  99560000    4
  99570000    3
  99580000    2
  99590000    5
  99600000    3
  99610000    3
  99620000    2
  99630000    2
  99640000    2
  99650000    4
  99660000    6
  99670000    3
  99680000    3
  99690000    3
  99700000    3
  99710000    3
  99720000    5
  99730000    3
  99740000    3
  99750000    4
  99760000    4
  99770000    3
  99780000    3
  99790000    2
  99800000    5
  99810000    2
  99820000    3
  99830000    3
  99840000    2
  99850000    4
  99860000    2
  99870000    6
  99880000    3
  99890000    2
  99900000    2
  99910000    4
  99920000    3
  99930000    3
  99940000    3
  99950000    3
  99960000    3
  99970000    5
  99980000    2
  99990000    3
 100000000    5
 100000000    5
 100010000    4
 100020000    3
 100030000    4
 100040000    8
 100050000    6
 100060000    3
 100070000    2
 100080000    5
 100090000    4
 100100000    6
 100110000    3
 100120000    3
 100130000    2
 100140000    3
 100150000    4
 100160000    3
 100170000    4
 100180000    3
 100190000    5
 100200000    4
 100210000    7
 100220000    7
 100230000    5
 100240000    4
 100250000    3
 100260000    4
 100270000    2
 100280000    4
 100290000    3
 100300000    3
 100310000    4
 100320000    3
 100330000    3
 100340000    2
 100350000    2
 100360000    4
 100370000    7
 100380000    3
 100390000    3
 100400000    3
 100410000    4
 100420000    3
 100430000    3
 100440000    4
 100450000    5
 100460000    2
 100470000    3
 100480000    4
 100490000    2
 100500000    3
 100510000    4
 100520000    3
 100530000    3
 100540000    4
 100550000    3
 100560000    2
 100570000    3
 100580000    3
 100590000    3
 100600000    3
 100610000    2
 100620000    3
 100630000    3
 100640000    3
 100650000    3
 100660000    3
 100670000    3
 100680000    3
 100690000    3
 100700000    4
 100710000    3
 100720000    5
 100730000    4
 100740000    2
 100750000    3
 100760000    3
 100770000    4
 100780000    2
 100790000    3
 100800000    5
 100810000    3
 100820000    5
 100830000    5
 100840000    3
 100850000    3
 100860000    4
 100870000    2
 100880000    5
 100890000    2
 100900000    3
 100910000    4
 100920000    3
 100930000    5
 100940000    4
 100950000    3
 100960000    3
 100970000    3
 100980000    4
 100990000    7
 101000000    3
 101010000    7
 101020000    4
 101030000    3
 101040000    4
 101050000    4
 101060000    4
 101070000    3
 101080000    3
 101090000    3
 101100000    4
 101110000    3
 101120000    2
 101130000    3
 101140000    2
 101150000    3
 101160000    3
 101170000    3
 101180000    3
 101190000    4
 101200000    4
 101210000    3
 101220000    3
 101230000    2
 101240000    3
 101250000    5
 101260000    3
 101270000    3
 101280000    3
 101290000    3
 101300000    5
 101310000    4
 101320000    2
 101330000    5
 101340000    4
 101350000    5
 101360000    3
 101370000    2
 101380000    3
 101390000    3
 101400000    4
 101410000    3
 101420000    3
 101430000    3
 101440000    3
 101450000    3
 101460000    3
 101470000    4
 101480000    3
 101490000    3
 101500000    3
 101510000    5
 101520000    3
 101530000    4
 101540000    3
 101550000    3
 101560000    3
 101570000    3
 101580000    3
 101590000    3
 101600000    2
 101610000    3
 101620000    4
 101630000    4
 101640000    3
 101650000    3
 101660000    3
 101670000    3
 101680000    3
 101690000    3
 101700000    3
 101710000    3
 101720000    3
 101730000    3
 101740000    3
 101750000    2
 101760000    3
 101770000    4
 101780000    4
 101790000    3
 101800000    3
 101810000    3
 101820000    3
 101830000    2
 101840000    2
 101850000    4
 101860000    3
 101870000    4
 101880000    3
 101890000    3
 101900000    6
 101910000    3
 101920000    5
 101930000    4
 101940000    3
 101950000    3
 101960000    3
 101970000    4
 101980000    3
 101990000    2
 102000000    2
 102010000    5
 102020000    5
 102030000    5
 102040000    4
 102050000    3
 102060000    2
 102070000    4
 102080000    5
 102090000    4
 102100000    4
 102110000    5
 102120000    4
 102130000    3
 102140000    2
 102150000    4
 102160000    3
 102170000    3
 102180000    6
 102190000    4
 102200000    4
 102210000    6
 102220000    3
 102230000    3
 102240000    3
 102250000    3
 102260000    4
 102270000    4
 102280000    4
 102290000    3
 102300000    3
 102310000    4
 102320000    3
 102330000   10
 102340000    3
 102350000    3
 102360000    3
 102370000    2
 102380000    3
 102390000    4
 102400000    3
 102410000    2
 102420000    4
 102430000    4
 102440000    5
 102450000    3
 102460000    2
 102470000    3
 102480000    4
 102490000    4
 102500000    4
 102510000    6
 102520000    3
 102530000    3
 102540000    9
 102550000    5
 102560000    5
 102570000    3
 102580000    3
 102590000    2
 102600000    5
 102610000    3
 102620000    3
 102630000    2
 102640000    2
 102650000    9
 102660000    3
 102670000    3
 102680000    3
 102690000    3
 102700000    4
 102710000    3
 102720000    5
 102730000    3
 102740000    5
 102750000    4
 102760000    3
 102770000    3
 102780000    3
 102790000    2
 102800000    4
 102810000    8
 102820000    3
 102830000    4
 102840000    3
 102850000    2
 102860000    5
 102870000    3
 102880000    3
 102890000    4
 102900000    3
 102910000    3
 102920000    4
 102930000    3
 102940000    4
 102950000    4
 102960000    3
 102970000    3
 102980000    3
 102990000    3
 103000000    6
 103010000    2
 103020000    3
 103030000    4
 103040000    5
 103050000    3
 103060000    3
 103070000    4
 103080000    6
 103090000    3
 103100000    3
 103110000    5
 103120000    3
 103130000    5
 103140000    3
 103150000    3
 103160000    2
 103170000    6
 103180000    6
 103190000    6
 103200000    3
 103210000    3
 103220000    3
 103230000    3
 103240000    6
 103250000    4
 103260000    3
 103270000    3
 103280000    4
 103290000    4
 103300000    4
 103310000    5
 103320000    5
 103330000    3
 103340000    4
 103350000    4
 103360000    3
 103370000    3
 103380000    4
 103390000    3
 103400000    2
 103410000    3
 103420000    3
 103430000    3
 103440000    3
 103450000    4
 103460000    3
 103470000    4
 103480000    3
 103490000    4
 103500000    3
 103510000    3
 103520000    3
 103530000    3
 103540000    5
 103550000    3
 103560000    3
 103570000    3
 103580000    3
 103590000    3
 103600000    3
 103610000    3
 103620000    3
 103630000    5
 103640000    3
 103650000    3
 103660000    3
 103670000    3
 103680000    3
 103690000    4
 103700000    4
 103710000    2
 103720000    3
 103730000    6
 103740000    5
 103750000    7
 103760000    7
 103770000    7
 103780000    3
 103790000    3
 103800000    4
 103810000    4
 103820000    2
 103830000    3
 103840000    3
 103850000    5
 103860000    3
 103870000    3
 103880000    3
 103890000    3
 103900000    3
 103910000    3
 103920000    3
 103930000    2
 103940000    4
 103950000    3
 103960000    2
 103970000    3
 103980000    3
 103990000    3
 104000000    3
 104010000    3
 104020000    3
 104030000    3
 104040000    4
 104050000    2
 104060000    3
 104070000    3
 104080000    3
 104090000    4
 104100000    3
 104110000    2
 104120000    3
 104130000    3
 104140000    3
 104150000    3
 104160000    4
 104170000    2
 104180000    2
 104190000    4
 104200000    4
 104210000    3
 104220000    3
 104230000    4
 104240000    2
 104250000    3
 104260000    3
 104270000    3
 104280000    6
 104290000    3
 104300000    2
 104310000    3
 104320000    3
 104330000    3
 104340000    4
 104350000    3
 104360000    3
 104370000    3
 104380000    3
 104390000    4
 104400000    3
 104410000    3
 104420000    4
 104430000    3
 104440000    4
 104450000    3
 104460000    3
 104470000    4
 104480000    3
 104490000    3
 104500000    3
 104510000    4
 104520000    4
 104530000    3
 104540000    3
 104550000    3
 104560000    5
 104570000    2
 104580000    3
 104590000    3
 104600000    3
 104610000    4
 104620000    6
 104630000    4
 104640000    3
 104650000    7
 104660000    2
 104670000    3
 104680000    2
 104690000    3
 104700000    3
 104710000    4
 104720000    3
 104730000    3
 104740000    4
 104750000    4
 104760000    3
 104770000    3
 104780000    3
 104790000    5
 104800000    2
 104810000    5
 104820000    6
 104830000    3
 104840000    3
 104850000    3
 104860000    2
 104870000    3
 104880000    3
 104890000    3
 104900000    3
 104910000    3
 104920000    4
 104930000    3
 104940000    3
 104950000    2
 104960000    2
 104970000    4
 104980000    3
 104990000    3
 105000000    4
 105010000    5
 105020000    4
 105030000    4
 105040000    6
 105050000    4
 105060000    5
 105070000    3
 105080000    4
 105090000    3
 105100000    3
 105110000    3
 105120000    2
 105130000    3
 105140000    6
 105150000    3
 105160000    6
 105170000    2
 105180000    4
 105190000    3
 105200000    2
 105210000    3
 105220000    2
 105230000    4
 105240000    5
 105250000    4
 105260000    4
 105270000    3
 105280000    6
 105290000    4
 105300000    2
 105310000    3
 105320000    7
 105330000    7
 105340000    4
 105350000    4
 105360000    3
 105370000    3
 105380000    4
 105390000    4
 105400000    5
 105410000    4
 105420000    4
 105430000    5
 105440000    2
 105450000    3
 105460000    4
 105470000    2
 105480000    9
 105490000    4
 105500000    6
 105510000    6
 105520000    5
 105530000    2
 105540000    4
 105550000    4
 105560000    3
 105570000    3
 105580000    2
 105590000    3
 105600000    3
 105610000    2
 105620000    8
 105630000    5
 105640000    5
 105650000    3
 105660000    3
 105670000    7
 105680000    3
 105690000    4
 105700000    4
 105710000    4
 105720000    3
 105730000    4
 105740000    3
 105750000    3
 105760000    3
 105770000    3
 105780000    4
 105790000    6
 105800000   11
 105810000    6
 105820000    4
 105830000    4
 105840000    3
 105850000    6
 105860000    7
 105870000    4
 105880000    5
 105890000    3
 105900000    5
 105910000    4
 105920000    6
 105930000    5
 105940000    4
 105950000   10
 105960000    3
 105970000    4
 105980000    5
 105990000    8
 106000000    5
 106010000    5
 106020000    4
 106030000    3
 106040000    3
 106050000    5
 106060000    3
 106070000    4
 106080000    8
 106090000    3
 106100000    7
 106110000    8
 106120000    6
 106130000    4
 106140000    3
 106150000    3
 106160000    5
 106170000    2
 106180000    3
 106190000    3
 106200000    3
 106210000    3
 106220000    3
 106230000    5
 106240000    3
 106250000    3
 106260000    5
 106270000    4
 106280000    3
 106290000    2
 106300000    3
 106310000    3
 106320000    4
 106330000    5
 106340000    3
 106350000    3
 106360000    2
 106370000    5
 106380000    3
 106390000    3
 106400000    3
 106410000    3
 106420000    3
 106430000    5
 106440000    2
 106450000    3
 106460000    6
 106470000    3
 106480000    2
 106490000    3
 106500000    7
 106510000    5
 106520000   10
 106530000    3
 106540000    3
 106550000    3
 106560000    6
 106570000    8
 106580000    4
 106590000    4
 106600000    4
 106610000    3
 106620000    4
 106630000    3
 106640000    3
 106650000    3
 106660000    5
 106670000    2
 106680000    2
 106690000    3
 106700000    4
 106710000    3
 106720000    3
 106730000    3
 106740000    3
 106750000    3
 106760000    3
 106770000    3
 106780000    3
 106790000    2
 106800000    3
 106810000    3
 106820000    3
 106830000    3
 106840000    3
 106850000    3
 106860000    3
 106870000    3
 106880000    3
 106890000    4
 106900000    3
 106910000    2
 106920000    3
 106930000    4
 106940000    3
 106950000    3
 106960000    2
 106970000    4
 106980000    3
 106990000    2
 107000000    3
 107010000    3
 107020000    3
 107030000    4
 107040000    3
 107050000    2
 107060000    3
 107070000    3
 107080000    4
 107090000    3
 107100000    4
 107110000    3
 107120000    4
 107130000    2
 107140000    3
 107150000    2
 107160000    3
 107170000    3
 107180000    3
 107190000    4
 107200000   10
 107210000    4
 107220000    3
 107230000    3
 107240000    3
 107250000    7
 107260000    3
 107270000    3
 107280000    5
 107290000    2
 107300000    3
 107310000    3
 107320000    4
 107330000    4
 107340000    4
 107350000    3
 107360000    6
 107370000    3
 107380000    3
 107390000    2
 107400000    3
 107410000    8
 107420000    4
 107430000    5
 107440000    7
 107450000    3
 107460000    3
 107470000    3
 107480000    4
 107490000    2
 107500000    4
 107510000    3
 107520000    2
 107530000    3
 107540000    3
 107550000    3
 107560000    5
 107570000    3
 107580000    5
 107590000    9
 107600000    2
 107610000    2
 107620000    3
 107630000    3
 107640000    4
 107650000    3
 107660000    4
 107670000    2
 107680000    2
 107690000    7
 107700000    3
 107710000    3
 107720000    4
 107730000    3
 107740000    2
 107750000    3
 107760000    3
 107770000    3
 107780000    3
 107790000    3
 107800000    3
 107810000    4
 107820000    2
 107830000    2
 107840000    5
 107850000    6
 107860000    4
 107870000    3
 107880000    3
 107890000    3
 107900000    3
 107910000    3
 107920000    3
 107930000    2
 107940000    3
 107950000    3
 107960000    3
 107970000    4
 107980000    3
 107990000    3
 108000000    3
 108010000    7
 108020000    4
 108030000    3
 108040000    5
 108050000    4
 108060000    9
 108070000    6
 108080000    5
 108090000    7
 108100000    2
 108110000    4
 108120000    3
 108130000    2
 108140000    3
 108150000    3
 108160000    3
 108170000    4
 108180000    6
 108190000    3
 108200000    4
 108210000    3
 108220000    4
 108230000    8
 108240000    6
 108250000    4
 108260000    3
 108270000    3
 108280000    3
 108290000    3
 108300000    3
 108310000    3
 108320000    3
 108330000    3
 108340000    3
 108350000    2
 108360000    3
 108370000    3
 108380000    8
 108390000    4
 108400000    4
 108410000    9
 108420000    7
 108430000    3
 108440000    4
 108450000    4
 108460000    8
 108470000    4
 108480000    5
 108490000    7
 108500000    4
 108510000    3
 108520000    6
 108530000    4
 108540000    3
 108550000    5
 108560000    3
 108570000    3
 108580000    3
 108590000    3
 108600000    2
 108610000    3
 108620000    3
 108630000    2
 108640000    5
 108650000    3
 108660000    3
 108670000    2
 108680000    3
 108690000    3
 108700000    4
 108710000    4
 108720000    4
 108730000    3
 108740000    5
 108750000    3
 108760000    4
 108770000    3
 108780000    3
 108790000    2
 108800000    3
 108810000    3
 108820000    5
 108830000    3
 108840000    3
 108850000    4
 108860000    4
 108870000    3
 108880000    5
 108890000    4
 108900000    4
 108910000    4
 108920000    4
 108930000    3
 108940000    3
 108950000    4
 108960000    7
 108970000    2
 108980000    8
 108990000    3
 109000000    3
 109010000    3
 109020000    2
 109030000    2
 109040000    3
 109050000    3
 109060000    3
 109070000    3
 109080000    3
 109090000    4
 109100000    4
 109110000    6
 109120000    3
 109130000    3
 109140000    3
 109150000    3
 109160000    3
 109170000    3
 109180000    3
 109190000    4
 109200000    3
 109210000    5
 109220000    3
 109230000    3
 109240000    3
 109250000    3
 109260000    3
 109270000    4
 109280000    5
 109290000    4
 109300000    3
 109310000    3
 109320000    2
 109330000    2
 109340000    2
 109350000    4
 109360000    4
 109370000    3
 109380000    3
 109390000    3
 109400000    3
 109410000    4
 109420000    3
 109430000    2
 109440000    2
 109450000    3
 109460000    4
 109470000    4
 109480000    4
 109490000    4
 109500000    5
 109510000    3
 109520000    2
 109530000    3
 109540000    3
 109550000    3
 109560000    3
 109570000    3
 109580000    3
 109590000    3
 109600000    3
 109610000    3
 109620000    6
 109630000    3
 109640000    2
 109650000    5
 109660000    3
 109670000    3
 109680000    3
 109690000    4
 109700000    9
 109710000    3
 109720000    4
 109730000    8
 109740000    5
 109750000    3
 109760000    4
 109770000    4
 109780000    2
 109790000    3
 109800000    4
 109810000    4
 109820000    3
 109830000    4
 109840000    3
 109850000    4
 109860000    3
 109870000    3
 109880000    2
 109890000    3
 109900000    2
 109910000    4
 109920000    3
 109930000    3
 109940000    3
 109950000    3
 109960000    5
 109970000    3
 109980000    5
 109990000    5
 110000000    3
 110010000    3
 110020000    7
 110030000    7
 110040000    2
 110050000    3
 110060000    3
 110070000    3
 110080000    3
 110090000    3
 110100000    3
 110110000    3
 110120000    5
 110130000    5
 110140000    4
 110150000    5
 110160000    5
 110170000    3
 110180000    5
 110190000    3
 110200000    5
 110210000    3
 110220000    3
 110230000    3
 110240000    5
 110250000    3
 110260000    2
 110270000    6
 110280000    2
 110290000    3
 110300000    4
 110310000    4
 110320000    2
 110330000    2
 110340000    4
 110350000    4
 110360000    4
 110370000    4
 110380000    3
 110390000    9
 110400000    6
 110410000    3
 110420000    3
 110430000    3
 110440000    6
 110450000    3
 110460000    3
 110470000    3
 110480000    4
 110490000    3
 110500000    3
 110510000    3
 110520000    3
 110530000    3
 110540000    2
 110550000    5
 110560000    4
 110570000    9
 110580000    3
 110590000    3
 110600000    3
 110610000    3
 110620000    2
 110630000    3
 110640000    3
 110650000    4
 110660000    3
 110670000    2
 110680000    3
 110690000    3
 110700000    2
 110710000    4
 110720000    4
 110730000    3
 110740000    3
 110750000    4
 110760000    3
 110770000    3
 110780000    3
 110790000    4
 110800000    3
 110810000    3
 110820000    3
 110830000    4
 110840000    2
 110850000    6
 110860000    3
 110870000    4
 110880000    3
 110890000    3
 110900000    3
 110910000    2
 110920000    3
 110930000    2
 110940000    3
 110950000    3
 110960000    2
 110970000    2
 110980000    2
 110990000    2
 111000000    2
 111010000    2
 111020000    3
 111030000    3
 111040000    3
 111050000    3
 111060000    4
 111070000    4
 111080000    3
 111090000    3
 111100000    3
 111110000    2
 111120000    3
 111130000    3
 111140000    3
 111150000    4
 111160000    5
 111170000    3
 111180000    2
 111190000    3
 111200000    3
 111210000    2
 111220000    5
 111230000    3
 111240000    3
 111250000    3
 111260000    3
 111270000    3
 111280000    3
 111290000    3
 111300000    2
 111310000    3
 111320000    3
 111330000    3
 111340000    3
 111350000    2
 111360000    3
 111370000    3
 111380000    3
 111390000    3
 111400000    4
 111410000    4
 111420000    3
 111430000    4
 111440000    3
 111450000    4
 111460000    3
 111470000    2
 111480000    3
 111490000    3
 111500000    3
 111510000    3
 111520000    3
 111530000    3
 111540000   10
 111550000    5
 111560000    4
 111570000    4
 111580000    3
 111590000    3
 111600000    4
 111610000    4
 111620000    2
 111630000    3
 111640000    3
 111650000    4
 111660000    3
 111670000    4
 111680000    3
 111690000    3
 111700000    3
 111710000    2
 111720000    2
 111730000    3
 111740000    4
 111750000    3
 111760000    3
 111770000    4
 111780000    2
 111790000    2
 111800000    3
 111810000    5
 111820000    4
 111830000    2
 111840000    3
 111850000    3
 111860000    3
 111870000    4
 111880000    2
 111890000    3
 111900000    3
 111910000    3
 111920000    3
 111930000    3
 111940000    3
 111950000    2
 111960000    3
 111970000    3
 111980000    4
 111990000    2
 112000000    3
 112010000    3
 112020000    6
 112030000    5
 112040000    3
 112050000    3
 112060000    2
 112070000    2
 112080000    3
 112090000    3
 112100000    2
 112110000    3
 112120000    2
 112130000    6
 112140000    3
 112150000    5
 112160000    2
 112170000    6
 112180000    4
 112190000    4
 112200000    3
 112210000    3
 112220000    3
 112230000    2
 112240000    3
 112250000    3
 112260000    4
 112270000    4
 112280000    3
 112290000    3
 112300000    4
 112310000    6
 112320000    4
 112330000    2
 112340000    5
 112350000    2
 112360000    4
 112370000    4
 112380000    7
 112390000    3
 112400000    3
 112410000    3
 112420000    4
 112430000    2
 112440000    5
 112450000    3
 112460000    6
 112470000    3
 112480000    3
 112490000    5
 112500000    4
 112510000    4
 112520000    4
 112530000    5
 112540000    2
 112550000    4
 112560000    2
 112570000    5
 112580000    4
 112590000    3
 112600000    4
 112610000    4
 112620000    5
 112630000    3
 112640000    4
 112650000    3
 112660000    3
 112670000    4
 112680000    3
 112690000    3
 112700000    4
 112710000    4
 112720000    4
 112730000    4
 112740000    3
 112750000    3
 112760000    3
 112770000    3
 112780000    4
 112790000    2
 112800000    3
 112810000    3
 112820000    3
 112830000    3
 112840000    4
 112850000    4
 112860000    3
 112870000    3
 112880000    4
 112890000    4
 112900000    3
 112910000    3
 112920000    3
 112930000    3
 112940000    3
 112950000    2
 112960000    3
 112970000    4
 112980000    3
 112990000    4
 113000000    3
 113010000    3
 113020000    3
 113030000    3
 113040000    3
 113050000    4
 113060000    2
 113070000    2
 113080000    2
 113090000    4
 113100000    3
 113110000    3
 113120000    4
 113130000    3
 113140000    3
 113150000    3
 113160000    3
 113170000    3
 113180000    4
 113190000    3
 113200000    3
 113210000    3
 113220000    2
 113230000    3
 113240000    3
 113250000    2
 113260000    3
 113270000    3
 113280000    3
 113290000    3
 113300000    3
 113310000    4
 113320000    3
 113330000    3
 113340000    3
 113350000    2
 113360000    4
 113370000    3
 113380000    4
 113390000    2
 113400000    2
 113410000    3
 113420000    4
 113430000    3
 113440000    3
 113450000    3
 113460000    6
 113470000    3
 113480000    6
 113490000    3
 113500000    3
 113510000    3
 113520000    3
 113530000    3
 113540000    3
 113550000    4
 113560000    4
 113570000    4
 113580000    3
 113590000    6
 113600000    3
 113610000    3
 113620000    4
 113630000    2
 113640000    3
 113650000    3
 113660000    4
 113670000    3
 113680000    4
 113690000    3
 113700000    3
 113710000    6
 113720000    5
 113730000    4
 113740000    4
 113750000    3
 113760000    3
 113770000    3
 113780000    7
 113790000    3
 113800000    6
 113810000    5
 113820000    4
 113830000    5
 113840000    3
 113850000    5
 113860000    5
 113870000    3
 113880000    4
 113890000    4
 113900000    5
 113910000    3
 113920000    4
 113930000    4
 113940000    3
 113950000    3
 113960000    6
 113970000    4
 113980000    4
 113990000    3
 114000000    4
 114010000    3
 114020000    3
 114030000    6
 114040000    3
 114050000    6
 114060000    3
 114070000    3
 114080000    4
 114090000    3
 114100000    2
 114110000    2
 114120000    3
 114130000    3
 114140000    3
 114150000    3
 114160000    3
 114170000    3
 114180000    3
 114190000    2
 114200000    3
 114210000    3
 114220000    3
 114230000    3
 114240000    2
 114250000    3
 114260000    3
 114270000    3
 114280000    4
 114290000    5
 114300000    3
 114310000    5
 114320000    3
 114330000    3
 114340000    3
 114350000    2
 114360000    3
 114370000    3
 114380000    4
 114390000    2
 114400000    2
 114410000    3
 114420000    6
 114430000    3
 114440000    2
 114450000    3
 114460000    3
 114470000    4
 114480000    3
 114490000    3
 114500000    3
 114510000    2
 114520000    4
 114530000    3
 114540000    4
 114550000    3
 114560000    5
 114570000    3
 114580000    3
 114590000    3
 114600000    3
 114610000    3
 114620000    3
 114630000    3
 114640000    3
 114650000    3
 114660000    3
 114670000    3
 114680000    2
 114690000    2
 114700000    4
 114710000    3
 114720000    3
 114730000    3
 114740000    2
 114750000    7
 114760000    5
 114770000    3
 114780000    3
 114790000    3
 114800000    3
 114810000    4
 114820000    7
 114830000    3
 114840000    3
 114850000    2
 114860000    3
 114870000    5
 114880000    5
 114890000    3
 114900000    4
 114910000    3
 114920000    3
 114930000    3
 114940000    3
 114950000    3
 114960000    3
 114970000    3
 114980000    4
 114990000    3
 115000000    2
 115010000    3
 115020000    4
 115030000    4
 115040000    3
 115050000    8
 115060000    2
 115070000    6
 115080000    3
 115090000    4
 115100000    3
 115110000    3
 115120000    3
 115130000    3
 115140000    3
 115150000    4
 115160000    3
 115170000    3
 115180000    7
 115190000    3
 115200000    3
 115210000    4
 115220000    4
 115230000    3
 115240000    2
 115250000    3
 115260000    4
 115270000    3
 115280000    5
 115290000    4
 115300000    2
 115310000    4
 115320000    2
 115330000    3
 115340000    3
 115350000    3
 115360000    3
 115370000    3
 115380000    3
 115390000    5
 115400000    4
 115410000    3
 115420000    4
 115430000    3
 115440000    3
 115450000    3
 115460000    2
 115470000    4
 115480000    3
 115490000    3
 115500000    4
 115510000    3
 115520000    2
 115530000    3
 115540000    3
 115550000    3
 115560000    2
 115570000    3
 115580000    3
 115590000    3
 115600000    3
 115610000    3
 115620000    3
 115630000    2
 115640000    3
 115650000    4
 115660000    3
 115670000    3
 115680000    4
 115690000    3
 115700000    3
 115710000    3
 115720000    3
 115730000    3
 115740000    3
 115750000    3
 115760000    3
 115770000    4
 115780000    6
 115790000    3
 115800000    3
 115810000    3
 115820000    3
 115830000    3
 115840000    4
 115850000    5
 115860000   10
 115870000    8
 115880000    4
 115890000    3
 115900000    3
 115910000    4
 115920000   17
 115930000   12
 115940000    4
 115950000    3
 115960000    4
 115970000    3
 115980000    5
 115990000    4
 116000000    5
 116010000    3
 116020000    3
 116030000    6
 116040000    3
 116050000    2
 116060000    5
 116070000    4
 116080000    3
 116090000    3
 116100000    2
 116110000    3
 116120000    4
 116130000    3
 116140000    3
 116150000    4
 116160000    3
 116170000    3
 116180000    3
 116190000    3
 116200000    5
 116210000    3
 116220000    2
 116230000    3
 116240000    3
 116250000    3
 116260000    3
 116270000    2
 116280000    2
 116290000    3
 116300000    4
 116310000    3
 116320000    3
 116330000    3
 116340000    3
 116350000    3
 116360000    5
 116370000    4
 116380000    3
 116390000    7
 116400000    3
 116410000    3
 116420000    3
 116430000    3
 116440000    2
 116450000    4
 116460000    3
 116470000    3
 116480000    4
 116490000    4
 116500000    3
 116510000    5
 116520000    3
 116530000    4
 116540000    6
 116550000    3
 116560000    3
 116570000    3
 116580000    2
 116590000    3
 116600000    2
 116610000    3
 116620000    3
 116630000    4
 116640000    4
 116650000    3
 116660000    2
 116670000    5
 116680000    3
 116690000    3
 116700000    4
 116710000    2
 116720000    3
 116730000    3
 116740000    4
 116750000    4
 116760000    3
 116770000    2
 116780000    2
 116790000    3
 116800000    3
 116810000    4
 116820000    4
 116830000    3
 116840000    3
 116850000    2
 116860000    3
 116870000    3
 116880000    2
 116890000    3
 116900000    3
 116910000    2
 116920000    3
 116930000    2
 116940000    6
 116950000    2
 116960000    3
 116970000    4
 116980000    4
 116990000    3
 117000000    3
 117010000    4
 117020000    3
 117030000    4
 117040000    3
 117050000    3
 117060000    3
 117070000    4
 117080000    3
 117090000    5
 117100000    2
 117110000    3
 117120000    2
 117130000    3
 117140000    4
 117150000    3
 117160000    3
 117170000    3
 117180000    4
 117190000    2
 117200000    3
 117210000    3
 117220000    3
 117230000    4
 117240000    2
 117250000    3
 117260000    3
 117270000    4
 117280000    3
 117290000    4
 117300000    3
 117310000    3
 117320000    3
 117330000    3
 117340000    3
 117350000    2
 117360000    3
 117370000    3
 117380000    4
 117390000   14
 117400000   14
 117410000    6
 117420000    4
 117430000    3
 117440000    3
 117450000    4
 117460000    5
 117470000    3
 117480000    3
 117490000    5
 117500000    3
 117510000    3
 117520000    3
 117530000    3
 117540000    2
 117550000    3
 117560000    3
 117570000    3
 117580000    3
 117590000    3
 117600000    6
 117610000    5
 117620000    3
 117630000    3
 117640000    7
 117650000    3
 117660000    3
 117670000    3
 117680000    3
 117690000    4
 117700000    3
 117710000    3
 117720000    2
 117730000    3
 117740000    2
 117750000    4
 117760000    4
 117770000    4
 117780000    3
 117790000    4
 117800000    3
 117810000    3
 117820000    5
 117830000    3
 117840000    3
 117850000    4
 117860000    3
 117870000    3
 117880000    3
 117890000    5
 117900000    2
 117910000    4
 117920000    4
 117930000    4
 117940000    3
 117950000    2
 117960000    3
 117970000    2
 117980000    3
 117990000    4
 118000000    3
 118010000    3
 118020000    4
 118030000    4
 118040000    3
 118050000    2
 118060000    2
 118070000    2
 118080000    2
 118090000    4
 118100000    5
 118110000    4
 118120000    3
 118130000    3
 118140000    2
 118150000    3
 118160000    2
 118170000    3
 118180000    3
 118190000    3
 118200000    2
 118210000    2
 118220000    3
 118230000    3
 118240000    3
 118250000    3
 118260000    3
 118270000    4
 118280000    3
 118290000    2
 118300000    2
 118310000    3
 118320000    3
 118330000    4
 118340000    5
 118350000    7
 118360000    3
 118370000    9
 118380000    3
 118390000    3
 118400000    5
 118410000    4
 118420000    3
 118430000    5
 118440000    6
 118450000    3
 118460000    2
 118470000    3
 118480000    2
 118490000    5
 118500000    3
 118510000    3
 118520000    3
 118530000    3
 118540000    2
 118550000    3
 118560000    3
 118570000    3
 118580000    4
 118590000    3
 118600000    3
 118610000    3
 118620000    3
 118630000    3
 118640000    3
 118650000    2
 118660000    3
 118670000    3
 118680000    3
 118690000    3
 118700000    2
 118710000    3
 118720000    5
 118730000    3
 118740000    5
 118750000    3
 118760000    2
 118770000    2
 118780000    3
 118790000    3
 118800000    3
 118810000    4
 118820000    3
 118830000    2
 118840000    3
 118850000    6
 118860000    3
 118870000    3
 118880000    3
 118890000    3
 118900000    3
 118910000    5
 118920000    2
 118930000    3
 118940000    3
 118950000    3
 118960000    3
 118970000    3
 118980000    4
 118990000    4
 119000000    3
 119010000    3
 119020000    2
 119030000    3
 119040000    3
 119050000    4
 119060000    3
 119070000    2
 119080000    3
 119090000    3
 119100000    2
 119110000    2
 119120000    4
 119130000    3
 119140000    3
 119150000    3
 119160000    3
 119170000   10
 119180000    3
 119190000    3
 119200000    4
 119210000    4
 119220000    3
 119230000    3
 119240000    3
 119250000    3
 119260000    3
 119270000    3
 119280000    3
 119290000    4
 119300000    4
 119310000    3
 119320000    2
 119330000    4
 119340000    4
 119350000    3
 119360000    3
 119370000    2
 119380000    2
 119390000    4
 119400000    4
 119410000    2
 119420000    3
 119430000    4
 119440000    3
 119450000    3
 119460000    3
 119470000    7
 119480000    4
 119490000    5
 119500000    3
 119510000    4
 119520000    3
 119530000    2
 119540000    2
 119550000    3
 119560000    3
 119570000    5
 119580000    3
 119590000    2
 119600000    3
 119610000    3
 119620000    3
 119630000    2
 119640000    4
 119650000    3
 119660000    3
 119670000    5
 119680000    4
 119690000    3
 119700000    2
 119710000    5
 119720000    4
 119730000    5
 119740000    2
 119750000    2
 119760000    3
 119770000    2
 119780000    3
 119790000    4
 119800000    3
 119810000    3
 119820000    3
 119830000    4
 119840000    4
 119850000    3
 119860000    3
 119870000    3
 119880000    3
 119890000    6
 119900000    3
 119910000    7
 119920000    2
 119930000    5
 119940000    3
 119950000    3
 119960000    5
 119970000    3
 119980000    3
 119990000    2
 120000000    3
 120010000    4
 120020000    4
 120030000    3
 120040000    5
 120050000    3
 120060000    4
 120070000    5
 120080000    5
 120090000    3
 120100000    3
 120110000    3
 120120000    5
 120130000    5
 120140000    3
 120150000    2
 120160000    5
 120170000    2
 120180000    2
 120190000    4
 120200000    3
 120210000    2
 120220000    3
 120230000    2
 120240000    6
 120250000    5
 120260000    2
 120270000    3
 120280000    2
 120290000    4
 120300000    3
 120310000    4
 120320000    3
 120330000    4
 120340000    2
 120350000    2
 120360000    3
 120370000    3
 120380000    3
 120390000    4
 120400000    3
 120410000    2
 120420000    3
 120430000    4
 120440000    5
 120450000    3
 120460000    4
 120470000    4
 120480000    5
 120490000    6
 120500000    4
 120510000    3
 120520000    3
 120530000    5
 120540000    2
 120550000    5
 120560000    3
 120570000    4
 120580000    4
 120590000    5
 120600000    2
 120610000    3
 120620000    3
 120630000    3
 120640000    3
 120650000    3
 120660000    3
 120670000    3
 120680000    5
 120690000    5
 120700000    3
 120710000    4
 120720000    2
 120730000    2
 120740000    3
 120750000    3
 120760000    4
 120770000    3
 120780000    4
 120790000    3
 120800000    5
 120810000    4
 120820000    3
 120830000    3
 120840000    3
 120850000    4
 120860000    4
 120870000    4
 120880000    3
 120890000    3
 120900000    2
 120910000    5
 120920000    3
 120930000    4
 120940000    4
 120950000    3
 120960000    3
 120970000    3
 120980000    4
 120990000    3
 121000000    3
 121010000    2
 121020000    4
 121030000    5
 121040000    3
 121050000    4
 121060000    2
 121070000    3
 121080000    6
 121090000    7
 121100000    3
 121110000    2
 121120000    3
 121130000    4
 121140000    3
 121150000    2
 121160000    2
 121170000    3
 121180000    4
 121190000    6
 121200000    4
 121210000    4
 121220000    3
 121230000    3
 121240000    3
 121250000    5
 121260000    7
 121270000    3
 121280000    3
 121290000    2
 121300000    3
 121310000    4
 121320000    4
 121330000    3
 121340000    5
 121350000    3
 121360000    3
 121370000    3
 121380000    4
 121390000    4
 121400000    2
 121410000    5
 121420000    9
 121430000    6
 121440000    3
 121450000    3
 121460000    5
 121470000    4
 121480000    5
 121490000    4
 121500000    3
 121510000    3
 121520000    4
 121530000    3
 121540000    7
 121550000    5
 121560000    3
 121570000   10
 121580000    9
 121590000    9
 121600000    4
 121610000    3
 121620000    3
 121630000    2
 121640000    5
 121650000    3
 121660000    5
 121670000    3
 121680000    5
 121690000    4
 121700000    3
 121710000    4
 121720000   12
 121730000   12
 121740000   10
 121750000   14
 121760000    3
 121770000    4
 121780000    4
 121790000    3
 121800000    3
 121810000    3
 121820000    6
 121830000    3
 121840000    3
 121850000    4
 121860000    4
 121870000    3
 121880000    4
 121890000    4
 121900000    3
 121910000    3
 121920000    5
 121930000    3
 121940000    4
 121950000    3
 121960000    3
 121970000    2
 121980000    3
 121990000    3
 122000000    3
 122010000    4
 122020000    3
 122030000    4
 122040000    9
 122050000    9
 122060000    4
 122070000    4
 122080000    4
 122090000    3
 122100000    4
 122110000    3
 122120000    3
 122130000    4
 122140000    3
 122150000    5
 122160000    3
 122170000    4
 122180000    3
 122190000    3
 122200000    6
 122210000    3
 122220000    4
 122230000    3
 122240000    3
 122250000    3
 122260000    4
 122270000    5
 122280000    3
 122290000    3
 122300000    2
 122310000    4
 122320000    4
 122330000    4
 122340000    5
 122350000    4
 122360000    3
 122370000    3
 122380000    3
 122390000    3
 122400000    3
 122410000    2
 122420000    3
 122430000    4
 122440000    3
 122450000    3
 122460000    2
 122470000    3
 122480000    4
 122490000    3
 122500000    2
 122510000    2
 122520000    3
 122530000    3
 122540000    4
 122550000    4
 122560000    6
 122570000    7
 122580000    6
 122590000    4
 122600000    4
 122610000    4
 122620000    5
 122630000    4
 122640000    5
 122650000    5
 122660000    2
 122670000    3
 122680000    3
 122690000    4
 122700000    4
 122710000    3
 122720000    3
 122730000    5
 122740000    5
 122750000    4
 122760000    4
 122770000    4
 122780000    4
 122790000    3
 122800000    5
 122810000    3
 122820000    3
 122830000    2
 122840000    2
 122850000    2
 122860000    4
 122870000    3
 122880000    4
 122890000    4
 122900000    5
 122910000    3
 122920000    3
 122930000    3
 122940000    3
 122950000    5
 122960000    3
 122970000    2
 122980000    3
 122990000    2
 123000000    3
 123010000    2
 123020000    2
 123030000    2
 123040000    3
 123050000    3
 123060000    6
 123070000    3
 123080000    3
 123090000    4
 123100000    2
 123110000    4
 123120000    3
 123130000    8
 123140000    6
 123150000    3
 123160000    3
 123170000    3
 123180000    6
 123190000    7
 123200000    5
 123210000    5
 123220000    3
 123230000    2
 123240000    4
 123250000    4
 123260000    3
 123270000   10
 123280000    3
 123290000    7
 123300000    3
 123310000    2
 123320000    5
 123330000    4
 123340000    5
 123350000    2
 123360000    3
 123370000    3
 123380000    3
 123390000    3
 123400000    4
 123410000    2
 123420000    4
 123430000    3
 123440000    2
 123450000    3
 123460000    2
 123470000    3
 123480000    4
 123490000    3
 123500000    2
 123510000    3
 123520000    3
 123530000    3
 123540000    2
 123550000    6
 123560000    3
 123570000    3
 123580000    5
 123590000    3
 123600000    4
 123610000    3
 123620000    3
 123630000    5
 123640000    2
 123650000    4
 123660000    3
 123670000    3
 123680000    3
 123690000    3
 123700000    3
 123710000    3
 123720000    3
 123730000    2
 123740000    6
 123750000    5
 123760000    3
 123770000    2
 123780000    3
 123790000    6
 123800000    7
 123810000    3
 123820000    3
 123830000    3
 123840000    4
 123850000    3
 123860000   11
 123870000    4
 123880000    7
 123890000    3
 123900000    3
 123910000    3
 123920000    4
 123930000    3
 123940000    3
 123950000    8
 123960000    5
 123970000    2
 123980000    4
 123990000    3
 124000000    3
 124010000    4
 124020000    3
 124030000    4
 124040000    3
 124050000    4
 124060000    3
 124070000    7
 124080000    5
 124090000    3
 124100000    4
 124110000    5
 124120000    4
 124130000    3
 124140000    3
 124150000    4
 124160000    3
 124170000    2
 124180000    2
 124190000    3
 124200000    3
 124210000    3
 124220000    2
 124230000    2
 124240000    4
 124250000    4
 124260000    8
 124270000    4
 124280000    3
 124290000    3
 124300000    4
 124310000    8
 124320000   10
 124330000    3
 124340000    3
 124350000    2
 124360000    2
 124370000    3
 124380000    7
 124390000    4
 124400000    4
 124410000    3
 124420000    3
 124430000    3
 124440000    2
 124450000    3
 124460000    3
 124470000    2
 124480000    3
 124490000    3
 124500000    3
 124510000    4
 124520000    3
 124530000    3
 124540000    3
 124550000    3
 124560000    3
 124570000    4
 124580000    3
 124590000    2
 124600000    4
 124610000    3
 124620000    5
 124630000    4
 124640000    3
 124650000    3
 124660000    4
 124670000    2
 124680000    5
 124690000    3
 124700000    5
 124710000    3
 124720000    3
 124730000    3
 124740000    3
 124750000    4
 124760000    3
 124770000    3
 124780000    4
 124790000    3
 124800000    3
 124810000    2
 124820000    3
 124830000    3
 124840000    2
 124850000    3
 124860000    7
 124870000    4
 124880000    5
 124890000    3
 124900000    3
 124910000    4
 124920000    3
 124930000    3
 124940000    3
 124950000    5
 124960000    4
 124970000    4
 124980000    5
 124990000    3
 125000000    2
 125010000    2
 125020000    3
 125030000    3
 125040000    5
 125050000    2
 125060000    2
 125070000    3
 125080000    3
 125090000    2
 125100000    3
 125110000    3
 125120000    3
 125130000    3
 125140000    8
 125150000    9
 125160000    4
 125170000    3
 125180000    2
 125190000    5
 125200000    2
 125210000    6
 125220000    3
 125230000    3
 125240000    5
 125250000    3
 125260000    7
 125270000    3
 125280000    4
 125290000    3
 125300000    3
 125310000    4
 125320000    3
 125330000    3
 125340000    3
 125350000    8
 125360000    2
 125370000    3
 125380000    3
 125390000    2
 125400000    4
 125410000    5
 125420000    3
 125430000    4
 125440000    2
 125450000    4
 125460000    3
 125470000    3
 125480000    3
 125490000    3
 125500000    3
 125510000    2
 125520000    3
 125530000    3
 125540000    2
 125550000    4
 125560000    2
 125570000    3
 125580000    3
 125590000    3
 125600000    3
 125610000    3
 125620000    3
 125630000    3
 125640000    3
 125650000    3
 125660000    3
 125670000    4
 125680000    3
 125690000    3
 125700000    2
 125710000    3
 125720000    5
 125730000    3
 125740000    3
 125750000    3
 125760000    4
 125770000    3
 125780000    5
 125790000    3
 125800000    2
 125810000    3
 125820000    3
 125830000    2
 125840000    2
 125850000    4
 125860000    3
 125870000    5
 125880000    3
 125890000    3
 125900000    3
 125910000    3
 125920000    4
 125930000    5
 125940000    3
 125950000    3
 125960000    3
 125970000    3
 125980000    2
 125990000    3
 126000000    3
 126010000    4
 126020000    4
 126030000    3
 126040000    4
 126050000    3
 126060000    4
 126070000    2
 126080000    2
 126090000    4
 126100000    4
 126110000    3
 126120000    3
 126130000   11
 126140000    4
 126150000    4
 126160000    3
 126170000    3
 126180000    3
 126190000    4
 126200000    5
 126210000    6
 126220000    3
 126230000    3
 126240000    3
 126250000    3
 126260000    5
 126270000    9
 126280000    4
 126290000    3
 126300000    3
 126310000    4
 126320000    3
 126330000    2
 126340000    5
 126350000    3
 126360000    4
 126370000    2
 126380000    3
 126390000    3
 126400000    3
 126410000    3
 126420000    2
 126430000    3
 126440000    3
 126450000    2
 126460000    4
 126470000    4
 126480000    3
 126490000    3
 126500000    3
 126510000    4
 126520000    4
 126530000    3
 126540000    4
 126550000    3
 126560000    3
 126570000    3
 126580000    3
 126590000    2
 126600000    3
 126610000    3
 126620000    2
 126630000    3
 126640000    2
 126650000    4
 126660000    5
 126670000    3
 126680000    3
 126690000    2
 126700000    4
 126710000    3
 126720000    2
 126730000    3
 126740000    4
 126750000    4
 126760000    3
 126770000    3
 126780000    3
 126790000    3
 126800000    3
 126810000    2
 126820000    2
 126830000    3
 126840000    4
 126850000    2
 126860000    3
 126870000    2
 126880000    3
 126890000    4
 126900000    5
 126910000    3
 126920000    3
 126930000    2
 126940000    3
 126950000    4
 126960000    3
 126970000    4
 126980000    3
 126990000    3
 127000000    3
 127010000    3
 127020000    3
 127030000    4
 127040000    4
 127050000    3
 127060000    4
 127070000    3
 127080000    3
 127090000    5
 127100000    3
 127110000    3
 127120000    5
 127130000    3
 127140000    3
 127150000    3
 127160000    3
 127170000    3
 127180000    2
 127190000    3
 127200000    3
 127210000    3
 127220000    4
 127230000    4
 127240000    6
 127250000    3
 127260000    3
 127270000    2
 127280000    3
 127290000    3
 127300000    4
 127310000    3
 127320000    3
 127330000    3
 127340000    4
 127350000    3
 127360000    4
 127370000    2
 127380000    3
 127390000    3
 127400000    3
 127410000    4
 127420000    3
 127430000    4
 127440000    4
 127450000    5
 127460000    3
 127470000    3
 127480000    3
 127490000    3
 127500000    4
 127510000    3
 127520000    3
 127530000    3
 127540000    3
 127550000    3
 127560000    2
 127570000    3
 127580000    5
 127590000    2
 127600000    3
 127610000    2
 127620000    3
 127630000    2
 127640000    8
 127650000    2
 127660000    4
 127670000    3
 127680000    2
 127690000    3
 127700000    4
 127710000    3
 127720000    2
 127730000    3
 127740000    2
 127750000    3
 127760000    3
 127770000    3
 127780000    3
 127790000    5
 127800000    4
 127810000    5
 127820000    3
 127830000    4
 127840000    3
 127850000    5
 127860000    2
 127870000    4
 127880000    3
 127890000    3
 127900000    3
 127910000    7
 127920000    3
 127930000    6
 127940000    3
 127950000    4
 127960000    3
 127970000    3
 127980000    2
 127990000    3
 128000000    3
 128010000    3
 128020000    3
 128030000    3
 128040000    4
 128050000    3
 128060000    3
 128070000    3
 128080000    4
 128090000    3
 128100000    2
 128110000    2
 128120000    3
 128130000    2
 128140000    3
 128150000    3
 128160000    3
 128170000    3
 128180000    5
 128190000    2
 128200000    3
 128210000    4
 128220000    3
 128230000    3
 128240000    3
 128250000    3
 128260000    2
 128270000    3
 128280000    4
 128290000    3
 128300000    3
 128310000    3
 128320000    3
 128330000    3
 128340000    3
 128350000    3
 128360000    3
 128370000    2
 128380000    3
 128390000    2
 128400000    3
 128410000    3
 128420000    4
 128430000    3
 128440000    4
 128450000    3
 128460000    3
 128470000    6
 128480000    3
 128490000    3
 128500000    4
 128510000    3
 128520000    3
 128530000    4
 128540000    3
 128550000    3
 128560000    3
 128570000    2
 128580000   10
 128590000    3
 128600000    4
 128610000    5
 128620000    2
 128630000    6
 128640000    5
 128650000    2
 128660000    3
 128670000    4
 128680000    2
 128690000    8
 128700000    6
 128710000    3
 128720000    3
 128730000    3
 128740000    3
 128750000    3
 128760000    2
 128770000    4
 128780000    3
 128790000    4
 128800000    3
 128810000    3
 128820000    3
 128830000    3
 128840000    3
 128850000    4
 128860000    3
 128870000    7
 128880000    6
 128890000    5
 128900000    4
 128910000    3
 128920000    4
 128930000    2
 128940000    3
 128950000    2
 128960000    3
 128970000    4
 128980000    2
 128990000    3
 129000000    4
 129010000    4
 129020000    3
 129030000    3
 129040000    9
 129050000    3
 129060000    3
 129070000    3
 129080000    3
 129090000    6
 129100000    4
 129110000    3
 129120000    3
 129130000    3
 129140000    3
 129150000    5
 129160000    8
 129170000    3
 129180000    5
 129190000    2
 129200000    4
 129210000    4
 129220000    4
 129230000    5
 129240000    3
 129250000    4
 129260000    4
 129270000    5
 129280000    5
 129290000    3
 129300000    4
 129310000    3
 129320000    4
 129330000    5
 129340000    3
 129350000    3
 129360000    3
 129370000    4
 129380000    3
 129390000    3
 129400000    4
 129410000    3
 129420000    3
 129430000    3
 129440000    3
 129450000    4
 129460000    4
 129470000    2
 129480000    2
 129490000    3
 129500000    3
 129510000    3
 129520000    4
 129530000    3
 129540000    3
 129550000    3
 129560000    4
 129570000    3
 129580000    3
 129590000    3
 129600000    3
 129610000    3
 129620000    3
 129630000    4
 129640000    2
 129650000    3
 129660000    6
 129670000    4
 129680000    5
 129690000    3
 129700000    3
 129710000    3
 129720000    3
 129730000    3
 129740000    3
 129750000    3
 129760000    4
 129770000    4
 129780000    3
 129790000    3
 129800000    2
 129810000    3
 129820000    3
 129830000    3
 129840000    7
 129850000    4
 129860000    3
 129870000    3
 129880000    3
 129890000    6
 129900000    3
 129910000    3
 129920000    2
 129930000    4
 129940000    4
 129950000    3
 129960000    2
 129970000    3
 129980000    2
 129990000    3
 130000000    2
 130010000    3
 130020000    4
 130030000    3
 130040000    3
 130050000    3
 130060000    2
 130070000    3
 130080000    4
 130090000    3
 130100000    3
 130110000    9
 130120000    3
 130130000    3
 130140000    3
 130150000    3
 130160000    3
 130170000    3
 130180000    3
 130190000    3
 130200000    4
 130210000    3
 130220000    5
 130230000    3
 130240000    3
 130250000    4
 130260000    2
 130270000    5
 130280000    3
 130290000    9
 130300000    3
 130310000    4
 130320000    2
 130330000    3
 130340000    3
 130350000    3
 130360000    3
 130370000    3
 130380000    3
 130390000    2
 130400000    4
 130410000    3
 130420000    3
 130430000    4
 130440000    3
 130450000    5
 130460000    2
 130470000    3
 130480000    3
 130490000    2
 130500000    5
 130510000    5
 130520000    4
 130530000    3
 130540000    2
 130550000    3
 130560000    5
 130570000    2
 130580000    3
 130590000    3
 130600000    6
 130610000    3
 130620000    2
 130630000    2
 130640000    2
 130650000    2
 130660000    2
 130670000    3
 130680000    3
 130690000    3
 130700000    3
 130710000    4
 130720000    3
 130730000    6
 130740000    4
 130750000    3
 130760000    4
 130770000    3
 130780000    5
 130790000    4
 130800000    5
 130810000    3
 130820000    3
 130830000    2
 130840000    3
 130850000    6
 130860000    4
 130870000    5
 130880000    2
 130890000    5
 130900000    2
 130910000    3
 130920000    3
 130930000    3
 130940000    4
 130950000    3
 130960000    3
 130970000    3
 130980000    4
 130990000    3
 131000000    3
 131010000    3
 131020000    4
 131030000    2
 131040000    2
 131050000    4
 131060000    4
 131070000    2
 131080000    4
 131090000    3
 131100000    2
 131110000    3
 131120000    5
 131130000    3
 131140000    3
 131150000    2
 131160000    2
 131170000    3
 131180000    3
 131190000    6
 131200000    6
 131210000    6
 131220000    2
 131230000    3
 131240000    3
 131250000    3
 131260000    3
 131270000    3
 131280000    3
 131290000    4
 131300000    2
 131310000    2
 131320000    2
 131330000    2
 131340000    3
 131350000    3
 131360000    3
 131370000    3
 131380000    3
 131390000    3
 131400000    4
 131410000    3
 131420000    3
 131430000    3
 131440000    4
 131450000    3
 131460000    3
 131470000    2
 131480000    3
 131490000    3
 131500000    3
 131510000    3
 131520000    6
 131530000    4
 131540000    4
 131550000    5
 131560000    3
 131570000    4
 131580000    4
 131590000    3
 131600000    5
 131610000    3
 131620000    3
 131630000    2
 131640000    5
 131650000    3
 131660000    3
 131670000    4
 131680000    3
 131690000    3
 131700000    3
 131710000    3
 131720000    4
 131730000    3
 131740000    3
 131750000    2
 131760000    5
 131770000    3
 131780000    3
 131790000    3
 131800000    3
 131810000    3
 131820000    3
 131830000    3
 131840000    2
 131850000    3
 131860000    3
 131870000    3
 131880000    3
 131890000    6
 131900000    2
 131910000    2
 131920000    3
 131930000    2
 131940000    2
 131950000    5
 131960000    3
 131970000    3
 131980000    3
 131990000    2
 132000000    2
 132010000    3
 132020000    3
 132030000    2
 132040000    2
 132050000    3
 132060000    2
 132070000    3
 132080000    4
 132090000    3
 132100000    3
 132110000    3
 132120000    4
 132130000    4
 132140000    2
 132150000    4
 132160000    4
 132170000    3
 132180000    2
 132190000    3
 132200000    6
 132210000    3
 132220000    5
 132230000    3
 132240000    4
 132250000    4
 132260000    3
 132270000    3
 132280000    3
 132290000    2
 132300000    4
 132310000    3
 132320000    3
 132330000    4
 132340000    4
 132350000    8
 132360000    3
 132370000    2
 132380000    5
 132390000    3
 132400000    6
 132410000    5
 132420000    2
 132430000    9
 132440000    4
 132450000    4
 132460000    4
 132470000    7
 132480000    4
 132490000    3
 132500000    3
 132510000    3
 132520000    2
 132530000    3
 132540000    2
 132550000    3
 132560000    3
 132570000    3
 132580000    4
 132590000    3
 132600000    5
 132610000    3
 132620000    3
 132630000    3
 132640000    7
 132650000    3
 132660000    5
 132670000    3
 132680000    4
 132690000    4
 132700000    5
 132710000    5
 132720000    3
 132730000    4
 132740000    5
 132750000    4
 132760000    4
 132770000    3
 132780000    5
 132790000    7
 132800000    4
 132810000    2
 132820000    3
 132830000    5
 132840000    3
 132850000    3
 132860000    4
 132870000    3
 132880000    5
 132890000    2
 132900000    3
 132910000    6
 132920000    4
 132930000    3
 132940000    6
 132950000    3
 132960000    4
 132970000    4
 132980000    3
 132990000    3
 133000000    4
 133010000    3
 133020000    3
 133030000    4
 133040000    5
 133050000    2
 133060000    4
 133070000    4
 133080000    5
 133090000    4
 133100000    3
 133110000    3
 133120000    3
 133130000    3
 133140000    3
 133150000    4
 133160000    3
 133170000    2
 133180000    2
 133190000    2
 133200000    3
 133210000    3
 133220000    3
 133230000    3
 133240000    4
 133250000    3
 133260000    2
 133270000    3
 133280000    3
 133290000    3
 133300000    3
 133310000    3
 133320000    4
 133330000    3
 133340000    3
 133350000    2
 133360000    3
 133370000    5
 133380000    7
 133390000    4
 133400000    3
 133410000    2
 133420000    3
 133430000    2
 133440000    3
 133450000    3
 133460000    2
 133470000    3
 133480000    4
 133490000    2
 133500000    2
 133510000    3
 133520000    4
 133530000    4
 133540000    4
 133550000    2
 133560000    3
 133570000    3
 133580000    3
 133590000    3
 133600000    4
 133610000    2
 133620000    3
 133630000    4
 133640000    3
 133650000    2
 133660000    3
 133670000    4
 133680000    3
 133690000    2
 133700000    3
 133710000    3
 133720000    5
 133730000    5
 133740000    5
 133750000    3
 133760000    4
 133770000    3
 133780000    3
 133790000    3
 133800000    3
 133810000    5
 133820000    7
 133830000    3
 133840000    3
 133850000    3
 133860000    2
 133870000    3
 133880000    3
 133890000    3
 133900000    3
 133910000    2
 133920000    3
 133930000    2
 133940000    4
 133950000    4
 133960000    3
 133970000    3
 133980000    3
 133990000    3
 134000000    3
 134010000    4
 134020000    3
 134030000    4
 134040000    3
 134050000    3
 134060000    3
 134070000    3
 134080000    4
 134090000    3
 134100000    2
 134110000    3
 134120000    3
 134130000    3
 134140000    5
 134150000    2
 134160000    3
 134170000    3
 134180000    4
 134190000    3
 134200000    4
 134210000    3
 134220000    2
 134230000    5
 134240000    3
 134250000    4
 134260000    5
 134270000    2
 134280000    3
 134290000    3
 134300000    3
 134310000    3
 134320000    5
 134330000    5
 134340000    4
 134350000    4
 134360000    5
 134370000    3
 134380000    3
 134390000    3
 134400000    3
 134410000    5
 134420000    4
 134430000    4
 134440000    4
 134450000    3
 134460000    4
 134470000    4
 134480000    3
 134490000    3
 134500000    4
 134510000    3
 134520000    3
 134530000    4
 134540000    3
 134550000    4
 134560000    2
 134570000    5
 134580000    3
 134590000    3
 134600000    3
 134610000    3
 134620000    4
 134630000    5
 134640000    7
 134650000    3
 134660000    3
 134670000    4
 134680000    4
 134690000    4
 134700000    2
 134710000    4
 134720000    3
 134730000    2
 134740000    2
 134750000    3
 134760000    5
 134770000    2
 134780000    3
 134790000    3
 134800000    3
 134810000    5
 134820000    3
 134830000    4
 134840000    6
 134850000    3
 134860000    2
 134870000    2
 134880000    3
 134890000    2
 134900000    6
 134910000    3
 134920000    3
 134930000    3
 134940000    3
 134950000    3
 134960000    3
 134970000    2
 134980000    2
 134990000    3
 135000000    3
 135010000    2
 135020000    2
 135030000    3
 135040000    2
 135050000    3
 135060000    3
 135070000    2
 135080000    4
 135090000    4
 135100000    5
 135110000    2
 135120000    4
 135130000    3
 135140000    3
 135150000    2
 135160000    2
 135170000    4
 135180000    3
 135190000    5
 135200000    2
 135210000    5
 135220000    5
 135230000    3
 135240000    3
 135250000    2
 135260000    3
 135270000    7
 135280000    4
 135290000    2
 135300000    2
 135310000    3
 135320000    5
 135330000    2
 135340000    2
 135350000    5
 135360000    3
 135370000    3
 135380000    5
 135390000    7
 135400000    2
 135410000    2
 135420000    3
 135430000    3
 135440000    3
 135450000    3
 135460000    4
 135470000    3
 135480000    3
 135490000    2
 135500000    3
 135510000    3
 135520000    4
 135530000    3
 135540000    3
 135550000    3
 135560000    3
 135570000    3
 135580000    3
 135590000    3
 135600000    3
 135610000    4
 135620000    3
 135630000    3
 135640000    2
 135650000    3
 135660000    3
 135670000    4
 135680000    3
 135690000    3
 135700000    3
 135710000    3
 135720000    5
 135730000    2
 135740000    5
 135750000    4
 135760000    3
 135770000    5
 135780000    3
 135790000    4
 135800000    4
 135810000    3
 135820000    4
 135830000    3
 135840000    4
 135850000    3
 135860000    7
 135870000    2
 135880000    5
 135890000    2
 135900000    5
 135910000    4
 135920000    3
 135930000   12
 135940000    6
 135950000    3
 135960000    3
 135970000    3
 135980000    3
 135990000    3
 136000000    3
 136010000    3
 136020000    3
 136030000    5
 136040000    3
 136050000    4
 136060000    3
 136070000    2
 136080000    3
 136090000    4
 136100000    3
 136110000    3
 136120000    2
 136130000    3
 136140000    3
 136150000    3
 136160000    3
 136170000    3
 136180000    3
 136190000    3
 136200000    3
 136210000    5
 136220000    3
 136230000    4
 136240000    3
 136250000    3
 136260000    3
 136270000    3
 136280000    3
 136290000    3
 136300000    3
 136310000    2
 136320000    4
 136330000    2
 136340000    4
 136350000    5
 136360000    4
 136370000    4
 136380000    3
 136390000    2
 136400000    3
 136410000    3
 136420000    3
 136430000    2
 136440000    3
 136450000    3
 136460000    3
 136470000    5
 136480000    3
 136490000    4
 136500000    5
 136510000    3
 136520000    6
 136530000    4
 136540000    3
 136550000    5
 136560000    5
 136570000    4
 136580000    2
 136590000    3
 136600000    2
 136610000    3
 136620000    5
 136630000   10
 136640000    5
 136650000    3
 136660000    3
 136670000    4
 136680000    3
 136690000    3
 136700000    2
 136710000    6
 136720000    5
 136730000    4
 136740000    6
 136750000    3
 136760000    2
 136770000    2
 136780000    3
 136790000    3
 136800000    4
 136810000    3
 136820000    4
 136830000    4
 136840000    3
 136850000    6
 136860000    4
 136870000    3
 136880000    3
 136890000    6
 136900000    3
 136910000    4
 136920000    5
 136930000    3
 136940000    3
 136950000    3
 136960000    3
 136970000    4
 136980000    3
 136990000    3
 137000000    3
 137010000    3
 137020000    3
 137030000    4
 137040000    3
 137050000    2
 137060000    4
 137070000    4
 137080000    6
 137090000    4
 137100000    2
 137110000    3
 137120000    3
 137130000    5
 137140000    7
 137150000    3
 137160000    6
 137170000    3
 137180000    2
 137190000    3
 137200000    3
 137210000    3
 137220000    4
 137230000    3
 137240000    3
 137250000    2
 137260000    5
 137270000    2
 137280000    5
 137290000    5
 137300000    9
 137310000    6
 137320000    5
 137330000    3
 137340000    3
 137350000    6
 137360000    3
 137370000    4
 137380000    3
 137390000    3
 137400000    4
 137410000    2
 137420000    2
 137430000    4
 137440000    2
 137450000    7
 137460000    4
 137470000    3
 137480000    7
 137490000    3
 137500000    3
 137510000    4
 137520000    4
 137530000    3
 137540000    2
 137550000    4
 137560000    3
 137570000    3
 137580000    3
 137590000    4
 137600000    4
 137610000    3
 137620000    4
 137630000    6
 137640000    3
 137650000    4
 137660000    4
 137670000    3
 137680000    4
 137690000    3
 137700000    5
 137710000    3
 137720000    2
 137730000    2
 137740000    3
 137750000    2
 137760000    4
 137770000    3
 137780000    2
 137790000    3
 137800000    6
 137810000    3
 137820000    3
 137830000    3
 137840000    3
 137850000    5
 137860000    3
 137870000    5
 137880000    3
 137890000    2
 137900000    5
 137910000    4
 137920000    2
 137930000    3
 137940000    3
 137950000    6
 137960000    6
 137970000    6
 137980000    3
 137990000    3
 138000000    3
 138010000    3
 138020000    3
 138030000    4
 138040000    3
 138050000    3
 138060000    3
 138070000    5
 138080000    3
 138090000    8
 138100000    4
 138110000    3
 138120000    4
 138130000    3
 138140000    3
 138150000    3
 138160000    4
 138170000    3
 138180000    3
 138190000    3
 138200000    3
 138210000    2
 138220000    3
 138230000    3
 138240000    3
 138250000    3
 138260000    3
 138270000    4
 138280000    3
 138290000    3
 138300000    4
 138310000    3
 138320000    3
 138330000    3
 138340000    4
 138350000    3
 138360000    6
 138370000    4
 138380000    3
 138390000    5
 138400000    6
 138410000    3
 138420000    3
 138430000    3
 138440000    2
 138450000    2
 138460000    2
 138470000    2
 138480000    3
 138490000    3
 138500000    3
 138510000    3
 138520000    4
 138530000    5
 138540000    3
 138550000    4
 138560000    8
 138570000    3
 138580000    3
 138590000    3
 138600000    3
 138610000    2
 138620000    4
 138630000    3
 138640000    5
 138650000    3
 138660000    5
 138670000    3
 138680000    3
 138690000    4
 138700000    2
 138710000    3
 138720000    3
 138730000    3
 138740000    5
 138750000    3
 138760000    3
 138770000    3
 138780000    4
 138790000    5
 138800000    3
 138810000    4
 138820000    3
 138830000    4
 138840000    2
 138850000    3
 138860000    2
 138870000    3
 138880000    3
 138890000    3
 138900000    3
 138910000    6
 138920000    5
 138930000    3
 138940000    2
 138950000    3
 138960000    3
 138970000    3
 138980000    3
 138990000    2
 139000000    3
 139010000    6
 139020000    4
 139030000    4
 139040000    3
 139050000    4
 139060000    2
 139070000    2
 139080000    3
 139090000    3
 139100000    4
 139110000    3
 139120000    3
 139130000    3
 139140000    4
 139150000    7
 139160000    2
 139170000    2
 139180000    3
 139190000    6
 139200000    5
 139210000    3
 139220000    3
 139230000    3
 139240000    2
 139250000    4
 139260000    2
 139270000    4
 139280000    2
 139290000    4
 139300000    3
 139310000    3
 139320000    3
 139330000    3
 139340000    4
 139350000    5
 139360000    2
 139370000    3
 139380000    3
 139390000    3
 139400000    3
 139410000    4
 139420000    2
 139430000    3
 139440000    3
 139450000    4
 139460000    5
 139470000    2
 139480000    3
 139490000    3
 139500000    2
 139510000    3
 139520000    2
 139530000    3
 139540000    4
 139550000    3
 139560000    3
 139570000    3
 139580000    3
 139590000    4
 139600000    3
 139610000    3
 139620000    5
 139630000    2
 139640000    3
 139650000    3
 139660000    3
 139670000    2
 139680000    3
 139690000    3
 139700000    3
 139710000    3
 139720000    2
 139730000    2
 139740000    3
 139750000    3
 139760000    6
 139770000    3
 139780000    3
 139790000    3
 139800000    3
 139810000    4
 139820000    4
 139830000    3
 139840000    4
 139850000    3
 139860000    6
 139870000    3
 139880000    3
 139890000    4
 139900000    2
 139910000    2
 139920000    3
 139930000    3
 139940000    3
 139950000    3
 139960000    3
 139970000    3
 139980000    3
 139990000    3
 140000000    4
 140010000    4
 140020000    4
 140030000    2
 140040000    3
 140050000    5
 140060000    3
 140070000    5
 140080000    3
 140090000    3
 140100000    3
 140110000    5
 140120000    3
 140130000    3
 140140000    3
 140150000    3
 140160000    5
 140170000    4
 140180000    4
 140190000    9
 140200000   11
 140210000    2
 140220000    4
 140230000    3
 140240000    2
 140250000    3
 140260000    3
 140270000    4
 140280000    4
 140290000    2
 140300000    3
 140310000    5
 140320000    4
 140330000    3
 140340000    5
 140350000    6
 140360000    3
 140370000    2
 140380000    3
 140390000    3
 140400000    3
 140410000    3
 140420000    3
 140430000    3
 140440000    3
 140450000    5
 140460000    3
 140470000    4
 140480000    2
 140490000    4
 140500000    5
 140510000    2
 140520000    2
 140530000    3
 140540000    3
 140550000    2
 140560000    2
 140570000    2
 140580000    3
 140590000    3
 140600000    3
 140610000    3
 140620000    6
 140630000    4
 140640000    2
 140650000    4
 140660000    3
 140670000    8
 140680000    3
 140690000    2
 140700000    5
 140710000    3
 140720000    3
 140730000    3
 140740000    3
 140750000    2
 140760000    5
 140770000    5
 140780000    3
 140790000    4
 140800000    2
 140810000    2
 140820000    5
 140830000    3
 140840000    2
 140850000    3
 140860000    2
 140870000    4
 140880000    4
 140890000    3
 140900000    3
 140910000    4
 140920000    3
 140930000    2
 140940000    3
 140950000    3
 140960000    5
 140970000    3
 140980000    3
 140990000    4
 141000000    3
 141010000    3
 141020000    3
 141030000    3
 141040000    5
 141050000    3
 141060000    3
 141070000    2
 141080000    3
 141090000    3
 141100000    3
 141110000    6
 141120000    3
 141130000    4
 141140000    3
 141150000    2
 141160000    3
 141170000    3
 141180000    2
 141190000    2
 141200000    4
 141210000    2
 141220000    5
 141230000    2
 141240000    3
 141250000    2
 141260000    3
 141270000    4
 141280000    3
 141290000    2
 141300000    4
 141310000    3
 141320000    3
 141330000    2
 141340000    3
 141350000    4
 141360000    2
 141370000    3
 141380000    3
 141390000    4
 141400000    3
 141410000    4
 141420000    2
 141430000    5
 141440000    5
 141450000    3
 141460000    3
 141470000    2
 141480000    3
 141490000    4
 141500000    5
 141510000    3
 141520000    3
 141530000    3
 141540000    4
 141550000    3
 141560000    4
 141570000    3
 141580000    3
 141590000    7
 141600000    4
 141610000    5
 141620000    2
 141630000    3
 141640000    3
 141650000    3
 141660000    2
 141670000    2
 141680000    2
 141690000    2
 141700000    3
 141710000    4
 141720000    3
 141730000    4
 141740000    3
 141750000    2
 141760000    4
 141770000    3
 141780000    4
 141790000    3
 141800000    2
 141810000    4
 141820000    3
 141830000    3
 141840000    5
 141850000    3
 141860000    3
 141870000    3
 141880000    4
 141890000    3
 141900000    5
 141910000    4
 141920000    4
 141930000    3
 141940000    2
 141950000    2
 141960000    3
 141970000    3
 141980000    4
 141990000    3
 142000000    5
 142010000    2
 142020000    3
 142030000    3
 142040000    4
 142050000    3
 142060000    4
 142070000    4
 142080000    2
 142090000    5
 142100000    3
 142110000    3
 142120000    5
 142130000    4
 142140000    4
 142150000    3
 142160000    3
 142170000    3
 142180000    2
 142190000    2
 142200000    3
 142210000    3
 142220000    2
 142230000    4
 142240000    3
 142250000    3
 142260000    4
 142270000    3
 142280000    4
 142290000    4
 142300000    3
 142310000    3
 142320000    5
 142330000    5
 142340000    4
 142350000    3
 142360000    2
 142370000    3
 142380000    3
 142390000    4
 142400000    4
 142410000    3
 142420000    7
 142430000    3
 142440000    5
 142450000    7
 142460000    9
 142470000    6
 142480000    4
 142490000    3
 142500000    3
 142510000    3
 142520000    2
 142530000    2
 142540000    3
 142550000    4
 142560000    3
 142570000    4
 142580000    4
 142590000    5
 142600000    5
 142610000    5
 142620000    4
 142630000    7
 142640000    3
 142650000    3
 142660000    4
 142670000    4
 142680000    3
 142690000    5
 142700000    4
 142710000    3
 142720000    3
 142730000    4
 142740000    3
 142750000    3
 142760000    5
 142770000    2
 142780000    3
 142790000    2
 142800000    3
 142810000    3
 142820000    3
 142830000    2
 142840000    4
 142850000    4
 142860000    3
 142870000    3
 142880000    5
 142890000   12
 142900000    3
 142910000    4
 142920000    3
 142930000    3
 142940000    3
 142950000    3
 142960000    3
 142970000    2
 142980000    3
 142990000    3
 143000000    3
 143010000    3
 143020000    3
 143030000    4
 143040000    3
 143050000    3
 143060000    3
 143070000    2
 143080000    3
 143090000    3
 143100000    4
 143110000    4
 143120000    3
 143130000    3
 143140000    3
 143150000    5
 143160000    4
 143170000    3
 143180000    3
 143190000    3
 143200000    5
 143210000    3
 143220000    3
 143230000    4
 143240000    2
 143250000    3
 143260000    3
 143270000    3
 143280000    3
 143290000    2
 143300000    7
 143310000    4
 143320000    5
 143330000    3
 143340000    4
 143350000    3
 143360000    3
 143370000    3
 143380000    3
 143390000    2
 143400000    3
 143410000    3
 143420000    3
 143430000    3
 143440000    3
 143450000    3
 143460000    3
 143470000    3
 143480000    5
 143490000    5
 143500000    6
 143510000    3
 143520000    3
 143530000    2
 143540000    3
 143550000    4
 143560000    3
 143570000    4
 143580000    4
 143590000    2
 143600000    2
 143610000    4
 143620000    3
 143630000    3
 143640000    3
 143650000    5
 143660000    3
 143670000    3
 143680000    2
 143690000    3
 143700000    3
 143710000    3
 143720000    3
 143730000    3
 143740000    3
 143750000    3
 143760000    5
 143770000    2
 143780000    4
 143790000    3
 143800000    4
 143810000    2
 143820000    4
 143830000    3
 143840000    3
 143850000    3
 143860000    6
 143870000    3
 143880000    2
 143890000    2
 143900000    4
 143910000    6
 143920000    3
 143930000    4
 143940000    6
 143950000    6
 143960000    4
 143970000    3
 143980000    7
 143990000    3
 144000000    5
 144010000    3
 144020000    3
 144030000    3
 144040000    3
 144050000    6
 144060000    3
 144070000    3
 144080000    4
 144090000    3
 144100000    2
 144110000    5
 144120000    3
 144130000    3
 144140000    3
 144150000    2
 144160000    5
 144170000    3
 144180000    3
 144190000    4
 144200000    3
 144210000    4
 144220000    3
 144230000    3
 144240000    4
 144250000    2
 144260000    4
 144270000    3
 144280000    4
 144290000    4
 144300000    5
 144310000    4
 144320000    3
 144330000    3
 144340000    4
 144350000    3
 144360000    2
 144370000    4
 144380000    4
 144390000    3
 144400000    3
 144410000    4
 144420000    6
 144430000    3
 144440000    3
 144450000    4
 144460000    5
 144470000    3
 144480000    2
 144490000    3
 144500000    3
 144510000    3
 144520000    3
 144530000    3
 144540000    3
 144550000    4
 144560000    2
 144570000    2
 144580000    3
 144590000    4
 144600000    3
 144610000    3
 144620000    2
 144630000    5
 144640000    3
 144650000    3
 144660000    3
 144670000    3
 144680000    3
 144690000    3
 144700000    2
 144710000    5
 144720000    5
 144730000    4
 144740000    3
 144750000    3
 144760000    3
 144770000    3
 144780000    3
 144790000    3
 144800000    3
 144810000    3
 144820000    4
 144830000    4
 144840000    3
 144850000    4
 144860000    3
 144870000    3
 144880000    2
 144890000    3
 144900000    3
 144910000    3
 144920000    3
 144930000    2
 144940000    4
 144950000    2
 144960000    3
 144970000    2
 144980000    4
 144990000    4
 145000000    8
 145010000    2
 145020000    3
 145030000    3
 145040000    3
 145050000    2
 145060000    3
 145070000    2
 145080000    4
 145090000    3
 145100000    5
 145110000    3
 145120000    2
 145130000    4
 145140000    3
 145150000    3
 145160000    3
 145170000    2
 145180000    4
 145190000    4
 145200000    2
 145210000    3
 145220000    4
 145230000    3
 145240000    3
 145250000    3
 145260000    5
 145270000    4
 145280000    3
 145290000    4
 145300000    4
 145310000    3
 145320000    4
 145330000    4
 145340000    3
 145350000    4
 145360000    2
 145370000    3
 145380000    4
 145390000    4
 145400000    4
 145410000    3
 145420000    3
 145430000    6
 145440000    2
 145450000    4
 145460000    4
 145470000    3
 145480000    3
 145490000    3
 145500000    4
 145510000    5
 145520000    3
 145530000    3
 145540000    3
 145550000    3
 145560000    4
 145570000    3
 145580000    5
 145590000    2
 145600000    3
 145610000    3
 145620000    3
 145630000    3
 145640000    4
 145650000    4
 145660000    3
 145670000    5
 145680000    3
 145690000    4
 145700000    3
 145710000    3
 145720000    3
 145730000    3
 145740000    3
 145750000    3
 145760000    3
 145770000    3
 145780000    3
 145790000    3
 145800000    3
 145810000    7
 145820000    2
 145830000    3
 145840000    3
 145850000    2
 145860000    4
 145870000    2
 145880000    2
 145890000    3
 145900000    3
 145910000    3
 145920000    3
 145930000    3
 145940000    3
 145950000    2
 145960000    2
 145970000    3
 145980000    2
 145990000    3
 146000000    5
 146010000    3
 146020000    2
 146030000    2
 146040000    3
 146050000    3
 146060000    3
 146070000    3
 146080000    2
 146090000    5
 146100000    5
 146110000    3
 146120000    2
 146130000    2
 146140000    4
 146150000    6
 146160000    3
 146170000    5
 146180000    3
 146190000    3
 146200000    5
 146210000    3
 146220000    5
 146230000    4
 146240000    3
 146250000    3
 146260000    3
 146270000    3
 146280000    3
 146290000    4
 146300000    6
 146310000    4
 146320000    4
 146330000    4
 146340000    3
 146350000    4
 146360000    4
 146370000    4
 146380000    3
 146390000    2
 146400000    4
 146410000    5
 146420000    2
 146430000    5
 146440000    3
 146450000    3
 146460000    4
 146470000    9
 146480000    5
 146490000    3
 146500000    5
 146510000    2
 146520000    3
 146530000    4
 146540000    5
 146550000    4
 146560000    3
 146570000    5
 146580000    3
 146590000    3
 146600000    3
 146610000    4
 146620000    3
 146630000    5
 146640000    4
 146650000    4
 146660000    3
 146670000    3
 146680000    3
 146690000    2
 146700000    2
 146710000    5
 146720000    2
 146730000    2
 146740000    3
 146750000    3
 146760000    3
 146770000    3
 146780000    2
 146790000    3
 146800000    3
 146810000    2
 146820000    4
 146830000    3
 146840000    6
 146850000    2
 146860000    4
 146870000    3
 146880000    8
 146890000    2
 146900000    2
 146910000    4
 146920000    2
 146930000    3
 146940000    3
 146950000    3
 146960000    2
 146970000    4
 146980000    4
 146990000    2
 147000000    3
 147010000    2
 147020000    3
 147030000    3
 147040000    3
 147050000    4
 147060000    3
 147070000    3
 147080000    3
 147090000    3
 147100000    3
 147110000    5
 147120000    3
 147130000    2
 147140000    3
 147150000    3
 147160000    2
 147170000    4
 147180000    3
 147190000    4
 147200000    3
 147210000    3
 147220000    3
 147230000    6
 147240000    3
 147250000    6
 147260000    2
 147270000    4
 147280000    3
 147290000    3
 147300000    3
 147310000    4
 147320000    4
 147330000    4
 147340000    4
 147350000    3
 147360000    2
 147370000    4
 147380000    4
 147390000    4
 147400000    4
 147410000    4
 147420000    4
 147430000    5
 147440000    3
 147450000    5
 147460000    3
 147470000    3
 147480000    2
 147490000    2
 147500000    2
 147510000    3
 147520000    3
 147530000    3
 147540000    4
 147550000    6
 147560000    4
 147570000    2
 147580000    5
 147590000    3
 147600000    2
 147610000    2
 147620000    4
 147630000    2
 147640000    3
 147650000    2
 147660000    3
 147670000    4
 147680000    3
 147690000    4
 147700000    5
 147710000    3
 147720000    7
 147730000    3
 147740000    3
 147750000    3
 147760000    3
 147770000    4
 147780000    4
 147790000    5
 147800000    4
 147810000    3
 147820000    3
 147830000    4
 147840000    3
 147850000    3
 147860000    4
 147870000    4
 147880000    3
 147890000    3
 147900000    3
 147910000    6
 147920000    3
 147930000    3
 147940000    3
 147950000    4
 147960000    3
 147970000    3
 147980000    3
 147990000    4
 148000000    3
 148010000    3
 148020000    4
 148030000    2
 148040000    3
 148050000    3
 148060000    3
 148070000    2
 148080000    2
 148090000    3
 148100000    3
 148110000    4
 148120000    3
 148130000    3
 148140000    3
 148150000    4
 148160000    3
 148170000    3
 148180000    3
 148190000    4
 148200000    4
 148210000    3
 148220000    3
 148230000    5
 148240000    3
 148250000    3
 148260000    2
 148270000    3
 148280000    3
 148290000    3
 148300000    3
 148310000    4
 148320000    4
 148330000    4
 148340000    6
 148350000    2
 148360000    4
 148370000    4
 148380000    4
 148390000    2
 148400000    3
 148410000    3
 148420000    2
 148430000    3
 148440000    2
 148450000    3
 148460000    3
 148470000    5
 148480000    3
 148490000    3
 148500000    3
 148510000    2
 148520000    4
 148530000    4
 148540000    3
 148550000    3
 148560000    4
 148570000    4
 148580000    4
 148590000    3
 148600000    4
 148610000    6
 148620000    5
 148630000    4
 148640000    4
 148650000    4
 148660000    3
 148670000    3
 148680000    5
 148690000    3
 148700000    3
 148710000    3
 148720000    3
 148730000    3
 148740000    3
 148750000    3
 148760000    3
 148770000    3
 148780000    3
 148790000    2
 148800000    5
 148810000    3
 148820000    5
 148830000   11
 148840000    4
 148850000    3
 148860000    5
 148870000    4
 148880000    7
 148890000    3
 148900000    3
 148910000    3
 148920000    4
 148930000    2
 148940000    3
 148950000    4
 148960000    2
 148970000    2
 148980000    5
 148990000    3
 149000000    3
 149010000    3
 149020000    3
 149030000    2
 149040000    3
 149050000    3
 149060000    3
 149070000    4
 149080000    3
 149090000    5
 149100000    4
 149110000    4
 149120000    3
 149130000    2
 149140000    2
 149150000    3
 149160000    3
 149170000    3
 149180000    4
 149190000    3
 149200000    3
 149210000    3
 149220000    5
 149230000    7
 149240000    2
 149250000    3
 149260000    3
 149270000    3
 149280000    3
 149290000    3
 149300000    3
 149310000    3
 149320000    3
 149330000    3
 149340000    2
 149350000    4
 149360000    2
 149370000    4
 149380000    4
 149390000    4
 149400000    5
 149410000    2
 149420000    4
 149430000    3
 149440000    6
 149450000    5
 149460000    3
 149470000    4
 149480000    4
 149490000    2
 149500000    3
 149510000    6
 149520000    2
 149530000    3
 149540000    5
 149550000    4
 149560000    5
 149570000    4
 149580000    4
 149590000    7
 149600000    7
 149610000    4
 149620000    3
 149630000    4
 149640000    4
 149650000    3
 149660000    4
 149670000    3
 149680000    3
 149690000    3
 149700000    4
 149710000    4
 149720000    5
 149730000    3
 149740000    3
 149750000    3
 149760000    3
 149770000    4
 149780000    3
 149790000    4
 149800000    5
 149810000    5
 149820000    2
 149830000    3
 149840000    3
 149850000    3
 149860000    3
 149870000    7
 149880000    7
 149890000    2
 149900000    5
 149910000    4
 149920000    2
 149930000    4
 149940000    4
 149950000    2
 149960000    3
 149970000    6
 149980000    2
 149990000    5
 150000000    4
 150000000    4
 150010000    3
 150020000    3
 150030000    4
 150040000    2
 150050000    3
 150060000    3
 150070000    3
 150080000    8
 150090000    3
 150100000    2
 150110000    3
 150120000    2
 150130000    3
 150140000    4
 150150000    3
 150160000    3
 150170000    8
 150180000    3
 150190000    4
 150200000    2
 150210000    4
 150220000    4
 150230000    3
 150240000    3
 150250000    4
 150260000    3
 150270000    6
 150280000    3
 150290000    2
 150300000    4
 150310000    2
 150320000    3
 150330000    3
 150340000    3
 150350000    2
 150360000    3
 150370000    4
 150380000    4
 150390000    4
 150400000    3
 150410000    3
 150420000    3
 150430000    2
 150440000    3
 150450000    5
 150460000    4
 150470000    3
 150480000    3
 150490000    4
 150500000    5
 150510000    2
 150520000    5
 150530000    4
 150540000    3
 150550000    4
 150560000    3
 150570000    2
 150580000    5
 150590000    4
 150600000    3
 150610000    3
 150620000    3
 150630000    3
 150640000    3
 150650000    4
 150660000    6
 150670000    3
 150680000    3
 150690000    3
 150700000    2
 150710000    4
 150720000    3
 150730000    3
 150740000    3
 150750000    4
 150760000    3
 150770000    3
 150780000    3
 150790000    2
 150800000    3
 150810000    4
 150820000    6
 150830000    2
 150840000    3
 150850000    2
 150860000    2
 150870000    3
 150880000    4
 150890000    3
 150900000    4
 150910000    4
 150920000    3
 150930000    3
 150940000    3
 150950000    3
 150960000    4
 150970000    3
 150980000    2
 150990000    5
 151000000    2
 151010000    2
 151020000    5
 151030000    5
 151040000    5
 151050000    3
 151060000    5
 151070000    5
 151080000    2
 151090000    5
 151100000    2
 151110000    2
 151120000    4
 151130000    5
 151140000    4
 151150000    2
 151160000    4
 151170000    4
 151180000    3
 151190000    3
 151200000    4
 151210000    3
 151220000    3
 151230000    3
 151240000    3
 151250000    4
 151260000    4
 151270000    3
 151280000    3
 151290000    3
 151300000    3
 151310000    3
 151320000    2
 151330000    4
 151340000    4
 151350000    4
 151360000    7
 151370000    3
 151380000    3
 151390000    3
 151400000    4
 151410000    4
 151420000    3
 151430000    5
 151440000    3
 151450000    2
 151460000    3
 151470000    4
 151480000    4
 151490000    3
 151500000    7
 151510000    4
 151520000    3
 151530000    2
 151540000    3
 151550000    3
 151560000    3
 151570000    4
 151580000    5
 151590000    3
 151600000    3
 151610000    3
 151620000    3
 151630000    3
 151640000    3
 151650000    3
 151660000    3
 151670000    2
 151680000    4
 151690000    4
 151700000    3
 151710000    2
 151720000    4
 151730000    4
 151740000    4
 151750000    3
 151760000    3
 151770000    3
 151780000    7
 151790000    4
 151800000    5
 151810000    6
 151820000    5
 151830000    2
 151840000    6
 151850000    2
 151860000    3
 151870000    6
 151880000    5
 151890000    3
 151900000    4
 151910000    6
 151920000    2
 151930000    2
 151940000    3
 151950000    3
 151960000    2
 151970000    3
 151980000    4
 151990000    5
 152000000    3
 152010000    3
 152020000    2
 152030000    3
 152040000    2
 152050000    4
 152060000    3
 152070000    2
 152080000    3
 152090000    3
 152100000    2
 152110000    2
 152120000    2
 152130000    3
 152140000    5
 152150000    4
 152160000    3
 152170000    3
 152180000    5
 152190000    5
 152200000    4
 152210000    4
 152220000    3
 152230000    3
 152240000    8
 152250000    4
 152260000    4
 152270000    4
 152280000    5
 152290000    8
 152300000    4
 152310000    4
 152320000    6
 152330000    5
 152340000    4
 152350000    5
 152360000    3
 152370000    3
 152380000    9
 152390000    2
 152400000    3
 152410000    3
 152420000    4
 152430000    3
 152440000    4
 152450000    3
 152460000    4
 152470000    3
 152480000    3
 152490000    3
 152500000    2
 152510000    7
 152520000    4
 152530000    7
 152540000   10
 152550000    4
 152560000    6
 152570000    4
 152580000    3
 152590000    4
 152600000    3
 152610000    3
 152620000    3
 152630000    5
 152640000    2
 152650000    3
 152660000    3
 152670000    3
 152680000    6
 152690000    4
 152700000    4
 152710000    3
 152720000    3
 152730000    4
 152740000    3
 152750000    4
 152760000    2
 152770000    3
 152780000    4
 152790000    3
 152800000    4
 152810000    3
 152820000    7
 152830000    3
 152840000    5
 152850000    7
 152860000    4
 152870000    3
 152880000    4
 152890000    5
 152900000    4
 152910000    3
 152920000    3
 152930000    4
 152940000    3
 152950000    4
 152960000    3
 152970000    2
 152980000    2
 152990000    7
 153000000    5
 153010000    5
 153020000    3
 153030000    3
 153040000    3
 153050000    5
 153060000    3
 153070000    3
 153080000    3
 153090000    3
 153100000    2
 153110000    4
 153120000    3
 153130000    3
 153140000    4
 153150000    3
 153160000    3
 153170000   16
 153180000   13
 153190000    5
 153200000    5
 153210000    4
 153220000    4
 153230000    5
 153240000    3
 153250000    4
 153260000    5
 153270000    3
 153280000    5
 153290000    3
 153300000    5
 153310000    4
 153320000    6
 153330000    4
 153340000    4
 153350000    3
 153360000    3
 153370000    4
 153380000    3
 153390000    3
 153400000    4
 153410000    3
 153420000    2
 153430000    3
 153440000    3
 153450000    3
 153460000    3
 153470000    3
 153480000    4
 153490000    3
 153500000    2
 153510000    3
 153520000    3
 153530000    3
 153540000    5
 153550000    3
 153560000    6
 153570000   10
 153580000    2
 153590000    3
 153600000    6
 153610000    7
 153620000    3
 153630000    8
 153640000    7
 153650000    4
 153660000    4
 153670000    3
 153680000    4
 153690000    7
 153700000    5
 153710000    3
 153720000    2
 153730000    4
 153740000    5
 153750000    2
 153760000    5
 153770000    5
 153780000    2
 153790000    3
 153800000    4
 153810000    4
 153820000    4
 153830000    3
 153840000    2
 153850000    2
 153860000    6
 153870000    4
 153880000    3
 153890000    4
 153900000    5
 153910000    3
 153920000    3
 153930000    4
 153940000    3
 153950000    3
 153960000    3
 153970000    4
 153980000    3
 153990000    5
 154000000    2
 154010000    3
 154020000    2
 154030000    3
 154040000    2
 154050000    2
 154060000    2
 154070000    2
 154080000    3
 154090000    2
 154100000    3
 154110000    8
 154120000    5
 154130000    3
 154140000    4
 154150000    3
 154160000    4
 154170000    2
 154180000    2
 154190000    7
 154200000    4
 154210000    2
 154220000    3
 154230000    6
 154240000    2
 154250000    4
 154260000    3
 154270000    3
 154280000    3
 154290000    4
 154300000    3
 154310000    3
 154320000    3
 154330000    3
 154340000    2
 154350000    4
 154360000    4
 154370000    4
 154380000    5
 154390000    3
 154400000    4
 154410000    3
 154420000    3
 154430000    3
 154440000    3
 154450000    3
 154460000    4
 154470000    3
 154480000    3
 154490000    4
 154500000    3
 154510000    3
 154520000    2
 154530000    5
 154540000    3
 154550000    2
 154560000    4
 154570000    5
 154580000    4
 154590000    2
 154600000    2
 154610000    6
 154620000    2
 154630000    2
 154640000    3
 154650000    3
 154660000    3
 154670000    3
 154680000    3
 154690000    3
 154700000    3
 154710000    4
 154720000    2
 154730000    4
 154740000    2
 154750000    3
 154760000    3
 154770000    3
 154780000    3
 154790000    2
 154800000    3
 154810000    4
 154820000    3
 154830000    3
 154840000    3
 154850000    3
 154860000    2
 154870000    3
 154880000    3
 154890000    3
 154900000    3
 154910000    3
 154920000    3
 154930000    3
 154940000    3
 154950000    2
 154960000    6
 154970000   12
 154980000    2
 154990000    2
 155000000    3
 155010000    4
 155020000    3
 155030000    2
 155040000    2
 155050000    3
 155060000    3
 155070000    4
 155080000    7
 155090000    3
 155100000    3
 155110000    2
 155120000    3
 155130000    2
 155140000    2
 155150000    4
 155160000    4
 155170000    3
 155180000    5
 155190000    4
 155200000    4
 155210000    2
 155220000    4
 155230000   11
 155240000    7
 155250000   10
 155260000    5
 155270000    2
 155280000    3
 155290000    2
 155300000    4
 155310000    6
 155320000    5
 155330000    3
 155340000    3
 155350000    3
 155360000    3
 155370000    3
 155380000    4
 155390000    4
 155400000    3
 155410000    3
 155420000    3
 155430000    3
 155440000    3
 155450000    3
 155460000    4
 155470000    4
 155480000    3
 155490000    3
 155500000    4
 155510000    3
 155520000    3
 155530000    3
 155540000    3
 155550000    3
 155560000    2
 155570000    3
 155580000    3
 155590000    3
 155600000    2
 155610000    3
 155620000    5
 155630000    3
 155640000    4
 155650000    3
 155660000    3
 155670000    4
 155680000    3
 155690000    5
 155700000    4
 155710000    3
 155720000    3
 155730000    3
 155740000    3
 155750000    2
 155760000    3
 155770000    3
 155780000    3
 155790000    3
 155800000    3
 155810000    2
 155820000    3
 155830000    4
 155840000    2
 155850000    3
 155860000    3
 155870000    3
 155880000    2
 155890000    4
 155900000    3
 155910000    3
 155920000    3
 155930000    3
 155940000    3
 155950000    3
 155960000    5
 155970000    3
 155980000    2
 155990000    2
 156000000    3
 156010000    4
 156020000    4
 156030000    3
 156040000    2
 156050000    3
 156060000    3
 156070000    2
 156080000    3
 156090000    2
 156100000    4
 156110000    3
 156120000    3
 156130000    4
 156140000    3
 156150000    3
 156160000    4
 156170000    4
 156180000    3
 156190000    3
 156200000    5
 156210000    4
 156220000    3
 156230000    3
 156240000    2
 156250000    6
 156260000    4
 156270000    3
 156280000    4
 156290000    3
 156300000    3
 156310000    3
 156320000    4
 156330000    3
 156340000    3
 156350000    4
 156360000    3
 156370000    5
 156380000    3
 156390000    3
 156400000    4
 156410000    3
 156420000    3
 156430000    3
 156440000    4
 156450000    3
 156460000    3
 156470000    2
 156480000    3
 156490000    2
 156500000    2
 156510000    3
 156520000    4
 156530000    5
 156540000    3
 156550000    2
 156560000    3
 156570000    3
 156580000    3
 156590000    3
 156600000    4
 156610000    4
 156620000    4
 156630000    4
 156640000    4
 156650000    3
 156660000    3
 156670000    2
 156680000    3
 156690000    3
 156700000    3
 156710000    4
 156720000    2
 156730000    4
 156740000    4
 156750000    3
 156760000    4
 156770000    3
 156780000    2
 156790000    4
 156800000    4
 156810000    3
 156820000    3
 156830000    2
 156840000    3
 156850000    5
 156860000    3
 156870000    4
 156880000    3
 156890000    4
 156900000    4
 156910000    4
 156920000    3
 156930000    3
 156940000    3
 156950000    3
 156960000    3
 156970000    4
 156980000    3
 156990000    3
 157000000    6
 157010000    6
 157020000    4
 157030000    2
 157040000    3
 157050000    2
 157060000    2
 157070000    5
 157080000    3
 157090000    3
 157100000    3
 157110000    4
 157120000    5
 157130000    5
 157140000    3
 157150000    4
 157160000    3
 157170000    3
 157180000    2
 157190000    4
 157200000    4
 157210000    2
 157220000    2
 157230000    3
 157240000    6
 157250000    2
 157260000    2
 157270000    3
 157280000    3
 157290000    3
 157300000    2
 157310000    3
 157320000    2
 157330000    4
 157340000    3
 157350000    2
 157360000    4
 157370000    4
 157380000    2
 157390000    2
 157400000    4
 157410000    3
 157420000    3
 157430000    2
 157440000    2
 157450000    2
 157460000    3
 157470000    3
 157480000    2
 157490000    3
 157500000    3
 157510000    3
 157520000    2
 157530000    3
 157540000    3
 157550000    3
 157560000    3
 157570000    3
 157580000    2
 157590000    2
 157600000    2
 157610000    3
 157620000    6
 157630000    3
 157640000    2
 157650000    2
 157660000    3
 157670000    3
 157680000    5
 157690000    4
 157700000    4
 157710000   10
 157720000    4
 157730000    3
 157740000    4
 157750000    3
 157760000    4
 157770000    3
 157780000    3
 157790000    3
 157800000    3
 157810000    3
 157820000    4
 157830000    3
 157840000    3
 157850000    3
 157860000    3
 157870000    3
 157880000    3
 157890000    4
 157900000    3
 157910000    4
 157920000    3
 157930000    4
 157940000    3
 157950000    4
 157960000    3
 157970000    3
 157980000    4
 157990000    4
 158000000    3
 158010000    2
 158020000    3
 158030000    3
 158040000    3
 158050000    3
 158060000    2
 158070000    3
 158080000    4
 158090000    2
 158100000    4
 158110000    2
 158120000    6
 158130000    4
 158140000    4
 158150000    2
 158160000    3
 158170000    3
 158180000    4
 158190000    2
 158200000    3
 158210000    5
 158220000    4
 158230000    4
 158240000    2
 158250000    2
 158260000    3
 158270000    3
 158280000    3
 158290000    3
 158300000    5
 158310000    3
 158320000    3
 158330000    4
 158340000    3
 158350000    3
 158360000    3
 158370000    4
 158380000    2
 158390000    4
 158400000    2
 158410000    4
 158420000    2
 158430000    3
 158440000    3
 158450000    3
 158460000    5
 158470000    3
 158480000    3
 158490000    2
 158500000    4
 158510000    4
 158520000    3
 158530000    3
 158540000    4
 158550000    4
 158560000    3
 158570000    3
 158580000    3
 158590000    3
 158600000    3
 158610000    3
 158620000    3
 158630000    3
 158640000    3
 158650000    3
 158660000    4
 158670000    3
 158680000    3
 158690000    3
 158700000    4
 158710000    3
 158720000    3
 158730000    3
 158740000    3
 158750000    3
 158760000    4
 158770000    3
 158780000    3
 158790000    3
 158800000    4
 158810000    2
 158820000    3
 158830000    3
 158840000    3
 158850000    3
 158860000    3
 158870000    3
 158880000    3
 158890000    3
 158900000    2
 158910000    3
 158920000    3
 158930000    3
 158940000    3
 158950000    3
 158960000    3
 158970000    3
 158980000    2
 158990000    2
 159000000    3
 159010000    4
 159020000    3
 159030000    3
 159040000    2
 159050000    2
 159060000    4
 159070000    8
 159080000    4
 159090000    3
 159100000    3
 159110000    2
 159120000    3
 159130000    3
 159140000    3
 159150000    4
 159160000    2
 159170000    3
 159180000    2
 159190000    3
 159200000    4
 159210000    3
 159220000    3
 159230000    3
 159240000    3
 159250000    3
 159260000    4
 159270000    5
 159280000    4
 159290000    4
 159300000    3
 159310000    3
 159320000    3
 159330000    5
 159340000    3
 159350000    4
 159360000    3
 159370000    4
 159380000    4
 159390000    4
 159400000    2
 159410000    3
 159420000    4
 159430000    4
 159440000    3
 159450000    3
 159460000    3
 159470000    3
 159480000    3
 159490000    3
 159500000    3
 159510000    3
 159520000    3
 159530000    3
 159540000    3
 159550000    3
 159560000    3
 159570000    5
 159580000    3
 159590000    3
 159600000    3
 159610000    5
 159620000    4
 159630000    3
 159640000    3
 159650000    5
 159660000    4
 159670000    4
 159680000    6
 159690000   10
 159700000    5
 159710000    8
 159720000    6
 159730000    7
 159740000    5
 159750000    3
 159760000    4
 159770000    2
 159780000    5
 159790000    3
 159800000    2
 159810000    3
 159820000    4
 159830000    3
 159840000    4
 159850000    4
 159860000    3
 159870000    3
 159880000    4
 159890000    4
 159900000    3
 159910000    3
 159920000    4
 159930000    3
 159940000    3
 159950000    3
 159960000    3
 159970000    3
 159980000    3
 159990000    3
 160000000    3
 160010000    2
 160020000    5
 160030000    2
 160040000    3
 160050000    4
 160060000    3
 160070000    3
 160080000    4
 160090000    5
 160100000    8
 160110000    9
 160120000    3
 160130000    3
 160140000    4
 160150000   12
 160160000   12
 160170000    5
 160180000    3
 160190000    3
 160200000    4
 160210000    4
 160220000    4
 160230000    3
 160240000    4
 160250000    3
 160260000    3
 160270000    2
 160280000    4
 160290000    5
 160300000    2
 160310000    3
 160320000    3
 160330000    4
 160340000    4
 160350000    4
 160360000    3
 160370000    5
 160380000    5
 160390000    4
 160400000    3
 160410000    2
 160420000    2
 160430000    4
 160440000    3
 160450000    4
 160460000    3
 160470000    4
 160480000    3
 160490000    3
 160500000    4
 160510000    3
 160520000    2
 160530000    4
 160540000    4
 160550000    3
 160560000    4
 160570000    3
 160580000    4
 160590000    3
 160600000    3
 160610000    3
 160620000    5
 160630000    3
 160640000    3
 160650000    3
 160660000    3
 160670000    3
 160680000    3
 160690000    3
 160700000    2
 160710000    8
 160720000   10
 160730000    8
 160740000    9
 160750000    4
 160760000    2
 160770000    3
 160780000    3
 160790000    4
 160800000    3
 160810000    4
 160820000    3
 160830000    2
 160840000    3
 160850000    3
 160860000    3
 160870000    4
 160880000    2
 160890000    3
 160900000    8
 160910000    5
 160920000    4
 160930000    3
 160940000    6
 160950000    6
 160960000    7
 160970000    5
 160980000    4
 160990000    3
 161000000    4
 161010000    3
 161020000    2
 161030000    4
 161040000    5
 161050000    3
 161060000    5
 161070000    4
 161080000    3
 161090000    3
 161100000    4
 161110000    2
 161120000    2
 161130000    2
 161140000    3
 161150000    3
 161160000    3
 161170000    3
 161180000    3
 161190000    3
 161200000    3
 161210000    3
 161220000    2
 161230000    3
 161240000    4
 161250000    4
 161260000    7
 161270000    4
 161280000    3
 161290000    2
 161300000    6
 161310000    6
 161320000    4
 161330000    3
 161340000    6
 161350000    8
 161360000    4
 161370000    3
 161380000    3
 161390000    2
 161400000    3
 161410000    3
 161420000    3
 161430000    6
 161440000    3
 161450000    4
 161460000    5
 161470000    5
 161480000    3
 161490000    3
 161500000    3
 161510000    5
 161520000    2
 161530000    3
 161540000    4
 161550000    3
 161560000    4
 161570000    5
 161580000    4
 161590000    3
 161600000    4
 161610000    5
 161620000    5
 161630000    6
 161640000    3
 161650000    2
 161660000    2
 161670000    4
 161680000    3
 161690000    4
 161700000    3
 161710000    5
 161720000    2
 161730000    4
 161740000    3
 161750000    2
 161760000    2
 161770000    3
 161780000    3
 161790000    2
 161800000    4
 161810000    5
 161820000    6
 161830000    7
 161840000    3
 161850000    3
 161860000    2
 161870000    3
 161880000    3
 161890000    4
 161900000    4
 161910000    3
 161920000    5
 161930000    4
 161940000    3
 161950000    4
 161960000    4
 161970000    3
 161980000    4
 161990000    5
 162000000    6
 162010000    3
 162020000    7
 162030000    4
 162040000    3
 162050000    4
 162060000    8
 162070000    5
 162080000    3
 162090000    3
 162100000    3
 162110000    6
 162120000    3
 162130000    3
 162140000    4
 162150000    6
 162160000    2
 162170000    5
 162180000    4
 162190000    2
 162200000    3
 162210000    2
 162220000    3
 162230000    7
 162240000    5
 162250000    3
 162260000    3
 162270000    3
 162280000    3
 162290000    3
 162300000    2
 162310000    4
 162320000    3
 162330000    3
 162340000    4
 162350000    3
 162360000    3
 162370000    3
 162380000    2
 162390000    3
 162400000    5
 162410000    3
 162420000    3
 162430000    2
 162440000    3
 162450000    6
 162460000    2
 162470000    6
 162480000    6
 162490000    2
 162500000    2
 162510000    6
 162520000    6
 162530000    3
 162540000    3
 162550000    3
 162560000    5
 162570000    4
 162580000    4
 162590000    3
 162600000    4
 162610000    4
 162620000    3
 162630000    3
 162640000    2
 162650000    7
 162660000    2
 162670000    5
 162680000    8
 162690000    2
 162700000    2
 162710000    3
 162720000    5
 162730000    3
 162740000    8
 162750000    7
 162760000    4
 162770000   10
 162780000    5
 162790000    2
 162800000    3
 162810000    3
 162820000    4
 162830000    6
 162840000    4
 162850000    4
 162860000    2
 162870000    6
 162880000    5
 162890000    3
 162900000    3
 162910000    3
 162920000    3
 162930000    4
 162940000    3
 162950000    3
 162960000    2
 162970000    3
 162980000    2
 162990000    2
 163000000    3
 163010000    3
 163020000    3
 163030000    2
 163040000    2
 163050000    3
 163060000    2
 163070000    3
 163080000    3
 163090000    4
 163100000    4
 163110000    7
 163120000    4
 163130000    5
 163140000    3
 163150000    4
 163160000    4
 163170000   10
 163180000    4
 163190000    4
 163200000    3
 163210000    3
 163220000    3
 163230000    6
 163240000    6
 163250000    3
 163260000    3
 163270000    3
 163280000    3
 163290000    5
 163300000    3
 163310000    4
 163320000    4
 163330000    3
 163340000    3
 163350000    3
 163360000    3
 163370000    3
 163380000    3
 163390000    3
 163400000    4
 163410000    5
 163420000    5
 163430000    3
 163440000    5
 163450000    2
 163460000    5
 163470000    3
 163480000    3
 163490000    3
 163500000    2
 163510000    3
 163520000    3
 163530000    3
 163540000    2
 163550000    2
 163560000    9
 163570000    3
 163580000   10
 163590000    7
 163600000    9
 163610000    3
 163620000   11
 163630000    9
 163640000   13
 163650000    5
 163660000    4
 163670000    3
 163680000    3
 163690000    3
 163700000    3
 163710000    3
 163720000    5
 163730000    2
 163740000    3
 163750000    3
 163760000    2
 163770000    3
 163780000    3
 163790000    7
 163800000    3
 163810000    3
 163820000    3
 163830000    3
 163840000    4
 163850000    4
 163860000    2
 163870000    3
 163880000    2
 163890000    3
 163900000    3
 163910000    4
 163920000    5
 163930000    2
 163940000    3
 163950000    2
 163960000    3
 163970000    5
 163980000    5
 163990000    5
 164000000    5
 164010000    3
 164020000    4
 164030000    6
 164040000    4
 164050000    3
 164060000    3
 164070000    3
 164080000    3
 164090000    3
 164100000    2
 164110000    4
 164120000    3
 164130000    2
 164140000    6
 164150000    3
 164160000    4
 164170000    3
 164180000    2
 164190000    2
 164200000    3
 164210000    4
 164220000    3
 164230000    4
 164240000    4
 164250000    3
 164260000    3
 164270000    3
 164280000    3
 164290000    3
 164300000    3
 164310000    4
 164320000    3
 164330000    4
 164340000    5
 164350000    6
 164360000    3
 164370000    4
 164380000    6
 164390000    3
 164400000    6
 164410000    3
 164420000    5
 164430000    6
 164440000    2
 164450000    3
 164460000    4
 164470000    3
 164480000    4
 164490000    5
 164500000    3
 164510000    4
 164520000    5
 164530000    5
 164540000    4
 164550000    3
 164560000    3
 164570000    3
 164580000    5
 164590000    4
 164600000    7
 164610000    3
 164620000    4
 164630000    3
 164640000    4
 164650000    3
 164660000    2
 164670000    3
 164680000    4
 164690000    3
 164700000    2
 164710000    3
 164720000    2
 164730000    3
 164740000    2
 164750000    3
 164760000    3
 164770000    3
 164780000    6
 164790000    3
 164800000    4
 164810000    3
 164820000    5
 164830000    3
 164840000    5
 164850000    3
 164860000    3
 164870000    3
 164880000    3
 164890000    3
 164900000    3
 164910000    4
 164920000    2
 164930000    3
 164940000    4
 164950000    3
 164960000    4
 164970000    3
 164980000    4
 164990000    5
 165000000    4
 165010000    5
 165020000    4
 165030000    3
 165040000    3
 165050000    3
 165060000    3
 165070000    5
 165080000    4
 165090000    5
 165100000    5
 165110000    3
 165120000    3
 165130000    4
 165140000    4
 165150000    3
 165160000    5
 165170000    3
 165180000    3
 165190000    3
 165200000    3
 165210000    3
 165220000    4
 165230000    3
 165240000    4
 165250000    3
 165260000    3
 165270000    4
 165280000    2
 165290000    2
 165300000    4
 165310000    3
 165320000    3
 165330000    3
 165340000    4
 165350000    3
 165360000    3
 165370000    4
 165380000    3
 165390000    3
 165400000    2
 165410000    2
 165420000    3
 165430000    3
 165440000    2
 165450000    2
 165460000    3
 165470000    4
 165480000    2
 165490000    5
 165500000    5
 165510000    4
 165520000    2
 165530000    4
 165540000    4
 165550000    3
 165560000    3
 165570000    3
 165580000    2
 165590000    3
 165600000    3
 165610000    2
 165620000    3
 165630000    5
 165640000    2
 165650000    3
 165660000    2
 165670000    3
 165680000    3
 165690000    3
 165700000    3
 165710000    4
 165720000    3
 165730000    4
 165740000    5
 165750000    4
 165760000    3
 165770000    3
 165780000    2
 165790000    3
 165800000    2
 165810000    4
 165820000    2
 165830000    3
 165840000    3
 165850000    3
 165860000    3
 165870000    2
 165880000    3
 165890000    3
 165900000    3
 165910000    3
 165920000    3
 165930000    2
 165940000    4
 165950000    3
 165960000    5
 165970000    4
 165980000    5
 165990000    3
 166000000    3
 166010000    4
 166020000    3
 166030000    4
 166040000    4
 166050000    4
 166060000    4
 166070000    9
 166080000    4
 166090000    5
 166100000    4
 166110000    3
 166120000    3
 166130000    4
 166140000    4
 166150000    5
 166160000    3
 166170000    4
 166180000    4
 166190000    5
 166200000    4
 166210000    6
 166220000    5
 166230000    5
 166240000    4
 166250000    3
 166260000    3
 166270000    4
 166280000    8
 166290000    3
 166300000    4
 166310000    3
 166320000    3
 166330000    2
 166340000    3
 166350000    3
 166360000    3
 166370000    3
 166380000    2
 166390000    5
 166400000    5
 166410000    4
 166420000    3
 166430000    4
 166440000    6
 166450000    4
 166460000    3
 166470000    6
 166480000    4
 166490000    5
 166500000    2
 166510000    3
 166520000    5
 166530000    3
 166540000    3
 166550000    3
 166560000    3
 166570000    3
 166580000    3
 166590000    4
 166600000    3
 166610000    3
 166620000    4
 166630000    3
 166640000    2
 166650000    4
 166660000    4
 166670000    3
 166680000    3
 166690000    3
 166700000    2
 166710000    8
 166720000    5
 166730000    6
 166740000   12
 166750000    9
 166760000    2
 166770000    3
 166780000    3
 166790000    5
 166800000    3
 166810000    4
 166820000    3
 166830000    4
 166840000    3
 166850000    4
 166860000    4
 166870000    3
 166880000    4
 166890000    7
 166900000    5
 166910000    6
 166920000    2
 166930000    3
 166940000    3
 166950000    3
 166960000    3
 166970000    3
 166980000    4
 166990000    6
 167000000    2
 167010000    3
 167020000    4
 167030000    5
 167040000    5
 167050000    4
 167060000    3
 167070000    3
 167080000    5
 167090000    3
 167100000    2
 167110000    3
 167120000    2
 167130000    4
 167140000    3
 167150000    7
 167160000    3
 167170000    5
 167180000    5
 167190000    2
 167200000    3
 167210000    3
 167220000    6
 167230000    4
 167240000    2
 167250000    2
 167260000    2
 167270000    3
 167280000    3
 167290000    3
 167300000    5
 167310000    4
 167320000    3
 167330000    3
 167340000    3
 167350000    3
 167360000    2
 167370000    3
 167380000    4
 167390000    3
 167400000    4
 167410000    3
 167420000    4
 167430000    5
 167440000    3
 167450000    6
 167460000    3
 167470000    4
 167480000    3
 167490000    2
 167500000    4
 167510000    3
 167520000    3
 167530000    5
 167540000    4
 167550000    2
 167560000    3
 167570000    5
 167580000    3
 167590000    2
 167600000    3
 167610000    2
 167620000    5
 167630000    5
 167640000    3
 167650000    6
 167660000    4
 167670000    3
 167680000    3
 167690000    4
 167700000    4
 167710000    3
 167720000    3
 167730000    4
 167740000    3
 167750000    3
 167760000    3
 167770000    4
 167780000    3
 167790000    3
 167800000    3
 167810000    5
 167820000    3
 167830000    3
 167840000    3
 167850000    3
 167860000    2
 167870000    3
 167880000    4
 167890000    7
 167900000    3
 167910000    3
 167920000    4
 167930000    3
 167940000    4
 167950000    3
 167960000    3
 167970000    3
 167980000    3
 167990000    3
 168000000    3
 168010000    3
 168020000    3
 168030000    3
 168040000    2
 168050000    3
 168060000    5
 168070000    4
 168080000    4
 168090000    3
 168100000    8
 168110000    6
 168120000    3
 168130000   10
 168140000    7
 168150000    5
 168160000    3
 168170000    4
 168180000    4
 168190000    5
 168200000    4
 168210000    6
 168220000    4
 168230000    3
 168240000    4
 168250000    4
 168260000    3
 168270000    3
 168280000    3
 168290000    3
 168300000    3
 168310000    6
 168320000    4
 168330000    5
 168340000    3
 168350000    4
 168360000    3
 168370000    2
 168380000    3
 168390000    3
 168400000    3
 168410000    3
 168420000    3
 168430000    3
 168440000    3
 168450000    4
 168460000    3
 168470000    5
 168480000    2
 168490000    3
 168500000    5
 168510000    3
 168520000    3
 168530000    3
 168540000    3
 168550000    3
 168560000    4
 168570000    3
 168580000    5
 168590000    3
 168600000    4
 168610000    2
 168620000    2
 168630000    3
 168640000    4
 168650000    3
 168660000    3
 168670000    3
 168680000    4
 168690000    3
 168700000    3
 168710000    3
 168720000    3
 168730000    4
 168740000    2
 168750000    2
 168760000    3
 168770000    3
 168780000    3
 168790000    4
 168800000    3
 168810000    3
 168820000    4
 168830000    2
 168840000    2
 168850000    3
 168860000    4
 168870000    5
 168880000    5
 168890000    3
 168900000    7
 168910000    5
 168920000    4
 168930000    4
 168940000    5
 168950000    5
 168960000    3
 168970000    3
 168980000    3
 168990000    4
 169000000    3
 169010000    5
 169020000    3
 169030000    4
 169040000    5
 169050000    6
 169060000    3
 169070000    6
 169080000    3
 169090000    3
 169100000    6
 169110000    3
 169120000    3
 169130000    2
 169140000    3
 169150000    4
 169160000    3
 169170000    4
 169180000    5
 169190000    3
 169200000    3
 169210000    4
 169220000    3
 169230000    4
 169240000    5
 169250000    5
 169260000    3
 169270000    3
 169280000    3
 169290000    3
 169300000    4
 169310000    2
 169320000    3
 169330000    5
 169340000    3
 169350000    4
 169360000    2
 169370000    2
 169380000    3
 169390000    3
 169400000    4
 169410000    5
 169420000    2
 169430000    3
 169440000    3
 169450000    5
 169460000    3
 169470000    3
 169480000    4
 169490000    3
 169500000    3
 169510000    4
 169520000    3
 169530000    5
 169540000    3
 169550000    8
 169560000    5
 169570000    3
 169580000    2
 169590000    5
 169600000    3
 169610000    4
 169620000    4
 169630000    3
 169640000    9
 169650000    4
 169660000    6
 169670000    3
 169680000    4
 169690000    2
 169700000    3
 169710000    4
 169720000    3
 169730000    4
 169740000    3
 169750000    3
 169760000    3
 169770000    3
 169780000    4
 169790000    3
 169800000    4
 169810000    3
 169820000    5
 169830000    4
 169840000    2
 169850000    6
 169860000    5
 169870000    3
 169880000    5
 169890000    4
 169900000    3
 169910000    3
 169920000    3
 169930000    3
 169940000    4
 169950000    4
 169960000    4
 169970000    4
 169980000    4
 169990000    3
 170000000    3
 170010000    3
 170020000    3
 170030000    4
 170040000    2
 170050000    3
 170060000    5
 170070000    3
 170080000    5
 170090000    4
 170100000    3
 170110000    5
 170120000    3
 170130000    3
 170140000    3
 170150000    4
 170160000    3
 170170000    2
 170180000    4
 170190000    2
 170200000    6
 170210000    5
 170220000    3
 170230000    3
 170240000    3
 170250000    3
 170260000    2
 170270000    3
 170280000    3
 170290000    3
 170300000    3
 170310000    3
 170320000    5
 170330000    2
 170340000    2
 170350000    3
 170360000    7
 170370000    4
 170380000    4
 170390000    3
 170400000    3
 170410000    2
 170420000    3
 170430000    3
 170440000    3
 170450000    3
 170460000    3
 170470000    3
 170480000    3
 170490000    3
 170500000    4
 170510000    3
 170520000    3
 170530000    3
 170540000    5
 170550000    5
 170560000    3
 170570000    3
 170580000    3
 170590000    7
 170600000    2
 170610000   10
 170620000    6
 170630000    4
 170640000    3
 170650000    3
 170660000    2
 170670000    4
 170680000    3
 170690000    2
 170700000    3
 170710000    3
 170720000    3
 170730000    6
 170740000    2
 170750000    3
 170760000    5
 170770000    4
 170780000    5
 170790000    4
 170800000    4
 170810000    3
 170820000    4
 170830000    3
 170840000    5
 170850000    3
 170860000    3
 170870000    2
 170880000    3
 170890000    3
 170900000    2
 170910000    2
 170920000    3
 170930000    2
 170940000    8
 170950000    6
 170960000    3
 170970000    2
 170980000    3
 170990000    2
 171000000    3
 171010000    2
 171020000    5
 171030000    3
 171040000    5
 171050000    3
 171060000    3
 171070000    3
 171080000    3
 171090000    4
 171100000    3
 171110000    3
 171120000    3
 171130000    4
 171140000    4
 171150000    3
 171160000    3
 171170000    4
 171180000    4
 171190000    3
 171200000    3
 171210000    3
 171220000    3
 171230000    3
 171240000    5
 171250000    5
 171260000    4
 171270000    3
 171280000    3
 171290000    3
 171300000    3
 171310000    3
 171320000    3
 171330000    3
 171340000    5
 171350000    3
 171360000    3
 171370000    2
 171380000    3
 171390000    3
 171400000    3
 171410000    3
 171420000    2
 171430000    4
 171440000    3
 171450000    5
 171460000    8
 171470000    4
 171480000    4
 171490000    4
 171500000    3
 171510000    2
 171520000    4
 171530000    3
 171540000    2
 171550000    3
 171560000    3
 171570000    3
 171580000    3
 171590000    3
 171600000    3
 171610000    5
 171620000    4
 171630000    3
 171640000    4
 171650000    4
 171660000    5
 171670000    3
 171680000    4
 171690000    4
 171700000    3
 171710000    3
 171720000    3
 171730000    4
 171740000    3
 171750000    3
 171760000    4
 171770000    4
 171780000    6
 171790000    3
 171800000    3
 171810000    6
 171820000    4
 171830000    3
 171840000    3
 171850000    3
 171860000    3
 171870000    3
 171880000    3
 171890000    3
 171900000    2
 171910000    4
 171920000    4
 171930000    4
 171940000    9
 171950000    3
 171960000    4
 171970000    3
 171980000    4
 171990000    4
 172000000    3
 172010000    3
 172020000    6
 172030000    3
 172040000    4
 172050000    2
 172060000    3
 172070000    2
 172080000    3
 172090000    4
 172100000    5
 172110000    4
 172120000    3
 172130000    2
 172140000    3
 172150000    4
 172160000    3
 172170000    7
 172180000    3
 172190000    2
 172200000    3
 172210000    3
 172220000    3
 172230000    4
 172240000   10
 172250000    3
 172260000    3
 172270000    5
 172280000    9
 172290000    4
 172300000    6
 172310000    3
 172320000    8
 172330000    2
 172340000    3
 172350000    3
 172360000    4
 172370000    4
 172380000    4
 172390000    4
 172400000    3
 172410000    3
 172420000    4
 172430000    3
 172440000    2
 172450000    3
 172460000    9
 172470000    3
 172480000    4
 172490000    3
 172500000    4
 172510000    2
 172520000    2
 172530000    3
 172540000    3
 172550000    2
 172560000    5
 172570000    4
 172580000    4
 172590000    3
 172600000    3
 172610000    5
 172620000    4
 172630000    3
 172640000    3
 172650000    3
 172660000    4
 172670000    3
 172680000    5
 172690000    9
 172700000    4
 172710000    4
 172720000    3
 172730000    3
 172740000    7
 172750000    4
 172760000    3
 172770000    4
 172780000    3
 172790000    4
 172800000    6
 172810000    3
 172820000    2
 172830000    2
 172840000    2
 172850000    3
 172860000    2
 172870000    2
 172880000    6
 172890000    3
 172900000    2
 172910000    2
 172920000    4
 172930000    5
 172940000    4
 172950000    3
 172960000    3
 172970000    7
 172980000    5
 172990000    7
 173000000    4
 173010000    3
 173020000    4
 173030000    5
 173040000    3
 173050000    3
 173060000    2
 173070000    2
 173080000    3
 173090000    3
 173100000    3
 173110000    3
 173120000    4
 173130000    3
 173140000    7
 173150000    3
 173160000    4
 173170000    4
 173180000    5
 173190000    3
 173200000    4
 173210000    3
 173220000    3
 173230000    3
 173240000    3
 173250000    3
 173260000    5
 173270000    4
 173280000    2
 173290000    2
 173300000    4
 173310000    5
 173320000    3
 173330000    3
 173340000    3
 173350000    5
 173360000    4
 173370000    3
 173380000    5
 173390000    3
 173400000    2
 173410000    4
 173420000    3
 173430000    2
 173440000    6
 173450000    4
 173460000    3
 173470000    5
 173480000    3
 173490000    5
 173500000    7
 173510000    3
 173520000    3
 173530000    5
 173540000    4
 173550000    2
 173560000    3
 173570000    3
 173580000    3
 173590000    3
 173600000    4
 173610000    4
 173620000    3
 173630000    6
 173640000    3
 173650000    3
 173660000    4
 173670000    3
 173680000    4
 173690000    4
 173700000    5
 173710000    3
 173720000    3
 173730000    4
 173740000    2
 173750000    5
 173760000    2
 173770000    5
 173780000    3
 173790000    3
 173800000    3
 173810000    4
 173820000    3
 173830000    2
 173840000    3
 173850000    4
 173860000    3
 173870000    4
 173880000    2
 173890000    7
 173900000    5
 173910000    7
 173920000    4
 173930000    5
 173940000    4
 173950000    4
 173960000    4
 173970000    3
 173980000    3
 173990000    3
 174000000    6
 174010000    4
 174020000    3
 174030000    3
 174040000    3
 174050000    3
 174060000    4
 174070000    3
 174080000    9
 174090000    3
 174100000    5
 174110000    7
 174120000    4
 174130000    3
 174140000    4
 174150000    8
 174160000    4
 174170000    8
 174180000    3
 174190000    3
 174200000    3
 174210000    3
 174220000    3
 174230000    3
 174240000    4
 174250000    2
 174260000    3
 174270000    3
 174280000    3
 174290000    2
 174300000    3
 174310000    6
 174320000    3
 174330000    3
 174340000    3
 174350000    4
 174360000    4
 174370000    2
 174380000    4
 174390000    6
 174400000    6
 174410000    6
 174420000   11
 174430000    6
 174440000    3
 174450000    5
 174460000    5
 174470000    4
 174480000    3
 174490000    3
 174500000    3
 174510000    3
 174520000    3
 174530000    3
 174540000    3
 174550000    2
 174560000    3
 174570000    7
 174580000    3
 174590000    4
 174600000    3
 174610000    3
 174620000    4
 174630000    3
 174640000    3
 174650000    4
 174660000    3
 174670000    2
 174680000    7
 174690000    3
 174700000    3
 174710000    3
 174720000    5
 174730000    3
 174740000    3
 174750000    3
 174760000    3
 174770000    5
 174780000   10
 174790000    3
 174800000    3
 174810000    3
 174820000    4
 174830000    2
 174840000    3
 174850000    4
 174860000    4
 174870000    5
 174880000    5
 174890000    4
 174900000    3
 174910000    3
 174920000    3
 174930000    2
 174940000    3
 174950000    4
 174960000    4
 174970000    5
 174980000    9
 174990000    6
 175000000    8
 175010000   10
 175020000   12
 175030000   10
 175040000   10
 175050000    4
 175060000    5
 175070000    5
 175080000    5
 175090000    2
 175100000    2
 175110000   12
 175120000    8
 175130000    2
 175140000    4
 175150000    4
 175160000    3
 175170000    4
 175180000   12
 175190000    5
 175200000    3
 175210000    3
 175220000    3
 175230000    4
 175240000    3
 175250000    3
 175260000    3
 175270000    6
 175280000    6
 175290000    6
 175300000    6
 175310000    4
 175320000    2
 175330000    4
 175340000    3
 175350000    3
 175360000    3
 175370000    3
 175380000    3
 175390000    5
 175400000    3
 175410000    4
 175420000    5
 175430000    5
 175440000    4
 175450000    3
 175460000    4
 175470000    3
 175480000    2
 175490000    3
 175500000    2
 175510000    3
 175520000    3
 175530000    2
 175540000    3
 175550000    4
 175560000    3
 175570000    3
 175580000    3
 175590000    3
 175600000    3
 175610000    2
 175620000    3
 175630000    3
 175640000    3
 175650000    2
 175660000    3
 175670000    4
 175680000    3
 175690000    2
 175700000    5
 175710000    4
 175720000    5
 175730000    3
 175740000    3
 175750000    3
 175760000    3
 175770000    3
 175780000    2
 175790000    3
 175800000    3
 175810000    3
 175820000    4
 175830000    4
 175840000    4
 175850000    4
 175860000    6
 175870000    3
 175880000    2
 175890000    3
 175900000    3
 175910000    4
 175920000    3
 175930000    3
 175940000    3
 175950000    3
 175960000    5
 175970000    3
 175980000    4
 175990000    4
 176000000    3
 176010000    2
 176020000    2
 176030000    2
 176040000    4
 176050000    3
 176060000    2
 176070000    5
 176080000    3
 176090000    3
 176100000    3
 176110000    3
 176120000    4
 176130000    5
 176140000    4
 176150000    4
 176160000    2
 176170000    3
 176180000    4
 176190000    3
 176200000    5
 176210000    3
 176220000    3
 176230000    3
 176240000    2
 176250000    3
 176260000    3
 176270000    3
 176280000    2
 176290000    6
 176300000    3
 176310000    3
 176320000    5
 176330000    5
 176340000    5
 176350000    3
 176360000    3
 176370000    3
 176380000    3
 176390000    2
 176400000    3
 176410000    4
 176420000    3
 176430000    6
 176440000    3
 176450000    3
 176460000    3
 176470000    3
 176480000    3
 176490000    3
 176500000    3
 176510000    3
 176520000    4
 176530000    5
 176540000    4
 176550000    2
 176560000    3
 176570000    3
 176580000    3
 176590000    5
 176600000    3
 176610000    4
 176620000    3
 176630000    4
 176640000    3
 176650000    4
 176660000    3
 176670000    3
 176680000    3
 176690000    3
 176700000    3
 176710000    3
 176720000    4
 176730000    5
 176740000    4
 176750000    2
 176760000    4
 176770000    3
 176780000    2
 176790000    4
 176800000    4
 176810000    4
 176820000    3
 176830000    3
 176840000    3
 176850000    6
 176860000    3
 176870000    8
 176880000    5
 176890000    3
 176900000    9
 176910000    9
 176920000    2
 176930000    4
 176940000    4
 176950000    4
 176960000    4
 176970000    3
 176980000    4
 176990000    3
 177000000    3
 177010000    2
 177020000    2
 177030000    3
 177040000    3
 177050000    3
 177060000    3
 177070000    3
 177080000    5
 177090000    3
 177100000    3
 177110000    3
 177120000    3
 177130000    4
 177140000    3
 177150000    5
 177160000    3
 177170000    6
 177180000    3
 177190000    2
 177200000    4
 177210000    3
 177220000    5
 177230000   11
 177240000    3
 177250000    3
 177260000    5
 177270000    3
 177280000    5
 177290000    3
 177300000    4
 177310000    5
 177320000    5
 177330000    5
 177340000    6
 177350000    3
 177360000    2
 177370000    3
 177380000    2
 177390000    3
 177400000    3
 177410000    3
 177420000    6
 177430000    4
 177440000    9
 177450000    2
 177460000    3
 177470000    3
 177480000    3
 177490000    8
 177500000    4
 177510000    4
 177520000    4
 177530000    3
 177540000    2
 177550000    5
 177560000    4
 177570000    4
 177580000    5
 177590000    3
 177600000    4
 177610000    4
 177620000   10
 177630000    3
 177640000    4
 177650000    7
 177660000    4
 177670000    3
 177680000    4
 177690000    2
 177700000    5
 177710000    3
 177720000    3
 177730000    5
 177740000    3
 177750000    2
 177760000    4
 177770000    5
 177780000    2
 177790000    5
 177800000    4
 177810000    3
 177820000    2
 177830000    3
 177840000    4
 177850000    3
 177860000    3
 177870000    3
 177880000    3
 177890000    6
 177900000    4
 177910000    4
 177920000    3
 177930000    3
 177940000    4
 177950000    3
 177960000    4
 177970000    3
 177980000    3
 177990000    6
 178000000    3
 178010000    2
 178020000    4
 178030000    3
 178040000    3
 178050000    3
 178060000    5
 178070000    2
 178080000    3
 178090000    5
 178100000   11
 178110000    3
 178120000    5
 178130000    4
 178140000    5
 178150000    2
 178160000    3
 178170000    4
 178180000    3
 178190000    8
 178200000    3
 178210000    2
 178220000    6
 178230000    5
 178240000    3
 178250000    3
 178260000    6
 178270000    8
 178280000   11
 178290000    3
 178300000    3
 178310000    3
 178320000    3
 178330000    4
 178340000    2
 178350000    3
 178360000    5
 178370000    2
 178380000    3
 178390000    5
 178400000    2
 178410000    3
 178420000    3
 178430000    4
 178440000    3
 178450000    3
 178460000    4
 178470000    3
 178480000    2
 178490000    3
 178500000    3
 178510000    4
 178520000    2
 178530000    4
 178540000    4
 178550000    3
 178560000    3
 178570000    3
 178580000    2
 178590000    3
 178600000    5
 178610000    8
 178620000    5
 178630000    3
 178640000    2
 178650000    3
 178660000    3
 178670000    3
 178680000    3
 178690000    4
 178700000    3
 178710000    3
 178720000    3
 178730000    5
 178740000    3
 178750000    5
 178760000    4
 178770000    3
 178780000    3
 178790000    2
 178800000    2
 178810000    2
 178820000    3
 178830000    8
 178840000    4
 178850000    4
 178860000    3
 178870000    3
 178880000    2
 178890000    3
 178900000    3
 178910000    3
 178920000    3
 178930000    4
 178940000    4
 178950000    3
 178960000    3
 178970000    5
 178980000    5
 178990000    4
 179000000    5
 179010000    7
 179020000    3
 179030000    2
 179040000    3
 179050000    4
 179060000    4
 179070000    7
 179080000    3
 179090000    3
 179100000    3
 179110000    2
 179120000    3
 179130000    3
 179140000    5
 179150000    7
 179160000    2
 179170000    3
 179180000    9
 179190000    3
 179200000    6
 179210000    4
 179220000   10
 179230000    2
 179240000    8
 179250000   10
 179260000    6
 179270000    7
 179280000    3
 179290000    4
 179300000    5
 179310000    3
 179320000    3
 179330000    4
 179340000    4
 179350000    4
 179360000    4
 179370000    3
 179380000    3
 179390000    4
 179400000    2
 179410000    3
 179420000    3
 179430000    2
 179440000    3
 179450000    3
 179460000    3
 179470000    3
 179480000    4
 179490000    4
 179500000    4
 179510000    2
 179520000    6
 179530000    4
 179540000    3
 179550000    3
 179560000    2
 179570000    5
 179580000    2
 179590000    3
 179600000    7
 179610000    6
 179620000    2
 179630000    3
 179640000    3
 179650000    5
 179660000    5
 179670000   10
 179680000    8
 179690000    4
 179700000    8
 179710000    3
 179720000    2
 179730000    3
 179740000    5
 179750000    3
 179760000    3
 179770000    3
 179780000    5
 179790000    5
 179800000    4
 179810000    3
 179820000    3
 179830000    3
 179840000    3
 179850000    3
 179860000    3
 179870000   11
 179880000    5
 179890000    4
 179900000    3
 179910000    3
 179920000    3
 179930000    3
 179940000    4
 179950000    4
 179960000    4
 179970000    3
 179980000    3
 179990000    3
 180000000    3
 180010000    3
 180020000    4
 180030000    4
 180040000    3
 180050000    3
 180060000    3
 180070000    3
 180080000    4
 180090000    3
 180100000    7
 180110000    5
 180120000    3
 180130000    4
 180140000    3
 180150000    4
 180160000    3
 180170000    4
 180180000    3
 180190000   11
 180200000    4
 180210000    4
 180220000    3
 180230000    4
 180240000    7
 180250000    2
 180260000    2
 180270000    9
 180280000    5
 180290000    4
 180300000    4
 180310000    3
 180320000    4
 180330000    4
 180340000    6
 180350000    5
 180360000    5
 180370000    4
 180380000    2
 180390000   10
 180400000    6
 180410000   13
 180420000    4
 180430000    5
 180440000    3
 180450000    6
 180460000    9
 180470000    2
 180480000    3
 180490000    3
 180500000    2
 180510000    4
 180520000    3
 180530000    4
 180540000    5
 180550000    2
 180560000    3
 180570000    3
 180580000    4
 180590000    4
 180600000    5
 180610000    4
 180620000    3
 180630000    4
 180640000    3
 180650000    2
 180660000    5
 180670000    3
 180680000    5
 180690000    4
 180700000    5
 180710000    4
 180720000    2
 180730000    8
 180740000    5
 180750000    4
 180760000    3
 180770000    3
 180780000    7
 180790000    3
 180800000    4
 180810000    3
 180820000    2
 180830000    2
 180840000    3
 180850000    3
 180860000    4
 180870000    3
 180880000    3
 180890000    7
 180900000   10
 180910000    6
 180920000    9
 180930000    2
 180940000    6
 180950000    3
 180960000    3
 180970000    5
 180980000    3
 180990000    2
 181000000    3
 181010000    3
 181020000    3
 181030000    3
 181040000    2
 181050000    4
 181060000    3
 181070000    5
 181080000    2
 181090000    3
 181100000    5
 181110000    3
 181120000    5
 181130000    2
 181140000    7
 181150000    4
 181160000    6
 181170000    8
 181180000    5
 181190000    4
 181200000    3
 181210000    3
 181220000    3
 181230000    4
 181240000    4
 181250000    2
 181260000    3
 181270000    3
 181280000    5
 181290000    4
 181300000    3
 181310000    2
 181320000    4
 181330000    5
 181340000    2
 181350000    7
 181360000    4
 181370000    3
 181380000    5
 181390000    4
 181400000    8
 181410000    3
 181420000    4
 181430000    4
 181440000    4
 181450000    5
 181460000    5
 181470000    6
 181480000    5
 181490000    3
 181500000    3
 181510000    3
 181520000    3
 181530000    5
 181540000    5
 181550000    9
 181560000   10
 181570000    6
 181580000    6
 181590000    3
 181600000    3
 181610000    5
 181620000   11
 181630000    3
 181640000    5
 181650000    4
 181660000    2
 181670000    3
 181680000    4
 181690000    4
 181700000    4
 181710000    4
 181720000    4
 181730000    4
 181740000    3
 181750000    4
 181760000    4
 181770000    3
 181780000    3
 181790000   10
 181800000    3
 181810000    3
 181820000    3
 181830000    4
 181840000    3
 181850000   11
 181860000    4
 181870000    5
 181880000    4
 181890000    3
 181900000    5
 181910000    3
 181920000    3
 181930000    3
 181940000    4
 181950000    4
 181960000    4
 181970000    4
 181980000    5
 181990000    3
 182000000    3
 182010000    3
 182020000    7
 182030000    5
 182040000    4
 182050000    6
 182060000   11
 182070000    5
 182080000    5
 182090000    6
 182100000    3
 182110000    4
 182120000    5
 182130000    4
 182140000    5
 182150000    2
 182160000    3
 182170000    3
 182180000    3
 182190000    6
 182200000    5
 182210000    4
 182220000    6
 182230000    5
 182240000    3
 182250000    3
 182260000    4
 182270000    3
 182280000    3
 182290000    4
 182300000    5
 182310000    3
 182320000    4
 182330000    6
 182340000    3
 182350000    2
 182360000    2
 182370000    3
 182380000    6
 182390000   10
 182400000    3
 182410000    3
 182420000    3
 182430000    5
 182440000    3
 182450000    6
 182460000    3
 182470000    3
 182480000    4
 182490000    4
 182500000    5
 182510000    3
 182520000    4
 182530000    4
 182540000    3
 182550000    3
 182560000    3
 182570000    4
 182580000    3
 182590000    8
 182600000    5
 182610000    2
 182620000    5
 182630000    2
 182640000    4
 182650000    3
 182660000    8
 182670000    7
 182680000    7
 182690000    4
 182700000   12
 182710000    3
 182720000    3
 182730000    3
 182740000    2
 182750000    4
 182760000    2
 182770000    5
 182780000    5
 182790000    5
 182800000    8
 182810000    5
 182820000    3
 182830000    3
 182840000    3
 182850000    3
 182860000    3
 182870000    3
 182880000    5
 182890000    5
 182900000    3
 182910000    3
 182920000    3
 182930000    3
 182940000    3
 182950000    3
 182960000    3
 182970000    4
 182980000    3
 182990000    3
 183000000    3
 183010000    4
 183020000    4
 183030000    3
 183040000    3
 183050000    3
 183060000    5
 183070000    2
 183080000    2
 183090000    4
 183100000    4
 183110000    2
 183120000    2
 183130000    3
 183140000    4
 183150000    4
 183160000    4
 183170000    3
 183180000    4
 183190000    3
 183200000    2
 183210000    3
 183220000    6
 183230000    4
 183240000    4
 183250000    4
 183260000    4
 183270000    3
 183280000    3
 183290000    3
 183300000    5
 183310000    2
 183320000    6
 183330000    3
 183340000    5
 183350000    4
 183360000    3
 183370000    3
 183380000    4
 183390000    2
 183400000    3
 183410000    3
 183420000    2
 183430000    2
 183440000    5
 183450000    3
 183460000    8
 183470000    6
 183480000    4
 183490000    2
 183500000    4
 183510000    9
 183520000    5
 183530000    7
 183540000    3
 183550000    3
 183560000    6
 183570000    6
 183580000   10
 183590000    3
 183600000    5
 183610000    3
 183620000    2
 183630000    3
 183640000    2
 183650000    4
 183660000    3
 183670000    3
 183680000    3
 183690000    2
 183700000    5
 183710000    4
 183720000    4
 183730000    2
 183740000    3
 183750000    3
 183760000    4
 183770000    2
 183780000    3
 183790000    7
 183800000    3
 183810000    5
 183820000    4
 183830000    4
 183840000    4
 183850000    3
 183860000    3
 183870000    3
 183880000    3
 183890000    5
 183900000    4
 183910000    3
 183920000    4
 183930000    4
 183940000    3
 183950000    2
 183960000    3
 183970000    3
 183980000    4
 183990000    2
 184000000    3
 184010000    3
 184020000    4
 184030000    3
 184040000    3
 184050000    4
 184060000    3
 184070000    3
 184080000    3
 184090000    4
 184100000    3
 184110000    3
 184120000    4
 184130000    3
 184140000    4
 184150000    3
 184160000    3
 184170000    2
 184180000    3
 184190000    3
 184200000    9
 184210000    3
 184220000    2
 184230000    2
 184240000    2
 184250000    2
 184260000    3
 184270000    3
 184280000    2
 184290000    4
 184300000    2
 184310000    4
 184320000    3
 184330000    4
 184340000    3
 184350000    3
 184360000    6
 184370000    4
 184380000    3
 184390000    3
 184400000    3
 184410000    3
 184420000    3
 184430000    4
 184440000    4
 184450000    5
 184460000    4
 184470000    5
 184480000    4
 184490000    3
 184500000    3
 184510000    2
 184520000    3
 184530000    2
 184540000    7
 184550000    4
 184560000    3
 184570000    3
 184580000    4
 184590000    4
 184600000    3
 184610000    3
 184620000    4
 184630000    3
 184640000    3
 184650000    5
 184660000    3
 184670000    4
 184680000    3
 184690000    4
 184700000    3
 184710000    3
 184720000    3
 184730000    3
 184740000    3
 184750000    5
 184760000    3
 184770000    4
 184780000    2
 184790000    3
 184800000    3
 184810000    3
 184820000    3
 184830000    6
 184840000    3
 184850000    4
 184860000    3
 184870000    3
 184880000    3
 184890000    3
 184900000    3
 184910000    3
 184920000    2
 184930000    4
 184940000    3
 184950000    3
 184960000    2
 184970000    9
 184980000    7
 184990000    7
 185000000    4
 185010000    4
 185020000    2
 185030000    4
 185040000    3
 185050000    3
 185060000    4
 185070000    4
 185080000    8
 185090000    4
 185100000    7
 185110000    3
 185120000    3
 185130000    6
 185140000    3
 185150000    4
 185160000    6
 185170000    4
 185180000    3
 185190000    2
 185200000    4
 185210000    3
 185220000    3
 185230000    3
 185240000    4
 185250000    3
 185260000    4
 185270000    4
 185280000    3
 185290000    3
 185300000    3
 185310000    4
 185320000    3
 185330000    3
 185340000    2
 185350000    3
 185360000    3
 185370000    5
 185380000    3
 185390000    3
 185400000    3
 185410000    3
 185420000    5
 185430000    4
 185440000    4
 185450000    3
 185460000    3
 185470000    4
 185480000    3
 185490000    3
 185500000    2
 185510000    3
 185520000    4
 185530000    3
 185540000    3
 185550000    3
 185560000    2
 185570000    3
 185580000    3
 185590000    3
 185600000    3
 185610000    2
 185620000    3
 185630000    3
 185640000    3
 185650000    3
 185660000    4
 185670000    3
 185680000    3
 185690000    5
 185700000    3
 185710000    3
 185720000    4
 185730000    5
 185740000    3
 185750000    3
 185760000    6
 185770000    3
 185780000    2
 185790000    3
 185800000    3
 185810000    3
 185820000    3
 185830000    5
 185840000    2
 185850000    3
 185860000    3
 185870000    3
 185880000    3
 185890000    2
 185900000    3
 185910000    4
 185920000    4
 185930000    5
 185940000    3
 185950000    5
 185960000    3
 185970000    3
 185980000    3
 185990000    3
 186000000    3
 186010000    6
 186020000    3
 186030000    3
 186040000    3
 186050000    3
 186060000    3
 186070000    3
 186080000    3
 186090000    4
 186100000    3
 186110000    3
 186120000    2
 186130000    2
 186140000    5
 186150000    4
 186160000    3
 186170000    5
 186180000    3
 186190000    2
 186200000    3
 186210000    3
 186220000    3
 186230000    3
 186240000    4
 186250000    3
 186260000    5
 186270000    3
 186280000    4
 186290000    4
 186300000    3
 186310000    4
 186320000    2
 186330000    6
 186340000    4
 186350000    3
 186360000    4
 186370000    2
 186380000    8
 186390000    6
 186400000    2
 186410000    3
 186420000    3
 186430000    3
 186440000    4
 186450000    4
 186460000    3
 186470000    3
 186480000    3
 186490000    3
 186500000    3
 186510000    3
 186520000    3
 186530000    3
 186540000    3
 186550000    2
 186560000    5
 186570000    3
 186580000    3
 186590000    2
 186600000    3
 186610000    2
 186620000    2
 186630000    3
 186640000    3
 186650000    2
 186660000    3
 186670000    3
 186680000    4
 186690000    5
 186700000    3
 186710000    3
 186720000    3
 186730000    3
 186740000    5
 186750000    2
 186760000    3
 186770000    3
 186780000    2
 186790000    3
 186800000    3
 186810000    4
 186820000    3
 186830000    3
 186840000    3
 186850000    3
 186860000    2
 186870000    3
 186880000    3
 186890000    3
 186900000    5
 186910000    3
 186920000    3
 186930000    4
 186940000    3
 186950000    6
 186960000    6
 186970000    2
 186980000    5
 186990000    4
 187000000    3
 187010000    3
 187020000    3
 187030000    2
 187040000    3
 187050000    3
 187060000    4
 187070000    3
 187080000    2
 187090000    4
 187100000    5
 187110000    6
 187120000    6
 187130000    3
 187140000    5
 187150000    2
 187160000    3
 187170000    3
 187180000    3
 187190000    2
 187200000    2
 187210000    3
 187220000    5
 187230000    9
 187240000    3
 187250000    3
 187260000    5
 187270000    3
 187280000    3
 187290000    4
 187300000    2
 187310000    4
 187320000    3
 187330000    4
 187340000    2
 187350000    8
 187360000    3
 187370000    2
 187380000    3
 187390000    3
 187400000    4
 187410000    4
 187420000    7
 187430000    3
 187440000    3
 187450000    5
 187460000    6
 187470000    8
 187480000    4
 187490000    5
 187500000    4
 187510000    2
 187520000    3
 187530000    3
 187540000    5
 187550000    4
 187560000    2
 187570000    4
 187580000    3
 187590000    4
 187600000    3
 187610000    3
 187620000    4
 187630000    2
 187640000    3
 187650000    2
 187660000    3
 187670000    3
 187680000    3
 187690000    4
 187700000    4
 187710000    5
 187720000    6
 187730000    3
 187740000    2
 187750000    4
 187760000    4
 187770000    5
 187780000   10
 187790000   11
 187800000    6
 187810000    3
 187820000    3
 187830000    6
 187840000    5
 187850000    3
 187860000    3
 187870000    5
 187880000    3
 187890000    4
 187900000    3
 187910000    4
 187920000    5
 187930000    4
 187940000    5
 187950000    8
 187960000    5
 187970000    2
 187980000    5
 187990000    5
 188000000    3
 188010000    2
 188020000    3
 188030000    3
 188040000    3
 188050000    3
 188060000    3
 188070000    3
 188080000    3
 188090000    3
 188100000    4
 188110000    4
 188120000    5
 188130000    2
 188140000    4
 188150000    4
 188160000    4
 188170000    4
 188180000    3
 188190000    3
 188200000    3
 188210000    4
 188220000    3
 188230000    3
 188240000    3
 188250000    3
 188260000    4
 188270000    3
 188280000    2
 188290000    4
 188300000    4
 188310000    3
 188320000    4
 188330000    5
 188340000    7
 188350000    5
 188360000    3
 188370000    3
 188380000    5
 188390000    5
 188400000    5
 188410000    2
 188420000    4
 188430000    2
 188440000    3
 188450000    5
 188460000    4
 188470000    2
 188480000    3
 188490000    3
 188500000    2
 188510000    5
 188520000    6
 188530000    3
 188540000    5
 188550000    4
 188560000    4
 188570000    2
 188580000    4
 188590000    4
 188600000    2
 188610000    5
 188620000    3
 188630000    3
 188640000    2
 188650000    3
 188660000    4
 188670000    4
 188680000    4
 188690000    3
 188700000    5
 188710000    3
 188720000    3
 188730000    5
 188740000    3
 188750000    3
 188760000    3
 188770000    5
 188780000    4
 188790000    6
 188800000    5
 188810000    5
 188820000    4
 188830000    3
 188840000    2
 188850000    3
 188860000    5
 188870000    9
 188880000    9
 188890000    8
 188900000    9
 188910000    3
 188920000    4
 188930000   10
 188940000    3
 188950000    3
 188960000    4
 188970000    3
 188980000    4
 188990000    5
 189000000    3
 189010000    4
 189020000    3
 189030000    3
 189040000    4
 189050000    5
 189060000    3
 189070000    3
 189080000    5
 189090000    4
 189100000    4
 189110000    5
 189120000    3
 189130000    3
 189140000    3
 189150000    4
 189160000    3
 189170000    3
 189180000    4
 189190000    6
 189200000    3
 189210000    4
 189220000    3
 189230000    4
 189240000    3
 189250000    3
 189260000    3
 189270000    3
 189280000    5
 189290000    3
 189300000    4
 189310000    4
 189320000    3
 189330000    5
 189340000    2
 189350000    4
 189360000    5
 189370000    3
 189380000    3
 189390000   11
 189400000    4
 189410000    3
 189420000    3
 189430000    3
 189440000    3
 189450000    3
 189460000    3
 189470000    3
 189480000    4
 189490000    3
 189500000    2
 189510000    3
 189520000    3
 189530000    3
 189540000    6
 189550000    4
 189560000    3
 189570000    3
 189580000    3
 189590000    3
 189600000    4
 189610000    3
 189620000    4
 189630000    3
 189640000    3
 189650000    2
 189660000    5
 189670000    3
 189680000    3
 189690000    3
 189700000    4
 189710000    6
 189720000    3
 189730000    2
 189740000    4
 189750000    3
 189760000    6
 189770000    2
 189780000    4
 189790000    3
 189800000    4
 189810000    5
 189820000    5
 189830000    4
 189840000    3
 189850000    2
 189860000    3
 189870000    4
 189880000    3
 189890000    5
 189900000    4
 189910000    4
 189920000    3
 189930000    4
 189940000    3
 189950000    4
 189960000    3
 189970000    6
 189980000   13
 189990000    3
 190000000    3
 190010000    8
 190020000    9
 190030000    4
 190040000    4
 190050000    8
 190060000    5
 190070000    3
 190080000    3
 190090000    3
 190100000    5
 190110000    5
 190120000    3
 190130000    4
 190140000    4
 190150000    3
 190160000    4
 190170000    7
 190180000    4
 190190000    5
 190200000    6
 190210000    3
 190220000    6
 190230000    5
 190240000    5
 190250000   11
 190260000    9
 190270000   10
 190280000    4
 190290000    3
 190300000    3
 190310000    5
 190320000    3
 190330000    3
 190340000    4
 190350000    3
 190360000    2
 190370000    4
 190380000    3
 190390000    4
 190400000    3
 190410000    3
 190420000    5
 190430000    3
 190440000    3
 190450000    2
 190460000    4
 190470000    5
 190480000    5
 190490000    3
 190500000    5
 190510000    3
 190520000    3
 190530000    4
 190540000    4
 190550000    5
 190560000    4
 190570000    5
 190580000    2
 190590000    3
 190600000    3
 190610000    7
 190620000    2
 190630000    3
 190640000    3
 190650000    3
 190660000    3
 190670000    2
 190680000    3
 190690000    3
 190700000    4
 190710000    5
 190720000    5
 190730000    3
 190740000    4
 190750000    4
 190760000    4
 190770000    2
 190780000    3
 190790000    3
 190800000    2
 190810000    5
 190820000    3
 190830000    3
 190840000    5
 190850000    5
 190860000    5
 190870000    3
 190880000    6
 190890000    6
 190900000    3
 190910000    4
 190920000    3
 190930000    2
 190940000    3
 190950000    3
 190960000    4
 190970000    3
 190980000    5
 190990000    4
 191000000    3
 191010000    3
 191020000    3
 191030000    4
 191040000    4
 191050000    4
 191060000    3
 191070000    4
 191080000    4
 191090000    3
 191100000    2
 191110000    3
 191120000    5
 191130000    4
 191140000    4
 191150000    3
 191160000    3
 191170000    4
 191180000    3
 191190000    4
 191200000    3
 191210000    3
 191220000    3
 191230000    5
 191240000    4
 191250000    3
 191260000    2
 191270000    3
 191280000    2
 191290000    2
 191300000    4
 191310000    4
 191320000    3
 191330000    2
 191340000    4
 191350000    4
 191360000    2
 191370000    3
 191380000    3
 191390000    3
 191400000    3
 191410000    3
 191420000    3
 191430000    3
 191440000    4
 191450000    2
 191460000    3
 191470000    4
 191480000    4
 191490000    3
 191500000    3
 191510000    5
 191520000    3
 191530000    5
 191540000    3
 191550000    4
 191560000    4
 191570000    5
 191580000    4
 191590000    2
 191600000    3
 191610000    2
 191620000    4
 191630000    2
 191640000    3
 191650000    3
 191660000    3
 191670000    3
 191680000    5
 191690000    3
 191700000    3
 191710000    2
 191720000    2
 191730000    3
 191740000    3
 191750000    3
 191760000    3
 191770000    3
 191780000    3
 191790000    3
 191800000    3
 191810000    3
 191820000    4
 191830000    3
 191840000    3
 191850000    2
 191860000    2
 191870000    3
 191880000    3
 191890000    3
 191900000    3
 191910000    4
 191920000    4
 191930000    3
 191940000    2
 191950000    3
 191960000    3
 191970000    3
 191980000    4
 191990000    4
 192000000    3
 192010000    5
 192020000    4
 192030000    8
 192040000    5
 192050000   10
 192060000    6
 192070000    4
 192080000    4
 192090000    3
 192100000    3
 192110000    4
 192120000    7
 192130000    5
 192140000    3
 192150000    9
 192160000    3
 192170000    5
 192180000    3
 192190000    3
 192200000    4
 192210000    3
 192220000    3
 192230000    3
 192240000    3
 192250000    4
 192260000    2
 192270000    5
 192280000    2
 192290000    3
 192300000    3
 192310000    4
 192320000    4
 192330000    3
 192340000    3
 192350000    5
 192360000    3
 192370000    4
 192380000    3
 192390000    3
 192400000    3
 192410000    4
 192420000    4
 192430000    3
 192440000    6
 192450000    4
 192460000    6
 192470000    3
 192480000    4
 192490000    3
 192500000    4
 192510000    3
 192520000    2
 192530000    4
 192540000    3
 192550000    4
 192560000    3
 192570000    2
 192580000    4
 192590000    3
 192600000    4
 192610000    3
 192620000    4
 192630000    3
 192640000    3
 192650000    4
 192660000    2
 192670000    3
 192680000    3
 192690000    3
 192700000    3
 192710000    5
 192720000    4
 192730000    5
 192740000    3
 192750000    3
 192760000    3
 192770000    5
 192780000    5
 192790000    2
 192800000    3
 192810000    2
 192820000    4
 192830000    3
 192840000    3
 192850000    6
 192860000    3
 192870000    3
 192880000    2
 192890000    4
 192900000    2
 192910000    4
 192920000    3
 192930000    3
 192940000    3
 192950000    5
 192960000    4
 192970000    3
 192980000    2
 192990000    3
 193000000    6
 193010000    3
 193020000    3
 193030000    3
 193040000    5
 193050000    4
 193060000    3
 193070000    3
 193080000    3
 193090000    3
 193100000    2
 193110000    4
 193120000    6
 193130000    4
 193140000    3
 193150000    2
 193160000    3
 193170000    2
 193180000    4
 193190000    7
 193200000    3
 193210000    3
 193220000    3
 193230000    3
 193240000    3
 193250000    4
 193260000    2
 193270000    3
 193280000    3
 193290000    3
 193300000    2
 193310000    3
 193320000    3
 193330000    3
 193340000    3
 193350000    5
 193360000    5
 193370000    7
 193380000    3
 193390000    3
 193400000    5
 193410000    3
 193420000    2
 193430000    3
 193440000    3
 193450000    3
 193460000    5
 193470000    3
 193480000    3
 193490000    3
 193500000    4
 193510000    3
 193520000    4
 193530000    3
 193540000    4
 193550000    3
 193560000    4
 193570000    3
 193580000    4
 193590000    3
 193600000    3
 193610000    4
 193620000    3
 193630000    3
 193640000    2
 193650000    3
 193660000    3
 193670000    3
 193680000    3
 193690000    3
 193700000    3
 193710000    4
 193720000    3
 193730000    4
 193740000    4
 193750000    3
 193760000    5
 193770000    2
 193780000    3
 193790000    5
 193800000    4
 193810000    3
 193820000    3
 193830000    3
 193840000    3
 193850000    5
 193860000    3
 193870000    3
 193880000    4
 193890000    2
 193900000    3
 193910000    3
 193920000    4
 193930000    2
 193940000    4
 193950000    9
 193960000    4
 193970000    2
 193980000    5
 193990000    3
 194000000    5
 194010000    3
 194020000    4
 194030000    3
 194040000    3
 194050000    4
 194060000    2
 194070000    3
 194080000    5
 194090000    3
 194100000    3
 194110000    4
 194120000    4
 194130000    4
 194140000    4
 194150000    4
 194160000    3
 194170000   11
 194180000    6
 194190000    5
 194200000    4
 194210000    3
 194220000    3
 194230000    3
 194240000    3
 194250000    7
 194260000    5
 194270000    3
 194280000    4
 194290000    3
 194300000    3
 194310000    3
 194320000    3
 194330000    5
 194340000    5
 194350000    8
 194360000    7
 194370000    3
 194380000    3
 194390000    5
 194400000    3
 194410000    3
 194420000    4
 194430000    2
 194440000    4
 194450000    5
 194460000    4
 194470000    3
 194480000    2
 194490000    3
 194500000    3
 194510000    4
 194520000    5
 194530000    3
 194540000    3
 194550000    3
 194560000    4
 194570000    8
 194580000    5
 194590000    3
 194600000    2
 194610000    2
 194620000    4
 194630000    8
 194640000    4
 194650000    3
 194660000    7
 194670000    5
 194680000    3
 194690000    5
 194700000    3
 194710000    3
 194720000    5
 194730000    3
 194740000    3
 194750000    4
 194760000    3
 194770000    2
 194780000    3
 194790000    3
 194800000    5
 194810000    3
 194820000    2
 194830000    6
 194840000    3
 194850000    2
 194860000    3
 194870000    3
 194880000    5
 194890000    3
 194900000    3
 194910000    3
 194920000    4
 194930000    4
 194940000    5
 194950000    4
 194960000    3
 194970000    3
 194980000    5
 194990000    6
 195000000    3
 195010000    6
 195020000    3
 195030000    3
 195040000    3
 195050000    4
 195060000    3
 195070000    3
 195080000    5
 195090000    4
 195100000    4
 195110000    5
 195120000    3
 195130000    4
 195140000    2
 195150000    3
 195160000    3
 195170000    3
 195180000    4
 195190000    3
 195200000    8
 195210000    3
 195220000    2
 195230000    3
 195240000    3
 195250000    2
 195260000    3
 195270000    9
 195280000    2
 195290000    3
 195300000    4
 195310000    3
 195320000    3
 195330000    3
 195340000    3
 195350000    6
 195360000    4
 195370000    3
 195380000    3
 195390000    3
 195400000    4
 195410000    3
 195420000    2
 195430000    3
 195440000    5
 195450000    3
 195460000    3
 195470000    2
 195480000    3
 195490000    2
 195500000    3
 195510000    3
 195520000    3
 195530000    3
 195540000    4
 195550000    3
 195560000    3
 195570000    3
 195580000    3
 195590000    3
 195600000    3
 195610000    3
 195620000    2
 195630000    2
 195640000    2
 195650000    5
 195660000    5
 195670000    3
 195680000    4
 195690000    3
 195700000    5
 195710000    4
 195720000    5
 195730000    3
 195740000    3
 195750000    3
 195760000    2
 195770000    2
 195780000    3
 195790000    3
 195800000    4
 195810000    3
 195820000    3
 195830000    3
 195840000    3
 195850000    4
 195860000    2
 195870000    2
 195880000    5
 195890000    5
 195900000    3
 195910000    7
 195920000    4
 195930000    3
 195940000    3
 195950000    4
 195960000    3
 195970000    3
 195980000    5
 195990000    4
 196000000    3
 196010000    5
 196020000    3
 196030000    3
 196040000    2
 196050000    4
 196060000    4
 196070000    4
 196080000    4
 196090000    3
 196100000    3
 196110000    3
 196120000    3
 196130000    3
 196140000    3
 196150000    4
 196160000    3
 196170000    4
 196180000    3
 196190000    2
 196200000    5
 196210000    3
 196220000    3
 196230000    3
 196240000    3
 196250000    3
 196260000    3
 196270000    2
 196280000    3
 196290000    3
 196300000    3
 196310000    3
 196320000    2
 196330000    3
 196340000    3
 196350000    3
 196360000    3
 196370000    3
 196380000    3
 196390000    5
 196400000    3
 196410000    3
 196420000    4
 196430000    4
 196440000    3
 196450000    3
 196460000    3
 196470000    3
 196480000    6
 196490000    3
 196500000    4
 196510000    4
 196520000    4
 196530000    4
 196540000    4
 196550000    3
 196560000    3
 196570000    4
 196580000    4
 196590000    2
 196600000    4
 196610000    5
 196620000    2
 196630000    4
 196640000    3
 196650000    4
 196660000    3
 196670000    5
 196680000    3
 196690000    3
 196700000    4
 196710000    4
 196720000    4
 196730000    2
 196740000    3
 196750000    5
 196760000    4
 196770000    3
 196780000    7
 196790000    7
 196800000    5
 196810000    5
 196820000    5
 196830000    5
 196840000    3
 196850000    5
 196860000    4
 196870000    5
 196880000    3
 196890000    4
 196900000    6
 196910000    4
 196920000    4
 196930000    4
 196940000    4
 196950000    2
 196960000    2
 196970000    3
 196980000    5
 196990000    3
 197000000    2
 197010000    7
 197020000    5
 197030000    3
 197040000    3
 197050000    6
 197060000    4
 197070000    4
 197080000    4
 197090000    9
 197100000    3
 197110000    4
 197120000    6
 197130000    5
 197140000    4
 197150000    3
 197160000   10
 197170000    4
 197180000    2
 197190000    2
 197200000    3
 197210000    5
 197220000    6
 197230000    4
 197240000    2
 197250000    3
 197260000    4
 197270000    3
 197280000    2
 197290000    6
 197300000    5
 197310000    4
 197320000    3
 197330000    8
 197340000    5
 197350000    6
 197360000    2
 197370000    3
 197380000    4
 197390000    4
 197400000    3
 197410000    2
 197420000    4
 197430000    2
 197440000    3
 197450000    5
 197460000    5
 197470000    3
 197480000    4
 197490000    4
 197500000    3
 197510000    3
 197520000    3
 197530000    3
 197540000    4
 197550000    3
 197560000    3
 197570000    4
 197580000   13
 197590000    5
 197600000    4
 197610000    4
 197620000    4
 197630000    3
 197640000    4
 197650000    5
 197660000    3
 197670000    9
 197680000    5
 197690000    8
 197700000    3
 197710000    5
 197720000    4
 197730000    4
 197740000    3
 197750000    5
 197760000    3
 197770000    3
 197780000    3
 197790000    3
 197800000    2
 197810000    4
 197820000    5
 197830000    4
 197840000    2
 197850000    4
 197860000    4
 197870000    3
 197880000    3
 197890000    3
 197900000    3
 197910000    3
 197920000    3
 197930000    4
 197940000    3
 197950000    4
 197960000    3
 197970000    3
 197980000    2
 197990000    3
 198000000    4
 198010000    7
 198020000    3
 198030000    5
 198040000    7
 198050000    3
 198060000    3
 198070000    3
 198080000    2
 198090000    2
 198100000    2
 198110000    2
 198120000    4
 198130000    3
 198140000    5
 198150000    3
 198160000   10
 198170000    6
 198180000    3
 198190000    2
 198200000    3
 198210000    3
 198220000    3
 198230000    3
 198240000    3
 198250000    3
 198260000    6
 198270000    3
 198280000    4
 198290000    2
 198300000    3
 198310000    6
 198320000    3
 198330000    3
 198340000    3
 198350000    2
 198360000    5
 198370000    3
 198380000    3
 198390000    7
 198400000    2
 198410000    5
 198420000    4
 198430000    3
 198440000    3
 198450000    4
 198460000    5
 198470000    3
 198480000    4
 198490000    5
 198500000    3
 198510000    2
 198520000    3
 198530000    3
 198540000    4
 198550000    6
 198560000    3
 198570000    3
 198580000    3
 198590000    4
 198600000    2
 198610000    3
 198620000    3
 198630000    3
 198640000    3
 198650000    2
 198660000    2
 198670000    4
 198680000    3
 198690000    4
 198700000    3
 198710000    2
 198720000    3
 198730000    3
 198740000    3
 198750000    3
 198760000    3
 198770000    3
 198780000    3
 198790000    2
 198800000    3
 198810000    4
 198820000    4
 198830000    3
 198840000    3
 198850000    2
 198860000    3
 198870000    4
 198880000    4
 198890000    5
 198900000    4
 198910000    3
 198920000    2
 198930000    3
 198940000    5
 198950000    4
 198960000    3
 198970000    4
 198980000    3
 198990000    3
 199000000    5
 199010000    4
 199020000    5
 199030000    4
 199040000    3
 199050000    7
 199060000    4
 199070000    5
 199080000    4
 199090000    3
 199100000    3
 199110000    4
 199120000    4
 199130000    3
 199140000    4
 199150000    4
 199160000    5
 199170000    8
 199180000    7
 199190000    4
 199200000    5
 199210000    4
 199220000    6
 199230000    4
 199240000    3
 199250000    7
 199260000    5
 199270000    3
 199280000    3
 199290000    4
 199300000    3
 199310000    8
 199320000    2
 199330000    3
 199340000    5
 199350000    4
 199360000    4
 199370000    4
 199380000    3
 199390000    3
 199400000    2
 199410000    3
 199420000    5
 199430000    3
 199440000    4
 199450000    6
 199460000    4
 199470000    3
 199480000    4
 199490000    3
 199500000    4
 199510000    3
 199520000    5
 199530000    4
 199540000    3
 199550000    5
 199560000    3
 199570000    4
 199580000    3
 199590000    3
 199600000    3
 199610000    3
 199620000    2
 199630000    3
 199640000    3
 199650000    6
 199660000    3
 199670000    3
 199680000    4
 199690000    4
 199700000    3
 199710000    2
 199720000    3
 199730000    3
 199740000    3
 199750000    3
 199760000    3
 199770000    3
 199780000    3
 199790000    3
 199800000    5
 199810000    3
 199820000    3
 199830000    3
 199840000    3
 199850000    3
 199860000    3
 199870000    3
 199880000    4
 199890000    3
 199900000    3
 199910000    3
 199920000    6
 199930000    5
 199940000    4
 199950000    4
 199960000    2
 199970000    3
 199980000    3
 199990000    2
 200000000    4
 200000000    4
 200010000    3
 200020000    3
 200030000    3
 200040000    4
 200050000    4
 200060000    3
 200070000    6
 200080000    3
 200090000    4
 200100000    5
 200110000    4
 200120000    3
 200130000    3
 200140000    4
 200150000    4
 200160000    4
 200170000    3
 200180000    3
 200190000    4
 200200000    3
 200210000    3
 200220000    3
 200230000    3
 200240000    4
 200250000    3
 200260000    5
 200270000    4
 200280000    5
 200290000    4
 200300000    3
 200310000    4
 200320000    3
 200330000    2
 200340000    3
 200350000    3
 200360000    3
 200370000    3
 200380000    4
 200390000    2
 200400000    4
 200410000    4
 200420000    3
 200430000    4
 200440000    3
 200450000    3
 200460000    2
 200470000    3
 200480000    4
 200490000    3
 200500000    3
 200510000    2
 200520000    4
 200530000    3
 200540000    2
 200550000    3
 200560000    3
 200570000    2
 200580000    2
 200590000    4
 200600000    3
 200610000    4
 200620000    5
 200630000    3
 200640000    3
 200650000    2
 200660000    2
 200670000    3
 200680000    3
 200690000    6
 200700000    3
 200710000    3
 200720000    3
 200730000    4
 200740000    5
 200750000    3
 200760000    3
 200770000    3
 200780000    8
 200790000    2
 200800000    4
 200810000    3
 200820000    6
 200830000    9
 200840000    4
 200850000    4
 200860000    3
 200870000    5
 200880000    3
 200890000    3
 200900000    3
 200910000    9
 200920000    4
 200930000    3
 200940000    6
 200950000    4
 200960000    4
 200970000    2
 200980000    4
 200990000    2
 201000000    3
 201010000    3
 201020000    4
 201030000    3
 201040000    3
 201050000    2
 201060000    3
 201070000    3
 201080000    2
 201090000    5
 201100000    2
 201110000    3
 201120000    4
 201130000    5
 201140000    3
 201150000    3
 201160000    3
 201170000    2
 201180000    4
 201190000    3
 201200000    3
 201210000    6
 201220000    4
 201230000    3
 201240000    3
 201250000    4
 201260000    4
 201270000    3
 201280000    4
 201290000    4
 201300000    4
 201310000    3
 201320000    4
 201330000    3
 201340000    4
 201350000    3
 201360000    3
 201370000    5
 201380000    6
 201390000    3
 201400000    2
 201410000    3
 201420000    3
 201430000    3
 201440000    3
 201450000    3
 201460000    3
 201470000    3
 201480000    3
 201490000    4
 201500000    5
 201510000    3
 201520000    3
 201530000    3
 201540000    2
 201550000    2
 201560000    7
 201570000    2
 201580000    4
 201590000    5
 201600000    6
 201610000    6
 201620000    2
 201630000    2
 201640000    6
 201650000    3
 201660000    3
 201670000    3
 201680000    2
 201690000    3
 201700000    3
 201710000    3
 201720000    5
 201730000    9
 201740000    3
 201750000    3
 201760000    4
 201770000    3
 201780000    4
 201790000    4
 201800000    6
 201810000    5
 201820000    3
 201830000    3
 201840000    5
 201850000    3
 201860000    3
 201870000    3
 201880000    4
 201890000    4
 201900000    4
 201910000    3
 201920000    5
 201930000    2
 201940000    6
 201950000    7
 201960000    3
 201970000    2
 201980000    3
 201990000    6
 202000000    3
 202010000    2
 202020000    3
 202030000    4
 202040000    2
 202050000    3
 202060000    3
 202070000    7
 202080000    4
 202090000    4
 202100000    2
 202110000    3
 202120000    4
 202130000    2
 202140000    3
 202150000    3
 202160000    4
 202170000    4
 202180000    5
 202190000    4
 202200000    5
 202210000    3
 202220000    2
 202230000    4
 202240000    3
 202250000    3
 202260000    2
 202270000    3
 202280000    3
 202290000    3
 202300000    3
 202310000    2
 202320000    3
 202330000    3
 202340000    4
 202350000    3
 202360000    3
 202370000    3
 202380000    4
 202390000    2
 202400000    3
 202410000    3
 202420000    4
 202430000    5
 202440000    4
 202450000    5
 202460000    4
 202470000    3
 202480000    3
 202490000    3
 202500000    4
 202510000    3
 202520000    3
 202530000    3
 202540000    3
 202550000    3
 202560000    2
 202570000    3
 202580000    3
 202590000    3
 202600000    3
 202610000    3
 202620000    6
 202630000    3
 202640000    3
 202650000    3
 202660000    3
 202670000    4
 202680000    3
 202690000    3
 202700000    3
 202710000    3
 202720000    4
 202730000    4
 202740000    4
 202750000    3
 202760000    3
 202770000    3
 202780000    4
 202790000    5
 202800000    2
 202810000    3
 202820000    4
 202830000    3
 202840000    2
 202850000    3
 202860000    3
 202870000    3
 202880000    3
 202890000    3
 202900000    4
 202910000    2
 202920000    3
 202930000    3
 202940000    4
 202950000    2
 202960000    4
 202970000    3
 202980000    4
 202990000    3
 203000000    3
 203010000    6
 203020000    3
 203030000    2
 203040000    3
 203050000    3
 203060000    3
 203070000    3
 203080000    2
 203090000    3
 203100000    3
 203110000    4
 203120000    3
 203130000    3
 203140000    5
 203150000    4
 203160000    3
 203170000    3
 203180000    5
 203190000    3
 203200000    3
 203210000    2
 203220000    3
 203230000    2
 203240000    3
 203250000    2
 203260000    2
 203270000    3
 203280000    3
 203290000    4
 203300000    3
 203310000    3
 203320000    3
 203330000    3
 203340000    3
 203350000    3
 203360000    3
 203370000    3
 203380000    6
 203390000    5
 203400000    3
 203410000    3
 203420000    3
 203430000    3
 203440000    5
 203450000    4
 203460000    4
 203470000    3
 203480000    3
 203490000    3
 203500000    3
 203510000    3
 203520000    3
 203530000    3
 203540000    2
 203550000    3
 203560000    2
 203570000    9
 203580000    3
 203590000    5
 203600000    6
 203610000    4
 203620000    4
 203630000    4
 203640000    3
 203650000    4
 203660000    3
 203670000    3
 203680000    3
 203690000    3
 203700000    2
 203710000    9
 203720000    2
 203730000    4
 203740000    4
 203750000    5
 203760000    6
 203770000    4
 203780000    3
 203790000    3
 203800000    3
 203810000    3
 203820000    5
 203830000    5
 203840000    4
 203850000    2
 203860000    3
 203870000    2
 203880000    4
 203890000    5
 203900000    3
 203910000    2
 203920000    4
 203930000    2
 203940000    3
 203950000    2
 203960000    4
 203970000    4
 203980000    3
 203990000    3
 204000000    4
 204010000    4
 204020000    3
 204030000    3
 204040000    6
 204050000    4
 204060000    3
 204070000    3
 204080000    3
 204090000    3
 204100000    3
 204110000    4
 204120000    4
 204130000    3
 204140000    4
 204150000    3
 204160000    4
 204170000    3
 204180000    3
 204190000    3
 204200000    8
 204210000    2
 204220000    6
 204230000    3
 204240000    5
 204250000    4
 204260000    4
 204270000    3
 204280000    2
 204290000    3
 204300000    2
 204310000    4
 204320000    2
 204330000    3
 204340000    3
 204350000    4
 204360000    2
 204370000    3
 204380000    5
 204390000    3
 204400000    9
 204410000    8
 204420000    9
 204430000    5
 204440000    7
 204450000    3
 204460000    4
 204470000    4
 204480000    6
 204490000    4
 204500000    4
 204510000    4
 204520000    3
 204530000    3
 204540000    3
 204550000    2
 204560000    3
 204570000    3
 204580000    4
 204590000    2
 204600000    3
 204610000    3
 204620000    2
 204630000    6
 204640000    2
 204650000    4
 204660000    2
 204670000    3
 204680000    3
 204690000    6
 204700000    2
 204710000    3
 204720000    2
 204730000    8
 204740000    5
 204750000    2
 204760000    5
 204770000    2
 204780000    4
 204790000    4
 204800000    4
 204810000    5
 204820000    5
 204830000    4
 204840000    3
 204850000    3
 204860000    2
 204870000    3
 204880000    2
 204890000    4
 204900000    3
 204910000    5
 204920000    3
 204930000    3
 204940000    5
 204950000    3
 204960000    4
 204970000    3
 204980000    4
 204990000    5
 205000000    2
 205010000    3
 205020000    3
 205030000    3
 205040000    3
 205050000    5
 205060000    8
 205070000    3
 205080000    5
 205090000    3
 205100000    3
 205110000    3
 205120000    4
 205130000    4
 205140000    4
 205150000    4
 205160000    6
 205170000    3
 205180000    4
 205190000    3
 205200000    3
 205210000    3
 205220000    3
 205230000    3
 205240000    4
 205250000    2
 205260000    5
 205270000    4
 205280000    2
 205290000    3
 205300000    3
 205310000    4
 205320000    3
 205330000    2
 205340000    3
 205350000    4
 205360000    2
 205370000    8
 205380000    7
 205390000    4
 205400000    3
 205410000    8
 205420000    5
 205430000    3
 205440000    3
 205450000    3
 205460000    3
 205470000    3
 205480000    2
 205490000    5
 205500000    3
 205510000    4
 205520000    8
 205530000    3
 205540000    9
 205550000    3
 205560000    3
 205570000    4
 205580000    6
 205590000    4
 205600000    3
 205610000    4
 205620000    4
 205630000    5
 205640000    3
 205650000    3
 205660000    2
 205670000    3
 205680000    3
 205690000    3
 205700000    3
 205710000    4
 205720000    3
 205730000    2
 205740000    3
 205750000    3
 205760000    4
 205770000    3
 205780000    2
 205790000    3
 205800000    4
 205810000    3
 205820000    3
 205830000    4
 205840000    3
 205850000    4
 205860000    2
 205870000    3
 205880000    3
 205890000    2
 205900000    3
 205910000    4
 205920000    2
 205930000    4
 205940000    6
 205950000    2
 205960000    2
 205970000    3
 205980000    2
 205990000    3
 206000000    3
 206010000    4
 206020000    4
 206030000    3
 206040000    5
 206050000    4
 206060000    4
 206070000    3
 206080000    3
 206090000    3
 206100000    4
 206110000    4
 206120000    3
 206130000    4
 206140000    3
 206150000    3
 206160000    3
 206170000    4
 206180000    4
 206190000    4
 206200000    3
 206210000    3
 206220000    4
 206230000    3
 206240000    3
 206250000    3
 206260000   10
 206270000    4
 206280000    4
 206290000    6
 206300000    3
 206310000    2
 206320000    4
 206330000    4
 206340000    2
 206350000    4
 206360000    3
 206370000    2
 206380000    2
 206390000    2
 206400000    4
 206410000    4
 206420000    3
 206430000    3
 206440000    3
 206450000    3
 206460000    3
 206470000    3
 206480000    2
 206490000    4
 206500000    2
 206510000    7
 206520000    3
 206530000   10
 206540000    5
 206550000    4
 206560000    2
 206570000    3
 206580000    3
 206590000    4
 206600000    3
 206610000    3
 206620000    5
 206630000    5
 206640000    4
 206650000    5
 206660000    4
 206670000    4
 206680000    3
 206690000    2
 206700000    3
 206710000    3
 206720000    3
 206730000    3
 206740000    3
 206750000    2
 206760000    3
 206770000    5
 206780000    9
 206790000   11
 206800000    3
 206810000    6
 206820000    3
 206830000    3
 206840000    3
 206850000    3
 206860000    4
 206870000    3
 206880000    2
 206890000    5
 206900000    3
 206910000    4
 206920000    3
 206930000    5
 206940000    5
 206950000    2
 206960000    6
 206970000    4
 206980000    2
 206990000    3
 207000000    2
 207010000    3
 207020000    4
 207030000    2
 207040000    3
 207050000    3
 207060000    3
 207070000    3
 207080000    4
 207090000    3
 207100000    3
 207110000    3
 207120000    5
 207130000    4
 207140000    2
 207150000    3
 207160000    3
 207170000    3
 207180000    3
 207190000    3
 207200000    3
 207210000    3
 207220000    3
 207230000    3
 207240000    3
 207250000    3
 207260000    3
 207270000    4
 207280000    3
 207290000    3
 207300000    3
 207310000    5
 207320000    3
 207330000    2
 207340000    3
 207350000    3
 207360000    5
 207370000   12
 207380000    5
 207390000    4
 207400000    5
 207410000    5
 207420000    3
 207430000    3
 207440000    3
 207450000    2
 207460000    4
 207470000    3
 207480000    3
 207490000    2
 207500000    3
 207510000    3
 207520000    3
 207530000    2
 207540000    5
 207550000    4
 207560000    5
 207570000    5
 207580000    5
 207590000    3
 207600000    9
 207610000    6
 207620000    3
 207630000    3
 207640000    5
 207650000    3
 207660000    6
 207670000    6
 207680000    2
 207690000    4
 207700000    3
 207710000    3
 207720000    4
 207730000    3
 207740000    3
 207750000    6
 207760000    4
 207770000    3
 207780000    3
 207790000    3
 207800000    4
 207810000    2
 207820000    2
 207830000    2
 207840000    3
 207850000    6
 207860000    3
 207870000    4
 207880000    2
 207890000    4
 207900000    6
 207910000    5
 207920000    3
 207930000    3
 207940000    3
 207950000    5
 207960000    2
 207970000    3
 207980000    2
 207990000    3
 208000000    3
 208010000    5
 208020000    2
 208030000    3
 208040000    4
 208050000    3
 208060000    3
 208070000    2
 208080000    3
 208090000    4
 208100000    5
 208110000    4
 208120000    3
 208130000    2
 208140000    2
 208150000    3
 208160000    4
 208170000    3
 208180000    4
 208190000    5
 208200000    3
 208210000    3
 208220000    4
 208230000    3
 208240000    4
 208250000    2
 208260000    2
 208270000    2
 208280000    3
 208290000    3
 208300000    5
 208310000    4
 208320000    4
 208330000    4
 208340000    4
 208350000    2
 208360000    4
 208370000    3
 208380000    3
 208390000    4
 208400000    4
 208410000    3
 208420000    3
 208430000    3
 208440000    2
 208450000    4
 208460000    3
 208470000    2
 208480000    3
 208490000    3
 208500000    6
 208510000    4
 208520000    2
 208530000    3
 208540000    4
 208550000    3
 208560000    2
 208570000    3
 208580000    4
 208590000    3
 208600000    2
 208610000    5
 208620000    4
 208630000    4
 208640000    3
 208650000    6
 208660000    4
 208670000    2
 208680000    3
 208690000    3
 208700000    4
 208710000    3
 208720000    4
 208730000    3
 208740000    3
 208750000    2
 208760000    4
 208770000    2
 208780000    4
 208790000    2
 208800000    3
 208810000    3
 208820000    3
 208830000    3
 208840000    3
 208850000    3
 208860000    4
 208870000    5
 208880000    3
 208890000    3
 208900000    2
 208910000    3
 208920000    2
 208930000    3
 208940000    2
 208950000    3
 208960000    3
 208970000    3
 208980000    3
 208990000    3
 209000000    4
 209010000    4
 209020000    5
 209030000    3
 209040000    3
 209050000    3
 209060000    3
 209070000    3
 209080000    3
 209090000    3
 209100000    3
 209110000    5
 209120000    3
 209130000    3
 209140000    3
 209150000    3
 209160000    3
 209170000    3
 209180000   10
 209190000    3
 209200000    9
 209210000    6
 209220000    4
 209230000    3
 209240000    5
 209250000    3
 209260000    3
 209270000    7
 209280000    3
 209290000    2
 209300000    3
 209310000    3
 209320000    3
 209330000    3
 209340000    4
 209350000    4
 209360000    2
 209370000    6
 209380000   10
 209390000    8
 209400000   10
 209410000    8
 209420000    6
 209430000    8
 209440000    6
 209450000    5
 209460000   12
 209470000    9
 209480000    3
 209490000    3
 209500000    4
 209510000    3
 209520000    5
 209530000    4
 209540000    3
 209550000    5
 209560000    6
 209570000    4
 209580000    3
 209590000    3
 209600000    4
 209610000    9
 209620000    5
 209630000    3
 209640000    6
 209650000    7
 209660000    4
 209670000    3
 209680000    3
 209690000    2
 209700000    4
 209710000    4
 209720000    3
 209730000    3
 209740000    3
 209750000    3
 209760000    3
 209770000    3
 209780000    3
 209790000    2
 209800000    4
 209810000    3
 209820000    4
 209830000    6
 209840000    6
 209850000    4
 209860000    3
 209870000    6
 209880000    4
 209890000    3
 209900000    2
 209910000    3
 209920000    6
 209930000    4
 209940000    4
 209950000    3
 209960000    2
 209970000    6
 209980000    3
 209990000    2
 210000000    3
 210010000    3
 210020000    2
 210030000    3
 210040000    3
 210050000    3
 210060000    4
 210070000    4
 210080000    3
 210090000    2
 210100000    3
 210110000    3
 210120000    5
 210130000    4
 210140000    3
 210150000    3
 210160000    2
 210170000    3
 210180000    3
 210190000    2
 210200000    4
 210210000    3
 210220000    2
 210230000    3
 210240000    3
 210250000    3
 210260000    3
 210270000    4
 210280000    6
 210290000    3
 210300000    5
 210310000    3
 210320000    4
 210330000    5
 210340000    3
 210350000    2
 210360000    5
 210370000    4
 210380000    3
 210390000    2
 210400000    4
 210410000    4
 210420000    3
 210430000    3
 210440000    3
 210450000    4
 210460000    2
 210470000    4
 210480000    3
 210490000    3
 210500000    3
 210510000    3
 210520000    2
 210530000    3
 210540000    3
 210550000    4
 210560000    3
 210570000    3
 210580000    4
 210590000    3
 210600000    5
 210610000    3
 210620000    3
 210630000    3
 210640000    2
 210650000    6
 210660000    3
 210670000   10
 210680000    2
 210690000    3
 210700000    8
 210710000    3
 210720000    3
 210730000    3
 210740000    6
 210750000    2
 210760000    3
 210770000    5
 210780000    7
 210790000    4
 210800000    5
 210810000    3
 210820000    6
 210830000    4
 210840000    4
 210850000    3
 210860000    4
 210870000    3
 210880000    4
 210890000    3
 210900000    4
 210910000    2
 210920000    5
 210930000    4
 210940000    3
 210950000    2
 210960000    3
 210970000    2
 210980000    4
 210990000    4
 211000000    5
 211010000    3
 211020000    3
 211030000    3
 211040000    3
 211050000    5
 211060000    4
 211070000    3
 211080000    4
 211090000    5
 211100000    6
 211110000    3
 211120000    4
 211130000    3
 211140000    4
 211150000    3
 211160000    3
 211170000    5
 211180000    4
 211190000    4
 211200000    3
 211210000    4
 211220000    3
 211230000    6
 211240000    4
 211250000    2
 211260000    3
 211270000    5
 211280000    3
 211290000    4
 211300000    3
 211310000    4
 211320000    4
 211330000    3
 211340000    3
 211350000    4
 211360000    3
 211370000    5
 211380000    2
 211390000    3
 211400000    4
 211410000    2
 211420000    3
 211430000    4
 211440000    3
 211450000    3
 211460000    2
 211470000    2
 211480000    2
 211490000    2
 211500000    3
 211510000    5
 211520000    3
 211530000    4
 211540000    3
 211550000    2
 211560000    3
 211570000    4
 211580000    3
 211590000    4
 211600000    3
 211610000    3
 211620000    4
 211630000    3
 211640000    2
 211650000    4
 211660000    5
 211670000    3
 211680000    3
 211690000    3
 211700000    2
 211710000    3
 211720000    3
 211730000    4
 211740000    4
 211750000    3
 211760000    4
 211770000    3
 211780000    4
 211790000    3
 211800000    5
 211810000    2
 211820000    3
 211830000    5
 211840000    3
 211850000    3
 211860000    5
 211870000    3
 211880000    5
 211890000    5
 211900000    3
 211910000    3
 211920000    7
 211930000    8
 211940000    5
 211950000    3
 211960000    3
 211970000    4
 211980000    2
 211990000    3
 212000000    4
 212010000    2
 212020000    3
 212030000    4
 212040000    3
 212050000    3
 212060000    3
 212070000    2
 212080000    5
 212090000    3
 212100000    3
 212110000    3
 212120000    4
 212130000    3
 212140000    3
 212150000    4
 212160000    3
 212170000    4
 212180000    3
 212190000    3
 212200000    4
 212210000    3
 212220000    3
 212230000    3
 212240000    2
 212250000    3
 212260000    3
 212270000    4
 212280000    5
 212290000    3
 212300000    3
 212310000    3
 212320000    4
 212330000    2
 212340000    3
 212350000    5
 212360000    4
 212370000    3
 212380000    4
 212390000    2
 212400000    3
 212410000    3
 212420000    2
 212430000    3
 212440000    3
 212450000    5
 212460000    2
 212470000    2
 212480000    2
 212490000    3
 212500000    3
 212510000    5
 212520000    3
 212530000    4
 212540000    4
 212550000    3
 212560000    3
 212570000    3
 212580000    3
 212590000    3
 212600000    3
 212610000    3
 212620000    3
 212630000    3
 212640000    5
 212650000    3
 212660000    4
 212670000    4
 212680000    3
 212690000    3
 212700000    3
 212710000    5
 212720000    3
 212730000    4
 212740000    3
 212750000    3
 212760000    4
 212770000    3
 212780000    4
 212790000    3
 212800000    3
 212810000    4
 212820000    5
 212830000    4
 212840000    3
 212850000    2
 212860000    4
 212870000    3
 212880000    3
 212890000    3
 212900000    3
 212910000    3
 212920000    4
 212930000    4
 212940000    4
 212950000    3
 212960000    4
 212970000    2
 212980000    7
 212990000    4
 213000000    5
 213010000    8
 213020000   10
 213030000   10
 213040000    3
 213050000    4
 213060000    3
 213070000    3
 213080000    2
 213090000    4
 213100000    3
 213110000    3
 213120000    4
 213130000    4
 213140000    4
 213150000    7
 213160000    3
 213170000    3
 213180000    3
 213190000    3
 213200000    4
 213210000    4
 213220000    4
 213230000    3
 213240000    4
 213250000    2
 213260000    3
 213270000    3
 213280000    2
 213290000    3
 213300000    3
 213310000    3
 213320000    3
 213330000    2
 213340000    6
 213350000    3
 213360000    3
 213370000    4
 213380000    3
 213390000    4
 213400000    4
 213410000    3
 213420000    3
 213430000    3
 213440000    4
 213450000    3
 213460000    3
 213470000    4
 213480000    3
 213490000    3
 213500000    2
 213510000    3
 213520000    4
 213530000    4
 213540000    2
 213550000    3
 213560000    3
 213570000    4
 213580000    3
 213590000    5
 213600000    3
 213610000    4
 213620000    2
 213630000    3
 213640000    3
 213650000    3
 213660000    4
 213670000    2
 213680000    4
 213690000    5
 213700000    3
 213710000    3
 213720000    4
 213730000    5
 213740000    3
 213750000    3
 213760000    3
 213770000    3
 213780000    3
 213790000    3
 213800000    3
 213810000    2
 213820000    5
 213830000    6
 213840000    4
 213850000    5
 213860000    9
 213870000    2
 213880000    5
 213890000    8
 213900000    7
 213910000    3
 213920000    2
 213930000    3
 213940000    7
 213950000    9
 213960000    7
 213970000    2
 213980000    7
 213990000    3
 214000000    3
 214010000    3
 214020000    3
 214030000    3
 214040000    3
 214050000    2
 214060000    3
 214070000    3
 214080000    5
 214090000    4
 214100000    3
 214110000    3
 214120000    8
 214130000    7
 214140000    7
 214150000    3
 214160000    4
 214170000    4
 214180000    3
 214190000    4
 214200000    6
 214210000    3
 214220000    3
 214230000    3
 214240000    4
 214250000    3
 214260000    8
 214270000    7
 214280000   11
 214290000   12
 214300000   12
 214310000    8
 214320000    3
 214330000    7
 214340000    4
 214350000   10
 214360000   11
 214370000    3
 214380000    4
 214390000    3
 214400000    3
 214410000    3
 214420000    5
 214430000    7
 214440000    2
 214450000    5
 214460000    4
 214470000    5
 214480000    4
 214490000    4
 214500000    9
 214510000    9
 214520000    4
 214530000    7
 214540000    3
 214550000    3
 214560000    5
 214570000   12
 214580000    3
 214590000    7
 214600000    6
 214610000    4
 214620000    3
 214630000    6
 214640000    7
 214650000    3
 214660000    6
 214670000    6
 214680000    3
 214690000    6
 214700000    3
 214710000    3
 214720000    9
 214730000    3
 214740000    3
 214750000    4
 214760000    4
 214770000    4
 214780000    6
 214790000    5
 214800000    7
 214810000    4
 214820000    4
 214830000    4
 214840000    3
 214850000    3
 214860000    7
 214870000    6
 214880000    6
 214890000    3
 214900000    5
 214910000    6
 214920000    5
 214930000   12
 214940000    5
 214950000    4
 214960000    4
 214970000    5
 214980000    5
 214990000    4
 215000000    3
 215010000    3
 215020000    5
 215030000    9
 215040000    5
 215050000    3
 215060000    3
 215070000    2
 215080000    5
 215090000    5
 215100000    5
 215110000    4
 215120000    4
 215130000    4
 215140000    3
 215150000    6
 215160000    3
 215170000    3
 215180000    3
 215190000    6
 215200000    3
 215210000    4
 215220000    4
 215230000    3
 215240000    3
 215250000    4
 215260000    3
 215270000    3
 215280000    4
 215290000    3
 215300000    3
 215310000    4
 215320000    2
 215330000    4
 215340000    4
 215350000    3
 215360000    4
 215370000    3
 215380000    3
 215390000    3
 215400000    3
 215410000    4
 215420000    4
 215430000    2
 215440000    3
 215450000    3
 215460000    4
 215470000    4
 215480000    4
 215490000    3
 215500000    3
 215510000    4
 215520000    3
 215530000    2
 215540000    7
 215550000    3
 215560000    5
 215570000    3
 215580000    4
 215590000    4
 215600000    3
 215610000    3
 215620000    4
 215630000    4
 215640000    4
 215650000    4
 215660000    2
 215670000    2
 215680000    4
 215690000    3
 215700000    3
 215710000    3
 215720000    4
 215730000    3
 215740000    3
 215750000    4
 215760000    4
 215770000    4
 215780000    3
 215790000    3
 215800000    5
 215810000    4
 215820000    3
 215830000    3
 215840000    3
 215850000    3
 215860000    4
 215870000   10
 215880000    3
 215890000    3
 215900000    3
 215910000    3
 215920000    3
 215930000    3
 215940000    5
 215950000    5
 215960000    7
 215970000    3
 215980000    4
 215990000    4
 216000000    3
 216010000    5
 216020000    3
 216030000    3
 216040000   13
 216050000   10
 216060000    5
 216070000    6
 216080000    2
 216090000    3
 216100000    6
 216110000    8
 216120000    3
 216130000    4
 216140000    5
 216150000    4
 216160000    3
 216170000    3
 216180000    2
 216190000    4
 216200000    3
 216210000    3
 216220000    5
 216230000    3
 216240000    3
 216250000    5
 216260000    2
 216270000    3
 216280000    5
 216290000    3
 216300000    4
 216310000    3
 216320000    2
 216330000    3
 216340000    3
 216350000    2
 216360000    2
 216370000    3
 216380000    3
 216390000    3
 216400000    4
 216410000    3
 216420000    3
 216430000    4
 216440000    3
 216450000    4
 216460000    3
 216470000    3
 216480000    3
 216490000    5
 216500000    4
 216510000    3
 216520000    3
 216530000    3
 216540000    2
 216550000    3
 216560000    5
 216570000    3
 216580000    3
 216590000    3
 216600000    3
 216610000    2
 216620000    4
 216630000    3
 216640000    4
 216650000    3
 216660000    2
 216670000    4
 216680000    3
 216690000    3
 216700000    4
 216710000    6
 216720000    3
 216730000    3
 216740000    3
 216750000    4
 216760000    3
 216770000    3
 216780000    3
 216790000    3
 216800000    3
 216810000    4
 216820000    3
 216830000    3
 216840000    3
 216850000    4
 216860000    2
 216870000    3
 216880000    4
 216890000    4
 216900000    4
 216910000    4
 216920000    3
 216930000    3
 216940000    6
 216950000    2
 216960000    3
 216970000    4
 216980000    3
 216990000    3
 217000000    3
 217010000    3
 217020000    4
 217030000    3
 217040000    6
 217050000    3
 217060000    3
 217070000    5
 217080000    3
 217090000    4
 217100000    3
 217110000    4
 217120000    2
 217130000    3
 217140000    3
 217150000    7
 217160000    3
 217170000    3
 217180000    4
 217190000    4
 217200000    3
 217210000    4
 217220000    7
 217230000    3
 217240000    7
 217250000    3
 217260000    2
 217270000    3
 217280000    3
 217290000    3
 217300000    4
 217310000    3
 217320000    5
 217330000    4
 217340000    4
 217350000    4
 217360000    3
 217370000    2
 217380000    2
 217390000    3
 217400000    2
 217410000    3
 217420000    4
 217430000    4
 217440000    3
 217450000    4
 217460000    4
 217470000    4
 217480000    4
 217490000    3
 217500000    3
 217510000    2
 217520000    3
 217530000    5
 217540000    3
 217550000    3
 217560000    5
 217570000    3
 217580000    3
 217590000    3
 217600000    5
 217610000    3
 217620000    4
 217630000    3
 217640000    3
 217650000    3
 217660000    2
 217670000    3
 217680000    2
 217690000    3
 217700000    3
 217710000    3
 217720000    3
 217730000    3
 217740000    3
 217750000    2
 217760000    3
 217770000    4
 217780000    3
 217790000    3
 217800000    3
 217810000    2
 217820000    3
 217830000    3
 217840000    3
 217850000    4
 217860000    3
 217870000    2
 217880000    3
 217890000    3
 217900000    3
 217910000    3
 217920000    3
 217930000    3
 217940000    3
 217950000    3
 217960000    3
 217970000    2
 217980000    4
 217990000    8
 218000000   10
 218010000    4
 218020000    2
 218030000    8
 218040000    8
 218050000    4
 218060000    2
 218070000    3
 218080000    7
 218090000   12
 218100000    2
 218110000    3
 218120000    6
 218130000    3
 218140000    6
 218150000    6
 218160000    3
 218170000    2
 218180000    3
 218190000    2
 218200000    6
 218210000    8
 218220000    7
 218230000    2
 218240000    2
 218250000    4
 218260000    3
 218270000    4
 218280000    4
 218290000    4
 218300000    7
 218310000    4
 218320000    3
 218330000    3
 218340000    4
 218350000    6
 218360000    5
 218370000    3
 218380000    4
 218390000    3
 218400000    3
 218410000    3
 218420000    2
 218430000    3
 218440000    2
 218450000    3
 218460000    3
 218470000    2
 218480000    2
 218490000    6
 218500000    2
 218510000    3
 218520000    4
 218530000    3
 218540000    7
 218550000    3
 218560000    4
 218570000    6
 218580000    4
 218590000    4
 218600000    3
 218610000    2
 218620000    6
 218630000    8
 218640000    4
 218650000    7
 218660000    6
 218670000    2
 218680000    3
 218690000    5
 218700000    4
 218710000    5
 218720000    3
 218730000    3
 218740000    2
 218750000    4
 218760000    3
 218770000    3
 218780000    3
 218790000    3
 218800000    3
 218810000    3
 218820000    3
 218830000    4
 218840000    3
 218850000    5
 218860000    5
 218870000    6
 218880000    4
 218890000    4
 218900000    5
 218910000    3
 218920000    2
 218930000    4
 218940000    3
 218950000    6
 218960000    3
 218970000    5
 218980000    2
 218990000    3
 219000000    4
 219010000    5
 219020000    3
 219030000    4
 219040000    6
 219050000    3
 219060000    4
 219070000    3
 219080000    3
 219090000    2
 219100000    5
 219110000    2
 219120000    3
 219130000    3
 219140000    6
 219150000    3
 219160000    4
 219170000    5
 219180000    3
 219190000   10
 219200000    4
 219210000    4
 219220000    4
 219230000    8
 219240000    7
 219250000    4
 219260000    7
 219270000    8
 219280000    6
 219290000    5
 219300000    2
 219310000    4
 219320000    3
 219330000    3
 219340000    5
 219350000    7
 219360000    3
 219370000    4
 219380000    3
 219390000    3
 219400000    5
 219410000    6
 219420000    5
 219430000    2
 219440000    3
 219450000    3
 219460000    3
 219470000    5
 219480000    5
 219490000    3
 219500000    3
 219510000    2
 219520000    4
 219530000    4
 219540000    4
 219550000    5
 219560000    3
 219570000    3
 219580000    5
 219590000    2
 219600000    3
 219610000    4
 219620000    4
 219630000    3
 219640000    5
 219650000    6
 219660000    5
 219670000    2
 219680000    3
 219690000    2
 219700000    3
 219710000    5
 219720000    3
 219730000    3
 219740000    5
 219750000    4
 219760000    4
 219770000    4
 219780000    3
 219790000    3
 219800000    5
 219810000    3
 219820000    2
 219830000    3
 219840000    3
 219850000    6
 219860000    4
 219870000    3
 219880000    2
 219890000    4
 219900000    4
 219910000    3
 219920000    3
 219930000    3
 219940000    6
 219950000   11
 219960000    6
 219970000    3
 219980000    4
 219990000    2
 220000000    3
 220010000    3
 220020000    3
 220030000    4
 220040000    2
 220050000    4
 220060000    6
 220070000    3
 220080000    3
 220090000    5
 220100000    5
 220110000    5
 220120000    2
 220130000    3
 220140000    3
 220150000    3
 220160000    2
 220170000    3
 220180000    3
 220190000    3
 220200000    2
 220210000    2
 220220000    3
 220230000    4
 220240000    3
 220250000    3
 220260000    2
 220270000    2
 220280000    5
 220290000    3
 220300000    3
 220310000    4
 220320000    3
 220330000    4
 220340000    3
 220350000    4
 220360000    3
 220370000    3
 220380000    3
 220390000    4
 220400000    3
 220410000    3
 220420000    3
 220430000    3
 220440000    3
 220450000    3
 220460000    2
 220470000    3
 220480000    5
 220490000    5
 220500000    6
 220510000    3
 220520000    7
 220530000    3
 220540000    3
 220550000    3
 220560000    5
 220570000    3
 220580000    3
 220590000    3
 220600000    6
 220610000    5
 220620000    5
 220630000    5
 220640000    4
 220650000    3
 220660000    3
 220670000    3
 220680000    3
 220690000    3
 220700000    3
 220710000    3
 220720000    5
 220730000    4
 220740000    5
 220750000    4
 220760000    4
 220770000    3
 220780000    3
 220790000    2
 220800000    2
 220810000    4
 220820000    3
 220830000    3
 220840000    4
 220850000    3
 220860000    5
 220870000    6
 220880000    3
 220890000    4
 220900000    2
 220910000    5
 220920000    4
 220930000    4
 220940000    3
 220950000    3
 220960000    3
 220970000    2
 220980000    5
 220990000    3
 221000000    2
 221010000    4
 221020000    9
 221030000    4
 221040000    6
 221050000    4
 221060000    8
 221070000    5
 221080000    4
 221090000    2
 221100000   10
 221110000    5
 221120000    4
 221130000    4
 221140000    4
 221150000    3
 221160000    4
 221170000    2
 221180000    3
 221190000    3
 221200000    3
 221210000    3
 221220000    3
 221230000    7
 221240000    3
 221250000    8
 221260000    5
 221270000    6
 221280000    3
 221290000    4
 221300000    6
 221310000    3
 221320000    7
 221330000    5
 221340000    7
 221350000    6
 221360000    5
 221370000    3
 221380000    4
 221390000    7
 221400000    3
 221410000    4
 221420000    3
 221430000    2
 221440000    5
 221450000    3
 221460000    4
 221470000    5
 221480000    3
 221490000    3
 221500000    4
 221510000    3
 221520000    7
 221530000    6
 221540000    4
 221550000    4
 221560000    2
 221570000    3
 221580000    5
 221590000    6
 221600000    9
 221610000    3
 221620000    3
 221630000    3
 221640000    4
 221650000    3
 221660000    3
 221670000    3
 221680000    3
 221690000    5
 221700000    3
 221710000    5
 221720000    3
 221730000    4
 221740000    5
 221750000    5
 221760000    4
 221770000    3
 221780000    3
 221790000    5
 221800000    3
 221810000    4
 221820000    4
 221830000    4
 221840000    5
 221850000    6
 221860000    3
 221870000    3
 221880000    3
 221890000    4
 221900000    3
 221910000    3
 221920000   10
 221930000    3
 221940000    3
 221950000    2
 221960000    5
 221970000    4
 221980000    3
 221990000    3
 222000000    3
 222010000    3
 222020000    6
 222030000    5
 222040000    3
 222050000    3
 222060000    2
 222070000    5
 222080000    4
 222090000    3
 222100000    4
 222110000    3
 222120000    4
 222130000    4
 222140000    6
 222150000    4
 222160000    3
 222170000    4
 222180000    7
 222190000    4
 222200000    4
 222210000    7
 222220000    6
 222230000    2
 222240000    4
 222250000    4
 222260000    4
 222270000    5
 222280000    3
 222290000    3
 222300000    2
 222310000    4
 222320000    3
 222330000    5
 222340000    3
 222350000    4
 222360000    3
 222370000    6
 222380000    2
 222390000    3
 222400000    3
 222410000    3
 222420000    4
 222430000    6
 222440000    2
 222450000    5
 222460000   11
 222470000    2
 222480000    3
 222490000    2
 222500000    4
 222510000    3
 222520000    4
 222530000    5
 222540000    2
 222550000    6
 222560000    4
 222570000    3
 222580000    2
 222590000    4
 222600000    3
 222610000    4
 222620000    3
 222630000    3
 222640000    2
 222650000    3
 222660000    3
 222670000    3
 222680000    5
 222690000    4
 222700000    2
 222710000    2
 222720000    3
 222730000    2
 222740000    4
 222750000    3
 222760000    4
 222770000    4
 222780000    3
 222790000    3
 222800000    5
 222810000    3
 222820000    2
 222830000    3
 222840000    5
 222850000    3
 222860000    3
 222870000    3
 222880000    3
 222890000    2
 222900000    2
 222910000    4
 222920000    3
 222930000    3
 222940000    5
 222950000    2
 222960000    3
 222970000    3
 222980000    2
 222990000    2
 223000000    2
 223010000    3
 223020000    2
 223030000    3
 223040000    4
 223050000    4
 223060000    3
 223070000    3
 223080000    3
 223090000    2
 223100000    3
 223110000    4
 223120000    3
 223130000    3
 223140000    4
 223150000    2
 223160000   11
 223170000    3
 223180000    2
 223190000    3
 223200000    4
 223210000    7
 223220000    3
 223230000    3
 223240000    4
 223250000    3
 223260000    3
 223270000    2
 223280000    3
 223290000    3
 223300000    2
 223310000    2
 223320000    3
 223330000    3
 223340000    2
 223350000    4
 223360000    5
 223370000    3
 223380000    3
 223390000    4
 223400000    3
 223410000    6
 223420000    2
 223430000    3
 223440000    3
 223450000    4
 223460000    3
 223470000    3
 223480000    3
 223490000    4
 223500000    3
 223510000    3
 223520000    4
 223530000    5
 223540000    3
 223550000    3
 223560000    3
 223570000    3
 223580000    3
 223590000    2
 223600000    3
 223610000    3
 223620000    4
 223630000    2
 223640000    2
 223650000    4
 223660000    3
 223670000    3
 223680000    3
 223690000    3
 223700000    2
 223710000    3
 223720000    3
 223730000    3
 223740000    4
 223750000    2
 223760000    2
 223770000    6
 223780000    4
 223790000    4
 223800000    3
 223810000    2
 223820000    3
 223830000    3
 223840000    3
 223850000    3
 223860000    3
 223870000    3
 223880000    3
 223890000    3
 223900000    2
 223910000    3
 223920000    2
 223930000    3
 223940000    3
 223950000    3
 223960000    4
 223970000    4
 223980000    2
 223990000    4
 224000000    4
 224010000    2
 224020000    4
 224030000    2
 224040000    4
 224050000    3
 224060000    4
 224070000    5
 224080000    3
 224090000    3
 224100000    3
 224110000    2
 224120000    3
 224130000    4
 224140000    3
 224150000    3
 224160000    4
 224170000    4
 224180000    4
 224190000    3
 224200000    6
 224210000    5
 224220000    3
 224230000    3
 224240000    3
 224250000    3
 224260000    3
 224270000    2
 224280000    2
 224290000    2
 224300000    3
 224310000    2
 224320000    3
 224330000    5
 224340000    5
 224350000    4
 224360000    7
 224370000    3
 224380000    5
 224390000    3
 224400000    7
 224410000    2
 224420000    2
 224430000    3
 224440000    4
 224450000    3
 224460000    4
 224470000    3
 224480000    2
 224490000    4
 224500000    4
 224510000    4
 224520000    3
 224530000    2
 224540000    3
 224550000    5
 224560000    3
 224570000    2
 224580000    3
 224590000    4
 224600000    5
 224610000    4
 224620000    4
 224630000    5
 224640000    4
 224650000    3
 224660000    3
 224670000    4
 224680000    6
 224690000    6
 224700000    3
 224710000    5
 224720000    7
 224730000    4
 224740000    3
 224750000    3
 224760000    4
 224770000    3
 224780000    3
 224790000    4
 224800000    3
 224810000    5
 224820000    2
 224830000    3
 224840000    4
 224850000    4
 224860000    3
 224870000    4
 224880000    3
 224890000    3
 224900000    3
 224910000    3
 224920000    5
 224930000    3
 224940000    4
 224950000    4
 224960000    2
 224970000    3
 224980000    3
 224990000    3
 225000000    2
 225010000    3
 225020000    6
 225030000    9
 225040000   11
 225050000    9
 225060000    3
 225070000    4
 225080000    4
 225090000    3
 225100000    4
 225110000    5
 225120000    3
 225130000    4
 225140000    6
 225150000    2
 225160000    3
 225170000    3
 225180000    3
 225190000    4
 225200000    4
 225210000    3
 225220000    5
 225230000    3
 225240000    4
 225250000    2
 225260000    4
 225270000    3
 225280000    4
 225290000    3
 225300000    2
 225310000    2
 225320000    3
 225330000    3
 225340000    2
 225350000    4
 225360000    2
 225370000    3
 225380000    2
 225390000    6
 225400000    3
 225410000    7
 225420000    3
 225430000    8
 225440000    6
 225450000    2
 225460000    4
 225470000    4
 225480000    2
 225490000    2
 225500000    5
 225510000    3
 225520000    3
 225530000    3
 225540000    3
 225550000    4
 225560000    3
 225570000    4
 225580000    5
 225590000    4
 225600000    3
 225610000    2
 225620000    2
 225630000    4
 225640000    4
 225650000    3
 225660000    3
 225670000    3
 225680000    3
 225690000    2
 225700000    4
 225710000    5
 225720000    3
 225730000    4
 225740000    4
 225750000    3
 225760000    3
 225770000    5
 225780000    3
 225790000    5
 225800000    3
 225810000    2
 225820000    3
 225830000    3
 225840000    4
 225850000    3
 225860000    3
 225870000    4
 225880000    4
 225890000    5
 225900000    3
 225910000    3
 225920000    3
 225930000    3
 225940000    5
 225950000    2
 225960000    2
 225970000    2
 225980000    5
 225990000    3
 226000000    3
 226010000    3
 226020000    4
 226030000    3
 226040000    3
 226050000    6
 226060000    3
 226070000    4
 226080000    3
 226090000    4
 226100000    2
 226110000    3
 226120000    3
 226130000    6
 226140000    3
 226150000    3
 226160000    2
 226170000    4
 226180000    3
 226190000    3
 226200000    4
 226210000    4
 226220000    7
 226230000    2
 226240000    5
 226250000    3
 226260000    6
 226270000    5
 226280000    3
 226290000    4
 226300000    4
 226310000    3
 226320000    3
 226330000    2
 226340000    2
 226350000    2
 226360000    3
 226370000    4
 226380000    3
 226390000    2
 226400000    3
 226410000    2
 226420000    2
 226430000    4
 226440000    6
 226450000    3
 226460000    3
 226470000    3
 226480000    3
 226490000    4
 226500000    3
 226510000    2
 226520000    3
 226530000    4
 226540000    5
 226550000    3
 226560000    3
 226570000    3
 226580000    3
 226590000    3
 226600000    3
 226610000    3
 226620000    4
 226630000    3
 226640000    3
 226650000    3
 226660000    3
 226670000    4
 226680000    2
 226690000    4
 226700000    3
 226710000    3
 226720000    3
 226730000    3
 226740000    3
 226750000    3
 226760000    3
 226770000    3
 226780000    4
 226790000    5
 226800000    4
 226810000    4
 226820000    2
 226830000    3
 226840000    3
 226850000    2
 226860000    5
 226870000    3
 226880000    4
 226890000    4
 226900000   10
 226910000    2
 226920000    3
 226930000    3
 226940000    3
 226950000    3
 226960000    4
 226970000    3
 226980000    3
 226990000    4
 227000000    5
 227010000    3
 227020000    3
 227030000    3
 227040000    3
 227050000    3
 227060000    4
 227070000    4
 227080000    3
 227090000    3
 227100000    3
 227110000    3
 227120000    3
 227130000    4
 227140000    2
 227150000    3
 227160000    3
 227170000    3
 227180000    2
 227190000    3
 227200000    6
 227210000    3
 227220000    7
 227230000    2
 227240000    4
 227250000    3
 227260000    2
 227270000    3
 227280000    5
 227290000    2
 227300000    5
 227310000    3
 227320000    4
 227330000    2
 227340000    3
 227350000    3
 227360000    3
 227370000    3
 227380000    4
 227390000    3
 227400000    4
 227410000    4
 227420000    3
 227430000    2
 227440000    2
 227450000    6
 227460000    7
 227470000    3
 227480000    3
 227490000    3
 227500000    2
 227510000    5
 227520000    3
 227530000    3
 227540000    3
 227550000    5
 227560000    4
 227570000    4
 227580000    4
 227590000    3
 227600000    3
 227610000    3
 227620000    2
 227630000    3
 227640000    3
 227650000    2
 227660000    4
 227670000    4
 227680000    3
 227690000    2
 227700000    3
 227710000    3
 227720000    3
 227730000    3
 227740000    3
 227750000    5
 227760000    4
 227770000    6
 227780000    2
 227790000    9
 227800000    6
 227810000    5
 227820000    3
 227830000    2
 227840000    5
 227850000    3
 227860000    3
 227870000    8
 227880000    5
 227890000    4
 227900000    3
 227910000    3
 227920000    7
 227930000    9
 227940000    5
 227950000    5
 227960000    8
 227970000    3
 227980000    4
 227990000    4
 228000000    3
 228010000    4
 228020000    4
 228030000    3
 228040000    2
 228050000    2
 228060000    3
 228070000    4
 228080000    6
 228090000    5
 228100000    3
 228110000    2
 228120000    4
 228130000    3
 228140000    5
 228150000    4
 228160000    4
 228170000    3
 228180000    4
 228190000    3
 228200000    2
 228210000    8
 228220000    2
 228230000    6
 228240000    3
 228250000    4
 228260000    2
 228270000    6
 228280000    3
 228290000    8
 228300000    7
 228310000    5
 228320000    5
 228330000    3
 228340000    3
 228350000    2
 228360000    3
 228370000    3
 228380000    2
 228390000    2
 228400000    2
 228410000    3
 228420000    3
 228430000    3
 228440000    7
 228450000    3
 228460000    4
 228470000    3
 228480000    5
 228490000    3
 228500000    5
 228510000    4
 228520000    6
 228530000    3
 228540000    5
 228550000    4
 228560000    4
 228570000    4
 228580000    3
 228590000    2
 228600000    2
 228610000    4
 228620000    3
 228630000    3
 228640000    6
 228650000    2
 228660000    5
 228670000    3
 228680000    3
 228690000    5
 228700000    2
 228710000    2
 228720000    3
 228730000    3
 228740000    5
 228750000    3
 228760000    2
 228770000    3
 228780000    2
 228790000    6
 228800000    2
 228810000    3
 228820000    3
 228830000    3
 228840000    3
 228850000    3
 228860000    3
 228870000    4
 228880000    2
 228890000    3
 228900000    2
 228910000    3
 228920000    3
 228930000    3
 228940000    2
 228950000    4
 228960000    3
 228970000    3
 228980000    3
 228990000    4
 229000000    4
 229010000    3
 229020000    4
 229030000    2
 229040000    2
 229050000    5
 229060000    3
 229070000    3
 229080000    3
 229090000    3
 229100000    5
 229110000    3
 229120000    3
 229130000    4
 229140000    9
 229150000    9
 229160000    3
 229170000    4
 229180000    7
 229190000    3
 229200000    5
 229210000    3
 229220000    3
 229230000    5
 229240000    3
 229250000    4
 229260000    5
 229270000    8
 229280000    9
 229290000    5
 229300000    7
 229310000    3
 229320000    3
 229330000    2
 229340000    3
 229350000    5
 229360000    3
 229370000    9
 229380000    7
 229390000    4
 229400000    2
 229410000    3
 229420000    4
 229430000    3
 229440000    3
 229450000    5
 229460000    3
 229470000    4
 229480000    4
 229490000    3
 229500000    7
 229510000    2
 229520000    3
 229530000    6
 229540000    5
 229550000    3
 229560000    4
 229570000    3
 229580000    5
 229590000    4
 229600000    6
 229610000    5
 229620000    2
 229630000    3
 229640000   10
 229650000    5
 229660000    6
 229670000    5
 229680000    3
 229690000    3
 229700000    3
 229710000    3
 229720000    7
 229730000    3
 229740000    4
 229750000    3
 229760000    3
 229770000    4
 229780000    2
 229790000    4
 229800000    3
 229810000    5
 229820000    4
 229830000    4
 229840000    4
 229850000    2
 229860000    3
 229870000    2
 229880000    3
 229890000    5
 229900000    3
 229910000    5
 229920000    2
 229930000    3
 229940000    4
 229950000    4
 229960000    4
 229970000    4
 229980000    3
 229990000    5
 230000000    2
 230010000    3
 230020000    3
 230030000    3
 230040000    4
 230050000    3
 230060000    3
 230070000    3
 230080000    3
 230090000    4
 230100000    3
 230110000    3
 230120000    4
 230130000    4
 230140000    3
 230150000    2
 230160000    3
 230170000    6
 230180000    5
 230190000    6
 230200000    4
 230210000    2
 230220000    4
 230230000    3
 230240000    3
 230250000    3
 230260000    3
 230270000    3
 230280000    3
 230290000    4
 230300000    2
 230310000    2
 230320000    3
 230330000    3
 230340000    3
 230350000    3
 230360000    4
 230370000    2
 230380000    5
 230390000    3
 230400000    2
 230410000    3
 230420000    3
 230430000    4
 230440000    2
 230450000    3
 230460000    4
 230470000    5
 230480000    4
 230490000    4
 230500000    5
 230510000    3
 230520000    3
 230530000    3
 230540000    3
 230550000    3
 230560000    3
 230570000    4
 230580000    4
 230590000    4
 230600000    4
 230610000    5
 230620000    3
 230630000    4
 230640000    2
 230650000    2
 230660000    2
 230670000    3
 230680000    3
 230690000    2
 230700000    4
 230710000    2
 230720000    3
 230730000    3
 230740000    3
 230750000    3
 230760000    3
 230770000    3
 230780000    3
 230790000    4
 230800000    5
 230810000    4
 230820000    5
 230830000    4
 230840000    3
 230850000    2
 230860000    6
 230870000    3
 230880000    5
 230890000    5
 230900000    2
 230910000    3
 230920000    3
 230930000    4
 230940000    3
 230950000    3
 230960000    4
 230970000    4
 230980000    2
 230990000    3
 231000000    2
 231010000    3
 231020000    3
 231030000    3
 231040000    2
 231050000    3
 231060000    3
 231070000    2
 231080000    3
 231090000    2
 231100000    3
 231110000    3
 231120000    2
 231130000    3
 231140000    3
 231150000    4
 231160000    2
 231170000    7
 231180000    3
 231190000    2
 231200000    3
 231210000    2
 231220000    3
 231230000    5
 231240000    3
 231250000    3
 231260000    4
 231270000    4
 231280000    3
 231290000    4
 231300000    3
 231310000    4
 231320000    3
 231330000    3
 231340000    3
 231350000    3
 231360000    3
 231370000    2
 231380000    5
 231390000    3
 231400000    3
 231410000    3
 231420000    4
 231430000    4
 231440000    3
 231450000    3
 231460000    3
 231470000    5
 231480000    4
 231490000    3
 231500000    3
 231510000    4
 231520000    3
 231530000    2
 231540000    4
 231550000    3
 231560000    3
 231570000    3
 231580000    2
 231590000    3
 231600000    3
 231610000    3
 231620000    3
 231630000    3
 231640000    3
 231650000    3
 231660000    3
 231670000    3
 231680000    5
 231690000    4
 231700000    3
 231710000    3
 231720000    3
 231730000    3
 231740000    3
 231750000    3
 231760000    4
 231770000    3
 231780000    4
 231790000    4
 231800000    3
 231810000    4
 231820000    3
 231830000    3
 231840000    2
 231850000    3
 231860000    3
 231870000    3
 231880000    3
 231890000    3
 231900000    2
 231910000    3
 231920000    3
 231930000    3
 231940000    4
 231950000    3
 231960000    4
 231970000    3
 231980000    3
 231990000    4
 232000000    3
 232010000    3
 232020000    4
 232030000    5
 232040000    6
 232050000    3
 232060000    2
 232070000    3
 232080000    2
 232090000    3
 232100000    4
 232110000    4
 232120000    4
 232130000    3
 232140000    5
 232150000    3
 232160000    2
 232170000    3
 232180000    3
 232190000    3
 232200000    4
 232210000    3
 232220000    5
 232230000    3
 232240000    3
 232250000    5
 232260000    8
 232270000    3
 232280000    4
 232290000    4
 232300000    3
 232310000    3
 232320000    3
 232330000    3
 232340000    2
 232350000    3
 232360000    3
 232370000    3
 232380000    2
 232390000    3
 232400000    4
 232410000    3
 232420000    3
 232430000    3
 232440000    2
 232450000    4
 232460000    3
 232470000    3
 232480000    4
 232490000    4
 232500000    6
 232510000    3
 232520000    2
 232530000    2
 232540000    3
 232550000    4
 232560000    5
 232570000    3
 232580000    3
 232590000    3
 232600000    4
 232610000    3
 232620000    7
 232630000    9
 232640000    8
 232650000    6
 232660000    5
 232670000    4
 232680000    3
 232690000    6
 232700000    4
 232710000    5
 232720000    4
 232730000    3
 232740000    5
 232750000    5
 232760000    3
 232770000    4
 232780000    4
 232790000    4
 232800000    4
 232810000    4
 232820000    2
 232830000    3
 232840000    3
 232850000    6
 232860000    3
 232870000   11
 232880000    2
 232890000    3
 232900000    3
 232910000    4
 232920000    5
 232930000    3
 232940000    3
 232950000    5
 232960000    4
 232970000    5
 232980000    4
 232990000    3
 233000000    3
 233010000    4
 233020000    3
 233030000    3
 233040000    4
 233050000    4
 233060000    3
 233070000    3
 233080000    4
 233090000    2
 233100000    3
 233110000    3
 233120000    3
 233130000    3
 233140000    3
 233150000    3
 233160000   10
 233170000    3
 233180000    3
 233190000    3
 233200000    3
 233210000    7
 233220000    4
 233230000    4
 233240000    4
 233250000    4
 233260000    3
 233270000    2
 233280000    5
 233290000    4
 233300000    2
 233310000    3
 233320000    3
 233330000    4
 233340000    4
 233350000    7
 233360000    2
 233370000    4
 233380000    3
 233390000    3
 233400000    4
 233410000    3
 233420000    3
 233430000    3
 233440000    3
 233450000    4
 233460000    3
 233470000    2
 233480000    3
 233490000    4
 233500000    3
 233510000    3
 233520000    3
 233530000    6
 233540000    4
 233550000    3
 233560000    2
 233570000    4
 233580000    3
 233590000    5
 233600000    4
 233610000    2
 233620000    5
 233630000    4
 233640000    3
 233650000    4
 233660000    4
 233670000    3
 233680000    3
 233690000    3
 233700000    5
 233710000    3
 233720000    5
 233730000    6
 233740000    3
 233750000    5
 233760000    3
 233770000    3
 233780000    4
 233790000    3
 233800000    2
 233810000    5
 233820000    3
 233830000    3
 233840000    4
 233850000    3
 233860000    3
 233870000    3
 233880000    4
 233890000    3
 233900000    8
 233910000    4
 233920000    3
 233930000    3
 233940000    3
 233950000    3
 233960000    3
 233970000    4
 233980000    4
 233990000    3
 234000000    3
 234010000    4
 234020000    4
 234030000    3
 234040000    6
 234050000    4
 234060000    5
 234070000    3
 234080000    6
 234090000    7
 234100000    4
 234110000    8
 234120000    3
 234130000    4
 234140000    2
 234150000    4
 234160000    4
 234170000    4
 234180000    5
 234190000    3
 234200000    3
 234210000    2
 234220000    2
 234230000    2
 234240000    3
 234250000    3
 234260000    3
 234270000    3
 234280000    3
 234290000    3
 234300000    7
 234310000    5
 234320000    2
 234330000    4
 234340000    3
 234350000    3
 234360000    3
 234370000    4
 234380000    4
 234390000    4
 234400000    3
 234410000    4
 234420000    4
 234430000    3
 234440000    5
 234450000    5
 234460000    4
 234470000    7
 234480000    9
 234490000    6
 234500000    3
 234510000    2
 234520000    2
 234530000    3
 234540000    6
 234550000   12
 234560000    4
 234570000    4
 234580000    3
 234590000    3
 234600000    3
 234610000    3
 234620000    5
 234630000    3
 234640000    3
 234650000    3
 234660000    3
 234670000    5
 234680000    3
 234690000    3
 234700000    5
 234710000    6
 234720000    3
 234730000    3
 234740000    3
 234750000    7
 234760000    3
 234770000    2
 234780000    3
 234790000    4
 234800000    5
 234810000    3
 234820000    2
 234830000    5
 234840000    3
 234850000    3
 234860000    2
 234870000    5
 234880000    3
 234890000    3
 234900000    4
 234910000    3
 234920000    3
 234930000    3
 234940000    4
 234950000    3
 234960000    2
 234970000    3
 234980000    3
 234990000    3
 235000000    6
 235010000    3
 235020000    5
 235030000    3
 235040000    4
 235050000    3
 235060000    4
 235070000    3
 235080000    3
 235090000    3
 235100000    3
 235110000    2
 235120000    4
 235130000    3
 235140000    6
 235150000    2
 235160000    4
 235170000    4
 235180000    4
 235190000    2
 235200000    3
 235210000    8
 235220000    5
 235230000    5
 235240000    5
 235250000    3
 235260000    3
 235270000    3
 235280000    3
 235290000    2
 235300000    4
 235310000    5
 235320000    8
 235330000    3
 235340000    3
 235350000    3
 235360000    3
 235370000    3
 235380000    5
 235390000    2
 235400000    3
 235410000    3
 235420000    2
 235430000    3
 235440000    3
 235450000    4
 235460000    7
 235470000    3
 235480000    3
 235490000    2
 235500000    2
 235510000    4
 235520000    3
 235530000    3
 235540000    2
 235550000    2
 235560000    3
 235570000    2
 235580000    2
 235590000    2
 235600000    3
 235610000    2
 235620000    3
 235630000    3
 235640000    5
 235650000    4
 235660000    4
 235670000    3
 235680000    4
 235690000    2
 235700000    3
 235710000    3
 235720000    6
 235730000    3
 235740000    3
 235750000    5
 235760000    3
 235770000    4
 235780000    6
 235790000    2
 235800000    3
 235810000    3
 235820000    3
 235830000    4
 235840000    4
 235850000    4
 235860000    9
 235870000    7
 235880000    3
 235890000    4
 235900000    2
 235910000    3
 235920000    3
 235930000    4
 235940000    4
 235950000    3
 235960000    2
 235970000    2
 235980000    5
 235990000    4
 236000000    4
 236010000    3
 236020000    4
 236030000    3
 236040000    2
 236050000    3
 236060000    3
 236070000    3
 236080000    4
 236090000    4
 236100000    3
 236110000    4
 236120000    4
 236130000    3
 236140000    5
 236150000    9
 236160000    3
 236170000    2
 236180000    3
 236190000    4
 236200000    3
 236210000    3
 236220000    3
 236230000    3
 236240000    3
 236250000    3
 236260000    3
 236270000    3
 236280000    4
 236290000    5
 236300000    3
 236310000    3
 236320000    4
 236330000    2
 236340000    3
 236350000    3
 236360000    3
 236370000    3
 236380000    3
 236390000    2
 236400000    4
 236410000    3
 236420000    2
 236430000    3
 236440000    3
 236450000    3
 236460000    3
 236470000    3
 236480000    2
 236490000    3
 236500000    4
 236510000    4
 236520000    3
 236530000    3
 236540000    3
 236550000    3
 236560000    3
 236570000    3
 236580000    2
 236590000    3
 236600000    2
 236610000    3
 236620000    4
 236630000    3
 236640000    4
 236650000    4
 236660000    2
 236670000    2
 236680000    4
 236690000    5
 236700000    4
 236710000    3
 236720000    2
 236730000    5
 236740000    3
 236750000    3
 236760000    5
 236770000    4
 236780000    4
 236790000    3
 236800000    4
 236810000    5
 236820000    3
 236830000    2
 236840000    3
 236850000    4
 236860000    3
 236870000    4
 236880000    4
 236890000    3
 236900000    3
 236910000    3
 236920000    3
 236930000    2
 236940000    2
 236950000    5
 236960000    4
 236970000    3
 236980000    3
 236990000    3
 237000000    3
 237010000    5
 237020000    5
 237030000    3
 237040000    3
 237050000    2
 237060000    3
 237070000    4
 237080000    4
 237090000    4
 237100000    3
 237110000    2
 237120000    3
 237130000    3
 237140000    3
 237150000    4
 237160000    3
 237170000    3
 237180000    5
 237190000    3
 237200000    3
 237210000    3
 237220000    3
 237230000    4
 237240000    2
 237250000    3
 237260000    2
 237270000    3
 237280000    3
 237290000    4
 237300000    3
 237310000    3
 237320000    4
 237330000    6
 237340000    3
 237350000    4
 237360000    5
 237370000    3
 237380000    3
 237390000    2
 237400000    3
 237410000    2
 237420000    3
 237430000    3
 237440000    2
 237450000    3
 237460000    3
 237470000    3
 237480000    3
 237490000    7
 237500000    5
 237510000    5
 237520000    8
 237530000    5
 237540000   10
 237550000    3
 237560000    3
 237570000    4
 237580000    7
 237590000    5
 237600000    6
 237610000    3
 237620000    5
 237630000    2
 237640000    8
 237650000    2
 237660000    2
 237670000    3
 237680000    3
 237690000    3
 237700000    3
 237710000    3
 237720000    3
 237730000    6
 237740000    3
 237750000    2
 237760000    3
 237770000    3
 237780000    3
 237790000    4
 237800000    3
 237810000    3
 237820000    2
 237830000    2
 237840000    3
 237850000    5
 237860000    4
 237870000    2
 237880000    3
 237890000    3
 237900000    4
 237910000    3
 237920000    3
 237930000    3
 237940000    3
 237950000    4
 237960000    3
 237970000    3
 237980000    4
 237990000    4
 238000000    3
 238010000    3
 238020000    3
 238030000    3
 238040000    3
 238050000    4
 238060000    3
 238070000    2
 238080000    3
 238090000    4
 238100000    4
 238110000    5
 238120000    3
 238130000    3
 238140000    4
 238150000    3
 238160000    3
 238170000    3
 238180000    3
 238190000    3
 238200000    3
 238210000    4
 238220000    3
 238230000    4
 238240000    3
 238250000    3
 238260000    3
 238270000    3
 238280000    3
 238290000    4
 238300000    2
 238310000    5
 238320000    3
 238330000    3
 238340000    4
 238350000    3
 238360000    5
 238370000    2
 238380000    4
 238390000    3
 238400000    3
 238410000    3
 238420000    3
 238430000    3
 238440000    4
 238450000    3
 238460000    2
 238470000    3
 238480000    3
 238490000    7
 238500000    3
 238510000    5
 238520000    3
 238530000    3
 238540000    3
 238550000    3
 238560000    4
 238570000    3
 238580000    3
 238590000    3
 238600000    4
 238610000    2
 238620000    3
 238630000    3
 238640000    2
 238650000    5
 238660000    3
 238670000    2
 238680000    3
 238690000    3
 238700000    3
 238710000    3
 238720000    6
 238730000    2
 238740000    5
 238750000    3
 238760000    3
 238770000    4
 238780000    3
 238790000    3
 238800000    2
 238810000    3
 238820000    4
 238830000    4
 238840000    4
 238850000    3
 238860000    4
 238870000    3
 238880000    5
 238890000    4
 238900000    4
 238910000    4
 238920000    6
 238930000    5
 238940000    4
 238950000    6
 238960000    5
 238970000    3
 238980000    3
 238990000    4
 239000000    4
 239010000    4
 239020000    3
 239030000    3
 239040000    4
 239050000    3
 239060000    4
 239070000    3
 239080000    3
 239090000    5
 239100000    6
 239110000    8
 239120000    3
 239130000    3
 239140000    3
 239150000    4
 239160000    4
 239170000    3
 239180000    3
 239190000    3
 239200000    4
 239210000    8
 239220000    3
 239230000   16
 239240000   23
 239250000   16
 239260000   19
 239270000   16
 239280000   11
 239290000   19
 239300000   12
 239310000   10
 239320000    7
 239330000   10
 239340000    7
 239350000    5
 239360000   12
 239370000   12
 239380000   16
 239390000   17
 239400000   11
 239410000   12
 239420000    7
 239430000   13
 239440000   15
 239450000    8
 239460000    7
 239470000    4
 239480000   11
 239490000    7
 239500000    3
 239510000    4
 239520000    3
 239530000    3
 239540000   10
 239550000    7
 239560000   11
 239570000   12
 239580000   10
 239590000   11
 239600000    6
 239610000    3
 239620000    6
 239630000    5
 239640000    3
 239650000    4
 239660000    7
 239670000    3
 239680000    5
 239690000    4
 239700000    4
 239710000    3
 239720000    9
 239730000    3
 239740000    3
 239750000    3
 239760000    6
 239770000    6
 239780000    6
 239790000    7
 239800000    3
 239810000    3
 239820000    4
 239830000    2
 239840000    4
 239850000    4
 239860000    6
 239870000    7
 239880000   11
 239890000    4
 239900000    4
 239910000    5
 239920000    3
 239930000    7
 239940000    3
 239950000    5
 239960000    3
 239970000    3
 239980000    4
 239990000    3
 240000000    7
 240010000    5
 240020000   16
 240030000   10
 240040000   14
 240050000   10
 240060000   12
 240070000    5
 240080000    4
 240090000    3
 240100000    3
 240110000    6
 240120000    5
 240130000   13
 240140000   11
 240150000    6
 240160000    3
 240170000    3
 240180000    3
 240190000    4
 240200000    4
 240210000    4
 240220000    3
 240230000    7
 240240000   11
 240250000   10
 240260000   13
 240270000   10
 240280000   13
 240290000   10
 240300000    4
 240310000    4
 240320000    6
 240330000    7
 240340000   11
 240350000    3
 240360000   10
 240370000    3
 240380000    4
 240390000   10
 240400000    7
 240410000   10
 240420000    6
 240430000    3
 240440000    7
 240450000   11
 240460000   10
 240470000    4
 240480000    9
 240490000    6
 240500000    9
 240510000   11
 240520000    9
 240530000   11
 240540000   12
 240550000   10
 240560000   15
 240570000   12
 240580000    6
 240590000   11
 240600000    3
 240610000    5
 240620000   15
 240630000    7
 240640000   10
 240650000   11
 240660000   12
 240670000   12
 240680000    8
 240690000    8
 240700000    4
 240710000    7
 240720000    3
 240730000   16
 240740000    3
 240750000    9
 240760000    9
 240770000    4
 240780000    9
 240790000   11
 240800000   12
 240810000   10
 240820000    6
 240830000    4
 240840000    6
 240850000    3
 240860000    5
 240870000    7
 240880000    7
 240890000    9
 240900000    4
 240910000   10
 240920000    7
 240930000    3
 240940000    6
 240950000    4
 240960000    6
 240970000    7
 240980000    8
 240990000    7
 241000000   10
 241010000    6
 241020000    6
 241030000    4
 241040000    3
 241050000    3
 241060000    3
 241070000    5
 241080000    2
 241090000    6
 241100000    3
 241110000    2
 241120000    4
 241130000    3
 241140000    4
 241150000    3
 241160000    5
 241170000    4
 241180000    4
 241190000    6
 241200000    5
 241210000    4
 241220000    3
 241230000    5
 241240000   14
 241250000   11
 241260000   13
 241270000   18
 241280000   14
 241290000   27
 241300000   23
 241310000   24
 241320000   28
 241330000   27
 241340000   39
 241350000   31
 241360000   30
 241370000   35
 241380000   32
 241390000   31
 241400000   32
 241410000   28
 241420000   28
 241430000   29
 241440000   24
 241450000   31
 241460000   32
 241470000   30
 241480000   29
 241490000   33
 241500000   26
 241510000   24
 241520000   29
 241530000   27
 241540000   26
 241550000   26
 241560000   24
 241570000   28
 241580000   28
 241590000   30
 241600000   30
 241610000   27
 241620000   29
 241630000   33
 241640000   33
 241650000   37
 241660000   26
 241670000   25
 241680000   25
 241690000   25
 241700000   24
 241710000   23
 241720000   24
 241730000   24
 241740000   23
 241750000   23
 241760000   24
 241770000   24
 241780000   23
 241790000   24
 241800000   25
 241810000   29
 241820000   29
 241830000   31
 241840000   28
 241850000   28
 241860000   28
 241870000   26
 241880000   22
 241890000   23
 241900000   24
 241910000   24
 241920000   25
 241930000   24
 241940000   27
 241950000   28
 241960000   28
 241970000   25
 241980000   26
 241990000   28
 242000000   28
 242010000   25
 242020000   27
 242030000   25
 242040000   23
 242050000   25
 242060000   24
 242070000   28
 242080000   25
 242090000   24
 242100000   24
 242110000   23
 242120000   24
 242130000   22
 242140000   26
 242150000   23
 242160000   25
 242170000   25
 242180000   28
 242190000   25
 242200000   25
 242210000   27
 242220000   26
 242230000   25
 242240000   26
 242250000   25
 242260000   25
 242270000   25
 242280000   24
 242290000   24
 242300000   28
 242310000   24
 242320000   22
 242330000   25
 242340000   24
 242350000   24
 242360000   23
 242370000   27
 242380000   33
 242390000   32
 242400000   27
 242410000   37
 242420000   33
 242430000   34
 242440000   30
 242450000   33
 242460000   35
 242470000   28
 242480000   26
 242490000   24
 242500000   29
 242510000   30
 242520000   26
 242530000   29
 242540000   24
 242550000   27
 242560000   29
 242570000   33
 242580000   33
 242590000   31
 242600000   27
 242610000   25
 242620000   30
 242630000   30
 242640000   30
 242650000   38
 242660000   30
 242670000   37
 242680000   44
 242690000   47
 242700000   50
 242710000   45
 242720000   46
 242730000   47
 242740000   47
 242750000   46
 242760000   46
 242770000   52
 242780000   57
 242790000   53
 242800000   54
 242810000   51
 242820000   50
 242830000   51
 242840000   60
 242850000   50
 242860000   48
 242870000   46
 242880000   47
 242890000   47
 242900000   48
 242910000   46
 242920000   48
 242930000   39
 242940000   38
 242950000   37
 242960000   41
 242970000   42
 242980000   43
 242990000   45
 243000000   47
 243010000   44
 243020000   48
 243030000   47
 243040000   46
 243050000   50
 243060000   47
 243070000   47
 243080000   38
 243090000   46
 243100000   40
 243110000   47
 243120000   48
 243130000   56
 243140000   53
 243150000   49
 243160000   47
 243170000   59
 243180000   57
 243190000   53
 243200000   53
 243210000   52
 243220000   51
 243230000   57
 243240000   63
 243250000   62
 243260000   54
 243270000   51
 243280000   48
 243290000   46
 243300000   47
 243310000   49
 243320000   50
 243330000   54
 243340000   54
 243350000   55
 243360000   57
 243370000   57
 243380000   57
 243390000   53
 243400000   53
 243410000   54
 243420000   53
 243430000   59
 243440000   55
 243450000   54
 243460000   56
 243470000   56
 243480000   53
 243490000   59
 243500000   60
 243510000   55
 243520000   48
 243530000   54
 243540000   48
 243550000   47
 243560000   37
 243570000   47
 243580000   48
 243590000   47
 243600000   39
 243610000   36
 243620000   44
 243630000   47
 243640000   47
 243650000   38
 243660000   41
 243670000   34
 243680000   43
 243690000   46
 243700000   43
 243710000   49
 243720000   48
 243730000   45
 243740000   48
 243750000   45
 243760000   48
 243770000   49
 243780000   53
 243790000   55
 243800000   55
 243810000   51
 243820000   52
 243830000   48
 243840000   39
 243850000   28
 243860000   25
 243870000   24
 243880000   22
 243890000   24
 243900000   24
 243910000   23
 243920000   24
 243930000   26
 243940000   30
 243950000   32
 243960000   29
 243970000   31
 243980000   29
 243990000   32
 244000000   29
 244010000   28
 244020000   35
 244030000   30
 244040000   24
 244050000   27
 244060000   28
 244070000   31
 244080000   26
 244090000   26
 244100000   25
 244110000   26
 244120000   24
 244130000   27
 244140000   27
 244150000   32
 244160000   29
 244170000   26
 244180000   24
 244190000   23
 244200000   23
 244210000   25
 244220000   25
 244230000   24
 244240000   26
 244250000   28
 244260000   27
 244270000   30
 244280000   30
 244290000   25
 244300000   29
 244310000   31
 244320000   35
 244330000   24
 244340000   27
 244350000   24
 244360000   22
 244370000   24
 244380000   24
 244390000   24
 244400000   25
 244410000   27
 244420000   25
 244430000   24
 244440000   27
 244450000   25
 244460000   28
 244470000   25
 244480000   23
 244490000   25
 244500000   29
 244510000   30
 244520000   29
 244530000   26
 244540000   27
 244550000   28
 244560000   26
 244570000   34
 244580000   23
 244590000   24
 244600000   24
 244610000   23
 244620000   25
 244630000   30
 244640000   30
 244650000   30
 244660000   25
 244670000   23
 244680000   28
 244690000   26
 244700000   22
 244710000   24
 244720000   24
 244730000   23
 244740000   24
 244750000   25
 244760000   25
 244770000   25
 244780000   25
 244790000   24
 244800000   26
 244810000   31
 244820000   31
 244830000   27
 244840000   26
 244850000   27
 244860000   26
 244870000   33
 244880000   29
 244890000   27
 244900000   32
 244910000   29
 244920000   23
 244930000   23
 244940000   23
 244950000   27
 244960000   25
 244970000   26
 244980000   24
 244990000   33
 245000000   33
 245010000   38
 245020000   28
 245030000   30
 245040000   26
 245050000   24
 245060000   28
 245070000   24
 245080000   24
 245090000   26
 245100000   26
 245110000   33
 245120000   25
 245130000   25
 245140000   24
 245150000   26
 245160000   24
 245170000   25
 245180000   33
 245190000   25
 245200000   24
 245210000   30
 245220000   33
 245230000   29
 245240000   25
 245250000   27
 245260000   28
 245270000   24
 245280000   24
 245290000   23
 245300000   25
 245310000   26
 245320000   29
 245330000   29
 245340000   24
 245350000   24
 245360000   23
 245370000   17
 245380000   26
 245390000   24
 245400000   24
 245410000   24
 245420000   26
 245430000   31
 245440000   29
 245450000   30
 245460000   29
 245470000   36
 245480000   30
 245490000   34
 245500000   38
 245510000   33
 245520000   25
 245530000   23
 245540000   26
 245550000   22
 245560000   24
 245570000   24
 245580000   24
 245590000   25
 245600000   29
 245610000   25
 245620000   34
 245630000   35
 245640000   36
 245650000   33
 245660000   34
 245670000   35
 245680000   36
 245690000   32
 245700000   30
 245710000   30
 245720000   25
 245730000   28
 245740000   23
 245750000   23
 245760000   22
 245770000   28
 245780000   36
 245790000   39
 245800000   35
 245810000   34
 245820000   35
 245830000   35
 245840000   24
 245850000   25
 245860000   35
 245870000   32
 245880000   31
 245890000   35
 245900000   36
 245910000   30
 245920000   31
 245930000   36
 245940000   36
 245950000   28
 245960000   29
 245970000   25
 245980000   28
 245990000   26
 246000000   30
 246010000   31
 246020000   33
 246030000   29
 246040000   36
 246050000   31
 246060000   30
 246070000   33
 246080000   29
 246090000   30
 246100000   24
 246110000   27
 246120000   27
 246130000   24
 246140000   22
 246150000   26
 246160000   27
 246170000   25
 246180000   24
 246190000   27
 246200000   24
 246210000   22
 246220000   16
 246230000   15
 246240000   13
 246250000   24
 246260000   15
 246270000    6
 246280000   10
 246290000   12
 246300000   12
 246310000   13
 246320000   12
 246330000    5
 246340000    7
 246350000    8
 246360000    8
 246370000    7
 246380000    8
 246390000    3
 246400000   18
 246410000   13
 246420000   13
 246430000   15
 246440000    4
 246450000   11
 246460000   10
 246470000    5
 246480000    3
 246490000    3
 246500000    6
 246510000    6
 246520000    4
 246530000    4
 246540000    4
 246550000    6
 246560000    6
 246570000   10
 246580000    3
 246590000    8
 246600000    8
 246610000    9
 246620000    5
 246630000   12
 246640000    4
 246650000    4
 246660000    6
 246670000    8
 246680000    7
 246690000    7
 246700000    2
 246710000    8
 246720000    6
 246730000    8
 246740000   10
 246750000    6
 246760000    8
 246770000    3
 246780000    5
 246790000    3
 246800000    5
 246810000   14
 246820000   12
 246830000    7
 246840000   11
 246850000    5
 246860000    4
 246870000    5
 246880000    3
 246890000    5
 246900000    5
 246910000   12
 246920000   10
 246930000   12
 246940000   12
 246950000    6
 246960000    6
 246970000    7
 246980000    7
 246990000    9
 247000000   10
 247010000    9
 247020000    4
 247030000    7
 247040000    4
 247050000    8
 247060000    5
 247070000    9
 247080000   10
 247090000    5
 247100000    6
 247110000   12
 247120000    5
 247130000    9
 247140000    4
 247150000    4
 247160000    5
 247170000   13
 247180000    5
 247190000    5
 247200000    6
 247210000   10
 247220000    3
 247230000    3
 247240000    6
 247250000    3
 247260000    4
 247270000    3
 247280000    2
 247290000    6
 247300000    6
 247310000    8
 247320000    7
 247330000   11
 247340000   12
 247350000   16
 247360000   17
 247370000   22
 247380000   18
 247390000   17
 247400000   15
 247410000    3
 247420000    3
 247430000    4
 247440000    4
 247450000    8
 247460000    3
 247470000    3
 247480000    3
 247490000    3
 247500000    3
 247510000    3
 247520000    9
 247530000    2
 247540000    5
 247550000    5
 247560000    2
 247570000    5
 247580000    7
 247590000    2
 247600000    6
 247610000    7
 247620000    4
 247630000    6
 247640000    5
 247650000    7
 247660000    5
 247670000    4
 247680000    7
 247690000    6
 247700000    8
 247710000    6
 247720000    6
 247730000   11
 247740000   13
 247750000    4
 247760000    5
 247770000   15
 247780000   11
 247790000   13
 247800000    6
 247810000    7
 247820000    4
 247830000    7
 247840000    7
 247850000    3
 247860000   10
 247870000    5
 247880000    5
 247890000    3
 247900000    3
 247910000    7
 247920000    4
 247930000    5
 247940000   12
 247950000    6
 247960000   12
 247970000    9
 247980000   11
 247990000    4
 248000000    8
 248010000    4
 248020000    9
 248030000   10
 248040000   10
 248050000   11
 248060000   13
 248070000   13
 248080000   16
 248090000   13
 248100000   16
 248110000   10
 248120000    3
 248130000    3
 248140000    3
 248150000   11
 248160000    8
 248170000    4
 248180000    7
 248190000    7
 248200000    3
 248210000    3
 248220000    7
 248230000    3
 248240000   15
 248250000    4
 248260000    3
 248270000    5
 248280000    3
 248290000    4
 248300000    6
 248310000    3
 248320000    3
 248330000    7
 248340000    2
 248350000    4
 248360000    4
 248370000    3
 248380000    4
 248390000    3
 248400000    4
 248410000    5
 248420000    3
 248430000    3
 248440000    3
 248450000    3
 248460000    5
 248470000    3
 248480000    3
 248490000    3
 248500000    3
 248510000    3
 248520000    4
 248530000    3
 248540000    6
 248550000    5
 248560000    4
 248570000    4
 248580000    4
 248590000    4
 248600000    3
 248610000    9
 248620000    4
 248630000    4
 248640000    5
 248650000    4
 248660000    4
 248670000    4
 248680000    3
 248690000    3
 248700000    8
 248710000    3
 248720000    5
 248730000    2
 248740000    3
 248750000    3
 248760000    2
 248770000    3
 248780000    2
 248790000    3
 248800000    3
 248810000    7
 248820000    3
 248830000    3
 248840000    4
 248850000    3
 248860000    3
 248870000    3
 248880000    3
 248890000    6
 248900000    2
 248910000    6
 248920000    3
 248930000   13
 248940000   16
 248950000   12
 248960000    3
 248970000    6
 248980000    3
 248990000    3
 249000000    4
 249010000    3
 249020000    3
 249030000    3
 249040000    5
 249050000    3
 249060000    3
 249070000    2
 249080000    3
 249090000    3
 249100000    3
 249110000    3
 249120000    3
 249130000    3
 249140000    5
 249150000    3
 249160000    5
 249170000    4
 249180000    3
 249190000    4
 249200000   11
 249210000    5
 249220000    3
 249230000    9
 249240000    3
 249250000    2
 249260000    3
 249270000    3
 249280000    5
 249290000    3
 249300000    3
 249310000    3
 249320000    3
 249330000    3
 249340000    9
 249350000    3
 249360000    3
 249370000    3
 249380000    6
 249390000    4
 249400000    2
 249410000    4
 249420000    5
 249430000    3
 249440000    7
 249450000    7
 249460000   10
 249470000    4
 249480000    3
 249490000    4
 249500000    3
 249510000    5
 249520000   12
 249530000    3
 249540000    4
 249550000    7
 249560000    3
 249570000    6
 249580000    3
 249590000    5
 249600000   21
 249610000   24
 249620000   23
 249630000   21
 249640000   23
 249650000   24
 249660000   22
 249670000   23
 249680000   28
 249690000   23
 249700000   28
 249710000   27
 249720000   27
 249730000   27
 249740000   23
 249750000   22
 249760000   24
 249770000   27
 249780000   31
 249790000   38
 249800000   34
 249810000   30
 249820000   37
 249830000   33
 249840000   33
 249850000   24
[truncated: 102,961 more chars]
