# Supplementary material for: Directional translocation resistance of Zika xrRNA
Source: Nat Commun. 2020 Jul 27;11:3749. doi: 10.1038/s41467-020-17508-7 (PMC7385498; doi:10.1038/s41467-020-17508-7)
Supplement: Supplementary file 4 — Source Data [file 41467_2020_17508_MOESM4_ESM.zip › Source_Data_Figures/Fig2B/3'translocation-rate_r0-T300K/r_13_translocated_portion.dat]

# Trajectory file ../../zika_rna/03_translocation_by_force_ramping/TP_END2/rate1x/t95/r_13/dump_t95_Rramped.lammpstrj
# time  length_translocated_portion
         0    4
     10000    3
     20000    3
     30000    2
     40000    3
     50000    4
     60000    2
     70000    3
     80000    3
     90000    3
    100000    5
    110000    2
    120000    7
    130000    3
    140000    3
    150000    4
    160000    3
    170000    3
    180000    3
    190000    3
    200000    4
    210000    3
    220000    3
    230000    3
    240000    2
    250000    2
    260000    4
    270000    3
    280000    3
    290000    3
    300000    3
    310000    3
    320000    2
    330000    3
    340000    3
    350000    3
    360000    3
    370000    2
    380000    2
    390000    3
    400000    3
    410000    4
    420000    3
    430000    4
    440000    4
    450000    3
    460000    2
    470000    2
    480000    3
    490000    2
    500000    2
    510000    3
    520000    5
    530000    2
    540000    3
    550000    2
    560000    3
    570000    4
    580000    2
    590000    3
    600000    3
    610000    4
    620000    3
    630000    4
    640000    4
    650000    6
    660000    4
    670000    3
    680000    3
    690000    3
    700000    3
    710000    2
    720000    5
    730000    4
    740000    5
    750000    4
    760000    4
    770000    4
    780000    3
    790000    3
    800000    3
    810000    4
    820000    2
    830000    3
    840000    2
    850000    2
    860000    3
    870000    4
    880000    2
    890000    3
    900000    3
    910000    4
    920000    3
    930000    8
    940000    5
    950000    2
    960000    3
    970000    4
    980000    3
    990000    2
   1000000    2
   1010000    2
   1020000    3
   1030000    3
   1040000    3
   1050000    3
   1060000    3
   1070000    3
   1080000    3
   1090000    3
   1100000    3
   1110000    6
   1120000    3
   1130000    3
   1140000    2
   1150000    3
   1160000    3
   1170000    4
   1180000    4
   1190000    5
   1200000    4
   1210000    4
   1220000    5
   1230000    3
   1240000    3
   1250000    2
   1260000    3
   1270000    3
   1280000    5
   1290000    3
   1300000    3
   1310000    4
   1320000    2
   1330000    2
   1340000    6
   1350000    3
   1360000    3
   1370000    4
   1380000    2
   1390000    3
   1400000    3
   1410000    3
   1420000    3
   1430000    3
   1440000    4
   1450000    5
   1460000    3
   1470000    3
   1480000    2
   1490000    3
   1500000    3
   1510000    3
   1520000    2
   1530000    2
   1540000    2
   1550000    3
   1560000    3
   1570000    2
   1580000    3
   1590000    2
   1600000    3
   1610000    3
   1620000    2
   1630000    3
   1640000    2
   1650000    3
   1660000    3
   1670000    3
   1680000    2
   1690000    3
   1700000    2
   1710000    3
   1720000    4
   1730000    2
   1740000    4
   1750000    5
   1760000    4
   1770000    2
   1780000    4
   1790000    3
   1800000    5
   1810000    3
   1820000    3
   1830000    4
   1840000    2
   1850000    3
   1860000    3
   1870000    3
   1880000    4
   1890000    2
   1900000    3
   1910000    3
   1920000    4
   1930000    2
   1940000    3
   1950000    3
   1960000    3
   1970000    2
   1980000    3
   1990000    3
   2000000    4
   2010000    3
   2020000    3
   2030000    3
   2040000    5
   2050000    5
   2060000    3
   2070000    3
   2080000    2
   2090000    3
   2100000    8
   2110000    2
   2120000    2
   2130000    3
   2140000    3
   2150000    4
   2160000    3
   2170000    2
   2180000    3
   2190000    4
   2200000    2
   2210000    3
   2220000    3
   2230000    4
   2240000    3
   2250000    3
   2260000    3
   2270000    4
   2280000    4
   2290000    5
   2300000    3
   2310000    4
   2320000    3
   2330000    3
   2340000    3
   2350000    3
   2360000    3
   2370000    3
   2380000    3
   2390000    3
   2400000    3
   2410000    4
   2420000    3
   2430000    2
   2440000    3
   2450000    2
   2460000    7
   2470000    4
   2480000    3
   2490000    6
   2500000    3
   2510000    2
   2520000    4
   2530000    3
   2540000    3
   2550000    3
   2560000    2
   2570000    2
   2580000    3
   2590000    2
   2600000    3
   2610000    4
   2620000    4
   2630000    3
   2640000    4
   2650000    2
   2660000    3
   2670000    2
   2680000    4
   2690000    5
   2700000    5
   2710000    2
   2720000    4
   2730000    4
   2740000    3
   2750000    3
   2760000    3
   2770000    4
   2780000    4
   2790000    3
   2800000    4
   2810000    3
   2820000    4
   2830000    3
   2840000    2
   2850000    3
   2860000    3
   2870000    3
   2880000    3
   2890000    2
   2900000    4
   2910000    4
   2920000    3
   2930000    9
   2940000    3
   2950000    3
   2960000    3
   2970000    3
   2980000    3
   2990000    4
   3000000    2
   3010000    4
   3020000    3
   3030000    4
   3040000    4
   3050000    4
   3060000    3
   3070000    2
   3080000    5
   3090000    4
   3100000    3
   3110000    3
   3120000    3
   3130000    4
   3140000    4
   3150000    3
   3160000    2
   3170000    3
   3180000    2
   3190000    4
   3200000    4
   3210000    3
   3220000    4
   3230000    2
   3240000    7
   3250000    5
   3260000    4
   3270000    6
   3280000    4
   3290000    3
   3300000    3
   3310000    3
   3320000    3
   3330000    5
   3340000    3
   3350000    3
   3360000    3
   3370000    4
   3380000    4
   3390000    3
   3400000    4
   3410000    2
   3420000    3
   3430000    3
   3440000    4
   3450000    2
   3460000    6
   3470000    4
   3480000    3
   3490000    6
   3500000    3
   3510000    4
   3520000    6
   3530000    3
   3540000    5
   3550000    5
   3560000    3
   3570000   12
   3580000    3
   3590000    4
   3600000    3
   3610000    2
   3620000    3
   3630000    4
   3640000    3
   3650000    3
   3660000    8
   3670000    5
   3680000    3
   3690000    4
   3700000    2
   3710000    3
   3720000    5
   3730000    4
   3740000    3
   3750000    5
   3760000    5
   3770000    3
   3780000    3
   3790000    3
   3800000    2
   3810000    3
   3820000    3
   3830000    3
   3840000    2
   3850000    2
   3860000    2
   3870000    3
   3880000    3
   3890000    5
   3900000    4
   3910000    2
   3920000    3
   3930000    3
   3940000    2
   3950000    3
   3960000    2
   3970000    2
   3980000    4
   3990000    2
   4000000    3
   4010000    3
   4020000    4
   4030000    3
   4040000    3
   4050000    4
   4060000    3
   4070000    3
   4080000    3
   4090000    3
   4100000    3
   4110000    2
   4120000    4
   4130000    3
   4140000    3
   4150000    3
   4160000    4
   4170000    3
   4180000    4
   4190000    2
   4200000    2
   4210000    3
   4220000    3
   4230000    3
   4240000    4
   4250000    4
   4260000    3
   4270000    3
   4280000    2
   4290000    3
   4300000    3
   4310000    3
   4320000    3
   4330000    3
   4340000    3
   4350000    3
   4360000    2
   4370000    5
   4380000    3
   4390000    2
   4400000    3
   4410000    3
   4420000    3
   4430000    2
   4440000    4
   4450000    3
   4460000    5
   4470000    3
   4480000    3
   4490000    3
   4500000    3
   4510000    3
   4520000    3
   4530000    3
   4540000    3
   4550000    3
   4560000    3
   4570000    3
   4580000    3
   4590000    4
   4600000    5
   4610000    2
   4620000    4
   4630000    4
   4640000    3
   4650000    3
   4660000    3
   4670000    4
   4680000    4
   4690000    3
   4700000    3
   4710000    2
   4720000    4
   4730000    3
   4740000    4
   4750000    4
   4760000    4
   4770000    2
   4780000    3
   4790000    5
   4800000    9
   4810000    3
   4820000    3
   4830000    3
   4840000    3
   4850000    2
   4860000    3
   4870000    3
   4880000    6
   4890000    3
   4900000    3
   4910000    2
   4920000    2
   4930000    2
   4940000    2
   4950000    3
   4960000    4
   4970000    4
   4980000    3
   4990000    2
   5000000    4
   5010000    4
   5020000    5
   5030000    4
   5040000    3
   5050000    3
   5060000    4
   5070000    3
   5080000    3
   5090000    2
   5100000    3
   5110000    2
   5120000    3
   5130000    3
   5140000    5
   5150000    3
   5160000    3
   5170000    4
   5180000    7
   5190000    3
   5200000    3
   5210000    3
   5220000    3
   5230000    4
   5240000    4
   5250000    3
   5260000    2
   5270000    7
   5280000   11
   5290000    5
   5300000    3
   5310000    4
   5320000    2
   5330000    3
   5340000    4
   5350000    5
   5360000    3
   5370000    3
   5380000    2
   5390000    4
   5400000    3
   5410000    3
   5420000    4
   5430000    3
   5440000    3
   5450000    2
   5460000    2
   5470000    5
   5480000    3
   5490000    3
   5500000    5
   5510000    4
   5520000    3
   5530000    4
   5540000    3
   5550000    4
   5560000    3
   5570000    4
   5580000    3
   5590000    2
   5600000    3
   5610000    2
   5620000    5
   5630000    3
   5640000    3
   5650000    3
   5660000    3
   5670000    4
   5680000    3
   5690000    4
   5700000    4
   5710000    6
   5720000    3
   5730000    3
   5740000    5
   5750000    3
   5760000    5
   5770000    3
   5780000    3
   5790000    3
   5800000    5
   5810000    3
   5820000    4
   5830000    4
   5840000    2
   5850000    5
   5860000    2
   5870000    3
   5880000    3
   5890000    3
   5900000    3
   5910000    5
   5920000    3
   5930000    3
   5940000    5
   5950000    4
   5960000    4
   5970000    2
   5980000    3
   5990000    3
   6000000    4
   6010000    3
   6020000    4
   6030000    3
   6040000    4
   6050000    7
   6060000    2
   6070000    3
   6080000    2
   6090000    3
   6100000    2
   6110000    6
   6120000    4
   6130000    4
   6140000    4
   6150000    4
   6160000    4
   6170000    4
   6180000    3
   6190000    4
   6200000    3
   6210000    3
   6220000    4
   6230000    3
   6240000    4
   6250000    4
   6260000    3
   6270000    3
   6280000    3
   6290000    4
   6300000    3
   6310000    3
   6320000    3
   6330000    3
   6340000    5
   6350000    5
   6360000    3
   6370000    3
   6380000    3
   6390000    3
   6400000    3
   6410000    4
   6420000    4
   6430000    3
   6440000    3
   6450000    3
   6460000    3
   6470000    4
   6480000    3
   6490000    5
   6500000    3
   6510000    3
   6520000    3
   6530000    3
   6540000    3
   6550000    2
   6560000    5
   6570000    3
   6580000    3
   6590000    2
   6600000    2
   6610000    3
   6620000    3
   6630000    2
   6640000    3
   6650000    4
   6660000    3
   6670000    4
   6680000    3
   6690000    3
   6700000    4
   6710000    3
   6720000    3
   6730000    3
   6740000    3
   6750000    2
   6760000    5
   6770000    4
   6780000    2
   6790000    4
   6800000    3
   6810000    4
   6820000    3
   6830000    4
   6840000    3
   6850000    3
   6860000    4
   6870000    3
   6880000    2
   6890000    3
   6900000    6
   6910000    5
   6920000    3
   6930000    3
   6940000    2
   6950000    2
   6960000    3
   6970000    3
   6980000    3
   6990000    2
   7000000    4
   7010000    2
   7020000    2
   7030000    3
   7040000    3
   7050000    3
   7060000    4
   7070000    2
   7080000    3
   7090000    4
   7100000    5
   7110000    3
   7120000    3
   7130000    3
   7140000    3
   7150000    3
   7160000    3
   7170000    4
   7180000    3
   7190000    2
   7200000    2
   7210000    3
   7220000    4
   7230000    3
   7240000    3
   7250000    2
   7260000    4
   7270000    3
   7280000    3
   7290000    3
   7300000    3
   7310000    4
   7320000    3
   7330000    4
   7340000    3
   7350000    3
   7360000    2
   7370000    5
   7380000    2
   7390000    3
   7400000    3
   7410000    3
   7420000    3
   7430000    3
   7440000    4
   7450000    4
   7460000    3
   7470000    2
   7480000    3
   7490000    3
   7500000    3
   7510000    5
   7520000    5
   7530000    3
   7540000    3
   7550000    3
   7560000    2
   7570000    2
   7580000    4
   7590000    4
   7600000    5
   7610000    7
   7620000    3
   7630000    3
   7640000    3
   7650000    3
   7660000    4
   7670000    2
   7680000    5
   7690000    5
   7700000    3
   7710000    3
   7720000    2
   7730000    2
   7740000    4
   7750000    3
   7760000    3
   7770000    3
   7780000    4
   7790000    3
   7800000    5
   7810000    8
   7820000    3
   7830000    3
   7840000    3
   7850000    2
   7860000    4
   7870000    3
   7880000    4
   7890000    3
   7900000    3
   7910000    3
   7920000    3
   7930000    3
   7940000    5
   7950000    4
   7960000    3
   7970000    4
   7980000    4
   7990000    6
   8000000    3
   8010000    3
   8020000    2
   8030000    3
   8040000    4
   8050000    3
   8060000    4
   8070000    2
   8080000    5
   8090000    2
   8100000    4
   8110000    4
   8120000    4
   8130000    5
   8140000    4
   8150000    3
   8160000    3
   8170000    2
   8180000    9
   8190000    3
   8200000    3
   8210000    4
   8220000    2
   8230000    2
   8240000    2
   8250000    2
   8260000    3
   8270000    5
   8280000    4
   8290000    3
   8300000    3
   8310000    2
   8320000    2
   8330000    3
   8340000    2
   8350000    4
   8360000    3
   8370000    3
   8380000    5
   8390000    3
   8400000    3
   8410000    3
   8420000    5
   8430000    3
   8440000    5
   8450000    3
   8460000    3
   8470000    4
   8480000    3
   8490000    5
   8500000    2
   8510000    2
   8520000    3
   8530000    2
   8540000    2
   8550000    3
   8560000    3
   8570000    3
   8580000    4
   8590000    2
   8600000    2
   8610000    3
   8620000    3
   8630000    3
   8640000    3
   8650000    2
   8660000    2
   8670000    3
   8680000    4
   8690000    4
   8700000    3
   8710000    2
   8720000    3
   8730000    3
   8740000    2
   8750000    5
   8760000    3
   8770000    3
   8780000    3
   8790000    3
   8800000    3
   8810000    3
   8820000    3
   8830000    5
   8840000    3
   8850000    6
   8860000    2
   8870000    3
   8880000    2
   8890000    3
   8900000    4
   8910000    2
   8920000    3
   8930000    4
   8940000    3
   8950000    4
   8960000    3
   8970000    3
   8980000    3
   8990000    2
   9000000    3
   9010000    3
   9020000    2
   9030000    5
   9040000    4
   9050000    3
   9060000    4
   9070000    6
   9080000    3
   9090000    4
   9100000    3
   9110000    2
   9120000    5
   9130000    3
   9140000    3
   9150000    4
   9160000    5
   9170000    3
   9180000    4
   9190000    4
   9200000    3
   9210000    3
   9220000    3
   9230000    3
   9240000    3
   9250000    4
   9260000    2
   9270000    3
   9280000    4
   9290000    3
   9300000    9
   9310000    3
   9320000    5
   9330000    2
   9340000    3
   9350000    5
   9360000    3
   9370000    3
   9380000    3
   9390000    3
   9400000    2
   9410000    3
   9420000    5
   9430000    4
   9440000    4
   9450000    3
   9460000    2
   9470000    3
   9480000    3
   9490000    4
   9500000    4
   9510000    2
   9520000    3
   9530000    3
   9540000    3
   9550000    2
   9560000    2
   9570000    3
   9580000    4
   9590000    3
   9600000    5
   9610000    2
   9620000    3
   9630000    3
   9640000    4
   9650000    3
   9660000    3
   9670000    3
   9680000    2
   9690000    2
   9700000    2
   9710000    3
   9720000    3
   9730000    3
   9740000    3
   9750000    4
   9760000    4
   9770000    4
   9780000    4
   9790000    3
   9800000    2
   9810000    2
   9820000    3
   9830000    5
   9840000    3
   9850000    3
   9860000    4
   9870000    5
   9880000    3
   9890000    6
   9900000    3
   9910000    2
   9920000    3
   9930000    7
   9940000    3
   9950000    3
   9960000    3
   9970000    7
   9980000    3
   9990000    2
  10000000    5
  10010000    4
  10020000    3
  10030000    4
  10040000    3
  10050000    4
  10060000    7
  10070000    4
  10080000    4
  10090000    5
  10100000    3
  10110000    3
  10120000    5
  10130000    5
  10140000    3
  10150000    3
  10160000    6
  10170000    5
  10180000    3
  10190000    3
  10200000    3
  10210000    3
  10220000    3
  10230000    6
  10240000    4
  10250000    3
  10260000    3
  10270000    4
  10280000    3
  10290000    3
  10300000    3
  10310000    8
  10320000    3
  10330000    2
  10340000    3
  10350000    3
  10360000    3
  10370000    3
  10380000    3
  10390000    2
  10400000    3
  10410000    3
  10420000    3
  10430000    3
  10440000    3
  10450000    3
  10460000    3
  10470000    3
  10480000    3
  10490000    4
  10500000    3
  10510000    3
  10520000    3
  10530000    3
  10540000    4
  10550000    4
  10560000    3
  10570000    5
  10580000    4
  10590000    3
  10600000    3
  10610000    2
  10620000    4
  10630000    2
  10640000    3
  10650000    3
  10660000    3
  10670000    4
  10680000    3
  10690000    5
  10700000    7
  10710000    3
  10720000    2
  10730000    3
  10740000    4
  10750000    5
  10760000    4
  10770000    5
  10780000    5
  10790000    3
  10800000    3
  10810000    3
  10820000    3
  10830000    5
  10840000    3
  10850000    3
  10860000    4
  10870000    3
  10880000    2
  10890000    2
  10900000    3
  10910000    3
  10920000    3
  10930000    4
  10940000    3
  10950000    3
  10960000    6
  10970000    3
  10980000    3
  10990000    3
  11000000    4
  11010000    3
  11020000    5
  11030000    3
  11040000    7
  11050000    2
  11060000    2
  11070000    3
  11080000    6
  11090000    2
  11100000    2
  11110000    4
  11120000    2
  11130000    3
  11140000    3
  11150000    3
  11160000    4
  11170000    3
  11180000    4
  11190000    3
  11200000    3
  11210000    3
  11220000    4
  11230000    2
  11240000    3
  11250000    3
  11260000    5
  11270000    3
  11280000    2
  11290000    3
  11300000    3
  11310000    2
  11320000    3
  11330000    7
  11340000    4
  11350000    3
  11360000    5
  11370000    3
  11380000    2
  11390000    2
  11400000    3
  11410000    2
  11420000    3
  11430000    2
  11440000    2
  11450000    5
  11460000    4
  11470000    3
  11480000    4
  11490000    3
  11500000    2
  11510000    3
  11520000    3
  11530000    2
  11540000    4
  11550000    4
  11560000    3
  11570000    2
  11580000    3
  11590000    3
  11600000    3
  11610000    3
  11620000    7
  11630000    2
  11640000    2
  11650000    4
  11660000    3
  11670000    3
  11680000    4
  11690000    2
  11700000    3
  11710000    3
  11720000    4
  11730000    3
  11740000    3
  11750000    3
  11760000    2
  11770000    3
  11780000    3
  11790000    3
  11800000    2
  11810000    3
  11820000    5
  11830000    3
  11840000    4
  11850000    3
  11860000    3
  11870000    3
  11880000    3
  11890000    3
  11900000    3
  11910000    3
  11920000    3
  11930000    3
  11940000    3
  11950000    2
  11960000    3
  11970000    2
  11980000    4
  11990000    3
  12000000    3
  12010000    3
  12020000    3
  12030000    3
  12040000    2
  12050000    3
  12060000    3
  12070000    3
  12080000    2
  12090000    3
  12100000    3
  12110000    3
  12120000    3
  12130000    3
  12140000    2
  12150000    3
  12160000    3
  12170000    3
  12180000    2
  12190000    3
  12200000    4
  12210000    2
  12220000    2
  12230000    3
  12240000    3
  12250000    3
  12260000    3
  12270000    3
  12280000    2
  12290000    2
  12300000    3
  12310000    3
  12320000    5
  12330000    6
  12340000    4
  12350000    3
  12360000    5
  12370000    2
  12380000    3
  12390000    3
  12400000    3
  12410000    4
  12420000    3
  12430000    3
  12440000    3
  12450000    3
  12460000    3
  12470000    3
  12480000    5
  12490000    3
  12500000    4
  12510000    3
  12520000    4
  12530000    3
  12540000    3
  12550000    3
  12560000    3
  12570000    3
  12580000    4
  12590000    3
  12600000    2
  12610000    3
  12620000    4
  12630000    3
  12640000    7
  12650000    9
  12660000    4
  12670000    7
  12680000    2
  12690000    2
  12700000    5
  12710000    2
  12720000    4
  12730000    3
  12740000    4
  12750000    3
  12760000    4
  12770000    3
  12780000    3
  12790000    3
  12800000    3
  12810000    2
  12820000    3
  12830000    3
  12840000    3
  12850000    3
  12860000    4
  12870000    3
  12880000    4
  12890000    3
  12900000    3
  12910000    3
  12920000    3
  12930000    3
  12940000    4
  12950000    2
  12960000    2
  12970000    3
  12980000    3
  12990000    2
  13000000    5
  13010000    2
  13020000    6
  13030000    4
  13040000    3
  13050000    2
  13060000    5
  13070000    2
  13080000    3
  13090000    4
  13100000    3
  13110000    3
  13120000    4
  13130000    3
  13140000    3
  13150000    3
  13160000    3
  13170000    4
  13180000    3
  13190000    3
  13200000    2
  13210000    2
  13220000    5
  13230000    8
  13240000    4
  13250000    3
  13260000    7
  13270000    5
  13280000    3
  13290000    3
  13300000    2
  13310000    2
  13320000    3
  13330000    3
  13340000    3
  13350000    2
  13360000    3
  13370000    3
  13380000    3
  13390000    2
  13400000    3
  13410000    3
  13420000    8
  13430000    3
  13440000    3
  13450000    3
  13460000    2
  13470000    3
  13480000    3
  13490000    4
  13500000    5
  13510000    2
  13520000    3
  13530000    3
  13540000    4
  13550000    3
  13560000    3
  13570000    3
  13580000    3
  13590000    3
  13600000    2
  13610000    3
  13620000    3
  13630000    3
  13640000    3
  13650000    4
  13660000    3
  13670000    3
  13680000    3
  13690000    2
  13700000    3
  13710000    3
  13720000    4
  13730000    3
  13740000    3
  13750000    3
  13760000    2
  13770000    5
  13780000    3
  13790000    3
  13800000    3
  13810000    5
  13820000    4
  13830000    4
  13840000    3
  13850000    3
  13860000    3
  13870000    4
  13880000    2
  13890000    5
  13900000    2
  13910000    7
  13920000    3
  13930000    3
  13940000    2
  13950000    3
  13960000    7
  13970000    3
  13980000    3
  13990000    5
  14000000    3
  14010000    3
  14020000    3
  14030000    3
  14040000    3
  14050000    4
  14060000    3
  14070000    4
  14080000    3
  14090000    3
  14100000    4
  14110000    2
  14120000    5
  14130000    4
  14140000    4
  14150000    4
  14160000    3
  14170000    3
  14180000    3
  14190000    3
  14200000    3
  14210000    3
  14220000    3
  14230000    2
  14240000    3
  14250000    3
  14260000    3
  14270000    3
  14280000    3
  14290000    3
  14300000    3
  14310000    4
  14320000    3
  14330000    3
  14340000    2
  14350000    3
  14360000    3
  14370000    3
  14380000    3
  14390000    2
  14400000    3
  14410000    3
  14420000    4
  14430000    2
  14440000    3
  14450000    3
  14460000    3
  14470000    3
  14480000    4
  14490000    3
  14500000    3
  14510000    2
  14520000    3
  14530000    2
  14540000    2
  14550000    3
  14560000    5
  14570000    4
  14580000    3
  14590000    3
  14600000    2
  14610000    3
  14620000    3
  14630000    3
  14640000    4
  14650000    2
  14660000    2
  14670000    2
  14680000    5
  14690000    3
  14700000    3
  14710000    3
  14720000    4
  14730000    4
  14740000    3
  14750000    3
  14760000    3
  14770000    2
  14780000    3
  14790000    5
  14800000    3
  14810000    3
  14820000    2
  14830000    3
  14840000    3
  14850000    3
  14860000    3
  14870000    2
  14880000    2
  14890000    4
  14900000    3
  14910000    3
  14920000    2
  14930000    3
  14940000    2
  14950000    4
  14960000    5
  14970000    4
  14980000    2
  14990000    3
  15000000    3
  15010000    3
  15020000    4
  15030000    2
  15040000    3
  15050000    3
  15060000    3
  15070000    6
  15080000    3
  15090000    3
  15100000    2
  15110000    2
  15120000   13
  15130000    6
  15140000    3
  15150000    3
  15160000    3
  15170000    3
  15180000    3
  15190000    4
  15200000    4
  15210000    5
  15220000    4
  15230000    2
  15240000    3
  15250000    3
  15260000    3
  15270000    3
  15280000    2
  15290000    4
  15300000    5
  15310000    2
  15320000    4
  15330000    4
  15340000    4
  15350000    3
  15360000    2
  15370000    3
  15380000    3
  15390000    2
  15400000    2
  15410000    3
  15420000    2
  15430000    4
  15440000    5
  15450000    3
  15460000    3
  15470000    2
  15480000    2
  15490000    2
  15500000    3
  15510000    3
  15520000    2
  15530000    3
  15540000    3
  15550000    3
  15560000    3
  15570000    3
  15580000    3
  15590000    2
  15600000    3
  15610000    2
  15620000    3
  15630000    4
  15640000    3
  15650000    3
  15660000    2
  15670000    3
  15680000    3
  15690000    3
  15700000    4
  15710000    3
  15720000    3
  15730000    6
  15740000    4
  15750000    4
  15760000    4
  15770000    3
  15780000    3
  15790000    4
  15800000    3
  15810000    2
  15820000    3
  15830000    3
  15840000    4
  15850000    7
  15860000    3
  15870000    3
  15880000    3
  15890000    4
  15900000    3
  15910000    4
  15920000    5
  15930000    3
  15940000    5
  15950000    3
  15960000    7
  15970000    2
  15980000    3
  15990000    2
  16000000    6
  16010000    3
  16020000    5
  16030000    4
  16040000    3
  16050000    3
  16060000    3
  16070000    3
  16080000    3
  16090000    4
  16100000    4
  16110000    2
  16120000    3
  16130000    2
  16140000    4
  16150000    3
  16160000    3
  16170000    2
  16180000    3
  16190000    3
  16200000    3
  16210000    3
  16220000    5
  16230000    2
  16240000    3
  16250000    4
  16260000    5
  16270000    2
  16280000    3
  16290000    3
  16300000    3
  16310000    4
  16320000    3
  16330000    2
  16340000    3
  16350000    3
  16360000    2
  16370000    3
  16380000    2
  16390000    3
  16400000    3
  16410000    4
  16420000    3
  16430000    4
  16440000    5
  16450000    3
  16460000    5
  16470000    3
  16480000    4
  16490000    4
  16500000    4
  16510000    3
  16520000    3
  16530000    3
  16540000    2
  16550000    3
  16560000    4
  16570000    2
  16580000    3
  16590000    5
  16600000    4
  16610000    4
  16620000    4
  16630000    4
  16640000    2
  16650000    3
  16660000    3
  16670000    3
  16680000    3
  16690000    3
  16700000    2
  16710000    4
  16720000    5
  16730000    3
  16740000    2
  16750000    4
  16760000    6
  16770000    3
  16780000    3
  16790000    5
  16800000    2
  16810000    4
  16820000    3
  16830000    3
  16840000    3
  16850000    3
  16860000    4
  16870000    3
  16880000    5
  16890000    3
  16900000    4
  16910000    3
  16920000    3
  16930000    5
  16940000    3
  16950000    4
  16960000    3
  16970000    3
  16980000    2
  16990000    3
  17000000    3
  17010000    4
  17020000    3
  17030000    3
  17040000    4
  17050000    3
  17060000    3
  17070000    3
  17080000    2
  17090000    3
  17100000    2
  17110000    3
  17120000    3
  17130000    3
  17140000    3
  17150000    3
  17160000    3
  17170000    3
  17180000    3
  17190000    3
  17200000    4
  17210000    3
  17220000    3
  17230000    4
  17240000    3
  17250000    3
  17260000    3
  17270000    3
  17280000    3
  17290000    3
  17300000    4
  17310000    3
  17320000    2
  17330000    3
  17340000    4
  17350000    3
  17360000    3
  17370000    3
  17380000    3
  17390000    3
  17400000    3
  17410000    3
  17420000    3
  17430000    3
  17440000    3
  17450000    2
  17460000    3
  17470000    2
  17480000    8
  17490000    6
  17500000    3
  17510000    2
  17520000    3
  17530000    3
  17540000    2
  17550000    3
  17560000    3
  17570000    3
  17580000    3
  17590000    3
  17600000    3
  17610000    3
  17620000    2
  17630000    3
  17640000    2
  17650000    3
  17660000    2
  17670000    4
  17680000    3
  17690000    5
  17700000    3
  17710000    3
  17720000    2
  17730000    3
  17740000    5
  17750000    3
  17760000    3
  17770000    3
  17780000    5
  17790000    3
  17800000    2
  17810000    4
  17820000    4
  17830000    4
  17840000    6
  17850000    4
  17860000    3
  17870000    3
  17880000    4
  17890000    3
  17900000    4
  17910000    3
  17920000    3
  17930000    3
  17940000    3
  17950000    2
  17960000    3
  17970000    4
  17980000    2
  17990000    3
  18000000    3
  18010000    4
  18020000    2
  18030000    9
  18040000    3
  18050000    4
  18060000    3
  18070000    3
  18080000    3
  18090000    3
  18100000    3
  18110000    3
  18120000    3
  18130000    3
  18140000    3
  18150000    4
  18160000    3
  18170000    2
  18180000    3
  18190000    4
  18200000    3
  18210000    3
  18220000    3
  18230000    4
  18240000    3
  18250000    2
  18260000    4
  18270000    3
  18280000    3
  18290000    2
  18300000    3
  18310000    3
  18320000    2
  18330000    3
  18340000    3
  18350000    2
  18360000    2
  18370000    3
  18380000    3
  18390000    3
  18400000    2
  18410000    3
  18420000    4
  18430000    3
  18440000    2
  18450000    4
  18460000    3
  18470000    3
  18480000    3
  18490000    2
  18500000    3
  18510000    3
  18520000    3
  18530000    3
  18540000    2
  18550000    3
  18560000    2
  18570000    3
  18580000    3
  18590000    4
  18600000    3
  18610000    3
  18620000    3
  18630000    3
  18640000    3
  18650000    2
  18660000    2
  18670000    5
  18680000    2
  18690000    2
  18700000    2
  18710000    2
  18720000    6
  18730000    3
  18740000    3
  18750000    2
  18760000    3
  18770000    5
  18780000    3
  18790000    2
  18800000    3
  18810000    2
  18820000    2
  18830000    4
  18840000    3
  18850000    3
  18860000    3
  18870000    3
  18880000    2
  18890000    3
  18900000    3
  18910000    2
  18920000    3
  18930000    3
  18940000    3
  18950000    3
  18960000    3
  18970000    3
  18980000    3
  18990000    3
  19000000    3
  19010000    3
  19020000    5
  19030000    3
  19040000    3
  19050000    3
  19060000    6
  19070000    3
  19080000    2
  19090000    4
  19100000    2
  19110000    2
  19120000    3
  19130000    3
  19140000    4
  19150000    2
  19160000    3
  19170000    3
  19180000    3
  19190000    4
  19200000    2
  19210000    8
  19220000    3
  19230000    3
  19240000    3
  19250000    2
  19260000    3
  19270000    2
  19280000    4
  19290000    3
  19300000    3
  19310000    3
  19320000    3
  19330000    2
  19340000    3
  19350000    3
  19360000    3
  19370000    3
  19380000    4
  19390000    3
  19400000    3
  19410000    3
  19420000    3
  19430000    3
  19440000    2
  19450000    3
  19460000    2
  19470000    2
  19480000    3
  19490000    2
  19500000    2
  19510000    2
  19520000    3
  19530000    4
  19540000    3
  19550000    2
  19560000    4
  19570000    3
  19580000    3
  19590000    3
  19600000    3
  19610000    3
  19620000    2
  19630000    2
  19640000    3
  19650000    4
  19660000    5
  19670000    6
  19680000    3
  19690000    3
  19700000    3
  19710000    5
  19720000    3
  19730000    3
  19740000    7
  19750000    2
  19760000    3
  19770000    3
  19780000    4
  19790000    3
  19800000    4
  19810000    3
  19820000    6
  19830000    3
  19840000    3
  19850000    4
  19860000    3
  19870000    3
  19880000    6
  19890000    3
  19900000    3
  19910000    4
  19920000    3
  19930000    7
  19940000    4
  19950000    3
  19960000    2
  19970000    2
  19980000    2
  19990000    4
  20000000    2
  20010000    3
  20020000    3
  20030000    3
  20040000    3
  20050000    4
  20060000    4
  20070000    3
  20080000    3
  20090000    5
  20100000    3
  20110000    3
  20120000    5
  20130000    3
  20140000    2
  20150000    4
  20160000    4
  20170000    3
  20180000    7
  20190000    2
  20200000    2
  20210000    3
  20220000    3
  20230000    3
  20240000    3
  20250000    3
  20260000    2
  20270000    3
  20280000    3
  20290000    3
  20300000    4
  20310000    8
  20320000    6
  20330000    4
  20340000    3
  20350000    9
  20360000    4
  20370000   10
  20380000    3
  20390000    4
  20400000    6
  20410000    3
  20420000    3
  20430000    4
  20440000    3
  20450000    3
  20460000    2
  20470000    4
  20480000    3
  20490000    3
  20500000    3
  20510000    3
  20520000    4
  20530000    3
  20540000    3
  20550000    3
  20560000    4
  20570000    5
  20580000    3
  20590000    3
  20600000    2
  20610000    3
  20620000    3
  20630000    8
  20640000    2
  20650000    5
  20660000    2
  20670000    2
  20680000    7
  20690000    3
  20700000    3
  20710000    5
  20720000    5
  20730000    3
  20740000    3
  20750000    3
  20760000    3
  20770000    3
  20780000    2
  20790000    3
  20800000    3
  20810000    4
  20820000    4
  20830000    3
  20840000    2
  20850000    2
  20860000    3
  20870000    3
  20880000    3
  20890000    3
  20900000    3
  20910000    3
  20920000    3
  20930000    3
  20940000    3
  20950000    3
  20960000    3
  20970000    3
  20980000    4
  20990000    2
  21000000    4
  21010000    4
  21020000    5
  21030000    3
  21040000    3
  21050000    3
  21060000    3
  21070000    3
  21080000    3
  21090000    3
  21100000    5
  21110000    4
  21120000    6
  21130000    6
  21140000    2
  21150000    2
  21160000    3
  21170000    3
  21180000    3
  21190000    3
  21200000    3
  21210000    3
  21220000    3
  21230000    3
  21240000    3
  21250000    2
  21260000    2
  21270000    3
  21280000    4
  21290000    3
  21300000    4
  21310000    3
  21320000    3
  21330000    4
  21340000    2
  21350000    3
  21360000    2
  21370000    5
  21380000    4
  21390000    3
  21400000    3
  21410000    3
  21420000    2
  21430000    3
  21440000    3
  21450000    2
  21460000    2
  21470000    3
  21480000    3
  21490000    3
  21500000    4
  21510000    3
  21520000    3
  21530000    3
  21540000    3
  21550000    4
  21560000    3
  21570000    3
  21580000    3
  21590000    3
  21600000    3
  21610000    2
  21620000    4
  21630000    2
  21640000    3
  21650000    3
  21660000    3
  21670000    3
  21680000    4
  21690000    2
  21700000    5
  21710000    4
  21720000    5
  21730000    3
  21740000    4
  21750000    3
  21760000    2
  21770000    3
  21780000    4
  21790000    4
  21800000    4
  21810000    4
  21820000    6
  21830000    3
  21840000    3
  21850000    3
  21860000    2
  21870000    2
  21880000    4
  21890000    4
  21900000    3
  21910000    3
  21920000    4
  21930000    4
  21940000    2
  21950000    4
  21960000    4
  21970000    4
  21980000    2
  21990000    3
  22000000    5
  22010000    2
  22020000    3
  22030000    3
  22040000    3
  22050000    4
  22060000    4
  22070000    3
  22080000    4
  22090000    3
  22100000    5
  22110000    3
  22120000    4
  22130000    3
  22140000    2
  22150000   11
  22160000    3
  22170000    3
  22180000    8
  22190000    4
  22200000    4
  22210000    3
  22220000    3
  22230000    4
  22240000    3
  22250000    4
  22260000    3
  22270000    3
  22280000    3
  22290000    3
  22300000    3
  22310000    3
  22320000    3
  22330000    3
  22340000    3
  22350000    3
  22360000    3
  22370000    3
  22380000    2
  22390000    4
  22400000    5
  22410000    2
  22420000    3
  22430000    5
  22440000    3
  22450000    5
  22460000    4
  22470000    3
  22480000    3
  22490000    3
  22500000    3
  22510000    3
  22520000    2
  22530000    3
  22540000    3
  22550000    2
  22560000    3
  22570000    3
  22580000    3
  22590000    3
  22600000    3
  22610000    2
  22620000    3
  22630000    3
  22640000    3
  22650000    3
  22660000    3
  22670000    3
  22680000    3
  22690000    3
  22700000    3
  22710000    3
  22720000    3
  22730000    4
  22740000    3
  22750000    2
  22760000    3
  22770000    3
  22780000    3
  22790000    5
  22800000    6
  22810000    3
  22820000    4
  22830000    4
  22840000    7
  22850000    3
  22860000    5
  22870000    7
  22880000    3
  22890000    3
  22900000    5
  22910000    3
  22920000    3
  22930000    5
  22940000    4
  22950000    3
  22960000    3
  22970000    5
  22980000    5
  22990000    4
  23000000    2
  23010000    3
  23020000    5
  23030000    4
  23040000    4
  23050000    4
  23060000    3
  23070000    2
  23080000    3
  23090000    2
  23100000    6
  23110000    3
  23120000    4
  23130000    3
  23140000    5
  23150000    4
  23160000    4
  23170000    3
  23180000    4
  23190000    2
  23200000    4
  23210000    3
  23220000    3
  23230000    3
  23240000    4
  23250000    3
  23260000    3
  23270000    2
  23280000    3
  23290000    3
  23300000    4
  23310000    3
  23320000    4
  23330000    3
  23340000    4
  23350000    3
  23360000    3
  23370000    5
  23380000    4
  23390000    2
  23400000    5
  23410000    3
  23420000    3
  23430000    3
  23440000    3
  23450000    3
  23460000    3
  23470000    4
  23480000    3
  23490000    4
  23500000    5
  23510000    7
  23520000    3
  23530000    3
  23540000    2
  23550000    3
  23560000    3
  23570000    3
  23580000    3
  23590000    2
  23600000    3
  23610000    4
  23620000    3
  23630000    2
  23640000    4
  23650000    3
  23660000    4
  23670000    3
  23680000    3
  23690000    3
  23700000    3
  23710000    3
  23720000    3
  23730000    6
  23740000    3
  23750000    4
  23760000    4
  23770000    3
  23780000    3
  23790000    3
  23800000    6
  23810000    4
  23820000    4
  23830000    3
  23840000    3
  23850000    2
  23860000    4
  23870000    3
  23880000    2
  23890000    2
  23900000    2
  23910000    4
  23920000    5
  23930000    3
  23940000    2
  23950000    4
  23960000    3
  23970000    2
  23980000    3
  23990000    5
  24000000    2
  24010000    4
  24020000    4
  24030000    3
  24040000    3
  24050000    4
  24060000    3
  24070000    3
  24080000    3
  24090000    3
  24100000    3
  24110000    3
  24120000    3
  24130000    3
  24140000    4
  24150000    3
  24160000    2
  24170000    2
  24180000    3
  24190000    3
  24200000    2
  24210000    3
  24220000    2
  24230000    3
  24240000    3
  24250000    3
  24260000    4
  24270000    8
  24280000    3
  24290000    2
  24300000    3
  24310000    5
  24320000    3
  24330000    3
  24340000    3
  24350000    5
  24360000    3
  24370000    5
  24380000    3
  24390000    4
  24400000    3
  24410000    4
  24420000    3
  24430000    8
  24440000    5
  24450000    2
  24460000    3
  24470000    3
  24480000    3
  24490000    3
  24500000    3
  24510000    3
  24520000    3
  24530000    3
  24540000    3
  24550000    3
  24560000    3
  24570000    3
  24580000    3
  24590000    4
  24600000    5
  24610000    7
  24620000    4
  24630000    6
  24640000    3
  24650000    4
  24660000    7
  24670000    4
  24680000    4
  24690000    4
  24700000    3
  24710000    7
  24720000    4
  24730000    5
  24740000    3
  24750000    3
  24760000    3
  24770000    5
  24780000    3
  24790000    6
  24800000    3
  24810000    2
  24820000    4
  24830000    4
  24840000    4
  24850000    3
  24860000    5
  24870000    3
  24880000    4
  24890000    3
  24900000    8
  24910000    3
  24920000    4
  24930000    3
  24940000    3
  24950000    2
  24960000    3
  24970000    5
  24980000    2
  24990000    5
  25000000    3
  25010000    2
  25020000    2
  25030000    8
  25040000    5
  25050000    2
  25060000    3
  25070000    3
  25080000    2
  25090000    2
  25100000    3
  25110000    3
  25120000    2
  25130000    3
  25140000    3
  25150000    2
  25160000    3
  25170000    4
  25180000    3
  25190000    3
  25200000    3
  25210000    3
  25220000    2
  25230000    6
  25240000    3
  25250000    3
  25260000    3
  25270000    3
  25280000    3
  25290000    3
  25300000    4
  25310000    3
  25320000    3
  25330000    3
  25340000    3
  25350000    2
  25360000    2
  25370000    2
  25380000    2
  25390000    2
  25400000    5
  25410000    3
  25420000    3
  25430000    3
  25440000    3
  25450000    4
  25460000    4
  25470000    2
  25480000    5
  25490000    3
  25500000    3
  25510000    3
  25520000    5
  25530000    3
  25540000    4
  25550000    3
  25560000    4
  25570000    3
  25580000    5
  25590000    3
  25600000    3
  25610000    3
  25620000    2
  25630000    3
  25640000    3
  25650000    4
  25660000    3
  25670000    5
  25680000    3
  25690000    4
  25700000    4
  25710000    4
  25720000    2
  25730000    3
  25740000    3
  25750000    3
  25760000    3
  25770000    3
  25780000    3
  25790000    3
  25800000    4
  25810000    3
  25820000    3
  25830000    2
  25840000    3
  25850000    3
  25860000    3
  25870000    2
  25880000    4
  25890000    3
  25900000    5
  25910000    3
  25920000    4
  25930000    2
  25940000    3
  25950000    3
  25960000    3
  25970000    3
  25980000    3
  25990000    3
  26000000    3
  26010000    4
  26020000    3
  26030000    3
  26040000    3
  26050000    4
  26060000    2
  26070000    4
  26080000    4
  26090000    3
  26100000    7
  26110000    5
  26120000    7
  26130000    3
  26140000    3
  26150000    3
  26160000    3
  26170000    3
  26180000    8
  26190000    2
  26200000    6
  26210000    2
  26220000    5
  26230000    2
  26240000    5
  26250000    2
  26260000    3
  26270000    3
  26280000    2
  26290000    3
  26300000    3
  26310000    3
  26320000    4
  26330000    2
  26340000    4
  26350000    5
  26360000    6
  26370000    3
  26380000    4
  26390000    3
  26400000    5
  26410000    8
  26420000    6
  26430000    2
  26440000    2
  26450000    3
  26460000    3
  26470000    3
  26480000    3
  26490000    3
  26500000    4
  26510000    2
  26520000    3
  26530000    3
  26540000    3
  26550000    3
  26560000    3
  26570000    3
  26580000    3
  26590000    3
  26600000    4
  26610000   12
  26620000    9
  26630000    3
  26640000    4
  26650000    3
  26660000    4
  26670000    2
  26680000    2
  26690000    3
  26700000    2
  26710000    3
  26720000    4
  26730000    2
  26740000    3
  26750000    3
  26760000    2
  26770000    3
  26780000    3
  26790000    3
  26800000    3
  26810000    2
  26820000    2
  26830000    3
  26840000    2
  26850000    3
  26860000    3
  26870000    3
  26880000    4
  26890000    3
  26900000    4
  26910000    3
  26920000    3
  26930000    3
  26940000    3
  26950000    2
  26960000    3
  26970000    2
  26980000    3
  26990000    4
  27000000    2
  27010000    4
  27020000    3
  27030000    3
  27040000    2
  27050000    4
  27060000    4
  27070000    3
  27080000    3
  27090000    3
  27100000    3
  27110000    3
  27120000    2
  27130000    3
  27140000    3
  27150000    4
  27160000    4
  27170000    3
  27180000    3
  27190000    3
  27200000    3
  27210000    5
  27220000    2
  27230000    4
  27240000    3
  27250000    9
  27260000    5
  27270000    3
  27280000    3
  27290000    2
  27300000    4
  27310000    4
  27320000    2
  27330000    3
  27340000    4
  27350000    3
  27360000    3
  27370000    3
  27380000    3
  27390000    2
  27400000    4
  27410000    5
  27420000    3
  27430000    4
  27440000    3
  27450000    3
  27460000    2
  27470000    3
  27480000    3
  27490000    3
  27500000    3
  27510000    3
  27520000    3
  27530000    2
  27540000    4
  27550000    4
  27560000    4
  27570000    3
  27580000    3
  27590000    3
  27600000    5
  27610000    3
  27620000    4
  27630000    2
  27640000    3
  27650000    3
  27660000    3
  27670000    9
  27680000    2
  27690000    3
  27700000    3
  27710000    3
  27720000    3
  27730000    3
  27740000    3
  27750000    2
  27760000    3
  27770000    3
  27780000    3
  27790000    3
  27800000    3
  27810000    3
  27820000    3
  27830000    3
  27840000    2
  27850000    3
  27860000    3
  27870000    3
  27880000    2
  27890000    4
  27900000    5
  27910000    4
  27920000    3
  27930000    2
  27940000    3
  27950000    3
  27960000    3
  27970000    3
  27980000    4
  27990000    3
  28000000    2
  28010000    4
  28020000    3
  28030000    4
  28040000    3
  28050000    4
  28060000    3
  28070000    3
  28080000    3
  28090000    3
  28100000    4
  28110000    2
  28120000    4
  28130000    4
  28140000    3
  28150000    3
  28160000    4
  28170000    4
  28180000    3
  28190000    3
  28200000    3
  28210000    3
  28220000    3
  28230000    3
  28240000    4
  28250000    4
  28260000    2
  28270000    3
  28280000    3
  28290000    3
  28300000    3
  28310000    3
  28320000    3
  28330000    3
  28340000    3
  28350000    3
  28360000    2
  28370000    4
  28380000    3
  28390000    3
  28400000    3
  28410000    3
  28420000    4
  28430000    7
  28440000    2
  28450000    3
  28460000    3
  28470000    3
  28480000    3
  28490000    3
  28500000    3
  28510000    2
  28520000    4
  28530000    3
  28540000    4
  28550000    3
  28560000    3
  28570000    3
  28580000    4
  28590000    6
  28600000    3
  28610000    4
  28620000    3
  28630000    4
  28640000    4
  28650000    5
  28660000    3
  28670000    3
  28680000    4
  28690000    2
  28700000    4
  28710000    2
  28720000    4
  28730000    4
  28740000    4
  28750000    2
  28760000    4
  28770000    3
  28780000    3
  28790000    3
  28800000    3
  28810000    2
  28820000    3
  28830000    3
  28840000    4
  28850000    3
  28860000    3
  28870000    3
  28880000    7
  28890000    3
  28900000    6
  28910000    2
  28920000    4
  28930000    6
  28940000    3
  28950000    4
  28960000    3
  28970000    2
  28980000    3
  28990000    3
  29000000    2
  29010000    4
  29020000    3
  29030000    2
  29040000    2
  29050000    3
  29060000    3
  29070000    3
  29080000    3
  29090000    3
  29100000    3
  29110000    3
  29120000    3
  29130000    3
  29140000    3
  29150000    3
  29160000    3
  29170000    3
  29180000    2
  29190000    3
  29200000    3
  29210000    3
  29220000    2
  29230000    4
  29240000    3
  29250000    4
  29260000    3
  29270000    2
  29280000    2
  29290000    3
  29300000    3
  29310000    3
  29320000    3
  29330000    4
  29340000    3
  29350000    3
  29360000    2
  29370000    3
  29380000    2
  29390000    3
  29400000    3
  29410000    3
  29420000    4
  29430000    2
  29440000    3
  29450000    4
  29460000    3
  29470000    4
  29480000    3
  29490000    4
  29500000    4
  29510000    4
  29520000    2
  29530000    2
  29540000    3
  29550000    3
  29560000    3
  29570000    3
  29580000    5
  29590000    2
  29600000    5
  29610000    3
  29620000    4
  29630000    3
  29640000    4
  29650000    4
  29660000    3
  29670000    4
  29680000    3
  29690000    2
  29700000    3
  29710000    5
  29720000    4
  29730000    3
  29740000    4
  29750000    3
  29760000    6
  29770000   10
  29780000    3
  29790000    3
  29800000    3
  29810000    3
  29820000    3
  29830000    2
  29840000    2
  29850000    3
  29860000    3
  29870000    4
  29880000    3
  29890000    3
  29900000    3
  29910000    3
  29920000    4
  29930000    2
  29940000    4
  29950000    3
  29960000    6
  29970000    3
  29980000    3
  29990000    5
  30000000    4
  30010000    5
  30020000    3
  30030000    4
  30040000    6
  30050000    4
  30060000    4
  30070000    6
  30080000    3
  30090000    3
  30100000    3
  30110000    2
  30120000    2
  30130000    3
  30140000    5
  30150000    5
  30160000    2
  30170000    2
  30180000    4
  30190000    2
  30200000    3
  30210000    6
  30220000    6
  30230000    3
  30240000    5
  30250000    3
  30260000    6
  30270000    3
  30280000    4
  30290000    4
  30300000    2
  30310000    6
  30320000    3
  30330000    6
  30340000    7
  30350000    9
  30360000    6
  30370000    2
  30380000    3
  30390000    3
  30400000    2
  30410000    4
  30420000    3
  30430000    4
  30440000    2
  30450000    3
  30460000    2
  30470000    3
  30480000    6
  30490000    3
  30500000    4
  30510000    3
  30520000    4
  30530000    3
  30540000    2
  30550000    6
  30560000    3
  30570000    2
  30580000    4
  30590000    3
  30600000    3
  30610000    4
  30620000    4
  30630000    5
  30640000    4
  30650000    4
  30660000    3
  30670000    3
  30680000    3
  30690000    2
  30700000    4
  30710000    3
  30720000    3
  30730000    3
  30740000    4
  30750000    5
  30760000    3
  30770000    2
  30780000    3
  30790000    4
  30800000    2
  30810000    4
  30820000    3
  30830000    3
  30840000    2
  30850000    2
  30860000    4
  30870000    3
  30880000    3
  30890000    3
  30900000    3
  30910000    3
  30920000    6
  30930000    3
  30940000    3
  30950000    3
  30960000    4
  30970000    3
  30980000    3
  30990000    2
  31000000    4
  31010000    3
  31020000    3
  31030000    3
  31040000    2
  31050000    3
  31060000    4
  31070000    2
  31080000    5
  31090000    3
  31100000    3
  31110000    4
  31120000    3
  31130000    3
  31140000    4
  31150000    4
  31160000    4
  31170000    2
  31180000    2
  31190000    3
  31200000    3
  31210000    4
  31220000    2
  31230000    3
  31240000    2
  31250000    4
  31260000    3
  31270000    3
  31280000    3
  31290000    3
  31300000    3
  31310000    4
  31320000    4
  31330000    3
  31340000    3
  31350000    3
  31360000    3
  31370000    3
  31380000    4
  31390000    4
  31400000    3
  31410000    3
  31420000    3
  31430000    3
  31440000    4
  31450000    4
  31460000    4
  31470000    3
  31480000    3
  31490000    2
  31500000    2
  31510000    3
  31520000    3
  31530000    3
  31540000    4
  31550000    3
  31560000    3
  31570000    4
  31580000    3
  31590000    4
  31600000    3
  31610000    3
  31620000    4
  31630000    3
  31640000    3
  31650000    3
  31660000    3
  31670000    3
  31680000    2
  31690000    3
  31700000    3
  31710000    3
  31720000    2
  31730000    3
  31740000    3
  31750000    3
  31760000    3
  31770000    3
  31780000    3
  31790000    4
  31800000    3
  31810000    2
  31820000    4
  31830000    2
  31840000    3
  31850000    3
  31860000    3
  31870000    4
  31880000    2
  31890000    3
  31900000    4
  31910000    3
  31920000    3
  31930000    2
  31940000    2
  31950000    4
  31960000    5
  31970000    3
  31980000    3
  31990000    3
  32000000    3
  32010000    5
  32020000    3
  32030000    3
  32040000    3
  32050000    3
  32060000    3
  32070000    2
  32080000    3
  32090000    4
  32100000    4
  32110000    3
  32120000    3
  32130000    3
  32140000    3
  32150000    3
  32160000    3
  32170000    3
  32180000    3
  32190000    3
  32200000    3
  32210000    2
  32220000    3
  32230000    3
  32240000    3
  32250000    3
  32260000    3
  32270000    3
  32280000    3
  32290000    3
  32300000    4
  32310000    2
  32320000    2
  32330000    3
  32340000    3
  32350000    3
  32360000    3
  32370000    4
  32380000    3
  32390000    3
  32400000    2
  32410000    4
  32420000    3
  32430000    5
  32440000    4
  32450000    3
  32460000    7
  32470000    4
  32480000    4
  32490000    4
  32500000    2
  32510000    3
  32520000    2
  32530000    7
  32540000    4
  32550000    2
  32560000    3
  32570000    3
  32580000    3
  32590000    3
  32600000    3
  32610000    4
  32620000    3
  32630000    3
  32640000    2
  32650000    3
  32660000    3
  32670000    3
  32680000    3
  32690000    2
  32700000    3
  32710000    3
  32720000    2
  32730000    2
  32740000    4
  32750000    4
  32760000    2
  32770000    5
  32780000    4
  32790000    2
  32800000    6
  32810000    2
  32820000    4
  32830000    2
  32840000    2
  32850000    2
  32860000    4
  32870000    3
  32880000    3
  32890000    5
  32900000    4
  32910000    3
  32920000    5
  32930000    3
  32940000    3
  32950000    3
  32960000    4
  32970000    4
  32980000    3
  32990000    4
  33000000    3
  33010000    5
  33020000    4
  33030000    3
  33040000    2
  33050000    3
  33060000    4
  33070000    3
  33080000    3
  33090000    3
  33100000    4
  33110000    4
  33120000    3
  33130000    2
  33140000    4
  33150000    3
  33160000    3
  33170000    2
  33180000    2
  33190000    4
  33200000    2
  33210000    3
  33220000    3
  33230000    2
  33240000    3
  33250000    3
  33260000    3
  33270000    4
  33280000    3
  33290000    3
  33300000    3
  33310000    3
  33320000    4
  33330000    4
  33340000    3
  33350000    3
  33360000    2
  33370000    3
  33380000    3
  33390000    3
  33400000    2
  33410000    3
  33420000    3
  33430000    2
  33440000    3
  33450000    3
  33460000    3
  33470000    2
  33480000    2
  33490000    3
  33500000    2
  33510000    3
  33520000    2
  33530000    3
  33540000    3
  33550000    5
  33560000    2
  33570000    3
  33580000    3
  33590000    3
  33600000    3
  33610000    3
  33620000    2
  33630000    4
  33640000    3
  33650000    3
  33660000    2
  33670000    3
  33680000    3
  33690000    3
  33700000    3
  33710000    2
  33720000    3
  33730000    4
  33740000    3
  33750000    3
  33760000    3
  33770000    4
  33780000    5
  33790000    3
  33800000    2
  33810000    4
  33820000    4
  33830000    3
  33840000    3
  33850000    6
  33860000    3
  33870000    3
  33880000    2
  33890000    3
  33900000    3
  33910000    3
  33920000    3
  33930000    6
  33940000    4
  33950000    2
  33960000    4
  33970000    3
  33980000    4
  33990000    4
  34000000    4
  34010000    3
  34020000    2
  34030000    4
  34040000    3
  34050000    4
  34060000    3
  34070000    5
  34080000    4
  34090000    4
  34100000    8
  34110000    2
  34120000    4
  34130000    4
  34140000    4
  34150000    5
  34160000    3
  34170000    3
  34180000    3
  34190000    3
  34200000    2
  34210000    2
  34220000    4
  34230000    2
  34240000    3
  34250000    3
  34260000    3
  34270000    3
  34280000    7
  34290000    3
  34300000    6
  34310000    3
  34320000    3
  34330000    4
  34340000    3
  34350000    4
  34360000    3
  34370000    2
  34380000    3
  34390000    3
  34400000    3
  34410000    4
  34420000    5
  34430000    3
  34440000    3
  34450000    3
  34460000    3
  34470000    3
  34480000    3
  34490000    3
  34500000    2
  34510000    5
  34520000    3
  34530000    4
  34540000    3
  34550000    3
  34560000    3
  34570000    3
  34580000    2
  34590000    3
  34600000    4
  34610000    3
  34620000    2
  34630000    3
  34640000    2
  34650000    5
  34660000    7
  34670000    3
  34680000    3
  34690000    2
  34700000    6
  34710000    3
  34720000    2
  34730000    6
  34740000    4
  34750000    2
  34760000    2
  34770000    4
  34780000    3
  34790000    3
  34800000    3
  34810000    4
  34820000    3
  34830000    5
  34840000    3
  34850000    3
  34860000    4
  34870000    3
  34880000    3
  34890000    3
  34900000    3
  34910000    2
  34920000    3
  34930000    2
  34940000    4
  34950000    4
  34960000    3
  34970000    4
  34980000    4
  34990000    3
  35000000    3
  35010000    4
  35020000    3
  35030000    3
  35040000    4
  35050000    5
  35060000    3
  35070000    3
  35080000    2
  35090000    3
  35100000    3
  35110000    6
  35120000    6
  35130000    6
  35140000    3
  35150000    6
  35160000    3
  35170000    3
  35180000    5
  35190000    3
  35200000    5
  35210000    8
  35220000    3
  35230000    2
  35240000    3
  35250000    3
  35260000    3
  35270000    3
  35280000    2
  35290000    3
  35300000    3
  35310000    8
  35320000    3
  35330000    6
  35340000    3
  35350000    4
  35360000    3
  35370000    3
  35380000    4
  35390000    3
  35400000    2
  35410000    3
  35420000    4
  35430000    3
  35440000    4
  35450000    3
  35460000    4
  35470000    4
  35480000    2
  35490000    4
  35500000    2
  35510000    3
  35520000    3
  35530000    4
  35540000    2
  35550000    4
  35560000    3
  35570000    4
  35580000    3
  35590000    3
  35600000    4
  35610000    3
  35620000    3
  35630000    3
  35640000    4
  35650000    3
  35660000    4
  35670000    3
  35680000    3
  35690000    3
  35700000    3
  35710000    3
  35720000    2
  35730000    2
  35740000    2
  35750000    3
  35760000    2
  35770000    2
  35780000    4
  35790000    4
  35800000    3
  35810000    4
  35820000    5
  35830000    4
  35840000    3
  35850000    2
  35860000    2
  35870000    4
  35880000    5
  35890000    4
  35900000    3
  35910000    4
  35920000    6
  35930000    3
  35940000    3
  35950000    5
  35960000    5
  35970000    4
  35980000    3
  35990000    3
  36000000    5
  36010000    3
  36020000    3
  36030000    3
  36040000    5
  36050000    4
  36060000    4
  36070000    5
  36080000    3
  36090000    5
  36100000    3
  36110000    3
  36120000    3
  36130000    2
  36140000    3
  36150000    4
  36160000    3
  36170000    4
  36180000    3
  36190000    3
  36200000    3
  36210000    5
  36220000    3
  36230000    3
  36240000    2
  36250000    4
  36260000    3
  36270000    3
  36280000    4
  36290000    3
  36300000    3
  36310000    3
  36320000    4
  36330000    3
  36340000    4
  36350000    3
  36360000    2
  36370000    4
  36380000    4
  36390000    3
  36400000    3
  36410000    2
  36420000    5
  36430000    4
  36440000    4
  36450000    5
  36460000    4
  36470000    2
  36480000    3
  36490000    3
  36500000    3
  36510000    3
  36520000    2
  36530000    4
  36540000    4
  36550000    5
  36560000    4
  36570000    7
  36580000    6
  36590000    2
  36600000    2
  36610000    3
  36620000    2
  36630000    3
  36640000    3
  36650000    2
  36660000    2
  36670000    3
  36680000    3
  36690000    2
  36700000    5
  36710000    3
  36720000    4
  36730000    4
  36740000    3
  36750000    3
  36760000    3
  36770000    3
  36780000    4
  36790000    3
  36800000    5
  36810000    3
  36820000    7
  36830000    3
  36840000    4
  36850000    4
  36860000    3
  36870000    3
  36880000    3
  36890000    3
  36900000    2
  36910000    3
  36920000    3
  36930000    3
  36940000    7
  36950000    2
  36960000    3
  36970000    4
  36980000    4
  36990000    4
  37000000    4
  37010000    4
  37020000    5
  37030000    4
  37040000    2
  37050000    4
  37060000    4
  37070000    5
  37080000    2
  37090000    2
  37100000    4
  37110000    2
  37120000    3
  37130000    3
  37140000    3
  37150000    5
  37160000    2
  37170000    5
  37180000    4
  37190000    3
  37200000    3
  37210000    3
  37220000    2
  37230000    2
  37240000    2
  37250000    3
  37260000    2
  37270000    5
  37280000    2
  37290000    3
  37300000    3
  37310000    3
  37320000    3
  37330000    3
  37340000    4
  37350000    4
  37360000    4
  37370000    4
  37380000    3
  37390000    3
  37400000    3
  37410000    2
  37420000    2
  37430000    4
  37440000    3
  37450000    3
  37460000    4
  37470000    4
  37480000    3
  37490000    4
  37500000    4
  37510000    6
  37520000    3
  37530000    3
  37540000    3
  37550000    3
  37560000    3
  37570000    2
  37580000    3
  37590000    5
  37600000    7
  37610000    4
  37620000    4
  37630000    5
  37640000    3
  37650000    3
  37660000    3
  37670000    3
  37680000    3
  37690000    3
  37700000    4
  37710000    3
  37720000    3
  37730000    3
  37740000    2
  37750000    2
  37760000    2
  37770000    3
  37780000    2
  37790000    3
  37800000    3
  37810000    3
  37820000    3
  37830000    3
  37840000    3
  37850000    3
  37860000    3
  37870000    5
  37880000    5
  37890000    3
  37900000    3
  37910000    2
  37920000    3
  37930000    3
  37940000    3
  37950000    3
  37960000    2
  37970000    3
  37980000    6
  37990000    3
  38000000    3
  38010000    4
  38020000    3
  38030000    4
  38040000    4
  38050000    3
  38060000    3
  38070000    3
  38080000    4
  38090000    4
  38100000    2
  38110000    3
  38120000    3
  38130000    3
  38140000    2
  38150000    3
  38160000    2
  38170000    4
  38180000    2
  38190000    2
  38200000    3
  38210000    3
  38220000    2
  38230000    2
  38240000    3
  38250000    3
  38260000    4
  38270000    2
  38280000    4
  38290000    4
  38300000    2
  38310000    3
  38320000    3
  38330000    3
  38340000    3
  38350000    2
  38360000    3
  38370000    5
  38380000    4
  38390000    5
  38400000    3
  38410000    4
  38420000    6
  38430000    4
  38440000    3
  38450000    3
  38460000    4
  38470000    3
  38480000   10
  38490000    6
  38500000    4
  38510000    3
  38520000    8
  38530000    4
  38540000    3
  38550000    2
  38560000    3
  38570000    2
  38580000    3
  38590000    3
  38600000    2
  38610000    3
  38620000    3
  38630000    3
  38640000    5
  38650000    5
  38660000    3
  38670000    3
  38680000    4
  38690000    3
  38700000    3
  38710000    2
  38720000    3
  38730000    2
  38740000    3
  38750000    3
  38760000    3
  38770000    5
  38780000    3
  38790000    3
  38800000    4
  38810000    4
  38820000    3
  38830000    3
  38840000    6
  38850000    4
  38860000    7
  38870000    3
  38880000    4
  38890000    4
  38900000    4
  38910000   10
  38920000    4
  38930000    2
  38940000    7
  38950000    3
  38960000    3
  38970000    2
  38980000    4
  38990000    4
  39000000    4
  39010000    2
  39020000    4
  39030000    4
  39040000    2
  39050000    3
  39060000    2
  39070000    2
  39080000    3
  39090000    3
  39100000    3
  39110000    4
  39120000    3
  39130000    2
  39140000    3
  39150000    2
  39160000    3
  39170000    3
  39180000    3
  39190000    3
  39200000    3
  39210000    3
  39220000    7
  39230000    3
  39240000    3
  39250000    4
  39260000    3
  39270000    3
  39280000    4
  39290000    2
  39300000    3
  39310000    3
  39320000    2
  39330000    3
  39340000    3
  39350000    4
  39360000    3
  39370000    4
  39380000    2
  39390000    3
  39400000    4
  39410000    3
  39420000    3
  39430000    2
  39440000    2
  39450000    2
  39460000    3
  39470000    3
  39480000    2
  39490000    3
  39500000    2
  39510000    2
  39520000    3
  39530000    3
  39540000    3
  39550000    3
  39560000    3
  39570000    3
  39580000    3
  39590000    5
  39600000    4
  39610000    3
  39620000    3
  39630000    3
  39640000    3
  39650000    4
  39660000    2
  39670000    3
  39680000    3
  39690000    3
  39700000    3
  39710000    4
  39720000    4
  39730000    3
  39740000    5
  39750000    3
  39760000    3
  39770000    4
  39780000    4
  39790000    2
  39800000    3
  39810000    3
  39820000    4
  39830000    4
  39840000    2
  39850000    3
  39860000    2
  39870000    2
  39880000    3
  39890000    3
  39900000    7
  39910000    5
  39920000    4
  39930000    7
  39940000    8
  39950000    3
  39960000    3
  39970000    3
  39980000    4
  39990000    3
  40000000    5
  40010000    5
  40020000    9
  40030000    5
  40040000    2
  40050000    5
  40060000    3
  40070000    5
  40080000    2
  40090000    7
  40100000    2
  40110000    3
  40120000    3
  40130000    3
  40140000    2
  40150000    3
  40160000    2
  40170000    2
  40180000    3
  40190000    4
  40200000    4
  40210000    3
  40220000    5
  40230000    3
  40240000    2
  40250000    3
  40260000    3
  40270000    3
  40280000    7
  40290000    3
  40300000    2
  40310000    3
  40320000    3
  40330000    3
  40340000    2
  40350000    4
  40360000    3
  40370000    4
  40380000    4
  40390000    3
  40400000    4
  40410000    3
  40420000    2
  40430000    3
  40440000    3
  40450000    3
  40460000    2
  40470000    4
  40480000    4
  40490000    4
  40500000    3
  40510000    3
  40520000    4
  40530000    3
  40540000    3
  40550000    2
  40560000    3
  40570000    3
  40580000    3
  40590000    3
  40600000    5
  40610000    5
  40620000    3
  40630000    4
  40640000    7
  40650000    3
  40660000    3
  40670000    4
  40680000    4
  40690000    3
  40700000    3
  40710000    3
  40720000    2
  40730000    3
  40740000    2
  40750000    2
  40760000    4
  40770000    6
  40780000    5
  40790000    4
  40800000    4
  40810000    3
  40820000    3
  40830000    4
  40840000    4
  40850000    8
  40860000    4
  40870000    3
  40880000    3
  40890000    2
  40900000    2
  40910000    3
  40920000    3
  40930000    4
  40940000    6
  40950000    3
  40960000    3
  40970000    3
  40980000    3
  40990000    3
  41000000    3
  41010000    3
  41020000    4
  41030000    3
  41040000    5
  41050000    4
  41060000    4
  41070000    4
  41080000    3
  41090000    4
  41100000    2
  41110000    4
  41120000    3
  41130000    4
  41140000    5
  41150000    3
  41160000    3
  41170000    3
  41180000    4
  41190000    3
  41200000    3
  41210000    6
  41220000    6
  41230000    3
  41240000    4
  41250000    3
  41260000    2
  41270000    3
  41280000    4
  41290000    3
  41300000    3
  41310000    3
  41320000    3
  41330000    4
  41340000    4
  41350000    3
  41360000    3
  41370000    3
  41380000    2
  41390000    3
  41400000    3
  41410000    3
  41420000    3
  41430000    2
  41440000    4
  41450000    4
  41460000    4
  41470000    2
  41480000    4
  41490000    5
  41500000    4
  41510000    3
  41520000    3
  41530000    3
  41540000    3
  41550000    3
  41560000    3
  41570000    3
  41580000    4
  41590000    3
  41600000    3
  41610000    4
  41620000    2
  41630000    2
  41640000    3
  41650000    2
  41660000    4
  41670000    4
  41680000    5
  41690000    2
  41700000    3
  41710000    4
  41720000    2
  41730000    2
  41740000    2
  41750000    4
  41760000    4
  41770000    3
  41780000    2
  41790000    3
  41800000    4
  41810000    3
  41820000    3
  41830000    3
  41840000    3
  41850000    3
  41860000    3
  41870000    4
  41880000    2
  41890000    3
  41900000    3
  41910000    3
  41920000    3
  41930000    3
  41940000    7
  41950000    4
  41960000    4
  41970000    2
  41980000    4
  41990000    2
  42000000    4
  42010000    5
  42020000    4
  42030000    3
  42040000    6
  42050000    5
  42060000    2
  42070000    3
  42080000    3
  42090000    5
  42100000    3
  42110000    3
  42120000    3
  42130000    6
  42140000    4
  42150000    4
  42160000    3
  42170000    4
  42180000    2
  42190000    3
  42200000    3
  42210000    2
  42220000    6
  42230000    3
  42240000    2
  42250000    3
  42260000    2
  42270000    3
  42280000    3
  42290000    5
  42300000    5
  42310000    3
  42320000    5
  42330000    3
  42340000    4
  42350000    6
  42360000    3
  42370000    2
  42380000    3
  42390000    3
  42400000    3
  42410000    3
  42420000    3
  42430000    2
  42440000    3
  42450000    3
  42460000    2
  42470000    4
  42480000    5
  42490000    3
  42500000    7
  42510000    3
  42520000    4
  42530000    5
  42540000    2
  42550000    5
  42560000    7
  42570000    3
  42580000    3
  42590000    4
  42600000    3
  42610000    2
  42620000    4
  42630000    3
  42640000    3
  42650000    3
  42660000    3
  42670000    4
  42680000    3
  42690000    5
  42700000    4
  42710000    3
  42720000    3
  42730000    3
  42740000    3
  42750000    3
  42760000    4
  42770000    4
  42780000    4
  42790000    5
  42800000    3
  42810000    4
  42820000    3
  42830000    2
  42840000    3
  42850000    4
  42860000    4
  42870000    3
  42880000    3
  42890000    3
  42900000    4
  42910000    2
  42920000    2
  42930000    3
  42940000    4
  42950000    3
  42960000    2
  42970000    3
  42980000    3
  42990000    3
  43000000    3
  43010000    4
  43020000    4
  43030000    3
  43040000    5
  43050000    4
  43060000    5
  43070000    4
  43080000    3
  43090000    4
  43100000    2
  43110000    2
  43120000    5
  43130000    3
  43140000    3
  43150000    3
  43160000    3
  43170000    3
  43180000    2
  43190000    3
  43200000    7
  43210000    3
  43220000    3
  43230000    3
  43240000    3
  43250000    2
  43260000    7
  43270000    3
  43280000    3
  43290000    8
  43300000    2
  43310000    3
  43320000    2
  43330000    2
  43340000    3
  43350000    5
  43360000    3
  43370000    3
  43380000    3
  43390000    2
  43400000    3
  43410000    4
  43420000    5
  43430000    3
  43440000    6
  43450000    4
  43460000    4
  43470000    4
  43480000    5
  43490000    4
  43500000    5
  43510000    5
  43520000    5
  43530000    3
  43540000    8
  43550000    2
  43560000    4
  43570000    6
  43580000    5
  43590000    3
  43600000    2
  43610000    4
  43620000    5
  43630000    3
  43640000    4
  43650000    5
  43660000    2
  43670000    4
  43680000    5
  43690000    3
  43700000    6
  43710000    3
  43720000    3
  43730000    3
  43740000    3
  43750000    2
  43760000    4
  43770000    3
  43780000    3
  43790000    4
  43800000    3
  43810000    3
  43820000    4
  43830000    7
  43840000    3
  43850000    4
  43860000    7
  43870000    4
  43880000    3
  43890000    3
  43900000    2
  43910000    4
  43920000    3
  43930000    4
  43940000    3
  43950000    3
  43960000    5
  43970000    3
  43980000    4
  43990000    4
  44000000    2
  44010000    4
  44020000    3
  44030000    4
  44040000    3
  44050000    4
  44060000    2
  44070000    3
  44080000    5
  44090000    2
  44100000    6
  44110000    3
  44120000    7
  44130000   10
  44140000    3
  44150000    3
  44160000    4
  44170000    4
  44180000    3
  44190000    4
  44200000    3
  44210000    2
  44220000    5
  44230000    4
  44240000    4
  44250000    5
  44260000    3
  44270000    3
  44280000    4
  44290000    3
  44300000    4
  44310000    6
  44320000    7
  44330000    3
  44340000    2
  44350000    3
  44360000    5
  44370000    2
  44380000    2
  44390000    5
  44400000    3
  44410000    3
  44420000    2
  44430000    3
  44440000    3
  44450000    3
  44460000    3
  44470000    3
  44480000    4
  44490000    3
  44500000    3
  44510000    3
  44520000    3
  44530000    2
  44540000    3
  44550000    4
  44560000    2
  44570000    4
  44580000    4
  44590000    3
  44600000    3
  44610000    3
  44620000    3
  44630000    3
  44640000    2
  44650000    3
  44660000    3
  44670000    5
  44680000    3
  44690000    4
  44700000    3
  44710000    5
  44720000    3
  44730000    3
  44740000    2
  44750000    3
  44760000    2
  44770000    3
  44780000    3
  44790000    3
  44800000    3
  44810000    3
  44820000    2
  44830000    2
  44840000    3
  44850000    3
  44860000    3
  44870000    3
  44880000    3
  44890000    2
  44900000    2
  44910000    3
  44920000    3
  44930000    3
  44940000    4
  44950000    3
  44960000    3
  44970000    4
  44980000    2
  44990000    4
  45000000    3
  45010000    3
  45020000    3
  45030000    4
  45040000    4
  45050000    2
  45060000    4
  45070000    5
  45080000    5
  45090000    2
  45100000    2
  45110000    3
  45120000    3
  45130000    2
  45140000    2
  45150000    3
  45160000    3
  45170000    3
  45180000    3
  45190000    3
  45200000    4
  45210000    3
  45220000    3
  45230000    3
  45240000    6
  45250000    3
  45260000    2
  45270000    3
  45280000    3
  45290000    3
  45300000    3
  45310000    4
  45320000    3
  45330000    4
  45340000    5
  45350000    3
  45360000    5
  45370000    6
  45380000    3
  45390000    2
  45400000    3
  45410000    3
  45420000    4
  45430000    4
  45440000    3
  45450000    2
  45460000    2
  45470000    4
  45480000    4
  45490000    4
  45500000    5
  45510000    3
  45520000    3
  45530000    3
  45540000    2
  45550000    6
  45560000    3
  45570000    5
  45580000    3
  45590000    3
  45600000    5
  45610000    2
  45620000    3
  45630000    3
  45640000    3
  45650000    3
  45660000    3
  45670000    3
  45680000    3
  45690000    3
  45700000    3
  45710000    3
  45720000    4
  45730000    5
  45740000    3
  45750000    3
  45760000    3
  45770000    3
  45780000    2
  45790000    2
  45800000    4
  45810000    2
  45820000    2
  45830000    4
  45840000    3
  45850000    3
  45860000    4
  45870000    4
  45880000    3
  45890000    3
  45900000    3
  45910000    2
  45920000    3
  45930000    3
  45940000    3
  45950000    3
  45960000    3
  45970000    2
  45980000    2
  45990000    2
  46000000    4
  46010000    3
  46020000    3
  46030000    4
  46040000    3
  46050000    3
  46060000    3
  46070000    5
  46080000    2
  46090000    3
  46100000    3
  46110000    3
  46120000    3
  46130000    3
  46140000    3
  46150000    2
  46160000    3
  46170000    2
  46180000    3
  46190000    3
  46200000    2
  46210000    3
  46220000    3
  46230000    3
  46240000    3
  46250000    3
  46260000    4
  46270000    4
  46280000    3
  46290000    4
  46300000    5
  46310000    8
  46320000    3
  46330000    3
  46340000    3
  46350000    4
  46360000    3
  46370000    3
  46380000    3
  46390000    3
  46400000    3
  46410000    5
  46420000    3
  46430000    3
  46440000    2
  46450000    3
  46460000    3
  46470000    2
  46480000    2
  46490000    3
  46500000    4
  46510000    3
  46520000    3
  46530000    3
  46540000    4
  46550000    4
  46560000    4
  46570000    3
  46580000    3
  46590000    2
  46600000    4
  46610000    3
  46620000    3
  46630000    3
  46640000    3
  46650000    3
  46660000    3
  46670000    3
  46680000    3
  46690000    4
  46700000    3
  46710000    2
  46720000    5
  46730000    3
  46740000    5
  46750000    3
  46760000    3
  46770000    3
  46780000    4
  46790000    2
  46800000    3
  46810000    3
  46820000    2
  46830000    2
  46840000    3
  46850000    4
  46860000    3
  46870000    4
  46880000    3
  46890000    3
  46900000    3
  46910000    3
  46920000    3
  46930000    3
  46940000    2
  46950000    2
  46960000    3
  46970000    3
  46980000    3
  46990000    3
  47000000    3
  47010000    4
  47020000    2
  47030000    3
  47040000    3
  47050000    3
  47060000    3
  47070000    4
  47080000    3
  47090000    3
  47100000    2
  47110000    4
  47120000    2
  47130000    2
  47140000    3
  47150000    3
  47160000    2
  47170000    2
  47180000    3
  47190000    3
  47200000    3
  47210000    3
  47220000    3
  47230000    3
  47240000    2
  47250000    3
  47260000    2
  47270000    3
  47280000    4
  47290000    3
  47300000    4
  47310000    2
  47320000    3
  47330000    3
  47340000    4
  47350000    2
  47360000    3
  47370000    3
  47380000    4
  47390000    2
  47400000    4
  47410000    3
  47420000    2
  47430000    4
  47440000    3
  47450000    4
  47460000    5
  47470000    4
  47480000    5
  47490000    5
  47500000    4
  47510000    3
  47520000    3
  47530000    3
  47540000    4
  47550000    3
  47560000    3
  47570000    2
  47580000    3
  47590000    3
  47600000    3
  47610000    3
  47620000    2
  47630000    3
  47640000    4
  47650000    5
  47660000    3
  47670000    5
  47680000    2
  47690000    2
  47700000    4
  47710000    3
  47720000    3
  47730000    3
  47740000    2
  47750000    2
  47760000    3
  47770000    2
  47780000    3
  47790000    4
  47800000    4
  47810000    5
  47820000    5
  47830000    3
  47840000    3
  47850000    3
  47860000    5
  47870000    4
  47880000    3
  47890000    3
  47900000    3
  47910000    3
  47920000    4
  47930000    3
  47940000    3
  47950000    3
  47960000    3
  47970000    2
  47980000    4
  47990000    4
  48000000    2
  48010000    3
  48020000    3
  48030000    3
  48040000    3
  48050000    2
  48060000    3
  48070000    3
  48080000    3
  48090000    4
  48100000    3
  48110000    3
  48120000    3
  48130000    2
  48140000    3
  48150000    3
  48160000    4
  48170000    3
  48180000    2
  48190000    3
  48200000    3
  48210000    4
  48220000    3
  48230000    3
  48240000    4
  48250000    4
  48260000    3
  48270000    3
  48280000    3
  48290000    4
  48300000    4
  48310000    4
  48320000    3
  48330000    3
  48340000    3
  48350000    4
  48360000    3
  48370000    4
  48380000    3
  48390000    3
  48400000    3
  48410000    3
  48420000    3
  48430000    4
  48440000    3
  48450000    3
  48460000    4
  48470000    3
  48480000    3
  48490000    3
  48500000    3
  48510000    3
  48520000    3
  48530000    3
  48540000    4
  48550000    4
  48560000    5
  48570000    2
  48580000    3
  48590000    3
  48600000    3
  48610000    3
  48620000    3
  48630000    3
  48640000    3
  48650000    3
  48660000    4
  48670000    3
  48680000    2
  48690000    5
  48700000    3
  48710000    4
  48720000    3
  48730000    5
  48740000    2
  48750000    2
  48760000    3
  48770000    3
  48780000    2
  48790000    3
  48800000    5
  48810000    4
  48820000    3
  48830000    3
  48840000    3
  48850000    3
  48860000    3
  48870000    3
  48880000    3
  48890000    4
  48900000    3
  48910000    3
  48920000    3
  48930000    3
  48940000    2
  48950000    3
  48960000    3
  48970000    2
  48980000    3
  48990000    3
  49000000    3
  49010000    3
  49020000    3
  49030000    4
  49040000    3
  49050000    4
  49060000    3
  49070000    3
  49080000    3
  49090000    3
  49100000    3
  49110000    2
  49120000    3
  49130000    2
  49140000    2
  49150000    4
  49160000    4
  49170000    5
  49180000    3
  49190000    3
  49200000    3
  49210000    4
  49220000    3
  49230000    3
  49240000    2
  49250000    4
  49260000    4
  49270000    5
  49280000    4
  49290000    3
  49300000    3
  49310000    3
  49320000    2
  49330000    4
  49340000    7
  49350000    2
  49360000    3
  49370000    4
  49380000    4
  49390000    3
  49400000    5
  49410000    4
  49420000    3
  49430000    4
  49440000    2
  49450000    3
  49460000    3
  49470000    2
  49480000    4
  49490000    3
  49500000    2
  49510000    3
  49520000    3
  49530000    3
  49540000    2
  49550000    3
  49560000    3
  49570000    2
  49580000    2
  49590000    3
  49600000    4
  49610000    4
  49620000    3
  49630000    2
  49640000    3
  49650000    6
  49660000    3
  49670000    3
  49680000    3
  49690000    3
  49700000    3
  49710000    3
  49720000    3
  49730000    2
  49740000    2
  49750000    3
  49760000    3
  49770000    2
  49780000    3
  49790000    3
  49800000    5
  49810000    3
  49820000    3
  49830000    3
  49840000    4
  49850000    2
  49860000    3
  49870000    3
  49880000    3
  49890000    3
  49900000    3
  49910000    2
  49920000    3
  49930000    3
  49940000    3
  49950000    3
  49960000    3
  49970000    3
  49980000    3
  49990000    4
  50000000    2
  50000000    2
  50010000    4
  50020000    2
  50030000    2
  50040000    3
  50050000    4
  50060000    2
  50070000    5
  50080000    3
  50090000    4
  50100000    3
  50110000    3
  50120000    3
  50130000    4
  50140000    5
  50150000    3
  50160000    3
  50170000    3
  50180000    3
  50190000    3
  50200000    4
  50210000    3
  50220000    4
  50230000    5
  50240000    3
  50250000    4
  50260000    3
  50270000    2
  50280000    3
  50290000    3
  50300000    3
  50310000    3
  50320000    4
  50330000    4
  50340000    4
  50350000    3
  50360000    3
  50370000    3
  50380000    3
  50390000    2
  50400000    4
  50410000    2
  50420000    4
  50430000    3
  50440000    3
  50450000    3
  50460000    3
  50470000    4
  50480000    2
  50490000    2
  50500000    3
  50510000    4
  50520000    2
  50530000    4
  50540000    3
  50550000    3
  50560000    3
  50570000    7
  50580000    2
  50590000    2
  50600000    3
  50610000    2
  50620000    2
  50630000    2
  50640000    2
  50650000    2
  50660000    4
  50670000    3
  50680000    3
  50690000    3
  50700000    2
  50710000    3
  50720000    3
  50730000    3
  50740000    3
  50750000    3
  50760000    3
  50770000    4
  50780000    6
  50790000    3
  50800000    4
  50810000    4
  50820000   12
  50830000    3
  50840000    4
  50850000    3
  50860000    5
  50870000    4
  50880000    3
  50890000    3
  50900000    3
  50910000    3
  50920000    3
  50930000    4
  50940000    5
  50950000    2
  50960000    5
  50970000    3
  50980000    3
  50990000    3
  51000000    2
  51010000    4
  51020000    3
  51030000    3
  51040000    3
  51050000    4
  51060000    3
  51070000    3
  51080000    3
  51090000    3
  51100000    4
  51110000    3
  51120000    4
  51130000    2
  51140000    2
  51150000    3
  51160000    4
  51170000    2
  51180000    2
  51190000    3
  51200000    2
  51210000    3
  51220000    3
  51230000    2
  51240000    3
  51250000    3
  51260000    2
  51270000    2
  51280000    3
  51290000    2
  51300000    2
  51310000    3
  51320000    3
  51330000    2
  51340000    3
  51350000    2
  51360000    2
  51370000    3
  51380000    3
  51390000    3
  51400000    2
  51410000    3
  51420000    3
  51430000    6
  51440000    2
  51450000    4
  51460000    3
  51470000    4
  51480000    2
  51490000    2
  51500000    3
  51510000    3
  51520000    3
  51530000    2
  51540000    3
  51550000    5
  51560000    7
  51570000    4
  51580000    3
  51590000    3
  51600000    3
  51610000    3
  51620000    4
  51630000    3
  51640000    3
  51650000    4
  51660000    4
  51670000    3
  51680000    3
  51690000    2
  51700000    3
  51710000    3
  51720000    3
  51730000    4
  51740000    3
  51750000    3
  51760000    3
  51770000    3
  51780000    3
  51790000    3
  51800000    3
  51810000    4
  51820000    4
  51830000    4
  51840000    3
  51850000    4
  51860000    3
  51870000    3
  51880000    5
  51890000    3
  51900000    6
  51910000    3
  51920000    4
  51930000    3
  51940000    3
  51950000    4
  51960000    2
  51970000    3
  51980000    3
  51990000    3
  52000000    3
  52010000    3
  52020000    3
  52030000    3
  52040000    3
  52050000    4
  52060000    3
  52070000    4
  52080000    3
  52090000    4
  52100000    4
  52110000    2
  52120000    4
  52130000    3
  52140000    3
  52150000    2
  52160000    3
  52170000    2
  52180000    5
  52190000    2
  52200000    8
  52210000    4
  52220000    3
  52230000    4
  52240000    2
  52250000    4
  52260000    4
  52270000    4
  52280000    4
  52290000    3
  52300000    6
  52310000    3
  52320000    3
  52330000    4
  52340000    3
  52350000    2
  52360000    3
  52370000    4
  52380000    2
  52390000    2
  52400000    2
  52410000    4
  52420000    3
  52430000    4
  52440000    3
  52450000    6
  52460000    3
  52470000    3
  52480000    4
  52490000    3
  52500000    3
  52510000    4
  52520000    2
  52530000    2
  52540000    3
  52550000    3
  52560000    2
  52570000    3
  52580000    4
  52590000    3
  52600000    3
  52610000    3
  52620000    3
  52630000    4
  52640000    3
  52650000    3
  52660000    4
  52670000    3
  52680000    2
  52690000    9
  52700000    3
  52710000    8
  52720000    3
  52730000    3
  52740000    2
  52750000    3
  52760000    4
  52770000    3
  52780000    4
  52790000    3
  52800000    5
  52810000    4
  52820000    2
  52830000    4
  52840000    2
  52850000    3
  52860000    3
  52870000    3
  52880000    4
  52890000    3
  52900000    2
  52910000    3
  52920000    3
  52930000    3
  52940000    8
  52950000    2
  52960000    2
  52970000    3
  52980000    4
  52990000    2
  53000000    4
  53010000    3
  53020000    3
  53030000    3
  53040000    3
  53050000    3
  53060000    2
  53070000    3
  53080000    3
  53090000    3
  53100000    2
  53110000    2
  53120000    3
  53130000    2
  53140000    4
  53150000    5
  53160000    3
  53170000    3
  53180000    3
  53190000    3
  53200000    3
  53210000    3
  53220000    4
  53230000    5
  53240000    4
  53250000    3
  53260000    2
  53270000    3
  53280000    3
  53290000    3
  53300000    3
  53310000    4
  53320000    3
  53330000    4
  53340000    3
  53350000    2
  53360000    4
  53370000    4
  53380000    4
  53390000    2
  53400000    4
  53410000    2
  53420000    4
  53430000    3
  53440000    3
  53450000    3
  53460000    3
  53470000    3
  53480000    4
  53490000    2
  53500000    3
  53510000    3
  53520000    3
  53530000    4
  53540000    3
  53550000    5
  53560000    5
  53570000    5
  53580000    8
  53590000    3
  53600000    4
  53610000    3
  53620000    3
  53630000    3
  53640000    3
  53650000    3
  53660000    3
  53670000    3
  53680000    4
  53690000    4
  53700000    5
  53710000    4
  53720000    5
  53730000    3
  53740000    3
  53750000    2
  53760000    2
  53770000    4
  53780000    4
  53790000    3
  53800000    2
  53810000    3
  53820000    2
  53830000    4
  53840000    3
  53850000    3
  53860000    3
  53870000    3
  53880000    3
  53890000    3
  53900000    3
  53910000    3
  53920000    4
  53930000    3
  53940000    3
  53950000    2
  53960000    3
  53970000    3
  53980000    3
  53990000    3
  54000000    2
  54010000    6
  54020000    3
  54030000    3
  54040000    3
  54050000    3
  54060000    3
  54070000    3
  54080000    4
  54090000    7
  54100000    3
  54110000    3
  54120000    3
  54130000    2
  54140000    2
  54150000    3
  54160000    3
  54170000    5
  54180000    3
  54190000    2
  54200000    3
  54210000    2
  54220000    3
  54230000    4
  54240000    2
  54250000    3
  54260000    2
  54270000    3
  54280000    3
  54290000    3
  54300000    3
  54310000    3
  54320000    4
  54330000    5
  54340000    7
  54350000    5
  54360000    2
  54370000    4
  54380000    4
  54390000    3
  54400000    5
  54410000    3
  54420000    4
  54430000    3
  54440000    3
  54450000    3
  54460000    2
  54470000    2
  54480000    3
  54490000    3
  54500000    3
  54510000    3
  54520000    3
  54530000    2
  54540000    3
  54550000    3
  54560000    2
  54570000    4
  54580000    3
  54590000    3
  54600000    3
  54610000    4
  54620000    3
  54630000    3
  54640000    5
  54650000    3
  54660000    3
  54670000    2
  54680000    3
  54690000    3
  54700000    3
  54710000    2
  54720000    3
  54730000    6
  54740000    3
  54750000    3
  54760000    3
  54770000    4
  54780000    3
  54790000    5
  54800000    2
  54810000    3
  54820000    3
  54830000    3
  54840000    4
  54850000    4
  54860000    2
  54870000    4
  54880000    4
  54890000    4
  54900000    2
  54910000    5
  54920000    4
  54930000    5
  54940000    4
  54950000    2
  54960000    6
  54970000    3
  54980000    3
  54990000    5
  55000000    4
  55010000    5
  55020000    2
  55030000    5
  55040000    3
  55050000    5
  55060000    3
  55070000    4
  55080000    3
  55090000    3
  55100000    4
  55110000    9
  55120000    3
  55130000    4
  55140000    3
  55150000    5
  55160000    5
  55170000    9
  55180000    4
  55190000    4
  55200000    3
  55210000    6
  55220000    3
  55230000    5
  55240000    3
  55250000    6
  55260000   10
  55270000    5
  55280000    5
  55290000    3
  55300000    6
  55310000    6
  55320000    3
  55330000    3
  55340000    3
  55350000    5
  55360000    2
  55370000    5
  55380000    3
  55390000    4
  55400000    3
  55410000    3
  55420000    3
  55430000    2
  55440000    3
  55450000    3
  55460000    3
  55470000    2
  55480000    2
  55490000    3
  55500000    3
  55510000    3
  55520000    2
  55530000    3
  55540000    4
  55550000    3
  55560000    5
  55570000    3
  55580000    5
  55590000    3
  55600000    4
  55610000    3
  55620000    5
  55630000    5
  55640000    3
  55650000    3
  55660000    2
  55670000    2
  55680000    3
  55690000    8
  55700000    3
  55710000    2
  55720000    3
  55730000    3
  55740000    3
  55750000    2
  55760000    4
  55770000    3
  55780000    5
  55790000    3
  55800000    4
  55810000    6
  55820000    2
  55830000    2
  55840000    3
  55850000    4
  55860000    3
  55870000    5
  55880000    3
  55890000    2
  55900000    3
  55910000    3
  55920000    3
  55930000    3
  55940000    3
  55950000    4
  55960000    3
  55970000    3
  55980000    3
  55990000    3
  56000000    4
  56010000    5
  56020000    3
  56030000    3
  56040000    3
  56050000    3
  56060000    5
  56070000    3
  56080000    3
  56090000    3
  56100000    3
  56110000    4
  56120000    3
  56130000    4
  56140000    3
  56150000    3
  56160000    3
  56170000    3
  56180000    3
  56190000    2
  56200000    4
  56210000    2
  56220000    3
  56230000    3
  56240000    3
  56250000    5
  56260000    5
  56270000    3
  56280000    3
  56290000    2
  56300000    4
  56310000    2
  56320000    3
  56330000    3
  56340000    3
  56350000    2
  56360000    3
  56370000    4
  56380000    3
  56390000    3
  56400000    3
  56410000    3
  56420000    2
  56430000    3
  56440000    2
  56450000    3
  56460000    4
  56470000    3
  56480000    3
  56490000    4
  56500000    4
  56510000    4
  56520000    3
  56530000    2
  56540000    3
  56550000    3
  56560000    2
  56570000    3
  56580000    3
  56590000    4
  56600000    3
  56610000    2
  56620000    3
  56630000    3
  56640000    3
  56650000    3
  56660000    4
  56670000    2
  56680000    4
  56690000    3
  56700000    4
  56710000    3
  56720000    6
  56730000    3
  56740000    3
  56750000    3
  56760000    2
  56770000    5
  56780000    6
  56790000    4
  56800000    2
  56810000    2
  56820000    5
  56830000    3
  56840000    3
  56850000    2
  56860000    2
  56870000    3
  56880000    5
  56890000    3
  56900000    3
  56910000    3
  56920000    4
  56930000    3
  56940000    5
  56950000    5
  56960000    4
  56970000    3
  56980000    3
  56990000    3
  57000000    3
  57010000    4
  57020000    2
  57030000    3
  57040000    2
  57050000    2
  57060000    3
  57070000    3
  57080000    4
  57090000    3
  57100000    3
  57110000    5
  57120000    4
  57130000    4
  57140000    3
  57150000    4
  57160000    3
  57170000    3
  57180000    4
  57190000    3
  57200000    3
  57210000    3
  57220000    2
  57230000    4
  57240000    3
  57250000    4
  57260000    4
  57270000    3
  57280000    3
  57290000    5
  57300000    6
  57310000   10
  57320000    4
  57330000    4
  57340000    3
  57350000    5
  57360000    3
  57370000    4
  57380000    4
  57390000    3
  57400000    2
  57410000    3
  57420000    2
  57430000    5
  57440000    4
  57450000    3
  57460000    3
  57470000    3
  57480000    4
  57490000    3
  57500000    5
  57510000    5
  57520000    3
  57530000    4
  57540000    3
  57550000    3
  57560000    5
  57570000    6
  57580000    2
  57590000    3
  57600000    4
  57610000    5
  57620000    4
  57630000    4
  57640000    3
  57650000    4
  57660000    2
  57670000    3
  57680000    3
  57690000    3
  57700000    2
  57710000    3
  57720000    6
  57730000    4
  57740000    3
  57750000    4
  57760000    3
  57770000    2
  57780000    3
  57790000    3
  57800000    3
  57810000    3
  57820000    6
  57830000    3
  57840000    3
  57850000    5
  57860000    3
  57870000    2
  57880000    2
  57890000    5
  57900000    2
  57910000    3
  57920000    5
  57930000    2
  57940000    3
  57950000    3
  57960000    3
  57970000    5
  57980000    3
  57990000    4
  58000000    2
  58010000    3
  58020000    2
  58030000    9
  58040000    5
  58050000    3
  58060000    2
  58070000    3
  58080000    6
  58090000    4
  58100000    4
  58110000    8
  58120000    2
  58130000    5
  58140000    3
  58150000    4
  58160000    4
  58170000    4
  58180000    3
  58190000    2
  58200000    3
  58210000    4
  58220000    7
  58230000    4
  58240000    3
  58250000    2
  58260000    3
  58270000    5
  58280000    4
  58290000    5
  58300000    2
  58310000    3
  58320000    4
  58330000    3
  58340000    9
  58350000    4
  58360000    5
  58370000    3
  58380000    3
  58390000    4
  58400000    4
  58410000    3
  58420000    3
  58430000    3
  58440000    3
  58450000    5
  58460000    2
  58470000    2
  58480000    3
  58490000    5
  58500000    2
  58510000    3
  58520000    3
  58530000    2
  58540000    3
  58550000    3
  58560000    3
  58570000    3
  58580000    3
  58590000    6
  58600000    2
  58610000    3
  58620000    3
  58630000    3
  58640000    4
  58650000    4
  58660000    3
  58670000    4
  58680000    2
  58690000    3
  58700000    3
  58710000    4
  58720000    3
  58730000    4
  58740000    2
  58750000    2
  58760000    4
  58770000    2
  58780000    4
  58790000    3
  58800000    2
  58810000    3
  58820000    3
  58830000    2
  58840000    2
  58850000    4
  58860000    3
  58870000    3
  58880000    3
  58890000    3
  58900000    3
  58910000    3
  58920000    3
  58930000    4
  58940000    3
  58950000    3
  58960000    3
  58970000    4
  58980000    3
  58990000    3
  59000000    3
  59010000    2
  59020000    3
  59030000    4
  59040000    2
  59050000    3
  59060000    3
  59070000    3
  59080000    4
  59090000    3
  59100000    5
  59110000    4
  59120000    3
  59130000    3
  59140000    3
  59150000    4
  59160000    2
  59170000    3
  59180000    4
  59190000    3
  59200000    9
  59210000    3
  59220000    3
  59230000    2
  59240000    4
  59250000    4
  59260000    3
  59270000    3
  59280000    3
  59290000    3
  59300000    3
  59310000    4
  59320000    2
  59330000    3
  59340000    3
  59350000    2
  59360000    4
  59370000    2
  59380000    3
  59390000    4
  59400000    2
  59410000    5
  59420000    4
  59430000    2
  59440000    4
  59450000    6
  59460000    4
  59470000    2
  59480000    3
  59490000    3
  59500000    3
  59510000    4
  59520000    4
  59530000    3
  59540000    4
  59550000    4
  59560000    3
  59570000    2
  59580000    3
  59590000    4
  59600000    5
  59610000    3
  59620000    4
  59630000    3
  59640000    3
  59650000    4
  59660000    2
  59670000    3
  59680000    3
  59690000    3
  59700000    5
  59710000    3
  59720000    2
  59730000    3
  59740000    3
  59750000    3
  59760000    3
  59770000    4
  59780000    4
  59790000    3
  59800000    3
  59810000    3
  59820000    3
  59830000    2
  59840000    3
  59850000    3
  59860000    3
  59870000    3
  59880000    3
  59890000    3
  59900000    5
  59910000    5
  59920000    3
  59930000    3
  59940000    4
  59950000    4
  59960000    7
  59970000    2
  59980000    3
  59990000    3
  60000000    2
  60010000    2
  60020000    5
  60030000    3
  60040000    4
  60050000    3
  60060000    5
  60070000    3
  60080000    4
  60090000    3
  60100000    4
  60110000    3
  60120000    2
  60130000    4
  60140000    3
  60150000    3
  60160000    3
  60170000    3
  60180000    4
  60190000    3
  60200000    3
  60210000    2
  60220000    2
  60230000    3
  60240000    3
  60250000    2
  60260000    3
  60270000    3
  60280000    3
  60290000    3
  60300000    4
  60310000    3
  60320000    3
  60330000    3
  60340000    3
  60350000    3
  60360000    3
  60370000    3
  60380000    3
  60390000    3
  60400000    4
  60410000    3
  60420000    2
  60430000    3
  60440000    2
  60450000    3
  60460000    5
  60470000    2
  60480000    2
  60490000    3
  60500000    4
  60510000    5
  60520000    4
  60530000    5
  60540000    3
  60550000    2
  60560000    2
  60570000    5
  60580000    4
  60590000    2
  60600000    3
  60610000    3
  60620000    6
  60630000    2
  60640000    3
  60650000    6
  60660000   10
  60670000    2
  60680000    3
  60690000    4
  60700000    5
  60710000    3
  60720000    5
  60730000    4
  60740000    3
  60750000    5
  60760000    3
  60770000    4
  60780000    4
  60790000    3
  60800000    4
  60810000    3
  60820000    3
  60830000    4
  60840000    2
  60850000    3
  60860000    3
  60870000    4
  60880000    3
  60890000    3
  60900000    2
  60910000    2
  60920000    3
  60930000    3
  60940000    5
  60950000    2
  60960000    3
  60970000    3
  60980000    3
  60990000    8
  61000000    2
  61010000    3
  61020000    4
  61030000    5
  61040000    2
  61050000    4
  61060000    3
  61070000    5
  61080000    4
  61090000    3
  61100000    3
  61110000    4
  61120000    3
  61130000    2
  61140000    4
  61150000    5
  61160000    2
  61170000    3
  61180000    5
  61190000    4
  61200000    5
  61210000    4
  61220000    5
  61230000    3
  61240000    3
  61250000    2
  61260000    3
  61270000    5
  61280000    3
  61290000    3
  61300000    3
  61310000    3
  61320000    3
  61330000    2
  61340000    9
  61350000    3
  61360000    4
  61370000    4
  61380000    2
  61390000    3
  61400000    3
  61410000    4
  61420000    4
  61430000    3
  61440000    3
  61450000    5
  61460000    4
  61470000    3
  61480000    2
  61490000    2
  61500000    3
  61510000    4
  61520000    2
  61530000    2
  61540000    3
  61550000    3
  61560000    3
  61570000    3
  61580000    3
  61590000    3
  61600000    2
  61610000    2
  61620000    4
  61630000    3
  61640000    5
  61650000    3
  61660000    2
  61670000    3
  61680000    2
  61690000    3
  61700000    2
  61710000    3
  61720000    2
  61730000    3
  61740000    3
  61750000    3
  61760000    3
  61770000    3
  61780000    3
  61790000    3
  61800000    3
  61810000    3
  61820000    3
  61830000    3
  61840000    4
  61850000    4
  61860000    3
  61870000    4
  61880000    4
  61890000    3
  61900000    5
  61910000    3
  61920000    2
  61930000    3
  61940000    3
  61950000    3
  61960000    4
  61970000    3
  61980000    7
  61990000    6
  62000000    5
  62010000    3
  62020000    4
  62030000    6
  62040000    7
  62050000    2
  62060000    3
  62070000    3
  62080000    4
  62090000    3
  62100000    3
  62110000    6
  62120000    5
  62130000    5
  62140000    2
  62150000    2
  62160000    4
  62170000    3
  62180000    4
  62190000    5
  62200000    4
  62210000    2
  62220000    4
  62230000    3
  62240000    3
  62250000    2
  62260000    3
  62270000    4
  62280000    4
  62290000    2
  62300000    3
  62310000    3
  62320000    3
  62330000    3
  62340000    3
  62350000    3
  62360000    3
  62370000    4
  62380000    3
  62390000    3
  62400000    2
  62410000    3
  62420000    3
  62430000    4
  62440000    4
  62450000    5
  62460000    3
  62470000    3
  62480000    3
  62490000    2
  62500000    6
  62510000    3
  62520000    4
  62530000    2
  62540000    3
  62550000    3
  62560000    4
  62570000    3
  62580000    3
  62590000    3
  62600000    3
  62610000    2
  62620000    6
  62630000    3
  62640000    3
  62650000    3
  62660000    5
  62670000    3
  62680000    3
  62690000    3
  62700000    2
  62710000    5
  62720000    3
  62730000    3
  62740000    4
  62750000    3
  62760000    4
  62770000    3
  62780000    3
  62790000    3
  62800000    3
  62810000    3
  62820000    4
  62830000    9
  62840000    3
  62850000    3
  62860000    3
  62870000    3
  62880000    3
  62890000    2
  62900000    3
  62910000    3
  62920000    3
  62930000    2
  62940000    3
  62950000    4
  62960000    4
  62970000    3
  62980000    2
  62990000    3
  63000000    3
  63010000    3
  63020000    3
  63030000    2
  63040000    3
  63050000    5
  63060000    4
  63070000    3
  63080000    3
  63090000    2
  63100000    3
  63110000    3
  63120000    2
  63130000    3
  63140000    2
  63150000    4
  63160000    3
  63170000    3
  63180000    3
  63190000    3
  63200000    3
  63210000    3
  63220000    3
  63230000    6
  63240000    3
  63250000    3
  63260000    3
  63270000    4
  63280000    2
  63290000    2
  63300000    5
  63310000    5
  63320000    3
  63330000    3
  63340000    3
  63350000    4
  63360000    5
  63370000    3
  63380000    2
  63390000    2
  63400000    3
  63410000    3
  63420000    2
  63430000    3
  63440000    2
  63450000    3
  63460000    3
  63470000    3
  63480000    2
  63490000    2
  63500000    3
  63510000    3
  63520000    4
  63530000    3
  63540000    3
  63550000    3
  63560000    3
  63570000    3
  63580000    4
  63590000    3
  63600000    2
  63610000    3
  63620000    4
  63630000    4
  63640000    2
  63650000    3
  63660000    2
  63670000    3
  63680000    3
  63690000    3
  63700000    5
  63710000    4
  63720000    4
  63730000    4
  63740000    2
  63750000    3
  63760000    3
  63770000    3
  63780000    3
  63790000    3
  63800000    5
  63810000    2
  63820000    3
  63830000    2
  63840000    3
  63850000    4
  63860000    2
  63870000    3
  63880000    3
  63890000    2
  63900000    5
  63910000    7
  63920000    6
  63930000    4
  63940000    3
  63950000    2
  63960000    2
  63970000    3
  63980000    2
  63990000    4
  64000000    4
  64010000    7
  64020000    3
  64030000    3
  64040000    3
  64050000    3
  64060000    3
  64070000    3
  64080000    4
  64090000    3
  64100000    2
  64110000    3
  64120000    4
  64130000    3
  64140000    2
  64150000    2
  64160000    3
  64170000    6
  64180000    3
  64190000    2
  64200000    3
  64210000    3
  64220000    4
  64230000    3
  64240000    3
  64250000    4
  64260000    3
  64270000    5
  64280000    3
  64290000    3
  64300000    4
  64310000    2
  64320000    4
  64330000    2
  64340000    3
  64350000    2
  64360000    3
  64370000    3
  64380000    4
  64390000    4
  64400000    4
  64410000    3
  64420000   12
  64430000    8
  64440000    2
  64450000   10
  64460000    4
  64470000    9
  64480000    8
  64490000    7
  64500000   10
  64510000    2
  64520000    3
  64530000    3
  64540000    5
  64550000    3
  64560000    7
  64570000    3
  64580000    3
  64590000    4
  64600000    3
  64610000    3
  64620000    2
  64630000    3
  64640000    3
  64650000    5
  64660000    4
  64670000    4
  64680000    3
  64690000    3
  64700000    5
  64710000    3
  64720000    4
  64730000    3
  64740000    3
  64750000    4
  64760000    2
  64770000    5
  64780000    5
  64790000    3
  64800000    4
  64810000    3
  64820000    3
  64830000    2
  64840000    3
  64850000    6
  64860000    4
  64870000    3
  64880000    2
  64890000    5
  64900000    4
  64910000    4
  64920000    4
  64930000    6
  64940000    3
  64950000    2
  64960000    3
  64970000    3
  64980000    3
  64990000    3
  65000000    4
  65010000    3
  65020000    3
  65030000    5
  65040000    5
  65050000    3
  65060000    4
  65070000    5
  65080000    5
  65090000    3
  65100000    5
  65110000    3
  65120000    3
  65130000    5
  65140000    3
  65150000    3
  65160000    3
  65170000    2
  65180000    3
  65190000    3
  65200000    3
  65210000    3
  65220000    4
  65230000    3
  65240000    3
  65250000    4
  65260000    4
  65270000    6
  65280000    4
  65290000    2
  65300000    4
  65310000    4
  65320000    5
  65330000    2
  65340000    5
  65350000    3
  65360000    4
  65370000    3
  65380000    3
  65390000    3
  65400000    3
  65410000    2
  65420000    2
  65430000    4
  65440000    4
  65450000    3
  65460000    3
  65470000    3
  65480000    4
  65490000    3
  65500000    2
  65510000    4
  65520000    4
  65530000    5
  65540000    3
  65550000    3
  65560000    2
  65570000    3
  65580000    3
  65590000    5
  65600000    2
  65610000    4
  65620000    5
  65630000    3
  65640000    4
  65650000    2
  65660000    2
  65670000    3
  65680000    5
  65690000    3
  65700000    5
  65710000    3
  65720000    3
  65730000    3
  65740000    4
  65750000    4
  65760000    5
  65770000    4
  65780000    4
  65790000    5
  65800000    5
  65810000    3
  65820000    3
  65830000    3
  65840000    3
  65850000    3
  65860000    3
  65870000    2
  65880000    4
  65890000    3
  65900000    3
  65910000    3
  65920000    3
  65930000    4
  65940000    3
  65950000    3
  65960000    4
  65970000    4
  65980000    4
  65990000    4
  66000000    3
  66010000    3
  66020000    2
  66030000    3
  66040000    3
  66050000    4
  66060000    3
  66070000    8
  66080000    3
  66090000    3
  66100000    3
  66110000    3
  66120000    3
  66130000    5
  66140000    4
  66150000    3
  66160000    5
  66170000    3
  66180000    3
  66190000    4
  66200000    2
  66210000    2
  66220000    3
  66230000    3
  66240000    4
  66250000    3
  66260000    3
  66270000    3
  66280000    4
  66290000    5
  66300000    4
  66310000    2
  66320000    2
  66330000    2
  66340000    3
  66350000    3
  66360000    2
  66370000    3
  66380000    4
  66390000    2
  66400000    4
  66410000    4
  66420000    3
  66430000    2
  66440000    6
  66450000    3
  66460000    6
  66470000    3
  66480000    6
  66490000    3
  66500000    3
  66510000    3
  66520000    4
  66530000    6
  66540000    4
  66550000    3
  66560000    4
  66570000    5
  66580000    2
  66590000    3
  66600000    3
  66610000    3
  66620000    5
  66630000    3
  66640000    5
  66650000    4
  66660000    3
  66670000    3
  66680000    3
  66690000    3
  66700000    5
  66710000    5
  66720000    7
  66730000    5
  66740000    3
  66750000    3
  66760000    3
  66770000    4
  66780000    3
  66790000    3
  66800000    3
  66810000    3
  66820000    3
  66830000    3
  66840000    3
  66850000    3
  66860000    5
  66870000    3
  66880000    3
  66890000    3
  66900000    3
  66910000    3
  66920000    5
  66930000    9
  66940000    3
  66950000    3
  66960000    2
  66970000    5
  66980000    4
  66990000    3
  67000000    4
  67010000    2
  67020000    5
  67030000    5
  67040000    4
  67050000    3
  67060000    3
  67070000    3
  67080000    2
  67090000    4
  67100000    3
  67110000    3
  67120000    4
  67130000    3
  67140000    2
  67150000    3
  67160000    3
  67170000    4
  67180000    4
  67190000    4
  67200000    4
  67210000    2
  67220000    3
  67230000    4
  67240000    4
  67250000    5
  67260000    3
  67270000    4
  67280000    2
  67290000    3
  67300000    3
  67310000    2
  67320000    5
  67330000    5
  67340000    3
  67350000    2
  67360000    4
  67370000    3
  67380000    3
  67390000    3
  67400000    3
  67410000    3
  67420000    8
  67430000    3
  67440000    5
  67450000    3
  67460000    5
  67470000    4
  67480000    2
  67490000    2
  67500000    3
  67510000    3
  67520000    3
  67530000    5
  67540000    5
  67550000    4
  67560000    4
  67570000    4
  67580000    4
  67590000    3
  67600000    3
  67610000    3
  67620000    4
  67630000    3
  67640000    3
  67650000    3
  67660000    3
  67670000    6
  67680000    3
  67690000    4
  67700000    3
  67710000    2
  67720000    3
  67730000    3
  67740000    3
  67750000    3
  67760000    3
  67770000    3
  67780000    2
  67790000    2
  67800000    2
  67810000    3
  67820000    5
  67830000    2
  67840000    3
  67850000    3
  67860000    5
  67870000    6
  67880000    5
  67890000    3
  67900000    3
  67910000    3
  67920000    3
  67930000    3
  67940000    3
  67950000    4
  67960000    2
  67970000    3
  67980000    4
  67990000    3
  68000000    4
  68010000    3
  68020000    5
  68030000    2
  68040000    4
  68050000    5
  68060000    4
  68070000    4
  68080000    5
  68090000    3
  68100000    2
  68110000    4
  68120000    3
  68130000    5
  68140000    5
  68150000    3
  68160000    2
  68170000    2
  68180000    2
  68190000    3
  68200000    3
  68210000    2
  68220000    2
  68230000    3
  68240000    2
  68250000    3
  68260000    3
  68270000    3
  68280000    4
  68290000    3
  68300000    3
  68310000    3
  68320000    2
  68330000    3
  68340000    5
  68350000    4
  68360000    2
  68370000    3
  68380000    4
  68390000    3
  68400000    4
  68410000    4
  68420000    3
  68430000    3
  68440000    4
  68450000    3
  68460000    9
  68470000    5
  68480000    5
  68490000    5
  68500000    3
  68510000    4
  68520000    5
  68530000    5
  68540000    2
  68550000    5
  68560000    3
  68570000    3
  68580000    6
  68590000    3
  68600000    5
  68610000    7
  68620000    4
  68630000    2
  68640000    3
  68650000    3
  68660000    3
  68670000    4
  68680000    5
  68690000    4
  68700000    3
  68710000    5
  68720000    2
  68730000    3
  68740000    4
  68750000    4
  68760000    3
  68770000    4
  68780000    3
  68790000    3
  68800000    4
  68810000    4
  68820000    8
  68830000    3
  68840000    4
  68850000    3
  68860000    3
  68870000    7
  68880000    7
  68890000    7
  68900000    6
  68910000    3
  68920000    7
  68930000    8
  68940000    4
  68950000    3
  68960000    3
  68970000    6
  68980000    5
  68990000    4
  69000000    3
  69010000    3
  69020000    4
  69030000    2
  69040000    4
  69050000    3
  69060000    3
  69070000    3
  69080000    3
  69090000    2
  69100000    4
  69110000    2
  69120000    3
  69130000    3
  69140000    2
  69150000    3
  69160000    4
  69170000    3
  69180000    3
  69190000    3
  69200000    3
  69210000    2
  69220000    3
  69230000    4
  69240000    4
  69250000    5
  69260000    2
  69270000    3
  69280000    4
  69290000    3
  69300000    4
  69310000    4
  69320000    3
  69330000    3
  69340000    2
  69350000    2
  69360000    5
  69370000    4
  69380000    8
  69390000    4
  69400000    6
  69410000    7
  69420000    3
  69430000    3
  69440000    4
  69450000    3
  69460000    3
  69470000    2
  69480000    3
  69490000    3
  69500000    3
  69510000    3
  69520000    3
  69530000    7
  69540000    2
  69550000    9
  69560000    4
  69570000    3
  69580000    2
  69590000    6
  69600000    4
  69610000    4
  69620000    3
  69630000    5
  69640000    3
  69650000    2
  69660000    2
  69670000    2
  69680000    4
  69690000    3
  69700000    7
  69710000    9
  69720000    2
  69730000    4
  69740000    3
  69750000    6
  69760000    4
  69770000    6
  69780000    3
  69790000    4
  69800000    3
  69810000    3
  69820000    4
  69830000    2
  69840000    3
  69850000    3
  69860000    2
  69870000    2
  69880000    3
  69890000    4
  69900000    3
  69910000    2
  69920000    2
  69930000    3
  69940000    3
  69950000    4
  69960000    3
  69970000    5
  69980000    3
  69990000    3
  70000000    3
  70010000    3
  70020000    3
  70030000    2
  70040000    3
  70050000    2
  70060000    2
  70070000    3
  70080000    3
  70090000    4
  70100000    5
  70110000    3
  70120000    3
  70130000    4
  70140000    4
  70150000    3
  70160000    4
  70170000    4
  70180000    3
  70190000    3
  70200000    3
  70210000    2
  70220000    3
  70230000    3
  70240000    5
  70250000    3
  70260000    8
  70270000    3
  70280000    3
  70290000    5
  70300000    7
  70310000    3
  70320000    5
  70330000    4
  70340000    3
  70350000    3
  70360000    4
  70370000    6
  70380000    2
  70390000    2
  70400000    5
  70410000    4
  70420000    2
  70430000    3
  70440000    3
  70450000    5
  70460000    3
  70470000    4
  70480000    3
  70490000    5
  70500000    5
  70510000    4
  70520000    5
  70530000    3
  70540000    4
  70550000    5
  70560000    3
  70570000    3
  70580000    4
  70590000    2
  70600000    3
  70610000    3
  70620000    3
  70630000    4
  70640000    3
  70650000    4
  70660000    4
  70670000    3
  70680000    3
  70690000    7
  70700000    4
  70710000    3
  70720000    3
  70730000    3
  70740000    3
  70750000    3
  70760000    4
  70770000    2
  70780000    3
  70790000    3
  70800000    2
  70810000    3
  70820000    3
  70830000    2
  70840000    4
  70850000    4
  70860000    2
  70870000    5
  70880000    5
  70890000    3
  70900000    4
  70910000    5
  70920000    3
  70930000    3
  70940000    3
  70950000    4
  70960000    5
  70970000    4
  70980000    4
  70990000    5
  71000000    4
  71010000    3
  71020000    4
  71030000    2
  71040000    2
  71050000    3
  71060000    3
  71070000    2
  71080000    4
  71090000    4
  71100000    7
  71110000    4
  71120000    3
  71130000    3
  71140000   14
  71150000    3
  71160000    4
  71170000    3
  71180000    3
  71190000    3
  71200000    3
  71210000    5
  71220000    3
  71230000    3
  71240000    3
  71250000    2
  71260000    4
  71270000    4
  71280000    3
  71290000    3
  71300000    3
  71310000    4
  71320000    3
  71330000    5
  71340000    5
  71350000    5
  71360000    7
  71370000    6
  71380000    3
  71390000    3
  71400000    3
  71410000    7
  71420000    8
  71430000    2
  71440000    5
  71450000    3
  71460000    4
  71470000    3
  71480000    3
  71490000    3
  71500000    4
  71510000    3
  71520000    2
  71530000    3
  71540000    5
  71550000    4
  71560000    4
  71570000    2
  71580000    3
  71590000    3
  71600000    2
  71610000    3
  71620000    2
  71630000    4
  71640000    3
  71650000    4
  71660000    3
  71670000    2
  71680000    2
  71690000    3
  71700000    2
  71710000    4
  71720000    3
  71730000    2
  71740000    3
  71750000    5
  71760000    4
  71770000    4
  71780000    5
  71790000    2
  71800000    6
  71810000    4
  71820000    3
  71830000    3
  71840000    3
  71850000    3
  71860000    3
  71870000    3
  71880000    3
  71890000    2
  71900000    2
  71910000    2
  71920000    3
  71930000    3
  71940000    3
  71950000    3
  71960000    3
  71970000    3
  71980000    4
  71990000    4
  72000000    3
  72010000    2
  72020000    2
  72030000    5
  72040000    3
  72050000    3
  72060000    3
  72070000    3
  72080000    3
  72090000    3
  72100000    4
  72110000    3
  72120000    6
  72130000    9
  72140000    4
  72150000    2
  72160000    2
  72170000    3
  72180000    4
  72190000    3
  72200000    3
  72210000    8
  72220000    3
  72230000    4
  72240000    4
  72250000    3
  72260000    5
  72270000    5
  72280000    4
  72290000    3
  72300000    5
  72310000    2
  72320000    4
  72330000    3
  72340000    2
  72350000    3
  72360000    4
  72370000    3
  72380000    3
  72390000    4
  72400000    4
  72410000    4
  72420000    2
  72430000    3
  72440000    3
  72450000    4
  72460000    4
  72470000    2
  72480000    5
  72490000    4
  72500000    3
  72510000    4
  72520000    3
  72530000    5
  72540000    3
  72550000    4
  72560000    3
  72570000    3
  72580000    2
  72590000    3
  72600000    5
  72610000    2
  72620000    4
  72630000    2
  72640000    3
  72650000    3
  72660000    4
  72670000    3
  72680000    3
  72690000    3
  72700000    6
  72710000    3
  72720000    6
  72730000    3
  72740000    3
  72750000    5
  72760000    3
  72770000    3
  72780000    3
  72790000    5
  72800000    3
  72810000    4
  72820000    4
  72830000    3
  72840000    3
  72850000    3
  72860000    2
  72870000    5
  72880000    3
  72890000    3
  72900000    3
  72910000    2
  72920000    3
  72930000    3
  72940000    3
  72950000    4
  72960000    3
  72970000    3
  72980000    4
  72990000    2
  73000000    3
  73010000    2
  73020000    3
  73030000    4
  73040000    4
  73050000    7
  73060000    3
  73070000    3
  73080000    3
  73090000    9
  73100000    3
  73110000    5
  73120000    3
  73130000    3
  73140000    4
  73150000    3
  73160000    3
  73170000    3
  73180000    3
  73190000    5
  73200000    3
  73210000    3
  73220000    4
  73230000    5
  73240000    3
  73250000    3
  73260000    3
  73270000    3
  73280000    4
  73290000    3
  73300000    4
  73310000    3
  73320000    2
  73330000    2
  73340000    3
  73350000    5
  73360000    4
  73370000    3
  73380000    4
  73390000    3
  73400000    3
  73410000    4
  73420000    3
  73430000    3
  73440000    3
  73450000    4
  73460000    2
  73470000    3
  73480000    3
  73490000    3
  73500000    3
  73510000    3
  73520000    3
  73530000    3
  73540000    3
  73550000    2
  73560000    5
  73570000    2
  73580000    3
  73590000    2
  73600000    3
  73610000    4
  73620000    3
  73630000    2
  73640000    4
  73650000    3
  73660000    2
  73670000    2
  73680000    3
  73690000    2
  73700000    2
  73710000    4
  73720000    2
  73730000    3
  73740000    3
  73750000    3
  73760000    3
  73770000    5
  73780000    3
  73790000    3
  73800000    3
  73810000    4
  73820000    3
  73830000    3
  73840000    4
  73850000    3
  73860000    2
  73870000    4
  73880000    3
  73890000    4
  73900000    3
  73910000    3
  73920000    3
  73930000    3
  73940000    4
  73950000    5
  73960000    4
  73970000    3
  73980000    4
  73990000    3
  74000000    4
  74010000    4
  74020000    3
  74030000    5
  74040000    3
  74050000    3
  74060000    2
  74070000    3
  74080000    4
  74090000    3
  74100000    2
  74110000    3
  74120000    3
  74130000    4
  74140000    3
  74150000    3
  74160000    3
  74170000    3
  74180000    3
  74190000    4
  74200000    3
  74210000    3
  74220000    3
  74230000    3
  74240000    4
  74250000    4
  74260000    4
  74270000    4
  74280000    8
  74290000    4
  74300000    5
  74310000    3
  74320000    5
  74330000    3
  74340000    3
  74350000    3
  74360000    3
  74370000    3
  74380000    3
  74390000    4
  74400000    3
  74410000    4
  74420000    3
  74430000    3
  74440000    8
  74450000    2
  74460000    7
  74470000    3
  74480000    3
  74490000    3
  74500000    3
  74510000    4
  74520000    3
  74530000    3
  74540000    2
  74550000    4
  74560000    4
  74570000    3
  74580000    5
  74590000    2
  74600000    2
  74610000    3
  74620000    2
  74630000    3
  74640000    4
  74650000    3
  74660000    3
  74670000    3
  74680000    4
  74690000    3
  74700000    3
  74710000    3
  74720000    3
  74730000    3
  74740000    3
  74750000    3
  74760000    3
  74770000    3
  74780000    3
  74790000    3
  74800000    2
  74810000    4
  74820000    3
  74830000    3
  74840000    3
  74850000    4
  74860000    2
  74870000    4
  74880000    5
  74890000    2
  74900000    4
  74910000    2
  74920000    3
  74930000    3
  74940000    3
  74950000    3
  74960000    3
  74970000    3
  74980000   11
  74990000    5
  75000000    3
  75010000    3
  75020000    3
  75030000    3
  75040000    4
  75050000    2
  75060000    3
  75070000    4
  75080000    5
  75090000    3
  75100000    3
  75110000    6
  75120000    3
  75130000    5
  75140000    3
  75150000    2
  75160000    3
  75170000    2
  75180000    5
  75190000    2
  75200000    9
  75210000    3
  75220000    3
  75230000    3
  75240000    4
  75250000    4
  75260000    4
  75270000    5
  75280000    2
  75290000    2
  75300000    4
  75310000    3
  75320000    3
  75330000    3
  75340000    5
  75350000    6
  75360000    6
  75370000    3
  75380000    3
  75390000    3
  75400000    3
  75410000    3
  75420000    4
  75430000    3
  75440000    3
  75450000    3
  75460000    4
  75470000    2
  75480000    4
  75490000    3
  75500000    5
  75510000    3
  75520000    3
  75530000    3
  75540000    8
  75550000    3
  75560000    2
  75570000    3
  75580000    3
  75590000    3
  75600000    3
  75610000    3
  75620000    4
  75630000    3
  75640000    4
  75650000    4
  75660000    4
  75670000    3
  75680000    8
  75690000    6
  75700000    2
  75710000    3
  75720000    4
  75730000    3
  75740000    4
  75750000    8
  75760000    3
  75770000    5
  75780000    4
  75790000    6
  75800000    3
  75810000    2
  75820000    3
  75830000    4
  75840000    4
  75850000    3
  75860000    4
  75870000    3
  75880000    3
  75890000    2
  75900000    3
  75910000    2
  75920000    3
  75930000    3
  75940000    4
  75950000    3
  75960000    4
  75970000    2
  75980000    4
  75990000    3
  76000000    3
  76010000    3
  76020000    3
  76030000    4
  76040000    3
  76050000    3
  76060000    3
  76070000    5
  76080000    3
  76090000    3
  76100000    2
  76110000    3
  76120000    3
  76130000    4
  76140000    2
  76150000    3
  76160000    2
  76170000    4
  76180000    3
  76190000    3
  76200000    6
  76210000    3
  76220000    4
  76230000    4
  76240000    2
  76250000    3
  76260000    3
  76270000    5
  76280000    4
  76290000    4
  76300000    3
  76310000    3
  76320000    4
  76330000    3
  76340000    5
  76350000    2
  76360000    8
  76370000    4
  76380000    3
  76390000    3
  76400000    2
  76410000    2
  76420000    4
  76430000    3
  76440000    5
  76450000    3
  76460000    3
  76470000    3
  76480000    3
  76490000    3
  76500000    2
  76510000    3
  76520000    4
  76530000    3
  76540000    3
  76550000    2
  76560000    2
  76570000    3
  76580000    2
  76590000    2
  76600000    5
  76610000    3
  76620000    3
  76630000    2
  76640000    2
  76650000    5
  76660000    3
  76670000    4
  76680000    3
  76690000    2
  76700000    3
  76710000    3
  76720000    4
  76730000    3
  76740000    3
  76750000    3
  76760000    2
  76770000    3
  76780000    5
  76790000    2
  76800000    2
  76810000    3
  76820000    4
  76830000    4
  76840000    3
  76850000    3
  76860000    3
  76870000    4
  76880000    4
  76890000    3
  76900000    2
  76910000    2
  76920000    3
  76930000    3
  76940000    2
  76950000    4
  76960000    2
  76970000    4
  76980000    3
  76990000    3
  77000000    2
  77010000    3
  77020000    5
  77030000    3
  77040000    7
  77050000    3
  77060000    2
  77070000    2
  77080000    3
  77090000    3
  77100000    2
  77110000    2
  77120000    3
  77130000    2
  77140000    3
  77150000    3
  77160000    3
  77170000    2
  77180000    3
  77190000    4
  77200000    7
  77210000    3
  77220000    3
  77230000    2
  77240000    3
  77250000    3
  77260000    3
  77270000    4
  77280000    3
  77290000    3
  77300000    4
  77310000    3
  77320000    2
  77330000    3
  77340000    3
  77350000    3
  77360000    3
  77370000    4
  77380000    3
  77390000    4
  77400000    5
  77410000    3
  77420000    2
  77430000    4
  77440000    2
  77450000    3
  77460000    3
  77470000    2
  77480000    3
  77490000    4
  77500000    3
  77510000    3
  77520000    2
  77530000    3
  77540000    3
  77550000    2
  77560000    3
  77570000    3
  77580000    5
  77590000    2
  77600000    3
  77610000    3
  77620000    3
  77630000    3
  77640000    5
  77650000    3
  77660000    6
  77670000    3
  77680000    3
  77690000    4
  77700000    2
  77710000    4
  77720000    4
  77730000    3
  77740000    3
  77750000    6
  77760000    3
  77770000    3
  77780000    3
  77790000    4
  77800000    3
  77810000    2
  77820000    3
  77830000    2
  77840000    4
  77850000    7
  77860000    4
  77870000    5
  77880000    4
  77890000    5
  77900000    3
  77910000    5
  77920000    5
  77930000    3
  77940000    3
  77950000    3
  77960000    4
  77970000    5
  77980000    3
  77990000    3
  78000000    4
  78010000    3
  78020000    3
  78030000    2
  78040000    4
  78050000    3
  78060000    3
  78070000    3
  78080000    3
  78090000    4
  78100000    3
  78110000    5
  78120000    3
  78130000    3
  78140000    4
  78150000    2
  78160000    2
  78170000    2
  78180000    3
  78190000    3
  78200000    3
  78210000    4
  78220000    4
  78230000    3
  78240000    3
  78250000    4
  78260000    3
  78270000    3
  78280000    4
  78290000    3
  78300000    3
  78310000    3
  78320000    3
  78330000    2
  78340000    2
  78350000    2
  78360000    3
  78370000    5
  78380000    3
  78390000    3
  78400000    3
  78410000    3
  78420000    4
  78430000    3
  78440000    4
  78450000    3
  78460000    3
  78470000    2
  78480000    2
  78490000    4
  78500000    3
  78510000    3
  78520000    3
  78530000    4
  78540000    2
  78550000    3
  78560000    3
  78570000    3
  78580000    3
  78590000    3
  78600000    4
  78610000    3
  78620000    4
  78630000    2
  78640000    3
  78650000    2
  78660000    4
  78670000    3
  78680000    2
  78690000    2
  78700000    3
  78710000    3
  78720000    5
  78730000    3
  78740000    3
  78750000    3
  78760000    3
  78770000    2
  78780000    3
  78790000    3
  78800000    3
  78810000    3
  78820000    2
  78830000    2
  78840000    3
  78850000    3
  78860000    4
  78870000    3
  78880000    2
  78890000    3
  78900000    3
  78910000    4
  78920000    4
  78930000    2
  78940000    3
  78950000    2
  78960000    4
  78970000    3
  78980000    2
  78990000    4
  79000000    2
  79010000    3
  79020000    4
  79030000    3
  79040000    6
  79050000    3
  79060000    3
  79070000    4
  79080000    4
  79090000    3
  79100000    2
  79110000    4
  79120000    4
  79130000    3
  79140000    3
  79150000    3
  79160000    2
  79170000    3
  79180000    2
  79190000    3
  79200000    3
  79210000    3
  79220000    3
  79230000    3
  79240000    3
  79250000    2
  79260000    2
  79270000    4
  79280000    5
  79290000    3
  79300000    4
  79310000    3
  79320000    3
  79330000    3
  79340000    3
  79350000    3
  79360000    3
  79370000    3
  79380000    3
  79390000    3
  79400000    2
  79410000    2
  79420000    4
  79430000    3
  79440000    3
  79450000    3
  79460000    3
  79470000    3
  79480000    3
  79490000    3
  79500000    3
  79510000    3
  79520000    3
  79530000    3
  79540000    3
  79550000    3
  79560000    3
  79570000    3
  79580000    2
  79590000    4
  79600000    3
  79610000    4
  79620000    3
  79630000    3
  79640000    2
  79650000    3
  79660000    3
  79670000    3
  79680000    2
  79690000    4
  79700000    3
  79710000    3
  79720000    3
  79730000    3
  79740000    3
  79750000    3
  79760000    5
  79770000    3
  79780000   10
  79790000    2
  79800000    4
  79810000    4
  79820000    2
  79830000    3
  79840000    3
  79850000    5
  79860000    4
  79870000    3
  79880000    3
  79890000    2
  79900000    3
  79910000    5
  79920000    7
  79930000    3
  79940000    2
  79950000    2
  79960000    3
  79970000    4
  79980000    2
  79990000    3
  80000000    4
  80010000    5
  80020000    5
  80030000    4
  80040000    4
  80050000    4
  80060000    3
  80070000    4
  80080000    3
  80090000    3
  80100000    3
  80110000    3
  80120000    3
  80130000    3
  80140000    6
  80150000    3
  80160000    7
  80170000    4
  80180000    4
  80190000    3
  80200000    4
  80210000    3
  80220000    3
  80230000    3
  80240000    3
  80250000    3
  80260000    3
  80270000    5
  80280000    4
  80290000    4
  80300000    2
  80310000    3
  80320000    4
  80330000    3
  80340000    3
  80350000    3
  80360000    2
  80370000    3
  80380000    3
  80390000    3
  80400000    3
  80410000    3
  80420000    3
  80430000    3
  80440000    3
  80450000    3
  80460000    2
  80470000    3
  80480000    2
  80490000    3
  80500000    4
  80510000    4
  80520000    5
  80530000    3
  80540000    3
  80550000    2
  80560000    4
  80570000    4
  80580000    4
  80590000    6
  80600000    4
  80610000    7
  80620000    2
  80630000    4
  80640000    4
  80650000    2
  80660000    3
  80670000    6
  80680000    4
  80690000    3
  80700000    6
  80710000    4
  80720000    3
  80730000    3
  80740000    5
  80750000    3
  80760000    3
  80770000    6
  80780000    4
  80790000    3
  80800000    2
  80810000    6
  80820000    5
  80830000    8
  80840000    2
  80850000    2
  80860000    4
  80870000    3
  80880000    3
  80890000    4
  80900000    3
  80910000    3
  80920000    4
  80930000    3
  80940000    4
  80950000    3
  80960000    4
  80970000    5
  80980000    5
  80990000    4
  81000000    3
  81010000    2
  81020000    3
  81030000    6
  81040000    3
  81050000    2
  81060000    3
  81070000    5
  81080000    4
  81090000    3
  81100000    5
  81110000    3
  81120000    3
  81130000    2
  81140000    4
  81150000    3
  81160000    3
  81170000    2
  81180000    4
  81190000    4
  81200000    3
  81210000    2
  81220000    6
  81230000    4
  81240000    3
  81250000    3
  81260000    4
  81270000    3
  81280000    8
  81290000    4
  81300000    6
  81310000    9
  81320000    2
  81330000    2
  81340000    2
  81350000    3
  81360000    3
  81370000    2
  81380000    6
  81390000    4
  81400000    3
  81410000    5
  81420000    3
  81430000    3
  81440000    4
  81450000    5
  81460000    3
  81470000    3
  81480000    3
  81490000    3
  81500000    3
  81510000    4
  81520000    4
  81530000    7
  81540000    2
  81550000    4
  81560000    3
  81570000    4
  81580000    3
  81590000    2
  81600000    3
  81610000    2
  81620000    3
  81630000    3
  81640000    4
  81650000    2
  81660000    3
  81670000    3
  81680000    2
  81690000    4
  81700000    3
  81710000    3
  81720000    3
  81730000    3
  81740000    3
  81750000    4
  81760000    3
  81770000    3
  81780000    5
  81790000    2
  81800000    2
  81810000    3
  81820000    4
  81830000    4
  81840000    4
  81850000    3
  81860000    3
  81870000   10
  81880000    2
  81890000    5
  81900000    2
  81910000    2
  81920000    2
  81930000    4
  81940000    3
  81950000    4
  81960000    3
  81970000    3
  81980000    3
  81990000   12
  82000000    2
  82010000    3
  82020000    3
  82030000    3
  82040000    3
  82050000    3
  82060000    4
  82070000    2
  82080000    3
  82090000    3
  82100000    3
  82110000    2
  82120000    3
  82130000    3
  82140000    2
  82150000    3
  82160000    3
  82170000    2
  82180000    2
  82190000    3
  82200000    3
  82210000    3
  82220000    4
  82230000    5
  82240000    2
  82250000    4
  82260000    3
  82270000    2
  82280000    3
  82290000    7
  82300000    5
  82310000    4
  82320000    3
  82330000    5
  82340000    4
  82350000    8
  82360000    4
  82370000    5
  82380000    2
  82390000    3
  82400000    5
  82410000    3
  82420000    3
  82430000    3
  82440000    4
  82450000    3
  82460000    3
  82470000    3
  82480000    4
  82490000    3
  82500000    3
  82510000    3
  82520000    3
  82530000    2
  82540000    4
  82550000    3
  82560000    2
  82570000    4
  82580000    3
  82590000    3
  82600000    3
  82610000    3
  82620000    3
  82630000    4
  82640000    2
  82650000    3
  82660000    2
  82670000    4
  82680000    3
  82690000    5
  82700000    5
  82710000    4
  82720000    4
  82730000    3
  82740000    3
  82750000    3
  82760000    2
  82770000    4
  82780000    2
  82790000    3
  82800000    8
  82810000    4
  82820000    4
  82830000    2
  82840000    3
  82850000    2
  82860000    3
  82870000    3
  82880000    4
  82890000    4
  82900000    4
  82910000    2
  82920000    3
  82930000    6
  82940000    7
  82950000    5
  82960000    3
  82970000    3
  82980000    4
  82990000    4
  83000000    2
  83010000    2
  83020000    4
  83030000    9
  83040000    2
  83050000    3
  83060000    7
  83070000    4
  83080000    3
  83090000    2
  83100000    4
  83110000    3
  83120000    6
  83130000    3
  83140000    3
  83150000    4
  83160000    3
  83170000    4
  83180000    4
  83190000    4
  83200000    3
  83210000    3
  83220000    8
  83230000    3
  83240000    3
  83250000    4
  83260000    4
  83270000    3
  83280000    5
  83290000    3
  83300000    2
  83310000    4
  83320000    3
  83330000    2
  83340000    3
  83350000    3
  83360000    3
  83370000    3
  83380000    3
  83390000    3
  83400000    3
  83410000    3
  83420000    3
  83430000    3
  83440000    3
  83450000    3
  83460000    3
  83470000    3
  83480000    2
  83490000    2
  83500000    4
  83510000    3
  83520000    5
  83530000    3
  83540000    3
  83550000    3
  83560000    3
  83570000    3
  83580000    3
  83590000    4
  83600000    3
  83610000    4
  83620000    2
  83630000    3
  83640000    3
  83650000    3
  83660000    2
  83670000    3
  83680000    3
  83690000    2
  83700000    4
  83710000    3
  83720000    4
  83730000    3
  83740000    3
  83750000    4
  83760000    4
  83770000    3
  83780000    4
  83790000    4
  83800000    3
  83810000    2
  83820000    3
  83830000    3
  83840000    4
  83850000    3
  83860000    4
  83870000    4
  83880000    3
  83890000    3
  83900000    3
  83910000    2
  83920000    4
  83930000    5
  83940000    3
  83950000    4
  83960000    4
  83970000    2
  83980000    3
  83990000    2
  84000000    3
  84010000    3
  84020000    3
  84030000    8
  84040000    6
  84050000    4
  84060000    3
  84070000    4
  84080000    3
  84090000    3
  84100000    3
  84110000    7
  84120000    4
  84130000    3
  84140000    7
  84150000    4
  84160000    3
  84170000    7
  84180000    4
  84190000    4
  84200000    5
  84210000    3
  84220000    2
  84230000    3
  84240000    3
  84250000    3
  84260000    3
  84270000    3
  84280000    2
  84290000    2
  84300000    3
  84310000    5
  84320000    3
  84330000    3
  84340000    3
  84350000    3
  84360000    3
  84370000    3
  84380000    3
  84390000    4
  84400000    3
  84410000    2
  84420000    3
  84430000    3
  84440000    3
  84450000    3
  84460000    4
  84470000    3
  84480000    3
  84490000    3
  84500000    2
  84510000    3
  84520000    3
  84530000    3
  84540000    5
  84550000    3
  84560000    6
  84570000    4
  84580000    2
  84590000    2
  84600000    4
  84610000    3
  84620000    4
  84630000    3
  84640000    3
  84650000    3
  84660000    2
  84670000    3
  84680000    5
  84690000    3
  84700000    3
  84710000    3
  84720000    2
  84730000    3
  84740000    2
  84750000    2
  84760000    2
  84770000    3
  84780000    3
  84790000    3
  84800000    2
  84810000    4
  84820000    3
  84830000    4
  84840000    3
  84850000    6
  84860000    3
  84870000    6
  84880000    3
  84890000    2
  84900000    7
  84910000    5
  84920000    5
  84930000    3
  84940000    3
  84950000    3
  84960000    3
  84970000    3
  84980000    4
  84990000    4
  85000000    3
  85010000    4
  85020000    3
  85030000    4
  85040000    3
  85050000    4
  85060000    2
  85070000    3
  85080000    3
  85090000    3
  85100000    3
  85110000    3
  85120000    2
  85130000    4
  85140000    3
  85150000    3
  85160000    3
  85170000    4
  85180000    2
  85190000    5
  85200000    4
  85210000    3
  85220000    4
  85230000    2
  85240000    3
  85250000    3
  85260000    5
  85270000    3
  85280000    3
  85290000    2
  85300000    4
  85310000    4
  85320000    3
  85330000    2
  85340000    3
  85350000    2
  85360000    3
  85370000    3
  85380000    5
  85390000    3
  85400000    3
  85410000    4
  85420000    3
  85430000    3
  85440000    2
  85450000    3
  85460000    3
  85470000    2
  85480000    4
  85490000    2
  85500000    4
  85510000    2
  85520000    2
  85530000    4
  85540000    3
  85550000    2
  85560000    3
  85570000    3
  85580000    2
  85590000    4
  85600000    2
  85610000    3
  85620000    4
  85630000    4
  85640000    5
  85650000    4
  85660000    3
  85670000    3
  85680000    2
  85690000    3
  85700000    3
  85710000    3
  85720000    5
  85730000    3
  85740000    3
  85750000    5
  85760000    3
  85770000    5
  85780000    4
  85790000    3
  85800000    4
  85810000    3
  85820000    2
  85830000    3
  85840000    3
  85850000    3
  85860000    3
  85870000    5
  85880000    3
  85890000    3
  85900000    3
  85910000    3
  85920000    5
  85930000    3
  85940000    4
  85950000    3
  85960000    4
  85970000    3
  85980000    4
  85990000    3
  86000000    3
  86010000    3
  86020000    3
  86030000    4
  86040000    3
  86050000    2
  86060000    2
  86070000    3
  86080000    3
  86090000    3
  86100000    3
  86110000    5
  86120000    3
  86130000    3
  86140000    3
  86150000    2
  86160000    3
  86170000    5
  86180000    3
  86190000    3
  86200000    3
  86210000    3
  86220000    3
  86230000    3
  86240000    4
  86250000    3
  86260000    4
  86270000    3
  86280000    2
  86290000    3
  86300000    4
  86310000    4
  86320000    3
  86330000    6
  86340000    4
  86350000    2
  86360000    3
  86370000    4
  86380000    5
  86390000    2
  86400000    4
  86410000    5
  86420000    3
  86430000    3
  86440000    4
  86450000    5
  86460000    3
  86470000    6
  86480000    6
  86490000    6
  86500000    3
  86510000    2
  86520000    6
  86530000    3
  86540000    3
  86550000    3
  86560000    3
  86570000    3
  86580000    5
  86590000    3
  86600000    2
  86610000    3
  86620000    3
  86630000    2
  86640000    3
  86650000    3
  86660000    2
  86670000    3
  86680000    4
  86690000    3
  86700000    4
  86710000    3
  86720000    3
  86730000    3
  86740000    3
  86750000    3
  86760000    3
  86770000    2
  86780000    3
  86790000    3
  86800000    3
  86810000    3
  86820000    5
  86830000    2
  86840000    5
  86850000    4
  86860000    2
  86870000    8
  86880000    2
  86890000    3
  86900000    2
  86910000    3
  86920000    4
  86930000    3
  86940000    2
  86950000    3
  86960000    2
  86970000    3
  86980000    2
  86990000    2
  87000000    4
  87010000    4
  87020000    3
  87030000    4
  87040000    3
  87050000    3
  87060000    4
  87070000    3
  87080000    5
  87090000    5
  87100000    3
  87110000    2
  87120000    4
  87130000    3
  87140000    3
  87150000    4
  87160000    4
  87170000    4
  87180000    4
  87190000    4
  87200000    4
  87210000    3
  87220000    5
  87230000    3
  87240000    4
  87250000    3
  87260000    3
  87270000    3
  87280000    3
  87290000    3
  87300000    3
  87310000    3
  87320000    3
  87330000    4
  87340000    3
  87350000    2
  87360000    2
  87370000    5
  87380000    2
  87390000    3
  87400000    4
  87410000    6
  87420000    2
  87430000    2
  87440000    3
  87450000    6
  87460000    4
  87470000    4
  87480000    3
  87490000    3
  87500000    9
  87510000    8
  87520000    3
  87530000    6
  87540000    3
  87550000    5
  87560000    3
  87570000    6
  87580000    4
  87590000    3
  87600000    4
  87610000    3
  87620000    3
  87630000    3
  87640000    3
  87650000    3
  87660000    4
  87670000    2
  87680000    3
  87690000    4
  87700000    4
  87710000    3
  87720000    5
  87730000    8
  87740000    4
  87750000    3
  87760000    3
  87770000    4
  87780000    4
  87790000    3
  87800000    4
  87810000    4
  87820000    2
  87830000    3
  87840000    2
  87850000    5
  87860000    3
  87870000    2
  87880000    3
  87890000    3
  87900000    3
  87910000    3
  87920000    7
  87930000    3
  87940000    3
  87950000    3
  87960000    3
  87970000    2
  87980000    2
  87990000    3
  88000000    2
  88010000    3
  88020000    7
  88030000    3
  88040000    9
  88050000    3
  88060000    3
  88070000    4
  88080000    3
  88090000    4
  88100000    3
  88110000    3
  88120000    3
  88130000    3
  88140000    3
  88150000    5
  88160000    3
  88170000    3
  88180000    3
  88190000    7
  88200000    5
  88210000    2
  88220000    3
  88230000    3
  88240000    3
  88250000    4
  88260000    3
  88270000    4
  88280000    3
  88290000    3
  88300000    7
  88310000    5
  88320000    2
  88330000    3
  88340000    6
  88350000    2
  88360000    4
  88370000    2
  88380000    6
  88390000    5
  88400000    2
  88410000    4
  88420000    3
  88430000    3
  88440000    4
  88450000    2
  88460000    4
  88470000    3
  88480000    3
  88490000    4
  88500000    2
  88510000    5
  88520000    3
  88530000    7
  88540000    3
  88550000    4
  88560000    3
  88570000    3
  88580000    4
  88590000    3
  88600000    2
  88610000    2
  88620000    3
  88630000    4
  88640000    3
  88650000    3
  88660000    2
  88670000    3
  88680000    5
  88690000    4
  88700000    4
  88710000    4
  88720000    6
  88730000    3
  88740000    3
  88750000    4
  88760000    4
  88770000    3
  88780000    3
  88790000    2
  88800000    7
  88810000    3
  88820000    4
  88830000    3
  88840000    3
  88850000    3
  88860000    2
  88870000    3
  88880000    4
  88890000    3
  88900000    3
  88910000    4
  88920000    3
  88930000    3
  88940000    3
  88950000    2
  88960000    2
  88970000    3
  88980000    2
  88990000    4
  89000000    3
  89010000    3
  89020000    5
  89030000    3
  89040000    3
  89050000    3
  89060000    3
  89070000    2
  89080000    3
  89090000    3
  89100000    3
  89110000    3
  89120000    3
  89130000    4
  89140000    5
  89150000    3
  89160000    4
  89170000    3
  89180000    3
  89190000    6
  89200000    3
  89210000    4
  89220000    4
  89230000    3
  89240000    3
  89250000    4
  89260000    4
  89270000    3
  89280000    3
  89290000    3
  89300000    3
  89310000    2
  89320000    2
  89330000    3
  89340000    3
  89350000    2
  89360000    3
  89370000    4
  89380000    2
  89390000    3
  89400000    4
  89410000    3
  89420000    4
  89430000    3
  89440000    3
  89450000    3
  89460000    3
  89470000    4
  89480000    4
  89490000    3
  89500000    2
  89510000    4
  89520000    5
  89530000    3
  89540000    4
  89550000    3
  89560000    3
  89570000    3
  89580000    3
  89590000    3
  89600000    3
  89610000    3
  89620000    5
  89630000    2
  89640000    2
  89650000    3
  89660000    4
  89670000    4
  89680000    3
  89690000    3
  89700000    3
  89710000    3
  89720000    4
  89730000    4
  89740000    4
  89750000    4
  89760000    4
  89770000    5
  89780000    3
  89790000    3
  89800000    2
  89810000    3
  89820000    3
  89830000    2
  89840000    3
  89850000    3
  89860000    3
  89870000    3
  89880000    3
  89890000    4
  89900000    4
  89910000    7
  89920000    3
  89930000    3
  89940000    8
  89950000    9
  89960000   11
  89970000    3
  89980000    5
  89990000    3
  90000000    3
  90010000    2
  90020000    3
  90030000    3
  90040000    4
  90050000    3
  90060000    4
  90070000    6
  90080000    3
  90090000    3
  90100000    3
  90110000    3
  90120000    4
  90130000    4
  90140000    4
  90150000    4
  90160000    3
  90170000    3
  90180000    3
  90190000    3
  90200000    3
  90210000    4
  90220000    3
  90230000    3
  90240000    4
  90250000    2
  90260000    3
  90270000    3
  90280000    3
  90290000    3
  90300000    3
  90310000    4
  90320000    3
  90330000    3
  90340000    4
  90350000    3
  90360000    3
  90370000    4
  90380000    3
  90390000    3
  90400000    3
  90410000    2
  90420000    4
  90430000    5
  90440000    3
  90450000    3
  90460000    3
  90470000    5
  90480000    3
  90490000    3
  90500000    5
  90510000    3
  90520000    2
  90530000    2
  90540000    4
  90550000    2
  90560000    3
  90570000    4
  90580000    2
  90590000    2
  90600000    3
  90610000    4
  90620000    4
  90630000    3
  90640000    3
  90650000    4
  90660000    3
  90670000    6
  90680000    2
  90690000    3
  90700000    4
  90710000    3
  90720000    3
  90730000    4
  90740000    2
  90750000    4
  90760000    3
  90770000    3
  90780000    3
  90790000    4
  90800000    3
  90810000    3
  90820000    3
  90830000    3
  90840000    4
  90850000    2
  90860000    2
  90870000    3
  90880000    2
  90890000    3
  90900000    5
  90910000    3
  90920000    3
  90930000    3
  90940000    3
  90950000    3
  90960000    3
  90970000    3
  90980000    2
  90990000    3
  91000000    3
  91010000    4
  91020000    3
  91030000    2
  91040000    3
  91050000    2
  91060000    7
  91070000    3
  91080000    3
  91090000    4
  91100000    3
  91110000    4
  91120000    3
  91130000    2
  91140000    3
  91150000    2
  91160000    6
  91170000    7
  91180000    6
  91190000    5
  91200000    3
  91210000    3
  91220000    4
  91230000    2
  91240000    3
  91250000    3
  91260000    3
  91270000    3
  91280000    4
  91290000    9
  91300000    3
  91310000    2
  91320000    3
  91330000    2
  91340000    3
  91350000    3
  91360000    5
  91370000    5
  91380000    3
  91390000    4
  91400000    4
  91410000    7
  91420000    4
  91430000    6
  91440000    3
  91450000    5
  91460000    3
  91470000    3
  91480000    3
  91490000    4
  91500000    4
  91510000    6
  91520000    3
  91530000    5
  91540000    4
  91550000    2
  91560000    2
  91570000    4
  91580000    4
  91590000    3
  91600000    5
  91610000    2
  91620000    4
  91630000    5
  91640000    3
  91650000    3
  91660000    3
  91670000    6
  91680000    4
  91690000    4
  91700000    4
  91710000    3
  91720000    4
  91730000    6
  91740000    3
  91750000    3
  91760000    3
  91770000    3
  91780000    3
  91790000    4
  91800000    6
  91810000    3
  91820000    3
  91830000    3
  91840000    4
  91850000    5
  91860000    7
  91870000    4
  91880000    3
  91890000    4
  91900000    3
  91910000    2
  91920000    3
  91930000    3
  91940000    2
  91950000    5
  91960000    3
  91970000    3
  91980000    3
  91990000    3
  92000000    3
  92010000    4
  92020000    3
  92030000    2
  92040000    3
  92050000    5
  92060000    3
  92070000    3
  92080000    3
  92090000    4
  92100000    3
  92110000    3
  92120000    3
  92130000    3
  92140000    3
  92150000    5
  92160000    3
  92170000    3
  92180000    4
  92190000    3
  92200000    4
  92210000    9
  92220000    3
  92230000   10
  92240000    4
  92250000    3
  92260000    5
  92270000    4
  92280000    5
  92290000    3
  92300000    3
  92310000    3
  92320000    3
  92330000    3
  92340000    7
  92350000    3
  92360000    4
  92370000    4
  92380000    3
  92390000    3
  92400000    5
  92410000    3
  92420000    3
  92430000    3
  92440000    3
  92450000    3
  92460000    3
  92470000    5
  92480000    3
  92490000    4
  92500000    3
  92510000    3
  92520000    3
  92530000    4
  92540000    3
  92550000    3
  92560000    2
  92570000    2
  92580000    3
  92590000    3
  92600000    5
  92610000    3
  92620000    3
  92630000    5
  92640000    4
  92650000    5
  92660000    3
  92670000   10
  92680000    3
  92690000    8
  92700000    4
  92710000    4
  92720000    5
  92730000    8
  92740000    3
  92750000    3
  92760000    4
  92770000    4
  92780000    5
  92790000    3
  92800000    4
  92810000    2
  92820000    3
  92830000    2
  92840000    3
  92850000    4
  92860000    4
  92870000    4
  92880000    3
  92890000    2
  92900000    3
  92910000    4
  92920000    3
  92930000    5
  92940000    3
  92950000    3
  92960000    3
  92970000    5
  92980000    4
  92990000    7
  93000000    5
  93010000    3
  93020000    3
  93030000    3
  93040000    3
  93050000    3
  93060000    3
  93070000    4
  93080000    3
  93090000    2
  93100000    4
  93110000    3
  93120000    3
  93130000    4
  93140000    3
  93150000    3
  93160000    2
  93170000    6
  93180000    3
  93190000    3
  93200000    3
  93210000    4
  93220000    3
  93230000    3
  93240000    3
  93250000    3
  93260000    3
  93270000    3
  93280000    4
  93290000    3
  93300000    3
  93310000    4
  93320000    3
  93330000    4
  93340000    3
  93350000    4
  93360000    5
  93370000    3
  93380000    3
  93390000    3
  93400000    3
  93410000    3
  93420000    4
  93430000    2
  93440000    3
  93450000    3
  93460000    3
  93470000    2
  93480000    3
  93490000    3
  93500000    3
  93510000    3
  93520000    2
  93530000    4
  93540000    3
  93550000    3
  93560000    5
  93570000    3
  93580000    3
  93590000    3
  93600000    2
  93610000    4
  93620000    3
  93630000    3
  93640000    4
  93650000    4
  93660000    3
  93670000    3
  93680000    4
  93690000    4
  93700000    4
  93710000    3
  93720000    3
  93730000   12
  93740000    3
  93750000    3
  93760000    5
  93770000    4
  93780000    4
  93790000    3
  93800000    4
  93810000    4
  93820000    4
  93830000    4
  93840000   11
  93850000    7
  93860000    5
  93870000    3
  93880000    3
  93890000    5
  93900000    5
  93910000    4
  93920000    3
  93930000    3
  93940000    3
  93950000    3
  93960000    5
  93970000    5
  93980000    3
  93990000    4
  94000000    4
  94010000    4
  94020000    5
  94030000    3
  94040000    3
  94050000    4
  94060000    5
  94070000    3
  94080000    2
  94090000    4
  94100000    3
  94110000    4
  94120000    4
  94130000    3
  94140000    3
  94150000    3
  94160000    3
  94170000    2
  94180000    5
  94190000    8
  94200000    3
  94210000    2
  94220000    2
  94230000    3
  94240000    2
  94250000    5
  94260000    3
  94270000    3
  94280000    3
  94290000    3
  94300000    3
  94310000    3
  94320000    3
  94330000    3
  94340000    3
  94350000    3
  94360000    3
  94370000    4
  94380000    3
  94390000    3
  94400000    2
  94410000    5
  94420000    3
  94430000    5
  94440000    3
  94450000    2
  94460000    2
  94470000    3
  94480000    7
  94490000    3
  94500000    4
  94510000    4
  94520000    2
  94530000    3
  94540000    5
  94550000    4
  94560000    4
  94570000    3
  94580000    3
  94590000    3
  94600000    8
  94610000    7
  94620000    4
  94630000    3
  94640000    4
  94650000    2
  94660000    2
  94670000    3
  94680000    3
  94690000    4
  94700000    3
  94710000    5
  94720000    5
  94730000    4
  94740000    4
  94750000    4
  94760000    5
  94770000    5
  94780000    3
  94790000    5
  94800000    4
  94810000    4
  94820000    5
  94830000    4
  94840000    6
  94850000    3
  94860000    4
  94870000    3
  94880000    3
  94890000    3
  94900000    3
  94910000    2
  94920000    5
  94930000    3
  94940000    5
  94950000    3
  94960000    3
  94970000    4
  94980000    2
  94990000    5
  95000000    5
  95010000    3
  95020000    5
  95030000    3
  95040000    2
  95050000    4
  95060000    6
  95070000    3
  95080000    5
  95090000    2
  95100000    3
  95110000    3
  95120000    3
  95130000    5
  95140000    5
  95150000    3
  95160000    3
  95170000    3
  95180000    3
  95190000    3
  95200000    3
  95210000    3
  95220000    3
  95230000    5
  95240000    4
  95250000    3
  95260000    3
  95270000    3
  95280000    2
  95290000    5
  95300000    4
  95310000    4
  95320000    3
  95330000    4
  95340000    4
  95350000    3
  95360000    3
  95370000    4
  95380000    3
  95390000    3
  95400000    3
  95410000    3
  95420000    2
  95430000    4
  95440000    3
  95450000    4
  95460000    3
  95470000    4
  95480000    4
  95490000    4
  95500000    6
  95510000    5
  95520000    5
  95530000    3
  95540000    5
  95550000    5
  95560000    2
  95570000    4
  95580000    3
  95590000    5
  95600000   10
  95610000    3
  95620000    3
  95630000    5
  95640000    3
  95650000    3
  95660000    4
  95670000    6
  95680000    4
  95690000    3
  95700000    2
  95710000    2
  95720000    2
  95730000    2
  95740000    3
  95750000    3
  95760000    3
  95770000    2
  95780000    3
  95790000    2
  95800000    3
  95810000    3
  95820000    2
  95830000    2
  95840000    4
  95850000    4
  95860000    5
  95870000    3
  95880000    5
  95890000    9
  95900000    3
  95910000    3
  95920000    4
  95930000    2
  95940000    4
  95950000    3
  95960000    3
  95970000    4
  95980000    4
  95990000    3
  96000000    3
  96010000    3
  96020000   11
  96030000    2
  96040000    3
  96050000    5
  96060000    2
  96070000    5
  96080000    3
  96090000   10
  96100000    4
  96110000    5
  96120000    4
  96130000    3
  96140000    3
  96150000    4
  96160000    3
  96170000    4
  96180000    4
  96190000    4
  96200000    3
  96210000    4
  96220000    3
  96230000    5
  96240000    8
  96250000    5
  96260000    4
  96270000    3
  96280000    4
  96290000    5
  96300000    2
  96310000    2
  96320000    2
  96330000    2
  96340000    2
  96350000    3
  96360000    4
  96370000    3
  96380000    4
  96390000    2
  96400000    4
  96410000    5
  96420000    3
  96430000    3
  96440000    3
  96450000    3
  96460000    4
  96470000    3
  96480000    3
  96490000    3
  96500000    3
  96510000    4
  96520000    5
  96530000    3
  96540000    2
  96550000    3
  96560000    3
  96570000    3
  96580000    3
  96590000    2
  96600000    3
  96610000    3
  96620000    5
  96630000    5
  96640000    4
  96650000    5
  96660000    5
  96670000    3
  96680000    3
  96690000    4
  96700000    5
  96710000    3
  96720000    5
  96730000    5
  96740000    3
  96750000    6
  96760000    5
  96770000    3
  96780000    5
  96790000    5
  96800000    3
  96810000    5
  96820000    4
  96830000    4
  96840000    3
  96850000    3
  96860000    4
  96870000    3
  96880000    4
  96890000    5
  96900000    4
  96910000    3
  96920000    3
  96930000    9
  96940000    3
  96950000    8
  96960000    6
  96970000    3
  96980000    4
  96990000    4
  97000000    2
  97010000    4
  97020000    3
  97030000    2
  97040000    4
  97050000    4
  97060000    4
  97070000    2
  97080000    4
  97090000    5
  97100000   10
  97110000    3
  97120000    3
  97130000    5
  97140000    4
  97150000    5
  97160000    4
  97170000    5
  97180000    5
  97190000    3
  97200000    3
  97210000    4
  97220000    3
  97230000    5
  97240000    4
  97250000    4
  97260000    3
  97270000    3
  97280000    3
  97290000    3
  97300000    5
  97310000    3
  97320000    3
  97330000    4
  97340000    3
  97350000    3
  97360000    4
  97370000    5
  97380000    3
  97390000    3
  97400000    3
  97410000    3
  97420000    3
  97430000    3
  97440000    4
  97450000    3
  97460000    3
  97470000    3
  97480000    3
  97490000    3
  97500000    3
  97510000    3
  97520000    2
  97530000    3
  97540000    3
  97550000    3
  97560000    4
  97570000    6
  97580000    5
  97590000    4
  97600000    5
  97610000    5
  97620000    2
  97630000    3
  97640000    3
  97650000    3
  97660000    3
  97670000    3
  97680000    4
  97690000    2
  97700000    3
  97710000    5
  97720000    2
  97730000    5
  97740000    4
  97750000    3
  97760000    3
  97770000    4
  97780000    5
  97790000    3
  97800000    3
  97810000    3
  97820000    4
  97830000    6
  97840000    4
  97850000    9
  97860000    5
  97870000    5
  97880000    3
  97890000    3
  97900000    4
  97910000    5
  97920000    3
  97930000    3
  97940000    3
  97950000    4
  97960000    5
  97970000    4
  97980000    8
  97990000    4
  98000000    4
  98010000    3
  98020000    3
  98030000    3
  98040000    3
  98050000    3
  98060000    3
  98070000    4
  98080000    5
  98090000   11
  98100000    4
  98110000    3
  98120000    3
  98130000   13
  98140000   11
  98150000   12
  98160000    5
  98170000   13
  98180000   11
  98190000   12
  98200000   12
  98210000   10
  98220000   11
  98230000    8
  98240000    6
  98250000   13
  98260000   12
  98270000   12
  98280000   13
  98290000    4
  98300000    4
  98310000    5
  98320000    2
  98330000    2
  98340000    6
  98350000    4
  98360000    2
  98370000    4
  98380000    3
  98390000    4
  98400000    3
  98410000    3
  98420000    4
  98430000    3
  98440000   11
  98450000   11
  98460000   12
  98470000   12
  98480000   12
  98490000   12
  98500000   11
  98510000   12
  98520000    6
  98530000    5
  98540000    8
  98550000   11
  98560000   15
  98570000    2
  98580000    5
  98590000    9
  98600000   14
  98610000   17
  98620000    2
  98630000    3
  98640000    8
  98650000   10
  98660000    2
  98670000    7
  98680000    3
  98690000    5
  98700000    3
  98710000    3
  98720000    4
  98730000    9
  98740000    7
  98750000   11
  98760000   27
  98770000   12
  98780000   13
  98790000    8
  98800000    3
  98810000    6
  98820000    3
  98830000    5
  98840000    3
  98850000    3
  98860000    5
  98870000    4
  98880000    5
  98890000    6
  98900000    3
  98910000    3
  98920000    3
  98930000    4
  98940000    4
  98950000    4
  98960000    3
  98970000    3
  98980000    5
  98990000    6
  99000000    3
  99010000    4
  99020000    3
  99030000    3
  99040000    5
  99050000    4
  99060000    3
  99070000    5
  99080000    3
  99090000    6
  99100000    3
  99110000    3
  99120000    3
  99130000    3
  99140000    4
  99150000    4
  99160000    4
  99170000    2
  99180000    3
  99190000    4
  99200000    5
  99210000    5
  99220000    2
  99230000    5
  99240000    4
  99250000    4
  99260000    3
  99270000    2
  99280000    2
  99290000    3
  99300000    3
  99310000    4
  99320000    3
  99330000    3
  99340000    5
  99350000    4
  99360000    3
  99370000    4
  99380000    3
  99390000    3
  99400000    3
  99410000    4
  99420000    4
  99430000    3
  99440000    4
  99450000    4
  99460000    6
  99470000    3
  99480000    4
  99490000    4
  99500000    5
  99510000    5
  99520000    2
  99530000    5
  99540000    2
  99550000    5
  99560000    3
  99570000    3
  99580000    3
  99590000    5
  99600000    3
  99610000    5
  99620000    2
  99630000    3
  99640000    3
  99650000    4
  99660000    2
  99670000    3
  99680000    3
  99690000    3
  99700000    2
  99710000    4
  99720000    5
  99730000    3
  99740000    2
  99750000    4
  99760000    7
  99770000    2
  99780000    3
  99790000    2
  99800000    3
  99810000    2
  99820000    3
  99830000    5
  99840000    2
  99850000    3
  99860000    3
  99870000    4
  99880000    3
  99890000    3
  99900000    4
  99910000    3
  99920000    3
  99930000    3
  99940000    3
  99950000    4
  99960000    3
  99970000    6
  99980000    3
  99990000    2
 100000000    3
 100000000    3
 100010000    3
 100020000    6
 100030000    2
 100040000    3
 100050000    3
 100060000    8
 100070000    4
 100080000    5
 100090000    4
 100100000    4
 100110000    3
 100120000    4
 100130000    6
 100140000    3
 100150000    5
 100160000    4
 100170000    4
 100180000    3
 100190000    4
 100200000    4
 100210000    6
 100220000    5
 100230000    3
 100240000    2
 100250000    3
 100260000    2
 100270000    3
 100280000    5
 100290000    3
 100300000    5
 100310000    2
 100320000    3
 100330000    4
 100340000    4
 100350000    4
 100360000    4
 100370000    5
 100380000    3
 100390000    4
 100400000    5
 100410000    3
 100420000    5
 100430000    3
 100440000    3
 100450000    2
 100460000    3
 100470000    3
 100480000    3
 100490000    5
 100500000    2
 100510000    3
 100520000    3
 100530000    3
 100540000    6
 100550000    3
 100560000    3
 100570000    3
 100580000    3
 100590000    3
 100600000    3
 100610000    4
 100620000    4
 100630000    2
 100640000    4
 100650000    3
 100660000    4
 100670000    3
 100680000    3
 100690000    3
 100700000    5
 100710000    5
 100720000    3
 100730000    3
 100740000    3
 100750000    5
 100760000    2
 100770000    2
 100780000    2
 100790000    5
 100800000    2
 100810000    6
 100820000    2
 100830000    3
 100840000    5
 100850000    3
 100860000    8
 100870000    3
 100880000    3
 100890000    3
 100900000    3
 100910000    9
 100920000    6
 100930000    2
 100940000    3
 100950000    7
 100960000    3
 100970000    3
 100980000    4
 100990000    3
 101000000    5
 101010000    3
 101020000    7
 101030000    3
 101040000    5
 101050000    3
 101060000    3
 101070000    3
 101080000    4
 101090000    3
 101100000    3
 101110000    3
 101120000    3
 101130000    3
 101140000    3
 101150000    3
 101160000    5
 101170000    3
 101180000    3
 101190000    4
 101200000    4
 101210000    2
 101220000    2
 101230000    2
 101240000    3
 101250000    5
 101260000    4
 101270000    3
 101280000    6
 101290000    5
 101300000    2
 101310000    2
 101320000    8
 101330000    3
 101340000    3
 101350000    5
 101360000    3
 101370000    3
 101380000    3
 101390000    3
 101400000    3
 101410000    4
 101420000    3
 101430000    4
 101440000    7
 101450000    6
 101460000    6
 101470000    3
 101480000    8
 101490000    6
 101500000   10
 101510000    6
 101520000    2
 101530000    7
 101540000    5
 101550000    3
 101560000    4
 101570000    3
 101580000    5
 101590000    3
 101600000    3
 101610000    3
 101620000    3
 101630000    3
 101640000    2
 101650000    3
 101660000    4
 101670000    3
 101680000    3
 101690000    3
 101700000    3
 101710000    3
 101720000    2
 101730000    6
 101740000    5
 101750000    4
 101760000    3
 101770000    4
 101780000    3
 101790000    4
 101800000    4
 101810000    2
 101820000    3
 101830000    3
 101840000    3
 101850000    4
 101860000    3
 101870000    3
 101880000    3
 101890000    4
 101900000    2
 101910000    4
 101920000    4
 101930000    5
 101940000    3
 101950000    3
 101960000    3
 101970000    2
 101980000    4
 101990000    3
 102000000    2
 102010000    3
 102020000    3
 102030000    3
 102040000    3
 102050000    4
 102060000    3
 102070000    4
 102080000    4
 102090000    4
 102100000    4
 102110000    3
 102120000    4
 102130000    3
 102140000    3
 102150000    3
 102160000    3
 102170000    3
 102180000    5
 102190000    2
 102200000    3
 102210000    3
 102220000    2
 102230000    3
 102240000    2
 102250000    3
 102260000    4
 102270000    3
 102280000    2
 102290000    3
 102300000    4
 102310000    3
 102320000    2
 102330000    3
 102340000    3
 102350000    3
 102360000    3
 102370000    3
 102380000    3
 102390000    2
 102400000    2
 102410000    3
 102420000    2
 102430000    6
 102440000    3
 102450000    3
 102460000    4
 102470000    3
 102480000    3
 102490000    3
 102500000    3
 102510000    6
 102520000    4
 102530000    3
 102540000    4
 102550000    5
 102560000    5
 102570000    3
 102580000    4
 102590000    4
 102600000    3
 102610000    4
 102620000    4
 102630000    3
 102640000    2
 102650000    3
 102660000    3
 102670000    3
 102680000    3
 102690000    5
 102700000    3
 102710000    5
 102720000    3
 102730000    3
 102740000    3
 102750000    3
 102760000    3
 102770000    3
 102780000    3
 102790000    2
 102800000    3
 102810000    4
 102820000    3
 102830000    3
 102840000    8
 102850000    4
 102860000    2
 102870000    5
 102880000    3
 102890000    3
 102900000    5
 102910000    4
 102920000    3
 102930000    4
 102940000    3
 102950000    3
 102960000    4
 102970000    2
 102980000    2
 102990000    2
 103000000    3
 103010000    2
 103020000    3
 103030000    4
 103040000    2
 103050000    3
 103060000    6
 103070000    2
 103080000    2
 103090000    3
 103100000    2
 103110000    2
 103120000    4
 103130000    6
 103140000    3
 103150000    4
 103160000    3
 103170000    2
 103180000    3
 103190000    3
 103200000    3
 103210000   10
 103220000    4
 103230000    3
 103240000    2
 103250000    4
 103260000    3
 103270000    3
 103280000    9
 103290000    6
 103300000    2
 103310000    3
 103320000    3
 103330000    3
 103340000    3
 103350000    4
 103360000   10
 103370000    5
 103380000    4
 103390000    3
 103400000    3
 103410000    3
 103420000    4
 103430000    5
 103440000    3
 103450000    6
 103460000    3
 103470000    3
 103480000    3
 103490000    3
 103500000    5
 103510000    3
 103520000    5
 103530000    4
 103540000    3
 103550000    3
 103560000    3
 103570000    3
 103580000    4
 103590000    3
 103600000    4
 103610000    5
 103620000    3
 103630000    4
 103640000    4
 103650000    4
 103660000    4
 103670000    5
 103680000    6
 103690000    5
 103700000    4
 103710000    5
 103720000    2
 103730000    4
 103740000    4
 103750000    3
 103760000    5
 103770000    4
 103780000    5
 103790000    3
 103800000    4
 103810000    3
 103820000    3
 103830000    3
 103840000    2
 103850000    2
 103860000    3
 103870000    7
 103880000    4
 103890000    2
 103900000    5
 103910000    3
 103920000    3
 103930000    3
 103940000    4
 103950000    3
 103960000    3
 103970000    3
 103980000    4
 103990000    5
 104000000    3
 104010000    4
 104020000    4
 104030000    6
 104040000    2
 104050000    4
 104060000    5
 104070000    5
 104080000    2
 104090000    3
 104100000    3
 104110000    4
 104120000    3
 104130000    3
 104140000    2
 104150000    5
 104160000    2
 104170000    4
 104180000    3
 104190000    3
 104200000    3
 104210000    3
 104220000    3
 104230000    3
 104240000    3
 104250000    2
 104260000    3
 104270000    4
 104280000    4
 104290000    3
 104300000    3
 104310000    2
 104320000    6
 104330000    2
 104340000    4
 104350000    3
 104360000    3
 104370000    3
 104380000    3
 104390000    3
 104400000    3
 104410000    3
 104420000    4
 104430000    3
 104440000    3
 104450000    3
 104460000    3
 104470000    5
 104480000    3
 104490000    5
 104500000    3
 104510000    3
 104520000    3
 104530000    2
 104540000    4
 104550000    4
 104560000    3
 104570000    7
 104580000    4
 104590000    6
 104600000    5
 104610000    4
 104620000    5
 104630000    5
 104640000    4
 104650000    3
 104660000    2
 104670000    3
 104680000    3
 104690000    3
 104700000    6
 104710000    6
 104720000    2
 104730000    4
 104740000    3
 104750000    3
 104760000    2
 104770000    3
 104780000    3
 104790000    3
 104800000    4
 104810000    3
 104820000    3
 104830000    5
 104840000    6
 104850000    3
 104860000    5
 104870000    2
 104880000    3
 104890000    4
 104900000    4
 104910000    2
 104920000    3
 104930000    3
 104940000    3
 104950000    4
 104960000    3
 104970000    2
 104980000    3
 104990000    2
 105000000    3
 105010000    2
 105020000    3
 105030000    3
 105040000    3
 105050000    3
 105060000    2
 105070000    2
 105080000    8
 105090000    3
 105100000    2
 105110000    3
 105120000    3
 105130000    3
 105140000    2
 105150000    2
 105160000    3
 105170000    4
 105180000    3
 105190000    3
 105200000    3
 105210000    3
 105220000    3
 105230000    3
 105240000    3
 105250000    4
 105260000    2
 105270000    4
 105280000    3
 105290000    4
 105300000    3
 105310000    2
 105320000    2
 105330000    2
 105340000    3
 105350000    3
 105360000    2
 105370000    2
 105380000    3
 105390000    3
 105400000    4
 105410000    3
 105420000    4
 105430000    3
 105440000    4
 105450000    3
 105460000    3
 105470000    4
 105480000    4
 105490000    2
 105500000    5
 105510000    3
 105520000    4
 105530000    3
 105540000    4
 105550000    8
 105560000    3
 105570000    3
 105580000    3
 105590000    2
 105600000    2
 105610000    3
 105620000    3
 105630000    3
 105640000    3
 105650000    2
 105660000    3
 105670000    2
 105680000    4
 105690000    3
 105700000    3
 105710000    3
 105720000    3
 105730000    3
 105740000    3
 105750000    3
 105760000    3
 105770000    3
 105780000    2
 105790000    2
 105800000    7
 105810000    3
 105820000    3
 105830000    3
 105840000    3
 105850000    4
 105860000    5
 105870000    4
 105880000    3
 105890000    3
 105900000    3
 105910000    2
 105920000    4
 105930000    3
 105940000    4
 105950000    4
 105960000    2
 105970000    2
 105980000    4
 105990000    3
 106000000    3
 106010000    2
 106020000    3
 106030000    3
 106040000    5
 106050000    2
 106060000    2
 106070000    3
 106080000    3
 106090000    6
 106100000    2
 106110000    3
 106120000    2
 106130000    2
 106140000    3
 106150000    5
 106160000    3
 106170000    3
 106180000    2
 106190000    3
 106200000    4
 106210000    3
 106220000    2
 106230000    3
 106240000    2
 106250000    2
 106260000    4
 106270000    4
 106280000    3
 106290000    3
 106300000    2
 106310000    4
 106320000    2
 106330000    4
 106340000    4
 106350000    4
 106360000    5
 106370000    5
 106380000    4
 106390000    4
 106400000    4
 106410000    3
 106420000    3
 106430000    3
 106440000    2
 106450000    3
 106460000    3
 106470000    4
 106480000    4
 106490000    3
 106500000    3
 106510000    3
 106520000    3
 106530000    4
 106540000    3
 106550000    4
 106560000    5
 106570000    3
 106580000    3
 106590000    3
 106600000    7
 106610000    5
 106620000    3
 106630000    9
 106640000    5
 106650000    4
 106660000    3
 106670000    4
 106680000    2
 106690000    3
 106700000    4
 106710000    3
 106720000    2
 106730000    4
 106740000    4
 106750000    7
 106760000    3
 106770000    3
 106780000    4
 106790000    3
 106800000    3
 106810000    4
 106820000    4
 106830000    3
 106840000    2
 106850000    4
 106860000    3
 106870000    4
 106880000    5
 106890000    3
 106900000    3
 106910000    3
 106920000    4
 106930000    3
 106940000    3
 106950000    3
 106960000    4
 106970000    7
 106980000    3
 106990000    3
 107000000    4
 107010000    3
 107020000    2
 107030000    7
 107040000    4
 107050000    3
 107060000    3
 107070000    5
 107080000    4
 107090000    2
 107100000    3
 107110000    5
 107120000    2
 107130000    4
 107140000    3
 107150000    2
 107160000    3
 107170000    7
 107180000    3
 107190000    3
 107200000    4
 107210000    3
 107220000    3
 107230000    4
 107240000    2
 107250000    3
 107260000    3
 107270000    3
 107280000    3
 107290000    3
 107300000    3
 107310000    4
 107320000    3
 107330000    5
 107340000    3
 107350000    3
 107360000    3
 107370000    3
 107380000    3
 107390000    3
 107400000    3
 107410000    3
 107420000    6
 107430000    2
 107440000    3
 107450000    4
 107460000    6
 107470000    2
 107480000    5
 107490000    3
 107500000    3
 107510000    3
 107520000    2
 107530000    3
 107540000    2
 107550000    3
 107560000    3
 107570000    3
 107580000    3
 107590000    3
 107600000    5
 107610000    3
 107620000    4
 107630000    3
 107640000    4
 107650000    2
 107660000    3
 107670000    3
 107680000    3
 107690000    4
 107700000    3
 107710000    3
 107720000    3
 107730000    3
 107740000    3
 107750000    3
 107760000    3
 107770000    4
 107780000    4
 107790000    4
 107800000    6
 107810000   12
 107820000    3
 107830000    5
 107840000    5
 107850000    4
 107860000    2
 107870000    3
 107880000    2
 107890000    3
 107900000    5
 107910000    3
 107920000    5
 107930000    4
 107940000    5
 107950000    6
 107960000    7
 107970000    4
 107980000    4
 107990000    6
 108000000    4
 108010000    4
 108020000    4
 108030000    3
 108040000    3
 108050000    3
 108060000    3
 108070000    3
 108080000    2
 108090000    3
 108100000    3
 108110000    3
 108120000    5
 108130000    3
 108140000    2
 108150000    3
 108160000    3
 108170000    3
 108180000    8
 108190000    4
 108200000    6
 108210000    6
 108220000    5
 108230000    3
 108240000    3
 108250000    3
 108260000    3
 108270000    3
 108280000    5
 108290000    2
 108300000    3
 108310000    3
 108320000    6
 108330000    5
 108340000    3
 108350000    3
 108360000    4
 108370000    3
 108380000    6
 108390000    3
 108400000    5
 108410000    5
 108420000    3
 108430000    6
 108440000    3
 108450000    2
 108460000    2
 108470000    2
 108480000    4
 108490000    3
 108500000    3
 108510000    5
 108520000    4
 108530000    3
 108540000    5
 108550000    3
 108560000    4
 108570000    3
 108580000    3
 108590000    3
 108600000    3
 108610000    3
 108620000    3
 108630000    3
 108640000    4
 108650000    4
 108660000    4
 108670000    3
 108680000    2
 108690000    3
 108700000    3
 108710000    3
 108720000    3
 108730000    3
 108740000    3
 108750000    3
 108760000    4
 108770000    2
 108780000    3
 108790000    3
 108800000    2
 108810000    2
 108820000    5
 108830000    3
 108840000    3
 108850000    2
 108860000    3
 108870000    4
 108880000    3
 108890000    3
 108900000    3
 108910000    4
 108920000    3
 108930000    3
 108940000    4
 108950000    3
 108960000    3
 108970000    3
 108980000    3
 108990000    3
 109000000    4
 109010000    3
 109020000    4
 109030000    3
 109040000    3
 109050000    3
 109060000    3
 109070000    3
 109080000    3
 109090000    3
 109100000    2
 109110000    3
 109120000    4
 109130000    3
 109140000    3
 109150000    3
 109160000    3
 109170000    2
 109180000    3
 109190000    2
 109200000    5
 109210000    3
 109220000    5
 109230000    3
 109240000    3
 109250000    3
 109260000    3
 109270000    3
 109280000    4
 109290000    2
 109300000    4
 109310000    3
 109320000    2
 109330000    4
 109340000    2
 109350000    2
 109360000    4
 109370000    4
 109380000    2
 109390000    3
 109400000    3
 109410000    3
 109420000    3
 109430000    3
 109440000    3
 109450000    3
 109460000    4
 109470000    3
 109480000    3
 109490000    2
 109500000    3
 109510000    3
 109520000    3
 109530000    3
 109540000    3
 109550000    3
 109560000    3
 109570000    3
 109580000    5
 109590000    2
 109600000    3
 109610000    3
 109620000    2
 109630000    2
 109640000    4
 109650000    2
 109660000    4
 109670000    2
 109680000    2
 109690000    3
 109700000    4
 109710000    3
 109720000    3
 109730000    3
 109740000    3
 109750000    3
 109760000    3
 109770000    3
 109780000    3
 109790000    3
 109800000    3
 109810000    3
 109820000    3
 109830000    6
 109840000    3
 109850000    3
 109860000    3
 109870000    4
 109880000    5
 109890000    4
 109900000    3
 109910000    3
 109920000    3
 109930000    4
 109940000    3
 109950000    3
 109960000    3
 109970000    2
 109980000    3
 109990000    3
 110000000    2
 110010000    3
 110020000    3
 110030000    2
 110040000    3
 110050000    3
 110060000    3
 110070000    3
 110080000    3
 110090000    3
 110100000    3
 110110000    3
 110120000    2
 110130000    3
 110140000    4
 110150000    3
 110160000    4
 110170000    3
 110180000    2
 110190000    3
 110200000    3
 110210000    2
 110220000    3
 110230000    4
 110240000    4
 110250000    3
 110260000    5
 110270000    4
 110280000    4
 110290000    3
 110300000    3
 110310000    3
 110320000    3
 110330000    3
 110340000    4
 110350000    5
 110360000    6
 110370000    2
 110380000    2
 110390000    3
 110400000    4
 110410000    3
 110420000    3
 110430000    3
 110440000    3
 110450000    2
 110460000    3
 110470000    3
 110480000    3
 110490000    2
 110500000    2
 110510000    3
 110520000    3
 110530000    3
 110540000    4
 110550000    3
 110560000    4
 110570000    4
 110580000    6
 110590000    3
 110600000    7
 110610000    3
 110620000    3
 110630000    3
 110640000    3
 110650000    2
 110660000    3
 110670000    6
 110680000    5
 110690000    3
 110700000    3
 110710000    3
 110720000    2
 110730000    5
 110740000    3
 110750000    4
 110760000    3
 110770000    4
 110780000    4
 110790000    4
 110800000    2
 110810000    5
 110820000    3
 110830000    3
 110840000    3
 110850000    4
 110860000    5
 110870000    2
 110880000    4
 110890000    3
 110900000    4
 110910000    3
 110920000    7
 110930000    3
 110940000    3
 110950000    4
 110960000    3
 110970000    3
 110980000    3
 110990000    4
 111000000    3
 111010000    3
 111020000    3
 111030000    2
 111040000    4
 111050000    3
 111060000    3
 111070000    3
 111080000    3
 111090000    3
 111100000    2
 111110000    3
 111120000    3
 111130000    2
 111140000    2
 111150000    3
 111160000    3
 111170000    3
 111180000    4
 111190000    3
 111200000    3
 111210000    3
 111220000    4
 111230000    4
 111240000    4
 111250000    3
 111260000    3
 111270000    3
 111280000    3
 111290000    2
 111300000    3
 111310000    3
 111320000    2
 111330000    3
 111340000    3
 111350000    3
 111360000    3
 111370000    3
 111380000    3
 111390000    3
 111400000    2
 111410000    4
 111420000    3
 111430000    3
 111440000    3
 111450000    2
 111460000    3
 111470000    3
 111480000    6
 111490000    3
 111500000    3
 111510000    3
 111520000    3
 111530000    2
 111540000    4
 111550000    2
 111560000    4
 111570000    3
 111580000    4
 111590000    5
 111600000    5
 111610000    3
 111620000    4
 111630000    3
 111640000    6
 111650000    3
 111660000    4
 111670000    6
 111680000    4
 111690000    8
 111700000    4
 111710000    3
 111720000    3
 111730000    3
 111740000    6
 111750000    3
 111760000    3
 111770000    3
 111780000    3
 111790000    6
 111800000    3
 111810000    3
 111820000    5
 111830000    3
 111840000    3
 111850000    3
 111860000    5
 111870000    2
 111880000    3
 111890000    4
 111900000    2
 111910000    4
 111920000    6
 111930000    3
 111940000    3
 111950000    4
 111960000    3
 111970000    2
 111980000    3
 111990000    3
 112000000    2
 112010000    4
 112020000    2
 112030000    3
 112040000    2
 112050000    3
 112060000    4
 112070000    3
 112080000    5
 112090000    4
 112100000    7
 112110000    5
 112120000    5
 112130000    3
 112140000    4
 112150000    3
 112160000    5
 112170000    3
 112180000    3
 112190000    2
 112200000    2
 112210000    4
 112220000    3
 112230000    3
 112240000    3
 112250000    4
 112260000    5
 112270000    3
 112280000    3
 112290000    7
 112300000    4
 112310000    4
 112320000    4
 112330000    4
 112340000    3
 112350000    3
 112360000    3
 112370000    2
 112380000    4
 112390000    3
 112400000    3
 112410000    3
 112420000    3
 112430000    5
 112440000    4
 112450000    3
 112460000    4
 112470000    4
 112480000    2
 112490000    3
 112500000    3
 112510000    4
 112520000    5
 112530000    3
 112540000    2
 112550000    3
 112560000    4
 112570000    3
 112580000    4
 112590000    3
 112600000    3
 112610000    3
 112620000    5
 112630000    5
 112640000    4
 112650000    3
 112660000    3
 112670000    3
 112680000    3
 112690000    3
 112700000    5
 112710000    3
 112720000    7
 112730000    4
 112740000    3
 112750000    4
 112760000    4
 112770000    4
 112780000    4
 112790000    4
 112800000    3
 112810000   12
 112820000    4
 112830000    3
 112840000    4
 112850000    3
 112860000    3
 112870000    4
 112880000   12
 112890000    3
 112900000    2
 112910000    5
 112920000    4
 112930000    3
 112940000    4
 112950000    2
 112960000    2
 112970000    3
 112980000    3
 112990000    5
 113000000    4
 113010000    3
 113020000    5
 113030000    6
 113040000    3
 113050000    5
 113060000    3
 113070000    2
 113080000    3
 113090000    6
 113100000    4
 113110000    4
 113120000    3
 113130000    3
 113140000    3
 113150000    2
 113160000    3
 113170000    3
 113180000    4
 113190000    7
 113200000    3
 113210000    3
 113220000    4
 113230000    2
 113240000    2
 113250000    3
 113260000    3
 113270000    2
 113280000    4
 113290000    3
 113300000    3
 113310000    4
 113320000    4
 113330000    4
 113340000    6
 113350000    3
 113360000    7
 113370000    6
 113380000    3
 113390000    3
 113400000    4
 113410000    3
 113420000    3
 113430000    4
 113440000    3
 113450000    3
 113460000    4
 113470000    3
 113480000    3
 113490000    3
 113500000    3
 113510000    3
 113520000    2
 113530000    2
 113540000    4
 113550000    4
 113560000    3
 113570000    4
 113580000    3
 113590000    3
 113600000    3
 113610000    4
 113620000    3
 113630000    3
 113640000    3
 113650000    3
 113660000    3
 113670000    4
 113680000    3
 113690000    3
 113700000    3
 113710000    3
 113720000    3
 113730000    3
 113740000    3
 113750000    3
 113760000    3
 113770000    3
 113780000    4
 113790000    4
 113800000    2
 113810000    4
 113820000    3
 113830000    3
 113840000    2
 113850000    3
 113860000    4
 113870000    2
 113880000    3
 113890000    2
 113900000    3
 113910000    3
 113920000    3
 113930000    4
 113940000    6
 113950000    3
 113960000    6
 113970000    4
 113980000    3
 113990000    3
 114000000    4
 114010000    2
 114020000    3
 114030000    3
 114040000    8
 114050000    5
 114060000    3
 114070000    4
 114080000    5
 114090000    4
 114100000    5
 114110000    5
 114120000    4
 114130000    4
 114140000    3
 114150000    3
 114160000    3
 114170000    3
 114180000    5
 114190000    6
 114200000    5
 114210000    5
 114220000    4
 114230000    4
 114240000    2
 114250000    3
 114260000    3
 114270000    4
 114280000    3
 114290000    4
 114300000    3
 114310000    3
 114320000    2
 114330000    4
 114340000    2
 114350000    3
 114360000    4
 114370000    3
 114380000    5
 114390000    6
 114400000    3
 114410000    2
 114420000    2
 114430000    3
 114440000    4
 114450000    5
 114460000    3
 114470000    3
 114480000    3
 114490000    2
 114500000    5
 114510000    3
 114520000    5
 114530000    3
 114540000    8
 114550000    3
 114560000    4
 114570000    2
 114580000    3
 114590000    3
 114600000    2
 114610000    4
 114620000    3
 114630000    3
 114640000    4
 114650000    4
 114660000    2
 114670000    3
 114680000    3
 114690000    4
 114700000    2
 114710000    4
 114720000    3
 114730000    3
 114740000    2
 114750000    2
 114760000    2
 114770000    3
 114780000    4
 114790000    4
 114800000    3
 114810000    3
 114820000    2
 114830000    3
 114840000    4
 114850000    6
 114860000    2
 114870000    3
 114880000    3
 114890000    4
 114900000    4
 114910000    4
 114920000    3
 114930000    3
 114940000    3
 114950000    3
 114960000    3
 114970000    3
 114980000    4
 114990000    2
 115000000    3
 115010000    3
 115020000    3
 115030000    3
 115040000    5
 115050000    3
 115060000    3
 115070000    2
 115080000    3
 115090000    3
 115100000    3
 115110000    4
 115120000    2
 115130000    3
 115140000    3
 115150000    3
 115160000    5
 115170000    2
 115180000    2
 115190000    3
 115200000    3
 115210000    4
 115220000    3
 115230000    3
 115240000    3
 115250000    2
 115260000    2
 115270000    3
 115280000    4
 115290000    3
 115300000    3
 115310000    4
 115320000    3
 115330000    3
 115340000    3
 115350000    3
 115360000    3
 115370000    4
 115380000    3
 115390000    3
 115400000    3
 115410000    2
 115420000    6
 115430000    3
 115440000    3
 115450000    2
 115460000    2
 115470000    2
 115480000    2
 115490000    2
 115500000    4
 115510000    3
 115520000    4
 115530000    4
 115540000    3
 115550000    3
 115560000    4
 115570000    5
 115580000    3
 115590000    3
 115600000    4
 115610000    2
 115620000    9
 115630000    4
 115640000    2
 115650000    3
 115660000    4
 115670000    3
 115680000    3
 115690000    3
 115700000    6
 115710000    2
 115720000    3
 115730000    3
 115740000    3
 115750000    5
 115760000    3
 115770000    4
 115780000    3
 115790000    3
 115800000    3
 115810000    3
 115820000    3
 115830000    3
 115840000    3
 115850000    5
 115860000    3
 115870000    2
 115880000    2
 115890000    3
 115900000    5
 115910000    4
 115920000    3
 115930000    3
 115940000    3
 115950000    3
 115960000    3
 115970000    5
 115980000    3
 115990000    4
 116000000    3
 116010000    3
 116020000    3
 116030000    4
 116040000    3
 116050000    2
 116060000    5
 116070000    2
 116080000    3
 116090000    3
 116100000    3
 116110000    6
 116120000    3
 116130000    3
 116140000    3
 116150000    3
 116160000    2
 116170000    5
 116180000    3
 116190000    4
 116200000    3
 116210000    5
 116220000    4
 116230000    6
 116240000    4
 116250000    3
 116260000    5
 116270000    3
 116280000    3
 116290000    4
 116300000    5
 116310000   11
 116320000    5
 116330000    3
 116340000    3
 116350000    2
 116360000    3
 116370000    4
 116380000    3
 116390000    5
 116400000    3
 116410000    3
 116420000    5
 116430000    5
 116440000    2
 116450000    2
 116460000    5
 116470000    3
 116480000    4
 116490000    4
 116500000    2
 116510000    3
 116520000    2
 116530000    5
 116540000    3
 116550000   10
 116560000    6
 116570000    5
 116580000    2
 116590000    3
 116600000    3
 116610000    4
 116620000    3
 116630000    4
 116640000    4
 116650000    6
 116660000    3
 116670000    3
 116680000    6
 116690000    3
 116700000    3
 116710000    4
 116720000    4
 116730000    5
 116740000    3
 116750000    3
 116760000    4
 116770000    3
 116780000    4
 116790000    3
 116800000    3
 116810000    3
 116820000    2
 116830000    2
 116840000    4
 116850000    3
 116860000    2
 116870000    3
 116880000    2
 116890000    3
 116900000    3
 116910000    3
 116920000    2
 116930000    3
 116940000    4
 116950000    4
 116960000    5
 116970000    4
 116980000    3
 116990000    4
 117000000    4
 117010000    3
 117020000    3
 117030000    2
 117040000    4
 117050000    4
 117060000    3
 117070000    3
 117080000    3
 117090000    2
 117100000    3
 117110000    4
 117120000    3
 117130000    3
 117140000    3
 117150000    4
 117160000    3
 117170000    4
 117180000    3
 117190000    3
 117200000    2
 117210000    3
 117220000    3
 117230000    3
 117240000    4
 117250000    3
 117260000    2
 117270000    2
 117280000    4
 117290000    2
 117300000    2
 117310000    2
 117320000    4
 117330000    5
 117340000    5
 117350000    3
 117360000    2
 117370000    6
 117380000    4
 117390000    6
 117400000    3
 117410000    4
 117420000    3
 117430000    4
 117440000    3
 117450000    3
 117460000    3
 117470000    3
 117480000    4
 117490000    2
 117500000    3
 117510000    3
 117520000    4
 117530000    3
 117540000    4
 117550000    3
 117560000    2
 117570000    2
 117580000    3
 117590000    3
 117600000    5
 117610000    3
 117620000    5
 117630000    5
 117640000    3
 117650000    4
 117660000    3
 117670000    2
 117680000    4
 117690000    4
 117700000    4
 117710000    5
 117720000    2
 117730000    7
 117740000    5
 117750000    2
 117760000    4
 117770000    3
 117780000    6
 117790000    2
 117800000    4
 117810000    3
 117820000    3
 117830000    3
 117840000    4
 117850000    2
 117860000    3
 117870000    4
 117880000    4
 117890000    2
 117900000    3
 117910000    4
 117920000    4
 117930000    3
 117940000    4
 117950000    4
 117960000    3
 117970000    2
 117980000    3
 117990000    3
 118000000    3
 118010000    3
 118020000    3
 118030000    3
 118040000    2
 118050000    3
 118060000    4
 118070000    2
 118080000    3
 118090000    3
 118100000    3
 118110000    3
 118120000    6
 118130000    4
 118140000    4
 118150000    2
 118160000    3
 118170000    3
 118180000    3
 118190000    3
 118200000    5
 118210000    5
 118220000    6
 118230000    8
 118240000    6
 118250000    9
 118260000    7
 118270000    3
 118280000    5
 118290000    4
 118300000    4
 118310000    3
 118320000    4
 118330000    3
 118340000    3
 118350000    3
 118360000    2
 118370000    4
 118380000    2
 118390000    5
 118400000    3
 118410000    5
 118420000    4
 118430000    4
 118440000    3
 118450000    4
 118460000    3
 118470000    5
 118480000    5
 118490000    4
 118500000    5
 118510000    4
 118520000    4
 118530000    4
 118540000    4
 118550000    3
 118560000    5
 118570000    3
 118580000    4
 118590000    4
 118600000    3
 118610000    6
 118620000    3
 118630000    5
 118640000    3
 118650000    3
 118660000    4
 118670000    3
 118680000    3
 118690000    4
 118700000    3
 118710000    2
 118720000    4
 118730000    3
 118740000    3
 118750000    5
 118760000    7
 118770000    2
 118780000    2
 118790000    5
 118800000    3
 118810000    6
 118820000    3
 118830000    4
 118840000    4
 118850000    3
 118860000    2
 118870000    3
 118880000    3
 118890000    3
 118900000    4
 118910000    3
 118920000    3
 118930000    3
 118940000    3
 118950000    3
 118960000    3
 118970000    3
 118980000    3
 118990000    5
 119000000    4
 119010000    2
 119020000    4
 119030000    2
 119040000    2
 119050000    3
 119060000    3
 119070000    3
 119080000    5
 119090000    4
 119100000    4
 119110000    2
 119120000    4
 119130000    2
 119140000    2
 119150000    3
 119160000    4
 119170000    3
 119180000    4
 119190000    2
 119200000    2
 119210000    3
 119220000    3
 119230000    3
 119240000    3
 119250000    3
 119260000    4
 119270000    3
 119280000    3
 119290000    3
 119300000    4
 119310000    3
 119320000    3
 119330000    3
 119340000    5
 119350000    3
 119360000    2
 119370000    2
 119380000    3
 119390000    3
 119400000    5
 119410000    4
 119420000    4
 119430000    4
 119440000    2
 119450000    3
 119460000    3
 119470000    2
 119480000    4
 119490000    4
 119500000    3
 119510000    6
 119520000    3
 119530000    4
 119540000    3
 119550000    3
 119560000    3
 119570000    3
 119580000    5
 119590000    5
 119600000    4
 119610000    3
 119620000    5
 119630000    4
 119640000    4
 119650000    3
 119660000    2
 119670000    3
 119680000    3
 119690000    3
 119700000    2
 119710000    2
 119720000    3
 119730000    3
 119740000    2
 119750000    3
 119760000    3
 119770000    5
 119780000    3
 119790000    3
 119800000    3
 119810000    2
 119820000    3
 119830000    3
 119840000    6
 119850000    3
 119860000    3
 119870000    5
 119880000    3
 119890000    3
 119900000    3
 119910000    3
 119920000    3
 119930000    3
 119940000    3
 119950000    5
 119960000    3
 119970000    4
 119980000    4
 119990000    3
 120000000    3
 120010000    7
 120020000    3
 120030000    4
 120040000    4
 120050000    4
 120060000    4
 120070000    3
 120080000   10
 120090000    5
 120100000    5
 120110000    6
 120120000    3
 120130000    2
 120140000    3
 120150000    2
 120160000    3
 120170000    3
 120180000    3
 120190000    3
 120200000    2
 120210000    3
 120220000    3
 120230000    4
 120240000    3
 120250000    6
 120260000    6
 120270000    3
 120280000    9
 120290000    3
 120300000    2
 120310000    2
 120320000    5
 120330000    5
 120340000    6
 120350000    2
 120360000    2
 120370000    6
 120380000    3
 120390000    5
 120400000    3
 120410000    4
 120420000    5
 120430000    5
 120440000    3
 120450000    3
 120460000    3
 120470000    4
 120480000    3
 120490000    3
 120500000    4
 120510000    3
 120520000    3
 120530000    3
 120540000    2
 120550000    2
 120560000    4
 120570000    3
 120580000    4
 120590000    3
 120600000    2
 120610000    3
 120620000    3
 120630000    2
 120640000    4
 120650000    3
 120660000    3
 120670000    3
 120680000    3
 120690000    2
 120700000    3
 120710000    5
 120720000    4
 120730000    4
 120740000    3
 120750000    3
 120760000    3
 120770000    4
 120780000    9
 120790000    5
 120800000    9
 120810000    3
 120820000   11
 120830000    4
 120840000    2
 120850000    3
 120860000    5
 120870000    3
 120880000    3
 120890000    4
 120900000    3
 120910000    5
 120920000    4
 120930000    3
 120940000    3
 120950000    2
 120960000    6
 120970000    3
 120980000    3
 120990000    3
 121000000    3
 121010000    3
 121020000    4
 121030000    2
 121040000    4
 121050000   11
 121060000    6
 121070000    3
 121080000    5
 121090000    7
 121100000    6
 121110000    5
 121120000    2
 121130000    5
 121140000    5
 121150000    3
 121160000    4
 121170000    2
 121180000    8
 121190000    3
 121200000    2
 121210000    3
 121220000    6
 121230000    5
 121240000    3
 121250000    3
 121260000    3
 121270000    3
 121280000    4
 121290000    6
 121300000    7
 121310000    5
 121320000    6
 121330000    3
 121340000    4
 121350000    3
 121360000    4
 121370000    4
 121380000    2
 121390000    3
 121400000    3
 121410000    2
 121420000    3
 121430000    3
 121440000    2
 121450000    3
 121460000    3
 121470000    4
 121480000    3
 121490000    3
 121500000    3
 121510000    3
 121520000    3
 121530000    2
 121540000    2
 121550000    4
 121560000    3
 121570000    3
 121580000    4
 121590000    4
 121600000    3
 121610000    3
 121620000    3
 121630000    4
 121640000    4
 121650000    2
 121660000    3
 121670000    3
 121680000    5
 121690000    6
 121700000    3
 121710000    3
 121720000    3
 121730000    3
 121740000    3
 121750000    4
 121760000    3
 121770000    5
 121780000    3
 121790000    3
 121800000    3
 121810000    3
 121820000    3
 121830000    4
 121840000    3
 121850000    4
 121860000    2
 121870000    3
 121880000    5
 121890000    3
 121900000    3
 121910000    2
 121920000    5
 121930000    2
 121940000    5
 121950000    4
 121960000    3
 121970000    3
 121980000    2
 121990000    4
 122000000    2
 122010000    4
 122020000    4
 122030000    3
 122040000    3
 122050000    3
 122060000    2
 122070000    4
 122080000    3
 122090000    3
 122100000    4
 122110000    3
 122120000    3
 122130000    3
 122140000    6
 122150000    4
 122160000    3
 122170000    3
 122180000    4
 122190000    5
 122200000    4
 122210000    2
 122220000    3
 122230000    2
 122240000    5
 122250000    4
 122260000    3
 122270000    6
 122280000    4
 122290000    3
 122300000    3
 122310000    5
 122320000    3
 122330000    4
 122340000    3
 122350000    4
 122360000    3
 122370000    7
 122380000    3
 122390000    3
 122400000    3
 122410000    3
 122420000    7
 122430000    3
 122440000    3
 122450000    3
 122460000    2
 122470000    2
 122480000    6
 122490000    4
 122500000    3
 122510000    4
 122520000    3
 122530000    3
 122540000    3
 122550000    4
 122560000    3
 122570000    4
 122580000    4
 122590000    3
 122600000    3
 122610000    2
 122620000    2
 122630000    7
 122640000    4
 122650000    6
 122660000    3
 122670000    3
 122680000    3
 122690000    3
 122700000    3
 122710000    3
 122720000    2
 122730000    4
 122740000    2
 122750000    2
 122760000    3
 122770000    3
 122780000    2
 122790000    5
 122800000    2
 122810000    4
 122820000    3
 122830000    4
 122840000    3
 122850000    4
 122860000    2
 122870000    3
 122880000    3
 122890000    4
 122900000    3
 122910000    2
 122920000    3
 122930000    4
 122940000    2
 122950000    4
 122960000    3
 122970000    3
 122980000    5
 122990000    3
 123000000    5
 123010000    5
 123020000    9
 123030000    8
 123040000    3
 123050000    3
 123060000    4
 123070000    3
 123080000    3
 123090000    2
 123100000    3
 123110000    5
 123120000    3
 123130000    2
 123140000    4
 123150000    4
 123160000    3
 123170000    7
 123180000    3
 123190000    3
 123200000    2
 123210000    3
 123220000    4
 123230000    3
 123240000    4
 123250000    4
 123260000    3
 123270000    4
 123280000    3
 123290000    7
 123300000    4
 123310000    7
 123320000    3
 123330000    3
 123340000    3
 123350000    3
 123360000    2
 123370000    3
 123380000    4
 123390000    3
 123400000    3
 123410000    3
 123420000    3
 123430000    3
 123440000    3
 123450000    3
 123460000    3
 123470000    5
 123480000    3
 123490000    3
 123500000    2
 123510000    3
 123520000    3
 123530000    3
 123540000    5
 123550000    3
 123560000    3
 123570000    3
 123580000    3
 123590000    5
 123600000    3
 123610000    3
 123620000    3
 123630000    3
 123640000    3
 123650000    2
 123660000    3
 123670000    2
 123680000    3
 123690000    3
 123700000    3
 123710000    5
 123720000    4
 123730000    5
 123740000    4
 123750000    3
 123760000    2
 123770000    3
 123780000    4
 123790000    3
 123800000    5
 123810000    3
 123820000    3
 123830000    3
 123840000    3
 123850000    2
 123860000    5
 123870000    3
 123880000    2
 123890000    3
 123900000    2
 123910000    3
 123920000    3
 123930000    3
 123940000    3
 123950000    3
 123960000    2
 123970000    3
 123980000    2
 123990000    4
 124000000    4
 124010000    3
 124020000    2
 124030000    3
 124040000    3
 124050000    3
 124060000    2
 124070000    4
 124080000    3
 124090000    2
 124100000    5
 124110000    3
 124120000    3
 124130000    4
 124140000    3
 124150000    3
 124160000    4
 124170000    4
 124180000    3
 124190000    3
 124200000    4
 124210000    3
 124220000    3
 124230000    2
 124240000    3
 124250000    3
 124260000    2
 124270000    2
 124280000    3
 124290000    5
 124300000    3
 124310000    3
 124320000    2
 124330000    3
 124340000    3
 124350000    3
 124360000    3
 124370000    3
 124380000    4
 124390000    3
 124400000    4
 124410000    5
 124420000    3
 124430000    4
 124440000    2
 124450000    2
 124460000    4
 124470000    3
 124480000    3
 124490000    3
 124500000    3
 124510000    2
 124520000    2
 124530000    2
 124540000    4
 124550000    3
 124560000    2
 124570000    3
 124580000    3
 124590000    3
 124600000    2
 124610000    3
 124620000    4
 124630000    3
 124640000    3
 124650000    5
 124660000    5
 124670000    3
 124680000    3
 124690000    3
 124700000    3
 124710000    3
 124720000    4
 124730000    3
 124740000    2
 124750000    2
 124760000    2
 124770000    3
 124780000    2
 124790000    3
 124800000    3
 124810000    5
 124820000    2
 124830000    4
 124840000    5
 124850000    2
 124860000    3
 124870000    3
 124880000    3
 124890000    3
 124900000    3
 124910000    4
 124920000    4
 124930000    3
 124940000    3
 124950000    2
 124960000    2
 124970000    4
 124980000    3
 124990000    4
 125000000    4
 125010000    5
 125020000    4
 125030000    2
 125040000    3
 125050000    4
 125060000    3
 125070000    3
 125080000    5
 125090000    6
 125100000    3
 125110000    4
 125120000    4
 125130000    3
 125140000    2
 125150000    5
 125160000    4
 125170000    5
 125180000    4
 125190000    5
 125200000    4
 125210000    2
 125220000    3
 125230000    3
 125240000    3
 125250000    5
 125260000    3
 125270000    6
 125280000    3
 125290000    9
 125300000    5
 125310000    6
 125320000    5
 125330000    3
 125340000    3
 125350000    2
 125360000    3
 125370000    3
 125380000    3
 125390000    2
 125400000    2
 125410000    4
 125420000    2
 125430000    3
 125440000    3
 125450000    2
 125460000    3
 125470000    5
 125480000    4
 125490000    3
 125500000    2
 125510000    4
 125520000    3
 125530000    2
 125540000    4
 125550000    4
 125560000    3
 125570000    5
 125580000    4
 125590000    7
 125600000    2
 125610000    3
 125620000    3
 125630000    4
 125640000    2
 125650000    4
 125660000    5
 125670000    4
 125680000    3
 125690000    5
 125700000    3
 125710000    4
 125720000    4
 125730000    4
 125740000    3
 125750000    4
 125760000    4
 125770000    3
 125780000    2
 125790000    5
 125800000   10
 125810000    8
 125820000    4
 125830000    4
 125840000    5
 125850000    8
 125860000    7
 125870000    8
 125880000    4
 125890000    3
 125900000    3
 125910000    6
 125920000    6
 125930000    2
 125940000    3
 125950000    4
 125960000    5
 125970000    4
 125980000    2
 125990000    4
 126000000    4
 126010000    3
 126020000    4
 126030000    2
 126040000    5
 126050000    3
 126060000    3
 126070000    4
 126080000    3
 126090000    3
 126100000    3
 126110000    3
 126120000    3
 126130000    3
 126140000    4
 126150000    3
 126160000    3
 126170000    2
 126180000    3
 126190000    3
 126200000    3
 126210000    3
 126220000    3
 126230000    3
 126240000    3
 126250000    4
 126260000    3
 126270000    2
 126280000    3
 126290000    3
 126300000    5
 126310000    5
 126320000    2
 126330000    4
 126340000    5
 126350000    4
 126360000    4
 126370000    2
 126380000    4
 126390000    4
 126400000    6
 126410000    4
 126420000    3
 126430000    3
 126440000    2
 126450000    5
 126460000    3
 126470000    4
 126480000    3
 126490000    4
 126500000    5
 126510000    5
 126520000    4
 126530000    5
 126540000    8
 126550000    4
 126560000    5
 126570000    3
 126580000    3
 126590000    2
 126600000    2
 126610000    3
 126620000    3
 126630000    5
 126640000    8
 126650000    4
 126660000    5
 126670000    4
 126680000    4
 126690000    3
 126700000    8
 126710000    3
 126720000    4
 126730000    3
 126740000    4
 126750000    5
 126760000    3
 126770000    3
 126780000    5
 126790000    3
 126800000    4
 126810000    2
 126820000    7
 126830000    3
 126840000    3
 126850000    6
 126860000    5
 126870000    3
 126880000    4
 126890000    2
 126900000    2
 126910000    3
 126920000    2
 126930000    3
 126940000    3
 126950000    5
 126960000    2
 126970000    6
 126980000    3
 126990000    2
 127000000    2
 127010000    3
 127020000    4
 127030000    6
 127040000    4
 127050000    4
 127060000    2
 127070000    3
 127080000    3
 127090000    4
 127100000    6
 127110000    3
 127120000   13
 127130000    4
 127140000    6
 127150000    6
 127160000    4
 127170000    5
 127180000    3
 127190000    6
 127200000    3
 127210000    3
 127220000    3
 127230000    3
 127240000    3
 127250000    2
 127260000    4
 127270000    2
 127280000    3
 127290000    3
 127300000    5
 127310000    4
 127320000    3
 127330000    3
 127340000    3
 127350000    3
 127360000    3
 127370000    4
 127380000    3
 127390000   10
 127400000    2
 127410000    5
 127420000    3
 127430000    3
 127440000    3
 127450000    3
 127460000    8
 127470000    6
 127480000    5
 127490000    3
 127500000    5
 127510000    3
 127520000    5
 127530000   10
 127540000    2
 127550000    4
 127560000    3
 127570000    3
 127580000    5
 127590000   10
 127600000    7
 127610000    6
 127620000    5
 127630000    4
 127640000    3
 127650000    8
 127660000    3
 127670000    4
 127680000    2
 127690000    2
 127700000    3
 127710000    5
 127720000    3
 127730000    6
 127740000    5
 127750000   10
 127760000    6
 127770000    9
 127780000    3
 127790000    5
 127800000    6
 127810000    6
 127820000    2
 127830000    4
 127840000    5
 127850000    3
 127860000    5
 127870000    3
 127880000    6
 127890000    5
 127900000    3
 127910000    6
 127920000    3
 127930000    4
 127940000    2
 127950000    8
 127960000    2
 127970000    3
 127980000    3
 127990000    3
 128000000    3
 128010000    3
 128020000    5
 128030000    3
 128040000    5
 128050000    8
 128060000    9
 128070000    2
 128080000    3
 128090000    7
 128100000    4
 128110000    4
 128120000    3
 128130000    4
 128140000    3
 128150000    2
 128160000    3
 128170000    3
 128180000    3
 128190000    2
 128200000    4
 128210000    3
 128220000    3
 128230000    2
 128240000    2
 128250000    5
 128260000    3
 128270000    2
 128280000    3
 128290000    3
 128300000    3
 128310000    4
 128320000    3
 128330000    3
 128340000    5
 128350000    3
 128360000    3
 128370000    3
 128380000    5
 128390000    2
 128400000    2
 128410000    3
 128420000    5
 128430000    2
 128440000    3
 128450000    4
 128460000    4
 128470000    3
 128480000    3
 128490000    3
 128500000    3
 128510000    3
 128520000    3
 128530000    3
 128540000    3
 128550000    3
 128560000    2
 128570000    3
 128580000    3
 128590000    3
 128600000    3
 128610000    4
 128620000    4
 128630000    4
 128640000    3
 128650000    3
 128660000    4
 128670000    2
 128680000    3
 128690000    3
 128700000    3
 128710000    3
 128720000    7
 128730000    3
 128740000    3
 128750000    5
 128760000    3
 128770000    2
 128780000    5
 128790000    3
 128800000    4
 128810000    3
 128820000    5
 128830000    3
 128840000    4
 128850000    6
 128860000    2
 128870000    3
 128880000    3
 128890000    3
 128900000    4
 128910000    2
 128920000    3
 128930000    3
 128940000    3
 128950000    3
 128960000    4
 128970000    4
 128980000    4
 128990000    3
 129000000    4
 129010000    3
 129020000    3
 129030000    4
 129040000    7
 129050000    9
 129060000    4
 129070000    3
 129080000    4
 129090000    3
 129100000    3
 129110000    2
 129120000    4
 129130000    6
 129140000    2
 129150000    4
 129160000    9
 129170000    2
 129180000    4
 129190000    4
 129200000    6
 129210000    2
 129220000    3
 129230000    3
 129240000    3
 129250000    5
 129260000    5
 129270000    3
 129280000    3
 129290000    6
 129300000    3
 129310000    2
 129320000    3
 129330000    4
 129340000    4
 129350000   10
 129360000    7
 129370000    5
 129380000    4
 129390000    3
 129400000    3
 129410000    4
 129420000    3
 129430000    3
 129440000    4
 129450000    4
 129460000    2
 129470000    4
 129480000    3
 129490000    3
 129500000    3
 129510000    2
 129520000    4
 129530000    3
 129540000    3
 129550000    2
 129560000    2
 129570000    4
 129580000    3
 129590000    4
 129600000    3
 129610000    3
 129620000    2
 129630000    2
 129640000    2
 129650000    3
 129660000    4
 129670000    4
 129680000    3
 129690000    4
 129700000    7
 129710000    3
 129720000    4
 129730000    5
 129740000    4
 129750000    2
 129760000    2
 129770000    4
 129780000    5
 129790000    3
 129800000    3
 129810000    3
 129820000    5
 129830000    3
 129840000    5
 129850000    4
 129860000    4
 129870000    4
 129880000    3
 129890000    4
 129900000    5
 129910000    5
 129920000    3
 129930000    3
 129940000    3
 129950000    5
 129960000    2
 129970000    6
 129980000    4
 129990000    3
 130000000    3
 130010000    3
 130020000    3
 130030000    5
 130040000    4
 130050000    4
 130060000    2
 130070000    4
 130080000    3
 130090000    2
 130100000    3
 130110000    3
 130120000    3
 130130000    2
 130140000    2
 130150000    3
 130160000    3
 130170000    3
 130180000    3
 130190000    3
 130200000    5
 130210000    2
 130220000    4
 130230000    4
 130240000    4
 130250000    5
 130260000    3
 130270000    5
 130280000    4
 130290000    4
 130300000    3
 130310000    3
 130320000    2
 130330000    2
 130340000    3
 130350000    3
 130360000    2
 130370000    2
 130380000    5
 130390000    3
 130400000    3
 130410000    3
 130420000    4
 130430000    4
 130440000    3
 130450000    3
 130460000    8
 130470000    4
 130480000    4
 130490000    3
 130500000    3
 130510000    2
 130520000    2
 130530000    4
 130540000    5
 130550000    4
 130560000    3
 130570000    4
 130580000    4
 130590000    9
 130600000    3
 130610000    9
 130620000    5
 130630000    8
 130640000   10
 130650000    3
 130660000    3
 130670000    5
 130680000    4
 130690000    4
 130700000    5
 130710000    4
 130720000    3
 130730000    3
 130740000    4
 130750000    3
 130760000    3
 130770000    3
 130780000    3
 130790000    5
 130800000    4
 130810000    7
 130820000    4
 130830000    3
 130840000    3
 130850000    4
 130860000    3
 130870000    3
 130880000    3
 130890000    3
 130900000    4
 130910000    2
 130920000    4
 130930000    4
 130940000    3
 130950000    3
 130960000    3
 130970000    4
 130980000    2
 130990000    3
 131000000    2
 131010000    3
 131020000    3
 131030000    3
 131040000    3
 131050000    3
 131060000    4
 131070000    3
 131080000    3
 131090000    4
 131100000    3
 131110000    6
 131120000    3
 131130000    5
 131140000    2
 131150000    2
 131160000    4
 131170000    3
 131180000    3
 131190000    3
 131200000    4
 131210000    4
 131220000    8
 131230000    3
 131240000    4
 131250000    5
 131260000    6
 131270000    3
 131280000    3
 131290000    3
 131300000    6
 131310000    5
 131320000    3
 131330000    5
 131340000    3
 131350000    3
 131360000    3
 131370000    4
 131380000    4
 131390000    3
 131400000    3
 131410000    2
 131420000    3
 131430000    2
 131440000    3
 131450000    5
 131460000    2
 131470000    4
 131480000    8
 131490000    3
 131500000    2
 131510000    4
 131520000    3
 131530000    3
 131540000    5
 131550000    5
 131560000    5
 131570000    4
 131580000    4
 131590000    3
 131600000    3
 131610000    3
 131620000    3
 131630000    6
 131640000    4
 131650000    2
 131660000    4
 131670000    3
 131680000    3
 131690000    4
 131700000    2
 131710000    5
 131720000    9
 131730000    6
 131740000    7
 131750000    3
 131760000    3
 131770000    4
 131780000    3
 131790000    3
 131800000    3
 131810000    3
 131820000    4
 131830000    3
 131840000    4
 131850000    3
 131860000    3
 131870000    4
 131880000    4
 131890000    3
 131900000    4
 131910000    4
 131920000    2
 131930000    3
 131940000    2
 131950000    3
 131960000    3
 131970000    5
 131980000    3
 131990000    3
 132000000    7
 132010000    5
 132020000    4
 132030000    4
 132040000    5
 132050000    4
 132060000    5
 132070000    3
 132080000    3
 132090000    3
 132100000    3
 132110000    3
 132120000    3
 132130000    3
 132140000    3
 132150000    4
 132160000    2
 132170000    3
 132180000    2
 132190000    4
 132200000    3
 132210000    4
 132220000    6
 132230000    3
 132240000    3
 132250000    3
 132260000    4
 132270000    4
 132280000    4
 132290000    3
 132300000    3
 132310000    4
 132320000    5
 132330000    3
 132340000    3
 132350000    4
 132360000    7
 132370000    4
 132380000    3
 132390000    3
 132400000    3
 132410000    2
 132420000    4
 132430000    3
 132440000    3
 132450000    2
 132460000    3
 132470000    3
 132480000    4
 132490000    4
 132500000    4
 132510000    3
 132520000    3
 132530000    4
 132540000    3
 132550000    8
 132560000    3
 132570000    6
 132580000    2
 132590000    2
 132600000    3
 132610000    3
 132620000    5
 132630000    3
 132640000    4
 132650000    3
 132660000    3
 132670000    6
 132680000    3
 132690000    3
 132700000    3
 132710000    7
 132720000    2
 132730000    7
 132740000    4
 132750000    4
 132760000    3
 132770000    4
 132780000    3
 132790000    5
 132800000    3
 132810000    3
 132820000    5
 132830000    3
 132840000    3
 132850000    4
 132860000    6
 132870000    3
 132880000    5
 132890000    5
 132900000    6
 132910000    4
 132920000    4
 132930000    5
 132940000    2
 132950000    4
 132960000    3
 132970000   10
 132980000    3
 132990000    3
 133000000    3
 133010000    4
 133020000    2
 133030000    3
 133040000    2
 133050000    3
 133060000    3
 133070000    3
 133080000    2
 133090000    5
 133100000    3
 133110000    2
 133120000    4
 133130000    2
 133140000    3
 133150000    3
 133160000    3
 133170000    3
 133180000    3
 133190000    4
 133200000    6
 133210000    3
 133220000    3
 133230000    4
 133240000    3
 133250000    3
 133260000    2
 133270000    4
 133280000    4
 133290000    4
 133300000    3
 133310000    2
 133320000    3
 133330000    3
 133340000    2
 133350000    3
 133360000    3
 133370000    3
 133380000    3
 133390000    3
 133400000    3
 133410000    5
 133420000    5
 133430000    4
 133440000    3
 133450000    7
 133460000    3
 133470000    5
 133480000    3
 133490000    3
 133500000    6
 133510000    3
 133520000    4
 133530000    3
 133540000    4
 133550000    2
 133560000    4
 133570000    3
 133580000    4
 133590000    5
 133600000    5
 133610000    4
 133620000    3
 133630000    3
 133640000    5
 133650000    3
 133660000    4
 133670000    5
 133680000    3
 133690000    3
 133700000    4
 133710000    3
 133720000    2
 133730000    3
 133740000    2
 133750000    2
 133760000    4
 133770000    3
 133780000    3
 133790000    3
 133800000    3
 133810000    4
 133820000    3
 133830000    2
 133840000    2
 133850000    3
 133860000    3
 133870000    3
 133880000    3
 133890000    4
 133900000    3
 133910000    3
 133920000    2
 133930000    4
 133940000    3
 133950000    2
 133960000    2
 133970000    3
 133980000    3
 133990000    5
 134000000    3
 134010000    2
 134020000    3
 134030000    3
 134040000    3
 134050000    3
 134060000    3
 134070000    3
 134080000    3
 134090000    3
 134100000    4
 134110000    3
 134120000    5
 134130000    3
 134140000    3
 134150000    3
 134160000    4
 134170000    3
 134180000    3
 134190000    3
 134200000    3
 134210000    4
 134220000    4
 134230000    3
 134240000    4
 134250000    4
 134260000    4
 134270000    3
 134280000    3
 134290000    3
 134300000    4
 134310000    3
 134320000    3
 134330000    3
 134340000    2
 134350000    5
 134360000    3
 134370000    3
 134380000    2
 134390000    3
 134400000    3
 134410000    2
 134420000    3
 134430000    3
 134440000    3
 134450000    3
 134460000    2
 134470000    4
 134480000    2
 134490000    2
 134500000    2
 134510000    3
 134520000    2
 134530000    3
 134540000    4
 134550000    2
 134560000    3
 134570000    3
 134580000    4
 134590000    3
 134600000    2
 134610000    3
 134620000    2
 134630000    4
 134640000    3
 134650000    3
 134660000    3
 134670000    3
 134680000    2
 134690000    3
 134700000    3
 134710000    3
 134720000    3
 134730000    3
 134740000    2
 134750000    4
 134760000    3
 134770000    6
 134780000    3
 134790000    4
 134800000    6
 134810000    5
 134820000    4
 134830000    4
 134840000    3
 134850000    5
 134860000    3
 134870000    6
 134880000    2
 134890000    3
 134900000    3
 134910000    4
 134920000    5
 134930000    5
 134940000    3
 134950000    3
 134960000    3
 134970000    3
 134980000    5
 134990000    4
 135000000    3
 135010000    3
 135020000    5
 135030000    3
 135040000    3
 135050000    3
 135060000    3
 135070000    3
 135080000    3
 135090000    3
 135100000    2
 135110000    3
 135120000    6
 135130000    6
 135140000    2
 135150000    2
 135160000    4
 135170000    3
 135180000    3
 135190000    2
 135200000    4
 135210000    3
 135220000    5
 135230000    4
 135240000    2
 135250000    2
 135260000    2
 135270000    4
 135280000    3
 135290000    2
 135300000    3
 135310000    3
 135320000    3
 135330000    4
 135340000    4
 135350000    2
 135360000    3
 135370000    4
 135380000    3
 135390000    3
 135400000    5
 135410000    2
 135420000    3
 135430000    2
 135440000    5
 135450000    8
 135460000    5
 135470000    5
 135480000    8
 135490000    7
 135500000    5
 135510000    2
 135520000    5
 135530000    3
 135540000    3
 135550000    3
 135560000    2
 135570000    4
 135580000    5
 135590000    2
 135600000    3
 135610000    3
 135620000    3
 135630000    3
 135640000    4
 135650000    5
 135660000    3
 135670000    4
 135680000    2
 135690000    3
 135700000    3
 135710000    3
 135720000    4
 135730000    3
 135740000    4
 135750000    4
 135760000    3
 135770000    2
 135780000    6
 135790000    3
 135800000    4
 135810000    3
 135820000    3
 135830000    2
 135840000    3
 135850000    3
 135860000    3
 135870000    3
 135880000    2
 135890000    3
 135900000    3
 135910000    3
 135920000    3
 135930000    3
 135940000    6
 135950000    5
 135960000   10
 135970000    3
 135980000    8
 135990000    3
 136000000    4
 136010000    5
 136020000    3
 136030000    3
 136040000    3
 136050000    3
 136060000    4
 136070000    3
 136080000    3
 136090000    4
 136100000    3
 136110000    3
 136120000    3
 136130000    2
 136140000    4
 136150000    2
 136160000    4
 136170000    4
 136180000    5
 136190000    3
 136200000    3
 136210000    3
 136220000    3
 136230000    3
 136240000    3
 136250000    3
 136260000    2
 136270000    2
 136280000    3
 136290000    3
 136300000    3
 136310000    3
 136320000    4
 136330000    4
 136340000    4
 136350000    4
 136360000    3
 136370000    3
 136380000    3
 136390000    4
 136400000    4
 136410000    4
 136420000    2
 136430000    3
 136440000    2
 136450000    2
 136460000    9
 136470000    4
 136480000    4
 136490000    4
 136500000    4
 136510000    2
 136520000    4
 136530000    7
 136540000    2
 136550000    3
 136560000    2
 136570000    2
 136580000    4
 136590000    3
 136600000    3
 136610000    4
 136620000    4
 136630000    3
 136640000    3
 136650000    3
 136660000    2
 136670000    2
 136680000    3
 136690000    5
 136700000    3
 136710000    2
 136720000    3
 136730000    3
 136740000    3
 136750000    3
 136760000    3
 136770000    2
 136780000    6
 136790000    8
 136800000    3
 136810000    3
 136820000    2
 136830000    4
 136840000    5
 136850000    3
 136860000    3
 136870000    3
 136880000    3
 136890000    3
 136900000    2
 136910000    4
 136920000    3
 136930000    3
 136940000    3
 136950000    3
 136960000    2
 136970000    4
 136980000    3
 136990000    3
 137000000    4
 137010000    4
 137020000    2
 137030000    3
 137040000    3
 137050000    3
 137060000    5
 137070000    3
 137080000    3
 137090000    3
 137100000    3
 137110000    3
 137120000    5
 137130000    4
 137140000    3
 137150000    3
 137160000    3
 137170000    3
 137180000    3
 137190000    3
 137200000    3
 137210000    4
 137220000    4
 137230000    2
 137240000    3
 137250000    4
 137260000    3
 137270000    3
 137280000    3
 137290000    3
 137300000    3
 137310000    3
 137320000    3
 137330000    3
 137340000    2
 137350000    3
 137360000    4
 137370000    3
 137380000    4
 137390000    3
 137400000    3
 137410000    3
 137420000    5
 137430000    3
 137440000    3
 137450000    3
 137460000    3
 137470000    3
 137480000    3
 137490000    3
 137500000    4
 137510000    4
 137520000    3
 137530000    3
 137540000    3
 137550000    3
 137560000    3
 137570000    3
 137580000    4
 137590000    5
 137600000    3
 137610000    3
 137620000    4
 137630000    2
 137640000    2
 137650000    3
 137660000    2
 137670000    3
 137680000    3
 137690000    4
 137700000    2
 137710000    3
 137720000    3
 137730000    5
 137740000    2
 137750000    3
 137760000    3
 137770000    3
 137780000    4
 137790000    3
 137800000    3
 137810000    3
 137820000    3
 137830000    5
 137840000    3
 137850000    4
 137860000    3
 137870000    3
 137880000    5
 137890000    2
 137900000    3
 137910000    2
 137920000    9
 137930000    3
 137940000    4
 137950000    7
 137960000    4
 137970000    3
 137980000    5
 137990000    3
 138000000    2
 138010000    4
 138020000    2
 138030000    3
 138040000    2
 138050000    3
 138060000    4
 138070000    4
 138080000    4
 138090000    3
 138100000    3
 138110000    3
 138120000    3
 138130000    2
 138140000    4
 138150000    2
 138160000    3
 138170000    2
 138180000    2
 138190000    3
 138200000    4
 138210000    3
 138220000    5
 138230000    3
 138240000    4
 138250000    4
 138260000    4
 138270000    6
 138280000    3
 138290000    5
 138300000    3
 138310000    3
 138320000    4
 138330000    2
 138340000    4
 138350000    5
 138360000    3
 138370000    4
 138380000    5
 138390000    3
 138400000    6
 138410000    3
 138420000    3
 138430000    5
 138440000    5
 138450000    4
 138460000    4
 138470000    3
 138480000    4
 138490000    3
 138500000    4
 138510000    5
 138520000    3
 138530000    2
 138540000    4
 138550000    3
 138560000    4
 138570000    4
 138580000    5
 138590000    3
 138600000    2
 138610000    3
 138620000    4
 138630000    3
 138640000    3
 138650000    3
 138660000    3
 138670000    2
 138680000    4
 138690000    5
 138700000    2
 138710000    7
 138720000    2
 138730000    7
 138740000    3
 138750000    2
 138760000    3
 138770000    4
 138780000    2
 138790000    3
 138800000    3
 138810000    4
 138820000    3
 138830000    4
 138840000    2
 138850000    2
 138860000    4
 138870000    3
 138880000    3
 138890000    5
 138900000    4
 138910000    2
 138920000    4
 138930000    2
 138940000    2
 138950000    3
 138960000    5
 138970000    4
 138980000    4
 138990000    3
 139000000    5
 139010000    3
 139020000    2
 139030000    5
 139040000    2
 139050000    4
 139060000    3
 139070000    3
 139080000    2
 139090000    3
 139100000    3
 139110000    3
 139120000    4
 139130000    3
 139140000    3
 139150000    3
 139160000    3
 139170000    6
 139180000    5
 139190000    2
 139200000    3
 139210000    4
 139220000    3
 139230000    6
 139240000    2
 139250000    4
 139260000    6
 139270000    5
 139280000    3
 139290000    6
 139300000    3
 139310000    5
 139320000    5
 139330000    3
 139340000    3
 139350000    3
 139360000    3
 139370000    3
 139380000    4
 139390000    5
 139400000    2
 139410000    3
 139420000    5
 139430000    3
 139440000    3
 139450000    3
 139460000    2
 139470000    4
 139480000    4
 139490000    3
 139500000    6
 139510000    4
 139520000    4
 139530000    3
 139540000    3
 139550000    2
 139560000    3
 139570000    3
 139580000    3
 139590000    3
 139600000    2
 139610000    2
 139620000    3
 139630000    2
 139640000    4
 139650000    8
 139660000   10
 139670000    5
 139680000    6
 139690000    3
 139700000    3
 139710000    5
 139720000    5
 139730000    3
 139740000    3
 139750000    3
 139760000    3
 139770000    5
 139780000    7
 139790000    5
 139800000    3
 139810000    6
 139820000    7
 139830000    3
 139840000   10
 139850000    4
 139860000    5
 139870000    2
 139880000    3
 139890000    6
 139900000    2
 139910000    4
 139920000    5
 139930000    2
 139940000    2
 139950000    7
 139960000    5
 139970000    3
 139980000    3
 139990000    4
 140000000    5
 140010000    3
 140020000    3
 140030000    3
 140040000    3
 140050000    5
 140060000    3
 140070000    5
 140080000    2
 140090000    3
 140100000    6
 140110000    2
 140120000    6
 140130000    3
 140140000    5
 140150000    2
 140160000    2
 140170000    3
 140180000    3
 140190000    3
 140200000    3
 140210000    5
 140220000    3
 140230000    3
 140240000    3
 140250000    2
 140260000    4
 140270000    4
 140280000    7
 140290000    3
 140300000    2
 140310000    2
 140320000    3
 140330000    3
 140340000    3
 140350000    4
 140360000    3
 140370000    2
 140380000    3
 140390000    3
 140400000    4
 140410000    3
 140420000    3
 140430000    4
 140440000    2
 140450000    4
 140460000    2
 140470000    3
 140480000    3
 140490000    3
 140500000    3
 140510000    4
 140520000    3
 140530000    4
 140540000    2
 140550000    3
 140560000    4
 140570000    3
 140580000    3
 140590000    4
 140600000    3
 140610000    2
 140620000    5
 140630000    3
 140640000    5
 140650000    3
 140660000    3
 140670000    3
 140680000    3
 140690000    4
 140700000    5
 140710000    3
 140720000    3
 140730000    3
 140740000    4
 140750000    3
 140760000    3
 140770000    3
 140780000    3
 140790000    4
 140800000    4
 140810000    3
 140820000    3
 140830000    5
 140840000    3
 140850000    8
 140860000    4
 140870000    3
 140880000    2
 140890000    3
 140900000    3
 140910000    3
 140920000    3
 140930000    3
 140940000    3
 140950000    2
 140960000    2
 140970000    4
 140980000    3
 140990000    3
 141000000    3
 141010000    5
 141020000    2
 141030000    3
 141040000    3
 141050000    3
 141060000    3
 141070000    3
 141080000    2
 141090000    4
 141100000    4
 141110000    4
 141120000    2
 141130000    3
 141140000    4
 141150000    4
 141160000    3
 141170000    5
 141180000    4
 141190000    4
 141200000    3
 141210000    2
 141220000    2
 141230000    2
 141240000    2
 141250000    3
 141260000    3
 141270000    4
 141280000    4
 141290000    8
 141300000    6
 141310000    9
 141320000    3
 141330000    3
 141340000    4
 141350000    4
 141360000    3
 141370000    4
 141380000   10
 141390000    5
 141400000    4
 141410000    5
 141420000    4
 141430000    3
 141440000    2
 141450000    3
 141460000    3
 141470000    4
 141480000    2
 141490000    3
 141500000    3
 141510000    3
 141520000    3
 141530000    3
 141540000    3
 141550000    3
 141560000    3
 141570000    3
 141580000    4
 141590000    2
 141600000    2
 141610000    5
 141620000    4
 141630000    3
 141640000    3
 141650000    3
 141660000    2
 141670000    2
 141680000    4
 141690000    2
 141700000    3
 141710000    3
 141720000    4
 141730000    2
 141740000    4
 141750000    4
 141760000    3
 141770000    4
 141780000    5
 141790000    3
 141800000    4
 141810000    3
 141820000    2
 141830000    3
 141840000    3
 141850000    3
 141860000    4
 141870000    2
 141880000    3
 141890000    3
 141900000    2
 141910000    3
 141920000    3
 141930000    3
 141940000    2
 141950000    4
 141960000    4
 141970000    3
 141980000    2
 141990000    2
 142000000    4
 142010000    4
 142020000    4
 142030000    5
 142040000    6
 142050000    3
 142060000    3
 142070000    3
 142080000    3
 142090000    2
 142100000    3
 142110000    3
 142120000    3
 142130000    4
 142140000    3
 142150000    3
 142160000    3
 142170000    5
 142180000    4
 142190000    2
 142200000    3
 142210000    6
 142220000   10
 142230000    2
 142240000    6
 142250000    3
 142260000    4
 142270000    5
 142280000    4
 142290000    3
 142300000    4
 142310000    2
 142320000    4
 142330000    5
 142340000    3
 142350000    2
 142360000    4
 142370000    9
 142380000    3
 142390000    2
 142400000    2
 142410000    2
 142420000    3
 142430000    4
 142440000    3
 142450000    3
 142460000    3
 142470000    3
 142480000    3
 142490000    3
 142500000    3
 142510000    3
 142520000    4
 142530000    3
 142540000    4
 142550000    3
 142560000    3
 142570000    3
 142580000    3
 142590000    6
 142600000    6
 142610000    4
 142620000    4
 142630000    4
 142640000    3
 142650000    4
 142660000   10
 142670000    6
 142680000    3
 142690000    5
 142700000    3
 142710000    4
 142720000    4
 142730000    3
 142740000    4
 142750000    4
 142760000    3
 142770000    3
 142780000    6
 142790000    3
 142800000    4
 142810000    4
 142820000    2
 142830000    3
 142840000    4
 142850000    6
 142860000    3
 142870000    2
 142880000    4
 142890000    3
 142900000    3
 142910000    3
 142920000    3
 142930000    8
 142940000    3
 142950000    3
 142960000    3
 142970000    5
 142980000    3
 142990000    3
 143000000    3
 143010000    4
 143020000    5
 143030000    3
 143040000    3
 143050000    4
 143060000    3
 143070000    4
 143080000    3
 143090000    2
 143100000    3
 143110000    3
 143120000    3
 143130000    7
 143140000    4
 143150000    3
 143160000    3
 143170000    6
 143180000    4
 143190000    2
 143200000    4
 143210000    6
 143220000    3
 143230000    3
 143240000    3
 143250000    2
 143260000    3
 143270000    3
 143280000    4
 143290000    5
 143300000    3
 143310000    3
 143320000    3
 143330000    9
 143340000    3
 143350000    6
 143360000    3
 143370000    3
 143380000    7
 143390000    6
 143400000    4
 143410000    3
 143420000    3
 143430000    3
 143440000    5
 143450000    2
 143460000    5
 143470000    7
 143480000    4
 143490000    2
 143500000    3
 143510000    3
 143520000    3
 143530000    4
 143540000    3
 143550000    3
 143560000    4
 143570000   11
 143580000    3
 143590000    3
 143600000    4
 143610000    5
 143620000    7
 143630000    3
 143640000    8
 143650000    3
 143660000    3
 143670000    7
 143680000    3
 143690000    3
 143700000    3
 143710000    3
 143720000    3
 143730000    3
 143740000    3
 143750000    6
 143760000    2
 143770000    3
 143780000    5
 143790000    3
 143800000    3
 143810000    3
 143820000    4
 143830000    2
 143840000    3
 143850000    2
 143860000    3
 143870000    2
 143880000    3
 143890000    3
 143900000    2
 143910000    2
 143920000    3
 143930000    3
 143940000    3
 143950000    3
 143960000    6
 143970000    4
 143980000    3
 143990000    3
 144000000    3
 144010000    3
 144020000    2
 144030000    3
 144040000    3
 144050000    2
 144060000    4
 144070000    2
 144080000    3
 144090000    3
 144100000    2
 144110000    4
 144120000    4
 144130000    3
 144140000    5
 144150000    3
 144160000    3
 144170000    4
 144180000    3
 144190000    2
 144200000    2
 144210000    4
 144220000    2
 144230000    3
 144240000    4
 144250000    5
 144260000    3
 144270000    3
 144280000    4
 144290000    2
 144300000    3
 144310000    3
 144320000    3
 144330000    4
 144340000    3
 144350000    3
 144360000    3
 144370000    4
 144380000    7
 144390000    4
 144400000    3
 144410000    4
 144420000    4
 144430000    3
 144440000    3
 144450000    4
 144460000    3
 144470000    3
 144480000    4
 144490000    2
 144500000    5
 144510000    4
 144520000    3
 144530000    2
 144540000    6
 144550000    3
 144560000    4
 144570000    3
 144580000    5
 144590000    4
 144600000    7
 144610000    3
 144620000    3
 144630000    3
 144640000    3
 144650000    3
 144660000    3
 144670000    3
 144680000    8
 144690000    3
 144700000    6
 144710000    2
 144720000    5
 144730000    3
 144740000    2
 144750000    7
 144760000    4
 144770000    3
 144780000    4
 144790000    4
 144800000    2
 144810000    2
 144820000    5
 144830000    5
 144840000    3
 144850000    4
 144860000    2
 144870000    4
 144880000    4
 144890000    3
 144900000    6
 144910000    4
 144920000    3
 144930000    3
 144940000    3
 144950000    4
 144960000    3
 144970000    3
 144980000    3
 144990000    4
 145000000    3
 145010000    4
 145020000    4
 145030000    2
 145040000    4
 145050000    3
 145060000    2
 145070000    3
 145080000    2
 145090000    5
 145100000    5
 145110000    2
 145120000    2
 145130000    3
 145140000    6
 145150000    5
 145160000    3
 145170000    3
 145180000    4
 145190000    3
 145200000    3
 145210000    3
 145220000    4
 145230000    4
 145240000    3
 145250000    4
 145260000    3
 145270000    4
 145280000    3
 145290000    4
 145300000    3
 145310000    3
 145320000    4
 145330000    3
 145340000    3
 145350000    3
 145360000    3
 145370000    3
 145380000    3
 145390000    4
 145400000    3
 145410000    3
 145420000    3
 145430000    3
 145440000    3
 145450000    3
 145460000    2
 145470000    3
 145480000    5
 145490000    3
 145500000    3
 145510000    3
 145520000    3
 145530000    2
 145540000    3
 145550000    3
 145560000    3
 145570000    3
 145580000    3
 145590000    3
 145600000    9
 145610000    5
 145620000    3
 145630000    4
 145640000    5
 145650000    3
 145660000    3
 145670000    3
 145680000    2
 145690000    4
 145700000    4
 145710000    6
 145720000    3
 145730000    2
 145740000    3
 145750000    4
 145760000    3
 145770000    4
 145780000    3
 145790000    4
 145800000    2
 145810000    3
 145820000    4
 145830000    6
 145840000    9
 145850000    4
 145860000    3
 145870000    3
 145880000    3
 145890000    3
 145900000    4
 145910000    8
 145920000    6
 145930000    6
 145940000    3
 145950000    7
 145960000    3
 145970000    6
 145980000    2
 145990000    3
 146000000    3
 146010000    3
 146020000    3
 146030000    3
 146040000    3
 146050000    6
 146060000    7
 146070000    3
 146080000    5
 146090000    4
 146100000    3
 146110000    3
 146120000    3
 146130000    5
 146140000    3
 146150000    5
 146160000    4
 146170000    4
 146180000    3
 146190000    3
 146200000    3
 146210000    4
 146220000    5
 146230000    3
 146240000    4
 146250000    3
 146260000    3
 146270000    2
 146280000    2
 146290000    3
 146300000    3
 146310000    4
 146320000    6
 146330000    4
 146340000    7
 146350000    3
 146360000    3
 146370000    5
 146380000    2
 146390000    3
 146400000    2
 146410000    3
 146420000    3
 146430000    4
 146440000    2
 146450000    3
 146460000    3
 146470000    4
 146480000    4
 146490000    4
 146500000    3
 146510000    3
 146520000    3
 146530000    3
 146540000    4
 146550000    3
 146560000    2
 146570000    3
 146580000    4
 146590000    3
 146600000    4
 146610000    4
 146620000    3
 146630000    5
 146640000    3
 146650000    3
 146660000    6
 146670000    5
 146680000    3
 146690000    4
 146700000    2
 146710000    3
 146720000    2
 146730000    2
 146740000    3
 146750000    3
 146760000    3
 146770000    3
 146780000    5
 146790000    5
 146800000    4
 146810000    3
 146820000    4
 146830000    4
 146840000    2
 146850000    4
 146860000    3
 146870000    2
 146880000    3
 146890000    5
 146900000    3
 146910000    3
 146920000    3
 146930000    3
 146940000    4
 146950000    4
 146960000    3
 146970000    4
 146980000    5
 146990000    3
 147000000    3
 147010000    2
 147020000    5
 147030000    3
 147040000    3
 147050000    3
 147060000    3
 147070000    3
 147080000    5
 147090000    3
 147100000    4
 147110000    4
 147120000    4
 147130000    4
 147140000    4
 147150000    3
 147160000    3
 147170000    3
 147180000    3
 147190000    3
 147200000    2
 147210000    4
 147220000    2
 147230000    3
 147240000    2
 147250000    3
 147260000    3
 147270000    3
 147280000    3
 147290000    3
 147300000    3
 147310000    3
 147320000    3
 147330000    4
 147340000    4
 147350000    5
 147360000    6
 147370000    4
 147380000    4
 147390000    3
 147400000    4
 147410000    9
 147420000    4
 147430000    3
 147440000    4
 147450000    3
 147460000    3
 147470000    3
 147480000    3
 147490000    5
 147500000    4
 147510000    3
 147520000    3
 147530000    4
 147540000    3
 147550000    3
 147560000    4
 147570000    3
 147580000    5
 147590000    3
 147600000    3
 147610000    3
 147620000    3
 147630000    3
 147640000    2
 147650000    2
 147660000    3
 147670000    2
 147680000   13
 147690000    4
 147700000    3
 147710000    2
 147720000    3
 147730000    3
 147740000    2
 147750000    5
 147760000    3
 147770000    4
 147780000    3
 147790000    3
 147800000    3
 147810000    3
 147820000    4
 147830000    5
 147840000    3
 147850000    3
 147860000    3
 147870000    4
 147880000    5
 147890000    4
 147900000    3
 147910000    4
 147920000    3
 147930000    3
 147940000    4
 147950000    3
 147960000    3
 147970000    3
 147980000    3
 147990000    3
 148000000    4
 148010000    3
 148020000    4
 148030000    4
 148040000    4
 148050000    3
 148060000    4
 148070000    4
 148080000    3
 148090000    3
 148100000    3
 148110000    3
 148120000    3
 148130000    3
 148140000    3
 148150000    2
 148160000    3
 148170000    2
 148180000    3
 148190000    5
 148200000    3
 148210000    6
 148220000    3
 148230000    3
 148240000    4
 148250000    4
 148260000    3
 148270000    3
 148280000    3
 148290000    2
 148300000    5
 148310000    5
 148320000    4
 148330000    4
 148340000    3
 148350000    3
 148360000    3
 148370000    4
 148380000    2
 148390000    4
 148400000    3
 148410000    2
 148420000    4
 148430000    3
 148440000    3
 148450000    3
 148460000    3
 148470000    4
 148480000    3
 148490000    3
 148500000    4
 148510000    4
 148520000    2
 148530000    7
 148540000    3
 148550000    3
 148560000    4
 148570000    2
 148580000    3
 148590000    4
 148600000    3
 148610000    3
 148620000    3
 148630000    5
 148640000    3
 148650000    9
 148660000    6
 148670000    4
 148680000    3
 148690000    4
 148700000    3
 148710000    4
 148720000    3
 148730000    4
 148740000    3
 148750000    3
 148760000    4
 148770000    3
 148780000    2
 148790000    4
 148800000    2
 148810000    3
 148820000    5
 148830000    3
 148840000    3
 148850000   11
 148860000    4
 148870000    3
 148880000    3
 148890000    3
 148900000    3
 148910000    2
 148920000    3
 148930000    3
 148940000    3
 148950000    2
 148960000    2
 148970000    3
 148980000    4
 148990000    4
 149000000    5
 149010000    3
 149020000    4
 149030000    3
 149040000    2
 149050000    3
 149060000    4
 149070000    3
 149080000    3
 149090000    3
 149100000    4
 149110000    3
 149120000    4
 149130000    4
 149140000    4
 149150000    2
 149160000    2
 149170000    3
 149180000    3
 149190000    3
 149200000    3
 149210000    3
 149220000    9
 149230000    4
 149240000    3
 149250000    3
 149260000    4
 149270000    2
 149280000    4
 149290000    3
 149300000    4
 149310000    4
 149320000    3
 149330000    5
 149340000    4
 149350000    3
 149360000    2
 149370000    4
 149380000    4
 149390000    6
 149400000    3
 149410000    3
 149420000    3
 149430000    4
 149440000    4
 149450000    6
 149460000    4
 149470000    6
 149480000    6
 149490000    5
 149500000    4
 149510000    5
 149520000    6
 149530000    4
 149540000    4
 149550000    5
 149560000    3
 149570000    3
 149580000    2
 149590000    8
 149600000    4
 149610000    3
 149620000    3
 149630000    3
 149640000    5
 149650000    4
 149660000    2
 149670000    2
 149680000    3
 149690000    4
 149700000    6
 149710000    3
 149720000    3
 149730000    3
 149740000    2
 149750000    3
 149760000    4
 149770000    4
 149780000    3
 149790000    4
 149800000    3
 149810000    3
 149820000    3
 149830000    4
 149840000    3
 149850000    3
 149860000    3
 149870000    4
 149880000    3
 149890000    3
 149900000    2
 149910000    4
 149920000    5
 149930000    4
 149940000    2
 149950000    3
 149960000    3
 149970000    3
 149980000    4
 149990000    3
 150000000    2
 150000000    2
 150010000    3
 150020000    3
 150030000    3
 150040000    3
 150050000    6
 150060000    3
 150070000    3
 150080000    5
 150090000    3
 150100000    2
 150110000    3
 150120000    3
 150130000    3
 150140000    3
 150150000    7
 150160000    3
 150170000    5
 150180000    5
 150190000    3
 150200000    3
 150210000    3
 150220000    3
 150230000    3
 150240000    3
 150250000    3
 150260000    4
 150270000    2
 150280000    5
 150290000    5
 150300000    9
 150310000    2
 150320000    4
 150330000    4
 150340000    3
 150350000    5
 150360000    3
 150370000    2
 150380000    2
 150390000    5
 150400000    4
 150410000    3
 150420000    2
 150430000    6
 150440000    4
 150450000    5
 150460000    7
 150470000    3
 150480000    4
 150490000    3
 150500000    4
 150510000    2
 150520000    4
 150530000    8
 150540000    4
 150550000    3
 150560000    3
 150570000    4
 150580000    3
 150590000    8
 150600000   10
 150610000    4
 150620000    4
 150630000    3
 150640000    3
 150650000    2
 150660000    3
 150670000    2
 150680000    3
 150690000    3
 150700000    4
 150710000    2
 150720000    3
 150730000    5
 150740000    3
 150750000    4
 150760000    4
 150770000    8
 150780000    4
 150790000    3
 150800000    8
 150810000    5
 150820000    3
 150830000    5
 150840000    3
 150850000    3
 150860000    2
 150870000    5
 150880000    4
 150890000    4
 150900000    6
 150910000    4
 150920000    3
 150930000    3
 150940000    3
 150950000    3
 150960000    4
 150970000    3
 150980000    3
 150990000    2
 151000000    2
 151010000    7
 151020000    3
 151030000    4
 151040000    3
 151050000    8
 151060000    6
 151070000    8
 151080000    3
 151090000    2
 151100000    2
 151110000    4
 151120000    4
 151130000    3
 151140000    3
 151150000    3
 151160000    3
 151170000    3
 151180000    4
 151190000    8
 151200000    3
 151210000    3
 151220000    3
 151230000    3
 151240000    3
 151250000    4
 151260000    4
 151270000    5
 151280000    4
 151290000    2
 151300000    4
 151310000    3
 151320000    3
 151330000    4
 151340000    2
 151350000    4
 151360000    3
 151370000    6
 151380000    3
 151390000    2
 151400000    2
 151410000    3
 151420000    3
 151430000    4
 151440000    3
 151450000    3
 151460000    7
 151470000    3
 151480000    4
 151490000    6
 151500000    5
 151510000    5
 151520000    3
 151530000    3
 151540000    2
 151550000    3
 151560000    4
 151570000    3
 151580000    3
 151590000    5
 151600000    2
 151610000    3
 151620000    4
 151630000    2
 151640000    3
 151650000    3
 151660000    3
 151670000    3
 151680000    3
 151690000    3
 151700000    5
 151710000    2
 151720000    2
 151730000    4
 151740000    4
 151750000    4
 151760000    4
 151770000    4
 151780000    2
 151790000    3
 151800000    3
 151810000    4
 151820000    3
 151830000    6
 151840000    2
 151850000    4
 151860000    3
 151870000    3
 151880000    2
 151890000    4
 151900000    4
 151910000    2
 151920000    4
 151930000    3
 151940000    3
 151950000    3
 151960000    2
 151970000    3
 151980000    7
 151990000    2
 152000000    4
 152010000    3
 152020000    3
 152030000    3
 152040000    4
 152050000    3
 152060000    5
 152070000    3
 152080000    7
 152090000    3
 152100000    4
 152110000    3
 152120000    3
 152130000    2
 152140000    2
 152150000    3
 152160000    3
 152170000    2
 152180000    3
 152190000    2
 152200000    3
 152210000    3
 152220000    2
 152230000    5
 152240000    3
 152250000    6
 152260000    3
 152270000    3
 152280000    2
 152290000    4
 152300000    5
 152310000    2
 152320000    3
 152330000    3
 152340000    3
 152350000    3
 152360000    2
 152370000    2
 152380000    3
 152390000    4
 152400000    3
 152410000    3
 152420000    3
 152430000    4
 152440000    4
 152450000    3
 152460000    3
 152470000    3
 152480000    6
 152490000    3
 152500000    3
 152510000    4
 152520000    4
 152530000    4
 152540000    4
 152550000    3
 152560000    4
 152570000    6
 152580000    2
 152590000    3
 152600000    4
 152610000    5
 152620000    4
 152630000    3
 152640000    2
 152650000    4
 152660000    3
 152670000    6
 152680000    3
 152690000    4
 152700000    4
 152710000    3
 152720000    5
 152730000    6
 152740000    4
 152750000    4
 152760000    4
 152770000    3
 152780000    3
 152790000    7
 152800000    5
 152810000    4
 152820000    4
 152830000    5
 152840000    6
 152850000    6
 152860000    4
 152870000    5
 152880000    7
 152890000    4
 152900000    3
 152910000    3
 152920000    3
 152930000    6
 152940000    3
 152950000    6
 152960000    3
 152970000    5
 152980000    7
 152990000    5
 153000000    3
 153010000    4
 153020000    3
 153030000    4
 153040000    3
 153050000    5
 153060000    3
 153070000    5
 153080000    5
 153090000    3
 153100000    3
 153110000    3
 153120000    4
 153130000    4
 153140000    3
 153150000    3
 153160000    3
 153170000    5
 153180000    3
 153190000    3
 153200000    3
 153210000    4
 153220000    2
 153230000    3
 153240000    4
 153250000    5
 153260000    3
 153270000    4
 153280000    2
 153290000    4
 153300000    2
 153310000    5
 153320000    5
 153330000    4
 153340000    3
 153350000    3
 153360000    4
 153370000    3
 153380000    3
 153390000    4
 153400000    2
 153410000    3
 153420000    4
 153430000    4
 153440000    4
 153450000    5
 153460000    3
 153470000    4
 153480000    4
 153490000    3
 153500000    4
 153510000    5
 153520000    3
 153530000    3
 153540000    3
 153550000    3
 153560000    3
 153570000    5
 153580000    4
 153590000    4
 153600000    3
 153610000    4
 153620000    3
 153630000    2
 153640000    3
 153650000    5
 153660000    3
 153670000    3
 153680000    2
 153690000    3
 153700000    4
 153710000    3
 153720000    2
 153730000    3
 153740000    3
 153750000    3
 153760000    3
 153770000    2
 153780000    3
 153790000    3
 153800000    3
 153810000    3
 153820000    3
 153830000    3
 153840000    3
 153850000    5
 153860000    4
 153870000    4
 153880000    3
 153890000    3
 153900000    4
 153910000    4
 153920000    4
 153930000    4
 153940000    4
 153950000    3
 153960000    4
 153970000    3
 153980000    4
 153990000    4
 154000000    2
 154010000    4
 154020000    3
 154030000    5
 154040000    4
 154050000    3
 154060000    8
 154070000    3
 154080000    3
 154090000    6
 154100000    3
 154110000    3
 154120000    3
 154130000    3
 154140000    3
 154150000    4
 154160000    3
 154170000    3
 154180000    4
 154190000    3
 154200000    4
 154210000    2
 154220000    3
 154230000    3
 154240000    3
 154250000    5
 154260000    2
 154270000    4
 154280000    5
 154290000    4
 154300000   10
 154310000    4
 154320000    2
 154330000    4
 154340000    4
 154350000    3
 154360000    4
 154370000    4
 154380000    4
 154390000    3
 154400000    5
 154410000    3
 154420000    4
 154430000    6
 154440000    3
 154450000    3
 154460000    4
 154470000    2
 154480000    3
 154490000    3
 154500000    3
 154510000    3
 154520000    3
 154530000    3
 154540000    4
 154550000    3
 154560000    5
 154570000    4
 154580000    5
 154590000    4
 154600000   10
 154610000    3
 154620000    4
 154630000    2
 154640000    2
 154650000    3
 154660000    4
 154670000    2
 154680000    3
 154690000    3
 154700000    3
 154710000    3
 154720000    2
 154730000    3
 154740000    3
 154750000    3
 154760000    3
 154770000    3
 154780000    4
 154790000    3
 154800000    3
 154810000    3
 154820000    4
 154830000    3
 154840000    4
 154850000    3
 154860000    5
 154870000    5
 154880000    3
 154890000    4
 154900000    6
 154910000    2
 154920000    4
 154930000    5
 154940000    4
 154950000    3
 154960000    2
 154970000    4
 154980000    2
 154990000    2
 155000000    3
 155010000    3
 155020000    4
 155030000    3
 155040000    3
 155050000    3
 155060000    3
 155070000    4
 155080000    4
 155090000    5
 155100000    2
 155110000    5
 155120000    2
 155130000    3
 155140000    4
 155150000    4
 155160000    3
 155170000    4
 155180000    3
 155190000    3
 155200000    3
 155210000    5
 155220000    3
 155230000    3
 155240000    3
 155250000    4
 155260000    3
 155270000    4
 155280000    3
 155290000    3
 155300000    2
 155310000    4
 155320000    4
 155330000    2
 155340000    3
 155350000    2
 155360000    3
 155370000    3
 155380000    3
 155390000    4
 155400000    3
 155410000    3
 155420000    2
 155430000    3
 155440000    2
 155450000    3
 155460000    4
 155470000    3
 155480000    6
 155490000    3
 155500000    3
 155510000    5
 155520000    5
 155530000    4
 155540000    3
 155550000    3
 155560000    2
 155570000    3
 155580000    2
 155590000    2
 155600000    3
 155610000    3
 155620000    3
 155630000    3
 155640000    3
 155650000    3
 155660000    3
 155670000    4
 155680000    3
 155690000    2
 155700000    6
 155710000    3
 155720000    3
 155730000    6
 155740000    2
 155750000    3
 155760000    6
 155770000    3
 155780000   12
 155790000    5
 155800000    6
 155810000    3
 155820000    6
 155830000    9
 155840000    5
 155850000    9
 155860000    4
 155870000    3
 155880000    3
 155890000    3
 155900000    3
 155910000    5
 155920000    3
 155930000    3
 155940000    4
 155950000    7
 155960000    4
 155970000    3
 155980000    3
 155990000    4
 156000000    4
 156010000    3
 156020000    3
 156030000    3
 156040000    3
 156050000    3
 156060000    3
 156070000    2
 156080000    3
 156090000    3
 156100000    3
 156110000    2
 156120000    3
 156130000    2
 156140000    3
 156150000    4
 156160000    4
 156170000    2
 156180000    4
 156190000    3
 156200000    3
 156210000    4
 156220000    4
 156230000    5
 156240000    3
 156250000    4
 156260000    2
 156270000    4
 156280000    4
 156290000    3
 156300000    3
 156310000    4
 156320000    3
 156330000    2
 156340000    3
 156350000    2
 156360000    4
 156370000    3
 156380000    3
 156390000    3
 156400000    4
 156410000    7
 156420000    3
 156430000    3
 156440000    6
 156450000    3
 156460000    5
 156470000    3
 156480000    3
 156490000    5
 156500000    3
 156510000    2
 156520000    3
 156530000    3
 156540000    4
 156550000    2
 156560000    3
 156570000    3
 156580000    2
 156590000    3
 156600000    8
 156610000    5
 156620000    4
 156630000    3
 156640000    3
 156650000    3
 156660000    4
 156670000    5
 156680000    2
 156690000    3
 156700000    4
 156710000    5
 156720000    4
 156730000    2
 156740000    2
 156750000    3
 156760000    3
 156770000    3
 156780000    3
 156790000    4
 156800000    2
 156810000    3
 156820000    3
 156830000    5
 156840000    3
 156850000    6
 156860000    3
 156870000    6
 156880000    7
 156890000    4
 156900000    3
 156910000    3
 156920000    6
 156930000    3
 156940000    3
 156950000    4
 156960000    5
 156970000    3
 156980000    2
 156990000    3
 157000000    3
 157010000    5
 157020000    4
 157030000   10
 157040000    7
 157050000    5
 157060000    7
 157070000    3
 157080000    3
 157090000    4
 157100000    4
 157110000    3
 157120000    3
 157130000    2
 157140000    3
 157150000    3
 157160000    3
 157170000    4
 157180000    4
 157190000    3
 157200000    4
 157210000    3
 157220000    3
 157230000    4
 157240000    3
 157250000    2
 157260000    3
 157270000    4
 157280000    4
 157290000    3
 157300000    3
 157310000    3
 157320000    3
 157330000    3
 157340000    2
 157350000    3
 157360000    2
 157370000    3
 157380000    4
 157390000    3
 157400000    2
 157410000    2
 157420000    4
 157430000    5
 157440000    3
 157450000    3
 157460000    3
 157470000    3
 157480000    2
 157490000    3
 157500000    3
 157510000    5
 157520000    4
 157530000    3
 157540000    3
 157550000    3
 157560000    3
 157570000    4
 157580000    4
 157590000    4
 157600000    3
 157610000    3
 157620000    5
 157630000    4
 157640000    3
 157650000    4
 157660000    4
 157670000    3
 157680000    2
 157690000    6
 157700000    3
 157710000    3
 157720000    3
 157730000    3
 157740000    2
 157750000    3
 157760000    3
 157770000    3
 157780000    3
 157790000    3
 157800000    5
 157810000    3
 157820000    3
 157830000    3
 157840000    3
 157850000    3
 157860000    3
 157870000    4
 157880000    3
 157890000    3
 157900000    9
 157910000    5
 157920000    3
 157930000    3
 157940000    4
 157950000    3
 157960000    2
 157970000    5
 157980000    4
 157990000    2
 158000000    4
 158010000    4
 158020000    4
 158030000    2
 158040000    3
 158050000    3
 158060000    3
 158070000    4
 158080000    4
 158090000    5
 158100000    8
 158110000    5
 158120000    3
 158130000    3
 158140000    3
 158150000    3
 158160000    3
 158170000    5
 158180000    5
 158190000    3
 158200000    4
 158210000    2
 158220000    3
 158230000    3
 158240000    2
 158250000    3
 158260000    3
 158270000    3
 158280000    2
 158290000    3
 158300000    5
 158310000    3
 158320000    5
 158330000    4
 158340000    2
 158350000    3
 158360000    3
 158370000    3
 158380000    2
 158390000    3
 158400000    5
 158410000    2
 158420000    4
 158430000    3
 158440000    2
 158450000    4
 158460000    3
 158470000    4
 158480000    6
 158490000    4
 158500000    3
 158510000    6
 158520000    3
 158530000    6
 158540000    4
 158550000    3
 158560000    3
 158570000    3
 158580000    4
 158590000    3
 158600000    3
 158610000    3
 158620000    3
 158630000    5
 158640000    3
 158650000    2
 158660000    3
 158670000    4
 158680000    3
 158690000    5
 158700000    3
 158710000    3
 158720000    3
 158730000    3
 158740000    3
 158750000    3
 158760000    4
 158770000    3
 158780000    3
 158790000    3
 158800000    3
 158810000    5
 158820000    2
 158830000    4
 158840000    4
 158850000    4
 158860000    3
 158870000    3
 158880000    3
 158890000    3
 158900000    3
 158910000    4
 158920000    2
 158930000    3
 158940000    5
 158950000    4
 158960000    2
 158970000    3
 158980000    3
 158990000    4
 159000000    3
 159010000    3
 159020000    3
 159030000    4
 159040000    3
 159050000    4
 159060000    4
 159070000    3
 159080000    4
 159090000    3
 159100000    4
 159110000    5
 159120000    2
 159130000    3
 159140000    3
 159150000    5
 159160000    3
 159170000    4
 159180000    4
 159190000    3
 159200000    5
 159210000    3
 159220000    4
 159230000    5
 159240000    3
 159250000    3
 159260000    3
 159270000    5
 159280000    2
 159290000    3
 159300000    5
 159310000    3
 159320000    3
 159330000    5
 159340000    6
 159350000    3
 159360000    3
 159370000    3
 159380000    3
 159390000    4
 159400000    3
 159410000    2
 159420000    3
 159430000    4
 159440000    3
 159450000    3
 159460000    3
 159470000    3
 159480000    2
 159490000    3
 159500000    3
 159510000    4
 159520000    3
 159530000    3
 159540000    2
 159550000    3
 159560000    2
 159570000    3
 159580000    3
 159590000    3
 159600000    4
 159610000    3
 159620000    2
 159630000    7
 159640000    5
 159650000    2
 159660000    4
 159670000    4
 159680000    3
 159690000    6
 159700000    3
 159710000    3
 159720000    4
 159730000    4
 159740000    3
 159750000    4
 159760000    7
 159770000    3
 159780000    4
 159790000    3
 159800000    3
 159810000    5
 159820000    3
 159830000    4
 159840000    3
 159850000    3
 159860000    4
 159870000    5
 159880000    3
 159890000    3
 159900000    2
 159910000    3
 159920000    2
 159930000    2
 159940000    3
 159950000    3
 159960000    5
 159970000    3
 159980000    4
 159990000    3
 160000000    2
 160010000    3
 160020000    5
 160030000    4
 160040000    3
 160050000    4
 160060000    3
 160070000    3
 160080000    2
 160090000    4
 160100000    2
 160110000    3
 160120000    3
 160130000    3
 160140000    4
 160150000    4
 160160000    4
 160170000    2
 160180000    3
 160190000    3
 160200000    4
 160210000    6
 160220000    4
 160230000    2
 160240000    3
 160250000    2
 160260000    6
 160270000    6
 160280000    3
 160290000    7
 160300000    4
 160310000    2
 160320000    3
 160330000    4
 160340000    5
 160350000    3
 160360000    4
 160370000    2
 160380000    3
 160390000    4
 160400000    3
 160410000    3
 160420000    8
 160430000    9
 160440000    3
 160450000    5
 160460000    3
 160470000    3
 160480000    3
 160490000    2
 160500000    3
 160510000    2
 160520000    3
 160530000    3
 160540000    4
 160550000    2
 160560000    3
 160570000    5
 160580000    3
 160590000    4
 160600000    3
 160610000    3
 160620000    5
 160630000    3
 160640000    3
 160650000    4
 160660000    3
 160670000    4
 160680000    5
 160690000    2
 160700000    3
 160710000    3
 160720000    3
 160730000    4
 160740000    4
 160750000    2
 160760000    4
 160770000    2
 160780000    3
 160790000    4
 160800000    3
 160810000    4
 160820000    4
 160830000    3
 160840000    3
 160850000    4
 160860000    4
 160870000    3
 160880000    5
 160890000    4
 160900000    3
 160910000    3
 160920000    2
 160930000    3
 160940000    4
 160950000    3
 160960000    4
 160970000    5
 160980000    3
 160990000    5
 161000000    6
 161010000    2
 161020000    6
 161030000    4
 161040000    5
 161050000    3
 161060000    4
 161070000    7
 161080000    8
 161090000    3
 161100000    6
 161110000    6
 161120000    6
 161130000    3
 161140000    4
 161150000    6
 161160000    3
 161170000    3
 161180000    3
 161190000    3
 161200000    3
 161210000    3
 161220000    8
 161230000    4
 161240000    8
 161250000    4
 161260000    3
 161270000    3
 161280000    8
 161290000    3
 161300000    4
 161310000    3
 161320000    6
 161330000    4
 161340000    3
 161350000    3
 161360000    3
 161370000    2
 161380000    2
 161390000    4
 161400000    4
 161410000    3
 161420000    3
 161430000    5
 161440000    5
 161450000    2
 161460000    5
 161470000    3
 161480000    2
 161490000    3
 161500000    7
 161510000    4
 161520000    3
 161530000    3
 161540000    2
 161550000    2
 161560000    4
 161570000    5
 161580000    2
 161590000    2
 161600000    2
 161610000    2
 161620000    3
 161630000    2
 161640000    2
 161650000    4
 161660000    2
 161670000    4
 161680000    3
 161690000    3
 161700000    3
 161710000    3
 161720000    4
 161730000    3
 161740000    2
 161750000    2
 161760000    3
 161770000    4
 161780000    3
 161790000    4
 161800000    3
 161810000    3
 161820000    3
 161830000    3
 161840000    3
 161850000    3
 161860000    4
 161870000    3
 161880000    3
 161890000    3
 161900000    4
 161910000    3
 161920000    3
 161930000    3
 161940000    5
 161950000    3
 161960000    5
 161970000    2
 161980000    6
 161990000    7
 162000000    4
 162010000    4
 162020000    4
 162030000    3
 162040000    4
 162050000    2
 162060000    3
 162070000    3
 162080000    5
 162090000    3
 162100000    5
 162110000    5
 162120000    3
 162130000    4
 162140000    3
 162150000    3
 162160000    3
 162170000    6
 162180000    3
 162190000    3
 162200000    5
 162210000    4
 162220000    3
 162230000    4
 162240000    5
 162250000    2
 162260000    2
 162270000    5
 162280000    3
 162290000    2
 162300000    4
 162310000    5
 162320000    2
 162330000    3
 162340000    3
 162350000    3
 162360000    4
 162370000    3
 162380000    3
 162390000    4
 162400000    3
 162410000    3
 162420000    3
 162430000    2
 162440000    4
 162450000    3
 162460000    4
 162470000    5
 162480000    3
 162490000    3
 162500000    4
 162510000    2
 162520000    5
 162530000    3
 162540000    3
 162550000    3
 162560000    2
 162570000    5
 162580000    3
 162590000    3
 162600000    2
 162610000    2
 162620000    3
 162630000    3
 162640000    3
 162650000    4
 162660000    3
 162670000    4
 162680000    3
 162690000    3
 162700000    3
 162710000    3
 162720000    5
 162730000    3
 162740000    5
 162750000    5
 162760000    3
 162770000    2
 162780000    3
 162790000    3
 162800000    3
 162810000    3
 162820000    2
 162830000    7
 162840000    7
 162850000    3
 162860000    5
 162870000    4
 162880000    7
 162890000   11
 162900000    7
 162910000    4
 162920000    2
 162930000    2
 162940000    3
 162950000    4
 162960000    3
 162970000   12
 162980000    4
 162990000    2
 163000000    5
 163010000    5
 163020000    4
 163030000    3
 163040000    2
 163050000    6
 163060000    3
 163070000    4
 163080000    4
 163090000    2
 163100000    3
 163110000    2
 163120000    3
 163130000    3
 163140000    3
 163150000    3
 163160000    4
 163170000    5
 163180000    2
 163190000    4
 163200000    3
 163210000    2
 163220000    3
 163230000    3
 163240000    3
 163250000    4
 163260000    3
 163270000    4
 163280000    7
 163290000    2
 163300000    3
 163310000    3
 163320000    3
 163330000    4
 163340000    4
 163350000    4
 163360000    5
 163370000    5
 163380000    2
 163390000    5
 163400000    3
 163410000    4
 163420000    4
 163430000    4
 163440000    8
 163450000    2
 163460000    4
 163470000    4
 163480000    3
 163490000    3
 163500000    4
 163510000    4
 163520000    4
 163530000    3
 163540000    3
 163550000    3
 163560000    4
 163570000    2
 163580000    3
 163590000    3
 163600000    4
 163610000    3
 163620000    2
 163630000    3
 163640000    3
 163650000    2
 163660000    3
 163670000    5
 163680000    3
 163690000    4
 163700000    3
 163710000    3
 163720000    4
 163730000    3
 163740000    3
 163750000    3
 163760000    4
 163770000    5
 163780000    6
 163790000    4
 163800000    2
 163810000    4
 163820000    5
 163830000    2
 163840000    3
 163850000    3
 163860000    4
 163870000    5
 163880000    3
 163890000    3
 163900000    5
 163910000    6
 163920000    3
 163930000    3
 163940000    3
 163950000    3
 163960000    4
 163970000    2
 163980000    4
 163990000    4
 164000000    4
 164010000    3
 164020000    3
 164030000    3
 164040000    3
 164050000    4
 164060000    2
 164070000    5
 164080000    3
 164090000    3
 164100000    2
 164110000    3
 164120000    3
 164130000    3
 164140000    4
 164150000    3
 164160000    6
 164170000    3
 164180000    3
 164190000    5
 164200000    3
 164210000    3
 164220000    3
 164230000    5
 164240000    3
 164250000    6
 164260000    3
 164270000    3
 164280000    3
 164290000    3
 164300000    5
 164310000    5
 164320000    3
 164330000    5
 164340000    3
 164350000    3
 164360000    3
 164370000    3
 164380000    4
 164390000    7
 164400000    2
 164410000    3
 164420000    3
 164430000    3
 164440000    3
 164450000    3
 164460000    2
 164470000    4
 164480000    3
 164490000    3
 164500000    3
 164510000    2
 164520000    3
 164530000    3
 164540000    2
 164550000    3
 164560000    3
 164570000    6
 164580000    3
 164590000    2
 164600000    3
 164610000    3
 164620000    4
 164630000    2
 164640000    3
 164650000    3
 164660000    3
 164670000    5
 164680000    3
 164690000    3
 164700000    3
 164710000    3
 164720000    3
 164730000    2
 164740000    5
 164750000    5
 164760000    3
 164770000    4
 164780000    3
 164790000    3
 164800000    4
 164810000    7
 164820000    3
 164830000    3
 164840000    5
 164850000    3
 164860000    3
 164870000    3
 164880000    3
 164890000    3
 164900000    3
 164910000    4
 164920000    3
 164930000    3
 164940000    7
 164950000    4
 164960000    5
 164970000    2
 164980000    7
 164990000    4
 165000000    4
 165010000    5
 165020000    3
 165030000    3
 165040000    4
 165050000    3
 165060000    3
 165070000    3
 165080000    5
 165090000   11
 165100000   14
 165110000    5
 165120000    3
 165130000    4
 165140000    4
 165150000    4
 165160000    5
 165170000    4
 165180000    3
 165190000    3
 165200000    8
 165210000    3
 165220000    2
 165230000    3
 165240000    3
 165250000    3
 165260000    2
 165270000    6
 165280000    5
 165290000    6
 165300000    4
 165310000    2
 165320000    5
 165330000    5
 165340000    7
 165350000    3
 165360000    8
 165370000    3
 165380000    3
 165390000    3
 165400000    6
 165410000    3
 165420000    3
 165430000    4
 165440000    4
 165450000    3
 165460000    7
 165470000    5
 165480000    4
 165490000    4
 165500000    6
 165510000    2
 165520000    7
 165530000    3
 165540000    4
 165550000    3
 165560000    2
 165570000    3
 165580000    5
 165590000    3
 165600000    3
 165610000    3
 165620000    3
 165630000    4
 165640000    3
 165650000    2
 165660000    3
 165670000    4
 165680000    2
 165690000    4
 165700000    3
 165710000    3
 165720000    5
 165730000    3
 165740000    3
 165750000    4
 165760000    3
 165770000    3
 165780000    4
 165790000    4
 165800000    2
 165810000    3
 165820000    3
 165830000    3
 165840000    3
 165850000    4
 165860000    6
 165870000    5
 165880000    3
 165890000    3
 165900000    5
 165910000    2
 165920000    5
 165930000    3
 165940000    3
 165950000    3
 165960000    2
 165970000    3
 165980000    3
 165990000    2
 166000000    3
 166010000    4
 166020000    3
 166030000    2
 166040000    3
 166050000    2
 166060000    3
 166070000    3
 166080000    2
 166090000    3
 166100000    3
 166110000    3
 166120000    5
 166130000    5
 166140000    2
 166150000    3
 166160000    3
 166170000    4
 166180000    3
 166190000    4
 166200000    3
 166210000    3
 166220000    4
 166230000    5
 166240000    3
 166250000    4
 166260000    3
 166270000    2
 166280000    3
 166290000    4
 166300000    3
 166310000    5
 166320000    5
 166330000    3
 166340000    4
 166350000    5
 166360000    3
 166370000    4
 166380000    3
 166390000    5
 166400000    6
 166410000    5
 166420000    3
 166430000    3
 166440000    3
 166450000    4
 166460000    4
 166470000    4
 166480000    4
 166490000    2
 166500000    3
 166510000    2
 166520000    2
 166530000    3
 166540000    2
 166550000    3
 166560000    2
 166570000    3
 166580000    3
 166590000    6
 166600000    8
 166610000    2
 166620000    3
 166630000    9
 166640000    3
 166650000    2
 166660000    3
 166670000    5
 166680000    2
 166690000    3
 166700000    4
 166710000    4
 166720000    3
 166730000    4
 166740000    5
 166750000    4
 166760000    3
 166770000    4
 166780000    4
 166790000    3
 166800000    3
 166810000    3
 166820000    3
 166830000    3
 166840000    3
 166850000    8
 166860000    4
 166870000    5
 166880000    4
 166890000    8
 166900000    5
 166910000    4
 166920000    5
 166930000    4
 166940000    5
 166950000    2
 166960000    3
 166970000    4
 166980000    7
 166990000    3
 167000000    7
 167010000    2
 167020000    6
 167030000    6
 167040000    3
 167050000    3
 167060000    4
 167070000    4
 167080000    2
 167090000    3
 167100000    4
 167110000    5
 167120000    3
 167130000    3
 167140000    3
 167150000    3
 167160000    4
 167170000    3
 167180000    3
 167190000    3
 167200000    3
 167210000    6
 167220000    3
 167230000    2
 167240000    5
 167250000    5
 167260000    3
 167270000    4
 167280000    4
 167290000    5
 167300000    6
 167310000    3
 167320000    3
 167330000    5
 167340000    5
 167350000    3
 167360000    3
 167370000    4
 167380000    3
 167390000    5
 167400000    6
 167410000    2
 167420000    3
 167430000    2
 167440000    3
 167450000    4
 167460000    3
 167470000    3
 167480000    3
 167490000    3
 167500000    3
 167510000    3
 167520000    3
 167530000    4
 167540000    4
 167550000    3
 167560000    4
 167570000    6
 167580000    3
 167590000    2
 167600000    4
 167610000    3
 167620000    3
 167630000    3
 167640000    5
 167650000    3
 167660000    3
 167670000    3
 167680000    4
 167690000    5
 167700000    5
 167710000    3
 167720000    4
 167730000    4
 167740000    3
 167750000    3
 167760000    3
 167770000    5
 167780000    3
 167790000    3
 167800000    3
 167810000    3
 167820000    4
 167830000    4
 167840000    4
 167850000    5
 167860000    4
 167870000    2
 167880000    4
 167890000    6
 167900000    5
 167910000    4
 167920000    2
 167930000    4
 167940000    5
 167950000    3
 167960000    3
 167970000   13
 167980000    3
 167990000    2
 168000000    5
 168010000    5
 168020000    2
 168030000    2
 168040000    3
 168050000    3
 168060000    3
 168070000    3
 168080000    3
 168090000    4
 168100000    3
 168110000    3
 168120000    3
 168130000    3
 168140000    3
 168150000    3
 168160000    2
 168170000    2
 168180000    5
 168190000    4
 168200000    3
 168210000    3
 168220000    3
 168230000    3
 168240000    4
 168250000    3
 168260000    3
 168270000    4
 168280000    5
 168290000    4
 168300000    5
 168310000    2
 168320000    3
 168330000    2
 168340000    3
 168350000    3
 168360000    3
 168370000    2
 168380000    2
 168390000    2
 168400000    3
 168410000    3
 168420000    3
 168430000    3
 168440000    3
 168450000    3
 168460000    3
 168470000    3
 168480000    3
 168490000    5
 168500000    4
 168510000    3
 168520000    4
 168530000    4
 168540000    5
 168550000    4
 168560000    3
 168570000    4
 168580000    3
 168590000    2
 168600000    3
 168610000    4
 168620000    4
 168630000    3
 168640000    4
 168650000    4
 168660000    3
 168670000    4
 168680000    3
 168690000    3
 168700000    3
 168710000    3
 168720000    5
 168730000    4
 168740000    2
 168750000    3
 168760000    3
 168770000    3
 168780000    5
 168790000    5
 168800000    3
 168810000    3
 168820000    3
 168830000    2
 168840000    4
 168850000    4
 168860000    4
 168870000    4
 168880000    4
 168890000    3
 168900000    3
 168910000    4
 168920000    5
 168930000    3
 168940000    3
 168950000    3
 168960000    3
 168970000    3
 168980000    3
 168990000    4
 169000000    2
 169010000    4
 169020000    3
 169030000    3
 169040000    5
 169050000    5
 169060000    3
 169070000    3
 169080000    3
 169090000    5
 169100000    3
 169110000    3
 169120000    4
 169130000    4
 169140000    3
 169150000    3
 169160000    2
 169170000    4
 169180000    3
 169190000    3
 169200000    2
 169210000    3
 169220000    3
 169230000    3
 169240000    9
 169250000    4
 169260000    3
 169270000    4
 169280000    5
 169290000    3
 169300000    4
 169310000    4
 169320000    3
 169330000    4
 169340000    5
 169350000    4
 169360000    3
 169370000    3
 169380000    4
 169390000    6
 169400000    3
 169410000    3
 169420000    2
 169430000    4
 169440000    3
 169450000    6
 169460000    3
 169470000    4
 169480000    3
 169490000    4
 169500000    3
 169510000    5
 169520000    3
 169530000    3
 169540000    4
 169550000    3
 169560000    2
 169570000    3
 169580000    3
 169590000    3
 169600000    3
 169610000    3
 169620000    3
 169630000    3
 169640000    4
 169650000    3
 169660000    3
 169670000    7
 169680000    3
 169690000    7
 169700000    5
 169710000    5
 169720000    8
 169730000    4
 169740000    4
 169750000    9
 169760000    3
 169770000    4
 169780000    4
 169790000    2
 169800000    4
 169810000    9
 169820000    4
 169830000    2
 169840000    3
 169850000    4
 169860000    3
 169870000    3
 169880000    7
 169890000    6
 169900000    3
 169910000    3
 169920000    3
 169930000    3
 169940000    3
 169950000    3
 169960000    3
 169970000    2
 169980000    3
 169990000    3
 170000000    4
 170010000    3
 170020000    2
 170030000    3
 170040000    3
 170050000    2
 170060000    9
 170070000    5
 170080000    6
 170090000    3
 170100000    3
 170110000    3
 170120000    4
 170130000    3
 170140000    3
 170150000    3
 170160000    4
 170170000    4
 170180000    4
 170190000    2
 170200000    3
 170210000    3
 170220000    3
 170230000    3
 170240000    3
 170250000    7
 170260000    2
 170270000    2
 170280000    4
 170290000    3
 170300000    3
 170310000    2
 170320000    6
 170330000    4
 170340000    2
 170350000    4
 170360000    3
 170370000    5
 170380000    4
 170390000    3
 170400000    3
 170410000    3
 170420000    4
 170430000    3
 170440000    5
 170450000    3
 170460000    4
 170470000    3
 170480000    3
 170490000    2
 170500000    2
 170510000    3
 170520000    3
 170530000    3
 170540000    5
 170550000    4
 170560000    2
 170570000    5
 170580000    3
 170590000    2
 170600000    3
 170610000    6
 170620000    3
 170630000    3
 170640000    3
 170650000    3
 170660000    3
 170670000    3
 170680000    2
 170690000    3
 170700000    3
 170710000    3
 170720000    3
 170730000    3
 170740000    3
 170750000    3
 170760000    3
 170770000    4
 170780000    2
 170790000    2
 170800000    3
 170810000    4
 170820000    3
 170830000    4
 170840000    3
 170850000    2
 170860000    3
 170870000    4
 170880000    3
 170890000    3
 170900000    3
 170910000    3
 170920000    4
 170930000    4
 170940000    4
 170950000    3
 170960000    2
 170970000    6
 170980000    4
 170990000    3
 171000000    3
 171010000    3
 171020000    4
 171030000    2
 171040000    3
 171050000    3
 171060000    3
 171070000    5
 171080000    3
 171090000    4
 171100000    3
 171110000    2
 171120000    5
 171130000    3
 171140000    3
 171150000    2
 171160000    3
 171170000    3
 171180000    4
 171190000    2
 171200000    3
 171210000    5
 171220000    7
 171230000    3
 171240000    4
 171250000    4
 171260000    3
 171270000    6
 171280000    6
 171290000    5
 171300000    5
 171310000    4
 171320000    4
 171330000    2
 171340000    3
 171350000    4
 171360000    4
 171370000    3
 171380000    3
 171390000    2
 171400000    3
 171410000    3
 171420000    5
 171430000    6
 171440000    7
 171450000    3
 171460000    5
 171470000    4
 171480000    3
 171490000    2
 171500000    8
 171510000    6
 171520000    5
 171530000    4
 171540000    3
 171550000    3
 171560000    4
 171570000    3
 171580000    3
 171590000    5
 171600000    9
 171610000   11
 171620000    4
 171630000    3
 171640000    3
 171650000    7
 171660000    3
 171670000    8
 171680000    3
 171690000    3
 171700000    4
 171710000    3
 171720000    2
 171730000    3
 171740000    3
 171750000    3
 171760000    3
 171770000    4
 171780000    5
 171790000    4
 171800000    5
 171810000    3
 171820000    3
 171830000    3
 171840000    3
 171850000    2
 171860000    4
 171870000    3
 171880000    3
 171890000    3
 171900000    4
 171910000    3
 171920000    4
 171930000    2
 171940000    3
 171950000    3
 171960000    2
 171970000    3
 171980000    3
 171990000    3
 172000000    3
 172010000    2
 172020000    3
 172030000    5
 172040000    3
 172050000    3
 172060000    5
 172070000    6
 172080000    4
 172090000    3
 172100000    3
 172110000    4
 172120000    2
 172130000    4
 172140000    2
 172150000    3
 172160000    4
 172170000    5
 172180000    2
 172190000    5
 172200000    3
 172210000    9
 172220000    3
 172230000    4
 172240000    5
 172250000    3
 172260000    3
 172270000    3
 172280000    3
 172290000    3
 172300000    5
 172310000    2
 172320000    4
 172330000    4
 172340000    7
 172350000    4
 172360000    3
 172370000    3
 172380000    6
 172390000    3
 172400000    6
 172410000    5
 172420000    3
 172430000    3
 172440000    3
 172450000    3
 172460000    7
 172470000    4
 172480000    4
 172490000    9
 172500000    3
 172510000    3
 172520000    4
 172530000    3
 172540000    4
 172550000    3
 172560000    3
 172570000    5
 172580000    3
 172590000    4
 172600000    7
 172610000    3
 172620000    3
 172630000    3
 172640000    3
 172650000    4
 172660000    8
 172670000    4
 172680000    4
 172690000    2
 172700000    3
 172710000    3
 172720000    3
 172730000    4
 172740000    4
 172750000    4
 172760000    3
 172770000    4
 172780000    7
 172790000    3
 172800000    2
 172810000    3
 172820000    6
 172830000    4
 172840000    4
 172850000    4
 172860000    3
 172870000    3
 172880000    4
 172890000    3
 172900000    4
 172910000    2
 172920000    3
 172930000    4
 172940000    3
 172950000    3
 172960000    2
 172970000    2
 172980000    2
 172990000    3
 173000000    4
 173010000    4
 173020000    2
 173030000    3
 173040000    2
 173050000    3
 173060000    2
 173070000    2
 173080000    3
 173090000    4
 173100000    3
 173110000    3
 173120000    3
 173130000    3
 173140000    3
 173150000    5
 173160000    2
 173170000    4
 173180000    2
 173190000    3
 173200000    2
 173210000    3
 173220000    4
 173230000    4
 173240000    3
 173250000    3
 173260000    2
 173270000    3
 173280000    4
 173290000    3
 173300000    3
 173310000    3
 173320000    3
 173330000    3
 173340000    5
 173350000    5
 173360000    3
 173370000    5
 173380000    4
 173390000    3
 173400000    4
 173410000    3
 173420000    3
 173430000    3
 173440000    3
 173450000    3
 173460000    5
 173470000    3
 173480000    3
 173490000    4
 173500000    3
 173510000    2
 173520000    3
 173530000    3
 173540000    3
 173550000    2
 173560000    3
 173570000    2
 173580000    2
 173590000    3
 173600000    3
 173610000    4
 173620000    2
 173630000    3
 173640000    3
 173650000    4
 173660000    4
 173670000    3
 173680000    3
 173690000    4
 173700000    7
 173710000    3
 173720000    3
 173730000    3
 173740000    3
 173750000    3
 173760000    2
 173770000    2
 173780000    3
 173790000    5
 173800000    4
 173810000    3
 173820000    3
 173830000    3
 173840000    3
 173850000    3
 173860000    4
 173870000    2
 173880000    2
 173890000    3
 173900000    3
 173910000    4
 173920000    2
 173930000    2
 173940000    4
 173950000    3
 173960000    3
 173970000    3
 173980000    3
 173990000    2
 174000000    3
 174010000    2
 174020000    3
 174030000    2
 174040000    3
 174050000    4
 174060000    4
 174070000    3
 174080000    3
 174090000    4
 174100000    3
 174110000    2
 174120000    3
 174130000    4
 174140000    2
 174150000    2
 174160000    3
 174170000    3
 174180000    3
 174190000    3
 174200000    3
 174210000    3
 174220000    3
 174230000    3
 174240000    3
 174250000    2
 174260000    3
 174270000    3
 174280000    7
 174290000    3
 174300000    4
 174310000    5
 174320000    2
 174330000    4
 174340000    4
 174350000    3
 174360000    3
 174370000    3
 174380000    3
 174390000    3
 174400000    2
 174410000    3
 174420000    3
 174430000    3
 174440000    2
 174450000    3
 174460000    4
 174470000    2
 174480000    3
 174490000    3
 174500000    4
 174510000    3
 174520000    2
 174530000    4
 174540000    4
 174550000    3
 174560000    3
 174570000    4
 174580000    2
 174590000    3
 174600000    3
 174610000    3
 174620000    2
 174630000    3
 174640000    3
 174650000    3
 174660000    3
 174670000    3
 174680000    4
 174690000    4
 174700000    3
 174710000    4
 174720000    4
 174730000    3
 174740000    3
 174750000    3
 174760000    4
 174770000    5
 174780000    3
 174790000    3
 174800000    2
 174810000    4
 174820000    3
 174830000    3
 174840000    3
 174850000    4
 174860000    3
 174870000    6
 174880000    3
 174890000    3
 174900000    3
 174910000    3
 174920000    3
 174930000    3
 174940000   11
 174950000    5
 174960000    3
 174970000    4
 174980000    4
 174990000    3
 175000000    3
 175010000    2
 175020000    3
 175030000    4
 175040000    3
 175050000    4
 175060000    4
 175070000    3
 175080000    4
 175090000    2
 175100000    5
 175110000    5
 175120000    3
 175130000    3
 175140000    5
 175150000    2
 175160000    3
 175170000    4
 175180000    2
 175190000    2
 175200000    3
 175210000    3
 175220000    2
 175230000    2
 175240000    4
 175250000    3
 175260000    3
 175270000    3
 175280000    4
 175290000    3
 175300000    5
 175310000    4
 175320000    3
 175330000    3
 175340000    2
 175350000    3
 175360000    3
 175370000    3
 175380000    3
 175390000    4
 175400000    4
 175410000    4
 175420000    3
 175430000    5
 175440000    4
 175450000    3
 175460000    5
 175470000    4
 175480000    4
 175490000    2
 175500000    3
 175510000    4
 175520000   10
 175530000    4
 175540000    4
 175550000    3
 175560000    4
 175570000    9
 175580000    2
 175590000    5
 175600000    3
 175610000    2
 175620000    4
 175630000    3
 175640000    3
 175650000    3
 175660000    4
 175670000    2
 175680000    4
 175690000    2
 175700000    2
 175710000    3
 175720000    2
 175730000    2
 175740000    2
 175750000    6
 175760000    5
 175770000    3
 175780000    4
 175790000    5
 175800000    4
 175810000    3
 175820000    3
 175830000    3
 175840000    3
 175850000   10
 175860000    4
 175870000    4
 175880000    3
 175890000    5
 175900000    3
 175910000    2
 175920000    6
 175930000    3
 175940000    2
 175950000    3
 175960000    3
 175970000    3
 175980000    4
 175990000    4
 176000000    3
 176010000    3
 176020000    6
 176030000    6
 176040000    3
 176050000    6
 176060000    5
 176070000    3
 176080000    3
 176090000    2
 176100000    2
 176110000    3
 176120000    4
 176130000    2
 176140000    3
 176150000    2
 176160000    2
 176170000    5
 176180000    4
 176190000    4
 176200000    4
 176210000    3
 176220000    8
 176230000    9
 176240000    4
 176250000    3
 176260000    3
 176270000    3
 176280000    9
 176290000    2
 176300000    4
 176310000    6
 176320000    5
 176330000    3
 176340000    3
 176350000    3
 176360000    3
 176370000    4
 176380000    2
 176390000    4
 176400000    3
 176410000    3
 176420000    3
 176430000    4
 176440000    4
 176450000    3
 176460000    3
 176470000    5
 176480000    3
 176490000    4
 176500000    2
 176510000    3
 176520000    4
 176530000    2
 176540000    2
 176550000    2
 176560000    4
 176570000    4
 176580000    4
 176590000    4
 176600000    3
 176610000    4
 176620000    4
 176630000    2
 176640000    3
 176650000    3
 176660000    3
 176670000    3
 176680000    3
 176690000    3
 176700000    4
 176710000    4
 176720000    2
 176730000    3
 176740000    5
 176750000    4
 176760000    6
 176770000    3
 176780000    3
 176790000    3
 176800000    3
 176810000    3
 176820000    3
 176830000    3
 176840000    3
 176850000    3
 176860000    3
 176870000    3
 176880000    4
 176890000    3
 176900000    4
 176910000    3
 176920000    4
 176930000    3
 176940000    3
 176950000    3
 176960000    6
 176970000    5
 176980000    4
 176990000    4
 177000000    2
 177010000    2
 177020000    7
 177030000    2
 177040000    4
 177050000    4
 177060000    3
 177070000    2
 177080000    5
 177090000    2
 177100000    4
 177110000    4
 177120000    4
 177130000    3
 177140000    6
 177150000    3
 177160000    3
 177170000    3
 177180000    5
 177190000    3
 177200000    3
 177210000    3
 177220000    3
 177230000    4
 177240000    5
 177250000    3
 177260000    3
 177270000    4
 177280000    6
 177290000    3
 177300000    5
 177310000    3
 177320000    3
 177330000    3
 177340000    2
 177350000    2
 177360000    3
 177370000    3
 177380000    4
 177390000    3
 177400000    4
 177410000    5
 177420000    3
 177430000    5
 177440000    6
 177450000    7
 177460000    4
 177470000    3
 177480000    4
 177490000    5
 177500000    5
 177510000    3
 177520000    4
 177530000    3
 177540000    4
 177550000    3
 177560000    3
 177570000    2
 177580000    3
 177590000    3
 177600000    5
 177610000    3
 177620000    3
 177630000    5
 177640000    5
 177650000    6
 177660000    4
 177670000    2
 177680000    3
 177690000    3
 177700000    4
 177710000    3
 177720000    3
 177730000    3
 177740000    3
 177750000    3
 177760000    3
 177770000    3
 177780000    4
 177790000    3
 177800000    4
 177810000    2
 177820000    2
 177830000    3
 177840000    3
 177850000    3
 177860000    3
 177870000    3
 177880000    3
 177890000    2
 177900000    2
 177910000    3
 177920000    3
 177930000    3
 177940000    3
 177950000    2
 177960000    3
 177970000    3
 177980000    2
 177990000    3
 178000000    2
 178010000    3
 178020000    5
 178030000    3
 178040000    4
 178050000    3
 178060000    2
 178070000    4
 178080000    3
 178090000    4
 178100000    4
 178110000    3
 178120000    3
 178130000    3
 178140000    3
 178150000    3
 178160000    3
 178170000    3
 178180000    4
 178190000    3
 178200000    2
 178210000    3
 178220000    3
 178230000    3
 178240000    3
 178250000    5
 178260000    8
 178270000    3
 178280000    3
 178290000    4
 178300000    3
 178310000    4
 178320000    4
 178330000    4
 178340000    2
 178350000    3
 178360000    5
 178370000    2
 178380000    3
 178390000    5
 178400000    2
 178410000    3
 178420000    4
 178430000    3
 178440000    4
 178450000    4
 178460000    3
 178470000    2
 178480000    4
 178490000    3
 178500000    2
 178510000    4
 178520000    4
 178530000    2
 178540000    3
 178550000    3
 178560000    5
 178570000    4
 178580000    4
 178590000    4
 178600000    5
 178610000    4
 178620000    4
 178630000    3
 178640000    3
 178650000    3
 178660000    3
 178670000    2
 178680000    3
 178690000    3
 178700000    2
 178710000    3
 178720000    3
 178730000    3
 178740000    5
 178750000    2
 178760000    3
 178770000    3
 178780000    3
 178790000    3
 178800000    2
 178810000    3
 178820000    3
 178830000    2
 178840000    4
 178850000    3
 178860000    2
 178870000    3
 178880000    3
 178890000    5
 178900000    5
 178910000    5
 178920000    6
 178930000    3
 178940000    3
 178950000    4
 178960000    2
 178970000    3
 178980000    3
 178990000    3
 179000000    6
 179010000    3
 179020000    4
 179030000    3
 179040000    3
 179050000    3
 179060000    3
 179070000    3
 179080000    2
 179090000    4
 179100000    3
 179110000    3
 179120000    2
 179130000    3
 179140000    3
 179150000    3
 179160000    4
 179170000    2
 179180000    3
 179190000    3
 179200000    3
 179210000    2
 179220000    3
 179230000    3
 179240000    3
 179250000    3
 179260000    4
 179270000    3
 179280000    4
 179290000    2
 179300000    3
 179310000    2
 179320000    4
 179330000    3
 179340000    2
 179350000    3
 179360000    4
 179370000    3
 179380000    4
 179390000    3
 179400000    5
 179410000    4
 179420000    5
 179430000    5
 179440000    3
 179450000    4
 179460000    3
 179470000    3
 179480000    6
 179490000    5
 179500000    2
 179510000    4
 179520000    5
 179530000    4
 179540000    4
 179550000    3
 179560000    6
 179570000    3
 179580000    5
 179590000    4
 179600000    4
 179610000    3
 179620000    3
 179630000    3
 179640000    4
 179650000    3
 179660000    3
 179670000    3
 179680000    3
 179690000    3
 179700000    3
 179710000    3
 179720000    3
 179730000    3
 179740000    3
 179750000    4
 179760000    5
 179770000    6
 179780000    2
 179790000    9
 179800000    4
 179810000    6
 179820000    3
 179830000    4
 179840000    3
 179850000    2
 179860000    3
 179870000    3
 179880000    5
 179890000    2
 179900000    2
 179910000    3
 179920000    4
 179930000    3
 179940000    2
 179950000    4
 179960000    3
 179970000    2
 179980000    3
 179990000    2
 180000000    2
 180010000    3
 180020000    3
 180030000    3
 180040000    3
 180050000    4
 180060000    2
 180070000    5
 180080000    4
 180090000    3
 180100000    3
 180110000    3
 180120000    2
 180130000    2
 180140000    3
 180150000    3
 180160000    3
 180170000    4
 180180000    4
 180190000    6
 180200000    7
 180210000    6
 180220000    7
 180230000    6
 180240000   10
 180250000    3
 180260000    6
 180270000    3
 180280000    3
 180290000    2
 180300000    3
 180310000    4
 180320000    5
 180330000    5
 180340000    6
 180350000    4
 180360000    3
 180370000    3
 180380000    3
 180390000    5
 180400000    5
 180410000    3
 180420000    3
 180430000    2
 180440000    3
 180450000    4
 180460000    5
 180470000    5
 180480000    4
 180490000    2
 180500000    2
 180510000    3
 180520000    2
 180530000    3
 180540000    5
 180550000    3
 180560000    2
 180570000    3
 180580000    4
 180590000    5
 180600000    6
 180610000    4
 180620000    3
 180630000    3
 180640000    3
 180650000    2
 180660000    2
 180670000    5
 180680000    4
 180690000    4
 180700000    3
 180710000    5
 180720000    8
 180730000    4
 180740000    4
 180750000    4
 180760000    4
 180770000    5
 180780000    4
 180790000    3
 180800000    3
 180810000    5
 180820000    3
 180830000    3
 180840000    3
 180850000    2
 180860000    4
 180870000    2
 180880000    3
 180890000    3
 180900000    3
 180910000    3
 180920000    3
 180930000    2
 180940000    3
 180950000    3
 180960000    4
 180970000    2
 180980000    3
 180990000    3
 181000000    3
 181010000    3
 181020000    4
 181030000    4
 181040000    6
 181050000    5
 181060000    3
 181070000    3
 181080000    5
 181090000    4
 181100000    3
 181110000    3
 181120000    3
 181130000    6
 181140000    4
 181150000    3
 181160000    3
 181170000    3
 181180000    6
 181190000    3
 181200000    3
 181210000    5
 181220000    3
 181230000    3
 181240000    3
 181250000    3
 181260000    4
 181270000    4
 181280000    5
 181290000    5
 181300000    4
 181310000    3
 181320000    3
 181330000    4
 181340000    3
 181350000    2
 181360000    5
 181370000    2
 181380000    3
 181390000    3
 181400000    3
 181410000    4
 181420000    4
 181430000    3
 181440000    5
 181450000    4
 181460000    3
 181470000    3
 181480000    5
 181490000    3
 181500000    3
 181510000    5
 181520000    2
 181530000    2
 181540000    3
 181550000    4
 181560000    4
 181570000    2
 181580000    7
 181590000    3
 181600000    3
 181610000    5
 181620000    4
 181630000    4
 181640000    3
 181650000    3
 181660000    3
 181670000    3
 181680000    5
 181690000    6
 181700000    3
 181710000    3
 181720000    3
 181730000    7
 181740000    3
 181750000    9
 181760000   10
 181770000    7
 181780000    4
 181790000    2
 181800000    3
 181810000    8
 181820000    6
 181830000    5
 181840000    3
 181850000    2
 181860000    3
 181870000    3
 181880000    2
 181890000    4
 181900000    3
 181910000    4
 181920000    3
 181930000    3
 181940000    4
 181950000    4
 181960000    3
 181970000    3
 181980000    3
 181990000    3
 182000000    4
 182010000    4
 182020000    6
 182030000    2
 182040000    3
 182050000    3
 182060000    3
 182070000    3
 182080000    5
 182090000    2
 182100000    3
 182110000    4
 182120000    4
 182130000    3
 182140000    3
 182150000    3
 182160000    5
 182170000    2
 182180000    2
 182190000    3
 182200000    3
 182210000    4
 182220000    3
 182230000    3
 182240000    3
 182250000    2
 182260000    3
 182270000    3
 182280000    3
 182290000    3
 182300000    3
 182310000    3
 182320000    4
 182330000    5
 182340000    4
 182350000    3
 182360000    3
 182370000    4
 182380000    4
 182390000    3
 182400000    3
 182410000    4
 182420000    3
 182430000    3
 182440000    3
 182450000    3
 182460000    4
 182470000    3
 182480000    3
 182490000    4
 182500000    4
 182510000    3
 182520000    4
 182530000    3
 182540000    3
 182550000    3
 182560000    4
 182570000    3
 182580000    3
 182590000    2
 182600000    2
 182610000    3
 182620000    4
 182630000    2
 182640000    5
 182650000    2
 182660000    2
 182670000    2
 182680000    2
 182690000    3
 182700000    8
 182710000    4
 182720000    4
 182730000    8
 182740000    9
 182750000   10
 182760000    5
 182770000    8
 182780000    3
 182790000    3
 182800000    4
 182810000    2
 182820000    2
 182830000    2
 182840000    2
 182850000    4
 182860000    4
 182870000    4
 182880000    6
 182890000    9
 182900000    4
 182910000    4
 182920000    4
 182930000    3
 182940000    3
 182950000    4
 182960000    9
 182970000    7
 182980000   10
 182990000    5
 183000000    6
 183010000    6
 183020000    5
 183030000    3
 183040000    3
 183050000    2
 183060000    2
 183070000    3
 183080000    3
 183090000    3
 183100000    3
 183110000    3
 183120000    5
 183130000    3
 183140000    3
 183150000    4
 183160000    3
 183170000    3
 183180000    4
 183190000    3
 183200000    3
 183210000    3
 183220000    2
 183230000    4
 183240000    3
 183250000    4
 183260000    3
 183270000    2
 183280000    3
 183290000    3
 183300000    3
 183310000    2
 183320000    4
 183330000    3
 183340000    5
 183350000    3
 183360000    2
 183370000    3
 183380000    3
 183390000    3
 183400000    3
 183410000    5
 183420000    5
 183430000    3
 183440000    2
 183450000    3
 183460000    3
 183470000    4
 183480000    4
 183490000    3
 183500000    7
 183510000    4
 183520000   10
 183530000    6
 183540000    3
 183550000    6
 183560000    4
 183570000    2
 183580000    3
 183590000    2
 183600000    4
 183610000    5
 183620000    3
 183630000    3
 183640000    3
 183650000    2
 183660000    3
 183670000    3
 183680000    3
 183690000    3
 183700000    3
 183710000    2
 183720000    3
 183730000    3
 183740000    3
 183750000    4
 183760000    3
 183770000    3
 183780000    3
 183790000    3
 183800000    3
 183810000    3
 183820000    6
 183830000    3
 183840000    3
 183850000    4
 183860000    3
 183870000    3
 183880000    9
 183890000    5
 183900000    5
 183910000    3
 183920000    2
 183930000    3
 183940000    3
 183950000    3
 183960000    3
 183970000    7
 183980000    5
 183990000    3
 184000000    4
 184010000    3
 184020000    3
 184030000    3
 184040000   12
 184050000    4
 184060000    5
 184070000    5
 184080000    3
 184090000    4
 184100000    3
 184110000    2
 184120000    2
 184130000    4
 184140000    3
 184150000    3
 184160000    3
 184170000    3
 184180000    2
 184190000    3
 184200000    3
 184210000    5
 184220000    3
 184230000    3
 184240000    3
 184250000    6
 184260000    5
 184270000    3
 184280000    3
 184290000    4
 184300000    4
 184310000    5
 184320000    3
 184330000    2
 184340000    5
 184350000    5
 184360000    3
 184370000    3
 184380000    6
 184390000    4
 184400000    3
 184410000    5
 184420000    3
 184430000    4
 184440000    7
 184450000    3
 184460000    4
 184470000    3
 184480000    3
 184490000    2
 184500000    5
 184510000    3
 184520000    3
 184530000    3
 184540000    3
 184550000    3
 184560000    4
 184570000    3
 184580000    3
 184590000    2
 184600000    3
 184610000    4
 184620000    3
 184630000    3
 184640000    5
 184650000    4
 184660000    4
 184670000    2
 184680000    4
 184690000    3
 184700000    2
 184710000    3
 184720000    3
 184730000    3
 184740000    4
 184750000    2
 184760000    5
 184770000    4
 184780000    4
 184790000    2
 184800000    3
 184810000    3
 184820000    2
 184830000    3
 184840000    3
 184850000    2
 184860000    3
 184870000    2
 184880000    4
 184890000    4
 184900000    4
 184910000    4
 184920000    2
 184930000    5
 184940000    4
 184950000    3
 184960000    6
 184970000    5
 184980000    3
 184990000    4
 185000000    4
 185010000    4
 185020000    5
 185030000    6
 185040000    3
 185050000    5
 185060000    3
 185070000    3
 185080000    3
 185090000    4
 185100000    3
 185110000    3
 185120000    4
 185130000    3
 185140000    6
 185150000    3
 185160000    2
 185170000    9
 185180000    4
 185190000    3
 185200000    8
 185210000    8
 185220000    3
 185230000    3
 185240000    3
 185250000    2
 185260000    3
 185270000    2
 185280000    3
 185290000    3
 185300000    3
 185310000    4
 185320000    2
 185330000    4
 185340000    5
 185350000    5
 185360000    7
 185370000    4
 185380000    4
 185390000    3
 185400000    3
 185410000    3
 185420000    3
 185430000    3
 185440000    3
 185450000    3
 185460000    4
 185470000    3
 185480000    3
 185490000    3
 185500000    3
 185510000    3
 185520000    3
 185530000    3
 185540000    3
 185550000    3
 185560000    3
 185570000    3
 185580000    4
 185590000    4
 185600000    3
 185610000    3
 185620000    3
 185630000    4
 185640000    4
 185650000    4
 185660000    3
 185670000    3
 185680000    3
 185690000    3
 185700000    5
 185710000    2
 185720000    4
 185730000    4
 185740000    3
 185750000    5
 185760000    6
 185770000    5
 185780000    3
 185790000    6
 185800000    4
 185810000    3
 185820000    3
 185830000    3
 185840000    3
 185850000    3
 185860000    4
 185870000    2
 185880000    5
 185890000    3
 185900000    3
 185910000    2
 185920000    3
 185930000    3
 185940000    3
 185950000    2
 185960000    4
 185970000    2
 185980000    5
 185990000    3
 186000000    3
 186010000    3
 186020000    4
 186030000    5
 186040000    3
 186050000    4
 186060000    5
 186070000    3
 186080000    6
 186090000    4
 186100000    4
 186110000   10
 186120000    9
 186130000    4
 186140000    6
 186150000    3
 186160000    3
 186170000    4
 186180000    4
 186190000    3
 186200000    4
 186210000    3
 186220000    3
 186230000    3
 186240000    3
 186250000    4
 186260000    2
 186270000    3
 186280000    4
 186290000    2
 186300000    3
 186310000    4
 186320000    3
 186330000    4
 186340000    3
 186350000    3
 186360000    2
 186370000    5
 186380000    3
 186390000    4
 186400000    6
 186410000    3
 186420000    3
 186430000    4
 186440000    4
 186450000    3
 186460000    5
 186470000    2
 186480000    2
 186490000    3
 186500000    4
 186510000    2
 186520000    4
 186530000    4
 186540000    4
 186550000    3
 186560000    5
 186570000    2
 186580000    2
 186590000    3
 186600000    3
 186610000    2
 186620000    3
 186630000    4
 186640000    3
 186650000    5
 186660000    5
 186670000    3
 186680000    4
 186690000    4
 186700000    5
 186710000    4
 186720000    4
 186730000    3
 186740000    3
 186750000    2
 186760000    5
 186770000    3
 186780000    3
 186790000    5
 186800000    3
 186810000    3
 186820000    2
 186830000    2
 186840000    3
 186850000    3
 186860000    4
 186870000   10
 186880000    8
 186890000    3
 186900000   11
 186910000    3
 186920000    3
 186930000    4
 186940000    2
 186950000    3
 186960000    3
 186970000    3
 186980000    3
 186990000    3
 187000000    5
 187010000    4
 187020000    3
 187030000    4
 187040000    5
 187050000    3
 187060000    3
 187070000    4
 187080000    3
 187090000    6
 187100000    3
 187110000    3
 187120000    2
 187130000    3
 187140000    5
 187150000    4
 187160000    7
 187170000    3
 187180000    3
 187190000    4
 187200000    4
 187210000    4
 187220000    3
 187230000    3
 187240000    3
 187250000    3
 187260000    6
 187270000    3
 187280000    6
 187290000    2
 187300000    3
 187310000    3
 187320000    3
 187330000    4
 187340000    3
 187350000    3
 187360000    3
 187370000    5
 187380000    4
 187390000    8
 187400000    9
 187410000    3
 187420000    4
 187430000    6
 187440000    4
 187450000    3
 187460000    4
 187470000    3
 187480000    3
 187490000    2
 187500000    3
 187510000    2
 187520000    3
 187530000    3
 187540000    4
 187550000    5
 187560000    2
 187570000    3
 187580000    2
 187590000    3
 187600000    3
 187610000    3
 187620000    4
 187630000    3
 187640000    5
 187650000    4
 187660000    3
 187670000    3
 187680000    3
 187690000    3
 187700000    4
 187710000    4
 187720000    3
 187730000    4
 187740000    3
 187750000    3
 187760000    2
 187770000    3
 187780000    3
 187790000    4
 187800000    3
 187810000    4
 187820000    4
 187830000    9
 187840000    7
 187850000    4
 187860000    3
 187870000    3
 187880000    2
 187890000    3
 187900000    3
 187910000    4
 187920000    2
 187930000    2
 187940000    3
 187950000    4
 187960000    4
 187970000    3
 187980000    9
 187990000    3
 188000000    5
 188010000    3
 188020000    4
 188030000    3
 188040000    4
 188050000    3
 188060000    3
 188070000    4
 188080000    3
 188090000    3
 188100000    3
 188110000    4
 188120000    3
 188130000    3
 188140000    5
 188150000    4
 188160000    3
 188170000    3
 188180000    3
 188190000    4
 188200000    4
 188210000    3
 188220000    3
 188230000    4
 188240000    4
 188250000    4
 188260000    3
 188270000    2
 188280000    2
 188290000    2
 188300000    3
 188310000    2
 188320000    2
 188330000    4
 188340000    4
 188350000    2
 188360000    4
 188370000    3
 188380000    5
 188390000    4
 188400000    3
 188410000    6
 188420000    3
 188430000    3
 188440000    8
 188450000    5
 188460000    2
 188470000    2
 188480000    5
 188490000    6
 188500000    3
 188510000    4
 188520000    3
 188530000    3
 188540000    3
 188550000    3
 188560000    3
 188570000    3
 188580000    3
 188590000    4
 188600000    3
 188610000    4
 188620000    3
 188630000    3
 188640000    4
 188650000    3
 188660000    3
 188670000    5
 188680000    3
 188690000    3
 188700000    4
 188710000    5
 188720000    5
 188730000    4
 188740000    5
 188750000    4
 188760000    3
 188770000    3
 188780000    4
 188790000    4
 188800000    4
 188810000    3
 188820000    3
 188830000    5
 188840000    5
 188850000    3
 188860000    3
 188870000    4
 188880000    5
 188890000    2
 188900000    2
 188910000    4
 188920000    3
 188930000    3
 188940000    4
 188950000    2
 188960000    3
 188970000    2
 188980000    4
 188990000    4
 189000000    3
 189010000    3
 189020000    2
 189030000    2
 189040000    4
 189050000    4
 189060000    4
 189070000    3
 189080000    4
 189090000    3
 189100000    3
 189110000    3
 189120000    3
 189130000    3
 189140000    3
 189150000    3
 189160000    2
 189170000    3
 189180000    3
 189190000    3
 189200000    3
 189210000    3
 189220000    4
 189230000    4
 189240000    2
 189250000    4
 189260000    4
 189270000    3
 189280000    3
 189290000    3
 189300000    3
 189310000    3
 189320000    3
 189330000    5
 189340000    3
 189350000    5
 189360000    3
 189370000    3
 189380000    3
 189390000    6
 189400000    3
 189410000    4
 189420000    4
 189430000    4
 189440000    3
 189450000    3
 189460000    3
 189470000    3
 189480000    4
 189490000    2
 189500000    2
 189510000    6
 189520000    3
 189530000    3
 189540000    5
 189550000    3
 189560000    2
 189570000    3
 189580000    3
 189590000    3
 189600000    2
 189610000    3
 189620000    2
 189630000    4
 189640000    7
 189650000    4
 189660000    4
 189670000    4
 189680000    3
 189690000    4
 189700000    4
 189710000    4
 189720000    3
 189730000    3
 189740000    3
 189750000    4
 189760000    3
 189770000    3
 189780000    4
 189790000    3
 189800000    3
 189810000    3
 189820000    3
 189830000    3
 189840000    3
 189850000    3
 189860000    3
 189870000    4
 189880000    5
 189890000    2
 189900000    5
 189910000    3
 189920000    5
 189930000    9
 189940000    9
 189950000    3
 189960000    3
 189970000   11
 189980000    2
 189990000    2
 190000000    5
 190010000    3
 190020000    3
 190030000    5
 190040000    7
 190050000    3
 190060000    3
 190070000    3
 190080000    5
 190090000    3
 190100000    4
 190110000    4
 190120000    4
 190130000    4
 190140000    3
 190150000    3
 190160000    4
 190170000    6
 190180000    3
 190190000    3
 190200000    4
 190210000    2
 190220000    4
 190230000    5
 190240000    2
 190250000    2
 190260000    3
 190270000    3
 190280000    3
 190290000    3
 190300000    3
 190310000    5
 190320000    6
 190330000    3
 190340000    4
 190350000    2
 190360000    3
 190370000   11
 190380000    2
 190390000    6
 190400000    5
 190410000    3
 190420000    3
 190430000    5
 190440000    5
 190450000    3
 190460000    4
 190470000    4
 190480000    3
 190490000    3
 190500000    2
 190510000    3
 190520000    4
 190530000    3
 190540000    4
 190550000    3
 190560000    5
 190570000    4
 190580000    3
 190590000    3
 190600000    4
 190610000    3
 190620000    2
 190630000    3
 190640000    4
 190650000    3
 190660000    4
 190670000    4
 190680000    3
 190690000    3
 190700000    3
 190710000    3
 190720000    3
 190730000    4
 190740000    3
 190750000    3
 190760000    4
 190770000    3
 190780000    3
 190790000    3
 190800000    3
 190810000    2
 190820000    3
 190830000    4
 190840000    5
 190850000    3
 190860000    4
 190870000    4
 190880000    3
 190890000    4
 190900000    3
 190910000    3
 190920000    3
 190930000    2
 190940000    4
 190950000    3
 190960000    2
 190970000    4
 190980000    3
 190990000    3
 191000000    3
 191010000    5
 191020000    3
 191030000    3
 191040000    3
 191050000    4
 191060000    6
 191070000    3
 191080000    3
 191090000    3
 191100000    3
 191110000    3
 191120000    2
 191130000    3
 191140000    4
 191150000    3
 191160000    3
 191170000    3
 191180000    2
 191190000    3
 191200000    3
 191210000    3
 191220000    6
 191230000    3
 191240000    2
 191250000    3
 191260000    3
 191270000    3
 191280000    5
 191290000    2
 191300000    3
 191310000    2
 191320000    3
 191330000    4
 191340000    2
 191350000    4
 191360000    2
 191370000    3
 191380000    3
 191390000    4
 191400000    3
 191410000    4
 191420000    4
 191430000    6
 191440000    4
 191450000    3
 191460000    3
 191470000    5
 191480000    3
 191490000    8
 191500000    5
 191510000    4
 191520000    3
 191530000    3
 191540000    4
 191550000    3
 191560000    3
 191570000    4
 191580000    5
 191590000    5
 191600000    3
 191610000    3
 191620000    5
 191630000    6
 191640000    2
 191650000    3
 191660000    3
 191670000    3
 191680000    8
 191690000    3
 191700000    3
 191710000    3
 191720000    7
 191730000    4
 191740000    5
 191750000    6
 191760000    3
 191770000    3
 191780000   10
 191790000    6
 191800000    5
 191810000    4
 191820000    2
 191830000    6
 191840000    4
 191850000    3
 191860000    3
 191870000    2
 191880000    3
 191890000    3
 191900000    3
 191910000    2
 191920000    3
 191930000    3
 191940000    3
 191950000    2
 191960000    3
 191970000    3
 191980000    3
 191990000    4
 192000000    3
 192010000    3
 192020000    6
 192030000    3
 192040000    4
 192050000    4
 192060000    4
 192070000    3
 192080000    3
 192090000    4
 192100000    3
 192110000    3
 192120000    3
 192130000    3
 192140000    3
 192150000    3
 192160000    3
 192170000    3
 192180000    3
 192190000    5
 192200000    4
 192210000    5
 192220000    3
 192230000    4
 192240000    4
 192250000    3
 192260000    3
 192270000    3
 192280000    3
 192290000    4
 192300000    3
 192310000    3
 192320000    3
 192330000    3
 192340000    3
 192350000    4
 192360000    3
 192370000    3
 192380000    3
 192390000    3
 192400000    3
 192410000    6
 192420000    3
 192430000    3
 192440000    4
 192450000    3
 192460000    3
 192470000    3
 192480000    3
 192490000    4
 192500000    3
 192510000    3
 192520000    3
 192530000    4
 192540000    3
 192550000    3
 192560000    3
 192570000    3
 192580000    2
 192590000    2
 192600000    7
 192610000    3
 192620000    2
 192630000    4
 192640000    4
 192650000    3
 192660000    5
 192670000    3
 192680000    3
 192690000    3
 192700000    3
 192710000    3
 192720000    7
 192730000    2
 192740000    4
 192750000    4
 192760000    2
 192770000    3
 192780000    4
 192790000    2
 192800000    3
 192810000    2
 192820000    4
 192830000    9
 192840000    3
 192850000    3
 192860000    3
 192870000    5
 192880000    5
 192890000    2
 192900000    3
 192910000    6
 192920000    2
 192930000    2
 192940000    4
 192950000    2
 192960000    3
 192970000    2
 192980000    4
 192990000    3
 193000000    4
 193010000    6
 193020000    3
 193030000    4
 193040000    2
 193050000    2
 193060000    2
 193070000    3
 193080000    3
 193090000    5
 193100000    4
 193110000    5
 193120000    3
 193130000    3
 193140000    3
 193150000    3
 193160000    3
 193170000    3
 193180000    5
 193190000    3
 193200000    4
 193210000    3
 193220000    3
 193230000    5
 193240000    6
 193250000    3
 193260000    3
 193270000    5
 193280000    4
 193290000    3
 193300000    4
 193310000    3
 193320000    8
 193330000    3
 193340000    3
 193350000    3
 193360000    4
 193370000    8
 193380000   11
 193390000    5
 193400000    3
 193410000    3
 193420000    2
 193430000    2
 193440000    3
 193450000    3
 193460000    2
 193470000    3
 193480000    4
 193490000    5
 193500000    6
 193510000    2
 193520000    3
 193530000    3
 193540000    2
 193550000    3
 193560000    3
 193570000    4
 193580000    3
 193590000    5
 193600000    3
 193610000    3
 193620000    4
 193630000    3
 193640000    3
 193650000    3
 193660000    3
 193670000    5
 193680000    3
 193690000    8
 193700000    7
 193710000    3
 193720000    3
 193730000    2
 193740000    3
 193750000    4
 193760000    5
 193770000    4
 193780000    4
 193790000    3
 193800000    7
 193810000    3
 193820000    7
 193830000    4
 193840000    5
 193850000    3
 193860000    3
 193870000    7
 193880000   10
 193890000    3
 193900000    4
 193910000    2
 193920000    3
 193930000    3
 193940000    3
 193950000    3
 193960000    2
 193970000    4
 193980000    2
 193990000    2
 194000000    2
 194010000    3
 194020000    3
 194030000    2
 194040000    4
 194050000    3
 194060000    4
 194070000    3
 194080000    5
 194090000    3
 194100000    3
 194110000    3
 194120000    2
 194130000    2
 194140000    3
 194150000    5
 194160000    4
 194170000    3
 194180000    3
 194190000    6
 194200000    4
 194210000    5
 194220000    3
 194230000    3
 194240000    5
 194250000    3
 194260000    3
 194270000    2
 194280000    5
 194290000    3
 194300000    6
 194310000    3
 194320000    3
 194330000    3
 194340000    3
 194350000    4
 194360000    3
 194370000    3
 194380000    3
 194390000    4
 194400000    3
 194410000    4
 194420000    3
 194430000    3
 194440000    4
 194450000    4
 194460000    3
 194470000    3
 194480000    3
 194490000    4
 194500000    3
 194510000    5
 194520000    3
 194530000    3
 194540000    3
 194550000    3
 194560000    2
 194570000    3
 194580000    4
 194590000    3
 194600000    3
 194610000    2
 194620000    4
 194630000    4
 194640000    3
 194650000    5
 194660000    4
 194670000    3
 194680000    3
 194690000    4
 194700000    3
 194710000    2
 194720000    3
 194730000    3
 194740000    3
 194750000    3
 194760000    9
 194770000    2
 194780000    3
 194790000    6
 194800000    5
 194810000    7
 194820000    4
 194830000    3
 194840000    4
 194850000    3
 194860000    4
 194870000    4
 194880000    2
 194890000    2
 194900000    3
 194910000    2
 194920000    3
 194930000    2
 194940000    2
 194950000    3
 194960000    4
 194970000    4
 194980000    3
 194990000    3
 195000000    3
 195010000    3
 195020000    3
 195030000    3
 195040000    3
 195050000    3
 195060000    3
 195070000    3
 195080000    3
 195090000    3
 195100000    3
 195110000    3
 195120000    3
 195130000    2
 195140000    3
 195150000    3
 195160000    6
 195170000    3
 195180000    3
 195190000    5
 195200000    7
 195210000    3
 195220000    2
 195230000    2
 195240000    4
 195250000    4
 195260000    3
 195270000    3
 195280000    3
 195290000    3
 195300000    3
 195310000    2
 195320000    4
 195330000    3
 195340000    3
 195350000    3
 195360000    4
 195370000    4
 195380000    3
 195390000    2
 195400000    3
 195410000    3
 195420000    3
 195430000    3
 195440000    3
 195450000    3
 195460000    4
 195470000    3
 195480000    4
 195490000    3
 195500000    4
 195510000    7
 195520000    4
 195530000    3
 195540000    5
 195550000    3
 195560000    4
 195570000    2
 195580000    3
 195590000    3
 195600000    4
 195610000    5
 195620000    3
 195630000    3
 195640000    4
 195650000    2
 195660000    2
 195670000    3
 195680000    4
 195690000    4
 195700000    4
 195710000    5
 195720000    3
 195730000    4
 195740000    3
 195750000    4
 195760000    4
 195770000    4
 195780000    3
 195790000    4
 195800000    3
 195810000    2
 195820000    4
 195830000    3
 195840000    4
 195850000    3
 195860000    4
 195870000    3
 195880000    3
 195890000    2
 195900000    3
 195910000    3
 195920000    3
 195930000    2
 195940000    4
 195950000    4
 195960000    2
 195970000    3
 195980000    3
 195990000    3
 196000000    3
 196010000    3
 196020000    3
 196030000    6
 196040000    3
 196050000    3
 196060000    3
 196070000    3
 196080000    6
 196090000    3
 196100000    2
 196110000    3
 196120000    3
 196130000    2
 196140000    4
 196150000    2
 196160000    3
 196170000    4
 196180000    5
 196190000   10
 196200000    4
 196210000    5
 196220000    3
 196230000    3
 196240000    2
 196250000    4
 196260000    3
 196270000    3
 196280000    4
 196290000    3
 196300000    4
 196310000    2
 196320000    3
 196330000    3
 196340000    2
 196350000    3
 196360000    4
 196370000    4
 196380000    3
 196390000    6
 196400000    3
 196410000    3
 196420000    3
 196430000    5
 196440000    3
 196450000    3
 196460000    3
 196470000    3
 196480000    5
 196490000    3
 196500000    3
 196510000    4
 196520000    3
 196530000    3
 196540000    3
 196550000    3
 196560000    2
 196570000    3
 196580000    2
 196590000    3
 196600000    3
 196610000    3
 196620000    3
 196630000    6
 196640000    2
 196650000    7
 196660000    4
 196670000    3
 196680000    2
 196690000    3
 196700000    3
 196710000    4
 196720000    4
 196730000    4
 196740000    6
 196750000    3
 196760000    4
 196770000    2
 196780000    3
 196790000    6
 196800000    4
 196810000    6
 196820000    3
 196830000    3
 196840000    3
 196850000    4
 196860000    4
 196870000    2
 196880000    3
 196890000    4
 196900000    4
 196910000    5
 196920000    3
 196930000    3
 196940000    3
 196950000    5
 196960000    6
 196970000    3
 196980000    2
 196990000    4
 197000000    3
 197010000    3
 197020000    2
 197030000    5
 197040000    4
 197050000    2
 197060000    3
 197070000    3
 197080000    3
 197090000    2
 197100000    3
 197110000    3
 197120000    3
 197130000    3
 197140000    2
 197150000    5
 197160000    4
 197170000    3
 197180000    5
 197190000    3
 197200000    3
 197210000    3
 197220000    4
 197230000    5
 197240000    3
 197250000    4
 197260000    5
 197270000    3
 197280000    3
 197290000    3
 197300000    3
 197310000    4
 197320000    3
 197330000    5
 197340000    4
 197350000    3
 197360000    4
 197370000    4
 197380000    6
 197390000    2
 197400000    2
 197410000    3
 197420000    5
 197430000    4
 197440000    3
 197450000    4
 197460000    3
 197470000    3
 197480000    4
 197490000    3
 197500000    4
 197510000    3
 197520000    4
 197530000    4
 197540000    2
 197550000    3
 197560000    4
 197570000    3
 197580000    2
 197590000    6
 197600000   10
 197610000    5
 197620000    4
 197630000    3
 197640000    3
 197650000    4
 197660000    2
 197670000    5
 197680000    3
 197690000    3
 197700000    4
 197710000    7
 197720000    2
 197730000    3
 197740000    4
 197750000    3
 197760000    2
 197770000    3
 197780000    3
 197790000    3
 197800000    3
 197810000    3
 197820000    2
 197830000    4
 197840000    3
 197850000    3
 197860000    3
 197870000    3
 197880000    3
 197890000    3
 197900000    2
 197910000    3
 197920000    6
 197930000    4
 197940000    3
 197950000    3
 197960000    4
 197970000    4
 197980000    3
 197990000    2
 198000000    4
 198010000    3
 198020000    5
 198030000    3
 198040000    4
 198050000    3
 198060000    3
 198070000    3
 198080000    3
 198090000    4
 198100000    2
 198110000    2
 198120000    3
 198130000    4
 198140000    3
 198150000    2
 198160000    2
 198170000    6
 198180000    3
 198190000    3
 198200000    2
 198210000    4
 198220000    3
 198230000    5
 198240000    5
 198250000    3
 198260000    2
 198270000    4
 198280000    3
 198290000    5
 198300000    3
 198310000    2
 198320000    2
 198330000    5
 198340000    3
 198350000    7
 198360000    5
 198370000    5
 198380000    4
 198390000    4
 198400000    3
 198410000    3
 198420000    3
 198430000    3
 198440000    2
 198450000    4
 198460000    4
 198470000    3
 198480000    4
 198490000    3
 198500000    2
 198510000    4
 198520000    3
 198530000    4
 198540000    3
 198550000    5
 198560000    3
 198570000    3
 198580000    3
 198590000    3
 198600000    3
 198610000    3
 198620000    4
 198630000    4
 198640000    4
 198650000    6
 198660000   10
 198670000    5
 198680000    3
 198690000    3
 198700000    3
 198710000    4
 198720000    3
 198730000    5
 198740000    3
 198750000    2
 198760000    4
 198770000    8
 198780000    3
 198790000    8
 198800000   16
 198810000    3
 198820000   10
 198830000    3
 198840000    8
 198850000    4
 198860000    3
 198870000    7
 198880000   15
 198890000    5
 198900000    9
 198910000   13
 198920000   14
 198930000    4
 198940000    4
 198950000    5
 198960000   11
 198970000    5
 198980000    3
 198990000   10
 199000000    4
 199010000   11
 199020000   14
 199030000    8
 199040000    9
 199050000   10
 199060000    9
 199070000   11
 199080000   16
 199090000   10
 199100000    9
 199110000   12
 199120000    4
 199130000   11
 199140000    7
 199150000    6
 199160000    6
 199170000    5
 199180000   10
 199190000   11
 199200000   10
 199210000    6
 199220000   11
 199230000   13
 199240000   15
 199250000   14
 199260000    5
 199270000    9
 199280000    5
 199290000    9
 199300000   13
 199310000    9
 199320000   13
 199330000   14
 199340000   12
 199350000   10
 199360000   16
 199370000   15
 199380000   11
 199390000   12
 199400000   14
 199410000   18
 199420000   12
 199430000   11
 199440000    6
 199450000   12
 199460000   14
 199470000   12
 199480000   10
 199490000    7
 199500000    8
 199510000   10
 199520000   11
 199530000   12
 199540000   10
 199550000   10
 199560000    6
 199570000   17
 199580000   12
 199590000    6
 199600000    4
 199610000    6
 199620000    6
 199630000    5
 199640000    5
 199650000    6
 199660000    3
 199670000    5
 199680000   10
 199690000    4
 199700000    7
 199710000   10
 199720000   12
 199730000    9
 199740000    8
 199750000    3
 199760000    4
 199770000    5
 199780000    5
 199790000    3
 199800000    4
 199810000    3
 199820000    4
 199830000   16
 199840000   22
 199850000   17
 199860000   24
 199870000   27
 199880000   23
 199890000   24
 199900000   29
 199910000   24
 199920000   27
 199930000   23
 199940000   23
 199950000   23
 199960000   22
 199970000   24
 199980000   27
 199990000   25
 200000000   24
 200000000   24
 200010000   32
 200020000   34
 200030000   24
 200040000   24
 200050000   25
 200060000   25
 200070000   24
 200080000   30
 200090000   30
 200100000   38
 200110000   33
 200120000   30
 200130000   30
 200140000   30
 200150000   33
 200160000   32
 200170000   29
 200180000   26
 200190000   25
 200200000   23
 200210000   23
 200220000   27
 200230000   24
 200240000   24
 200250000   25
 200260000   28
 200270000   33
 200280000   27
 200290000   30
 200300000   30
 200310000   31
 200320000   32
 200330000   31
 200340000   28
 200350000   28
 200360000   29
 200370000   27
 200380000   22
 200390000   30
 200400000   30
 200410000   31
 200420000   27
 200430000   27
 200440000   25
 200450000   27
 200460000   30
 200470000   29
 200480000   26
 200490000   31
 200500000   30
 200510000   24
 200520000   31
 200530000   28
 200540000   27
 200550000   36
 200560000   31
 200570000   32
 200580000   25
 200590000   25
 200600000   31
 200610000   27
 200620000   33
 200630000   24
 200640000   24
 200650000   22
 200660000   23
 200670000   22
 200680000   23
 200690000   24
 200700000   25
 200710000   22
 200720000   24
 200730000   22
 200740000   17
 200750000    7
 200760000    4
 200770000    3
 200780000    3
 200790000   16
 200800000   13
 200810000   11
 200820000    8
 200830000   10
 200840000   11
 200850000   20
 200860000    3
 200870000    3
 200880000    5
 200890000    4
 200900000    8
 200910000   11
 200920000    4
 200930000    4
 200940000    3
 200950000    5
 200960000    3
 200970000    6
 200980000    8
 200990000    3
 201000000    7
 201010000    7
 201020000    6
 201030000   10
 201040000    5
 201050000    3
 201060000    2
 201070000    3
 201080000    3
 201090000   10
 201100000    3
 201110000    4
 201120000    4
 201130000    3
 201140000    5
 201150000    2
 201160000    3
 201170000    5
 201180000    4
 201190000    4
 201200000    4
 201210000    3
 201220000    3
 201230000    6
 201240000    5
 201250000    3
 201260000    3
 201270000   10
 201280000    3
 201290000    5
 201300000    3
 201310000    2
 201320000    3
 201330000    6
 201340000    5
 201350000    3
 201360000    5
 201370000    5
 201380000    5
 201390000    5
 201400000    4
 201410000    7
 201420000    3
 201430000    3
 201440000    4
 201450000    3
 201460000    4
 201470000    3
 201480000    4
 201490000    4
 201500000    4
 201510000    3
 201520000    4
 201530000    3
 201540000    3
 201550000    3
 201560000    4
 201570000    4
 201580000    3
 201590000    2
 201600000    2
 201610000    4
 201620000    4
 201630000    3
 201640000    4
 201650000    3
 201660000    2
 201670000    3
 201680000    6
 201690000    3
 201700000    4
 201710000    3
 201720000    3
 201730000    7
 201740000    3
 201750000    4
 201760000    4
 201770000    3
 201780000    2
 201790000    7
 201800000    4
 201810000    6
 201820000    8
 201830000    2
 201840000    4
 201850000    8
 201860000    4
 201870000    4
 201880000    2
 201890000    8
 201900000    3
 201910000    4
 201920000    3
 201930000    4
 201940000    3
 201950000    2
 201960000    4
 201970000    3
 201980000    8
 201990000    3
 202000000    5
 202010000    3
 202020000    3
 202030000    3
 202040000    4
 202050000    3
 202060000    6
 202070000    3
 202080000    3
 202090000    3
 202100000    4
 202110000    2
 202120000    3
 202130000    3
 202140000    4
 202150000    4
 202160000    6
 202170000    3
 202180000    3
 202190000    8
 202200000    6
 202210000    3
 202220000    3
 202230000    5
 202240000    4
 202250000    4
 202260000    2
 202270000    4
 202280000    3
 202290000    7
 202300000    2
 202310000    3
 202320000    6
 202330000    4
 202340000    5
 202350000    3
 202360000    3
 202370000    3
 202380000    3
 202390000    3
 202400000    3
 202410000    4
 202420000    4
 202430000    2
 202440000    3
 202450000    3
 202460000    3
 202470000    3
 202480000    4
 202490000    2
 202500000    2
 202510000    3
 202520000    3
 202530000    3
 202540000    2
 202550000    4
 202560000    3
 202570000    2
 202580000    4
 202590000    3
 202600000    3
 202610000    5
 202620000    2
 202630000    4
 202640000    3
 202650000    4
 202660000    4
 202670000    4
 202680000    4
 202690000    2
 202700000    3
 202710000    4
 202720000    3
 202730000    5
 202740000    7
 202750000    5
 202760000    4
 202770000    4
 202780000    2
 202790000    3
 202800000    3
 202810000    3
 202820000    3
 202830000    4
 202840000    5
 202850000    3
 202860000    4
 202870000    5
 202880000    2
 202890000    3
 202900000    2
 202910000    4
 202920000    5
 202930000    4
 202940000    4
 202950000    4
 202960000    3
 202970000    6
 202980000    2
 202990000    3
 203000000    2
 203010000    2
 203020000    3
 203030000    2
 203040000    4
 203050000    3
 203060000    4
 203070000    3
 203080000    6
 203090000    4
 203100000    3
 203110000    3
 203120000    3
 203130000    2
 203140000    3
 203150000    3
 203160000    4
 203170000    3
 203180000    3
 203190000    3
 203200000    3
 203210000    3
 203220000    4
 203230000    4
 203240000    5
 203250000    3
 203260000    4
 203270000    2
 203280000    3
 203290000    4
 203300000    2
 203310000    3
 203320000    5
 203330000    2
 203340000    3
 203350000    3
 203360000    3
 203370000    3
 203380000    3
 203390000    3
 203400000    3
 203410000    4
 203420000    4
 203430000    3
 203440000    3
 203450000    6
 203460000    3
 203470000    6
 203480000    4
 203490000    4
 203500000    3
 203510000    5
 203520000    2
 203530000    3
 203540000    3
 203550000    3
 203560000    3
 203570000    5
 203580000    4
 203590000    2
 203600000    3
 203610000    3
 203620000    9
 203630000    7
 203640000    3
 203650000    3
 203660000    4
 203670000    6
 203680000    5
 203690000    3
 203700000    3
 203710000    5
 203720000    3
 203730000    5
 203740000    2
 203750000    2
 203760000    3
 203770000    4
 203780000    3
 203790000    3
 203800000    5
 203810000    6
 203820000    5
 203830000    3
 203840000    3
 203850000    2
 203860000    6
 203870000    3
 203880000    3
 203890000    3
 203900000    4
 203910000    4
 203920000    3
 203930000    3
 203940000    3
 203950000    4
 203960000    3
 203970000    3
 203980000    3
 203990000    3
 204000000    4
 204010000    5
 204020000    3
 204030000    2
 204040000    3
 204050000    6
 204060000    3
 204070000    6
 204080000    3
 204090000    2
 204100000    3
 204110000    4
 204120000    2
 204130000    3
 204140000    3
 204150000    3
 204160000    5
 204170000    3
 204180000    3
 204190000    2
 204200000    3
 204210000    4
 204220000    3
 204230000    4
 204240000    3
 204250000    3
 204260000    2
 204270000    6
 204280000    4
 204290000    3
 204300000    4
 204310000    3
 204320000    5
 204330000    3
 204340000    3
 204350000    4
 204360000    3
 204370000    5
 204380000    3
 204390000    3
 204400000    4
 204410000    6
 204420000    3
 204430000    5
 204440000    4
 204450000    3
 204460000    2
 204470000    3
 204480000    3
 204490000    5
 204500000    7
 204510000    4
 204520000    3
 204530000    3
 204540000    3
 204550000    3
 204560000    5
 204570000    2
 204580000    4
 204590000    2
 204600000    2
 204610000    3
 204620000    3
 204630000    2
 204640000    4
 204650000    3
 204660000    3
 204670000    3
 204680000    2
 204690000    3
 204700000    4
 204710000    3
 204720000    6
 204730000    3
 204740000    7
 204750000    6
 204760000    3
 204770000    3
 204780000    3
 204790000    2
 204800000    3
 204810000    4
 204820000    3
 204830000    3
 204840000    3
 204850000    6
 204860000    4
 204870000    3
 204880000    2
 204890000    5
 204900000    2
 204910000    2
 204920000    3
 204930000    2
 204940000    2
 204950000    6
 204960000    5
 204970000    2
 204980000    3
 204990000    5
 205000000    3
 205010000    3
 205020000    6
 205030000    6
 205040000    4
 205050000    5
 205060000    5
 205070000    3
 205080000    5
 205090000    6
 205100000    3
 205110000    3
 205120000    7
 205130000    3
 205140000    3
 205150000    5
 205160000    5
 205170000    3
 205180000    8
 205190000    2
 205200000    3
 205210000    6
 205220000    5
 205230000    3
 205240000    4
 205250000    5
 205260000    2
 205270000    3
 205280000    2
 205290000    2
 205300000    3
 205310000    6
 205320000    5
 205330000    5
 205340000    6
 205350000    9
 205360000    9
 205370000    7
 205380000    3
 205390000    3
 205400000    4
 205410000    6
 205420000    4
 205430000    3
 205440000    5
 205450000    3
 205460000    3
 205470000    2
 205480000    4
 205490000    3
 205500000    4
 205510000    3
 205520000    3
 205530000    3
 205540000    4
 205550000    3
 205560000    3
 205570000    5
 205580000    3
 205590000    5
 205600000    3
 205610000    3
 205620000    3
 205630000    4
 205640000    4
 205650000    4
 205660000    4
 205670000    4
 205680000    8
 205690000    4
 205700000    3
 205710000    2
 205720000    3
 205730000    3
 205740000    3
 205750000    2
 205760000    3
 205770000    3
 205780000    2
 205790000    4
 205800000    3
 205810000    9
 205820000    3
 205830000    2
 205840000    3
 205850000    4
 205860000    3
 205870000    2
 205880000    4
 205890000    3
 205900000    4
 205910000    4
 205920000    3
 205930000    4
 205940000    2
 205950000    3
 205960000    4
 205970000    4
 205980000    2
 205990000    3
 206000000    3
 206010000    4
 206020000    4
 206030000    4
 206040000    3
 206050000    4
 206060000    2
 206070000    2
 206080000    5
 206090000    4
 206100000    3
 206110000    3
 206120000    3
 206130000    3
 206140000    3
 206150000    3
 206160000    3
 206170000    3
 206180000    5
 206190000    3
 206200000    4
 206210000    3
 206220000    2
 206230000    3
 206240000    5
 206250000    3
 206260000    3
 206270000    3
 206280000    3
 206290000    3
 206300000    3
 206310000    4
 206320000    3
 206330000    4
 206340000    3
 206350000    5
 206360000    3
 206370000    4
 206380000    3
 206390000    5
 206400000    7
 206410000    3
 206420000    3
 206430000   13
 206440000   10
 206450000    4
 206460000    4
 206470000    5
 206480000    3
 206490000    6
 206500000    4
 206510000    4
 206520000    3
 206530000    3
 206540000    5
 206550000    5
 206560000    4
 206570000    3
 206580000    5
 206590000    2
 206600000    7
 206610000    7
 206620000    5
 206630000    5
 206640000    4
 206650000    3
 206660000    4
 206670000    6
 206680000    4
 206690000    6
 206700000    2
 206710000    3
 206720000    6
 206730000    2
 206740000    5
 206750000    3
 206760000    3
 206770000    4
 206780000    3
 206790000    3
 206800000    5
 206810000    8
 206820000    6
 206830000    2
 206840000    4
 206850000    5
 206860000    6
 206870000    4
 206880000    3
 206890000    3
 206900000    4
 206910000    5
 206920000    4
 206930000    4
 206940000    3
 206950000    4
 206960000    4
 206970000    3
 206980000    5
 206990000    3
 207000000    5
 207010000    5
 207020000    3
 207030000    3
 207040000    3
 207050000    3
 207060000    3
 207070000    2
 207080000    3
 207090000    3
 207100000    3
 207110000    3
 207120000    4
 207130000    3
 207140000    3
 207150000    4
 207160000    4
 207170000    3
 207180000    5
 207190000    5
 207200000    3
 207210000    5
 207220000    3
 207230000    5
 207240000    4
 207250000    3
 207260000    6
 207270000    5
 207280000    5
 207290000    4
 207300000    3
 207310000    3
 207320000    7
 207330000    2
 207340000    6
 207350000    2
 207360000    2
 207370000    3
 207380000    5
 207390000    4
 207400000    2
 207410000    3
 207420000    3
 207430000    3
 207440000    5
 207450000    3
 207460000    2
 207470000    3
 207480000    2
 207490000    3
 207500000    3
 207510000    4
 207520000    3
 207530000    4
 207540000    8
 207550000   10
 207560000    3
 207570000    2
 207580000    3
 207590000    3
 207600000    3
 207610000    3
 207620000    5
 207630000    8
 207640000   11
 207650000    5
 207660000    5
 207670000    4
 207680000    6
 207690000    3
 207700000    4
 207710000    3
 207720000    4
 207730000    3
 207740000    4
 207750000    3
 207760000    4
 207770000    3
 207780000    4
 207790000    2
 207800000    3
 207810000    3
 207820000    3
 207830000    4
 207840000    3
 207850000    5
 207860000    3
 207870000    3
 207880000    3
 207890000    3
 207900000    3
 207910000    3
 207920000    3
 207930000    2
 207940000    3
 207950000    4
 207960000    3
 207970000    7
 207980000    3
 207990000    3
 208000000    3
 208010000    4
 208020000    2
 208030000    2
 208040000    5
 208050000    5
 208060000    4
 208070000    2
 208080000    3
 208090000    4
 208100000    3
 208110000    4
 208120000    5
 208130000    7
 208140000    3
 208150000    3
 208160000    2
 208170000    4
 208180000    3
 208190000    2
 208200000    4
 208210000    3
 208220000    2
 208230000    4
 208240000    3
 208250000    4
 208260000    2
 208270000    3
 208280000    3
 208290000    3
 208300000    3
 208310000    3
 208320000    2
 208330000    2
 208340000    2
 208350000    3
 208360000    3
 208370000    3
 208380000    3
 208390000    3
 208400000    4
 208410000    3
 208420000    3
 208430000    3
 208440000    4
 208450000    2
 208460000    3
 208470000    6
 208480000    4
 208490000    4
 208500000    3
 208510000    3
 208520000    2
 208530000    4
 208540000    2
 208550000    3
 208560000    4
 208570000    3
 208580000    3
 208590000    2
 208600000    3
 208610000    2
 208620000    3
 208630000    3
 208640000    3
 208650000    2
 208660000    3
 208670000    3
 208680000    3
 208690000    3
 208700000    4
 208710000    4
 208720000    5
 208730000    3
 208740000    3
 208750000    6
 208760000    4
 208770000    5
 208780000    2
 208790000    3
 208800000    3
 208810000    6
 208820000    2
 208830000    3
 208840000    3
 208850000    6
 208860000    2
 208870000    5
 208880000    3
 208890000    3
 208900000    3
 208910000    4
 208920000    3
 208930000    3
 208940000    3
 208950000    5
 208960000    2
 208970000    4
 208980000    3
 208990000    4
 209000000    3
 209010000    3
 209020000    8
 209030000    9
 209040000    4
 209050000    8
 209060000    6
 209070000    3
 209080000    9
 209090000    4
 209100000    5
 209110000    3
 209120000    7
 209130000   11
 209140000    4
 209150000    3
 209160000    4
 209170000    3
 209180000    3
 209190000    3
 209200000    3
 209210000    3
 209220000    4
 209230000    4
 209240000    6
 209250000    3
 209260000    3
 209270000    3
 209280000    3
 209290000    4
 209300000    3
 209310000    8
 209320000    8
 209330000    3
 209340000    3
 209350000    5
 209360000    3
 209370000    4
 209380000    2
 209390000    3
 209400000    3
 209410000    3
 209420000    3
 209430000    3
 209440000    3
 209450000    3
 209460000    3
 209470000    3
 209480000    2
 209490000    4
 209500000    3
 209510000    3
 209520000    4
 209530000    8
 209540000    3
 209550000    3
 209560000    3
 209570000    3
 209580000    3
 209590000    3
 209600000    3
 209610000    4
 209620000    3
 209630000    3
 209640000    4
 209650000    2
 209660000    3
 209670000    3
 209680000    4
 209690000    3
 209700000    3
 209710000    4
 209720000    4
 209730000    2
 209740000    3
 209750000    3
 209760000    3
 209770000    3
 209780000    3
 209790000    2
 209800000    3
 209810000    3
 209820000    4
 209830000    5
 209840000    4
 209850000    3
 209860000    4
 209870000    5
 209880000    3
 209890000    2
 209900000    4
 209910000    4
 209920000    2
 209930000    4
 209940000    5
 209950000    4
 209960000    6
 209970000    3
 209980000    3
 209990000    3
 210000000    6
 210010000    2
 210020000    4
 210030000    4
 210040000    5
 210050000    5
 210060000    5
 210070000    3
 210080000    4
 210090000    3
 210100000    3
 210110000    4
 210120000    3
 210130000    3
 210140000    3
 210150000    5
 210160000    2
 210170000    3
 210180000    5
 210190000    3
 210200000    2
 210210000    5
 210220000    4
 210230000    3
 210240000    4
 210250000    2
 210260000    7
 210270000    3
 210280000    3
 210290000    2
 210300000    3
 210310000    3
 210320000    3
 210330000    3
 210340000    3
 210350000    3
 210360000    3
 210370000    2
 210380000    3
 210390000    3
 210400000    2
 210410000    2
 210420000    3
 210430000    2
 210440000    4
 210450000    3
 210460000    2
 210470000    4
 210480000    3
 210490000    2
 210500000    3
 210510000    3
 210520000    3
 210530000    3
 210540000    4
 210550000    4
 210560000    2
 210570000    3
 210580000    2
 210590000    3
 210600000    3
 210610000    4
 210620000    4
 210630000    4
 210640000    4
 210650000    5
 210660000    5
 210670000    3
 210680000    3
 210690000    3
 210700000    4
 210710000    4
 210720000    6
 210730000    5
 210740000    3
 210750000    2
 210760000    2
 210770000    4
 210780000    8
 210790000    3
 210800000    5
 210810000    5
 210820000    3
 210830000    2
 210840000    3
 210850000    2
 210860000    4
 210870000    4
 210880000    2
 210890000    3
 210900000    3
 210910000    3
 210920000    3
 210930000    5
 210940000    3
 210950000    2
 210960000    3
 210970000    3
 210980000    2
 210990000    3
 211000000    4
 211010000    3
 211020000    3
 211030000    4
 211040000    5
 211050000    3
 211060000    5
 211070000    2
 211080000    4
 211090000    3
 211100000    3
 211110000    3
 211120000   13
 211130000    4
 211140000    3
 211150000    5
 211160000    2
 211170000    8
 211180000    4
 211190000    4
 211200000    4
 211210000    3
 211220000    3
 211230000    3
 211240000    4
 211250000    5
 211260000    5
 211270000    3
 211280000    3
 211290000    6
 211300000    7
 211310000    6
 211320000    5
 211330000    3
 211340000    4
 211350000    4
 211360000    5
 211370000   10
 211380000    4
 211390000    5
 211400000    7
 211410000    5
 211420000    6
 211430000    6
 211440000    5
 211450000    3
 211460000    5
 211470000    4
 211480000    3
 211490000    7
 211500000    3
 211510000    3
 211520000    3
 211530000    2
 211540000    4
 211550000    3
 211560000    3
 211570000    3
 211580000    3
 211590000    3
 211600000    3
 211610000    4
 211620000    5
 211630000    2
 211640000    3
 211650000    3
 211660000    3
 211670000    3
 211680000    5
 211690000    4
 211700000    4
 211710000    3
 211720000    2
 211730000    3
 211740000    3
 211750000    4
 211760000    3
 211770000    3
 211780000    3
 211790000    3
 211800000    3
 211810000    3
 211820000    2
 211830000    2
 211840000    3
 211850000    5
 211860000    3
 211870000    3
 211880000    4
 211890000    3
 211900000    3
 211910000    3
 211920000    3
 211930000    3
 211940000    3
 211950000    5
 211960000    4
 211970000    2
 211980000    3
 211990000    4
 212000000    4
 212010000    5
 212020000    4
 212030000    4
 212040000    3
 212050000    2
 212060000    3
 212070000    4
 212080000    3
 212090000    3
 212100000    3
 212110000    3
 212120000    4
 212130000    4
 212140000    3
 212150000    4
 212160000    4
 212170000    3
 212180000    4
 212190000    3
 212200000    4
 212210000    2
 212220000    3
 212230000    5
 212240000    5
 212250000    3
 212260000    2
 212270000    3
 212280000    2
 212290000    5
 212300000    3
 212310000    2
 212320000    2
 212330000    5
 212340000    3
 212350000    5
 212360000    4
 212370000    3
 212380000    3
 212390000    4
 212400000    3
 212410000    3
 212420000    2
 212430000    5
 212440000    3
 212450000    3
 212460000    3
 212470000    3
 212480000    4
 212490000    3
 212500000    3
 212510000    3
 212520000    3
 212530000    3
 212540000    3
 212550000    3
 212560000    4
 212570000    4
 212580000    3
 212590000    4
 212600000    3
 212610000    3
 212620000    3
 212630000    4
 212640000    4
 212650000    3
 212660000    4
 212670000    3
 212680000    3
 212690000    3
 212700000    2
 212710000    3
 212720000    3
 212730000    3
 212740000    5
 212750000    3
 212760000    3
 212770000    5
 212780000    7
 212790000    3
 212800000    3
 212810000    6
 212820000    2
 212830000    3
 212840000    4
 212850000    3
 212860000    4
 212870000    5
 212880000    4
 212890000    3
 212900000    2
 212910000    3
 212920000    3
 212930000    3
 212940000    2
 212950000    3
 212960000    3
 212970000    2
 212980000    3
 212990000    5
 213000000    4
 213010000    3
 213020000    3
 213030000    3
 213040000    3
 213050000    3
 213060000    4
 213070000    4
 213080000    3
 213090000    3
 213100000    4
 213110000    2
 213120000    4
 213130000    2
 213140000    3
 213150000    3
 213160000    3
 213170000    4
 213180000    2
 213190000    4
 213200000    3
 213210000    3
 213220000    3
 213230000    2
 213240000    2
 213250000    3
 213260000    5
 213270000    3
 213280000    7
 213290000    3
 213300000    3
 213310000    5
 213320000    3
 213330000    4
 213340000    3
 213350000    3
 213360000    3
 213370000    4
 213380000    3
 213390000    5
 213400000    2
 213410000    3
 213420000    3
 213430000    4
 213440000    3
 213450000    3
 213460000    3
 213470000    2
 213480000    3
 213490000    3
 213500000    3
 213510000    2
 213520000    3
 213530000    4
 213540000    3
 213550000    3
 213560000    4
 213570000    4
 213580000    3
 213590000    3
 213600000    4
 213610000    2
 213620000    6
 213630000    2
 213640000    3
 213650000    3
 213660000    6
 213670000    2
 213680000    3
 213690000    5
 213700000    4
 213710000    5
 213720000    6
 213730000    3
 213740000    7
 213750000    6
 213760000    5
 213770000    3
 213780000    3
 213790000    5
 213800000    6
 213810000    3
 213820000    3
 213830000    3
 213840000    3
 213850000    2
 213860000    2
 213870000    4
 213880000    4
 213890000    7
 213900000    3
 213910000    3
 213920000    4
 213930000    3
 213940000    3
 213950000    3
 213960000    3
 213970000    3
 213980000    3
 213990000    3
 214000000    2
 214010000    3
 214020000    3
 214030000    3
 214040000    3
 214050000    3
 214060000    4
 214070000    2
 214080000    3
 214090000    4
 214100000    4
 214110000    3
 214120000    3
 214130000    3
 214140000    4
 214150000    4
 214160000    3
 214170000    3
 214180000    3
 214190000    3
 214200000    4
 214210000    4
 214220000    4
 214230000    2
 214240000    3
 214250000    4
 214260000    4
 214270000    3
 214280000    4
 214290000    3
 214300000    4
 214310000    3
 214320000    3
 214330000    3
 214340000    7
 214350000    2
 214360000    4
 214370000    2
 214380000    6
 214390000    2
 214400000    4
 214410000    4
 214420000    3
 214430000    3
 214440000    5
 214450000    2
 214460000   11
 214470000    5
 214480000    2
 214490000    6
 214500000    3
 214510000    3
 214520000    3
 214530000    4
 214540000    4
 214550000    4
 214560000    3
 214570000    3
 214580000    3
 214590000    4
 214600000    3
 214610000    3
 214620000    3
 214630000    2
 214640000    3
 214650000    3
 214660000    2
 214670000    6
 214680000    4
 214690000    5
 214700000    3
 214710000    5
 214720000    3
 214730000    3
 214740000    4
 214750000    3
 214760000    2
 214770000    2
 214780000    3
 214790000    4
 214800000    4
 214810000    6
 214820000    8
 214830000    3
 214840000    4
 214850000    2
 214860000    3
 214870000    6
 214880000    4
 214890000    6
 214900000    5
 214910000    5
 214920000    5
 214930000    4
 214940000    6
 214950000    3
 214960000    3
 214970000    4
 214980000    3
 214990000    4
 215000000    2
 215010000    4
 215020000    5
 215030000    5
 215040000    3
 215050000    3
 215060000    4
 215070000    4
 215080000    3
 215090000    3
 215100000    2
 215110000    3
 215120000    3
 215130000    3
 215140000    3
 215150000    3
 215160000    7
 215170000    3
 215180000    3
 215190000    3
 215200000    4
 215210000    4
 215220000    3
 215230000    3
 215240000    3
 215250000    5
 215260000    3
 215270000    5
 215280000    2
 215290000    5
 215300000    2
 215310000    3
 215320000    3
 215330000    3
 215340000    4
 215350000    3
 215360000    3
 215370000    3
 215380000    5
 215390000    3
 215400000    4
 215410000    3
 215420000    4
 215430000    2
 215440000    2
 215450000    2
 215460000    3
 215470000    4
 215480000    5
 215490000    4
 215500000    3
 215510000    3
 215520000    5
 215530000    3
 215540000    6
 215550000    5
 215560000    4
 215570000    3
 215580000    4
 215590000    3
 215600000    3
 215610000    5
 215620000    4
 215630000    3
 215640000    5
 215650000    8
 215660000    4
 215670000    4
 215680000    5
 215690000    3
 215700000    3
 215710000    4
 215720000    3
 215730000    3
 215740000    3
 215750000    4
 215760000    3
 215770000    6
 215780000    3
 215790000    2
 215800000    3
 215810000    4
 215820000    3
 215830000    3
 215840000    5
 215850000    5
 215860000    3
 215870000    4
 215880000    2
 215890000    5
 215900000    3
 215910000    4
 215920000    3
 215930000    4
 215940000    2
 215950000    4
 215960000    7
 215970000    5
 215980000    4
 215990000    5
 216000000    3
 216010000    3
 216020000    2
 216030000    3
 216040000    4
 216050000    3
 216060000    3
 216070000    2
 216080000    3
 216090000    2
 216100000    3
 216110000    3
 216120000    3
 216130000    5
 216140000    3
 216150000    2
 216160000    3
 216170000    5
 216180000    6
 216190000    2
 216200000    3
 216210000    7
 216220000    3
 216230000    3
 216240000    4
 216250000    5
 216260000    5
 216270000    4
 216280000    3
 216290000    4
 216300000    3
 216310000    4
 216320000    9
 216330000    8
 216340000    3
 216350000    2
 216360000    3
 216370000    5
 216380000    4
 216390000    7
 216400000    6
 216410000    2
 216420000    3
 216430000    2
 216440000    4
 216450000    4
 216460000    6
 216470000    3
 216480000    3
 216490000    3
 216500000    3
 216510000    3
 216520000    6
 216530000    3
 216540000    4
 216550000    3
 216560000    5
 216570000    3
 216580000    5
 216590000    4
 216600000    5
 216610000    3
 216620000    3
 216630000    3
 216640000    3
 216650000    2
 216660000    8
 216670000    3
 216680000    3
 216690000    3
 216700000    3
 216710000    2
 216720000    2
 216730000    2
 216740000    3
 216750000    2
 216760000    4
 216770000    5
 216780000    6
 216790000    7
 216800000    3
 216810000    4
 216820000    4
 216830000    2
 216840000    3
 216850000    3
 216860000    3
 216870000    5
 216880000    3
 216890000    3
 216900000    4
 216910000    4
 216920000    5
 216930000    4
 216940000    5
 216950000    2
 216960000    2
 216970000    5
 216980000    5
 216990000    3
 217000000    3
 217010000    2
 217020000    3
 217030000    4
 217040000    4
 217050000    3
 217060000    2
 217070000    3
 217080000    3
 217090000    2
 217100000    3
 217110000    3
 217120000    2
 217130000    2
 217140000    4
 217150000    3
 217160000    5
 217170000    2
 217180000    3
 217190000    4
 217200000    4
 217210000    5
 217220000    4
 217230000    3
 217240000    4
 217250000    6
 217260000    3
 217270000    4
 217280000    3
 217290000    4
 217300000    3
 217310000    3
 217320000    6
 217330000    3
 217340000    2
 217350000    3
 217360000    4
 217370000    3
 217380000    6
 217390000    6
 217400000    3
 217410000    4
 217420000    2
 217430000    2
 217440000    3
 217450000    4
 217460000    3
 217470000    3
 217480000    4
 217490000    2
 217500000    5
 217510000    3
 217520000    2
 217530000    3
 217540000    9
 217550000    4
 217560000    3
 217570000    3
 217580000    4
 217590000    3
 217600000    3
 217610000    5
 217620000    5
 217630000    3
 217640000    3
 217650000    4
 217660000    5
 217670000    2
 217680000    3
 217690000    2
 217700000    4
 217710000    3
 217720000    2
 217730000    3
 217740000    3
 217750000    4
 217760000    4
 217770000    3
 217780000    4
 217790000    2
 217800000    3
 217810000    3
 217820000    3
 217830000    8
 217840000    4
 217850000    3
 217860000    5
 217870000    3
 217880000    3
 217890000    3
 217900000    4
 217910000    3
 217920000    3
 217930000    5
 217940000    3
 217950000    4
 217960000    5
 217970000    4
 217980000    3
 217990000    3
 218000000    3
 218010000    4
 218020000    4
 218030000    3
 218040000    5
 218050000    3
 218060000    3
 218070000    4
 218080000    2
 218090000    5
 218100000    4
 218110000    4
 218120000    9
 218130000    2
 218140000    3
 218150000    3
 218160000    3
 218170000    4
 218180000    3
 218190000    3
 218200000    5
 218210000    5
 218220000    4
 218230000    5
 218240000    3
 218250000    4
 218260000    4
 218270000    2
 218280000    6
 218290000    8
 218300000    3
 218310000    5
 218320000    7
 218330000    3
 218340000    9
 218350000    9
 218360000   10
 218370000    3
 218380000    4
 218390000    3
 218400000    4
 218410000    3
 218420000    5
 218430000    4
 218440000    5
 218450000    2
 218460000    3
 218470000    5
 218480000    3
 218490000    6
 218500000    5
 218510000    4
 218520000    2
 218530000    3
 218540000    3
 218550000    4
 218560000    3
 218570000    3
 218580000    5
 218590000    6
 218600000    4
 218610000    4
 218620000    3
 218630000    2
 218640000    3
 218650000    3
 218660000    2
 218670000    3
 218680000    2
 218690000    3
 218700000    3
 218710000    6
 218720000    4
 218730000    4
 218740000    3
 218750000    3
 218760000    3
 218770000    2
 218780000    4
 218790000    3
 218800000    4
 218810000    3
 218820000    3
 218830000    5
 218840000    3
 218850000    5
 218860000    5
 218870000    3
 218880000    3
 218890000    2
 218900000    3
 218910000    3
 218920000    3
 218930000    4
 218940000    2
 218950000    3
 218960000    3
 218970000    3
 218980000    3
 218990000    2
 219000000    3
 219010000    3
 219020000    2
 219030000    3
 219040000    3
 219050000    3
 219060000    3
 219070000    3
 219080000    4
 219090000    3
 219100000    3
 219110000    3
 219120000    4
 219130000    4
 219140000    3
 219150000    3
 219160000    3
 219170000    3
 219180000    4
 219190000    4
 219200000    3
 219210000    4
 219220000    4
 219230000    3
 219240000    3
 219250000    3
 219260000    3
 219270000    3
 219280000    4
 219290000    4
 219300000    3
 219310000    6
 219320000    2
 219330000    3
 219340000    3
 219350000    3
 219360000    2
 219370000    5
 219380000    3
 219390000    3
 219400000    3
 219410000    4
 219420000    3
 219430000    5
 219440000    2
 219450000    5
 219460000    3
 219470000    3
 219480000    3
 219490000    4
 219500000    2
 219510000    3
 219520000    2
 219530000    2
 219540000    3
 219550000    3
 219560000    4
 219570000    3
 219580000    3
 219590000    5
 219600000    2
 219610000    3
 219620000    5
 219630000    3
 219640000    5
 219650000    3
 219660000    4
 219670000    4
 219680000    2
 219690000    2
 219700000    3
 219710000    3
 219720000    3
 219730000    3
 219740000    3
 219750000    3
 219760000    4
 219770000    3
 219780000    4
 219790000    4
 219800000    3
 219810000    3
 219820000    3
 219830000    3
 219840000    2
 219850000    2
 219860000    4
 219870000    3
 219880000    4
 219890000    2
 219900000   11
 219910000    2
 219920000    2
 219930000    3
 219940000    3
 219950000    3
 219960000    4
 219970000    4
 219980000    6
 219990000    3
 220000000    4
 220010000    4
 220020000    2
 220030000    4
 220040000    3
 220050000    2
 220060000    2
 220070000    3
 220080000    3
 220090000    4
 220100000    5
 220110000    3
 220120000    3
 220130000    3
 220140000    3
 220150000    4
 220160000    3
 220170000    3
 220180000    3
 220190000    3
 220200000    3
 220210000    3
 220220000    4
 220230000    3
 220240000    5
 220250000    4
 220260000    4
 220270000    2
 220280000    3
 220290000    4
 220300000    3
 220310000    3
 220320000    3
 220330000    3
 220340000    5
 220350000    4
 220360000    4
 220370000    3
 220380000    5
 220390000    7
 220400000    3
 220410000    3
 220420000    5
 220430000    5
 220440000    6
 220450000    4
 220460000    6
 220470000    3
 220480000    3
 220490000    4
 220500000    3
 220510000    2
 220520000    5
 220530000    4
 220540000    7
 220550000    5
 220560000    5
 220570000    3
 220580000    3
 220590000    3
 220600000    3
 220610000    4
 220620000    4
 220630000    3
 220640000    3
 220650000    2
 220660000    3
 220670000    3
 220680000    3
 220690000    3
 220700000    3
 220710000    3
 220720000    3
 220730000    3
 220740000    3
 220750000    3
 220760000    3
 220770000    3
 220780000    5
 220790000    5
 220800000    3
 220810000    5
 220820000    4
 220830000    3
 220840000    5
 220850000    4
 220860000    4
 220870000    2
 220880000    2
 220890000    3
 220900000    3
 220910000    3
 220920000    3
 220930000    6
 220940000    3
 220950000    3
 220960000    4
 220970000    3
 220980000    5
 220990000    3
 221000000    3
 221010000    3
 221020000    3
 221030000    3
 221040000    4
 221050000    5
 221060000    3
 221070000    4
 221080000    5
 221090000    3
 221100000    2
 221110000    3
 221120000    3
 221130000    3
 221140000    3
 221150000    3
 221160000    3
 221170000    4
 221180000    4
 221190000    7
 221200000    3
 221210000    6
 221220000    6
 221230000    3
 221240000    4
 221250000    4
 221260000    5
 221270000    2
 221280000    3
 221290000    4
 221300000    4
 221310000    4
 221320000    4
 221330000    4
 221340000    3
 221350000    7
 221360000    4
 221370000    2
 221380000    3
 221390000    5
 221400000    4
 221410000    5
 221420000   10
 221430000    5
 221440000    7
 221450000    2
 221460000    3
 221470000    3
 221480000    4
 221490000    6
 221500000    4
 221510000    5
 221520000    2
 221530000    3
 221540000    3
 221550000    4
 221560000    5
 221570000    3
 221580000    6
 221590000    3
 221600000    3
 221610000    4
 221620000    5
 221630000    4
 221640000    4
 221650000    5
 221660000    3
 221670000    3
 221680000    3
 221690000    4
 221700000    5
 221710000    4
 221720000    8
 221730000    3
 221740000    3
 221750000    4
 221760000    3
 221770000    5
 221780000    4
 221790000    3
 221800000    3
 221810000    3
 221820000    3
 221830000    4
 221840000    4
 221850000    4
 221860000    4
 221870000    4
 221880000    3
 221890000    6
 221900000    3
 221910000    5
 221920000    4
 221930000   10
 221940000    6
 221950000    5
 221960000    3
 221970000    3
 221980000    3
 221990000    3
 222000000    3
 222010000    3
 222020000    3
 222030000    2
 222040000    3
 222050000    4
 222060000    3
 222070000    4
 222080000    4
 222090000    2
 222100000    3
 222110000    3
 222120000    3
 222130000    3
 222140000    3
 222150000    5
 222160000    3
 222170000    3
 222180000    3
 222190000    5
 222200000    4
 222210000    3
 222220000    4
 222230000    3
 222240000    4
 222250000    2
 222260000    3
 222270000    5
 222280000    4
 222290000    4
 222300000    4
 222310000    3
 222320000    2
 222330000    3
 222340000    3
 222350000    5
 222360000    3
 222370000    3
 222380000    3
 222390000    4
 222400000    8
 222410000    4
 222420000    5
 222430000    4
 222440000    4
 222450000    3
 222460000    3
 222470000    4
 222480000    4
 222490000    3
 222500000    3
 222510000    6
 222520000    3
 222530000    4
 222540000    3
 222550000    8
 222560000    4
 222570000    5
 222580000    5
 222590000    3
 222600000    5
 222610000    3
 222620000    3
 222630000    7
 222640000    5
 222650000    2
 222660000    4
 222670000    4
 222680000    3
 222690000    6
 222700000    4
 222710000    8
 222720000    9
 222730000    7
 222740000    3
 222750000    4
 222760000    6
 222770000    4
 222780000    6
 222790000    3
 222800000    2
 222810000    5
 222820000    3
 222830000    6
 222840000    3
 222850000    3
 222860000    3
 222870000    4
 222880000    3
 222890000    5
 222900000    4
 222910000    5
 222920000    2
 222930000    5
 222940000    3
 222950000    2
 222960000    3
 222970000    3
 222980000    3
 222990000    4
 223000000    6
 223010000    6
 223020000    4
 223030000    5
 223040000    3
 223050000    5
 223060000    3
 223070000    2
 223080000    3
 223090000    8
 223100000    9
 223110000    2
 223120000    3
 223130000    2
 223140000    7
 223150000    9
 223160000    7
 223170000    3
 223180000    4
 223190000    3
 223200000    3
 223210000    7
 223220000    4
 223230000    4
 223240000    3
 223250000    2
 223260000    2
 223270000    5
 223280000    2
 223290000    3
 223300000    5
 223310000    2
 223320000    5
 223330000    2
 223340000    5
 223350000    2
 223360000    3
 223370000    4
 223380000    2
 223390000    3
 223400000    2
 223410000    4
 223420000    4
 223430000    4
 223440000    4
 223450000    5
 223460000    3
 223470000    5
 223480000    2
 223490000    3
 223500000    4
 223510000    3
 223520000    3
 223530000    4
 223540000    3
 223550000    3
 223560000    4
 223570000    3
 223580000    5
 223590000    3
 223600000    9
 223610000    4
 223620000    3
 223630000    3
 223640000    4
 223650000    2
 223660000    5
 223670000    4
 223680000    2
 223690000    6
 223700000    4
 223710000    3
 223720000    2
 223730000    3
 223740000    4
 223750000    3
 223760000    4
 223770000    3
 223780000    3
 223790000    7
 223800000    5
 223810000    4
 223820000    4
 223830000    2
 223840000    4
 223850000    3
 223860000    3
 223870000    4
 223880000    3
 223890000    3
 223900000    3
 223910000    5
 223920000    2
 223930000    3
 223940000    4
 223950000    3
 223960000    3
 223970000    4
 223980000    3
 223990000    3
 224000000    3
 224010000    3
 224020000    4
 224030000    3
 224040000    3
 224050000    4
 224060000    3
 224070000    6
 224080000    3
 224090000    3
 224100000    3
 224110000    5
 224120000    3
 224130000    6
 224140000    7
 224150000    3
 224160000    2
 224170000    5
 224180000    5
 224190000    3
 224200000    3
 224210000    3
 224220000    3
 224230000    3
 224240000    4
 224250000    4
 224260000    5
 224270000    5
 224280000    9
 224290000   10
 224300000    5
 224310000    5
 224320000    3
 224330000    3
 224340000   12
 224350000    8
 224360000    2
 224370000    6
 224380000    4
 224390000    4
 224400000    5
 224410000    5
 224420000    5
 224430000    3
 224440000    2
 224450000    3
 224460000    8
 224470000    3
 224480000    3
 224490000    5
 224500000    3
 224510000    4
 224520000    3
 224530000    3
 224540000    2
 224550000    2
 224560000    3
 224570000    2
 224580000    5
 224590000    4
 224600000    2
 224610000    4
 224620000    3
 224630000    4
 224640000    2
 224650000    3
 224660000    4
 224670000    3
 224680000    3
 224690000    8
 224700000    4
 224710000    4
 224720000    8
 224730000    3
 224740000   10
 224750000    4
 224760000    2
 224770000    8
 224780000    4
 224790000    6
 224800000    2
 224810000    4
 224820000    4
 224830000    2
 224840000    4
 224850000    4
 224860000    4
 224870000    4
 224880000    3
 224890000    2
 224900000    3
 224910000    4
 224920000    3
 224930000    3
 224940000    4
 224950000    4
 224960000    6
 224970000    4
 224980000    3
 224990000    4
 225000000    4
 225010000    3
 225020000    3
 225030000    3
 225040000    5
 225050000    2
 225060000    3
 225070000    3
 225080000    4
 225090000    3
 225100000    2
 225110000    6
 225120000    3
 225130000    4
 225140000    3
 225150000    2
 225160000    2
 225170000    4
 225180000    3
 225190000    3
 225200000    4
 225210000    3
 225220000    4
 225230000    2
 225240000    2
 225250000    2
 225260000    5
 225270000    7
 225280000    4
 225290000    4
 225300000    5
 225310000    3
 225320000    4
 225330000    2
 225340000    3
 225350000    2
 225360000    4
 225370000    3
 225380000    3
 225390000    3
 225400000    3
 225410000    3
 225420000    4
 225430000    4
 225440000    3
 225450000    6
 225460000    3
 225470000    3
 225480000    3
 225490000    7
 225500000    3
 225510000    4
 225520000    3
 225530000    4
 225540000    3
 225550000    5
 225560000    4
 225570000    9
 225580000    8
 225590000    3
 225600000    2
 225610000    2
 225620000    3
 225630000    4
 225640000    3
 225650000    3
 225660000    8
 225670000    3
 225680000    3
 225690000    3
 225700000    4
 225710000    3
 225720000    2
 225730000    2
 225740000    4
 225750000    4
 225760000    3
 225770000    3
 225780000    4
 225790000    3
 225800000    3
 225810000    3
 225820000    3
 225830000    4
 225840000    3
 225850000    4
 225860000    3
 225870000    3
 225880000    3
 225890000    4
 225900000    5
 225910000    4
 225920000    7
 225930000    3
 225940000    3
 225950000    2
 225960000    4
 225970000    3
 225980000    7
 225990000    3
 226000000    5
 226010000    3
 226020000    6
 226030000    6
 226040000    3
 226050000    3
 226060000    3
 226070000    4
 226080000    3
 226090000    3
 226100000    4
 226110000    3
 226120000    3
 226130000    8
 226140000    6
 226150000    6
 226160000    3
 226170000    3
 226180000    4
 226190000    3
 226200000    3
 226210000    5
 226220000    5
 226230000    6
 226240000    3
 226250000    4
 226260000    3
 226270000    2
 226280000    3
 226290000    4
 226300000    3
 226310000    4
 226320000    3
 226330000    3
 226340000    3
 226350000    8
 226360000    9
 226370000    3
 226380000    7
 226390000    7
 226400000    2
 226410000    2
 226420000    5
 226430000    5
 226440000    3
 226450000    4
 226460000    3
 226470000    5
 226480000    6
 226490000    4
 226500000    4
 226510000    3
 226520000    3
 226530000    3
 226540000    3
 226550000    3
 226560000    3
 226570000    4
 226580000    3
 226590000    3
 226600000    3
 226610000    3
 226620000    3
 226630000    3
 226640000    4
 226650000    3
 226660000    3
 226670000    4
 226680000    5
 226690000    4
 226700000    3
 226710000    3
 226720000    3
 226730000    7
 226740000    2
 226750000    3
 226760000    3
 226770000    3
 226780000    3
 226790000    3
 226800000    3
 226810000    4
 226820000    2
 226830000    3
 226840000    3
 226850000    4
 226860000    3
 226870000    3
 226880000    4
 226890000    6
 226900000    4
 226910000    5
 226920000    3
 226930000    3
 226940000    2
 226950000    4
 226960000    3
 226970000    2
 226980000    2
 226990000    2
 227000000    4
 227010000    3
 227020000    3
 227030000    3
 227040000    2
 227050000    4
 227060000    3
 227070000    4
 227080000    4
 227090000    2
 227100000    4
 227110000    3
 227120000    4
 227130000    7
 227140000    4
 227150000    8
 227160000    5
 227170000   14
 227180000    3
 227190000    4
 227200000    2
 227210000    3
 227220000    3
 227230000    5
 227240000    5
 227250000    5
 227260000    5
 227270000    2
 227280000    4
 227290000    6
 227300000    3
 227310000    3
 227320000    4
 227330000    3
 227340000    3
 227350000    4
 227360000    3
 227370000    2
 227380000    4
 227390000    3
 227400000    4
 227410000    3
 227420000    3
 227430000    4
 227440000    3
 227450000    2
 227460000    5
 227470000    3
 227480000    3
 227490000    3
 227500000    2
 227510000    3
 227520000    3
 227530000    3
 227540000    4
 227550000    2
 227560000    3
 227570000    3
 227580000    5
 227590000    3
 227600000    4
 227610000    2
 227620000    3
 227630000    3
 227640000    2
 227650000    3
 227660000    3
 227670000    3
 227680000    4
 227690000    3
 227700000    3
 227710000    4
 227720000    2
 227730000    2
 227740000    4
 227750000    4
 227760000    3
 227770000    3
 227780000    3
 227790000    3
 227800000    3
 227810000    2
 227820000    3
 227830000    4
 227840000    3
 227850000    3
 227860000    4
 227870000    3
 227880000    3
 227890000    4
 227900000    6
 227910000    3
 227920000    7
 227930000    3
 227940000    3
 227950000    4
 227960000    3
 227970000    3
 227980000    3
 227990000    4
 228000000    5
 228010000    3
 228020000    3
 228030000    2
 228040000    3
 228050000    4
 228060000    5
 228070000    5
 228080000    7
 228090000    2
 228100000    4
 228110000    4
 228120000    3
 228130000    3
 228140000    2
 228150000    3
 228160000    3
 228170000    7
 228180000    3
 228190000    4
 228200000    4
 228210000    2
 228220000    3
 228230000    5
 228240000    7
 228250000    4
 228260000    4
 228270000    7
 228280000    4
 228290000    3
 228300000    3
 228310000    3
 228320000    4
 228330000    3
 228340000    4
 228350000    3
 228360000    3
 228370000    4
 228380000    3
 228390000    3
 228400000    2
 228410000    3
 228420000    3
 228430000    3
 228440000    2
 228450000    4
 228460000    5
 228470000    4
 228480000    2
 228490000    6
 228500000    3
 228510000    4
 228520000    3
 228530000    6
 228540000    2
 228550000    5
 228560000    2
 228570000    2
 228580000    3
 228590000    2
 228600000    3
 228610000    3
 228620000    4
 228630000    4
 228640000    3
 228650000    2
 228660000    2
 228670000    3
 228680000    4
 228690000    3
 228700000    2
 228710000    3
 228720000    2
 228730000    2
 228740000    3
 228750000    4
 228760000    3
 228770000    4
 228780000    3
 228790000    3
 228800000    2
 228810000    2
 228820000    3
 228830000    3
 228840000    3
 228850000    3
 228860000    6
 228870000    2
 228880000    3
 228890000    3
 228900000    4
 228910000    3
 228920000    2
 228930000    5
 228940000    2
 228950000    7
 228960000    5
 228970000    4
 228980000    3
 228990000    3
 229000000    3
 229010000    2
 229020000    3
 229030000    2
 229040000    3
 229050000    4
 229060000    4
 229070000    3
 229080000    5
 229090000    3
 229100000    2
 229110000    3
 229120000    4
 229130000    4
 229140000    4
 229150000    3
 229160000    3
 229170000    2
 229180000    5
 229190000    3
 229200000    4
 229210000    3
 229220000    7
 229230000    4
 229240000    8
 229250000    3
 229260000    7
 229270000    5
 229280000    3
 229290000    3
 229300000    7
 229310000    2
 229320000    4
 229330000    3
 229340000    3
 229350000    7
 229360000    7
 229370000    4
 229380000    3
 229390000    5
 229400000    5
 229410000    5
 229420000    9
 229430000   11
 229440000    3
 229450000    3
 229460000    3
 229470000    4
 229480000    5
 229490000    5
 229500000    3
 229510000    6
 229520000    2
 229530000    4
 229540000    3
 229550000    4
 229560000    3
 229570000    5
 229580000    3
 229590000    3
 229600000    5
 229610000    5
 229620000    3
 229630000    5
 229640000    3
 229650000    3
 229660000    3
 229670000    3
 229680000    4
 229690000    7
 229700000    2
 229710000    3
 229720000    4
 229730000    3
 229740000    4
 229750000    3
 229760000    4
 229770000    3
 229780000    3
 229790000    2
 229800000    3
 229810000    4
 229820000    5
 229830000    4
 229840000    3
 229850000    2
 229860000    2
 229870000    3
 229880000    2
 229890000    3
 229900000    2
 229910000    9
 229920000    7
 229930000    6
 229940000   10
 229950000    5
 229960000    3
 229970000    9
 229980000    4
 229990000    6
 230000000    9
 230010000    8
 230020000    3
 230030000    4
 230040000    4
 230050000    2
 230060000    5
 230070000    4
 230080000    4
 230090000    2
 230100000    5
 230110000    3
 230120000    3
 230130000    3
 230140000    3
 230150000    3
 230160000    3
 230170000    3
 230180000    3
 230190000    6
 230200000    3
 230210000    3
 230220000    3
 230230000    4
 230240000    3
 230250000    6
 230260000    3
 230270000    4
 230280000    2
 230290000    4
 230300000    3
 230310000    3
 230320000    3
 230330000    2
 230340000    3
 230350000    3
 230360000    4
 230370000    3
 230380000    4
 230390000    4
 230400000    5
 230410000    3
 230420000    4
 230430000    4
 230440000    3
 230450000    3
 230460000    3
 230470000    3
 230480000    3
 230490000    2
 230500000    5
 230510000    6
 230520000    3
 230530000    3
 230540000    4
 230550000    6
 230560000    6
 230570000    2
 230580000    6
 230590000    5
 230600000    4
 230610000    6
 230620000    4
 230630000    4
 230640000   12
 230650000    3
 230660000    3
 230670000    3
 230680000    8
 230690000    7
 230700000    5
 230710000    3
 230720000    5
 230730000    3
 230740000    7
 230750000    2
 230760000    4
 230770000    3
 230780000    3
 230790000    3
 230800000    2
 230810000    5
 230820000    3
 230830000    5
 230840000    3
 230850000    4
 230860000    3
 230870000    3
 230880000    4
 230890000    5
 230900000    4
 230910000    4
 230920000    3
 230930000    3
 230940000    5
 230950000    3
 230960000    3
 230970000    4
 230980000    4
 230990000    7
 231000000    2
 231010000    3
 231020000    3
 231030000    6
 231040000    4
 231050000    5
 231060000    3
 231070000    3
 231080000    3
 231090000    3
 231100000    3
 231110000    3
 231120000    6
 231130000    5
 231140000    2
 231150000    3
 231160000    3
 231170000    4
 231180000    3
 231190000    3
 231200000    3
 231210000    3
 231220000    4
 231230000    3
 231240000    3
 231250000    3
 231260000    4
 231270000    3
 231280000    3
 231290000    4
 231300000    3
 231310000    3
 231320000    3
 231330000    5
 231340000    3
 231350000    3
 231360000    3
 231370000    3
 231380000    4
 231390000    3
 231400000    5
 231410000    3
 231420000    4
 231430000    2
 231440000    4
 231450000    4
 231460000   10
 231470000    3
 231480000    3
 231490000    3
 231500000    2
 231510000    6
 231520000    5
 231530000    3
 231540000    5
 231550000    4
 231560000    5
 231570000    8
 231580000    5
 231590000    9
 231600000    5
 231610000    3
 231620000    4
 231630000    5
 231640000    3
 231650000    4
 231660000    2
 231670000    4
 231680000    4
 231690000    6
 231700000    4
 231710000    3
 231720000    3
 231730000    3
 231740000    5
 231750000    2
 231760000    2
 231770000    4
 231780000    3
 231790000    3
 231800000    4
 231810000    3
 231820000    4
 231830000    3
 231840000    4
 231850000    4
 231860000    2
 231870000    4
 231880000    5
 231890000    5
 231900000    4
 231910000    3
 231920000    3
 231930000    3
 231940000    2
 231950000    4
 231960000   10
 231970000    4
 231980000    3
 231990000    3
 232000000    4
 232010000    4
 232020000    3
 232030000    8
 232040000    6
 232050000    9
 232060000    3
 232070000    3
 232080000    3
 232090000    5
 232100000    3
 232110000    5
 232120000    4
 232130000    9
 232140000    4
 232150000    3
 232160000    3
 232170000    3
 232180000    3
 232190000    2
 232200000    3
 232210000    2
 232220000    5
 232230000    3
 232240000    2
 232250000    5
 232260000    3
 232270000    4
 232280000    4
 232290000    3
 232300000    5
 232310000    4
 232320000    4
 232330000    6
 232340000    4
 232350000    4
 232360000    6
 232370000    4
 232380000    2
 232390000    4
 232400000    3
 232410000    3
 232420000    3
 232430000    3
 232440000    4
 232450000    6
 232460000    3
 232470000    3
 232480000    6
 232490000    3
 232500000    4
 232510000    3
 232520000    3
 232530000    3
 232540000    3
 232550000    2
 232560000    3
 232570000    2
 232580000    5
 232590000    3
 232600000    4
 232610000    3
 232620000    3
 232630000    4
 232640000    3
 232650000    4
 232660000    4
 232670000    3
 232680000    3
 232690000    2
 232700000    4
 232710000    4
 232720000    2
 232730000    4
 232740000    4
 232750000    6
 232760000    3
 232770000    4
 232780000    3
 232790000    4
 232800000    4
 232810000    2
 232820000    3
 232830000    3
 232840000    3
 232850000    4
 232860000    8
 232870000    3
 232880000    3
 232890000    3
 232900000    6
 232910000    3
 232920000    3
 232930000    3
 232940000    4
 232950000    3
 232960000    6
 232970000    2
 232980000    3
 232990000    3
 233000000    4
 233010000    3
 233020000    3
 233030000    2
 233040000    3
 233050000    6
 233060000    4
 233070000    2
 233080000    4
 233090000    5
 233100000    3
 233110000    2
 233120000    5
 233130000    2
 233140000    3
 233150000    5
 233160000    4
 233170000    3
 233180000    3
 233190000    4
 233200000    4
 233210000    4
 233220000    4
 233230000    3
 233240000    3
 233250000    3
 233260000    3
 233270000    2
 233280000    2
 233290000    6
 233300000    5
 233310000    5
 233320000    4
 233330000    4
 233340000    2
 233350000    4
 233360000    6
 233370000    3
 233380000    4
 233390000    3
 233400000    4
 233410000    5
 233420000    4
 233430000    3
 233440000    3
 233450000    3
 233460000    3
 233470000    3
 233480000    3
 233490000    3
 233500000    2
 233510000    4
 233520000    5
 233530000    2
 233540000    3
 233550000    4
 233560000    3
 233570000    6
 233580000    9
 233590000    5
 233600000    4
 233610000    6
 233620000    3
 233630000    4
 233640000    3
 233650000    4
 233660000    6
 233670000    2
 233680000    4
 233690000    5
 233700000    7
 233710000    8
 233720000    3
 233730000    3
 233740000    5
 233750000    4
 233760000    3
 233770000   12
 233780000    3
 233790000    2
 233800000    4
 233810000    2
 233820000    4
 233830000    4
 233840000    2
 233850000    2
 233860000    6
 233870000    5
 233880000    3
 233890000    4
 233900000    6
 233910000    4
 233920000    3
 233930000    3
 233940000    3
 233950000    7
 233960000    3
 233970000    3
 233980000    4
 233990000    4
 234000000    5
 234010000    3
 234020000    3
 234030000    4
 234040000    4
 234050000    6
 234060000    5
 234070000    3
 234080000    3
 234090000    3
 234100000    3
 234110000    3
 234120000    3
 234130000    3
 234140000    4
 234150000    4
 234160000    3
 234170000    3
 234180000    3
 234190000    4
 234200000    3
 234210000    2
 234220000    6
 234230000    4
 234240000    4
 234250000    2
 234260000    5
 234270000    4
 234280000    2
 234290000    2
 234300000    3
 234310000    5
 234320000    3
 234330000    4
 234340000    5
 234350000    3
 234360000    3
 234370000    3
 234380000    5
 234390000    3
 234400000    4
 234410000    5
 234420000    3
 234430000    3
 234440000    3
 234450000    2
 234460000    3
 234470000    3
 234480000    2
 234490000    3
 234500000    3
 234510000    4
 234520000    3
 234530000    4
 234540000    5
 234550000    5
 234560000    4
 234570000    4
 234580000    3
 234590000    3
 234600000    3
 234610000    2
 234620000    5
 234630000    4
 234640000    4
 234650000    4
 234660000    3
 234670000    4
 234680000    3
 234690000    3
 234700000    3
 234710000    3
 234720000    3
 234730000    4
 234740000    3
 234750000    3
 234760000    4
 234770000    4
 234780000    3
 234790000    6
 234800000    3
 234810000    3
 234820000    3
 234830000    4
 234840000    3
 234850000    2
 234860000    3
 234870000    7
 234880000    4
 234890000    3
 234900000    3
 234910000    4
 234920000    2
 234930000    4
 234940000    5
 234950000    4
 234960000    3
 234970000    5
 234980000    8
 234990000    5
 235000000    3
 235010000    5
 235020000    2
 235030000    3
 235040000    6
 235050000    3
 235060000    3
 235070000    4
 235080000    3
 235090000    4
 235100000    3
 235110000    2
 235120000    3
 235130000    3
 235140000    4
 235150000    3
 235160000    3
 235170000    5
 235180000    4
 235190000    3
 235200000    3
 235210000    3
 235220000    5
 235230000    4
 235240000    3
 235250000    5
 235260000    5
 235270000    8
 235280000    6
 235290000    3
 235300000    4
 235310000    3
 235320000    9
 235330000    5
 235340000    4
 235350000    3
 235360000    3
 235370000   11
 235380000    5
 235390000    3
 235400000    2
 235410000    3
 235420000    3
 235430000    3
 235440000    3
 235450000    4
 235460000    6
 235470000    3
 235480000    2
 235490000    4
 235500000    4
 235510000    3
 235520000    4
 235530000    3
 235540000    3
 235550000    2
 235560000    3
 235570000    3
 235580000    4
 235590000    3
 235600000    3
 235610000    5
 235620000    4
 235630000    4
 235640000    3
 235650000    4
 235660000    3
 235670000    3
 235680000    7
 235690000   10
 235700000    4
 235710000    4
 235720000    3
 235730000    4
 235740000    3
 235750000    4
 235760000    5
 235770000    3
 235780000    2
 235790000    3
 235800000    3
 235810000    3
 235820000    5
 235830000    3
 235840000    2
 235850000    2
 235860000    5
 235870000    3
 235880000    6
 235890000    5
 235900000    3
 235910000    3
 235920000    5
 235930000    3
 235940000    6
 235950000    6
 235960000    5
 235970000    3
 235980000    6
 235990000    4
 236000000    2
 236010000    3
 236020000    3
 236030000    3
 236040000    3
 236050000    4
 236060000    4
 236070000    2
 236080000    4
 236090000    4
 236100000    3
 236110000    4
 236120000    7
 236130000   10
 236140000    3
 236150000    5
 236160000    4
 236170000    5
 236180000    4
 236190000    9
 236200000    6
 236210000    2
 236220000    2
 236230000    3
 236240000    4
 236250000    4
 236260000    3
 236270000    3
 236280000    4
 236290000    5
 236300000   10
 236310000    3
 236320000    4
 236330000    4
 236340000    3
 236350000    4
 236360000    3
 236370000    5
 236380000    5
 236390000    3
 236400000    4
 236410000    3
 236420000    7
 236430000    4
 236440000    3
 236450000    2
 236460000    2
 236470000    5
 236480000    4
 236490000    6
 236500000    3
 236510000    5
 236520000    2
 236530000    2
 236540000    3
 236550000    4
 236560000    6
 236570000    3
 236580000    3
 236590000    4
 236600000    4
 236610000    4
 236620000    3
 236630000    6
 236640000    3
 236650000    3
 236660000    6
 236670000    6
 236680000    3
 236690000    2
 236700000    5
 236710000    5
 236720000    3
 236730000    6
 236740000    2
 236750000    6
 236760000    7
 236770000    4
 236780000    2
 236790000    4
 236800000    5
 236810000    4
 236820000    4
 236830000    2
 236840000    3
 236850000    5
 236860000    4
 236870000    4
 236880000    4
 236890000    3
 236900000    6
 236910000    6
 236920000    7
 236930000    5
 236940000    9
 236950000    5
 236960000    2
 236970000    3
 236980000    4
 236990000    3
 237000000    3
 237010000    7
 237020000    5
 237030000    4
 237040000    6
 237050000    6
 237060000    3
 237070000    2
 237080000    2
 237090000    3
 237100000    4
 237110000    4
 237120000    3
 237130000    3
 237140000    3
 237150000    4
 237160000    3
 237170000    4
 237180000    4
 237190000    4
 237200000    3
 237210000    3
 237220000    3
 237230000    3
 237240000    3
 237250000    3
 237260000    3
 237270000    3
 237280000    3
 237290000    3
 237300000    2
 237310000    3
 237320000    2
 237330000    3
 237340000    5
 237350000    3
 237360000    3
 237370000    3
 237380000    3
 237390000    4
 237400000    5
 237410000    3
 237420000    3
 237430000    3
 237440000    4
 237450000    2
 237460000    5
 237470000    3
 237480000    3
 237490000    3
 237500000    3
 237510000    4
 237520000    3
 237530000    2
 237540000    3
 237550000    4
 237560000    5
 237570000    3
 237580000    6
 237590000    3
 237600000    3
 237610000    3
 237620000    2
 237630000    3
 237640000    3
 237650000    4
 237660000    3
 237670000    3
 237680000    5
 237690000    3
 237700000    4
 237710000    3
 237720000    4
 237730000    3
 237740000    2
 237750000    3
 237760000    3
 237770000    2
 237780000    3
 237790000    3
 237800000    4
 237810000    2
 237820000    3
 237830000    3
 237840000    3
 237850000    3
 237860000    2
 237870000    2
 237880000    3
 237890000    4
 237900000    3
 237910000    3
 237920000    6
 237930000    3
 237940000    3
 237950000    3
 237960000    4
 237970000    3
 237980000    3
 237990000    3
 238000000    3
 238010000    7
 238020000    3
 238030000    4
 238040000    3
 238050000    5
 238060000    4
 238070000    2
 238080000    3
 238090000    3
 238100000    5
 238110000    3
 238120000    3
 238130000    5
 238140000    3
 238150000    4
 238160000    5
 238170000    5
 238180000    3
 238190000    2
 238200000    5
 238210000    4
 238220000    3
 238230000    3
 238240000    3
 238250000    3
 238260000    5
 238270000    6
 238280000    5
 238290000    3
 238300000    4
 238310000    7
 238320000    6
 238330000    5
 238340000    2
 238350000    3
 238360000    3
 238370000    3
 238380000    3
 238390000    2
 238400000    7
 238410000    3
 238420000    4
 238430000    4
 238440000    4
 238450000    5
 238460000    6
 238470000    4
 238480000    3
 238490000    2
 238500000    6
 238510000    6
 238520000    6
 238530000    4
 238540000    2
 238550000    4
 238560000    3
 238570000    5
 238580000    4
 238590000    3
 238600000    4
 238610000    3
 238620000    3
 238630000    4
 238640000    5
 238650000    5
 238660000    4
 238670000    4
 238680000    3
 238690000    2
 238700000    3
 238710000    3
 238720000    2
 238730000    5
 238740000    3
 238750000    3
 238760000    3
 238770000    3
 238780000    3
 238790000    2
 238800000    3
 238810000    3
 238820000    3
 238830000    3
 238840000    3
 238850000    2
 238860000    4
 238870000    3
 238880000    3
 238890000    5
 238900000    2
 238910000    2
 238920000    4
 238930000    2
 238940000    3
 238950000    3
 238960000    2
 238970000    3
 238980000    3
 238990000    3
 239000000    3
 239010000    3
 239020000    6
 239030000    7
 239040000    3
 239050000    6
 239060000    9
 239070000    8
 239080000    3
 239090000    4
 239100000    3
 239110000    3
 239120000    3
 239130000    3
 239140000    6
 239150000    3
 239160000    5
 239170000    4
 239180000    4
 239190000    3
 239200000    3
 239210000    4
 239220000    5
 239230000    2
 239240000    4
 239250000    3
 239260000    3
 239270000    3
 239280000    2
 239290000    3
 239300000    2
 239310000    2
 239320000    3
 239330000    3
 239340000    3
 239350000    3
 239360000    6
 239370000    2
 239380000    2
 239390000    3
 239400000    3
 239410000    4
 239420000    4
 239430000    6
 239440000    3
 239450000    3
 239460000    2
 239470000    7
 239480000    4
 239490000    3
 239500000    3
 239510000    3
 239520000    3
 239530000    4
 239540000    3
 239550000    3
 239560000    3
 239570000    3
 239580000    2
 239590000    3
 239600000    3
 239610000    2
 239620000    4
 239630000    4
 239640000    3
 239650000    3
 239660000    3
 239670000    4
 239680000    3
 239690000    6
 239700000    3
 239710000    3
 239720000    3
 239730000    3
 239740000    5
 239750000    5
 239760000    3
 239770000    3
 239780000    3
 239790000    2
 239800000    4
 239810000    3
 239820000    5
 239830000    3
 239840000    5
 239850000    3
 239860000    3
 239870000    4
 239880000    4
 239890000    5
 239900000    9
 239910000    5
 239920000    4
 239930000    3
 239940000    6
 239950000    3
 239960000    2
 239970000    3
 239980000    4
 239990000    6
 240000000    6
 240010000    3
 240020000    3
 240030000    3
 240040000    3
 240050000    4
 240060000    4
 240070000    3
 240080000    5
 240090000    3
 240100000    3
 240110000    4
 240120000    3
 240130000    3
 240140000    3
 240150000    4
 240160000    4
 240170000    3
 240180000    3
 240190000    4
 240200000    4
 240210000    3
 240220000    4
 240230000    2
 240240000    4
 240250000    5
 240260000    3
 240270000    2
 240280000    3
 240290000    3
 240300000    3
 240310000    5
 240320000    4
 240330000    9
 240340000    2
 240350000    4
 240360000    3
 240370000    6
 240380000    3
 240390000    8
 240400000    3
 240410000    3
 240420000    3
 240430000    5
 240440000    8
 240450000   10
 240460000    3
 240470000    3
 240480000    3
 240490000    4
 240500000    3
 240510000    3
 240520000    2
 240530000    6
 240540000    2
 240550000    4
 240560000    5
 240570000    3
 240580000    3
 240590000    2
 240600000    3
 240610000    3
 240620000    4
 240630000    5
 240640000    3
 240650000    3
 240660000    3
 240670000    4
 240680000    4
 240690000    4
 240700000    6
 240710000    4
 240720000    3
 240730000    4
 240740000    3
 240750000    2
 240760000    3
 240770000    5
 240780000    3
 240790000    2
 240800000    3
 240810000    2
 240820000    4
 240830000    2
 240840000    3
 240850000    4
 240860000    3
 240870000    3
 240880000    4
 240890000    3
 240900000    4
 240910000    5
 240920000    3
 240930000    2
 240940000    3
 240950000    3
 240960000    4
 240970000    3
 240980000    3
 240990000    2
 241000000    3
 241010000    3
 241020000    3
 241030000    3
 241040000    4
 241050000    3
 241060000    5
 241070000    2
 241080000    3
 241090000    3
 241100000    4
 241110000    3
 241120000    3
 241130000    2
 241140000    2
 241150000    9
 241160000    5
 241170000    3
 241180000    3
 241190000    5
 241200000    4
 241210000    3
 241220000    3
 241230000    4
 241240000    5
 241250000    3
 241260000    4
 241270000    5
 241280000    6
 241290000    3
 241300000    2
 241310000    4
 241320000    5
 241330000    5
 241340000    9
 241350000    3
 241360000    3
 241370000    5
 241380000    5
 241390000   10
 241400000    7
 241410000    2
 241420000    3
 241430000    3
 241440000    3
 241450000    3
 241460000    3
 241470000    4
 241480000    3
 241490000    3
 241500000    3
 241510000    2
 241520000    4
 241530000    3
 241540000    3
 241550000    4
 241560000    3
 241570000    3
 241580000    3
 241590000    4
 241600000    4
 241610000    6
 241620000    3
 241630000    4
 241640000    4
 241650000    3
 241660000    3
 241670000    4
 241680000    3
 241690000    4
 241700000    4
 241710000    3
 241720000    3
 241730000    2
 241740000    3
 241750000    4
 241760000    3
 241770000    2
 241780000    3
 241790000    2
 241800000    3
 241810000    3
 241820000    4
 241830000    3
 241840000    3
 241850000    3
 241860000    4
 241870000    4
 241880000    3
 241890000    3
 241900000    3
 241910000    3
 241920000    3
 241930000    3
 241940000    3
 241950000    3
 241960000    3
 241970000    3
 241980000    3
 241990000    4
 242000000    4
 242010000    3
 242020000    3
 242030000    4
 242040000    3
 242050000    3
 242060000    3
 242070000    3
 242080000    3
 242090000    3
 242100000    2
 242110000    3
 242120000    3
 242130000    4
 242140000    3
 242150000    3
 242160000    4
 242170000    5
 242180000    3
 242190000    2
 242200000    3
 242210000    3
 242220000    4
 242230000    4
 242240000    3
 242250000    3
 242260000    3
 242270000    3
 242280000    3
 242290000    4
 242300000    2
 242310000    3
 242320000    2
 242330000    4
 242340000    3
 242350000    3
 242360000    3
 242370000    5
 242380000    3
 242390000    5
 242400000    3
 242410000    4
 242420000    3
 242430000    3
 242440000    3
 242450000    3
 242460000    4
 242470000    4
 242480000    3
 242490000    5
 242500000    3
 242510000    3
 242520000    3
 242530000    4
 242540000    3
 242550000    3
 242560000    3
 242570000    5
 242580000    4
 242590000    3
 242600000    3
 242610000    5
 242620000    3
 242630000    2
 242640000    3
 242650000    3
 242660000    4
 242670000    3
 242680000    2
 242690000    2
 242700000    5
 242710000    4
 242720000    5
 242730000    3
 242740000    3
 242750000    6
 242760000    5
 242770000    5
 242780000    5
 242790000    8
 242800000    3
 242810000    4
 242820000    4
 242830000    4
 242840000    7
 242850000   10
 242860000    3
 242870000    4
 242880000    5
 242890000    8
 242900000    6
 242910000    4
 242920000    3
 242930000    4
 242940000    3
 242950000    4
 242960000    5
 242970000    3
 242980000    3
 242990000    3
 243000000    3
 243010000    3
 243020000    3
 243030000    3
 243040000    4
 243050000    3
 243060000    3
 243070000    4
 243080000    3
 243090000    3
 243100000    3
 243110000    3
 243120000    4
 243130000    3
 243140000    5
 243150000    5
 243160000    3
 243170000    2
 243180000    2
 243190000    4
 243200000    2
 243210000    5
 243220000    5
 243230000    4
 243240000    3
 243250000    3
 243260000    6
 243270000    2
 243280000    3
 243290000    2
 243300000    4
 243310000    5
 243320000    4
 243330000    8
 243340000    4
 243350000    4
 243360000    4
 243370000    3
 243380000    4
 243390000    5
 243400000    3
 243410000    2
 243420000    4
 243430000    4
 243440000    3
 243450000    3
 243460000    3
 243470000    5
 243480000    3
 243490000    3
 243500000    4
 243510000    4
 243520000    3
 243530000    3
 243540000    5
 243550000    5
 243560000    5
 243570000    3
 243580000    4
 243590000    2
 243600000    5
 243610000    7
 243620000    3
 243630000    3
 243640000    3
 243650000    3
 243660000    6
 243670000    2
 243680000    4
 243690000    8
 243700000    4
 243710000    6
 243720000    5
 243730000    8
 243740000    4
 243750000    3
 243760000    6
 243770000    3
 243780000    5
 243790000    3
 243800000    3
 243810000    5
 243820000    4
 243830000    6
 243840000    7
 243850000    4
 243860000    3
 243870000    2
 243880000    4
 243890000    6
 243900000    7
 243910000    3
 243920000    3
 243930000    3
 243940000    3
 243950000    2
 243960000    6
 243970000    4
 243980000    3
 243990000    4
 244000000    3
 244010000    3
 244020000    3
 244030000    4
 244040000    3
 244050000    4
 244060000    3
 244070000    3
 244080000    3
 244090000    4
 244100000    3
 244110000    3
 244120000    5
 244130000    6
 244140000    3
 244150000    3
 244160000    4
 244170000    4
 244180000    3
 244190000    3
 244200000    4
 244210000    5
 244220000    5
 244230000    3
 244240000    3
 244250000    5
 244260000    3
 244270000    4
 244280000    4
 244290000    5
 244300000    3
 244310000    3
 244320000    4
 244330000    5
 244340000    4
 244350000    5
 244360000    4
 244370000    3
 244380000    3
 244390000    4
 244400000    4
 244410000    5
 244420000    2
 244430000    2
 244440000    3
 244450000    3
 244460000    5
 244470000    5
 244480000    3
 244490000    4
 244500000    3
 244510000    3
 244520000    4
 244530000    3
 244540000    3
 244550000    4
 244560000    3
 244570000    4
 244580000    4
 244590000    3
 244600000    4
 244610000    4
 244620000    3
 244630000    4
 244640000    4
 244650000    3
 244660000    9
 244670000    4
 244680000    7
 244690000    4
 244700000    7
 244710000    4
 244720000    5
 244730000    8
 244740000    3
 244750000    4
 244760000    5
 244770000    5
 244780000    5
 244790000    3
 244800000    4
 244810000    3
 244820000    5
 244830000    4
 244840000    3
 244850000    5
 244860000    6
 244870000    2
 244880000    2
 244890000    3
 244900000    5
 244910000    2
 244920000    3
 244930000    4
 244940000    5
 244950000    4
 244960000    4
 244970000    5
 244980000    3
 244990000    4
 245000000    5
 245010000    3
 245020000    5
 245030000    4
 245040000    4
 245050000    3
 245060000    3
 245070000    4
 245080000    4
 245090000    4
 245100000    3
 245110000    2
 245120000    3
 245130000    3
 245140000    5
 245150000    3
 245160000    4
 245170000    3
 245180000    3
 245190000    3
 245200000    3
 245210000    2
 245220000    3
 245230000    3
 245240000    5
 245250000    4
 245260000    5
 245270000    5
 245280000    3
 245290000    5
 245300000    3
 245310000    2
 245320000    2
 245330000    5
 245340000    4
 245350000    3
 245360000    3
 245370000    3
 245380000    4
 245390000    3
 245400000    3
 245410000    5
 245420000    4
 245430000    4
 245440000    4
 245450000    3
 245460000    4
 245470000    4
 245480000    5
 245490000    8
 245500000    7
 245510000    5
 245520000    3
 245530000    4
 245540000    5
 245550000   10
 245560000   17
 245570000    4
 245580000    3
 245590000    3
 245600000    4
 245610000    3
 245620000    5
 245630000    5
 245640000    3
 245650000    3
 245660000    3
 245670000    4
 245680000    3
 245690000    4
 245700000    6
 245710000    3
 245720000    4
 245730000    3
 245740000    5
 245750000    7
 245760000    3
 245770000    8
 245780000    3
 245790000   11
 245800000    7
 245810000    4
 245820000    4
 245830000    4
 245840000    3
 245850000    9
 245860000    5
 245870000    3
 245880000    4
 245890000    3
 245900000    3
 245910000    5
 245920000    6
 245930000    4
 245940000    4
 245950000    3
 245960000    3
 245970000    4
 245980000    5
 245990000    3
 246000000    3
 246010000    2
 246020000    3
 246030000    3
 246040000    3
 246050000    2
 246060000    3
 246070000    3
 246080000    3
 246090000    4
 246100000    4
 246110000    3
 246120000    2
 246130000    5
 246140000    3
 246150000    3
 246160000    4
 246170000    3
 246180000    4
 246190000    3
 246200000    3
 246210000    2
 246220000    7
 246230000    8
 246240000    4
 246250000    4
 246260000    4
 246270000    3
 246280000    3
 246290000    3
 246300000    2
 246310000    3
 246320000    2
 246330000    3
 246340000    4
 246350000    5
 246360000    3
 246370000    3
 246380000    3
 246390000    3
 246400000    4
 246410000    4
 246420000    3
 246430000    6
 246440000    2
 246450000    2
 246460000    2
 246470000    2
 246480000    7
 246490000    8
 246500000    5
 246510000    3
 246520000    7
 246530000    3
 246540000    3
 246550000    3
 246560000    2
 246570000    8
 246580000    3
 246590000    3
 246600000    2
 246610000    3
 246620000    3
 246630000    3
 246640000    5
 246650000    4
 246660000    5
 246670000    4
 246680000    4
 246690000    9
 246700000    4
 246710000    4
 246720000    5
 246730000    2
 246740000    5
 246750000    5
 246760000    4
 246770000    3
 246780000    2
 246790000    4
 246800000    3
 246810000    3
 246820000    3
 246830000    4
 246840000    5
 246850000    6
 246860000    8
 246870000    6
 246880000    5
 246890000    5
 246900000    4
 246910000    5
 246920000    3
 246930000    3
 246940000    3
 246950000    3
 246960000    3
 246970000    4
 246980000    2
 246990000    3
 247000000    3
 247010000    3
 247020000    6
 247030000    9
 247040000    2
 247050000    6
 247060000    6
 247070000    2
 247080000    3
 247090000    3
 247100000    4
 247110000    3
 247120000    3
 247130000    3
 247140000    3
 247150000    3
 247160000    3
 247170000    3
 247180000    6
 247190000    2
 247200000    3
 247210000    5
 247220000    3
 247230000    3
 247240000    3
 247250000    4
 247260000    3
 247270000    4
 247280000    3
 247290000    4
 247300000    4
 247310000    4
 247320000    4
 247330000    3
 247340000    4
 247350000    3
 247360000    6
 247370000    3
 247380000    4
 247390000    3
 247400000    4
 247410000    6
 247420000    3
 247430000    4
 247440000    9
 247450000    4
 247460000    3
 247470000    2
 247480000    5
 247490000    2
 247500000    4
 247510000    5
 247520000    3
 247530000    3
 247540000    6
 247550000    2
 247560000    3
 247570000    4
 247580000    3
 247590000    3
 247600000    3
 247610000    3
 247620000    4
 247630000    4
 247640000    3
 247650000    2
 247660000    4
 247670000    4
 247680000    3
 247690000    5
 247700000    4
 247710000    6
 247720000    5
 247730000    3
 247740000    3
 247750000    2
 247760000    3
 247770000    5
 247780000    6
 247790000    7
 247800000    3
 247810000    3
 247820000    3
 247830000    3
 247840000    4
 247850000    3
 247860000    2
 247870000    4
 247880000    3
 247890000    3
 247900000    3
 247910000    4
 247920000    7
 247930000    4
 247940000    3
 247950000    3
 247960000    3
 247970000    2
 247980000    3
 247990000    6
 248000000    3
 248010000    5
 248020000    4
 248030000    5
 248040000    4
 248050000    2
 248060000    3
 248070000    2
 248080000    3
 248090000    3
 248100000    3
 248110000    3
 248120000    7
 248130000    3
 248140000    3
 248150000    9
 248160000    5
 248170000    5
 248180000    3
 248190000    4
 248200000    4
 248210000    3
 248220000    6
 248230000    3
 248240000    3
 248250000    2
 248260000    3
 248270000    3
 248280000    2
 248290000    3
 248300000    3
 248310000    3
 248320000    3
 248330000    4
 248340000    2
 248350000    3
 248360000    3
 248370000    2
 248380000    5
 248390000    2
 248400000    3
 248410000    3
 248420000    5
 248430000    3
 248440000    2
 248450000    2
 248460000    3
 248470000    5
 248480000    3
 248490000    3
 248500000    3
 248510000    5
 248520000    4
 248530000    4
 248540000    5
 248550000    3
 248560000    2
 248570000    3
 248580000    2
 248590000    4
 248600000    5
 248610000    2
 248620000    4
 248630000    3
 248640000    3
 248650000    4
 248660000    4
 248670000    5
 248680000    3
 248690000    4
 248700000    3
 248710000    8
 248720000    5
 248730000    8
 248740000    2
 248750000    3
 248760000    3
 248770000    3
 248780000    2
 248790000    5
 248800000    3
 248810000    2
 248820000    3
 248830000    4
 248840000    3
 248850000    7
 248860000    3
 248870000    3
 248880000    3
 248890000    4
 248900000    3
 248910000    5
 248920000    4
 248930000    3
 248940000    3
 248950000    3
 248960000    4
 248970000    3
 248980000    3
 248990000    2
 249000000    3
 249010000    3
 249020000    7
 249030000    2
 249040000    3
 249050000    4
 249060000    3
 249070000    2
 249080000    4
 249090000    3
 249100000    5
 249110000    3
 249120000    4
 249130000    5
 249140000    3
 249150000    3
 249160000    5
 249170000    3
 249180000    4
 249190000    5
 249200000    3
 249210000    7
 249220000    2
 249230000    3
 249240000    4
 249250000    3
 249260000    2
 249270000    6
 249280000    4
 249290000    4
 249300000    3
 249310000    4
 249320000    6
 249330000    3
 249340000    3
 249350000    4
 249360000    4
 249370000    3
 249380000    3
 249390000    3
 249400000    3
 249410000    2
 249420000    7
 249430000    3
 249440000    3
 249450000    3
 249460000    2
 249470000    4
 249480000    4
 249490000    2
 249500000    3
 249510000    6
 249520000    3
 249530000    3
 249540000    2
 249550000    3
 249560000    2
 249570000    2
 249580000    3
 249590000    3
 249600000    5
 249610000    4
 249620000    2
 249630000    3
 249640000    2
 249650000    4
 249660000    5
 249670000    3
 249680000    4
 249690000    4
 249700000    4
 249710000    3
 249720000    3
 249730000    3
 249740000    4
 249750000    2
 249760000    4
 249770000    5
 249780000    4
 249790000    3
 249800000    3
 249810000    5
 249820000    3
 249830000    2
 249840000    3
 249850000    3
[truncated: 355,089 more chars]
