# Supplementary material for: Directional translocation resistance of Zika xrRNA
Source: Nat Commun. 2020 Jul 27;11:3749. doi: 10.1038/s41467-020-17508-7 (PMC7385498; doi:10.1038/s41467-020-17508-7)
Supplement: Supplementary file 4 — Source Data [file 41467_2020_17508_MOESM4_ESM.zip › Source_Data_Figures/Fig2B/3'translocation-rate_r0-T300K/r_4_translocated_portion.dat]

# Trajectory file ../../zika_rna/03_translocation_by_force_ramping/TP_END2/rate1x/t95/r_4/dump_t95_Rramped.lammpstrj
# time  length_translocated_portion
         0    4
     10000    3
     20000    5
     30000    4
     40000    4
     50000    3
     60000    4
     70000    3
     80000    4
     90000    3
    100000    3
    110000    4
    120000    3
    130000    5
    140000    2
    150000    3
    160000    3
    170000    6
    180000    3
    190000    3
    200000    4
    210000    3
    220000    3
    230000    3
    240000    4
    250000    3
    260000    2
    270000    3
    280000    3
    290000    3
    300000   11
    310000    3
    320000    4
    330000    3
    340000    4
    350000    4
    360000    4
    370000    4
    380000    3
    390000    4
    400000    3
    410000    2
    420000    3
    430000    3
    440000    2
    450000    5
    460000    4
    470000    4
    480000    4
    490000    3
    500000    2
    510000    3
    520000    4
    530000    2
    540000    2
    550000    2
    560000    5
    570000    3
    580000    3
    590000    3
    600000    2
    610000    2
    620000    3
    630000    4
    640000    2
    650000    3
    660000    5
    670000    5
    680000    3
    690000    5
    700000    3
    710000    3
    720000    3
    730000    4
    740000    3
    750000    3
    760000    3
    770000    4
    780000    3
    790000    3
    800000    3
    810000    4
    820000    4
    830000    3
    840000    3
    850000    3
    860000    3
    870000    3
    880000    3
    890000    3
    900000    3
    910000    4
    920000    3
    930000    3
    940000    3
    950000    3
    960000    3
    970000    7
    980000    5
    990000    5
   1000000    3
   1010000    3
   1020000    5
   1030000    3
   1040000    3
   1050000    2
   1060000    3
   1070000    2
   1080000    5
   1090000    3
   1100000    2
   1110000    3
   1120000    3
   1130000    2
   1140000    3
   1150000    6
   1160000    3
   1170000    3
   1180000    3
   1190000    4
   1200000    2
   1210000    3
   1220000    3
   1230000    3
   1240000    2
   1250000    5
   1260000    3
   1270000    4
   1280000    5
   1290000    3
   1300000    3
   1310000    2
   1320000    4
   1330000    3
   1340000    5
   1350000    3
   1360000    3
   1370000    3
   1380000    3
   1390000    3
   1400000    2
   1410000    4
   1420000    2
   1430000    3
   1440000    4
   1450000    3
   1460000    5
   1470000    7
   1480000    9
   1490000    5
   1500000    3
   1510000    2
   1520000    3
   1530000    3
   1540000    3
   1550000    3
   1560000    4
   1570000   10
   1580000    3
   1590000    3
   1600000    2
   1610000    3
   1620000    3
   1630000    8
   1640000    3
   1650000    3
   1660000    4
   1670000    3
   1680000    5
   1690000    2
   1700000    3
   1710000    2
   1720000    3
   1730000    4
   1740000    2
   1750000    5
   1760000    3
   1770000    4
   1780000    3
   1790000    4
   1800000    3
   1810000    3
   1820000    3
   1830000    3
   1840000    3
   1850000    2
   1860000    3
   1870000    3
   1880000    3
   1890000    4
   1900000    3
   1910000    6
   1920000    3
   1930000    4
   1940000    3
   1950000    5
   1960000    5
   1970000    2
   1980000    3
   1990000    2
   2000000    5
   2010000    4
   2020000    3
   2030000    3
   2040000    3
   2050000    3
   2060000    2
   2070000    3
   2080000    3
   2090000    3
   2100000    4
   2110000    2
   2120000    2
   2130000    5
   2140000    6
   2150000    3
   2160000    3
   2170000    3
   2180000    3
   2190000    4
   2200000    2
   2210000    4
   2220000    6
   2230000    3
   2240000    3
   2250000    2
   2260000    3
   2270000    3
   2280000    2
   2290000    3
   2300000    3
   2310000    5
   2320000    3
   2330000    4
   2340000    5
   2350000    4
   2360000    3
   2370000    3
   2380000    2
   2390000    3
   2400000    4
   2410000    7
   2420000    3
   2430000    5
   2440000    3
   2450000    2
   2460000    3
   2470000    4
   2480000    2
   2490000    5
   2500000    3
   2510000    4
   2520000    2
   2530000    2
   2540000    7
   2550000    5
   2560000    4
   2570000    3
   2580000    2
   2590000    2
   2600000    4
   2610000    3
   2620000    2
   2630000    3
   2640000    4
   2650000    3
   2660000    3
   2670000    5
   2680000    4
   2690000    2
   2700000    3
   2710000    3
   2720000    4
   2730000    4
   2740000    2
   2750000    3
   2760000    3
   2770000    4
   2780000    2
   2790000    2
   2800000    3
   2810000    4
   2820000    5
   2830000    4
   2840000    2
   2850000    2
   2860000    3
   2870000    4
   2880000    2
   2890000    2
   2900000    3
   2910000    3
   2920000    3
   2930000    2
   2940000    5
   2950000    2
   2960000    3
   2970000    3
   2980000    3
   2990000    3
   3000000    3
   3010000    3
   3020000    2
   3030000    4
   3040000    5
   3050000    3
   3060000    3
   3070000    6
   3080000    3
   3090000    2
   3100000    5
   3110000    5
   3120000    3
   3130000    9
   3140000    3
   3150000    3
   3160000    4
   3170000    3
   3180000    3
   3190000    4
   3200000    2
   3210000    4
   3220000    3
   3230000    3
   3240000    4
   3250000    3
   3260000    5
   3270000    7
   3280000    3
   3290000    5
   3300000    3
   3310000    3
   3320000    3
   3330000    3
   3340000    3
   3350000    3
   3360000    4
   3370000    4
   3380000    2
   3390000    2
   3400000    4
   3410000    2
   3420000    3
   3430000    2
   3440000    2
   3450000    4
   3460000    2
   3470000    2
   3480000    2
   3490000    4
   3500000    5
   3510000    5
   3520000    6
   3530000    5
   3540000    4
   3550000    3
   3560000    2
   3570000    3
   3580000    3
   3590000    3
   3600000    4
   3610000    2
   3620000    3
   3630000    6
   3640000    3
   3650000    2
   3660000    5
   3670000    5
   3680000    3
   3690000    5
   3700000    2
   3710000    5
   3720000    2
   3730000    3
   3740000    6
   3750000    3
   3760000    3
   3770000    3
   3780000    3
   3790000    3
   3800000    3
   3810000    4
   3820000    2
   3830000    5
   3840000    4
   3850000    3
   3860000    3
   3870000    2
   3880000    3
   3890000    2
   3900000    4
   3910000    3
   3920000    3
   3930000    2
   3940000    3
   3950000    5
   3960000    3
   3970000    5
   3980000    3
   3990000    5
   4000000    3
   4010000    3
   4020000    3
   4030000    2
   4040000    4
   4050000    4
   4060000    2
   4070000    3
   4080000    3
   4090000    3
   4100000    3
   4110000    5
   4120000    4
   4130000    3
   4140000    3
   4150000    3
   4160000    6
   4170000    4
   4180000    3
   4190000    2
   4200000    3
   4210000    4
   4220000    3
   4230000    3
   4240000    3
   4250000    3
   4260000    3
   4270000    5
   4280000    2
   4290000    2
   4300000    3
   4310000    5
   4320000    4
   4330000    6
   4340000    4
   4350000    4
   4360000    3
   4370000    3
   4380000    3
   4390000    3
   4400000    3
   4410000    3
   4420000    4
   4430000    2
   4440000    2
   4450000    4
   4460000    2
   4470000    6
   4480000    3
   4490000    2
   4500000    3
   4510000    3
   4520000    3
   4530000    2
   4540000    2
   4550000    3
   4560000    4
   4570000    3
   4580000    3
   4590000    3
   4600000    2
   4610000    3
   4620000    4
   4630000    5
   4640000    3
   4650000    3
   4660000    3
   4670000    4
   4680000    3
   4690000    3
   4700000    2
   4710000    3
   4720000    2
   4730000    3
   4740000    3
   4750000    3
   4760000    5
   4770000    4
   4780000    3
   4790000    5
   4800000    2
   4810000    3
   4820000    3
   4830000    2
   4840000    3
   4850000    4
   4860000    4
   4870000    3
   4880000    3
   4890000    3
   4900000    3
   4910000    3
   4920000    3
   4930000    3
   4940000    4
   4950000    3
   4960000    3
   4970000    4
   4980000    3
   4990000    4
   5000000    2
   5010000    3
   5020000    3
   5030000    2
   5040000    3
   5050000    3
   5060000    7
   5070000    5
   5080000    6
   5090000    7
   5100000    4
   5110000    4
   5120000    3
   5130000    3
   5140000    4
   5150000    3
   5160000    3
   5170000    3
   5180000    3
   5190000    3
   5200000    3
   5210000    2
   5220000    3
   5230000    2
   5240000    3
   5250000    3
   5260000    4
   5270000    3
   5280000    3
   5290000    2
   5300000    3
   5310000    4
   5320000    3
   5330000    3
   5340000    3
   5350000    4
   5360000    3
   5370000    3
   5380000    2
   5390000    3
   5400000    4
   5410000    4
   5420000    3
   5430000    5
   5440000    3
   5450000    3
   5460000    4
   5470000    2
   5480000    3
   5490000    3
   5500000    3
   5510000    3
   5520000    4
   5530000    4
   5540000    3
   5550000    3
   5560000    3
   5570000    3
   5580000    3
   5590000    3
   5600000    3
   5610000    3
   5620000    2
   5630000    2
   5640000    4
   5650000    2
   5660000    3
   5670000    5
   5680000    2
   5690000    3
   5700000    3
   5710000    3
   5720000    3
   5730000    6
   5740000    4
   5750000    2
   5760000    4
   5770000    3
   5780000    4
   5790000    3
   5800000    3
   5810000    3
   5820000    4
   5830000    6
   5840000    4
   5850000    3
   5860000    4
   5870000    4
   5880000    3
   5890000    4
   5900000    3
   5910000    3
   5920000    2
   5930000    3
   5940000    2
   5950000    5
   5960000    3
   5970000    6
   5980000    4
   5990000    4
   6000000    2
   6010000    2
   6020000    2
   6030000    3
   6040000    4
   6050000    4
   6060000    3
   6070000    4
   6080000    3
   6090000    4
   6100000    2
   6110000    3
   6120000    3
   6130000    3
   6140000    4
   6150000    7
   6160000    4
   6170000    3
   6180000    4
   6190000    5
   6200000    2
   6210000    4
   6220000    3
   6230000    4
   6240000    3
   6250000    2
   6260000    2
   6270000    4
   6280000    3
   6290000    3
   6300000    3
   6310000    2
   6320000    4
   6330000    4
   6340000    2
   6350000    4
   6360000   10
   6370000    6
   6380000    4
   6390000    3
   6400000    2
   6410000    3
   6420000    2
   6430000    3
   6440000    5
   6450000    2
   6460000    3
   6470000    3
   6480000    2
   6490000    2
   6500000    3
   6510000    2
   6520000    2
   6530000    3
   6540000    4
   6550000    3
   6560000    4
   6570000    3
   6580000    4
   6590000    3
   6600000    3
   6610000    3
   6620000    4
   6630000    3
   6640000    2
   6650000    3
   6660000    3
   6670000    3
   6680000    5
   6690000    4
   6700000    2
   6710000    3
   6720000    3
   6730000    2
   6740000    3
   6750000    3
   6760000    3
   6770000    2
   6780000    2
   6790000    3
   6800000    3
   6810000    3
   6820000    8
   6830000    3
   6840000    4
   6850000    3
   6860000    3
   6870000    3
   6880000    3
   6890000    4
   6900000    4
   6910000    4
   6920000    3
   6930000    3
   6940000    3
   6950000    4
   6960000    3
   6970000    3
   6980000    4
   6990000    2
   7000000    2
   7010000    4
   7020000    2
   7030000    3
   7040000    3
   7050000    3
   7060000    2
   7070000    4
   7080000    3
   7090000    2
   7100000    3
   7110000    4
   7120000    3
   7130000    2
   7140000    5
   7150000    3
   7160000    3
   7170000    3
   7180000    5
   7190000    7
   7200000    3
   7210000    3
   7220000    3
   7230000    3
   7240000    2
   7250000    3
   7260000    3
   7270000    3
   7280000    3
   7290000    4
   7300000    2
   7310000    2
   7320000    2
   7330000    5
   7340000    3
   7350000    3
   7360000    2
   7370000    6
   7380000    3
   7390000    3
   7400000    3
   7410000    2
   7420000    3
   7430000    3
   7440000    4
   7450000    4
   7460000    3
   7470000    3
   7480000    3
   7490000    3
   7500000    3
   7510000    3
   7520000    3
   7530000    3
   7540000    3
   7550000    3
   7560000    4
   7570000    5
   7580000    4
   7590000    2
   7600000    4
   7610000    4
   7620000    2
   7630000    7
   7640000    3
   7650000    2
   7660000    5
   7670000    4
   7680000    7
   7690000    3
   7700000    4
   7710000    6
   7720000    3
   7730000    5
   7740000    3
   7750000    3
   7760000    3
   7770000    3
   7780000    5
   7790000    3
   7800000    4
   7810000    3
   7820000    3
   7830000    4
   7840000    3
   7850000    4
   7860000    3
   7870000    3
   7880000    2
   7890000    2
   7900000    2
   7910000    3
   7920000    2
   7930000    3
   7940000    3
   7950000    3
   7960000    3
   7970000    3
   7980000    3
   7990000    3
   8000000    3
   8010000    4
   8020000    3
   8030000    3
   8040000    3
   8050000    4
   8060000    3
   8070000    4
   8080000    2
   8090000    4
   8100000    4
   8110000    3
   8120000    3
   8130000    4
   8140000    3
   8150000    3
   8160000    4
   8170000    3
   8180000    3
   8190000    5
   8200000    4
   8210000    3
   8220000    3
   8230000    5
   8240000    4
   8250000    3
   8260000    5
   8270000    4
   8280000    4
   8290000    3
   8300000    3
   8310000    4
   8320000    3
   8330000    3
   8340000    2
   8350000    3
   8360000    4
   8370000    4
   8380000    4
   8390000    4
   8400000    3
   8410000    3
   8420000    3
   8430000    6
   8440000    3
   8450000    3
   8460000    3
   8470000    3
   8480000    3
   8490000    3
   8500000    4
   8510000    2
   8520000    3
   8530000    3
   8540000    3
   8550000    3
   8560000    3
   8570000    4
   8580000    3
   8590000    3
   8600000    4
   8610000    3
   8620000    7
   8630000    3
   8640000    4
   8650000    3
   8660000    3
   8670000    3
   8680000    4
   8690000    4
   8700000    3
   8710000    3
   8720000    4
   8730000    3
   8740000    2
   8750000    3
   8760000    4
   8770000    2
   8780000    3
   8790000    3
   8800000    4
   8810000    5
   8820000    4
   8830000    5
   8840000    2
   8850000    2
   8860000    2
   8870000    4
   8880000    4
   8890000    2
   8900000    3
   8910000    3
   8920000    4
   8930000    3
   8940000    2
   8950000    3
   8960000    2
   8970000    3
   8980000    5
   8990000    3
   9000000    3
   9010000    2
   9020000    2
   9030000    3
   9040000   11
   9050000    5
   9060000    3
   9070000    5
   9080000    2
   9090000    4
   9100000    4
   9110000    4
   9120000    7
   9130000    8
   9140000    3
   9150000    3
   9160000    3
   9170000    2
   9180000    4
   9190000    3
   9200000    4
   9210000    2
   9220000    3
   9230000    8
   9240000    9
   9250000    3
   9260000    3
   9270000    3
   9280000    4
   9290000    4
   9300000    4
   9310000    3
   9320000    4
   9330000    3
   9340000    4
   9350000    3
   9360000    3
   9370000    4
   9380000    5
   9390000    3
   9400000    3
   9410000    3
   9420000    3
   9430000    4
   9440000    3
   9450000    3
   9460000    3
   9470000    3
   9480000    6
   9490000    3
   9500000    4
   9510000    3
   9520000    3
   9530000    2
   9540000    3
   9550000    4
   9560000    3
   9570000    2
   9580000    2
   9590000    3
   9600000    4
   9610000    3
   9620000    3
   9630000    3
   9640000    3
   9650000    3
   9660000    3
   9670000    3
   9680000    3
   9690000    3
   9700000    2
   9710000    2
   9720000    2
   9730000    3
   9740000    3
   9750000    3
   9760000    3
   9770000    5
   9780000    3
   9790000    5
   9800000    3
   9810000    3
   9820000    3
   9830000    3
   9840000    2
   9850000    3
   9860000    3
   9870000    5
   9880000    3
   9890000    3
   9900000    3
   9910000    3
   9920000    3
   9930000    3
   9940000    4
   9950000    5
   9960000    3
   9970000    4
   9980000    4
   9990000    3
  10000000    2
  10010000    2
  10020000    3
  10030000    2
  10040000    3
  10050000    2
  10060000    2
  10070000    4
  10080000    2
  10090000    2
  10100000    5
  10110000    5
  10120000    8
  10130000    4
  10140000    3
  10150000    3
  10160000    2
  10170000    4
  10180000    2
  10190000    3
  10200000    4
  10210000    3
  10220000    2
  10230000    3
  10240000    2
  10250000    2
  10260000    2
  10270000    4
  10280000    3
  10290000    3
  10300000    3
  10310000    3
  10320000    3
  10330000    3
  10340000    5
  10350000    5
  10360000    3
  10370000    3
  10380000    3
  10390000    4
  10400000    5
  10410000    3
  10420000    4
  10430000    3
  10440000    3
  10450000    6
  10460000    3
  10470000    5
  10480000    5
  10490000    3
  10500000    3
  10510000    5
  10520000    2
  10530000    3
  10540000    4
  10550000    3
  10560000    2
  10570000    3
  10580000    2
  10590000    3
  10600000    4
  10610000    3
  10620000    3
  10630000    3
  10640000    3
  10650000    3
  10660000    3
  10670000    2
  10680000    3
  10690000    3
  10700000    5
  10710000    3
  10720000    3
  10730000    3
  10740000    4
  10750000    2
  10760000    3
  10770000    4
  10780000    2
  10790000    3
  10800000    3
  10810000    3
  10820000    2
  10830000    3
  10840000    2
  10850000    3
  10860000    3
  10870000    2
  10880000    3
  10890000    6
  10900000    4
  10910000    3
  10920000    3
  10930000    3
  10940000    3
  10950000    2
  10960000    3
  10970000    2
  10980000    3
  10990000    3
  11000000    3
  11010000    2
  11020000    3
  11030000    2
  11040000    2
  11050000    2
  11060000    4
  11070000    4
  11080000    3
  11090000    3
  11100000    3
  11110000    3
  11120000    3
  11130000    4
  11140000    3
  11150000    5
  11160000    5
  11170000    6
  11180000    3
  11190000    3
  11200000    3
  11210000    3
  11220000    5
  11230000    3
  11240000    4
  11250000    3
  11260000    3
  11270000    2
  11280000    5
  11290000    3
  11300000    3
  11310000    3
  11320000    4
  11330000    4
  11340000    3
  11350000    3
  11360000    2
  11370000    4
  11380000    2
  11390000    4
  11400000    2
  11410000    3
  11420000    3
  11430000    2
  11440000    3
  11450000    2
  11460000    2
  11470000    3
  11480000    3
  11490000    3
  11500000    3
  11510000    2
  11520000    3
  11530000    3
  11540000    3
  11550000    3
  11560000    3
  11570000    2
  11580000    2
  11590000    4
  11600000    2
  11610000    3
  11620000    5
  11630000    4
  11640000    2
  11650000    2
  11660000    4
  11670000    3
  11680000    2
  11690000    3
  11700000    2
  11710000    2
  11720000    4
  11730000    5
  11740000    2
  11750000    4
  11760000    3
  11770000    2
  11780000    3
  11790000    3
  11800000    3
  11810000    3
  11820000    2
  11830000    3
  11840000    3
  11850000    3
  11860000    2
  11870000    2
  11880000    3
  11890000    3
  11900000    3
  11910000    3
  11920000    3
  11930000    4
  11940000    3
  11950000    4
  11960000    8
  11970000    7
  11980000    4
  11990000    4
  12000000    4
  12010000    3
  12020000    4
  12030000    4
  12040000    3
  12050000    3
  12060000    3
  12070000    3
  12080000    3
  12090000    2
  12100000    3
  12110000    2
  12120000    4
  12130000    3
  12140000    2
  12150000    3
  12160000    2
  12170000    3
  12180000    2
  12190000    3
  12200000    3
  12210000    5
  12220000    3
  12230000    3
  12240000    2
  12250000    3
  12260000    5
  12270000    4
  12280000    3
  12290000    4
  12300000    5
  12310000    3
  12320000    3
  12330000    2
  12340000    2
  12350000    5
  12360000    3
  12370000    2
  12380000    3
  12390000    2
  12400000    2
  12410000    3
  12420000    4
  12430000    4
  12440000    4
  12450000    3
  12460000    2
  12470000    2
  12480000    2
  12490000    2
  12500000    3
  12510000    4
  12520000    3
  12530000    5
  12540000    3
  12550000    5
  12560000    5
  12570000    4
  12580000    4
  12590000    3
  12600000    3
  12610000    2
  12620000    3
  12630000    4
  12640000    4
  12650000    5
  12660000    6
  12670000    6
  12680000    4
  12690000    4
  12700000    3
  12710000    2
  12720000    3
  12730000    6
  12740000    3
  12750000    5
  12760000    3
  12770000    3
  12780000    3
  12790000    8
  12800000    2
  12810000    3
  12820000    3
  12830000    3
  12840000    2
  12850000    7
  12860000    3
  12870000    4
  12880000    5
  12890000    3
  12900000    3
  12910000    4
  12920000    3
  12930000    2
  12940000    5
  12950000    3
  12960000    2
  12970000    3
  12980000    3
  12990000    3
  13000000    3
  13010000    3
  13020000    3
  13030000    3
  13040000    3
  13050000    2
  13060000    3
  13070000    3
  13080000    3
  13090000    3
  13100000    3
  13110000    3
  13120000    3
  13130000    3
  13140000    2
  13150000    3
  13160000    3
  13170000    3
  13180000    4
  13190000    3
  13200000    3
  13210000    3
  13220000    3
  13230000    3
  13240000    4
  13250000    3
  13260000    3
  13270000    3
  13280000    3
  13290000    3
  13300000    3
  13310000    3
  13320000    3
  13330000    3
  13340000    4
  13350000    3
  13360000    4
  13370000    3
  13380000    3
  13390000    3
  13400000    3
  13410000    5
  13420000    3
  13430000    3
  13440000    3
  13450000    4
  13460000    3
  13470000    4
  13480000    4
  13490000    3
  13500000    3
  13510000    3
  13520000    3
  13530000    3
  13540000    3
  13550000    3
  13560000    3
  13570000    2
  13580000    3
  13590000    3
  13600000    3
  13610000    2
  13620000    4
  13630000    3
  13640000    3
  13650000    3
  13660000    3
  13670000    3
  13680000    2
  13690000    3
  13700000    4
  13710000    3
  13720000    4
  13730000    4
  13740000    3
  13750000    2
  13760000    2
  13770000    3
  13780000    3
  13790000    3
  13800000    2
  13810000    3
  13820000    2
  13830000    2
  13840000    4
  13850000    3
  13860000    3
  13870000    3
  13880000    4
  13890000    4
  13900000    3
  13910000    2
  13920000    4
  13930000    2
  13940000    4
  13950000    3
  13960000    3
  13970000    2
  13980000    3
  13990000    4
  14000000    6
  14010000    2
  14020000    3
  14030000    4
  14040000    4
  14050000    3
  14060000    3
  14070000    2
  14080000    3
  14090000    4
  14100000    3
  14110000    5
  14120000    4
  14130000    3
  14140000    4
  14150000    5
  14160000    3
  14170000    4
  14180000    3
  14190000    4
  14200000    4
  14210000    2
  14220000    3
  14230000    3
  14240000    3
  14250000    2
  14260000    3
  14270000    3
  14280000    2
  14290000    2
  14300000    3
  14310000    3
  14320000    2
  14330000    4
  14340000    2
  14350000    2
  14360000    5
  14370000    3
  14380000    3
  14390000    4
  14400000    5
  14410000    3
  14420000    3
  14430000    3
  14440000    3
  14450000    5
  14460000    3
  14470000    2
  14480000    3
  14490000    3
  14500000    2
  14510000    4
  14520000    4
  14530000    3
  14540000    3
  14550000    2
  14560000    3
  14570000    2
  14580000    3
  14590000    3
  14600000    4
  14610000    5
  14620000    4
  14630000    3
  14640000    2
  14650000    3
  14660000    2
  14670000    3
  14680000    3
  14690000    3
  14700000    3
  14710000    4
  14720000    3
  14730000    5
  14740000    5
  14750000    3
  14760000    3
  14770000    2
  14780000    2
  14790000    3
  14800000    3
  14810000    2
  14820000    3
  14830000    3
  14840000    3
  14850000    3
  14860000    3
  14870000    2
  14880000    3
  14890000    6
  14900000    3
  14910000    3
  14920000    3
  14930000    2
  14940000    3
  14950000    3
  14960000    2
  14970000    2
  14980000    3
  14990000    3
  15000000    3
  15010000    2
  15020000    3
  15030000    3
  15040000    3
  15050000    3
  15060000    3
  15070000    3
  15080000    3
  15090000    6
  15100000    2
  15110000    3
  15120000    2
  15130000    4
  15140000    6
  15150000    3
  15160000    3
  15170000    3
  15180000    4
  15190000    3
  15200000    3
  15210000    3
  15220000    4
  15230000    3
  15240000    3
  15250000    2
  15260000    3
  15270000    2
  15280000    2
  15290000    4
  15300000    3
  15310000    4
  15320000    2
  15330000    5
  15340000    2
  15350000    3
  15360000    2
  15370000    3
  15380000    3
  15390000    4
  15400000    3
  15410000    3
  15420000    3
  15430000    5
  15440000    3
  15450000    3
  15460000    4
  15470000    3
  15480000    4
  15490000    3
  15500000    2
  15510000    3
  15520000    3
  15530000    2
  15540000    3
  15550000    2
  15560000    2
  15570000    3
  15580000    3
  15590000    3
  15600000    2
  15610000    6
  15620000    2
  15630000    3
  15640000    4
  15650000    3
  15660000    3
  15670000    4
  15680000    2
  15690000    4
  15700000    3
  15710000    7
  15720000    7
  15730000    4
  15740000    2
  15750000    2
  15760000    3
  15770000    3
  15780000    4
  15790000    3
  15800000    3
  15810000    5
  15820000    3
  15830000    4
  15840000    3
  15850000    3
  15860000    4
  15870000    3
  15880000    5
  15890000    5
  15900000    2
  15910000    3
  15920000    3
  15930000    4
  15940000    3
  15950000    3
  15960000    3
  15970000    3
  15980000    3
  15990000    5
  16000000    4
  16010000    2
  16020000    2
  16030000    3
  16040000    7
  16050000    3
  16060000    3
  16070000    5
  16080000    4
  16090000    3
  16100000    2
  16110000    3
  16120000    3
  16130000    6
  16140000    2
  16150000    3
  16160000    2
  16170000    3
  16180000    6
  16190000    3
  16200000    3
  16210000    4
  16220000    3
  16230000    2
  16240000    5
  16250000    3
  16260000    2
  16270000    5
  16280000    3
  16290000    3
  16300000    4
  16310000    3
  16320000    3
  16330000    3
  16340000    2
  16350000    3
  16360000    6
  16370000    3
  16380000    4
  16390000    2
  16400000    3
  16410000    5
  16420000    7
  16430000    7
  16440000    6
  16450000    3
  16460000    4
  16470000    3
  16480000    3
  16490000    3
  16500000    4
  16510000    3
  16520000    3
  16530000    5
  16540000    3
  16550000    3
  16560000    3
  16570000    3
  16580000    2
  16590000    3
  16600000    3
  16610000    3
  16620000    4
  16630000    2
  16640000    3
  16650000    3
  16660000    4
  16670000    3
  16680000    3
  16690000    3
  16700000    3
  16710000    3
  16720000    3
  16730000    3
  16740000    3
  16750000    3
  16760000    4
  16770000    3
  16780000    4
  16790000    3
  16800000    3
  16810000    2
  16820000    2
  16830000    4
  16840000    3
  16850000    3
  16860000    3
  16870000    3
  16880000    3
  16890000    4
  16900000    2
  16910000    3
  16920000    3
  16930000    3
  16940000    5
  16950000    2
  16960000    3
  16970000    2
  16980000    5
  16990000    4
  17000000    4
  17010000    5
  17020000    3
  17030000    3
  17040000    3
  17050000    3
  17060000    3
  17070000    3
  17080000    6
  17090000    3
  17100000    3
  17110000    3
  17120000    3
  17130000    3
  17140000    5
  17150000    4
  17160000    3
  17170000    3
  17180000    4
  17190000    3
  17200000    8
  17210000    3
  17220000    5
  17230000    4
  17240000    3
  17250000    3
  17260000    3
  17270000    5
  17280000    2
  17290000    3
  17300000    3
  17310000    4
  17320000    3
  17330000    5
  17340000    4
  17350000    2
  17360000    3
  17370000    4
  17380000    4
  17390000    3
  17400000    3
  17410000    4
  17420000    4
  17430000    2
  17440000    4
  17450000    2
  17460000    4
  17470000    2
  17480000    4
  17490000    8
  17500000    3
  17510000    3
  17520000    3
  17530000    3
  17540000    3
  17550000    3
  17560000    3
  17570000    3
  17580000    3
  17590000    3
  17600000    2
  17610000    3
  17620000    4
  17630000    3
  17640000    2
  17650000    2
  17660000    2
  17670000    3
  17680000    3
  17690000    3
  17700000    3
  17710000    3
  17720000    3
  17730000    3
  17740000    4
  17750000    4
  17760000    4
  17770000    2
  17780000    3
  17790000    2
  17800000    3
  17810000    3
  17820000    2
  17830000    3
  17840000    2
  17850000    5
  17860000    2
  17870000    3
  17880000    4
  17890000    2
  17900000    4
  17910000    4
  17920000    3
  17930000    4
  17940000    4
  17950000    5
  17960000    5
  17970000    4
  17980000    2
  17990000    3
  18000000    2
  18010000    2
  18020000    2
  18030000    2
  18040000    5
  18050000    6
  18060000    2
  18070000    2
  18080000    4
  18090000    3
  18100000    4
  18110000    3
  18120000    5
  18130000    2
  18140000    3
  18150000    4
  18160000    3
  18170000    7
  18180000    4
  18190000    4
  18200000    4
  18210000    3
  18220000    5
  18230000    5
  18240000    2
  18250000    6
  18260000    3
  18270000    3
  18280000    3
  18290000    3
  18300000    3
  18310000    3
  18320000    3
  18330000    2
  18340000    2
  18350000    2
  18360000    3
  18370000    3
  18380000    3
  18390000    3
  18400000    2
  18410000    3
  18420000    2
  18430000    3
  18440000    3
  18450000    3
  18460000    4
  18470000    2
  18480000    3
  18490000    2
  18500000    5
  18510000    4
  18520000    3
  18530000    3
  18540000    3
  18550000    2
  18560000    3
  18570000    3
  18580000    3
  18590000    2
  18600000    4
  18610000    3
  18620000    3
  18630000    3
  18640000    3
  18650000    2
  18660000    3
  18670000    3
  18680000    4
  18690000    4
  18700000    3
  18710000    3
  18720000    3
  18730000    3
  18740000    4
  18750000    5
  18760000    2
  18770000    2
  18780000    3
  18790000    3
  18800000    3
  18810000    3
  18820000    3
  18830000    4
  18840000    3
  18850000    3
  18860000    5
  18870000    3
  18880000    3
  18890000    3
  18900000    3
  18910000    3
  18920000    3
  18930000    3
  18940000    3
  18950000    3
  18960000    4
  18970000    3
  18980000    3
  18990000    4
  19000000    3
  19010000    2
  19020000    3
  19030000    3
  19040000    3
  19050000    3
  19060000    2
  19070000    5
  19080000    3
  19090000    2
  19100000    4
  19110000    4
  19120000    5
  19130000    3
  19140000    2
  19150000    3
  19160000    4
  19170000    2
  19180000    3
  19190000    3
  19200000    3
  19210000    3
  19220000    4
  19230000    3
  19240000    4
  19250000    3
  19260000    2
  19270000    3
  19280000    4
  19290000    4
  19300000    4
  19310000    2
  19320000    3
  19330000    3
  19340000    5
  19350000    3
  19360000    5
  19370000    3
  19380000    3
  19390000    3
  19400000    3
  19410000    3
  19420000    5
  19430000    5
  19440000    3
  19450000    3
  19460000    3
  19470000    3
  19480000    3
  19490000    3
  19500000    3
  19510000    2
  19520000    5
  19530000    4
  19540000    3
  19550000    3
  19560000    3
  19570000    3
  19580000    4
  19590000    4
  19600000    3
  19610000    2
  19620000    3
  19630000    4
  19640000    3
  19650000    3
  19660000    2
  19670000    3
  19680000    4
  19690000    3
  19700000    3
  19710000    3
  19720000    3
  19730000    3
  19740000    4
  19750000    3
  19760000    3
  19770000    3
  19780000    2
  19790000    2
  19800000    4
  19810000    2
  19820000    2
  19830000    2
  19840000    3
  19850000    3
  19860000    3
  19870000    3
  19880000    4
  19890000    4
  19900000    2
  19910000    2
  19920000    3
  19930000    3
  19940000    6
  19950000    2
  19960000    4
  19970000    3
  19980000    2
  19990000    3
  20000000    3
  20000000    3
  20010000    3
  20020000    3
  20030000    3
  20040000    3
  20050000    3
  20060000    3
  20070000    5
  20080000    3
  20090000    2
  20100000    3
  20110000    2
  20120000    3
  20130000    3
  20140000    2
  20150000    3
  20160000    2
  20170000    2
  20180000    3
  20190000    3
  20200000    3
  20210000    3
  20220000    3
  20230000    5
  20240000    2
  20250000    2
  20260000    3
  20270000    6
  20280000    3
  20290000    3
  20300000    3
  20310000    3
  20320000    3
  20330000    2
  20340000    2
  20350000    2
  20360000    3
  20370000    3
  20380000    3
  20390000    3
  20400000    3
  20410000    3
  20420000    5
  20430000    3
  20440000    4
  20450000    3
  20460000    4
  20470000    5
  20480000    4
  20490000    3
  20500000    3
  20510000    2
  20520000    5
  20530000    2
  20540000    3
  20550000    4
  20560000    4
  20570000    3
  20580000    3
  20590000    3
  20600000    3
  20610000    4
  20620000    4
  20630000    3
  20640000    5
  20650000    3
  20660000    4
  20670000    3
  20680000    3
  20690000    3
  20700000    3
  20710000    3
  20720000    4
  20730000    3
  20740000    3
  20750000    2
  20760000    3
  20770000    3
  20780000    3
  20790000    3
  20800000    3
  20810000    3
  20820000    3
  20830000    2
  20840000    3
  20850000    3
  20860000    2
  20870000    3
  20880000    3
  20890000    4
  20900000    2
  20910000    3
  20920000    4
  20930000    3
  20940000    2
  20950000    3
  20960000    4
  20970000    3
  20980000    2
  20990000    3
  21000000    4
  21010000    3
  21020000    4
  21030000    4
  21040000    2
  21050000    3
  21060000    3
  21070000    2
  21080000    3
  21090000    2
  21100000    2
  21110000    2
  21120000    3
  21130000    2
  21140000    3
  21150000    3
  21160000    4
  21170000    7
  21180000    3
  21190000    3
  21200000    4
  21210000    4
  21220000    3
  21230000    3
  21240000    3
  21250000    3
  21260000    6
  21270000    3
  21280000    3
  21290000    3
  21300000    5
  21310000    3
  21320000    3
  21330000    5
  21340000    6
  21350000    3
  21360000    3
  21370000    2
  21380000    3
  21390000    3
  21400000    3
  21410000    3
  21420000    4
  21430000    3
  21440000    3
  21450000    4
  21460000    3
  21470000    3
  21480000    4
  21490000    3
  21500000    3
  21510000    4
  21520000    5
  21530000    4
  21540000    2
  21550000    6
  21560000    2
  21570000    4
  21580000    3
  21590000    2
  21600000    3
  21610000    3
  21620000    3
  21630000    3
  21640000    2
  21650000    3
  21660000    3
  21670000    3
  21680000    3
  21690000    2
  21700000    4
  21710000    3
  21720000    3
  21730000    2
  21740000    3
  21750000    3
  21760000    4
  21770000    3
  21780000    4
  21790000    3
  21800000    3
  21810000    3
  21820000    4
  21830000    2
  21840000    2
  21850000    3
  21860000    3
  21870000    5
  21880000    3
  21890000    3
  21900000    7
  21910000    4
  21920000    5
  21930000    3
  21940000    3
  21950000    3
  21960000    3
  21970000    3
  21980000    3
  21990000    3
  22000000    3
  22010000    3
  22020000    4
  22030000    3
  22040000    2
  22050000    4
  22060000    3
  22070000    7
  22080000    4
  22090000    5
  22100000    5
  22110000    4
  22120000    3
  22130000    2
  22140000    3
  22150000    3
  22160000    3
  22170000    4
  22180000    3
  22190000    3
  22200000    3
  22210000    5
  22220000    3
  22230000    3
  22240000    3
  22250000    7
  22260000    4
  22270000    4
  22280000    2
  22290000    3
  22300000    4
  22310000    3
  22320000    3
  22330000    3
  22340000    2
  22350000    2
  22360000    3
  22370000    3
  22380000    4
  22390000    3
  22400000    2
  22410000    5
  22420000    2
  22430000    4
  22440000    3
  22450000    5
  22460000    3
  22470000    4
  22480000    3
  22490000    4
  22500000    3
  22510000    6
  22520000    3
  22530000    2
  22540000    4
  22550000    3
  22560000    6
  22570000    3
  22580000    5
  22590000    3
  22600000    3
  22610000    3
  22620000    4
  22630000    3
  22640000    2
  22650000    2
  22660000    3
  22670000    2
  22680000    2
  22690000    3
  22700000    2
  22710000    3
  22720000    4
  22730000    3
  22740000    3
  22750000    3
  22760000    3
  22770000    5
  22780000    3
  22790000    3
  22800000    3
  22810000    3
  22820000    3
  22830000    2
  22840000    3
  22850000    3
  22860000    3
  22870000    3
  22880000    3
  22890000    3
  22900000    3
  22910000    3
  22920000    4
  22930000    3
  22940000    6
  22950000    3
  22960000    3
  22970000    3
  22980000    6
  22990000    2
  23000000    3
  23010000    3
  23020000    3
  23030000    3
  23040000    2
  23050000    4
  23060000    4
  23070000    2
  23080000    3
  23090000    3
  23100000    2
  23110000    2
  23120000    2
  23130000    3
  23140000    3
  23150000    2
  23160000    3
  23170000    4
  23180000    4
  23190000    3
  23200000    2
  23210000    3
  23220000    3
  23230000    3
  23240000    3
  23250000    3
  23260000    2
  23270000    3
  23280000    3
  23290000    3
  23300000    3
  23310000    3
  23320000    2
  23330000    3
  23340000    3
  23350000    3
  23360000    3
  23370000    2
  23380000    3
  23390000    4
  23400000    3
  23410000    3
  23420000    3
  23430000    4
  23440000    3
  23450000    3
  23460000    4
  23470000    2
  23480000    3
  23490000    3
  23500000    3
  23510000    2
  23520000    2
  23530000    2
  23540000    2
  23550000    3
  23560000    3
  23570000    4
  23580000    3
  23590000    3
  23600000    3
  23610000    2
  23620000    2
  23630000    3
  23640000    3
  23650000    3
  23660000    4
  23670000    4
  23680000    3
  23690000    3
  23700000    3
  23710000    4
  23720000    4
  23730000    2
  23740000    3
  23750000    5
  23760000    3
  23770000    3
  23780000    2
  23790000    3
  23800000    3
  23810000    2
  23820000    4
  23830000    3
  23840000    3
  23850000    3
  23860000    3
  23870000    3
  23880000    4
  23890000    5
  23900000    3
  23910000    3
  23920000    4
  23930000    2
  23940000    3
  23950000    5
  23960000    3
  23970000    3
  23980000    3
  23990000    3
  24000000    2
  24010000    3
  24020000    3
  24030000    3
  24040000    3
  24050000    3
  24060000    2
  24070000    2
  24080000    3
  24090000    5
  24100000    2
  24110000    2
  24120000    2
  24130000    2
  24140000    2
  24150000    3
  24160000    2
  24170000    3
  24180000    3
  24190000    3
  24200000    4
  24210000    4
  24220000    2
  24230000    4
  24240000    3
  24250000    3
  24260000    3
  24270000    5
  24280000    4
  24290000    3
  24300000    3
  24310000    3
  24320000    3
  24330000    3
  24340000    3
  24350000    3
  24360000    3
  24370000    3
  24380000    4
  24390000    4
  24400000    5
  24410000    3
  24420000    4
  24430000    4
  24440000    3
  24450000    3
  24460000    3
  24470000    4
  24480000    4
  24490000    6
  24500000    3
  24510000    3
  24520000    3
  24530000    2
  24540000    2
  24550000    2
  24560000    4
  24570000    5
  24580000    2
  24590000    2
  24600000    3
  24610000    2
  24620000    3
  24630000    3
  24640000    3
  24650000    3
  24660000    3
  24670000    3
  24680000    4
  24690000    3
  24700000    2
  24710000    3
  24720000    3
  24730000    3
  24740000    2
  24750000    4
  24760000    4
  24770000    3
  24780000    3
  24790000    3
  24800000    3
  24810000    2
  24820000    3
  24830000    5
  24840000    7
  24850000    3
  24860000    2
  24870000    4
  24880000    3
  24890000    3
  24900000    3
  24910000    3
  24920000    3
  24930000    3
  24940000    5
  24950000    3
  24960000    2
  24970000    2
  24980000    3
  24990000    8
  25000000   10
  25010000    3
  25020000    3
  25030000    5
  25040000    5
  25050000    3
  25060000    3
  25070000    6
  25080000    6
  25090000    4
  25100000    2
  25110000    3
  25120000    3
  25130000    3
  25140000    3
  25150000    3
  25160000    3
  25170000    3
  25180000    3
  25190000    3
  25200000    3
  25210000    2
  25220000    3
  25230000    3
  25240000    3
  25250000    3
  25260000    4
  25270000    2
  25280000    3
  25290000    3
  25300000    3
  25310000    3
  25320000    3
  25330000    3
  25340000    3
  25350000    4
  25360000    3
  25370000    3
  25380000    3
  25390000    3
  25400000    3
  25410000    3
  25420000    3
  25430000    3
  25440000    3
  25450000    3
  25460000    3
  25470000    3
  25480000    3
  25490000    4
  25500000    3
  25510000    3
  25520000    5
  25530000    3
  25540000    3
  25550000    3
  25560000    2
  25570000    3
  25580000    3
  25590000    2
  25600000    3
  25610000    3
  25620000    3
  25630000    3
  25640000    2
  25650000    3
  25660000    2
  25670000    4
  25680000    4
  25690000    3
  25700000    3
  25710000    3
  25720000    4
  25730000    4
  25740000    4
  25750000    2
  25760000    3
  25770000    3
  25780000    3
  25790000    3
  25800000    4
  25810000    3
  25820000    3
  25830000    2
  25840000    3
  25850000    4
  25860000    3
  25870000    3
  25880000    3
  25890000    4
  25900000    3
  25910000    4
  25920000    8
  25930000    3
  25940000    6
  25950000    4
  25960000    3
  25970000    4
  25980000    4
  25990000    4
  26000000    6
  26010000    4
  26020000    4
  26030000    4
  26040000    8
  26050000    3
  26060000    3
  26070000    3
  26080000    2
  26090000    3
  26100000    2
  26110000    2
  26120000    2
  26130000    3
  26140000    3
  26150000    3
  26160000    3
  26170000    4
  26180000    2
  26190000    2
  26200000    2
  26210000    4
  26220000    3
  26230000    3
  26240000    2
  26250000    5
  26260000    4
  26270000    4
  26280000    4
  26290000    3
  26300000    3
  26310000    3
  26320000    3
  26330000    3
  26340000    4
  26350000    3
  26360000    3
  26370000    2
  26380000    3
  26390000    3
  26400000    2
  26410000    3
  26420000    4
  26430000    3
  26440000    2
  26450000    4
  26460000    2
  26470000    4
  26480000    3
  26490000    2
  26500000    2
  26510000    2
  26520000    3
  26530000    3
  26540000    7
  26550000    3
  26560000   10
  26570000    4
  26580000    5
  26590000    6
  26600000    4
  26610000    3
  26620000    3
  26630000    6
  26640000    2
  26650000    3
  26660000    5
  26670000    8
  26680000    4
  26690000    3
  26700000    7
  26710000    9
  26720000    3
  26730000    3
  26740000    4
  26750000    4
  26760000    2
  26770000    5
  26780000    3
  26790000    2
  26800000    4
  26810000    3
  26820000    6
  26830000    2
  26840000    3
  26850000    2
  26860000    3
  26870000    5
  26880000    4
  26890000    4
  26900000    3
  26910000    2
  26920000    2
  26930000    3
  26940000    3
  26950000    2
  26960000    3
  26970000    5
  26980000    3
  26990000    3
  27000000    4
  27010000    3
  27020000    2
  27030000    4
  27040000    5
  27050000    2
  27060000    3
  27070000    4
  27080000    3
  27090000    3
  27100000    4
  27110000    6
  27120000    3
  27130000    2
  27140000    5
  27150000    3
  27160000    3
  27170000    3
  27180000    2
  27190000    3
  27200000    3
  27210000    5
  27220000    3
  27230000    2
  27240000    3
  27250000    3
  27260000    3
  27270000    4
  27280000    7
  27290000    3
  27300000    4
  27310000    3
  27320000    3
  27330000    3
  27340000    3
  27350000    3
  27360000    3
  27370000    4
  27380000    3
  27390000    4
  27400000    2
  27410000    3
  27420000    3
  27430000    3
  27440000    3
  27450000    2
  27460000    2
  27470000    3
  27480000    2
  27490000    3
  27500000    2
  27510000    3
  27520000    3
  27530000    4
  27540000    3
  27550000    3
  27560000    2
  27570000    3
  27580000    2
  27590000    4
  27600000    3
  27610000    3
  27620000    3
  27630000    3
  27640000    4
  27650000    7
  27660000    3
  27670000    4
  27680000    3
  27690000    3
  27700000    3
  27710000    3
  27720000    3
  27730000    7
  27740000    3
  27750000    3
  27760000    4
  27770000    3
  27780000    3
  27790000    3
  27800000    3
  27810000    3
  27820000    3
  27830000    2
  27840000    3
  27850000    2
  27860000    4
  27870000   10
  27880000    7
  27890000    6
  27900000   11
  27910000    2
  27920000    4
  27930000    3
  27940000    3
  27950000    2
  27960000    3
  27970000    2
  27980000    3
  27990000    3
  28000000    2
  28010000    3
  28020000    4
  28030000    3
  28040000    3
  28050000    2
  28060000    3
  28070000    3
  28080000    3
  28090000    4
  28100000    2
  28110000    3
  28120000    4
  28130000    4
  28140000    2
  28150000    3
  28160000    3
  28170000    3
  28180000    3
  28190000    4
  28200000    3
  28210000    3
  28220000    4
  28230000    4
  28240000    3
  28250000    3
  28260000    3
  28270000    4
  28280000    4
  28290000    5
  28300000    4
  28310000    3
  28320000    3
  28330000    3
  28340000    2
  28350000    3
  28360000    3
  28370000    5
  28380000    3
  28390000    3
  28400000    3
  28410000    3
  28420000    3
  28430000    5
  28440000    2
  28450000    4
  28460000    2
  28470000    2
  28480000    3
  28490000    3
  28500000    2
  28510000    2
  28520000    3
  28530000    3
  28540000    3
  28550000    3
  28560000    3
  28570000    3
  28580000    3
  28590000    3
  28600000    5
  28610000    4
  28620000    4
  28630000    3
  28640000    5
  28650000    2
  28660000    3
  28670000    2
  28680000    2
  28690000    4
  28700000    3
  28710000    5
  28720000    2
  28730000    2
  28740000    3
  28750000    3
  28760000    3
  28770000    3
  28780000    2
  28790000    2
  28800000    3
  28810000    3
  28820000    4
  28830000    3
  28840000    4
  28850000    3
  28860000    2
  28870000    4
  28880000    5
  28890000    4
  28900000    3
  28910000    3
  28920000    3
  28930000    6
  28940000    4
  28950000    5
  28960000    3
  28970000    3
  28980000    3
  28990000    3
  29000000    3
  29010000    2
  29020000    3
  29030000    6
  29040000    6
  29050000    6
  29060000    4
  29070000    3
  29080000    4
  29090000    3
  29100000    3
  29110000    4
  29120000    4
  29130000    3
  29140000    2
  29150000    3
  29160000    3
  29170000    3
  29180000    3
  29190000    3
  29200000    4
  29210000    4
  29220000   10
  29230000    3
  29240000    3
  29250000    8
  29260000    6
  29270000    3
  29280000    2
  29290000    3
  29300000    6
  29310000    5
  29320000    3
  29330000    2
  29340000    4
  29350000    7
  29360000    3
  29370000    3
  29380000    3
  29390000    5
  29400000    3
  29410000    3
  29420000    2
  29430000    5
  29440000    3
  29450000    3
  29460000    3
  29470000    4
  29480000    3
  29490000    3
  29500000    3
  29510000    4
  29520000    5
  29530000    3
  29540000    5
  29550000    3
  29560000    4
  29570000    3
  29580000    2
  29590000    4
  29600000    7
  29610000    3
  29620000    2
  29630000    3
  29640000    3
  29650000    3
  29660000    2
  29670000    2
  29680000    3
  29690000    3
  29700000    3
  29710000    3
  29720000    4
  29730000    2
  29740000    2
  29750000    8
  29760000    2
  29770000    3
  29780000    2
  29790000    3
  29800000    3
  29810000    3
  29820000    5
  29830000    3
  29840000    4
  29850000    3
  29860000    6
  29870000    4
  29880000    3
  29890000    2
  29900000    3
  29910000    2
  29920000    2
  29930000    3
  29940000    3
  29950000    2
  29960000    3
  29970000    3
  29980000    3
  29990000    3
  30000000    2
  30010000    3
  30020000    3
  30030000    3
  30040000    3
  30050000    4
  30060000    3
  30070000    3
  30080000    2
  30090000    3
  30100000    2
  30110000    4
  30120000    3
  30130000    3
  30140000    4
  30150000    3
  30160000    2
  30170000    6
  30180000    5
  30190000    3
  30200000    3
  30210000    3
  30220000    3
  30230000    4
  30240000    4
  30250000    4
  30260000    2
  30270000    5
  30280000    4
  30290000    3
  30300000    6
  30310000    3
  30320000    3
  30330000    3
  30340000    4
  30350000    4
  30360000   10
  30370000    6
  30380000    4
  30390000    5
  30400000   11
  30410000   10
  30420000    6
  30430000    2
  30440000    4
  30450000    4
  30460000    3
  30470000    3
  30480000    2
  30490000    3
  30500000    3
  30510000    2
  30520000    3
  30530000    4
  30540000    3
  30550000    7
  30560000    3
  30570000    5
  30580000    3
  30590000    3
  30600000    4
  30610000    3
  30620000    4
  30630000    3
  30640000    4
  30650000    3
  30660000    3
  30670000    2
  30680000    2
  30690000    3
  30700000    4
  30710000    4
  30720000    3
  30730000    4
  30740000    3
  30750000    3
  30760000    3
  30770000    3
  30780000    3
  30790000    3
  30800000    3
  30810000    2
  30820000    3
  30830000    3
  30840000    3
  30850000    2
  30860000    2
  30870000    3
  30880000    3
  30890000    3
  30900000    2
  30910000    3
  30920000    3
  30930000    3
  30940000    3
  30950000    3
  30960000    3
  30970000    4
  30980000    3
  30990000    4
  31000000    3
  31010000    3
  31020000    2
  31030000    4
  31040000    3
  31050000    2
  31060000    3
  31070000    3
  31080000    2
  31090000    3
  31100000    3
  31110000    2
  31120000    3
  31130000    3
  31140000    4
  31150000    4
  31160000    4
  31170000    5
  31180000    3
  31190000    8
  31200000    4
  31210000    4
  31220000    2
  31230000    5
  31240000    3
  31250000    3
  31260000    4
  31270000    5
  31280000    3
  31290000    3
  31300000    5
  31310000    4
  31320000    2
  31330000    6
  31340000    2
  31350000    5
  31360000    2
  31370000    3
  31380000    3
  31390000    3
  31400000    2
  31410000    3
  31420000    3
  31430000    3
  31440000    3
  31450000    3
  31460000    2
  31470000    3
  31480000    3
  31490000    3
  31500000    3
  31510000    2
  31520000    3
  31530000    3
  31540000    5
  31550000    5
  31560000    4
  31570000    3
  31580000    3
  31590000    4
  31600000    3
  31610000    3
  31620000    4
  31630000    4
  31640000    3
  31650000    3
  31660000    3
  31670000    4
  31680000    4
  31690000    2
  31700000    8
  31710000    2
  31720000    3
  31730000    4
  31740000    4
  31750000    3
  31760000    3
  31770000    4
  31780000    4
  31790000    3
  31800000    3
  31810000    3
  31820000    4
  31830000    3
  31840000    3
  31850000    4
  31860000    3
  31870000    3
  31880000    3
  31890000    3
  31900000    3
  31910000    6
  31920000    3
  31930000    4
  31940000    2
  31950000    4
  31960000    2
  31970000    3
  31980000    3
  31990000    4
  32000000    3
  32010000    3
  32020000    2
  32030000    2
  32040000    2
  32050000    3
  32060000    3
  32070000    2
  32080000    4
  32090000    3
  32100000    2
  32110000    2
  32120000    4
  32130000    4
  32140000    2
  32150000    4
  32160000    3
  32170000    5
  32180000    7
  32190000    3
  32200000    8
  32210000    5
  32220000    5
  32230000    2
  32240000    3
  32250000    3
  32260000    6
  32270000    7
  32280000    2
  32290000    3
  32300000    3
  32310000    4
  32320000    4
  32330000    3
  32340000    4
  32350000    4
  32360000    3
  32370000    3
  32380000    2
  32390000    4
  32400000    3
  32410000    4
  32420000    3
  32430000    3
  32440000    3
  32450000    4
  32460000    4
  32470000    7
  32480000    5
  32490000    3
  32500000    2
  32510000    5
  32520000    4
  32530000    3
  32540000    2
  32550000    3
  32560000    3
  32570000    3
  32580000    4
  32590000    3
  32600000    3
  32610000    2
  32620000    2
  32630000    3
  32640000    3
  32650000    4
  32660000    3
  32670000    3
  32680000    2
  32690000    3
  32700000    3
  32710000    3
  32720000    4
  32730000    3
  32740000    5
  32750000    4
  32760000    6
  32770000   10
  32780000    2
  32790000    5
  32800000    3
  32810000    4
  32820000    3
  32830000    3
  32840000    4
  32850000    4
  32860000    4
  32870000    3
  32880000    2
  32890000    3
  32900000    8
  32910000    3
  32920000    4
  32930000    3
  32940000    5
  32950000    3
  32960000    4
  32970000    2
  32980000    3
  32990000    2
  33000000    3
  33010000    3
  33020000    3
  33030000    3
  33040000    4
  33050000    3
  33060000    3
  33070000   10
  33080000    3
  33090000    2
  33100000    7
  33110000    4
  33120000    3
  33130000    4
  33140000    2
  33150000    3
  33160000    3
  33170000    4
  33180000    2
  33190000    3
  33200000    2
  33210000    4
  33220000    4
  33230000    5
  33240000    5
  33250000    3
  33260000    3
  33270000    5
  33280000    2
  33290000    3
  33300000    4
  33310000    3
  33320000    3
  33330000    5
  33340000    5
  33350000    3
  33360000    2
  33370000    5
  33380000    7
  33390000    2
  33400000    2
  33410000    4
  33420000    3
  33430000    4
  33440000    4
  33450000    3
  33460000    4
  33470000    3
  33480000    5
  33490000    4
  33500000    3
  33510000    3
  33520000    3
  33530000    3
  33540000    4
  33550000    2
  33560000    3
  33570000    3
  33580000    3
  33590000    3
  33600000    2
  33610000    3
  33620000    3
  33630000    2
  33640000    3
  33650000    3
  33660000    2
  33670000    3
  33680000    3
  33690000    2
  33700000    2
  33710000    3
  33720000    4
  33730000    3
  33740000    4
  33750000    3
  33760000    3
  33770000    3
  33780000    3
  33790000    3
  33800000    3
  33810000    4
  33820000    3
  33830000    2
  33840000    4
  33850000    3
  33860000    3
  33870000    3
  33880000    2
  33890000    3
  33900000    3
  33910000    4
  33920000    3
  33930000    3
  33940000    3
  33950000    6
  33960000    3
  33970000    3
  33980000    5
  33990000    3
  34000000    3
  34010000    2
  34020000    4
  34030000    5
  34040000    3
  34050000    2
  34060000    3
  34070000    3
  34080000    3
  34090000    2
  34100000    3
  34110000    3
  34120000    3
  34130000    3
  34140000    3
  34150000    2
  34160000    2
  34170000    3
  34180000    3
  34190000    3
  34200000    3
  34210000    2
  34220000    3
  34230000    3
  34240000    4
  34250000    2
  34260000    3
  34270000    3
  34280000    3
  34290000    5
  34300000    2
  34310000    3
  34320000    5
  34330000    6
  34340000    4
  34350000    3
  34360000    4
  34370000    3
  34380000    3
  34390000    2
  34400000    3
  34410000    3
  34420000    3
  34430000    5
  34440000    3
  34450000    3
  34460000    3
  34470000    3
  34480000    3
  34490000    3
  34500000    4
  34510000    2
  34520000    3
  34530000    3
  34540000    3
  34550000    4
  34560000    3
  34570000    2
  34580000    3
  34590000    3
  34600000    3
  34610000    3
  34620000    3
  34630000    3
  34640000    3
  34650000    4
  34660000    2
  34670000    3
  34680000    4
  34690000    4
  34700000    2
  34710000    2
  34720000    3
  34730000    3
  34740000    3
  34750000    2
  34760000    4
  34770000    2
  34780000    3
  34790000    3
  34800000    3
  34810000    3
  34820000    3
  34830000    4
  34840000    4
  34850000    9
  34860000    3
  34870000    2
  34880000    3
  34890000    2
  34900000    2
  34910000    3
  34920000    3
  34930000    4
  34940000    3
  34950000    3
  34960000    4
  34970000    4
  34980000    5
  34990000    3
  35000000    3
  35010000    3
  35020000    3
  35030000    3
  35040000    3
  35050000    3
  35060000    4
  35070000    5
  35080000    3
  35090000    4
  35100000    4
  35110000    4
  35120000    5
  35130000    3
  35140000    3
  35150000    3
  35160000    4
  35170000    3
  35180000    2
  35190000    3
  35200000    3
  35210000    2
  35220000    3
  35230000    3
  35240000    3
  35250000    3
  35260000    3
  35270000    2
  35280000    3
  35290000    3
  35300000    5
  35310000    3
  35320000    3
  35330000    4
  35340000    3
  35350000    5
  35360000    3
  35370000    3
  35380000    3
  35390000    3
  35400000    2
  35410000    3
  35420000    3
  35430000    3
  35440000    2
  35450000    3
  35460000    2
  35470000    4
  35480000    4
  35490000    3
  35500000    3
  35510000    3
  35520000    2
  35530000    3
  35540000    3
  35550000    4
  35560000    2
  35570000    4
  35580000    4
  35590000    4
  35600000    2
  35610000    4
  35620000    4
  35630000    3
  35640000    5
  35650000    3
  35660000    3
  35670000    4
  35680000    3
  35690000    5
  35700000    2
  35710000    2
  35720000    5
  35730000    3
  35740000    2
  35750000    4
  35760000    3
  35770000    3
  35780000    3
  35790000    3
  35800000    3
  35810000    2
  35820000    3
  35830000    5
  35840000    3
  35850000    4
  35860000    3
  35870000    8
  35880000    3
  35890000    3
  35900000    4
  35910000    3
  35920000    3
  35930000    4
  35940000    3
  35950000    4
  35960000    4
  35970000    3
  35980000    3
  35990000    4
  36000000    4
  36010000    6
  36020000    5
  36030000    3
  36040000    3
  36050000    3
  36060000    2
  36070000    3
  36080000    3
  36090000    3
  36100000    3
  36110000    3
  36120000    3
  36130000    3
  36140000    3
  36150000    2
  36160000    4
  36170000    4
  36180000    3
  36190000    2
  36200000    4
  36210000    3
  36220000    3
  36230000    3
  36240000    3
  36250000    3
  36260000    3
  36270000    6
  36280000    3
  36290000    3
  36300000    3
  36310000    3
  36320000    3
  36330000    4
  36340000    3
  36350000    4
  36360000    3
  36370000    4
  36380000    4
  36390000    2
  36400000    3
  36410000    3
  36420000    5
  36430000    3
  36440000    3
  36450000    3
  36460000    5
  36470000    6
  36480000    4
  36490000    4
  36500000    8
  36510000    7
  36520000    3
  36530000    4
  36540000    6
  36550000    4
  36560000    5
  36570000    5
  36580000    3
  36590000    4
  36600000    7
  36610000    4
  36620000    2
  36630000    3
  36640000    3
  36650000    3
  36660000    3
  36670000    2
  36680000    3
  36690000    3
  36700000    3
  36710000    2
  36720000    2
  36730000    4
  36740000    4
  36750000    3
  36760000    2
  36770000    8
  36780000    7
  36790000    6
  36800000    7
  36810000    3
  36820000    3
  36830000    3
  36840000    3
  36850000    3
  36860000    3
  36870000    3
  36880000    3
  36890000    3
  36900000    3
  36910000    3
  36920000    5
  36930000    6
  36940000    3
  36950000    5
  36960000    3
  36970000    3
  36980000    3
  36990000    3
  37000000    2
  37010000    3
  37020000    3
  37030000    3
  37040000    3
  37050000    3
  37060000    8
  37070000    5
  37080000    2
  37090000    3
  37100000    3
  37110000    3
  37120000    2
  37130000    4
  37140000    2
  37150000    7
  37160000    4
  37170000    3
  37180000    3
  37190000    3
  37200000    3
  37210000    3
  37220000    2
  37230000    7
  37240000    4
  37250000    3
  37260000    3
  37270000    2
  37280000    3
  37290000    5
  37300000    3
  37310000    3
  37320000    3
  37330000    3
  37340000    5
  37350000    4
  37360000    3
  37370000    4
  37380000    3
  37390000    2
  37400000    3
  37410000    3
  37420000    3
  37430000    4
  37440000    3
  37450000    2
  37460000    5
  37470000    3
  37480000    3
  37490000    3
  37500000    3
  37510000    4
  37520000    4
  37530000    2
  37540000    3
  37550000    4
  37560000    3
  37570000    3
  37580000    3
  37590000    4
  37600000    3
  37610000    3
  37620000    2
  37630000    3
  37640000    3
  37650000    3
  37660000    4
  37670000    3
  37680000    3
  37690000    3
  37700000    6
  37710000    6
  37720000    3
  37730000    3
  37740000    2
  37750000    5
  37760000    3
  37770000    2
  37780000    2
  37790000    3
  37800000    3
  37810000    2
  37820000    4
  37830000    4
  37840000    3
  37850000    3
  37860000    3
  37870000    3
  37880000    3
  37890000    5
  37900000    4
  37910000    3
  37920000    4
  37930000    4
  37940000    3
  37950000    3
  37960000    4
  37970000    4
  37980000    3
  37990000    3
  38000000    3
  38010000    4
  38020000    5
  38030000    2
  38040000    2
  38050000    3
  38060000    3
  38070000    2
  38080000    2
  38090000    4
  38100000    2
  38110000    5
  38120000    3
  38130000    4
  38140000    3
  38150000    4
  38160000    3
  38170000    2
  38180000    2
  38190000    3
  38200000    3
  38210000    3
  38220000    3
  38230000    3
  38240000    3
  38250000    3
  38260000    4
  38270000    4
  38280000    3
  38290000    3
  38300000    3
  38310000    3
  38320000    3
  38330000    5
  38340000    3
  38350000    3
  38360000    4
  38370000    3
  38380000    3
  38390000    3
  38400000    3
  38410000    2
  38420000    3
  38430000    4
  38440000    3
  38450000    3
  38460000    2
  38470000    5
  38480000    2
  38490000    4
  38500000    3
  38510000    5
  38520000    2
  38530000    6
  38540000    3
  38550000    3
  38560000    3
  38570000    4
  38580000    5
  38590000    4
  38600000    4
  38610000    5
  38620000    4
  38630000    4
  38640000    3
  38650000    2
  38660000    3
  38670000    3
  38680000    3
  38690000    2
  38700000    4
  38710000    3
  38720000    3
  38730000    2
  38740000    3
  38750000    2
  38760000    4
  38770000    4
  38780000    3
  38790000    5
  38800000    2
  38810000    5
  38820000    3
  38830000    7
  38840000    3
  38850000    3
  38860000    2
  38870000    5
  38880000    4
  38890000    5
  38900000    2
  38910000    4
  38920000    2
  38930000    3
  38940000    3
  38950000    3
  38960000    2
  38970000    4
  38980000    5
  38990000    3
  39000000    3
  39010000    3
  39020000    4
  39030000    4
  39040000    4
  39050000    5
  39060000    5
  39070000    6
  39080000    3
  39090000    5
  39100000    3
  39110000    4
  39120000    3
  39130000    3
  39140000    3
  39150000    2
  39160000    3
  39170000    7
  39180000    2
  39190000    3
  39200000    5
  39210000    5
  39220000    3
  39230000    3
  39240000    3
  39250000    3
  39260000    3
  39270000    7
  39280000    4
  39290000    4
  39300000    2
  39310000    6
  39320000    3
  39330000    4
  39340000    3
  39350000    3
  39360000    4
  39370000    4
  39380000    3
  39390000    3
  39400000    3
  39410000    5
  39420000    2
  39430000    3
  39440000    2
  39450000    3
  39460000    2
  39470000    3
  39480000    3
  39490000    2
  39500000    3
  39510000    3
  39520000    2
  39530000    5
  39540000    2
  39550000    4
  39560000    2
  39570000    3
  39580000    3
  39590000    2
  39600000    2
  39610000    3
  39620000    4
  39630000    4
  39640000    4
  39650000    7
  39660000    3
  39670000    5
  39680000    4
  39690000    6
  39700000    6
  39710000    4
  39720000    6
  39730000    4
  39740000    3
  39750000    4
  39760000    3
  39770000    3
  39780000    4
  39790000    4
  39800000    3
  39810000    3
  39820000    2
  39830000    2
  39840000    3
  39850000    3
  39860000    3
  39870000    4
  39880000    3
  39890000    3
  39900000    4
  39910000    4
  39920000    3
  39930000    4
  39940000    3
  39950000    3
  39960000    3
  39970000    3
  39980000    4
  39990000    4
  40000000    2
  40000000    2
  40010000    4
  40020000    5
  40030000    2
  40040000    4
  40050000    3
  40060000    2
  40070000    3
  40080000    6
  40090000    3
  40100000    4
  40110000    2
  40120000    2
  40130000    3
  40140000    4
  40150000    3
  40160000    3
  40170000    3
  40180000    3
  40190000    3
  40200000    3
  40210000    7
  40220000    4
  40230000    5
  40240000    3
  40250000    3
  40260000    4
  40270000    3
  40280000    3
  40290000    3
  40300000    3
  40310000    3
  40320000    3
  40330000    4
  40340000    3
  40350000    3
  40360000    2
  40370000    3
  40380000    4
  40390000    2
  40400000    5
  40410000    3
  40420000    2
  40430000    4
  40440000    3
  40450000    3
  40460000    7
  40470000    3
  40480000    4
  40490000    3
  40500000    3
  40510000    3
  40520000    5
  40530000    5
  40540000    3
  40550000    3
  40560000    3
  40570000    4
  40580000    4
  40590000    2
  40600000    3
  40610000    3
  40620000    4
  40630000    3
  40640000    4
  40650000    5
  40660000    3
  40670000    5
  40680000    4
  40690000    5
  40700000    3
  40710000    2
  40720000    2
  40730000    3
  40740000    3
  40750000    8
  40760000    3
  40770000    2
  40780000    4
  40790000    2
  40800000    2
  40810000    3
  40820000    3
  40830000    3
  40840000    3
  40850000    3
  40860000    4
  40870000    3
  40880000    3
  40890000    4
  40900000    3
  40910000    3
  40920000    2
  40930000    3
  40940000    3
  40950000    3
  40960000    3
  40970000    2
  40980000    3
  40990000    2
  41000000    2
  41010000    3
  41020000    3
  41030000    2
  41040000    2
  41050000    3
  41060000    3
  41070000    2
  41080000    4
  41090000    4
  41100000    3
  41110000    3
  41120000    3
  41130000    3
  41140000    5
  41150000    3
  41160000    2
  41170000    2
  41180000    6
  41190000    4
  41200000    4
  41210000    2
  41220000    2
  41230000    3
  41240000    5
  41250000    7
  41260000    2
  41270000    5
  41280000    4
  41290000    4
  41300000    3
  41310000    3
  41320000    3
  41330000    4
  41340000    6
  41350000    2
  41360000    2
  41370000    3
  41380000    3
  41390000    3
  41400000    3
  41410000    3
  41420000    3
  41430000    3
  41440000    3
  41450000    2
  41460000    5
  41470000    4
  41480000    2
  41490000    2
  41500000    3
  41510000    4
  41520000    2
  41530000    3
  41540000    3
  41550000    6
  41560000    3
  41570000    3
  41580000    3
  41590000    3
  41600000    3
  41610000    3
  41620000    3
  41630000    5
  41640000    3
  41650000    3
  41660000    3
  41670000    2
  41680000    5
  41690000    4
  41700000    3
  41710000    3
  41720000    3
  41730000    2
  41740000    3
  41750000   11
  41760000    4
  41770000    3
  41780000    3
  41790000    3
  41800000    4
  41810000    5
  41820000    3
  41830000    3
  41840000    3
  41850000    2
  41860000    4
  41870000    3
  41880000    2
  41890000    3
  41900000    4
  41910000    3
  41920000    5
  41930000    3
  41940000    4
  41950000    2
  41960000    3
  41970000    3
  41980000    3
  41990000    3
  42000000    3
  42010000    2
  42020000    3
  42030000    3
  42040000    2
  42050000    4
  42060000    3
  42070000    4
  42080000    3
  42090000    4
  42100000    3
  42110000    4
  42120000    3
  42130000    2
  42140000    3
  42150000    4
  42160000    3
  42170000    3
  42180000    3
  42190000    3
  42200000    3
  42210000    2
  42220000    3
  42230000    6
  42240000    3
  42250000    4
  42260000    3
  42270000    3
  42280000    2
  42290000    3
  42300000    4
  42310000    3
  42320000    3
  42330000    3
  42340000    3
  42350000    3
  42360000    3
  42370000    4
  42380000    3
  42390000    3
  42400000    3
  42410000    2
  42420000    3
  42430000    2
  42440000    3
  42450000    2
  42460000    2
  42470000    3
  42480000    3
  42490000    3
  42500000    3
  42510000    3
  42520000    3
  42530000    3
  42540000    2
  42550000    3
  42560000    3
  42570000    3
  42580000    3
  42590000    3
  42600000    3
  42610000    6
  42620000    5
  42630000    4
  42640000    3
  42650000    4
  42660000    3
  42670000    3
  42680000    4
  42690000    3
  42700000    4
  42710000    3
  42720000    4
  42730000    3
  42740000    4
  42750000    2
  42760000    8
  42770000    4
  42780000    4
  42790000    3
  42800000    5
  42810000    3
  42820000    5
  42830000    2
  42840000    3
  42850000    4
  42860000    2
  42870000    3
  42880000    3
  42890000    3
  42900000    2
  42910000    5
  42920000    4
  42930000    2
  42940000    3
  42950000    6
  42960000    3
  42970000    3
  42980000    3
  42990000    2
  43000000    3
  43010000    3
  43020000    3
  43030000    2
  43040000    3
  43050000    3
  43060000    3
  43070000    3
  43080000    4
  43090000    3
  43100000    4
  43110000    3
  43120000    3
  43130000    3
  43140000    5
  43150000    4
  43160000    2
  43170000    3
  43180000    5
  43190000    2
  43200000    2
  43210000    5
  43220000    3
  43230000    4
  43240000    4
  43250000    4
  43260000   11
  43270000    2
  43280000    4
  43290000    2
  43300000    2
  43310000    4
  43320000    3
  43330000    2
  43340000    6
  43350000    4
  43360000    4
  43370000    3
  43380000    5
  43390000    3
  43400000    4
  43410000    3
  43420000    3
  43430000    4
  43440000    3
  43450000    3
  43460000    5
  43470000    2
  43480000    5
  43490000    6
  43500000    3
  43510000    5
  43520000    3
  43530000    5
  43540000    6
  43550000    4
  43560000    5
  43570000    2
  43580000    3
  43590000    5
  43600000    8
  43610000    3
  43620000    3
  43630000    3
  43640000    3
  43650000    3
  43660000    2
  43670000    3
  43680000    3
  43690000    3
  43700000    3
  43710000    3
  43720000    3
  43730000    3
  43740000    4
  43750000    2
  43760000    6
  43770000    4
  43780000    4
  43790000    2
  43800000    4
  43810000    4
  43820000    3
  43830000    5
  43840000    3
  43850000    2
  43860000    3
  43870000    2
  43880000    2
  43890000    3
  43900000    4
  43910000    3
  43920000    3
  43930000    5
  43940000    5
  43950000    4
  43960000    3
  43970000    3
  43980000    2
  43990000    2
  44000000    5
  44010000    3
  44020000    3
  44030000    3
  44040000    3
  44050000    3
  44060000    5
  44070000    5
  44080000    3
  44090000    5
  44100000    3
  44110000    2
  44120000    4
  44130000    2
  44140000    3
  44150000    4
  44160000    3
  44170000    3
  44180000    5
  44190000    3
  44200000    5
  44210000    4
  44220000    4
  44230000    2
  44240000    4
  44250000    3
  44260000    3
  44270000    4
  44280000    4
  44290000    4
  44300000    4
  44310000    2
  44320000    2
  44330000    4
  44340000    4
  44350000    4
  44360000    5
  44370000    4
  44380000    3
  44390000    4
  44400000    2
  44410000    3
  44420000    2
  44430000    3
  44440000    3
  44450000    3
  44460000    4
  44470000    7
  44480000    3
  44490000    3
  44500000    4
  44510000    3
  44520000    4
  44530000    2
  44540000    3
  44550000    2
  44560000    3
  44570000    6
  44580000    3
  44590000    3
  44600000    3
  44610000    3
  44620000    3
  44630000    6
  44640000    3
  44650000    2
  44660000    3
  44670000    2
  44680000    3
  44690000    6
  44700000    3
  44710000    3
  44720000    3
  44730000    4
  44740000    3
  44750000    3
  44760000    2
  44770000    4
  44780000    3
  44790000    3
  44800000    3
  44810000    3
  44820000    5
  44830000    5
  44840000    5
  44850000    4
  44860000    2
  44870000    3
  44880000    5
  44890000    3
  44900000    3
  44910000    3
  44920000    3
  44930000    4
  44940000    3
  44950000    4
  44960000    3
  44970000    4
  44980000    3
  44990000    5
  45000000    3
  45010000    3
  45020000    2
  45030000    3
  45040000    3
  45050000    3
  45060000    2
  45070000    3
  45080000    4
  45090000    5
  45100000    2
  45110000    3
  45120000    3
  45130000    5
  45140000    3
  45150000    3
  45160000    5
  45170000    4
  45180000    3
  45190000    5
  45200000    3
  45210000    3
  45220000    4
  45230000    3
  45240000    3
  45250000    2
  45260000    4
  45270000    3
  45280000    3
  45290000    3
  45300000    5
  45310000    9
  45320000    3
  45330000    3
  45340000    4
  45350000    6
  45360000    3
  45370000    2
  45380000    3
  45390000    3
  45400000    2
  45410000    3
  45420000    3
  45430000    4
  45440000    2
  45450000    2
  45460000    3
  45470000    3
  45480000    6
  45490000    5
  45500000    6
  45510000    3
  45520000   11
  45530000    3
  45540000    6
  45550000    3
  45560000    3
  45570000    4
  45580000    3
  45590000    7
  45600000    3
  45610000    3
  45620000    2
  45630000    4
  45640000    5
  45650000    4
  45660000    3
  45670000    3
  45680000    4
  45690000    2
  45700000    3
  45710000    2
  45720000    4
  45730000    7
  45740000    4
  45750000    4
  45760000    3
  45770000    3
  45780000    3
  45790000    3
  45800000    3
  45810000    3
  45820000    3
  45830000    3
  45840000    4
  45850000    3
  45860000    3
  45870000    3
  45880000    4
  45890000    3
  45900000    2
  45910000    3
  45920000    3
  45930000    3
  45940000    3
  45950000    3
  45960000    3
  45970000    3
  45980000    3
  45990000    2
  46000000    3
  46010000    4
  46020000    3
  46030000    3
  46040000    4
  46050000    3
  46060000    3
  46070000    3
  46080000    4
  46090000    2
  46100000    3
  46110000    2
  46120000    3
  46130000    3
  46140000    2
  46150000    4
  46160000    2
  46170000    3
  46180000    3
  46190000    3
  46200000    3
  46210000    4
  46220000    3
  46230000    3
  46240000    4
  46250000    3
  46260000    3
  46270000    3
  46280000    3
  46290000    5
  46300000    3
  46310000    2
  46320000    4
  46330000    4
  46340000    3
  46350000    2
  46360000    3
  46370000    3
  46380000    3
  46390000    3
  46400000    3
  46410000    4
  46420000    2
  46430000    4
  46440000    3
  46450000    3
  46460000    3
  46470000    3
  46480000    2
  46490000    3
  46500000    2
  46510000    2
  46520000    4
  46530000    3
  46540000    3
  46550000    3
  46560000    2
  46570000   10
  46580000    5
  46590000    5
  46600000    3
  46610000    7
  46620000    4
  46630000    3
  46640000    3
  46650000    3
  46660000    5
  46670000    3
  46680000    3
  46690000    4
  46700000    6
  46710000    3
  46720000    3
  46730000    3
  46740000    2
  46750000    3
  46760000    3
  46770000    3
  46780000    7
  46790000    4
  46800000    4
  46810000    3
  46820000    3
  46830000    8
  46840000    3
  46850000    3
  46860000    3
  46870000    2
  46880000    5
  46890000    5
  46900000    4
  46910000    4
  46920000    4
  46930000    4
  46940000    3
  46950000    3
  46960000    3
  46970000    2
  46980000    3
  46990000    3
  47000000    3
  47010000    3
  47020000    3
  47030000    4
  47040000    3
  47050000    4
  47060000    3
  47070000    3
  47080000    3
  47090000    3
  47100000    3
  47110000    4
  47120000    2
  47130000    3
  47140000    3
  47150000    4
  47160000    4
  47170000    2
  47180000    2
  47190000    3
  47200000    3
  47210000    2
  47220000    3
  47230000    2
  47240000    4
  47250000    5
  47260000    5
  47270000    4
  47280000    3
  47290000    3
  47300000    3
  47310000    3
  47320000    2
  47330000    3
  47340000    3
  47350000    4
  47360000    2
  47370000    3
  47380000    5
  47390000    3
  47400000    2
  47410000    3
  47420000    3
  47430000    3
  47440000    5
  47450000    3
  47460000    4
  47470000    5
  47480000    3
  47490000    3
  47500000    3
  47510000    3
  47520000    3
  47530000    3
  47540000    3
  47550000    3
  47560000    3
  47570000    4
  47580000    9
  47590000    3
  47600000    2
  47610000    4
  47620000    3
  47630000    7
  47640000    3
  47650000    4
  47660000    3
  47670000    3
  47680000    3
  47690000    4
  47700000    4
  47710000    5
  47720000    3
  47730000    2
  47740000    3
  47750000    2
  47760000    4
  47770000    4
  47780000    2
  47790000    3
  47800000    3
  47810000    3
  47820000    5
  47830000    4
  47840000    3
  47850000    4
  47860000    3
  47870000    3
  47880000    3
  47890000    4
  47900000    3
  47910000    3
  47920000    2
  47930000    3
  47940000    6
  47950000    3
  47960000    3
  47970000    3
  47980000    3
  47990000    3
  48000000    7
  48010000    3
  48020000    3
  48030000    3
  48040000    3
  48050000    3
  48060000    3
  48070000    3
  48080000    3
  48090000    4
  48100000    3
  48110000    3
  48120000    3
  48130000    3
  48140000    2
  48150000    2
  48160000    3
  48170000    2
  48180000    3
  48190000    2
  48200000    2
  48210000    3
  48220000    2
  48230000    6
  48240000    3
  48250000    3
  48260000    3
  48270000    3
  48280000    4
  48290000    3
  48300000    3
  48310000    4
  48320000    2
  48330000    2
  48340000    2
  48350000    3
  48360000    3
  48370000    3
  48380000    4
  48390000    6
  48400000    3
  48410000    3
  48420000    3
  48430000    4
  48440000    3
  48450000    3
  48460000    3
  48470000    3
  48480000    3
  48490000    3
  48500000    3
  48510000    3
  48520000    2
  48530000    3
  48540000    2
  48550000    3
  48560000    5
  48570000    6
  48580000    2
  48590000    3
  48600000    3
  48610000    3
  48620000    3
  48630000    2
  48640000    3
  48650000    3
  48660000    3
  48670000    4
  48680000    4
  48690000    3
  48700000    3
  48710000    3
  48720000    3
  48730000    3
  48740000    3
  48750000    3
  48760000    3
  48770000    3
  48780000    5
  48790000    3
  48800000    3
  48810000    3
  48820000    3
  48830000    2
  48840000    4
  48850000    3
  48860000    3
  48870000    3
  48880000    3
  48890000    3
  48900000    3
  48910000    3
  48920000    3
  48930000    4
  48940000    3
  48950000    3
  48960000    3
  48970000    4
  48980000    3
  48990000    3
  49000000    3
  49010000    2
  49020000    3
  49030000    3
  49040000    3
  49050000    3
  49060000    2
  49070000    4
  49080000    4
  49090000    3
  49100000    3
  49110000    3
  49120000    3
  49130000    5
  49140000    3
  49150000    3
  49160000    2
  49170000    3
  49180000    3
  49190000    3
  49200000    2
  49210000    3
  49220000    3
  49230000    3
  49240000    4
  49250000    3
  49260000    4
  49270000    4
  49280000    3
  49290000    3
  49300000    3
  49310000    3
  49320000    2
  49330000    3
  49340000    3
  49350000    2
  49360000    3
  49370000    3
  49380000    3
  49390000    3
  49400000    3
  49410000    4
  49420000    3
  49430000    3
  49440000    3
  49450000    3
  49460000    3
  49470000    3
  49480000    3
  49490000    3
  49500000    4
  49510000    3
  49520000    3
  49530000    3
  49540000    4
  49550000    5
  49560000    5
  49570000    5
  49580000    7
  49590000    3
  49600000    3
  49610000    2
  49620000    3
  49630000    2
  49640000    3
  49650000    2
  49660000    3
  49670000    3
  49680000    3
  49690000    2
  49700000    3
  49710000    3
  49720000    2
  49730000    2
  49740000    3
  49750000    3
  49760000    3
  49770000    3
  49780000    6
  49790000    3
  49800000    5
  49810000    3
  49820000    3
  49830000    3
  49840000    3
  49850000    2
  49860000    3
  49870000    3
  49880000    3
  49890000    3
  49900000    2
  49910000    3
  49920000    2
  49930000    3
  49940000    4
  49950000    5
  49960000    5
  49970000    3
  49980000    2
  49990000    2
  50000000    4
  50010000    2
  50020000    3
  50030000    3
  50040000    5
  50050000    2
  50060000    3
  50070000    2
  50080000    4
  50090000    3
  50100000    3
  50110000    3
  50120000    3
  50130000    4
  50140000    3
  50150000    4
  50160000    2
  50170000    3
  50180000    5
  50190000    2
  50200000    3
  50210000    3
  50220000    3
  50230000    3
  50240000    4
  50250000    4
  50260000    3
  50270000    2
  50280000    5
  50290000    3
  50300000    4
  50310000    7
  50320000    3
  50330000    4
  50340000    5
  50350000    3
  50360000    2
  50370000    3
  50380000    3
  50390000    3
  50400000    4
  50410000    2
  50420000    2
  50430000    3
  50440000    5
  50450000    4
  50460000    3
  50470000    3
  50480000    5
  50490000    6
  50500000    3
  50510000    3
  50520000    4
  50530000    3
  50540000    3
  50550000    4
  50560000    4
  50570000    5
  50580000    3
  50590000    3
  50600000    3
  50610000    4
  50620000    3
  50630000    4
  50640000    2
  50650000    2
  50660000    3
  50670000    4
  50680000    3
  50690000    3
  50700000    4
  50710000    2
  50720000    3
  50730000    6
  50740000    4
  50750000    2
  50760000    3
  50770000    4
  50780000    3
  50790000    3
  50800000    3
  50810000    5
  50820000    2
  50830000    3
  50840000    2
  50850000    4
  50860000    3
  50870000    3
  50880000    5
  50890000    2
  50900000    2
  50910000    3
  50920000    2
  50930000    3
  50940000    3
  50950000    3
  50960000    3
  50970000    3
  50980000    2
  50990000    3
  51000000    2
  51010000    3
  51020000    3
  51030000    4
  51040000    4
  51050000    3
  51060000    2
  51070000    5
  51080000    4
  51090000    3
  51100000    3
  51110000    4
  51120000    3
  51130000    3
  51140000    2
  51150000    3
  51160000    3
  51170000    3
  51180000    3
  51190000    5
  51200000    6
  51210000    2
  51220000    3
  51230000    3
  51240000    3
  51250000    2
  51260000    3
  51270000    3
  51280000    3
  51290000    4
  51300000    5
  51310000    2
  51320000    2
  51330000    3
  51340000    2
  51350000    3
  51360000    3
  51370000    4
  51380000    3
  51390000    3
  51400000    4
  51410000    2
  51420000    3
  51430000    3
  51440000    2
  51450000    3
  51460000    3
  51470000    3
  51480000    3
  51490000    3
  51500000    6
  51510000    3
  51520000    2
  51530000    3
  51540000    2
  51550000    2
  51560000    5
  51570000    3
  51580000    2
  51590000    5
  51600000    3
  51610000    4
  51620000    3
  51630000    3
  51640000    6
  51650000    3
  51660000    4
  51670000    4
  51680000    3
  51690000    3
  51700000    4
  51710000    2
  51720000    3
  51730000    4
  51740000    4
  51750000    3
  51760000    3
  51770000    2
  51780000    2
  51790000    3
  51800000    3
  51810000    2
  51820000    3
  51830000    3
  51840000    4
  51850000    3
  51860000    4
  51870000    5
  51880000    5
  51890000    3
  51900000    3
  51910000    5
  51920000    3
  51930000    3
  51940000    2
  51950000    3
  51960000    2
  51970000    3
  51980000    2
  51990000    3
  52000000    3
  52010000    3
  52020000    2
  52030000    3
  52040000    5
  52050000    2
  52060000    2
  52070000    3
  52080000    3
  52090000    2
  52100000    4
  52110000    3
  52120000    4
  52130000    3
  52140000    3
  52150000    3
  52160000    3
  52170000    4
  52180000    2
  52190000    2
  52200000    3
  52210000    4
  52220000    2
  52230000    3
  52240000    3
  52250000    2
  52260000    2
  52270000    4
  52280000    3
  52290000    5
  52300000    3
  52310000    2
  52320000    3
  52330000    3
  52340000    4
  52350000    4
  52360000    3
  52370000    4
  52380000    3
  52390000    4
  52400000    4
  52410000    2
  52420000    4
  52430000    4
  52440000    3
  52450000    8
  52460000    7
  52470000    3
  52480000    4
  52490000    7
  52500000    2
  52510000    3
  52520000    3
  52530000    5
  52540000    3
  52550000    3
  52560000    3
  52570000    2
  52580000    3
  52590000    2
  52600000    4
  52610000    3
  52620000    2
  52630000    3
  52640000    2
  52650000    6
  52660000    2
  52670000    4
  52680000    3
  52690000    5
  52700000    2
  52710000    3
  52720000    4
  52730000    2
  52740000    3
  52750000    3
  52760000    3
  52770000    2
  52780000    4
  52790000    3
  52800000    3
  52810000    3
  52820000    4
  52830000    3
  52840000    3
  52850000    2
  52860000    2
  52870000    2
  52880000    5
  52890000    3
  52900000    3
  52910000    5
  52920000    5
  52930000    3
  52940000    2
  52950000    4
  52960000    4
  52970000    4
  52980000    4
  52990000    3
  53000000    3
  53010000    4
  53020000    2
  53030000    2
  53040000    3
  53050000    3
  53060000    2
  53070000    6
  53080000    5
  53090000    8
  53100000    6
  53110000    7
  53120000    2
  53130000    5
  53140000   10
  53150000    4
  53160000    3
  53170000    3
  53180000    7
  53190000    3
  53200000    3
  53210000    5
  53220000    3
  53230000    3
  53240000    2
  53250000    3
  53260000    3
  53270000    2
  53280000    4
  53290000    2
  53300000    2
  53310000    3
  53320000    3
  53330000    3
  53340000    3
  53350000    3
  53360000    3
  53370000    3
  53380000    4
  53390000    3
  53400000    4
  53410000    3
  53420000    4
  53430000    3
  53440000    3
  53450000    5
  53460000    3
  53470000    3
  53480000    2
  53490000    3
  53500000    3
  53510000    3
  53520000    3
  53530000    3
  53540000    3
  53550000    3
  53560000    4
  53570000    2
  53580000    3
  53590000    3
  53600000    3
  53610000    3
  53620000    3
  53630000    3
  53640000    3
  53650000    3
  53660000    3
  53670000    3
  53680000    2
  53690000    3
  53700000    2
  53710000    3
  53720000    2
  53730000    2
  53740000    5
  53750000    3
  53760000    5
  53770000    3
  53780000    5
  53790000    5
  53800000    2
  53810000    3
  53820000    3
  53830000    4
  53840000    3
  53850000    3
  53860000    3
  53870000    3
  53880000    2
  53890000    3
  53900000    3
  53910000    3
  53920000    5
  53930000    3
  53940000    3
  53950000    3
  53960000    4
  53970000    2
  53980000    4
  53990000    4
  54000000    3
  54010000    4
  54020000    4
  54030000    3
  54040000    3
  54050000    2
  54060000    3
  54070000    3
  54080000    2
  54090000    2
  54100000    3
  54110000    2
  54120000    4
  54130000    5
  54140000    3
  54150000    3
  54160000    4
  54170000    4
  54180000    3
  54190000    3
  54200000    3
  54210000    4
  54220000    4
  54230000    3
  54240000    3
  54250000    2
  54260000    3
  54270000    2
  54280000    4
  54290000    2
  54300000    3
  54310000    3
  54320000    2
  54330000    3
  54340000    3
  54350000    4
  54360000    3
  54370000    2
  54380000    2
  54390000    3
  54400000    3
  54410000    4
  54420000    3
  54430000    3
  54440000    3
  54450000    3
  54460000    3
  54470000    4
  54480000    4
  54490000    3
  54500000    5
  54510000    4
  54520000    3
  54530000    3
  54540000    3
  54550000    3
  54560000    3
  54570000    3
  54580000    2
  54590000    3
  54600000    3
  54610000    2
  54620000    2
  54630000    3
  54640000    4
  54650000    3
  54660000    4
  54670000    3
  54680000    4
  54690000    3
  54700000    3
  54710000    3
  54720000    4
  54730000    3
  54740000    3
  54750000    3
  54760000    3
  54770000    3
  54780000    3
  54790000    4
  54800000    3
  54810000    3
  54820000    3
  54830000    3
  54840000    4
  54850000    3
  54860000    3
  54870000    3
  54880000    3
  54890000    3
  54900000    3
  54910000    3
  54920000    3
  54930000    4
  54940000    4
  54950000    5
  54960000    3
  54970000    2
  54980000    2
  54990000    3
  55000000    4
  55010000    3
  55020000    5
  55030000    4
  55040000    3
  55050000    3
  55060000    3
  55070000    2
  55080000    3
  55090000    4
  55100000    4
  55110000    4
  55120000    3
  55130000    4
  55140000    3
  55150000    4
  55160000    2
  55170000    3
  55180000    3
  55190000    3
  55200000    3
  55210000    3
  55220000    3
  55230000    3
  55240000    2
  55250000    3
  55260000    3
  55270000    3
  55280000    3
  55290000    3
  55300000    3
  55310000    3
  55320000    5
  55330000    4
  55340000    3
  55350000    3
  55360000    3
  55370000    3
  55380000    4
  55390000    3
  55400000    3
  55410000    3
  55420000    3
  55430000    3
  55440000    3
  55450000    9
  55460000    2
  55470000    2
  55480000    5
  55490000    3
  55500000    3
  55510000    3
  55520000    3
  55530000    2
  55540000    3
  55550000    3
  55560000    3
  55570000    3
  55580000    3
  55590000    4
  55600000    2
  55610000    3
  55620000    3
  55630000    3
  55640000    3
  55650000    5
  55660000    3
  55670000   10
  55680000    6
  55690000    2
  55700000    3
  55710000    4
  55720000    4
  55730000    3
  55740000    4
  55750000    4
  55760000    4
  55770000    4
  55780000    2
  55790000    3
  55800000    2
  55810000    3
  55820000    4
  55830000    3
  55840000    3
  55850000    3
  55860000    4
  55870000    2
  55880000    4
  55890000    2
  55900000    3
  55910000    3
  55920000    2
  55930000    3
  55940000    2
  55950000    3
  55960000    3
  55970000    4
  55980000    6
  55990000    3
  56000000    3
  56010000    3
  56020000    3
  56030000    6
  56040000    3
  56050000    5
  56060000    5
  56070000    3
  56080000    3
  56090000    2
  56100000    4
  56110000    4
  56120000    3
  56130000    3
  56140000    3
  56150000    2
  56160000    3
  56170000    3
  56180000    5
  56190000    3
  56200000    3
  56210000    3
  56220000    6
  56230000    3
  56240000    3
  56250000    3
  56260000    2
  56270000    3
  56280000    5
  56290000    3
  56300000    3
  56310000    3
  56320000    3
  56330000    3
  56340000    3
  56350000    3
  56360000    3
  56370000    3
  56380000    3
  56390000    3
  56400000    3
  56410000    3
  56420000    3
  56430000    3
  56440000    3
  56450000    2
  56460000    4
  56470000    4
  56480000    8
  56490000    7
  56500000    4
  56510000    7
  56520000    2
  56530000    3
  56540000    4
  56550000    3
  56560000    5
  56570000    3
  56580000    3
  56590000    3
  56600000    3
  56610000    3
  56620000    4
  56630000    3
  56640000    5
  56650000    2
  56660000    3
  56670000    4
  56680000    3
  56690000    4
  56700000    3
  56710000    2
  56720000    3
  56730000    4
  56740000    3
  56750000    3
  56760000    2
  56770000    3
  56780000    3
  56790000    4
  56800000    3
  56810000    4
  56820000    3
  56830000    4
  56840000    3
  56850000    3
  56860000    3
  56870000    3
  56880000    3
  56890000    3
  56900000    2
  56910000    4
  56920000    2
  56930000    3
  56940000    3
  56950000    3
  56960000    2
  56970000    5
  56980000    3
  56990000    3
  57000000    5
  57010000    2
  57020000    3
  57030000    3
  57040000    4
  57050000    6
  57060000    3
  57070000    8
  57080000    3
  57090000    6
  57100000    3
  57110000    3
  57120000    3
  57130000    3
  57140000    4
  57150000    3
  57160000    2
  57170000    2
  57180000    3
  57190000    5
  57200000    3
  57210000    6
  57220000    4
  57230000    3
  57240000    2
  57250000    3
  57260000    2
  57270000    3
  57280000    2
  57290000    2
  57300000    2
  57310000    3
  57320000    3
  57330000    3
  57340000    3
  57350000    3
  57360000    3
  57370000    2
  57380000    2
  57390000    3
  57400000    3
  57410000    2
  57420000    3
  57430000    4
  57440000    4
  57450000    3
  57460000    3
  57470000    2
  57480000    3
  57490000    3
  57500000    5
  57510000    4
  57520000    3
  57530000    3
  57540000    3
  57550000    3
  57560000    2
  57570000    5
  57580000    3
  57590000    3
  57600000    6
  57610000    8
  57620000    3
  57630000    4
  57640000    3
  57650000    3
  57660000    4
  57670000    2
  57680000    3
  57690000    7
  57700000    3
  57710000    5
  57720000    4
  57730000    3
  57740000    4
  57750000    8
  57760000    4
  57770000    3
  57780000    3
  57790000    5
  57800000    2
  57810000    4
  57820000    6
  57830000    7
  57840000    3
  57850000    5
  57860000    4
  57870000    3
  57880000    3
  57890000    4
  57900000    2
  57910000    3
  57920000    3
  57930000    4
  57940000    3
  57950000    2
  57960000    4
  57970000    3
  57980000    2
  57990000    5
  58000000    3
  58010000    4
  58020000    3
  58030000    4
  58040000    2
  58050000    5
  58060000    5
  58070000    5
  58080000    3
  58090000    3
  58100000    4
  58110000    2
  58120000    4
  58130000    3
  58140000    4
  58150000    2
  58160000    3
  58170000    3
  58180000    3
  58190000    3
  58200000    3
  58210000    6
  58220000    5
  58230000    3
  58240000    4
  58250000    5
  58260000    5
  58270000    3
  58280000    3
  58290000    2
  58300000    3
  58310000    2
  58320000    3
  58330000    3
  58340000    3
  58350000    3
  58360000    3
  58370000    3
  58380000    3
  58390000    3
  58400000    3
  58410000    2
  58420000    2
  58430000    2
  58440000    3
  58450000    3
  58460000    5
  58470000    5
  58480000    3
  58490000    3
  58500000    3
  58510000    2
  58520000    3
  58530000    3
  58540000    3
  58550000    3
  58560000    3
  58570000    3
  58580000    6
  58590000    3
  58600000    3
  58610000    4
  58620000    3
  58630000    7
  58640000    5
  58650000    5
  58660000    5
  58670000    3
  58680000    4
  58690000    3
  58700000    3
  58710000    3
  58720000    3
  58730000    3
  58740000    2
  58750000    4
  58760000    3
  58770000    3
  58780000    3
  58790000    4
  58800000    3
  58810000    3
  58820000    2
  58830000    3
  58840000    3
  58850000    2
  58860000    3
  58870000    3
  58880000    3
  58890000    3
  58900000    3
  58910000    2
  58920000    3
  58930000    4
  58940000    3
  58950000    3
  58960000    3
  58970000    3
  58980000    3
  58990000    3
  59000000    6
  59010000    6
  59020000    3
  59030000    3
  59040000    3
  59050000    4
  59060000    3
  59070000    7
  59080000    4
  59090000    5
  59100000    3
  59110000    3
  59120000    3
  59130000    4
  59140000    5
  59150000    3
  59160000    4
  59170000    2
  59180000    2
  59190000    4
  59200000    2
  59210000    3
  59220000    3
  59230000    3
  59240000    3
  59250000    2
  59260000    4
  59270000    2
  59280000    5
  59290000    3
  59300000    2
  59310000    3
  59320000    6
  59330000    4
  59340000    6
  59350000    9
  59360000    4
  59370000    7
  59380000    8
  59390000    2
  59400000    3
  59410000    8
  59420000    3
  59430000    3
  59440000    9
  59450000    3
  59460000    8
  59470000    3
  59480000    5
  59490000    5
  59500000    2
  59510000    2
  59520000    7
  59530000    3
  59540000    2
  59550000    4
  59560000    4
  59570000    2
  59580000    3
  59590000    4
  59600000    4
  59610000    3
  59620000    4
  59630000    4
  59640000    2
  59650000    4
  59660000    2
  59670000    3
  59680000    2
  59690000    3
  59700000    3
  59710000    4
  59720000    4
  59730000    4
  59740000    4
  59750000    2
  59760000    2
  59770000    6
  59780000    6
  59790000    4
  59800000    3
  59810000    5
  59820000    5
  59830000    2
  59840000    5
  59850000    2
  59860000    3
  59870000    2
  59880000    3
  59890000    2
  59900000    6
  59910000    2
  59920000    3
  59930000    3
  59940000    3
  59950000    3
  59960000    2
  59970000    3
  59980000    8
  59990000    4
  60000000    2
  60000000    2
  60010000    5
  60020000    3
  60030000    3
  60040000    3
  60050000    3
  60060000    3
  60070000    3
  60080000    2
  60090000    2
  60100000    3
  60110000    3
  60120000    2
  60130000    2
  60140000    4
  60150000    2
  60160000    2
  60170000    2
  60180000    3
  60190000    4
  60200000    2
  60210000    3
  60220000    3
  60230000    4
  60240000    3
  60250000    3
  60260000    2
  60270000    3
  60280000    3
  60290000    3
  60300000    3
  60310000    3
  60320000    2
  60330000    3
  60340000    4
  60350000    3
  60360000    4
  60370000    3
  60380000    2
  60390000    3
  60400000    6
  60410000    2
  60420000    4
  60430000    2
  60440000    4
  60450000    3
  60460000    4
  60470000    3
  60480000    2
  60490000    3
  60500000    3
  60510000    3
  60520000    3
  60530000    3
  60540000    3
  60550000    3
  60560000    3
  60570000    3
  60580000    3
  60590000    3
  60600000    3
  60610000    5
  60620000    2
  60630000    4
  60640000    3
  60650000    3
  60660000    3
  60670000    3
  60680000    3
  60690000    3
  60700000    3
  60710000    3
  60720000    4
  60730000    2
  60740000    3
  60750000    3
  60760000    4
  60770000    3
  60780000    3
  60790000    3
  60800000    3
  60810000    3
  60820000    3
  60830000    3
  60840000    3
  60850000    3
  60860000    2
  60870000    5
  60880000    3
  60890000    3
  60900000    3
  60910000    3
  60920000    4
  60930000    3
  60940000    3
  60950000    2
  60960000    3
  60970000    4
  60980000    3
  60990000    3
  61000000    4
  61010000    3
  61020000    3
  61030000    3
  61040000    3
  61050000    4
  61060000    2
  61070000    3
  61080000    3
  61090000    3
  61100000    3
  61110000    3
  61120000    3
  61130000    4
  61140000    3
  61150000    3
  61160000    3
  61170000    3
  61180000    3
  61190000    5
  61200000    3
  61210000    3
  61220000    4
  61230000    3
  61240000    4
  61250000    3
  61260000    5
  61270000    6
  61280000    3
  61290000    3
  61300000    3
  61310000    2
  61320000    4
  61330000    3
  61340000    4
  61350000    3
  61360000    4
  61370000    4
  61380000    3
  61390000    4
  61400000    3
  61410000    2
  61420000    3
  61430000    4
  61440000    3
  61450000    3
  61460000    4
  61470000    4
  61480000    4
  61490000    3
  61500000    2
  61510000    4
  61520000    3
  61530000    4
  61540000    4
  61550000    3
  61560000    3
  61570000    4
  61580000    3
  61590000    3
  61600000    3
  61610000    3
  61620000    3
  61630000    3
  61640000    4
  61650000    5
  61660000    3
  61670000    3
  61680000    4
  61690000    3
  61700000    4
  61710000    3
  61720000    3
  61730000    3
  61740000    2
  61750000    4
  61760000    3
  61770000    2
  61780000    3
  61790000    3
  61800000    5
  61810000    3
  61820000    2
  61830000    3
  61840000    3
  61850000    3
  61860000    3
  61870000    4
  61880000    3
  61890000    2
  61900000    4
  61910000    2
  61920000    4
  61930000    3
  61940000    5
  61950000    3
  61960000    4
  61970000    3
  61980000    2
  61990000    3
  62000000    4
  62010000    2
  62020000    4
  62030000    4
  62040000    3
  62050000    3
  62060000    3
  62070000    4
  62080000    3
  62090000    4
  62100000    8
  62110000    3
  62120000    3
  62130000    3
  62140000    3
  62150000    2
  62160000    3
  62170000    3
  62180000    2
  62190000    4
  62200000    3
  62210000    3
  62220000    7
  62230000    5
  62240000    2
  62250000    3
  62260000    3
  62270000    6
  62280000    2
  62290000    2
  62300000    4
  62310000    3
  62320000    2
  62330000    3
  62340000    4
  62350000    3
  62360000    3
  62370000    2
  62380000    6
  62390000    4
  62400000    2
  62410000    3
  62420000    4
  62430000    3
  62440000    2
  62450000    2
  62460000    3
  62470000    3
  62480000    2
  62490000    3
  62500000    3
  62510000    4
  62520000    4
  62530000    3
  62540000    2
  62550000    3
  62560000    3
  62570000    4
  62580000    3
  62590000    3
  62600000    3
  62610000    2
  62620000    4
  62630000    3
  62640000    3
  62650000    4
  62660000    3
  62670000    3
  62680000    4
  62690000    3
  62700000    4
  62710000    4
  62720000    3
  62730000    3
  62740000    2
  62750000    4
  62760000    3
  62770000    3
  62780000    3
  62790000    3
  62800000    3
  62810000    4
  62820000    4
  62830000    3
  62840000    3
  62850000    3
  62860000    3
  62870000    4
  62880000    2
  62890000    3
  62900000    2
  62910000    3
  62920000    2
  62930000    3
  62940000    3
  62950000    4
  62960000    5
  62970000    4
  62980000    2
  62990000    3
  63000000    3
  63010000    4
  63020000    4
  63030000    3
  63040000    3
  63050000    3
  63060000    3
  63070000    3
  63080000    3
  63090000    2
  63100000    2
  63110000    2
  63120000    3
  63130000    3
  63140000    3
  63150000    4
  63160000    3
  63170000    4
  63180000    3
  63190000    3
  63200000    3
  63210000    3
  63220000    4
  63230000    2
  63240000    3
  63250000    3
  63260000    4
  63270000    3
  63280000    4
  63290000    3
  63300000    2
  63310000    3
  63320000    5
  63330000    3
  63340000    5
  63350000    4
  63360000    4
  63370000    3
  63380000    7
  63390000    3
  63400000    3
  63410000    2
  63420000    4
  63430000    4
  63440000    4
  63450000    3
  63460000    3
  63470000    3
  63480000    3
  63490000    2
  63500000    4
  63510000    2
  63520000    3
  63530000    2
  63540000    3
  63550000    4
  63560000    3
  63570000    2
  63580000    3
  63590000    3
  63600000    3
  63610000    3
  63620000    3
  63630000    3
  63640000    3
  63650000    3
  63660000    3
  63670000    4
  63680000    3
  63690000    2
  63700000    3
  63710000    3
  63720000    8
  63730000    4
  63740000    3
  63750000    3
  63760000    3
  63770000    3
  63780000    3
  63790000    4
  63800000    2
  63810000    3
  63820000    3
  63830000    9
  63840000    2
  63850000    3
  63860000    2
  63870000    3
  63880000    3
  63890000    3
  63900000    3
  63910000    3
  63920000    5
  63930000    3
  63940000    4
  63950000    3
  63960000    2
  63970000    3
  63980000    6
  63990000    3
  64000000    3
  64010000    4
  64020000    3
  64030000    2
  64040000    3
  64050000    3
  64060000    4
  64070000    2
  64080000    3
  64090000    3
  64100000    4
  64110000    3
  64120000    3
  64130000    3
  64140000    4
  64150000    3
  64160000    3
  64170000    4
  64180000    3
  64190000    4
  64200000    3
  64210000    3
  64220000    3
  64230000    2
  64240000    3
  64250000    3
  64260000    3
  64270000    3
  64280000    3
  64290000    4
  64300000    3
  64310000    5
  64320000    3
  64330000    4
  64340000    3
  64350000    3
  64360000    4
  64370000    2
  64380000    3
  64390000    4
  64400000    4
  64410000    3
  64420000    4
  64430000    2
  64440000    5
  64450000    3
  64460000    3
  64470000    3
  64480000    3
  64490000    3
  64500000    5
  64510000    3
  64520000    3
  64530000    4
  64540000    3
  64550000    3
  64560000    3
  64570000    4
  64580000    3
  64590000    4
  64600000    3
  64610000    2
  64620000    4
  64630000    3
  64640000    3
  64650000    3
  64660000    2
  64670000    4
  64680000    4
  64690000    4
  64700000    3
  64710000    3
  64720000    3
  64730000    3
  64740000    3
  64750000    3
  64760000    3
  64770000    4
  64780000    3
  64790000    4
  64800000    2
  64810000    2
  64820000    4
  64830000    4
  64840000    3
  64850000    3
  64860000    4
  64870000    2
  64880000    4
  64890000    4
  64900000    3
  64910000    3
  64920000    4
  64930000    4
  64940000    3
  64950000    3
  64960000    3
  64970000    7
  64980000    2
  64990000    4
  65000000    3
  65010000    2
  65020000    3
  65030000    3
  65040000    4
  65050000    3
  65060000    3
  65070000    3
  65080000    4
  65090000    4
  65100000    4
  65110000    3
  65120000    4
  65130000    3
  65140000    2
  65150000    3
  65160000    3
  65170000    2
  65180000    3
  65190000    3
  65200000    2
  65210000    3
  65220000    2
  65230000    3
  65240000    3
  65250000    3
  65260000    3
  65270000    4
  65280000    3
  65290000    2
  65300000    3
  65310000    3
  65320000    4
  65330000    3
  65340000    3
  65350000    3
  65360000    4
  65370000    3
  65380000    2
  65390000    4
  65400000    3
  65410000    4
  65420000    3
  65430000    2
  65440000    8
  65450000    4
  65460000    3
  65470000    2
  65480000    2
  65490000    4
  65500000    3
  65510000    3
  65520000    2
  65530000    4
  65540000    3
  65550000    3
  65560000    4
  65570000    4
  65580000    5
  65590000    5
  65600000    3
  65610000    2
  65620000    6
  65630000    4
  65640000    4
  65650000    2
  65660000    3
  65670000    2
  65680000    3
  65690000    2
  65700000    2
  65710000    3
  65720000    3
  65730000    4
  65740000    4
  65750000    3
  65760000    4
  65770000    3
  65780000    4
  65790000    3
  65800000    4
  65810000    3
  65820000    3
  65830000    3
  65840000    3
  65850000    6
  65860000    3
  65870000    3
  65880000    2
  65890000    3
  65900000    3
  65910000    3
  65920000    3
  65930000    3
  65940000    3
  65950000    4
  65960000    3
  65970000    4
  65980000    3
  65990000    3
  66000000    4
  66010000    4
  66020000    2
  66030000    2
  66040000    3
  66050000    3
  66060000    5
  66070000    2
  66080000    2
  66090000    4
  66100000    4
  66110000    2
  66120000    4
  66130000    5
  66140000    8
  66150000    3
  66160000    4
  66170000    3
  66180000    3
  66190000    3
  66200000    3
  66210000    3
  66220000    3
  66230000    4
  66240000    6
  66250000    3
  66260000    3
  66270000    3
  66280000    2
  66290000    3
  66300000    2
  66310000    3
  66320000    2
  66330000    3
  66340000    2
  66350000    7
  66360000    2
  66370000    3
  66380000    3
  66390000    3
  66400000    3
  66410000    3
  66420000    4
  66430000    3
  66440000    3
  66450000    2
  66460000    3
  66470000    4
  66480000    4
  66490000    4
  66500000    4
  66510000    3
  66520000    4
  66530000    3
  66540000    2
  66550000    3
  66560000    4
  66570000    2
  66580000    3
  66590000    3
  66600000    3
  66610000    3
  66620000    3
  66630000    3
  66640000    3
  66650000    2
  66660000    3
  66670000    3
  66680000    2
  66690000    8
  66700000    9
  66710000    5
  66720000    5
  66730000    3
  66740000    3
  66750000    3
  66760000    2
  66770000    3
  66780000    3
  66790000    2
  66800000    2
  66810000    5
  66820000    3
  66830000    3
  66840000    3
  66850000    3
  66860000    2
  66870000    3
  66880000    3
  66890000    3
  66900000    2
  66910000    3
  66920000    4
  66930000    2
  66940000    3
  66950000    4
  66960000    4
  66970000    2
  66980000    4
  66990000    3
  67000000    3
  67010000    5
  67020000    4
  67030000    4
  67040000    3
  67050000    3
  67060000    3
  67070000    4
  67080000    5
  67090000    4
  67100000    3
  67110000    3
  67120000    6
  67130000    4
  67140000    3
  67150000    4
  67160000    2
  67170000    3
  67180000    3
  67190000    3
  67200000    3
  67210000    3
  67220000    5
  67230000    2
  67240000    5
  67250000    4
  67260000    3
  67270000    5
  67280000    3
  67290000    3
  67300000    3
  67310000    4
  67320000    2
  67330000    3
  67340000    5
  67350000    3
  67360000    4
  67370000    2
  67380000    3
  67390000    4
  67400000    2
  67410000    6
  67420000    4
  67430000    3
  67440000    4
  67450000    2
  67460000    3
  67470000    2
  67480000    3
  67490000    5
  67500000    6
  67510000    3
  67520000    4
  67530000    6
  67540000    5
  67550000    2
  67560000    3
  67570000    3
  67580000    4
  67590000    3
  67600000    3
  67610000    3
  67620000    5
  67630000    2
  67640000    3
  67650000    3
  67660000    5
  67670000    3
  67680000    2
  67690000    5
  67700000    2
  67710000    4
  67720000    2
  67730000    3
  67740000    2
  67750000    5
  67760000    3
  67770000    2
  67780000    3
  67790000    4
  67800000    3
  67810000    4
  67820000    3
  67830000    3
  67840000    3
  67850000    3
  67860000    3
  67870000    4
  67880000    3
  67890000    4
  67900000    4
  67910000    5
  67920000    4
  67930000    3
  67940000    4
  67950000    2
  67960000    4
  67970000    2
  67980000    2
  67990000    3
  68000000    3
  68010000    3
  68020000    3
  68030000    3
  68040000    3
  68050000    3
  68060000    3
  68070000    4
  68080000    3
  68090000    3
  68100000    2
  68110000    3
  68120000    3
  68130000    5
  68140000    5
  68150000    3
  68160000    2
  68170000    2
  68180000    3
  68190000    3
  68200000    3
  68210000    3
  68220000    3
  68230000    2
  68240000    3
  68250000    4
  68260000    3
  68270000    3
  68280000    3
  68290000    5
  68300000    2
  68310000    5
  68320000    2
  68330000    5
  68340000    3
  68350000    5
  68360000    2
  68370000    4
  68380000    2
  68390000    2
  68400000    3
  68410000    4
  68420000    3
  68430000    3
  68440000    3
  68450000    3
  68460000    2
  68470000    3
  68480000    3
  68490000    3
  68500000    3
  68510000    3
  68520000    3
  68530000    3
  68540000    5
  68550000    3
  68560000    3
  68570000    4
  68580000    3
  68590000    3
  68600000    3
  68610000    3
  68620000    3
  68630000    9
  68640000    3
  68650000    4
  68660000    3
  68670000    4
  68680000    3
  68690000    3
  68700000    3
  68710000    4
  68720000    2
  68730000    3
  68740000    2
  68750000    3
  68760000    3
  68770000    4
  68780000    5
  68790000    2
  68800000    4
  68810000    3
  68820000    3
  68830000    3
  68840000    4
  68850000    2
  68860000    2
  68870000    3
  68880000    5
  68890000    2
  68900000    3
  68910000    4
  68920000    6
  68930000    3
  68940000    3
  68950000    4
  68960000    4
  68970000    3
  68980000    3
  68990000    3
  69000000    4
  69010000    3
  69020000    4
  69030000    2
  69040000    3
  69050000    3
  69060000    4
  69070000    3
  69080000    3
  69090000    5
  69100000    3
  69110000    4
  69120000    3
  69130000    3
  69140000    3
  69150000    3
  69160000    3
  69170000    3
  69180000    3
  69190000    3
  69200000    3
  69210000    3
  69220000    3
  69230000    3
  69240000    4
  69250000    4
  69260000    3
  69270000    4
  69280000    4
  69290000    3
  69300000    5
  69310000    3
  69320000    3
  69330000    4
  69340000    3
  69350000    2
  69360000    3
  69370000    3
  69380000    3
  69390000    3
  69400000    4
  69410000    3
  69420000    4
  69430000    3
  69440000    3
  69450000    3
  69460000    3
  69470000    4
  69480000    3
  69490000    2
  69500000    4
  69510000    3
  69520000    3
  69530000    4
  69540000    4
  69550000    4
  69560000    4
  69570000    3
  69580000    3
  69590000    2
  69600000    3
  69610000    4
  69620000    2
  69630000    6
  69640000    6
  69650000    3
  69660000    5
  69670000    4
  69680000    3
  69690000    2
  69700000    3
  69710000    5
  69720000    5
  69730000    2
  69740000    4
  69750000    3
  69760000    3
  69770000    3
  69780000    4
  69790000    3
  69800000    3
  69810000    3
  69820000    3
  69830000    3
  69840000    3
  69850000    2
  69860000    3
  69870000    2
  69880000    4
  69890000    7
  69900000    4
  69910000    3
  69920000    3
  69930000    3
  69940000    4
  69950000    4
  69960000    3
  69970000    2
  69980000    3
  69990000    3
  70000000    2
  70010000    3
  70020000    3
  70030000    8
  70040000    3
  70050000    3
  70060000    4
  70070000    2
  70080000    4
  70090000    5
  70100000    6
  70110000    8
  70120000   10
  70130000    3
  70140000    3
  70150000    3
  70160000    5
  70170000    2
  70180000    3
  70190000    3
  70200000    2
  70210000    2
  70220000    5
  70230000    5
  70240000    3
  70250000    5
  70260000    4
  70270000    7
  70280000    3
  70290000    6
  70300000    2
  70310000    3
  70320000    2
  70330000    3
  70340000    2
  70350000    2
  70360000    3
  70370000    3
  70380000    2
  70390000    3
  70400000    3
  70410000    3
  70420000    3
  70430000    2
  70440000    4
  70450000    4
  70460000    3
  70470000    3
  70480000    3
  70490000    3
  70500000    3
  70510000    5
  70520000    7
  70530000    5
  70540000    3
  70550000    5
  70560000    2
  70570000    3
  70580000    3
  70590000    2
  70600000    3
  70610000    2
  70620000    3
  70630000    2
  70640000    3
  70650000    3
  70660000    2
  70670000    3
  70680000    4
  70690000    3
  70700000    4
  70710000    5
  70720000    3
  70730000    3
  70740000    3
  70750000    3
  70760000    3
  70770000    3
  70780000    3
  70790000    7
  70800000    5
  70810000    2
  70820000    4
  70830000    4
  70840000    4
  70850000    2
  70860000    5
  70870000    3
  70880000    3
  70890000    4
  70900000    2
  70910000    2
  70920000    3
  70930000    2
  70940000    2
  70950000    4
  70960000    3
  70970000    3
  70980000    3
  70990000    3
  71000000    3
  71010000    4
  71020000    3
  71030000    3
  71040000    4
  71050000    5
  71060000    3
  71070000    3
  71080000    3
  71090000    2
  71100000    3
  71110000    3
  71120000    3
  71130000    3
  71140000    3
  71150000    3
  71160000    3
  71170000    2
  71180000    3
  71190000    3
  71200000    4
  71210000    3
  71220000    3
  71230000    3
  71240000    2
  71250000    2
  71260000    3
  71270000    4
  71280000    3
  71290000    2
  71300000    3
  71310000    5
  71320000    3
  71330000    4
  71340000    3
  71350000    3
  71360000    3
  71370000    3
  71380000    4
  71390000    5
  71400000    3
  71410000    3
  71420000    4
  71430000    3
  71440000    3
  71450000    7
  71460000    3
  71470000    3
  71480000    5
  71490000    3
  71500000    3
  71510000    3
  71520000    3
  71530000    3
  71540000    8
  71550000    3
  71560000    7
  71570000    4
  71580000    7
  71590000    4
  71600000    4
  71610000    4
  71620000    2
  71630000    3
  71640000    3
  71650000    4
  71660000    3
  71670000    3
  71680000    3
  71690000    3
  71700000    3
  71710000    2
  71720000    3
  71730000    6
  71740000    2
  71750000    5
  71760000    4
  71770000    3
  71780000    4
  71790000    3
  71800000    3
  71810000    3
  71820000    4
  71830000    4
  71840000    3
  71850000    2
  71860000    2
  71870000    3
  71880000    3
  71890000    3
  71900000    3
  71910000    2
  71920000    2
  71930000    3
  71940000    3
  71950000    3
  71960000    2
  71970000    3
  71980000    4
  71990000    4
  72000000    3
  72010000    3
  72020000    3
  72030000    3
  72040000    4
  72050000    3
  72060000    3
  72070000    3
  72080000    3
  72090000    3
  72100000    3
  72110000    3
  72120000    3
  72130000    2
  72140000    2
  72150000    3
  72160000    3
  72170000    3
  72180000    3
  72190000    3
  72200000    3
  72210000    2
  72220000    4
  72230000    4
  72240000    3
  72250000    3
  72260000    3
  72270000    3
  72280000    2
  72290000    3
  72300000    3
  72310000    3
  72320000    3
  72330000    3
  72340000    2
  72350000    3
  72360000    4
  72370000    2
  72380000    3
  72390000    2
  72400000    3
  72410000    4
  72420000    3
  72430000    3
  72440000    2
  72450000    3
  72460000    3
  72470000    5
  72480000    3
  72490000    3
  72500000    3
  72510000    2
  72520000    2
  72530000    2
  72540000    3
  72550000    3
  72560000    3
  72570000    4
  72580000    3
  72590000    6
  72600000    3
  72610000    4
  72620000    4
  72630000    3
  72640000    3
  72650000    3
  72660000    3
  72670000    2
  72680000    4
  72690000    4
  72700000    5
  72710000    5
  72720000    5
  72730000    3
  72740000    3
  72750000    5
  72760000    2
  72770000    4
  72780000    5
  72790000    5
  72800000    3
  72810000    4
  72820000    4
  72830000    3
  72840000    4
  72850000    4
  72860000    3
  72870000    3
  72880000    3
  72890000    2
  72900000    3
  72910000    4
  72920000    4
  72930000    3
  72940000    5
  72950000    4
  72960000    2
  72970000    3
  72980000    2
  72990000    3
  73000000    3
  73010000    3
  73020000    3
  73030000    2
  73040000    4
  73050000    6
  73060000    7
  73070000    3
  73080000    4
  73090000    3
  73100000    2
  73110000    3
  73120000    4
  73130000    4
  73140000    4
  73150000    5
  73160000    2
  73170000    3
  73180000    3
  73190000    4
  73200000    3
  73210000    2
  73220000    3
  73230000    4
  73240000    4
  73250000    3
  73260000    4
  73270000    3
  73280000    3
  73290000    4
  73300000    3
  73310000    3
  73320000    3
  73330000    4
  73340000    2
  73350000    2
  73360000    3
  73370000    3
  73380000    2
  73390000    3
  73400000    2
  73410000    3
  73420000    3
  73430000    2
  73440000    5
  73450000    5
  73460000    3
  73470000    4
  73480000    3
  73490000    3
  73500000    3
  73510000    3
  73520000    2
  73530000    4
  73540000    3
  73550000    3
  73560000    2
  73570000    4
  73580000    3
  73590000    3
  73600000    2
  73610000    3
  73620000    3
  73630000    2
  73640000    3
  73650000    3
  73660000    4
  73670000    3
  73680000    3
  73690000    2
  73700000    4
  73710000    3
  73720000    3
  73730000    3
  73740000    3
  73750000    3
  73760000    3
  73770000    4
  73780000    4
  73790000    3
  73800000    3
  73810000    3
  73820000    3
  73830000    3
  73840000    3
  73850000    3
  73860000    3
  73870000    3
  73880000    3
  73890000    2
  73900000    3
  73910000    3
  73920000    3
  73930000    5
  73940000    3
  73950000    3
  73960000    3
  73970000    4
  73980000    3
  73990000    2
  74000000    3
  74010000    6
  74020000    5
  74030000    3
  74040000    3
  74050000    3
  74060000    6
  74070000    3
  74080000    3
  74090000    2
  74100000    3
  74110000    3
  74120000    3
  74130000    3
  74140000    3
  74150000    3
  74160000    3
  74170000    3
  74180000    3
  74190000    3
  74200000    3
  74210000    2
  74220000    2
  74230000    2
  74240000    7
  74250000    3
  74260000    3
  74270000    3
  74280000    3
  74290000    3
  74300000    2
  74310000    7
  74320000    6
  74330000    4
  74340000    3
  74350000    3
  74360000    3
  74370000    3
  74380000    3
  74390000    3
  74400000    3
  74410000    3
  74420000    3
  74430000    3
  74440000    3
  74450000    3
  74460000    3
  74470000    5
  74480000    3
  74490000    2
  74500000    2
  74510000    3
  74520000    3
  74530000    3
  74540000    4
  74550000    2
  74560000    3
  74570000    2
  74580000    3
  74590000    2
  74600000    2
  74610000    3
  74620000    3
  74630000    3
  74640000    3
  74650000    3
  74660000    3
  74670000    5
  74680000    3
  74690000    4
  74700000    4
  74710000    3
  74720000    3
  74730000    2
  74740000    3
  74750000    3
  74760000    3
  74770000    4
  74780000    4
  74790000    3
  74800000    2
  74810000    3
  74820000    3
  74830000    2
  74840000    2
  74850000    3
  74860000    3
  74870000    3
  74880000    3
  74890000    3
  74900000    4
  74910000    3
  74920000    3
  74930000    4
  74940000    3
  74950000    4
  74960000    4
  74970000    3
  74980000    4
  74990000    3
  75000000    6
  75010000    4
  75020000    3
  75030000    5
  75040000    3
  75050000    3
  75060000    3
  75070000    2
  75080000    3
  75090000    3
  75100000    4
  75110000    3
  75120000    2
  75130000    3
  75140000    4
  75150000    4
  75160000    4
  75170000    4
  75180000    3
  75190000    3
  75200000    3
  75210000    4
  75220000    3
  75230000    4
  75240000    3
  75250000    3
  75260000    3
  75270000    3
  75280000    3
  75290000    5
  75300000    4
  75310000    2
  75320000    5
  75330000    3
  75340000    3
  75350000    3
  75360000    3
  75370000    4
  75380000    3
  75390000    3
  75400000    2
  75410000    3
  75420000    3
  75430000    2
  75440000    4
  75450000    4
  75460000    6
  75470000    3
  75480000    3
  75490000    4
  75500000    3
  75510000    3
  75520000    3
  75530000    3
  75540000    4
  75550000    5
  75560000    3
  75570000    3
  75580000    4
  75590000    3
  75600000    3
  75610000    3
  75620000    4
  75630000    3
  75640000    5
  75650000    3
  75660000    3
  75670000    5
  75680000    3
  75690000    3
  75700000    5
  75710000    4
  75720000    3
  75730000    3
  75740000    3
  75750000    3
  75760000    2
  75770000    3
  75780000    2
  75790000    3
  75800000    3
  75810000    4
  75820000    3
  75830000    3
  75840000    4
  75850000    3
  75860000    3
  75870000    4
  75880000    3
  75890000    2
  75900000    2
  75910000    5
  75920000    3
  75930000    2
  75940000    4
  75950000    3
  75960000    3
  75970000    4
  75980000    2
  75990000    7
  76000000    3
  76010000    3
  76020000    3
  76030000    2
  76040000    3
  76050000    2
  76060000    3
  76070000    3
  76080000    5
  76090000    3
  76100000    3
  76110000    3
  76120000    3
  76130000    3
  76140000    3
  76150000    3
  76160000    3
  76170000    2
  76180000    2
  76190000    4
  76200000    2
  76210000    5
  76220000    2
  76230000    3
  76240000    3
  76250000    4
  76260000    3
  76270000    2
  76280000    4
  76290000    3
  76300000    3
  76310000    3
  76320000    3
  76330000    3
  76340000    3
  76350000    4
  76360000    2
  76370000    2
  76380000    2
  76390000    3
  76400000    2
  76410000    3
  76420000    4
  76430000    5
  76440000    2
  76450000    3
  76460000    3
  76470000    3
  76480000    3
  76490000    3
  76500000    4
  76510000    3
  76520000    2
  76530000    3
  76540000    2
  76550000    2
  76560000    3
  76570000    3
  76580000    3
  76590000    3
  76600000    3
  76610000    2
  76620000    2
  76630000    4
  76640000    3
  76650000    3
  76660000    3
  76670000    4
  76680000    3
  76690000    5
  76700000    3
  76710000    7
  76720000    4
  76730000    4
  76740000    3
  76750000    4
  76760000    3
  76770000    3
  76780000    2
  76790000    4
  76800000    3
  76810000    4
  76820000    5
  76830000    2
  76840000    2
  76850000    3
  76860000    2
  76870000    3
  76880000    4
  76890000    3
  76900000    3
  76910000    4
  76920000    3
  76930000    3
  76940000    4
  76950000    2
  76960000    5
  76970000    6
  76980000    3
  76990000    3
  77000000    3
  77010000    3
  77020000    3
  77030000    3
  77040000    3
  77050000    3
  77060000    4
  77070000    3
  77080000    4
  77090000    4
  77100000    3
  77110000    3
  77120000    4
  77130000    3
  77140000    3
  77150000    5
  77160000    3
  77170000    6
  77180000    5
  77190000    3
  77200000    4
  77210000    3
  77220000    3
  77230000    3
  77240000    5
  77250000    5
  77260000    3
  77270000    2
  77280000    4
  77290000    3
  77300000    4
  77310000    4
  77320000    3
  77330000    2
  77340000    2
  77350000    2
  77360000    4
  77370000    3
  77380000    3
  77390000    3
  77400000    3
  77410000    3
  77420000    2
  77430000    2
  77440000    4
  77450000    3
  77460000    3
  77470000    5
  77480000    2
  77490000    3
  77500000    4
  77510000    3
  77520000    3
  77530000    2
  77540000    3
  77550000    2
  77560000    5
  77570000    3
  77580000    4
  77590000    5
  77600000    3
  77610000    2
  77620000    4
  77630000    2
  77640000    3
  77650000    2
  77660000    3
  77670000    3
  77680000    2
  77690000    3
  77700000    4
  77710000    6
  77720000    2
  77730000    4
  77740000    2
  77750000    2
  77760000    2
  77770000    3
  77780000    2
  77790000    3
  77800000    4
  77810000    3
  77820000    4
  77830000    3
  77840000    3
  77850000    2
  77860000    4
  77870000    4
  77880000    2
  77890000    4
  77900000    4
  77910000    3
  77920000    4
  77930000    3
  77940000    4
  77950000    4
  77960000    2
  77970000    3
  77980000    2
  77990000    4
  78000000    3
  78010000    2
  78020000    6
  78030000    5
  78040000    9
  78050000    5
  78060000    3
  78070000    4
  78080000    3
  78090000    3
  78100000    2
  78110000    3
  78120000    3
  78130000    4
  78140000    3
  78150000    3
  78160000    2
  78170000    4
  78180000    2
  78190000    2
  78200000    2
  78210000    4
  78220000    3
  78230000    3
  78240000    2
  78250000    4
  78260000    2
  78270000    2
  78280000    3
  78290000    3
  78300000    2
  78310000    3
  78320000    2
  78330000    3
  78340000    2
  78350000    4
  78360000    3
  78370000    3
  78380000    2
  78390000    3
  78400000    3
  78410000    3
  78420000    3
  78430000    3
  78440000    2
  78450000    5
  78460000    2
  78470000    3
  78480000    2
  78490000    3
  78500000    3
  78510000    3
  78520000    3
  78530000    4
  78540000    4
  78550000    6
  78560000    4
  78570000    5
  78580000    8
  78590000    2
  78600000    4
  78610000    4
  78620000    3
  78630000    3
  78640000    3
  78650000    3
  78660000    4
  78670000    4
  78680000    2
  78690000    6
  78700000    2
  78710000    3
  78720000    3
  78730000    3
  78740000    3
  78750000    4
  78760000    5
  78770000    3
  78780000    5
  78790000    3
  78800000    3
  78810000    4
  78820000    3
  78830000    3
  78840000    4
  78850000    5
  78860000    3
  78870000    3
  78880000    4
  78890000    2
  78900000    3
  78910000    2
  78920000    3
  78930000    3
  78940000    4
  78950000    4
  78960000    3
  78970000    4
  78980000    3
  78990000    4
  79000000    3
  79010000    3
  79020000    2
  79030000    4
  79040000    3
  79050000    3
  79060000    3
  79070000    3
  79080000    4
  79090000    3
  79100000    2
  79110000    3
  79120000    3
  79130000    3
  79140000    3
  79150000    3
  79160000    3
  79170000    6
  79180000    6
  79190000    2
  79200000    4
  79210000    4
  79220000    3
  79230000    5
  79240000    3
  79250000    3
  79260000    3
  79270000    3
  79280000    3
  79290000    3
  79300000    5
  79310000    3
  79320000    3
  79330000    3
  79340000    3
  79350000    4
  79360000    3
  79370000    2
  79380000    3
  79390000    3
  79400000    3
  79410000    3
  79420000    2
  79430000    2
  79440000    2
  79450000    3
  79460000    3
  79470000    3
  79480000    3
  79490000    4
  79500000    4
  79510000    3
  79520000    4
  79530000    3
  79540000    3
  79550000    5
  79560000    3
  79570000    2
  79580000    2
  79590000    3
  79600000    7
  79610000    3
  79620000    4
  79630000    3
  79640000    2
  79650000    3
  79660000    2
  79670000    3
  79680000    4
  79690000    2
  79700000    3
  79710000    2
  79720000    3
  79730000    3
  79740000    3
  79750000    4
  79760000    2
  79770000    2
  79780000    3
  79790000    4
  79800000    3
  79810000    4
  79820000    5
  79830000    3
  79840000    4
  79850000    3
  79860000    2
  79870000    4
  79880000    3
  79890000    4
  79900000    3
  79910000    4
  79920000    3
  79930000    4
  79940000    2
  79950000    3
  79960000    2
  79970000    3
  79980000    3
  79990000    3
  80000000    3
  80000000    3
  80010000    4
  80020000    3
  80030000    3
  80040000    3
  80050000    3
  80060000    3
  80070000    2
  80080000    3
  80090000    3
  80100000    3
  80110000    4
  80120000    5
  80130000    4
  80140000    2
  80150000    3
  80160000    2
  80170000    6
  80180000    3
  80190000    3
  80200000    3
  80210000    5
  80220000    3
  80230000    6
  80240000    2
  80250000    4
  80260000    3
  80270000    3
  80280000    3
  80290000    3
  80300000    4
  80310000    3
  80320000   10
  80330000    4
  80340000    3
  80350000    2
  80360000    6
  80370000    3
  80380000    4
  80390000    9
  80400000    4
  80410000    3
  80420000    4
  80430000    2
  80440000    4
  80450000    4
  80460000    4
  80470000    3
  80480000    2
  80490000    4
  80500000    3
  80510000    4
  80520000    3
  80530000    3
  80540000    3
  80550000    3
  80560000    3
  80570000    4
  80580000    5
  80590000    4
  80600000    3
  80610000    2
  80620000    3
  80630000    3
  80640000    5
  80650000    3
  80660000    5
  80670000    3
  80680000    3
  80690000    3
  80700000    3
  80710000    3
  80720000    2
  80730000    3
  80740000    3
  80750000    3
  80760000    3
  80770000    2
  80780000    5
  80790000    4
  80800000    2
  80810000    2
  80820000    3
  80830000    4
  80840000    3
  80850000    2
  80860000    4
  80870000    2
  80880000    4
  80890000    2
  80900000    3
  80910000    4
  80920000    3
  80930000    2
  80940000    4
  80950000    4
  80960000    3
  80970000    4
  80980000    5
  80990000    3
  81000000    2
  81010000    3
  81020000    3
  81030000    3
  81040000    2
  81050000    2
  81060000    3
  81070000    3
  81080000    4
  81090000    4
  81100000    5
  81110000    4
  81120000    3
  81130000    3
  81140000    3
  81150000    3
  81160000    3
  81170000    4
  81180000    2
  81190000    3
  81200000    3
  81210000    3
  81220000    4
  81230000    4
  81240000    4
  81250000    3
  81260000    3
  81270000    2
  81280000    3
  81290000    5
  81300000    4
  81310000    4
  81320000    3
  81330000    3
  81340000    4
  81350000    3
  81360000    4
  81370000    3
  81380000    3
  81390000    3
  81400000    3
  81410000    3
  81420000    4
  81430000    2
  81440000    3
  81450000    2
  81460000    4
  81470000    3
  81480000    4
  81490000    3
  81500000    4
  81510000    5
  81520000    3
  81530000    3
  81540000    9
  81550000    3
  81560000    4
  81570000    4
  81580000    3
  81590000    3
  81600000    5
  81610000    4
  81620000    4
  81630000    3
  81640000    3
  81650000    3
  81660000    3
  81670000    4
  81680000    4
  81690000    2
  81700000    3
  81710000    3
  81720000    4
  81730000    3
  81740000    4
  81750000    5
  81760000    2
  81770000    4
  81780000    3
  81790000    5
  81800000    3
  81810000    2
  81820000    2
  81830000    4
  81840000    3
  81850000    2
  81860000    4
  81870000    3
  81880000    3
  81890000    2
  81900000    3
  81910000    2
  81920000    2
  81930000    3
  81940000    4
  81950000    4
  81960000    2
  81970000    6
  81980000    3
  81990000    2
  82000000    3
  82010000    4
  82020000    4
  82030000    4
  82040000    3
  82050000    3
  82060000    5
  82070000    2
  82080000    3
  82090000    3
  82100000    2
  82110000    2
  82120000    3
  82130000    3
  82140000    3
  82150000    4
  82160000    4
  82170000    5
  82180000    3
  82190000    3
  82200000    3
  82210000    3
  82220000    2
  82230000    3
  82240000    2
  82250000    5
  82260000    3
  82270000    3
  82280000    3
  82290000    2
  82300000    2
  82310000    2
  82320000    3
  82330000    3
  82340000    3
  82350000    4
  82360000    7
  82370000    2
  82380000    6
  82390000    8
  82400000    3
  82410000    6
  82420000    6
  82430000    3
  82440000    3
  82450000    3
  82460000    4
  82470000    3
  82480000    4
  82490000    4
  82500000    4
  82510000    7
  82520000    8
  82530000    3
  82540000    5
  82550000    3
  82560000    2
  82570000    3
  82580000    3
  82590000    3
  82600000    3
  82610000    5
  82620000    3
  82630000    5
  82640000    4
  82650000    7
  82660000    2
  82670000    4
  82680000    2
  82690000    3
  82700000    4
  82710000    9
  82720000    3
  82730000    4
  82740000    3
  82750000    3
  82760000    3
  82770000    3
  82780000    7
  82790000    4
  82800000    3
  82810000    6
  82820000    3
  82830000    4
  82840000    2
  82850000    3
  82860000    3
  82870000    3
  82880000    4
  82890000    3
  82900000    4
  82910000    4
  82920000    4
  82930000    5
  82940000    9
  82950000    6
  82960000    5
  82970000    2
  82980000    3
  82990000    4
  83000000    3
  83010000    3
  83020000    3
  83030000    3
  83040000    3
  83050000    2
  83060000    3
  83070000    3
  83080000    3
  83090000    2
  83100000    4
  83110000    9
  83120000    7
  83130000    3
  83140000    2
  83150000    3
  83160000    2
  83170000    3
  83180000    3
  83190000    3
  83200000    2
  83210000    3
  83220000    3
  83230000    5
  83240000    2
  83250000    4
  83260000    3
  83270000    3
  83280000    3
  83290000    4
  83300000   11
  83310000    5
  83320000    3
  83330000    3
  83340000    3
  83350000    3
  83360000    3
  83370000    2
  83380000    2
  83390000    3
  83400000    2
  83410000    2
  83420000    2
  83430000    3
  83440000    2
  83450000    3
  83460000    3
  83470000    3
  83480000    4
  83490000    2
  83500000    3
  83510000    3
  83520000    4
  83530000    3
  83540000    3
  83550000    5
  83560000    4
  83570000    2
  83580000    3
  83590000    3
  83600000    4
  83610000    3
  83620000    4
  83630000    6
  83640000    3
  83650000    5
  83660000    3
  83670000   10
  83680000    4
  83690000    3
  83700000    9
  83710000    7
  83720000    3
  83730000    4
  83740000    2
  83750000    3
  83760000    3
  83770000    3
  83780000    3
  83790000    4
  83800000    3
  83810000    2
  83820000    2
  83830000    3
  83840000    3
  83850000    3
  83860000    4
  83870000    4
  83880000    5
  83890000    3
  83900000    2
  83910000    3
  83920000    4
  83930000    4
  83940000    3
  83950000    5
  83960000    5
  83970000    5
  83980000    5
  83990000    5
  84000000    3
  84010000    3
  84020000    4
  84030000    2
  84040000    3
  84050000    6
  84060000    4
  84070000    5
  84080000    4
  84090000    4
  84100000    4
  84110000    5
  84120000    5
  84130000    3
  84140000    5
  84150000    4
  84160000    5
  84170000    5
  84180000    5
  84190000    3
  84200000    4
  84210000    4
  84220000    4
  84230000    4
  84240000    3
  84250000    4
  84260000    4
  84270000    4
  84280000    3
  84290000    3
  84300000    3
  84310000    3
  84320000    3
  84330000    4
  84340000    4
  84350000    4
  84360000    3
  84370000    4
  84380000    3
  84390000    3
  84400000    4
  84410000    3
  84420000    3
  84430000    4
  84440000   11
  84450000   11
  84460000   16
  84470000    8
  84480000    8
  84490000    3
  84500000    3
  84510000    5
  84520000    3
  84530000    3
  84540000    2
  84550000    3
  84560000    5
  84570000    3
  84580000    3
  84590000    3
  84600000    3
  84610000    3
  84620000    5
  84630000    5
  84640000    5
  84650000    3
  84660000    3
  84670000    5
  84680000    3
  84690000    4
  84700000    3
  84710000    3
  84720000    4
  84730000    3
  84740000    3
  84750000    3
  84760000    2
  84770000    4
  84780000    3
  84790000    3
  84800000    2
  84810000    3
  84820000    4
  84830000    3
  84840000    3
  84850000    2
  84860000    4
  84870000    5
  84880000    3
  84890000    3
  84900000    4
  84910000    4
  84920000    3
  84930000    3
  84940000    4
  84950000    4
  84960000    2
  84970000    3
  84980000    3
  84990000    3
  85000000    3
  85010000    3
  85020000    3
  85030000    4
  85040000    2
  85050000    3
  85060000    2
  85070000    2
  85080000    3
  85090000    5
  85100000    3
  85110000    3
  85120000    4
  85130000    3
  85140000    3
  85150000    2
  85160000    3
  85170000    3
  85180000    3
  85190000    2
  85200000    3
  85210000    3
  85220000    2
  85230000    2
  85240000    3
  85250000    2
  85260000    3
  85270000    2
  85280000    3
  85290000    3
  85300000    3
  85310000    4
  85320000    4
  85330000    6
  85340000    3
  85350000    5
  85360000    3
  85370000    3
  85380000    3
  85390000    3
  85400000    3
  85410000    2
  85420000    3
  85430000    3
  85440000    3
  85450000    3
  85460000    3
  85470000    4
  85480000    3
  85490000    3
  85500000    2
  85510000    2
  85520000    3
  85530000    3
  85540000    2
  85550000    3
  85560000    3
  85570000    3
  85580000    3
  85590000    3
  85600000    3
  85610000    2
  85620000    5
  85630000    3
  85640000    3
  85650000    2
  85660000    2
  85670000    3
  85680000    3
  85690000    2
  85700000    3
  85710000    3
  85720000    3
  85730000    3
  85740000    2
  85750000    3
  85760000    3
  85770000    3
  85780000    3
  85790000    4
  85800000    4
  85810000    3
  85820000    4
  85830000    4
  85840000    3
  85850000    2
  85860000    3
  85870000    3
  85880000    3
  85890000    3
  85900000    3
  85910000    3
  85920000    4
  85930000    4
  85940000    3
  85950000    3
  85960000    4
  85970000    3
  85980000    4
  85990000    3
  86000000    8
  86010000    3
  86020000    2
  86030000    4
  86040000    3
  86050000    3
  86060000    3
  86070000    3
  86080000    3
  86090000    4
  86100000    2
  86110000    2
  86120000    3
  86130000    3
  86140000    3
  86150000    2
  86160000    3
  86170000    3
  86180000    4
  86190000    3
  86200000    5
  86210000    4
  86220000    2
  86230000    3
  86240000    3
  86250000    2
  86260000    3
  86270000    4
  86280000    2
  86290000    5
  86300000    3
  86310000    3
  86320000    4
  86330000    4
  86340000    3
  86350000    4
  86360000    4
  86370000    4
  86380000    3
  86390000    3
  86400000    3
  86410000    4
  86420000    3
  86430000    6
  86440000    3
  86450000    4
  86460000    4
  86470000    2
  86480000    3
  86490000    3
  86500000    3
  86510000    6
  86520000    3
  86530000    2
  86540000    2
  86550000    5
  86560000    4
  86570000    3
  86580000    3
  86590000    3
  86600000    3
  86610000    4
  86620000    3
  86630000    3
  86640000    3
  86650000    3
  86660000    3
  86670000    3
  86680000    3
  86690000    2
  86700000    2
  86710000    3
  86720000    2
  86730000    2
  86740000    4
  86750000    4
  86760000    3
  86770000    3
  86780000    3
  86790000    3
  86800000    3
  86810000    3
  86820000    4
  86830000    4
  86840000    3
  86850000    6
  86860000    4
  86870000    5
  86880000    4
  86890000    4
  86900000    4
  86910000    4
  86920000    4
  86930000    3
  86940000    3
  86950000    3
  86960000    5
  86970000    2
  86980000    3
  86990000    3
  87000000    3
  87010000    3
  87020000    5
  87030000    5
  87040000    2
  87050000    3
  87060000    3
  87070000    3
  87080000    3
  87090000    2
  87100000    4
  87110000    2
  87120000    7
  87130000    3
  87140000    3
  87150000    3
  87160000    3
  87170000    3
  87180000    2
  87190000    5
  87200000    2
  87210000   13
  87220000    3
  87230000    2
  87240000    4
  87250000    4
  87260000    3
  87270000    3
  87280000    3
  87290000    3
  87300000    3
  87310000    4
  87320000    3
  87330000    3
  87340000    2
  87350000    3
  87360000    3
  87370000    3
  87380000    2
  87390000    3
  87400000    2
  87410000    3
  87420000    3
  87430000    3
  87440000    3
  87450000    3
  87460000    4
  87470000    4
  87480000    3
  87490000    2
  87500000    3
  87510000    3
  87520000    3
  87530000    2
  87540000    2
  87550000    4
  87560000    9
  87570000    3
  87580000    5
  87590000    7
  87600000    2
  87610000    2
  87620000    4
  87630000    3
  87640000    4
  87650000    4
  87660000    4
  87670000    4
  87680000    3
  87690000    3
  87700000    5
  87710000    3
  87720000    5
  87730000    2
  87740000    4
  87750000    4
  87760000    3
  87770000    4
  87780000    3
  87790000    3
  87800000    3
  87810000    2
  87820000    3
  87830000    4
  87840000    2
  87850000    2
  87860000    3
  87870000    4
  87880000    3
  87890000    3
  87900000    5
  87910000    3
  87920000    3
  87930000    5
  87940000    3
  87950000    5
  87960000    3
  87970000    3
  87980000    5
  87990000    4
  88000000    3
  88010000    2
  88020000    3
  88030000    4
  88040000    3
  88050000    3
  88060000    4
  88070000    5
  88080000    3
  88090000    3
  88100000    4
  88110000    3
  88120000    2
  88130000    3
  88140000    3
  88150000    3
  88160000    3
  88170000    3
  88180000    3
  88190000    3
  88200000    3
  88210000    3
  88220000    3
  88230000    3
  88240000    3
  88250000    4
  88260000    3
  88270000    3
  88280000    3
  88290000    3
  88300000    2
  88310000    3
  88320000    3
  88330000    3
  88340000    3
  88350000    4
  88360000    3
  88370000    3
  88380000    3
  88390000    4
  88400000    4
  88410000    3
  88420000    3
  88430000    2
  88440000    3
  88450000    3
  88460000    3
  88470000    2
  88480000    4
  88490000    3
  88500000    3
  88510000    2
  88520000    6
  88530000    4
  88540000    4
  88550000    2
  88560000    6
  88570000    4
  88580000    3
  88590000    2
  88600000    3
  88610000    3
  88620000    4
  88630000    3
  88640000    3
  88650000    4
  88660000    2
  88670000    4
  88680000    2
  88690000    4
  88700000    3
  88710000    3
  88720000    3
  88730000    3
  88740000    5
  88750000    4
  88760000    3
  88770000    5
  88780000    3
  88790000    5
  88800000    3
  88810000    5
  88820000    3
  88830000    3
  88840000    3
  88850000    2
  88860000    2
  88870000    2
  88880000    3
  88890000    3
  88900000    3
  88910000    4
  88920000    3
  88930000    4
  88940000    6
  88950000    3
  88960000    3
  88970000    2
  88980000    4
  88990000    3
  89000000    4
  89010000    3
  89020000    2
  89030000    7
  89040000    4
  89050000    3
  89060000    3
  89070000    3
  89080000    3
  89090000    4
  89100000    3
  89110000    2
  89120000    4
  89130000    4
  89140000    4
  89150000    3
  89160000    4
  89170000    3
  89180000    6
  89190000    5
  89200000    5
  89210000    2
  89220000    2
  89230000    3
  89240000    3
  89250000    3
  89260000    3
  89270000    5
  89280000    3
  89290000    3
  89300000    3
  89310000    5
  89320000    4
  89330000    6
  89340000    6
  89350000    5
  89360000    5
  89370000    2
  89380000    3
  89390000    3
  89400000    3
  89410000    3
  89420000    3
  89430000    3
  89440000    4
  89450000    3
  89460000    3
  89470000    5
  89480000    6
  89490000    4
  89500000    6
  89510000    4
  89520000    3
  89530000    4
  89540000    2
  89550000    6
  89560000    2
  89570000    3
  89580000    4
  89590000    4
  89600000    5
  89610000    5
  89620000    5
  89630000    4
  89640000    3
  89650000    2
  89660000    3
  89670000    3
  89680000    4
  89690000    3
  89700000    3
  89710000    4
  89720000    5
  89730000    3
  89740000    3
  89750000    3
  89760000    2
  89770000    2
  89780000    3
  89790000    3
  89800000    3
  89810000    3
  89820000    3
  89830000    3
  89840000    3
  89850000    3
  89860000    4
  89870000    4
  89880000    3
  89890000    3
  89900000    3
  89910000    4
  89920000    3
  89930000    3
  89940000    2
  89950000    3
  89960000    2
  89970000    3
  89980000    3
  89990000    2
  90000000    2
  90010000    5
  90020000    5
  90030000    3
  90040000    5
  90050000    3
  90060000    3
  90070000    2
  90080000    3
  90090000    3
  90100000    3
  90110000    3
  90120000    3
  90130000    2
  90140000    3
  90150000    3
  90160000    4
  90170000    3
  90180000    3
  90190000    4
  90200000    7
  90210000    3
  90220000    3
  90230000    2
  90240000    4
  90250000    5
  90260000    6
  90270000    3
  90280000    2
  90290000    4
  90300000    4
  90310000    3
  90320000    3
  90330000    3
  90340000    4
  90350000    5
  90360000    2
  90370000    3
  90380000    2
  90390000    2
  90400000    2
  90410000    3
  90420000    4
  90430000    2
  90440000    4
  90450000    4
  90460000    4
  90470000    3
  90480000    4
  90490000    3
  90500000    2
  90510000    3
  90520000    6
  90530000    3
  90540000    2
  90550000    6
  90560000    3
  90570000    4
  90580000    3
  90590000    3
  90600000    3
  90610000    3
  90620000    4
  90630000    3
  90640000    2
  90650000    3
  90660000    3
  90670000    3
  90680000    4
  90690000    3
  90700000    4
  90710000    5
  90720000    4
  90730000    4
  90740000    2
  90750000    4
  90760000    5
  90770000    2
  90780000    5
  90790000    4
  90800000    5
  90810000    5
  90820000    3
  90830000    5
  90840000    3
  90850000    4
  90860000    4
  90870000    3
  90880000    5
  90890000    5
  90900000    3
  90910000    3
  90920000    3
  90930000    3
  90940000    3
  90950000    7
  90960000    3
  90970000    3
  90980000    2
  90990000    3
  91000000    3
  91010000    4
  91020000    3
  91030000    3
  91040000    3
  91050000    3
  91060000    2
  91070000    3
  91080000    3
  91090000    3
  91100000    2
  91110000    3
  91120000    2
  91130000    4
  91140000    3
  91150000    3
  91160000    3
  91170000    5
  91180000   11
  91190000    5
  91200000    2
  91210000    5
  91220000    3
  91230000    3
  91240000    2
  91250000    2
  91260000    2
  91270000    4
  91280000    3
  91290000    3
  91300000    3
  91310000    4
  91320000    4
  91330000    7
  91340000    4
  91350000    4
  91360000    3
  91370000    5
  91380000    4
  91390000    3
  91400000    4
  91410000    3
  91420000    2
  91430000    3
  91440000    3
  91450000    3
  91460000    3
  91470000    3
  91480000    3
  91490000    3
  91500000    4
  91510000    3
  91520000    2
  91530000    3
  91540000    3
  91550000    2
  91560000    3
  91570000    2
  91580000    4
  91590000    3
  91600000    3
  91610000    3
  91620000    2
  91630000    4
  91640000    2
  91650000    5
  91660000    4
  91670000    3
  91680000    2
  91690000    3
  91700000    3
  91710000    3
  91720000    3
  91730000    3
  91740000    4
  91750000    2
  91760000    4
  91770000    3
  91780000    3
  91790000    3
  91800000    2
  91810000    4
  91820000    3
  91830000    2
  91840000    4
  91850000    3
  91860000    3
  91870000    4
  91880000    5
  91890000    3
  91900000    4
  91910000    3
  91920000    3
  91930000    3
  91940000    3
  91950000    5
  91960000    3
  91970000    4
  91980000    7
  91990000    4
  92000000    5
  92010000    4
  92020000    3
  92030000    3
  92040000    3
  92050000    2
  92060000    3
  92070000    2
  92080000    3
  92090000    3
  92100000    2
  92110000    4
  92120000    3
  92130000    2
  92140000    2
  92150000    3
  92160000    2
  92170000    3
  92180000    3
  92190000    3
  92200000    4
  92210000    3
  92220000    3
  92230000    3
  92240000    4
  92250000    5
  92260000    5
  92270000    3
  92280000    2
  92290000    2
  92300000    6
  92310000    3
  92320000    3
  92330000    4
  92340000    3
  92350000    2
  92360000    3
  92370000    3
  92380000    2
  92390000    3
  92400000    3
  92410000    3
  92420000    4
  92430000    3
  92440000    3
  92450000    3
  92460000    2
  92470000    2
  92480000    3
  92490000    3
  92500000    3
  92510000    2
  92520000    4
  92530000    3
  92540000    3
  92550000    2
  92560000    3
  92570000    3
  92580000    3
  92590000    3
  92600000    3
  92610000    3
  92620000    5
  92630000    3
  92640000    3
  92650000    4
  92660000    3
  92670000    3
  92680000    3
  92690000    3
  92700000    3
  92710000    5
  92720000    3
  92730000    4
  92740000    2
  92750000    4
  92760000    3
  92770000    5
  92780000    3
  92790000    3
  92800000    4
  92810000    3
  92820000    3
  92830000    3
  92840000    5
  92850000    4
  92860000    4
  92870000    3
  92880000    3
  92890000    3
  92900000    3
  92910000    3
  92920000    2
  92930000    2
  92940000    2
  92950000    3
  92960000    3
  92970000    3
  92980000    3
  92990000    6
  93000000    5
  93010000    5
  93020000    3
  93030000    3
  93040000    4
  93050000    5
  93060000    4
  93070000    4
  93080000    2
  93090000    3
  93100000    3
  93110000    4
  93120000    2
  93130000    2
  93140000    3
  93150000    3
  93160000    4
  93170000    4
  93180000    4
  93190000    3
  93200000    3
  93210000    2
  93220000    6
  93230000    2
  93240000    4
  93250000    2
  93260000    4
  93270000    5
  93280000    3
  93290000    3
  93300000    2
  93310000    3
  93320000    2
  93330000    4
  93340000    3
  93350000    3
  93360000    7
  93370000    3
  93380000    3
  93390000    3
  93400000    3
  93410000    3
  93420000    3
  93430000    4
  93440000    3
  93450000    2
  93460000    3
  93470000    3
  93480000    2
  93490000    3
  93500000    3
  93510000    3
  93520000    5
  93530000    5
  93540000    5
  93550000    3
  93560000    7
  93570000    3
  93580000    5
  93590000    5
  93600000    6
  93610000    5
  93620000    3
  93630000    6
  93640000    6
  93650000    3
  93660000    4
  93670000    6
  93680000    3
  93690000    3
  93700000    2
  93710000    3
  93720000    3
  93730000    5
  93740000    4
  93750000    3
  93760000    2
  93770000    4
  93780000    5
  93790000    2
  93800000    3
  93810000    7
  93820000    2
  93830000    3
  93840000    4
  93850000    3
  93860000    3
  93870000    3
  93880000    2
  93890000    4
  93900000    3
  93910000    3
  93920000    3
  93930000    4
  93940000    3
  93950000    4
  93960000    4
  93970000    2
  93980000    5
  93990000    6
  94000000    3
  94010000    3
  94020000    3
  94030000    3
  94040000    2
  94050000    3
  94060000    3
  94070000    7
  94080000    4
  94090000    3
  94100000    3
  94110000    3
  94120000    2
  94130000    3
  94140000    2
  94150000    3
  94160000    3
  94170000    3
  94180000    3
  94190000    4
  94200000    3
  94210000    3
  94220000    3
  94230000    3
  94240000    2
  94250000    4
  94260000    5
  94270000    4
  94280000    3
  94290000    3
  94300000    3
  94310000    3
  94320000    5
  94330000    3
  94340000    3
  94350000    3
  94360000    2
  94370000    4
  94380000    3
  94390000    3
  94400000    2
  94410000    3
  94420000    3
  94430000    3
  94440000    4
  94450000    5
  94460000    6
  94470000    3
  94480000    4
  94490000    3
  94500000    2
  94510000    2
  94520000    3
  94530000    5
  94540000    3
  94550000    3
  94560000    3
  94570000    4
  94580000    3
  94590000    3
  94600000    3
  94610000    2
  94620000    6
  94630000    3
  94640000    3
  94650000    3
  94660000    3
  94670000    3
  94680000    4
  94690000    3
  94700000    2
  94710000    4
  94720000    4
  94730000    3
  94740000    4
  94750000    3
  94760000    3
  94770000    2
  94780000    3
  94790000    3
  94800000    4
  94810000    3
  94820000    3
  94830000    2
  94840000    3
  94850000    3
  94860000    4
  94870000    3
  94880000    4
  94890000    2
  94900000    3
  94910000    2
  94920000    2
  94930000    4
  94940000    5
  94950000    4
  94960000    3
  94970000    3
  94980000    5
  94990000    3
  95000000    3
  95010000    3
  95020000    3
  95030000    3
  95040000    3
  95050000    3
  95060000    3
  95070000    2
  95080000    4
  95090000    3
  95100000    3
  95110000    3
  95120000    3
  95130000    3
  95140000    5
  95150000    6
  95160000    2
  95170000    5
  95180000    3
  95190000    2
  95200000    3
  95210000    3
  95220000    3
  95230000    2
  95240000    3
  95250000    3
  95260000    7
  95270000    3
  95280000    5
  95290000    4
  95300000    3
  95310000    4
  95320000    3
  95330000    3
  95340000    3
  95350000    2
  95360000    3
  95370000    3
  95380000    4
  95390000    3
  95400000    3
  95410000    3
  95420000    5
  95430000    2
  95440000    3
  95450000    3
  95460000    3
  95470000    3
  95480000    3
  95490000    3
  95500000    2
  95510000    2
  95520000    3
  95530000    3
  95540000    3
  95550000    4
  95560000    4
  95570000    3
  95580000    3
  95590000    3
  95600000    2
  95610000    2
  95620000    3
  95630000    4
  95640000    3
  95650000    3
  95660000    3
  95670000    2
  95680000    3
  95690000    4
  95700000    3
  95710000    2
  95720000    3
  95730000    3
  95740000    2
  95750000    4
  95760000    2
  95770000    5
  95780000    6
  95790000    4
  95800000    2
  95810000    3
  95820000    2
  95830000    3
  95840000    3
  95850000    3
  95860000    3
  95870000    4
  95880000    3
  95890000    3
  95900000    3
  95910000    5
  95920000    3
  95930000    3
  95940000    3
  95950000    2
  95960000    4
  95970000    3
  95980000    4
  95990000    3
  96000000    3
  96010000    4
  96020000    4
  96030000    3
  96040000    3
  96050000    3
  96060000    2
  96070000    3
  96080000    3
  96090000    3
  96100000    6
  96110000    9
  96120000    7
  96130000    3
  96140000    4
  96150000    3
  96160000    3
  96170000    3
  96180000    3
  96190000    2
  96200000    3
  96210000    4
  96220000    3
  96230000    6
  96240000    3
  96250000    4
  96260000    4
  96270000    4
  96280000    2
  96290000    7
  96300000    2
  96310000    3
  96320000    3
  96330000    3
  96340000    5
  96350000    3
  96360000    4
  96370000    3
  96380000    2
  96390000    5
  96400000    3
  96410000    4
  96420000    4
  96430000    4
  96440000    3
  96450000    2
  96460000    3
  96470000    3
  96480000    3
  96490000    3
  96500000    4
  96510000    4
  96520000    4
  96530000    3
  96540000    7
  96550000    3
  96560000    5
  96570000    2
  96580000    3
  96590000    2
  96600000    3
  96610000    3
  96620000    3
  96630000    4
  96640000    3
  96650000    5
  96660000    5
  96670000    4
  96680000    5
  96690000    5
  96700000    3
  96710000    3
  96720000    2
  96730000    3
  96740000    3
  96750000    5
  96760000    9
  96770000    2
  96780000    3
  96790000    3
  96800000    3
  96810000    3
  96820000    3
  96830000    4
  96840000    2
  96850000    3
  96860000    3
  96870000    3
  96880000    6
  96890000    3
  96900000    5
  96910000    3
  96920000    4
  96930000    8
  96940000    2
  96950000    2
  96960000    3
  96970000    3
  96980000    7
  96990000    7
  97000000    3
  97010000    3
  97020000    4
  97030000    4
  97040000    3
  97050000    2
  97060000    7
  97070000    5
  97080000    3
  97090000    3
  97100000    3
  97110000    3
  97120000    2
  97130000    3
  97140000    2
  97150000    2
  97160000    4
  97170000    4
  97180000    3
  97190000    3
  97200000    3
  97210000    3
  97220000    2
  97230000    7
  97240000    4
  97250000    3
  97260000    7
  97270000    4
  97280000    3
  97290000    3
  97300000    2
  97310000    3
  97320000    3
  97330000    6
  97340000    4
  97350000    5
  97360000    2
  97370000   10
  97380000    3
  97390000    2
  97400000    4
  97410000    4
  97420000    5
  97430000    5
  97440000    8
  97450000    6
  97460000    3
  97470000    3
  97480000    9
  97490000    2
  97500000    4
  97510000    6
  97520000    3
  97530000    3
  97540000    4
  97550000    2
  97560000    5
  97570000    4
  97580000    3
  97590000    3
  97600000    3
  97610000    3
  97620000    2
  97630000    4
  97640000    3
  97650000    3
  97660000    4
  97670000    3
  97680000    3
  97690000    3
  97700000    3
  97710000    6
  97720000    2
  97730000    3
  97740000    3
  97750000    3
  97760000    2
  97770000    4
  97780000    4
  97790000    4
  97800000    5
  97810000    3
  97820000    3
  97830000    3
  97840000    4
  97850000    3
  97860000    3
  97870000    3
  97880000    3
  97890000    3
  97900000    3
  97910000    3
  97920000    3
  97930000    2
  97940000    3
  97950000    4
  97960000    4
  97970000    3
  97980000    2
  97990000    3
  98000000    3
  98010000    3
  98020000    4
  98030000    3
  98040000    3
  98050000    4
  98060000    3
  98070000    2
  98080000    3
  98090000    2
  98100000    3
  98110000    3
  98120000    4
  98130000    2
  98140000    3
  98150000    3
  98160000    3
  98170000    5
  98180000    4
  98190000    5
  98200000    3
  98210000    2
  98220000    3
  98230000    5
  98240000    3
  98250000    3
  98260000    3
  98270000    3
  98280000    3
  98290000    9
  98300000    3
  98310000    2
  98320000    2
  98330000    2
  98340000    3
  98350000    3
  98360000    4
  98370000    3
  98380000    6
  98390000    3
  98400000    3
  98410000    3
  98420000    2
  98430000    3
  98440000    3
  98450000    4
  98460000    4
  98470000    2
  98480000    7
  98490000    5
  98500000    3
  98510000    2
  98520000    6
  98530000    3
  98540000    2
  98550000    3
  98560000    4
  98570000    3
  98580000    3
  98590000    2
  98600000    5
  98610000    5
  98620000    2
  98630000    4
  98640000    3
  98650000    3
  98660000    3
  98670000    3
  98680000    3
  98690000    3
  98700000    4
  98710000    5
  98720000    6
  98730000    5
  98740000    4
  98750000    3
  98760000    3
  98770000    3
  98780000    3
  98790000    5
  98800000    5
  98810000    6
  98820000    3
  98830000    2
  98840000    7
  98850000    3
  98860000    3
  98870000    2
  98880000    3
  98890000    3
  98900000    3
  98910000    3
  98920000    4
  98930000    4
  98940000    3
  98950000    3
  98960000    3
  98970000    3
  98980000    3
  98990000    4
  99000000    3
  99010000    3
  99020000    2
  99030000    4
  99040000    3
  99050000    4
  99060000    4
  99070000    4
  99080000    2
  99090000    3
  99100000    2
  99110000    2
  99120000    3
  99130000    2
  99140000    2
  99150000    2
  99160000    5
  99170000    2
  99180000    4
  99190000    4
  99200000    3
  99210000    4
  99220000    2
  99230000    4
  99240000    2
  99250000    2
  99260000    5
  99270000    4
  99280000    3
  99290000    3
  99300000    6
  99310000    6
  99320000    3
  99330000    3
  99340000    3
  99350000    4
  99360000    4
  99370000    2
  99380000    4
  99390000    4
  99400000    6
  99410000    6
  99420000    3
  99430000    4
  99440000    2
  99450000    2
  99460000    4
  99470000    4
  99480000    3
  99490000    3
  99500000    5
  99510000    3
  99520000    2
  99530000    3
  99540000    4
  99550000    3
  99560000    2
  99570000    5
  99580000    4
  99590000    3
  99600000    6
  99610000    3
  99620000    2
  99630000    3
  99640000    5
  99650000    3
  99660000    3
  99670000    3
  99680000    3
  99690000    2
  99700000    3
  99710000    4
  99720000    5
  99730000    2
  99740000    3
  99750000    3
  99760000    3
  99770000    3
  99780000    2
  99790000    3
  99800000    3
  99810000    3
  99820000    5
  99830000    4
  99840000    8
  99850000    2
  99860000    5
  99870000    4
  99880000    3
  99890000    3
  99900000    4
  99910000    3
  99920000    3
  99930000    5
  99940000    3
  99950000    3
  99960000    2
  99970000    2
  99980000    3
  99990000    5
 100000000    3
 100000000    3
 100010000    4
 100020000    3
 100030000    5
 100040000    3
 100050000    3
 100060000    5
 100070000    3
 100080000    3
 100090000    3
 100100000    3
 100110000    2
 100120000    2
 100130000    3
 100140000    6
 100150000    3
 100160000    3
 100170000    2
 100180000    3
 100190000    3
 100200000    3
 100210000    2
 100220000    3
 100230000    2
 100240000    3
 100250000    3
 100260000    5
 100270000    7
 100280000    5
 100290000    2
 100300000    3
 100310000    3
 100320000    3
 100330000    3
 100340000    5
 100350000    3
 100360000    2
 100370000    3
 100380000    3
 100390000    3
 100400000    3
 100410000    3
 100420000    3
 100430000    3
 100440000    3
 100450000    4
 100460000    4
 100470000    3
 100480000    3
 100490000    3
 100500000    2
 100510000    3
 100520000    3
 100530000    3
 100540000    4
 100550000    3
 100560000    4
 100570000    3
 100580000    4
 100590000    3
 100600000    2
 100610000    2
 100620000    3
 100630000    3
 100640000    3
 100650000    3
 100660000    3
 100670000    3
 100680000    3
 100690000    3
 100700000    2
 100710000    2
 100720000    5
 100730000    3
 100740000    3
 100750000    2
 100760000    3
 100770000    2
 100780000    3
 100790000    4
 100800000    2
 100810000    3
 100820000    3
 100830000    5
 100840000    7
 100850000    4
 100860000    3
 100870000    3
 100880000    3
 100890000    2
 100900000    4
 100910000    2
 100920000    2
 100930000    3
 100940000    3
 100950000    3
 100960000    4
 100970000    4
 100980000    3
 100990000    3
 101000000    4
 101010000    4
 101020000    3
 101030000    3
 101040000    3
 101050000    3
 101060000    3
 101070000    3
 101080000    3
 101090000    2
 101100000    7
 101110000    3
 101120000    3
 101130000    3
 101140000    3
 101150000    3
 101160000    3
 101170000    3
 101180000    3
 101190000    3
 101200000    3
 101210000    3
 101220000    4
 101230000    3
 101240000    3
 101250000    3
 101260000    3
 101270000    2
 101280000    3
 101290000    3
 101300000    3
 101310000    3
 101320000    6
 101330000    3
 101340000    3
 101350000    3
 101360000    9
 101370000    2
 101380000    2
 101390000    3
 101400000    3
 101410000    2
 101420000    4
 101430000    5
 101440000    3
 101450000    4
 101460000    3
 101470000    4
 101480000    4
 101490000    4
 101500000    3
 101510000    3
 101520000    3
 101530000    4
 101540000    4
 101550000    4
 101560000    5
 101570000    3
 101580000    3
 101590000    4
 101600000    3
 101610000    3
 101620000    3
 101630000    2
 101640000    4
 101650000    3
 101660000    4
 101670000    5
 101680000    3
 101690000    2
 101700000    3
 101710000    3
 101720000    3
 101730000    3
 101740000    3
 101750000    3
 101760000    5
 101770000    5
 101780000    4
 101790000    3
 101800000    2
 101810000    2
 101820000    3
 101830000    4
 101840000    3
 101850000    3
 101860000    3
 101870000    3
 101880000    3
 101890000    3
 101900000    4
 101910000    3
 101920000    2
 101930000    4
 101940000    3
 101950000    3
 101960000    2
 101970000    4
 101980000    2
 101990000    3
 102000000    2
 102010000    3
 102020000    3
 102030000    3
 102040000    3
 102050000    3
 102060000    4
 102070000    5
 102080000    3
 102090000    3
 102100000    2
 102110000    5
 102120000    4
 102130000    3
 102140000    3
 102150000    3
 102160000    3
 102170000    7
 102180000    3
 102190000    3
 102200000    2
 102210000    6
 102220000    5
 102230000    7
 102240000    3
 102250000    4
 102260000    5
 102270000    7
 102280000    3
 102290000    3
 102300000    7
 102310000    4
 102320000    7
 102330000    3
 102340000    3
 102350000    2
 102360000    3
 102370000    3
 102380000    2
 102390000    3
 102400000    3
 102410000    2
 102420000    2
 102430000    2
 102440000    5
 102450000    3
 102460000    4
 102470000    3
 102480000    4
 102490000    9
 102500000    3
 102510000    5
 102520000    3
 102530000    3
 102540000    3
 102550000    3
 102560000    5
 102570000    3
 102580000    4
 102590000    3
 102600000    3
 102610000    2
 102620000    4
 102630000    3
 102640000    2
 102650000    4
 102660000    3
 102670000    3
 102680000    3
 102690000    3
 102700000    3
 102710000    4
 102720000    3
 102730000    4
 102740000    2
 102750000    3
 102760000    3
 102770000    3
 102780000    4
 102790000    3
 102800000    4
 102810000    5
 102820000    3
 102830000    2
 102840000    3
 102850000    3
 102860000    3
 102870000    2
 102880000    4
 102890000    3
 102900000    2
 102910000    3
 102920000    4
 102930000    3
 102940000    3
 102950000    4
 102960000    4
 102970000    3
 102980000    3
 102990000    6
 103000000    2
 103010000    3
 103020000    3
 103030000    3
 103040000    3
 103050000    3
 103060000    5
 103070000    3
 103080000    5
 103090000    3
 103100000    4
 103110000    5
 103120000    2
 103130000    3
 103140000    3
 103150000    3
 103160000    3
 103170000    2
 103180000    5
 103190000    3
 103200000    4
 103210000    3
 103220000    3
 103230000    3
 103240000    4
 103250000    3
 103260000    3
 103270000    2
 103280000    3
 103290000    4
 103300000    6
 103310000    3
 103320000    2
 103330000    3
 103340000    3
 103350000    2
 103360000    3
 103370000    3
 103380000    3
 103390000    4
 103400000    3
 103410000    4
 103420000    2
 103430000    3
 103440000    4
 103450000    3
 103460000    2
 103470000    4
 103480000    3
 103490000    3
 103500000    3
 103510000    3
 103520000    3
 103530000    4
 103540000    3
 103550000    3
 103560000    4
 103570000    3
 103580000    4
 103590000    3
 103600000    2
 103610000    3
 103620000    4
 103630000    2
 103640000    4
 103650000    2
 103660000    3
 103670000    3
 103680000    2
 103690000    4
 103700000    4
 103710000    7
 103720000    4
 103730000    2
 103740000    3
 103750000    2
 103760000    5
 103770000    3
 103780000    3
 103790000    4
 103800000    3
 103810000    4
 103820000    2
 103830000    3
 103840000    5
 103850000    3
 103860000    3
 103870000    2
 103880000    3
 103890000    2
 103900000    2
 103910000    3
 103920000    4
 103930000    4
 103940000    3
 103950000    3
 103960000    3
 103970000    4
 103980000    4
 103990000    4
 104000000    3
 104010000    3
 104020000    3
 104030000    2
 104040000    3
 104050000    2
 104060000    2
 104070000    3
 104080000    3
 104090000    3
 104100000    3
 104110000    3
 104120000    4
 104130000    3
 104140000    3
 104150000    5
 104160000    3
 104170000    3
 104180000    3
 104190000    5
 104200000    5
 104210000    3
 104220000    4
 104230000    4
 104240000    4
 104250000    5
 104260000    3
 104270000    6
 104280000    3
 104290000    4
 104300000    3
 104310000    3
 104320000    3
 104330000    4
 104340000    3
 104350000    3
 104360000    3
 104370000    3
 104380000    3
 104390000    3
 104400000    4
 104410000    3
 104420000    3
 104430000    2
 104440000    3
 104450000    3
 104460000    3
 104470000    3
 104480000    5
 104490000    3
 104500000    3
 104510000    3
 104520000    3
 104530000    3
 104540000    3
 104550000    3
 104560000    4
 104570000    5
 104580000    3
 104590000    3
 104600000    5
 104610000    2
 104620000    3
 104630000    3
 104640000    3
 104650000    4
 104660000    3
 104670000    2
 104680000    4
 104690000    3
 104700000    3
 104710000    2
 104720000    3
 104730000    5
 104740000    3
 104750000    2
 104760000    3
 104770000    3
 104780000    3
 104790000    4
 104800000    2
 104810000    3
 104820000    3
 104830000    2
 104840000    3
 104850000    3
 104860000    3
 104870000    5
 104880000    4
 104890000    4
 104900000    4
 104910000    3
 104920000    4
 104930000    3
 104940000    3
 104950000    4
 104960000    4
 104970000    3
 104980000    3
 104990000    3
 105000000    4
 105010000    5
 105020000    3
 105030000    3
 105040000    3
 105050000    6
 105060000    3
 105070000    4
 105080000    3
 105090000    3
 105100000    6
 105110000    5
 105120000    4
 105130000    2
 105140000    3
 105150000    4
 105160000    2
 105170000    6
 105180000    2
 105190000    6
 105200000    6
 105210000    3
 105220000    5
 105230000    3
 105240000    3
 105250000    2
 105260000    6
 105270000    3
 105280000    3
 105290000    4
 105300000    3
 105310000    3
 105320000    4
 105330000    3
 105340000    3
 105350000    3
 105360000    3
 105370000    2
 105380000    4
 105390000    3
 105400000    3
 105410000    4
 105420000    4
 105430000    6
 105440000    2
 105450000    4
 105460000    3
 105470000    3
 105480000    3
 105490000    3
 105500000    3
 105510000    6
 105520000    5
 105530000    3
 105540000    4
 105550000    3
 105560000    4
 105570000    8
 105580000    3
 105590000    4
 105600000    2
 105610000    2
 105620000    3
 105630000    5
 105640000    5
 105650000    3
 105660000    4
 105670000    3
 105680000    5
 105690000    4
 105700000    3
 105710000    5
 105720000    5
 105730000    3
 105740000    2
 105750000    3
 105760000    3
 105770000    3
 105780000    5
 105790000    4
 105800000    5
 105810000    3
 105820000    6
 105830000    4
 105840000    2
 105850000    5
 105860000    3
 105870000    3
 105880000    3
 105890000    5
 105900000    5
 105910000    5
 105920000    3
 105930000    5
 105940000    4
 105950000    3
 105960000    3
 105970000    5
 105980000    3
 105990000    4
 106000000    4
 106010000    4
 106020000    4
 106030000    3
 106040000    2
 106050000    4
 106060000    4
 106070000    2
 106080000    3
 106090000    3
 106100000    3
 106110000    2
 106120000    2
 106130000    4
 106140000    7
 106150000    3
 106160000    3
 106170000    4
 106180000    3
 106190000    3
 106200000    8
 106210000    2
 106220000    7
 106230000    3
 106240000    3
 106250000    4
 106260000    2
 106270000    3
 106280000    3
 106290000    4
 106300000    3
 106310000    3
 106320000    3
 106330000    3
 106340000    4
 106350000    3
 106360000    3
 106370000    3
 106380000    3
 106390000    4
 106400000    4
 106410000    3
 106420000    3
 106430000    3
 106440000    3
 106450000    3
 106460000    5
 106470000    3
 106480000    2
 106490000    3
 106500000    4
 106510000    3
 106520000    3
 106530000    2
 106540000    3
 106550000    3
 106560000    2
 106570000    3
 106580000    3
 106590000    3
 106600000    3
 106610000    6
 106620000    3
 106630000    3
 106640000    3
 106650000    3
 106660000    3
 106670000    3
 106680000    2
 106690000    3
 106700000    5
 106710000    3
 106720000    3
 106730000    3
 106740000    3
 106750000    2
 106760000    3
 106770000    3
 106780000    4
 106790000    5
 106800000    3
 106810000    5
 106820000    3
 106830000    2
 106840000    4
 106850000    3
 106860000    3
 106870000    4
 106880000    4
 106890000    3
 106900000    3
 106910000    2
 106920000    2
 106930000    3
 106940000    5
 106950000    3
 106960000    3
 106970000    5
 106980000    6
 106990000    4
 107000000    3
 107010000    3
 107020000    4
 107030000    3
 107040000    3
 107050000    3
 107060000    3
 107070000    3
 107080000    3
 107090000    2
 107100000    3
 107110000    3
 107120000    3
 107130000    3
 107140000    3
 107150000    3
 107160000    3
 107170000    3
 107180000    3
 107190000    3
 107200000    3
 107210000    3
 107220000    3
 107230000    6
 107240000    3
 107250000    5
 107260000    3
 107270000    3
 107280000    3
 107290000    3
 107300000    3
 107310000    4
 107320000    2
 107330000    3
 107340000    3
 107350000    4
 107360000    4
 107370000    5
 107380000    4
 107390000    3
 107400000    3
 107410000    2
 107420000    5
 107430000    3
 107440000    3
 107450000    2
 107460000    4
 107470000    4
 107480000    8
 107490000    4
 107500000    3
 107510000    3
 107520000    5
 107530000    3
 107540000    2
 107550000    2
 107560000    5
 107570000    5
 107580000    4
 107590000    3
 107600000    3
 107610000    3
 107620000    3
 107630000   11
 107640000    3
 107650000    4
 107660000    3
 107670000    3
 107680000    5
 107690000    5
 107700000    6
 107710000    4
 107720000    3
 107730000    3
 107740000    3
 107750000    2
 107760000    2
 107770000    3
 107780000    4
 107790000    3
 107800000    3
 107810000    3
 107820000    3
 107830000    3
 107840000    4
 107850000    3
 107860000    3
 107870000    8
 107880000    6
 107890000    4
 107900000    5
 107910000    3
 107920000    2
 107930000    3
 107940000    3
 107950000    2
 107960000    4
 107970000    3
 107980000    2
 107990000    6
 108000000    2
 108010000    4
 108020000    2
 108030000    2
 108040000    3
 108050000    6
 108060000    4
 108070000    5
 108080000    3
 108090000    3
 108100000    3
 108110000    4
 108120000    4
 108130000    3
 108140000    3
 108150000    3
 108160000    5
 108170000    3
 108180000    5
 108190000    4
 108200000    5
 108210000    2
 108220000    3
 108230000    2
 108240000    4
 108250000    5
 108260000    3
 108270000    4
 108280000    3
 108290000    3
 108300000    3
 108310000    3
 108320000    2
 108330000    3
 108340000    8
 108350000    6
 108360000    5
 108370000    3
 108380000    3
 108390000    3
 108400000    4
 108410000    3
 108420000    2
 108430000    2
 108440000    6
 108450000    3
 108460000    5
 108470000    3
 108480000    4
 108490000    5
 108500000    3
 108510000    3
 108520000    3
 108530000    7
 108540000    3
 108550000    3
 108560000    4
 108570000    3
 108580000    3
 108590000    5
 108600000    3
 108610000    2
 108620000    3
 108630000    3
 108640000    3
 108650000    3
 108660000    2
 108670000    2
 108680000    3
 108690000    3
 108700000    3
 108710000    2
 108720000    4
 108730000    4
 108740000    2
 108750000    5
 108760000    3
 108770000    3
 108780000    4
 108790000    3
 108800000    3
 108810000    4
 108820000    2
 108830000    3
 108840000    3
 108850000    3
 108860000    3
 108870000    3
 108880000    4
 108890000    3
 108900000    5
 108910000    3
 108920000    4
 108930000    4
 108940000    4
 108950000    2
 108960000    3
 108970000    3
 108980000    2
 108990000    3
 109000000    3
 109010000    3
 109020000    3
 109030000    3
 109040000    3
 109050000    3
 109060000    3
 109070000    2
 109080000    4
 109090000    3
 109100000    3
 109110000    4
 109120000    4
 109130000    4
 109140000    2
 109150000    2
 109160000    2
 109170000    4
 109180000    3
 109190000    4
 109200000    3
 109210000    4
 109220000    5
 109230000    3
 109240000    3
 109250000    2
 109260000    3
 109270000    3
 109280000    3
 109290000    3
 109300000    2
 109310000    3
 109320000    6
 109330000    4
 109340000    2
 109350000    3
 109360000    5
 109370000    3
 109380000    4
 109390000    2
 109400000    3
 109410000    3
 109420000    2
 109430000    3
 109440000    3
 109450000    2
 109460000    3
 109470000    3
 109480000    3
 109490000    3
 109500000    3
 109510000    3
 109520000    4
 109530000    3
 109540000    4
 109550000    4
 109560000    3
 109570000    4
 109580000    6
 109590000    4
 109600000    2
 109610000    3
 109620000    3
 109630000    3
 109640000    3
 109650000    4
 109660000    3
 109670000    2
 109680000    2
 109690000    3
 109700000    3
 109710000    3
 109720000    4
 109730000    5
 109740000    9
 109750000    5
 109760000    3
 109770000    2
 109780000    4
 109790000    3
 109800000    4
 109810000    2
 109820000    3
 109830000    5
 109840000    4
 109850000    3
 109860000    2
 109870000    4
 109880000    2
 109890000    2
 109900000    4
 109910000    4
 109920000    3
 109930000   11
 109940000    4
 109950000    2
 109960000    2
 109970000    2
 109980000    4
 109990000    4
 110000000    5
 110010000    2
 110020000    3
 110030000    2
 110040000    5
 110050000    3
 110060000    2
 110070000    5
 110080000    2
 110090000    2
 110100000    3
 110110000    3
 110120000    3
 110130000    2
 110140000    2
 110150000    3
 110160000    2
 110170000    2
 110180000    4
 110190000    3
 110200000    5
 110210000    4
 110220000    3
 110230000    3
 110240000    3
 110250000    3
 110260000    5
 110270000    3
 110280000    4
 110290000    5
 110300000    4
 110310000    6
 110320000    8
 110330000    5
 110340000    5
 110350000    3
 110360000    7
 110370000    9
 110380000    5
 110390000    4
 110400000    7
 110410000    4
 110420000    3
 110430000    3
 110440000    3
 110450000    3
 110460000    4
 110470000    3
 110480000    4
 110490000    3
 110500000    6
 110510000    3
 110520000    4
 110530000    5
 110540000    3
 110550000    3
 110560000    4
 110570000    3
 110580000    2
 110590000    2
 110600000    3
 110610000    3
 110620000    4
 110630000    3
 110640000    2
 110650000    3
 110660000    2
 110670000    5
 110680000    2
 110690000    5
 110700000    3
 110710000    3
 110720000    4
 110730000    3
 110740000    3
 110750000    3
 110760000    3
 110770000    3
 110780000    3
 110790000    3
 110800000    3
 110810000    3
 110820000    3
 110830000    3
 110840000    2
 110850000    3
 110860000    3
 110870000    3
 110880000    4
 110890000    3
 110900000    2
 110910000    3
 110920000    3
 110930000    4
 110940000    3
 110950000    4
 110960000    3
 110970000    3
 110980000    3
 110990000    3
 111000000    3
 111010000    3
 111020000    3
 111030000    3
 111040000    5
 111050000    3
 111060000    4
 111070000    3
 111080000    2
 111090000    3
 111100000    3
 111110000    4
 111120000    3
 111130000    3
 111140000    2
 111150000    3
 111160000    2
 111170000    3
 111180000    3
 111190000    3
 111200000    4
 111210000    2
 111220000    5
 111230000    4
 111240000    8
 111250000    3
 111260000    2
 111270000    3
 111280000    3
 111290000    2
 111300000    2
 111310000    3
 111320000    3
 111330000    2
 111340000    4
 111350000    4
 111360000    7
 111370000    3
 111380000    2
 111390000    3
 111400000    5
 111410000    4
 111420000    3
 111430000    5
 111440000    4
 111450000    3
 111460000    4
 111470000    4
 111480000    4
 111490000    5
 111500000    3
 111510000    3
 111520000    3
 111530000    4
 111540000    3
 111550000    4
 111560000    5
 111570000    3
 111580000    6
 111590000    5
 111600000    5
 111610000    3
 111620000    3
 111630000    4
 111640000    2
 111650000    3
 111660000    3
 111670000    3
 111680000    3
 111690000    3
 111700000    3
 111710000    3
 111720000    3
 111730000    2
 111740000    2
 111750000    2
 111760000    3
 111770000    3
 111780000    3
 111790000    5
 111800000    3
 111810000    3
 111820000    3
 111830000    3
 111840000    3
 111850000    3
 111860000    7
 111870000    5
 111880000    3
 111890000    3
 111900000    3
 111910000    4
 111920000    4
 111930000    3
 111940000    3
 111950000    3
 111960000    4
 111970000    3
 111980000    3
 111990000    3
 112000000    5
 112010000    4
 112020000    4
 112030000    3
 112040000    2
 112050000    3
 112060000    4
 112070000    4
 112080000    3
 112090000    2
 112100000    2
 112110000    4
 112120000    3
 112130000    4
 112140000    2
 112150000    3
 112160000    4
 112170000    3
 112180000    4
 112190000    4
 112200000    3
 112210000    4
 112220000    2
 112230000    2
 112240000    3
 112250000    3
 112260000    4
 112270000    3
 112280000    3
 112290000    3
 112300000    4
 112310000    3
 112320000    5
 112330000    3
 112340000    4
 112350000    3
 112360000    6
 112370000    3
 112380000    3
 112390000    4
 112400000    2
 112410000    2
 112420000    3
 112430000    3
 112440000    4
 112450000    3
 112460000    3
 112470000    4
 112480000    5
 112490000    4
 112500000    3
 112510000    3
 112520000    3
 112530000    4
 112540000    3
 112550000    3
 112560000    3
 112570000    4
 112580000    6
 112590000    4
 112600000    7
 112610000    5
 112620000    3
 112630000    4
 112640000    2
 112650000    3
 112660000    3
 112670000    2
 112680000    5
 112690000    4
 112700000    5
 112710000    5
 112720000    2
 112730000    7
 112740000    2
 112750000    3
 112760000    2
 112770000    3
 112780000    3
 112790000    4
 112800000    3
 112810000    5
 112820000    5
 112830000    4
 112840000    4
 112850000    6
 112860000    2
 112870000    2
 112880000    3
 112890000    3
 112900000    3
 112910000    3
 112920000    2
 112930000    3
 112940000    3
 112950000    3
 112960000    8
 112970000   10
 112980000    3
 112990000    3
 113000000    3
 113010000    4
 113020000    6
 113030000    3
 113040000    4
 113050000    3
 113060000    3
 113070000    3
 113080000    3
 113090000    3
 113100000    4
 113110000    4
 113120000    5
 113130000    2
 113140000    2
 113150000    4
 113160000    4
 113170000    3
 113180000    3
 113190000    3
 113200000    2
 113210000    4
 113220000    3
 113230000    3
 113240000    2
 113250000    4
 113260000    3
 113270000    3
 113280000    3
 113290000    3
 113300000    2
 113310000    5
 113320000    3
 113330000    3
 113340000    3
 113350000    4
 113360000    4
 113370000    4
 113380000    4
 113390000    3
 113400000    3
 113410000    5
 113420000    4
 113430000    3
 113440000    4
 113450000    4
 113460000    2
 113470000    4
 113480000    4
 113490000    3
 113500000    3
 113510000    3
 113520000    3
 113530000    4
 113540000    2
 113550000    2
 113560000    3
 113570000    3
 113580000    3
 113590000    3
 113600000    4
 113610000    3
 113620000    3
 113630000    3
 113640000    3
 113650000    5
 113660000    3
 113670000    4
 113680000    3
 113690000    3
 113700000    3
 113710000    3
 113720000    3
 113730000    3
 113740000    4
 113750000    3
 113760000    3
 113770000    5
 113780000    3
 113790000    3
 113800000    3
 113810000    2
 113820000    3
 113830000    3
 113840000    3
 113850000    3
 113860000    3
 113870000    3
 113880000    3
 113890000    5
 113900000    2
 113910000    2
 113920000    3
 113930000    3
 113940000    3
 113950000    4
 113960000    2
 113970000    3
 113980000    3
 113990000    3
 114000000    4
 114010000    3
 114020000    4
 114030000    2
 114040000    4
 114050000    6
 114060000    4
 114070000    3
 114080000    3
 114090000    3
 114100000    3
 114110000    2
 114120000    3
 114130000    3
 114140000    3
 114150000    2
 114160000    2
 114170000    3
 114180000    3
 114190000    3
 114200000    2
 114210000    3
 114220000    3
 114230000    4
 114240000    3
 114250000    3
 114260000    3
 114270000    3
 114280000    3
 114290000    9
 114300000    3
 114310000    4
 114320000    4
 114330000    2
 114340000    3
 114350000    3
 114360000    3
 114370000    3
 114380000    4
 114390000    3
 114400000    2
 114410000    3
 114420000    3
 114430000    2
 114440000    3
 114450000    4
 114460000    4
 114470000    4
 114480000    4
 114490000    3
 114500000    3
 114510000    3
 114520000    3
 114530000    2
 114540000    2
 114550000    3
 114560000    3
 114570000    4
 114580000    4
 114590000    9
 114600000    3
 114610000    4
 114620000    3
 114630000    3
 114640000    2
 114650000    4
 114660000    2
 114670000    5
 114680000    3
 114690000    3
 114700000    2
 114710000    2
 114720000    3
 114730000    3
 114740000    5
 114750000    2
 114760000    2
 114770000    2
 114780000    2
 114790000    3
 114800000    4
 114810000    3
 114820000    3
 114830000    3
 114840000    3
 114850000    2
 114860000    2
 114870000    3
 114880000    2
 114890000    2
 114900000    2
 114910000    3
 114920000    3
 114930000    3
 114940000    3
 114950000    4
 114960000    3
 114970000    4
 114980000    3
 114990000    2
 115000000    2
 115010000    4
 115020000    2
 115030000    5
 115040000    2
 115050000    3
 115060000    3
 115070000    3
 115080000    3
 115090000    5
 115100000    5
 115110000    3
 115120000    4
 115130000    4
 115140000    3
 115150000    2
 115160000    3
 115170000    3
 115180000    3
 115190000    3
 115200000    3
 115210000    3
 115220000    3
 115230000    4
 115240000    2
 115250000    3
 115260000    4
 115270000    2
 115280000    5
 115290000    3
 115300000    2
 115310000    4
 115320000    2
 115330000    2
 115340000    3
 115350000    3
 115360000    2
 115370000    3
 115380000    4
 115390000    4
 115400000    3
 115410000    8
 115420000    3
 115430000    2
 115440000    3
 115450000    4
 115460000    3
 115470000    4
 115480000    4
 115490000    2
 115500000    4
 115510000    5
 115520000    3
 115530000    3
 115540000    3
 115550000    3
 115560000    4
 115570000    4
 115580000    3
 115590000    3
 115600000    3
 115610000    3
 115620000    5
 115630000    5
 115640000    4
 115650000    6
 115660000    5
 115670000    9
 115680000    3
 115690000    2
 115700000    5
 115710000    3
 115720000    3
 115730000    4
 115740000    3
 115750000    4
 115760000    3
 115770000    2
 115780000    3
 115790000    3
 115800000    3
 115810000    3
 115820000    7
 115830000    3
 115840000    7
 115850000    3
 115860000    3
 115870000    3
 115880000    2
 115890000    3
 115900000    3
 115910000    3
 115920000    3
 115930000    3
 115940000    2
 115950000    4
 115960000    2
 115970000    3
 115980000    3
 115990000    3
 116000000    5
 116010000    3
 116020000    4
 116030000    3
 116040000    3
 116050000    4
 116060000    4
 116070000    4
 116080000    3
 116090000    3
 116100000    4
 116110000    3
 116120000    3
 116130000    2
 116140000    2
 116150000    3
 116160000    2
 116170000    3
 116180000    3
 116190000    2
 116200000    3
 116210000    4
 116220000    8
 116230000    3
 116240000    4
 116250000    4
 116260000    3
 116270000    2
 116280000    3
 116290000    3
 116300000    3
 116310000    2
 116320000    2
 116330000    3
 116340000    3
 116350000    2
 116360000    3
 116370000    3
 116380000    2
 116390000    3
 116400000    4
 116410000    2
 116420000    3
 116430000    3
 116440000    5
 116450000    3
 116460000    6
 116470000    2
 116480000    3
 116490000    3
 116500000    6
 116510000    3
 116520000    2
 116530000    3
 116540000    2
 116550000    4
 116560000    3
 116570000    3
 116580000    3
 116590000    5
 116600000    3
 116610000    3
 116620000    3
 116630000    3
 116640000    3
 116650000    2
 116660000    2
 116670000    3
 116680000    5
 116690000    3
 116700000    3
 116710000    5
 116720000    3
 116730000    4
 116740000    4
 116750000    2
 116760000    4
 116770000    2
 116780000    4
 116790000    3
 116800000    3
 116810000    4
 116820000    2
 116830000    3
 116840000    3
 116850000    3
 116860000    4
 116870000    3
 116880000    3
 116890000    2
 116900000    3
 116910000    3
 116920000    4
 116930000    4
 116940000    3
 116950000    3
 116960000    3
 116970000    3
 116980000    4
 116990000    2
 117000000    3
 117010000    2
 117020000    2
 117030000    2
 117040000    4
 117050000    3
 117060000    4
 117070000    3
 117080000    4
 117090000    5
 117100000    3
 117110000    4
 117120000    4
 117130000    3
 117140000    4
 117150000    4
 117160000    3
 117170000    3
 117180000    5
 117190000    5
 117200000    4
 117210000    2
 117220000    4
 117230000    3
 117240000    3
 117250000    3
 117260000    3
 117270000    3
 117280000    2
 117290000    4
 117300000    3
 117310000    3
 117320000    3
 117330000    3
 117340000    3
 117350000    3
 117360000    4
 117370000    3
 117380000    3
 117390000    3
 117400000    3
 117410000    4
 117420000    3
 117430000    3
 117440000    3
 117450000    3
 117460000    3
 117470000    3
 117480000    3
 117490000    3
 117500000    4
 117510000    3
 117520000    3
 117530000    4
 117540000    4
 117550000    3
 117560000    3
 117570000    3
 117580000    3
 117590000    2
 117600000    3
 117610000    4
 117620000    4
 117630000    5
 117640000    3
 117650000    2
 117660000    4
 117670000    4
 117680000    3
 117690000    4
 117700000    3
 117710000    3
 117720000    3
 117730000    2
 117740000    3
 117750000    3
 117760000    3
 117770000    3
 117780000    3
 117790000    3
 117800000    3
 117810000    4
 117820000    3
 117830000    3
 117840000    3
 117850000    4
 117860000    3
 117870000    3
 117880000    4
 117890000    3
 117900000    3
 117910000    4
 117920000    4
 117930000    3
 117940000    3
 117950000    3
 117960000    4
 117970000    3
 117980000    3
 117990000    3
 118000000    2
 118010000    3
 118020000    3
 118030000    3
 118040000    4
 118050000    4
 118060000    2
 118070000    3
 118080000    3
 118090000    3
 118100000    2
 118110000    3
 118120000    4
 118130000    4
 118140000    3
 118150000    4
 118160000    5
 118170000    2
 118180000    3
 118190000    3
 118200000    3
 118210000    2
 118220000    5
 118230000    3
 118240000    3
 118250000    3
 118260000    3
 118270000    2
 118280000    3
 118290000    3
 118300000    3
 118310000    4
 118320000    2
 118330000    4
 118340000    5
 118350000    3
 118360000    4
 118370000    2
 118380000    3
 118390000    3
 118400000    2
 118410000    3
 118420000    3
 118430000    3
 118440000    3
 118450000    4
 118460000    4
 118470000    5
 118480000    3
 118490000    5
 118500000    3
 118510000    3
 118520000    3
 118530000    5
 118540000    3
 118550000    3
 118560000    9
 118570000    5
 118580000    5
 118590000    4
 118600000    3
 118610000    3
 118620000    4
 118630000    3
 118640000    2
 118650000    3
 118660000    4
 118670000    3
 118680000    3
 118690000    4
 118700000    2
 118710000    3
 118720000    3
 118730000    5
 118740000    3
 118750000    4
 118760000   10
 118770000    3
 118780000    4
 118790000    5
 118800000    3
 118810000    4
 118820000    3
 118830000    3
 118840000    3
 118850000    4
 118860000    3
 118870000    3
 118880000    2
 118890000    3
 118900000    3
 118910000    3
 118920000    4
 118930000    3
 118940000    3
 118950000    4
 118960000    2
 118970000    3
 118980000    3
 118990000    5
 119000000    4
 119010000    6
 119020000    3
 119030000    6
 119040000    2
 119050000    3
 119060000    3
 119070000    5
 119080000    3
 119090000    3
 119100000    3
 119110000    2
 119120000    3
 119130000    4
 119140000    5
 119150000    3
 119160000    3
 119170000    5
 119180000    4
 119190000    3
 119200000    4
 119210000    2
 119220000    3
 119230000    3
 119240000    4
 119250000    4
 119260000    4
 119270000    6
 119280000    4
 119290000    5
 119300000    4
 119310000    3
 119320000    3
 119330000    3
 119340000    3
 119350000    2
 119360000    5
 119370000    3
 119380000    3
 119390000    2
 119400000    3
 119410000    3
 119420000    3
 119430000    4
 119440000    4
 119450000    2
 119460000    2
 119470000    3
 119480000    2
 119490000    3
 119500000    2
 119510000    2
 119520000    4
 119530000    3
 119540000    4
 119550000    2
 119560000    3
 119570000    3
 119580000    3
 119590000    3
 119600000    3
 119610000    3
 119620000    2
 119630000    3
 119640000    3
 119650000    4
 119660000    3
 119670000    3
 119680000    3
 119690000    2
 119700000    4
 119710000    4
 119720000    3
 119730000    4
 119740000    4
 119750000    3
 119760000    4
 119770000    2
 119780000    5
 119790000    6
 119800000    4
 119810000    3
 119820000    5
 119830000    6
 119840000    3
 119850000    3
 119860000    3
 119870000    2
 119880000    4
 119890000    6
 119900000    3
 119910000    5
 119920000    2
 119930000    4
 119940000    2
 119950000    3
 119960000    3
 119970000    2
 119980000    2
 119990000    2
 120000000    3
 120000000    3
 120010000    3
 120020000    3
 120030000    3
 120040000    3
 120050000    6
 120060000    2
 120070000    4
 120080000    2
 120090000    4
 120100000    5
 120110000    2
 120120000    3
 120130000    3
 120140000    2
 120150000    4
 120160000    6
 120170000    4
 120180000    3
 120190000    5
 120200000    8
 120210000    2
 120220000    2
 120230000    3
 120240000    3
 120250000    4
 120260000    3
 120270000    4
 120280000    3
 120290000    5
 120300000    3
 120310000    3
 120320000    3
 120330000    3
 120340000    2
 120350000    4
 120360000    3
 120370000    2
 120380000    3
 120390000    8
 120400000    5
 120410000    2
 120420000    3
 120430000    2
 120440000    6
 120450000    3
 120460000    3
 120470000    3
 120480000    2
 120490000    4
 120500000    3
 120510000    3
 120520000    3
 120530000    4
 120540000    3
 120550000    3
 120560000    4
 120570000    3
 120580000    4
 120590000    3
 120600000    2
 120610000    2
 120620000    2
 120630000    3
 120640000    4
 120650000    2
 120660000    3
 120670000    3
 120680000    2
 120690000    2
 120700000    4
 120710000    3
 120720000    4
 120730000    4
 120740000    3
 120750000    3
 120760000    3
 120770000    3
 120780000    3
 120790000    3
 120800000    2
 120810000    3
 120820000    3
 120830000    3
 120840000    3
 120850000    3
 120860000    4
 120870000    4
 120880000    3
 120890000    4
 120900000    4
 120910000    4
 120920000    3
 120930000    3
 120940000    5
 120950000    3
 120960000    3
 120970000    6
 120980000    4
 120990000    2
 121000000    3
 121010000    4
 121020000    2
 121030000    4
 121040000    3
 121050000    3
 121060000    2
 121070000    3
 121080000    2
 121090000    2
 121100000    3
 121110000    3
 121120000    3
 121130000    4
 121140000    3
 121150000    4
 121160000    3
 121170000    3
 121180000    3
 121190000    2
 121200000    3
 121210000    3
 121220000    3
 121230000    4
 121240000    3
 121250000    2
 121260000    4
 121270000    6
 121280000    2
 121290000    3
 121300000    4
 121310000    3
 121320000    3
 121330000    2
 121340000    3
 121350000    4
 121360000    3
 121370000    5
 121380000    4
 121390000    3
 121400000    3
 121410000    2
 121420000    3
 121430000    3
 121440000    3
 121450000    3
 121460000    3
 121470000    3
 121480000    6
 121490000    3
 121500000    3
 121510000    3
 121520000    3
 121530000    4
 121540000    4
 121550000    5
 121560000    3
 121570000    3
 121580000    2
 121590000    3
 121600000    2
 121610000    5
 121620000    4
 121630000    4
 121640000    3
 121650000    4
 121660000    7
 121670000    5
 121680000    4
 121690000    3
 121700000    3
 121710000    2
 121720000    5
 121730000    3
 121740000    4
 121750000    4
 121760000    3
 121770000    2
 121780000    2
 121790000    3
 121800000    3
 121810000    4
 121820000    3
 121830000    2
 121840000    3
 121850000    4
 121860000    2
 121870000    2
 121880000    3
 121890000    3
 121900000    4
 121910000    2
 121920000    3
 121930000    3
 121940000    3
 121950000    6
 121960000    7
 121970000    9
 121980000    4
 121990000    3
 122000000    4
 122010000    6
 122020000    3
 122030000    3
 122040000    3
 122050000    2
 122060000    4
 122070000    4
 122080000    6
 122090000    2
 122100000    2
 122110000    5
 122120000    5
 122130000    4
 122140000    5
 122150000    6
 122160000    4
 122170000    4
 122180000    3
 122190000    3
 122200000    3
 122210000    3
 122220000    4
 122230000    2
 122240000    3
 122250000    3
 122260000    3
 122270000    2
 122280000    3
 122290000    3
 122300000    3
 122310000    3
 122320000    3
 122330000    3
 122340000    3
 122350000    2
 122360000    3
 122370000    3
 122380000    3
 122390000    3
 122400000    2
 122410000    3
 122420000    4
 122430000    6
 122440000    7
 122450000    3
 122460000    4
 122470000    3
 122480000    5
 122490000    5
 122500000    3
 122510000    5
 122520000    3
 122530000    2
 122540000    3
 122550000    3
 122560000    3
 122570000    4
 122580000    4
 122590000    5
 122600000    2
 122610000    3
 122620000    4
 122630000    2
 122640000    2
 122650000    4
 122660000    3
 122670000    3
 122680000    2
 122690000    2
 122700000    3
 122710000    3
 122720000    3
 122730000    2
 122740000    2
 122750000    4
 122760000    7
 122770000    6
 122780000    4
 122790000    3
 122800000    3
 122810000    3
 122820000    3
 122830000    4
 122840000    3
 122850000    3
 122860000    5
 122870000    3
 122880000    3
 122890000    4
 122900000    2
 122910000    3
 122920000    3
 122930000    3
 122940000    5
 122950000    3
 122960000    2
 122970000    3
 122980000    4
 122990000    2
 123000000    3
 123010000    3
 123020000    5
 123030000    3
 123040000    3
 123050000    3
 123060000    3
 123070000    3
 123080000    4
 123090000    3
 123100000    2
 123110000    6
 123120000    3
 123130000    4
 123140000    3
 123150000    4
 123160000    2
 123170000    3
 123180000    3
 123190000    3
 123200000    3
 123210000    4
 123220000    6
 123230000    6
 123240000    3
 123250000    3
 123260000    4
 123270000    6
 123280000    9
 123290000   10
 123300000   10
 123310000    5
 123320000    5
 123330000    2
 123340000    3
 123350000    3
 123360000    4
 123370000    2
 123380000    6
 123390000    3
 123400000    3
 123410000    3
 123420000    2
 123430000    6
 123440000    3
 123450000    5
 123460000    2
 123470000    2
 123480000    4
 123490000    4
 123500000    3
 123510000    2
 123520000    3
 123530000    3
 123540000    4
 123550000    4
 123560000    4
 123570000    3
 123580000    3
 123590000    3
 123600000    4
 123610000    3
 123620000    2
 123630000    3
 123640000    3
 123650000    4
 123660000    3
 123670000    3
 123680000    5
 123690000    7
 123700000    3
 123710000    3
 123720000    2
 123730000    2
 123740000    3
 123750000    3
 123760000    3
 123770000    3
 123780000    3
 123790000    2
 123800000    3
 123810000    3
 123820000    3
 123830000    3
 123840000    3
 123850000    4
 123860000    4
 123870000    4
 123880000    3
 123890000    4
 123900000    3
 123910000    6
 123920000    3
 123930000    4
 123940000    6
 123950000    6
 123960000    3
 123970000    2
 123980000    3
 123990000    3
 124000000    3
 124010000    4
 124020000    2
 124030000    3
 124040000    4
 124050000    3
 124060000    2
 124070000    3
 124080000    4
 124090000    3
 124100000    4
 124110000    3
 124120000    3
 124130000    3
 124140000    4
 124150000    3
 124160000    3
 124170000    3
 124180000    8
 124190000    3
 124200000    3
 124210000    3
 124220000    4
 124230000    4
 124240000    3
 124250000    3
 124260000    2
 124270000    2
 124280000    4
 124290000    3
 124300000    4
 124310000    3
 124320000    2
 124330000    4
 124340000    2
 124350000    3
 124360000    3
 124370000    3
 124380000    3
 124390000    3
 124400000    3
 124410000    2
 124420000    4
 124430000    3
 124440000    4
 124450000    3
 124460000    3
 124470000    6
 124480000    5
 124490000    4
 124500000    5
 124510000    3
 124520000    5
 124530000    3
 124540000    2
 124550000    3
 124560000    3
 124570000    3
 124580000    4
 124590000    3
 124600000    4
 124610000    3
 124620000    3
 124630000    3
 124640000    2
 124650000    3
 124660000    5
 124670000    4
 124680000    4
 124690000    2
 124700000    4
 124710000    4
 124720000    2
 124730000    4
 124740000    3
 124750000    6
 124760000    4
 124770000    3
 124780000    2
 124790000    3
 124800000    6
 124810000    4
 124820000    3
 124830000    3
 124840000    2
 124850000    2
 124860000    2
 124870000    4
 124880000    5
 124890000    5
 124900000    6
 124910000    5
 124920000    2
 124930000    4
 124940000    4
 124950000    3
 124960000    4
 124970000    3
 124980000    2
 124990000    4
 125000000    2
 125010000    3
 125020000    3
 125030000    3
 125040000    2
 125050000    3
 125060000    3
 125070000    3
 125080000    4
 125090000    4
 125100000    8
 125110000    4
 125120000    4
 125130000    6
 125140000    3
 125150000    2
 125160000    3
 125170000    3
 125180000    7
 125190000    6
 125200000    5
 125210000    4
 125220000    3
 125230000    2
 125240000    3
 125250000    3
 125260000    3
 125270000    3
 125280000    5
 125290000    3
 125300000    3
 125310000    4
 125320000    8
 125330000    6
 125340000    3
 125350000    3
 125360000    2
 125370000    3
 125380000    3
 125390000    3
 125400000    3
 125410000    3
 125420000    3
 125430000    4
 125440000    2
 125450000    6
 125460000    3
 125470000    3
 125480000    4
 125490000    3
 125500000    2
 125510000    3
 125520000    4
 125530000    3
 125540000    5
 125550000    3
 125560000    3
 125570000    2
 125580000    2
 125590000    3
 125600000    3
 125610000    5
 125620000    3
 125630000    3
 125640000    4
 125650000    3
 125660000    4
 125670000    3
 125680000    2
 125690000    4
 125700000    4
 125710000    3
 125720000    4
 125730000    6
 125740000    3
 125750000    5
 125760000    4
 125770000    3
 125780000    3
 125790000    3
 125800000    5
 125810000    3
 125820000    6
 125830000    7
 125840000    8
 125850000    3
 125860000    3
 125870000    3
 125880000    3
 125890000    3
 125900000    3
 125910000    3
 125920000    2
 125930000    4
 125940000    3
 125950000    3
 125960000    4
 125970000    3
 125980000    3
 125990000    3
 126000000    3
 126010000    3
 126020000    7
 126030000    3
 126040000    2
 126050000    2
 126060000    4
 126070000    4
 126080000    2
 126090000    3
 126100000    3
 126110000    2
 126120000    2
 126130000    3
 126140000    3
 126150000    2
 126160000    3
 126170000    4
 126180000    3
 126190000    3
 126200000    2
 126210000    3
 126220000    4
 126230000    4
 126240000    3
 126250000    3
 126260000    4
 126270000    4
 126280000    3
 126290000    3
 126300000    2
 126310000    3
 126320000    6
 126330000    3
 126340000    3
 126350000    4
 126360000    4
 126370000    2
 126380000    4
 126390000    4
 126400000    3
 126410000    5
 126420000    4
 126430000    4
 126440000    2
 126450000    4
 126460000    2
 126470000    7
 126480000    3
 126490000    2
 126500000    3
 126510000    4
 126520000    4
 126530000   10
 126540000    3
 126550000    3
 126560000    5
 126570000    3
 126580000    3
 126590000    7
 126600000    3
 126610000    3
 126620000    3
 126630000    3
 126640000    3
 126650000    4
 126660000    2
 126670000    2
 126680000    5
 126690000    3
 126700000    5
 126710000    6
 126720000    4
 126730000    5
 126740000    5
 126750000    3
 126760000    3
 126770000    5
 126780000    3
 126790000    4
 126800000    3
 126810000    7
 126820000    3
 126830000    2
 126840000    3
 126850000    4
 126860000    3
 126870000    3
 126880000    3
 126890000    3
 126900000    4
 126910000    3
 126920000    4
 126930000    3
 126940000    5
 126950000    2
 126960000    2
 126970000    2
 126980000    5
 126990000    3
 127000000    3
 127010000    3
 127020000    2
 127030000    3
 127040000    5
 127050000    3
 127060000    4
 127070000    3
 127080000    3
 127090000    4
 127100000    3
 127110000    5
 127120000    4
 127130000    2
 127140000    6
 127150000    4
 127160000    4
 127170000    3
 127180000    9
 127190000    6
 127200000    3
 127210000    4
 127220000    2
 127230000    7
 127240000    4
 127250000    5
 127260000    2
 127270000    2
 127280000    3
 127290000    3
 127300000    5
 127310000    4
 127320000    3
 127330000    3
 127340000    3
 127350000    2
 127360000    4
 127370000    3
 127380000    3
 127390000    3
 127400000    3
 127410000    3
 127420000    2
 127430000    4
 127440000    3
 127450000    3
 127460000    3
 127470000    4
 127480000    7
 127490000    2
 127500000    3
 127510000    3
 127520000    4
 127530000    2
 127540000    2
 127550000    3
 127560000    3
 127570000    3
 127580000    3
 127590000    3
 127600000    3
 127610000    3
 127620000    2
 127630000    3
 127640000    3
 127650000    3
 127660000    6
 127670000    3
 127680000    3
 127690000    5
 127700000    4
 127710000    3
 127720000    2
 127730000    3
 127740000    3
 127750000    3
 127760000    4
 127770000    2
 127780000    7
 127790000    3
 127800000    4
 127810000    4
 127820000    2
 127830000    3
 127840000    3
 127850000    3
 127860000    3
 127870000    6
 127880000    6
 127890000    7
 127900000    4
 127910000    2
 127920000    3
 127930000    3
 127940000    2
 127950000    5
 127960000    5
 127970000    3
 127980000    3
 127990000    3
 128000000    3
 128010000    3
 128020000    3
 128030000    3
 128040000    2
 128050000    3
 128060000    4
 128070000    3
 128080000    4
 128090000    5
 128100000    8
 128110000    5
 128120000    5
 128130000    2
 128140000    3
 128150000    2
 128160000    2
 128170000    2
 128180000    2
 128190000    2
 128200000    3
 128210000    3
 128220000    3
 128230000    2
 128240000    2
 128250000    3
 128260000    3
 128270000    2
 128280000    3
 128290000    3
 128300000    3
 128310000    4
 128320000    3
 128330000    2
 128340000    3
 128350000    3
 128360000    3
 128370000    4
 128380000    3
 128390000    4
 128400000    3
 128410000    3
 128420000    3
 128430000    2
 128440000    3
 128450000    6
 128460000    3
 128470000    3
 128480000    3
 128490000    6
 128500000    3
 128510000    3
 128520000    6
 128530000    3
 128540000    2
 128550000    3
 128560000    4
 128570000    4
 128580000    3
 128590000    3
 128600000    3
 128610000    5
 128620000    3
 128630000    4
 128640000    4
 128650000    3
 128660000    3
 128670000    3
 128680000    3
 128690000    2
 128700000    3
 128710000    4
 128720000    3
 128730000    3
 128740000    3
 128750000    2
 128760000    2
 128770000    6
 128780000    2
 128790000    3
 128800000    3
 128810000    3
 128820000    3
 128830000    3
 128840000    6
 128850000    2
 128860000    2
 128870000    4
 128880000    4
 128890000    3
 128900000    3
 128910000    3
 128920000    5
 128930000    3
 128940000    6
 128950000    4
 128960000    3
 128970000    3
 128980000    2
 128990000    3
 129000000    3
 129010000    3
 129020000    3
 129030000    4
 129040000    3
 129050000    2
 129060000    3
 129070000    4
 129080000    4
 129090000    4
 129100000    9
 129110000    4
 129120000    3
 129130000    2
 129140000    6
 129150000    3
 129160000    4
 129170000   12
 129180000    3
 129190000    3
 129200000    3
 129210000    3
 129220000    3
 129230000    4
 129240000    3
 129250000    6
 129260000    2
 129270000    4
 129280000    7
 129290000    2
 129300000    3
 129310000    3
 129320000    3
 129330000    3
 129340000    4
 129350000    3
 129360000    4
 129370000    4
 129380000    4
 129390000    2
 129400000    3
 129410000    4
 129420000    2
 129430000    3
 129440000    4
 129450000    3
 129460000    3
 129470000    2
 129480000    2
 129490000    3
 129500000    4
 129510000    3
 129520000    2
 129530000    4
 129540000    3
 129550000    4
 129560000    2
 129570000    4
 129580000    3
 129590000    3
 129600000    3
 129610000    3
 129620000    3
 129630000    3
 129640000    4
 129650000    3
 129660000    3
 129670000    3
 129680000    4
 129690000    3
 129700000    3
 129710000    3
 129720000    3
 129730000    2
 129740000    3
 129750000    3
 129760000    2
 129770000    3
 129780000    3
 129790000    2
 129800000    2
 129810000    3
 129820000    5
 129830000    2
 129840000    3
 129850000    3
 129860000    3
 129870000    3
 129880000    3
 129890000    4
 129900000    6
 129910000    4
 129920000    4
 129930000    3
 129940000    4
 129950000    9
 129960000    4
 129970000    5
 129980000    3
 129990000    7
 130000000    4
 130010000    2
 130020000    4
 130030000    3
 130040000    3
 130050000    3
 130060000    3
 130070000    4
 130080000    5
 130090000    3
 130100000    2
 130110000    3
 130120000    4
 130130000    5
 130140000    2
 130150000    4
 130160000    4
 130170000    7
 130180000   10
 130190000    3
 130200000    5
 130210000    3
 130220000    3
 130230000    2
 130240000    3
 130250000    3
 130260000    3
 130270000    4
 130280000    3
 130290000    3
 130300000    3
 130310000    3
 130320000    3
 130330000    3
 130340000    2
 130350000    3
 130360000    3
 130370000    3
 130380000    3
 130390000    3
 130400000    3
 130410000    3
 130420000    3
 130430000    3
 130440000    3
 130450000    3
 130460000    3
 130470000    3
 130480000    4
 130490000    3
 130500000    3
 130510000    3
 130520000    3
 130530000    3
 130540000    3
 130550000    3
 130560000    5
 130570000    3
 130580000    3
 130590000    3
 130600000    3
 130610000    2
 130620000    2
 130630000    3
 130640000    3
 130650000    2
 130660000    3
 130670000    3
 130680000    2
 130690000    2
 130700000    4
 130710000    3
 130720000    3
 130730000    4
 130740000    3
 130750000    2
 130760000    4
 130770000    4
 130780000    2
 130790000    3
 130800000    3
 130810000    2
 130820000    5
 130830000    5
 130840000    3
 130850000    5
 130860000    6
 130870000    3
 130880000    4
 130890000    3
 130900000    3
 130910000    3
 130920000    3
 130930000    4
 130940000    3
 130950000    4
 130960000    3
 130970000    4
 130980000    4
 130990000    3
 131000000    3
 131010000    3
 131020000    3
 131030000    4
 131040000    3
 131050000    4
 131060000    3
 131070000    3
 131080000    3
 131090000    3
 131100000    4
 131110000    4
 131120000    2
 131130000    3
 131140000    3
 131150000    2
 131160000    3
 131170000    2
 131180000    3
 131190000    3
 131200000    3
 131210000    3
 131220000    4
 131230000    5
 131240000    5
 131250000    4
 131260000    3
 131270000    3
 131280000    3
 131290000    2
 131300000    3
 131310000    3
 131320000    4
 131330000    3
 131340000    5
 131350000    3
 131360000    3
 131370000    2
 131380000    4
 131390000    2
 131400000    3
 131410000    3
 131420000    3
 131430000    3
 131440000    3
 131450000    3
 131460000    3
 131470000    3
 131480000    3
 131490000    3
 131500000    4
 131510000    3
 131520000    4
 131530000    2
 131540000    3
 131550000    2
 131560000    4
 131570000    4
 131580000    4
 131590000    3
 131600000    3
 131610000    8
 131620000    3
 131630000    5
 131640000    3
 131650000    4
 131660000    4
 131670000    3
 131680000    2
 131690000    3
 131700000    3
 131710000    5
 131720000    2
 131730000    2
 131740000    3
 131750000    7
 131760000    5
 131770000    3
 131780000    5
 131790000    3
 131800000    3
 131810000    5
 131820000    2
 131830000    3
 131840000    3
 131850000    3
 131860000    4
 131870000    3
 131880000    2
 131890000    4
 131900000    3
 131910000    5
 131920000    2
 131930000    5
 131940000    6
 131950000    5
 131960000    4
 131970000    4
 131980000    4
 131990000    3
 132000000    3
 132010000    4
 132020000    4
 132030000    4
 132040000    3
 132050000    3
 132060000    5
 132070000    6
 132080000   10
 132090000    7
 132100000    5
 132110000    3
 132120000    3
 132130000    5
 132140000    3
 132150000    3
 132160000    4
 132170000    4
 132180000    5
 132190000    3
 132200000    5
 132210000    5
 132220000    3
 132230000    3
 132240000    3
 132250000    4
 132260000    3
 132270000    4
 132280000    2
 132290000    5
 132300000    6
 132310000    5
 132320000    3
 132330000    4
 132340000    2
 132350000    3
 132360000    3
 132370000    3
 132380000    4
 132390000    7
 132400000    4
 132410000    7
 132420000    5
 132430000    3
 132440000    3
 132450000    3
 132460000    2
 132470000    3
 132480000    3
 132490000    2
 132500000    3
 132510000    4
 132520000    2
 132530000    3
 132540000    3
 132550000    4
 132560000    8
 132570000    3
 132580000    3
 132590000    3
 132600000    3
 132610000    3
 132620000    4
 132630000    4
 132640000    5
 132650000    4
 132660000    4
 132670000    3
 132680000    3
 132690000    3
 132700000    3
 132710000    3
 132720000    4
 132730000    3
 132740000    3
 132750000    3
 132760000    3
 132770000    3
 132780000    2
 132790000    3
 132800000    3
 132810000    3
 132820000    3
 132830000    6
 132840000    5
 132850000    2
 132860000    3
 132870000    6
 132880000    3
 132890000    3
 132900000    3
 132910000    4
 132920000    3
 132930000    2
 132940000    5
 132950000    3
 132960000    4
 132970000    4
 132980000    7
 132990000    5
 133000000    3
 133010000    2
 133020000    3
 133030000    3
 133040000    6
 133050000    3
 133060000    3
 133070000    4
 133080000    3
 133090000    2
 133100000    3
 133110000    3
 133120000    4
 133130000    2
 133140000    3
 133150000    2
 133160000    5
 133170000    3
 133180000    3
 133190000    5
 133200000    3
 133210000    2
 133220000    3
 133230000    3
 133240000    2
 133250000    3
 133260000    3
 133270000    3
 133280000   11
 133290000   11
 133300000    6
 133310000    4
 133320000    3
 133330000    3
 133340000    3
 133350000    4
 133360000    2
 133370000    2
 133380000    5
 133390000    3
 133400000    3
 133410000    6
 133420000    2
 133430000    3
 133440000    3
 133450000    3
 133460000    4
 133470000    3
 133480000    5
 133490000    6
 133500000    3
 133510000    3
 133520000    3
 133530000    2
 133540000    3
 133550000    4
 133560000    2
 133570000    3
 133580000    2
 133590000    2
 133600000    3
 133610000    4
 133620000    3
 133630000    3
 133640000    3
 133650000    5
 133660000    4
 133670000    4
 133680000    6
 133690000    4
 133700000    3
 133710000    5
 133720000    5
 133730000    5
 133740000    6
 133750000    5
 133760000    2
 133770000    6
 133780000    4
 133790000   10
 133800000    5
 133810000    3
 133820000    3
 133830000    4
 133840000    4
 133850000    4
 133860000    3
 133870000    3
 133880000    3
 133890000    3
 133900000    3
 133910000    4
 133920000    6
 133930000    3
 133940000    3
 133950000    3
 133960000    6
 133970000    3
 133980000    3
 133990000    5
 134000000    6
 134010000    3
 134020000    4
 134030000    5
 134040000    3
 134050000    3
 134060000    3
 134070000    3
 134080000    4
 134090000    3
 134100000    2
 134110000    3
 134120000    3
 134130000    3
 134140000    3
 134150000    3
 134160000    4
 134170000    3
 134180000    4
 134190000    4
 134200000    3
 134210000    3
 134220000    4
 134230000    3
 134240000    2
 134250000    3
 134260000    3
 134270000    3
 134280000    3
 134290000    3
 134300000    3
 134310000    3
 134320000    2
 134330000    2
 134340000    3
 134350000    2
 134360000    3
 134370000    3
 134380000    4
 134390000    3
 134400000    4
 134410000    3
 134420000    3
 134430000    2
 134440000    2
 134450000    3
 134460000    2
 134470000    3
 134480000    4
 134490000    4
 134500000    2
 134510000    4
 134520000    7
 134530000    3
 134540000    2
 134550000    3
 134560000    3
 134570000    2
 134580000    3
 134590000    4
 134600000    3
 134610000    3
 134620000    3
 134630000    4
 134640000    5
 134650000    4
 134660000    3
 134670000    3
 134680000    2
 134690000    2
 134700000    3
 134710000    5
 134720000    5
 134730000    4
 134740000    4
 134750000    3
 134760000    3
 134770000    5
 134780000    3
 134790000    5
 134800000    3
 134810000    2
 134820000    4
 134830000    3
 134840000    3
 134850000    3
 134860000    3
 134870000    2
 134880000    3
 134890000    3
 134900000    3
 134910000    3
 134920000    3
 134930000    3
 134940000    3
 134950000    3
 134960000    3
 134970000    2
 134980000    4
 134990000    3
 135000000    3
 135010000    4
 135020000    4
 135030000    4
 135040000    4
 135050000    3
 135060000    2
 135070000    3
 135080000    3
 135090000    4
 135100000    3
 135110000    2
 135120000    5
 135130000    3
 135140000    4
 135150000    3
 135160000    3
 135170000    3
 135180000    3
 135190000    4
 135200000    3
 135210000    2
 135220000    2
 135230000    3
 135240000    4
 135250000    2
 135260000    3
 135270000    4
 135280000    2
 135290000    4
 135300000    3
 135310000    3
 135320000    2
 135330000    5
 135340000    3
 135350000    3
 135360000    2
 135370000    4
 135380000    6
 135390000    2
 135400000    3
 135410000    2
 135420000    3
 135430000    3
 135440000    2
 135450000    2
 135460000    2
 135470000    2
 135480000    3
 135490000    2
 135500000    2
 135510000    3
 135520000    2
 135530000    3
 135540000    2
 135550000    3
 135560000    3
 135570000    2
 135580000    3
 135590000    3
 135600000    3
 135610000    3
 135620000    3
 135630000    3
 135640000    4
 135650000    3
 135660000    4
 135670000    4
 135680000    3
 135690000    4
 135700000    2
 135710000    3
 135720000    4
 135730000    2
 135740000    4
 135750000    3
 135760000    4
 135770000    4
 135780000    3
 135790000    5
 135800000    6
 135810000    3
 135820000    5
 135830000    9
 135840000    3
 135850000    5
 135860000    3
 135870000    3
 135880000    3
 135890000    5
 135900000    3
 135910000    4
 135920000    4
 135930000    4
 135940000    3
 135950000    3
 135960000    4
 135970000    2
 135980000    3
 135990000    3
 136000000    3
 136010000    3
 136020000    2
 136030000    2
 136040000    2
 136050000    3
 136060000    3
 136070000    3
 136080000    4
 136090000    4
 136100000    3
 136110000    2
 136120000    4
 136130000    3
 136140000    3
 136150000    2
 136160000    7
 136170000    4
 136180000    3
 136190000    5
 136200000    3
 136210000    3
 136220000    3
 136230000    4
 136240000    3
 136250000    3
 136260000    3
 136270000    3
 136280000    3
 136290000    2
 136300000    3
 136310000    4
 136320000    4
 136330000    3
 136340000    3
 136350000    3
 136360000    3
 136370000    3
 136380000    4
 136390000    3
 136400000    2
 136410000    3
 136420000    4
 136430000    3
 136440000    5
 136450000    2
 136460000    5
 136470000    3
 136480000    3
 136490000    2
 136500000    3
 136510000    3
 136520000    3
 136530000    3
 136540000    5
 136550000    4
 136560000    4
 136570000    3
 136580000    5
 136590000    6
 136600000    4
 136610000    2
 136620000    4
 136630000    3
 136640000    3
 136650000    3
 136660000    2
 136670000    4
 136680000    4
 136690000    4
 136700000    3
 136710000    3
 136720000    5
 136730000    3
 136740000    3
 136750000    3
 136760000    5
 136770000    5
 136780000    3
 136790000    5
 136800000    3
 136810000    3
 136820000    3
 136830000    3
 136840000    6
 136850000    3
 136860000    3
 136870000    3
 136880000    3
 136890000    4
 136900000    4
 136910000    4
 136920000    3
 136930000    6
 136940000    6
 136950000    5
 136960000   11
 136970000    6
 136980000    3
 136990000    3
 137000000    3
 137010000    3
 137020000    4
 137030000    3
 137040000    2
 137050000    3
 137060000    2
 137070000    2
 137080000    3
 137090000    7
 137100000    3
 137110000    3
 137120000    3
 137130000    3
 137140000    4
 137150000    4
 137160000    3
 137170000    3
 137180000    5
 137190000    6
 137200000    4
 137210000    3
 137220000    3
 137230000    3
 137240000    3
 137250000    4
 137260000    3
 137270000    3
 137280000    4
 137290000    2
 137300000    4
 137310000    3
 137320000    3
 137330000    3
 137340000    3
 137350000    4
 137360000    3
 137370000    3
 137380000    3
 137390000    5
 137400000    4
 137410000    4
 137420000    4
 137430000    5
 137440000    3
 137450000    3
 137460000    3
 137470000    5
 137480000    4
 137490000    3
 137500000    4
 137510000    4
 137520000    2
 137530000    4
 137540000    3
 137550000    5
 137560000    4
 137570000    3
 137580000    4
 137590000    2
 137600000    2
 137610000    3
 137620000    5
 137630000    4
 137640000    4
 137650000    3
 137660000    3
 137670000    3
 137680000    5
 137690000    3
 137700000    3
 137710000    4
 137720000    3
 137730000    4
 137740000    5
 137750000    3
 137760000    2
 137770000    3
 137780000    3
 137790000    3
 137800000    3
 137810000    2
 137820000    2
 137830000    3
 137840000    4
 137850000    5
 137860000    5
 137870000    2
 137880000    3
 137890000    3
 137900000    3
 137910000    2
 137920000    4
 137930000    4
 137940000    2
 137950000    2
 137960000    3
 137970000    2
 137980000    3
 137990000    2
 138000000    5
 138010000    4
 138020000    3
 138030000    3
 138040000    4
 138050000    2
 138060000    2
 138070000    3
 138080000    3
 138090000    2
 138100000    3
 138110000    3
 138120000    2
 138130000    5
 138140000    5
 138150000    5
 138160000    3
 138170000    3
 138180000    3
 138190000    3
 138200000    3
 138210000    4
 138220000    2
 138230000    4
 138240000    3
 138250000    3
 138260000    4
 138270000    4
 138280000    3
 138290000    3
 138300000    7
 138310000    3
 138320000    3
 138330000    2
 138340000    3
 138350000    6
 138360000    5
 138370000    5
 138380000    3
 138390000    2
 138400000    3
 138410000    4
 138420000    5
 138430000    4
 138440000    4
 138450000    3
 138460000    5
 138470000    3
 138480000    3
 138490000    3
 138500000    3
 138510000    4
 138520000    3
 138530000    4
 138540000    3
 138550000    3
 138560000    4
 138570000    4
 138580000    2
 138590000    3
 138600000    3
 138610000    2
 138620000    2
 138630000    3
 138640000    4
 138650000    3
 138660000    3
 138670000    4
 138680000    3
 138690000    3
 138700000    4
 138710000    3
 138720000    5
 138730000    3
 138740000    4
 138750000    2
 138760000    4
 138770000    3
 138780000    2
 138790000    4
 138800000    3
 138810000    3
 138820000    5
 138830000    4
 138840000    3
 138850000    6
 138860000    3
 138870000    2
 138880000    2
 138890000    3
 138900000    3
 138910000    2
 138920000    3
 138930000    3
 138940000    3
 138950000    3
 138960000    3
 138970000    4
 138980000    3
 138990000    3
 139000000    3
 139010000    4
 139020000    3
 139030000    3
 139040000    3
 139050000    2
 139060000    4
 139070000    3
 139080000    2
 139090000    3
 139100000    4
 139110000    3
 139120000    4
 139130000    3
 139140000    3
 139150000    6
 139160000    3
 139170000    3
 139180000    2
 139190000    3
 139200000    2
 139210000    3
 139220000    5
 139230000    3
 139240000    3
 139250000    2
 139260000    2
 139270000    5
 139280000    3
 139290000    3
 139300000    2
 139310000    2
 139320000    4
 139330000    3
 139340000    3
 139350000    3
 139360000    5
 139370000    3
 139380000    3
 139390000    4
 139400000    5
 139410000    5
 139420000    6
 139430000    3
 139440000    5
 139450000    2
 139460000    7
 139470000    3
 139480000    3
 139490000    3
 139500000    3
 139510000    3
 139520000    4
 139530000    3
 139540000    3
 139550000    2
 139560000    2
 139570000    5
 139580000    2
 139590000    3
 139600000    4
 139610000    3
 139620000    2
 139630000    3
 139640000    3
 139650000    3
 139660000    2
 139670000    6
 139680000    3
 139690000    5
 139700000    5
 139710000    4
 139720000    5
 139730000    4
 139740000   10
 139750000    9
 139760000    5
 139770000    3
 139780000    3
 139790000    3
 139800000    5
 139810000    3
 139820000    4
 139830000    4
 139840000    3
 139850000    4
 139860000    3
 139870000    3
 139880000    3
 139890000    9
 139900000    8
 139910000    3
 139920000    6
 139930000    3
 139940000    6
 139950000    3
 139960000    2
 139970000    3
 139980000    5
 139990000    4
 140000000    5
 140000000    5
 140010000    2
 140020000    3
 140030000    3
 140040000    2
 140050000    4
 140060000   10
 140070000    5
 140080000    5
 140090000    3
 140100000    3
 140110000    4
 140120000    4
 140130000    3
 140140000    3
 140150000    4
 140160000    3
 140170000    3
 140180000    3
 140190000    3
 140200000    2
 140210000    3
 140220000    5
 140230000    3
 140240000    7
 140250000    6
 140260000    4
 140270000    4
 140280000    3
 140290000    4
 140300000   11
 140310000    3
 140320000    5
 140330000    3
 140340000    3
 140350000    3
 140360000    3
 140370000    3
 140380000    2
 140390000    4
 140400000    4
 140410000    5
 140420000    3
 140430000    4
 140440000    2
 140450000    3
 140460000    2
 140470000    4
 140480000    3
 140490000    5
 140500000    3
 140510000    3
 140520000    4
 140530000    3
 140540000    3
 140550000    3
 140560000    3
 140570000    4
 140580000    4
 140590000    2
 140600000    2
 140610000    3
 140620000    2
 140630000    4
 140640000    2
 140650000    3
 140660000    3
 140670000    4
 140680000    2
 140690000    5
 140700000    4
 140710000    4
 140720000    4
 140730000    3
 140740000    3
 140750000    3
 140760000    2
 140770000    3
 140780000    3
 140790000    5
 140800000    2
 140810000    3
 140820000    3
 140830000    3
 140840000    3
 140850000    4
 140860000    3
 140870000    3
 140880000    2
 140890000    4
 140900000    3
 140910000    4
 140920000    4
 140930000    4
 140940000    3
 140950000    3
 140960000    3
 140970000    3
 140980000    4
 140990000    3
 141000000    6
 141010000    5
 141020000    5
 141030000    7
 141040000    7
 141050000    5
 141060000    4
 141070000    3
 141080000    3
 141090000    3
 141100000    4
 141110000    3
 141120000    4
 141130000    4
 141140000    2
 141150000    3
 141160000    4
 141170000    2
 141180000    5
 141190000    6
 141200000    5
 141210000    3
 141220000    3
 141230000    9
 141240000    4
 141250000    4
 141260000    2
 141270000    3
 141280000    2
 141290000    3
 141300000    3
 141310000    3
 141320000    4
 141330000    3
 141340000    3
 141350000    3
 141360000    4
 141370000    3
 141380000    3
 141390000    2
 141400000    3
 141410000    5
 141420000    3
 141430000    3
 141440000    2
 141450000    3
 141460000    3
 141470000    3
 141480000    3
 141490000    3
 141500000    3
 141510000    3
 141520000    2
 141530000    4
 141540000    3
 141550000    3
 141560000    4
 141570000    3
 141580000    4
 141590000    2
 141600000    8
 141610000    2
 141620000    2
 141630000    4
 141640000    3
 141650000    2
 141660000    3
 141670000    3
 141680000    3
 141690000    3
 141700000    3
 141710000    3
 141720000    3
 141730000    2
 141740000    3
 141750000    7
 141760000    5
 141770000    5
 141780000    2
 141790000    4
 141800000    2
 141810000    5
 141820000    3
 141830000    2
 141840000    3
 141850000    3
 141860000    8
 141870000    3
 141880000    4
 141890000    3
 141900000    3
 141910000    3
 141920000    3
 141930000    2
 141940000    3
 141950000    3
 141960000    3
 141970000    4
 141980000    3
 141990000    3
 142000000    3
 142010000    3
 142020000    3
 142030000    2
 142040000    7
 142050000    3
 142060000    3
 142070000    4
 142080000    5
 142090000    4
 142100000    3
 142110000    2
 142120000    3
 142130000    4
 142140000    5
 142150000    3
 142160000    3
 142170000    3
 142180000    4
 142190000    3
 142200000    3
 142210000    4
 142220000    4
 142230000    3
 142240000    2
 142250000    4
 142260000    4
 142270000    4
 142280000    4
 142290000    3
 142300000    5
 142310000    5
 142320000    4
 142330000    3
 142340000    4
 142350000    6
 142360000    9
 142370000    8
 142380000    3
 142390000    5
 142400000    7
 142410000    3
 142420000    2
 142430000    2
 142440000    3
 142450000    3
 142460000    3
 142470000    4
 142480000    4
 142490000    2
 142500000    2
 142510000    3
 142520000    3
 142530000    3
 142540000    3
 142550000    5
 142560000    3
 142570000    8
 142580000    3
 142590000    2
 142600000    4
 142610000    4
 142620000    5
 142630000    5
 142640000    3
 142650000    3
 142660000    3
 142670000    3
 142680000    3
 142690000    3
 142700000    4
 142710000    4
 142720000    5
 142730000    4
 142740000    3
 142750000    4
 142760000    7
 142770000    3
 142780000    9
 142790000    4
 142800000    4
 142810000    2
 142820000    7
 142830000    9
 142840000    5
 142850000    5
 142860000    4
 142870000   11
 142880000    5
 142890000    4
 142900000    6
 142910000    8
 142920000    3
 142930000    6
 142940000    4
 142950000    3
 142960000    3
 142970000    6
 142980000    5
 142990000    3
 143000000    4
 143010000    3
 143020000    2
 143030000    4
 143040000    8
 143050000    3
 143060000    2
 143070000    5
 143080000    4
 143090000    3
 143100000    4
 143110000    4
 143120000    5
 143130000    3
 143140000    6
 143150000    5
 143160000    6
 143170000    3
 143180000    2
 143190000    4
 143200000    5
 143210000    9
 143220000    4
 143230000    3
 143240000    3
 143250000    3
 143260000    2
 143270000    3
 143280000    3
 143290000    5
 143300000    2
 143310000    3
 143320000    7
 143330000    6
 143340000   10
 143350000    5
 143360000   10
 143370000    6
 143380000    7
 143390000    3
 143400000    4
 143410000    4
 143420000    2
 143430000    5
 143440000    4
 143450000    4
 143460000    9
 143470000    3
 143480000    4
 143490000    2
 143500000    3
 143510000    4
 143520000    2
 143530000    4
 143540000    3
 143550000    3
 143560000    3
 143570000    9
 143580000    6
 143590000    6
 143600000    3
 143610000    3
 143620000    3
 143630000    3
 143640000    3
 143650000    3
 143660000    3
 143670000    3
 143680000    3
 143690000    3
 143700000    5
 143710000    4
 143720000    7
 143730000    3
 143740000    5
 143750000    3
 143760000    2
 143770000    6
 143780000    5
 143790000    2
 143800000    3
 143810000    3
 143820000    3
 143830000    3
 143840000    4
 143850000    3
 143860000    3
 143870000    4
 143880000    3
 143890000    5
 143900000    4
 143910000    4
 143920000    3
 143930000    3
 143940000    2
 143950000    2
 143960000    2
 143970000    4
 143980000    3
 143990000    2
 144000000    3
 144010000    4
 144020000    3
 144030000    5
 144040000    4
 144050000    3
 144060000    5
 144070000    3
 144080000    4
 144090000    3
 144100000    4
 144110000    3
 144120000    4
 144130000    3
 144140000    5
 144150000    3
 144160000    3
 144170000    3
 144180000    3
 144190000    4
 144200000    5
 144210000    3
 144220000    4
 144230000    3
 144240000    3
 144250000    7
 144260000    5
 144270000    2
 144280000    3
 144290000    4
 144300000    2
 144310000    4
 144320000    3
 144330000    3
 144340000    3
 144350000    3
 144360000    4
 144370000    5
 144380000    4
 144390000    4
 144400000    4
 144410000    3
 144420000    7
 144430000    5
 144440000    5
 144450000    2
 144460000    3
 144470000    3
 144480000    3
 144490000    4
 144500000    3
 144510000    2
 144520000    3
 144530000    3
 144540000    4
 144550000    5
 144560000    3
 144570000    2
 144580000    3
 144590000    3
 144600000    3
 144610000    3
 144620000    3
 144630000    9
 144640000    3
 144650000    5
 144660000    3
 144670000    3
 144680000    3
 144690000    3
 144700000    3
 144710000    2
 144720000    4
 144730000    3
 144740000    3
 144750000    3
 144760000    4
 144770000    2
 144780000    3
 144790000    4
 144800000    7
 144810000    5
 144820000    4
 144830000    6
 144840000    4
 144850000    9
 144860000    3
 144870000    3
 144880000    3
 144890000    4
 144900000    4
 144910000    9
 144920000    2
 144930000    4
 144940000    3
 144950000    3
 144960000    3
 144970000    3
 144980000    4
 144990000    3
 145000000    4
 145010000    4
 145020000    3
 145030000    4
 145040000    4
 145050000    2
 145060000    3
 145070000    3
 145080000    2
 145090000    2
 145100000    3
 145110000    3
 145120000    2
 145130000    3
 145140000    5
 145150000    4
 145160000    3
 145170000    4
 145180000    5
 145190000    4
 145200000    3
 145210000    3
 145220000    3
 145230000    4
 145240000    4
 145250000    2
 145260000    3
 145270000    3
 145280000    3
 145290000    3
 145300000    3
 145310000    3
 145320000    3
 145330000    3
 145340000    3
 145350000    2
 145360000    3
 145370000    2
 145380000    3
 145390000    2
 145400000    3
 145410000    3
 145420000    3
 145430000    3
 145440000    2
 145450000    2
 145460000    3
 145470000    3
 145480000    3
 145490000    4
 145500000    3
 145510000    3
 145520000    4
 145530000    4
 145540000    3
 145550000    3
 145560000    3
 145570000    3
 145580000    2
 145590000    2
 145600000    2
 145610000    7
 145620000    3
 145630000    4
 145640000    4
 145650000    2
 145660000    4
 145670000    4
 145680000    2
 145690000    3
 145700000    4
 145710000    4
 145720000    5
 145730000    6
 145740000    8
 145750000    3
 145760000    3
 145770000   10
 145780000    3
 145790000    5
 145800000    2
 145810000    3
 145820000    6
 145830000    5
 145840000    3
 145850000    4
 145860000    4
 145870000    3
 145880000   11
 145890000    6
 145900000    5
 145910000    8
 145920000    3
 145930000    3
 145940000    7
 145950000    3
 145960000    3
 145970000    3
 145980000    3
 145990000    4
 146000000    4
 146010000    5
 146020000    3
 146030000    5
 146040000    7
 146050000    2
 146060000    3
 146070000    9
 146080000    4
 146090000   10
 146100000    3
 146110000    3
 146120000    4
 146130000    5
 146140000    3
 146150000    3
 146160000    3
 146170000    3
 146180000    3
 146190000    3
 146200000    3
 146210000    3
 146220000    2
 146230000    3
 146240000    2
 146250000    2
 146260000    2
 146270000    4
 146280000    3
 146290000    3
 146300000    3
 146310000    3
 146320000    2
 146330000    3
 146340000    3
 146350000    3
 146360000    4
 146370000    2
 146380000    2
 146390000    4
 146400000    3
 146410000    3
 146420000    3
 146430000    4
 146440000    3
 146450000    3
 146460000    5
 146470000    3
 146480000    3
 146490000    3
 146500000    5
 146510000    3
 146520000    3
 146530000    4
 146540000    3
 146550000    4
 146560000    3
 146570000    4
 146580000    3
 146590000    3
 146600000    2
 146610000    3
 146620000    5
 146630000    2
 146640000    3
 146650000    4
 146660000    2
 146670000    2
 146680000    3
 146690000    7
 146700000    3
 146710000    3
 146720000    4
 146730000    3
 146740000    3
 146750000    5
 146760000    4
 146770000    3
 146780000    3
 146790000    4
 146800000    3
 146810000    3
 146820000    3
 146830000    3
 146840000    4
 146850000    3
 146860000    4
 146870000    3
 146880000    3
 146890000    5
 146900000    4
 146910000    3
 146920000    3
 146930000    3
 146940000    5
 146950000    3
 146960000    8
 146970000    5
 146980000    3
 146990000    3
 147000000    3
 147010000    3
 147020000    3
 147030000    3
 147040000    5
 147050000    3
 147060000    4
 147070000    5
 147080000    3
 147090000    4
 147100000    4
 147110000    5
 147120000    6
 147130000    5
 147140000    4
 147150000    3
 147160000    3
 147170000    7
 147180000   16
 147190000   13
 147200000    8
 147210000    6
 147220000    4
 147230000    5
 147240000    4
 147250000    3
 147260000    5
 147270000    4
 147280000    4
 147290000    2
 147300000    2
 147310000    2
 147320000    2
 147330000    4
 147340000    5
 147350000    2
 147360000    3
 147370000    2
 147380000    3
 147390000    3
 147400000    3
 147410000    4
 147420000    3
 147430000    3
 147440000    3
 147450000    4
 147460000    3
 147470000    3
 147480000    3
 147490000    3
 147500000    3
 147510000    3
 147520000    2
 147530000    3
 147540000    3
 147550000    6
 147560000    3
 147570000    4
 147580000    4
 147590000    5
 147600000    4
 147610000    3
 147620000    3
 147630000    3
 147640000    4
 147650000    4
 147660000    2
 147670000    3
 147680000    3
 147690000    4
 147700000    3
 147710000    4
 147720000    3
 147730000    4
 147740000    3
 147750000    3
 147760000    2
 147770000    2
 147780000    4
 147790000    2
 147800000    4
 147810000    4
 147820000    4
 147830000    3
 147840000    3
 147850000    4
 147860000    3
 147870000    2
 147880000    5
 147890000    2
 147900000    3
 147910000    5
 147920000    3
 147930000    2
 147940000    4
 147950000    3
 147960000    3
 147970000    3
 147980000    3
 147990000    3
 148000000    2
 148010000    3
 148020000    4
 148030000    3
 148040000    2
 148050000    3
 148060000    3
 148070000    2
 148080000    3
 148090000    3
 148100000    3
 148110000    2
 148120000    3
 148130000    5
 148140000    4
 148150000    3
 148160000    4
 148170000    5
 148180000    3
 148190000    2
 148200000    2
 148210000    3
 148220000    3
 148230000    4
 148240000    2
 148250000    5
 148260000    3
 148270000    4
 148280000    3
 148290000    2
 148300000    3
 148310000    3
 148320000    2
 148330000    4
 148340000    3
 148350000    2
 148360000    4
 148370000    3
 148380000    3
 148390000    4
 148400000    3
 148410000    2
 148420000    6
 148430000    5
 148440000    4
 148450000    2
 148460000    5
 148470000    4
 148480000    2
 148490000    2
 148500000    3
 148510000    3
 148520000    4
 148530000    3
 148540000    4
 148550000    4
 148560000    3
 148570000    3
 148580000    3
 148590000    3
 148600000    5
 148610000    5
 148620000    3
 148630000    3
 148640000    3
 148650000    3
 148660000    7
 148670000    3
 148680000    3
 148690000    3
 148700000    2
 148710000    2
 148720000    3
 148730000    3
 148740000    3
 148750000    2
 148760000    3
 148770000    4
 148780000    3
 148790000    3
 148800000    3
 148810000    3
 148820000    2
 148830000    3
 148840000    4
 148850000    3
 148860000    3
 148870000    3
 148880000    3
 148890000    2
 148900000    3
 148910000    3
 148920000    5
 148930000    2
 148940000    3
 148950000    3
 148960000    4
 148970000    4
 148980000    2
 148990000    4
 149000000    3
 149010000    3
 149020000    7
 149030000    6
 149040000    3
 149050000    3
 149060000    4
 149070000    2
 149080000    3
 149090000    3
 149100000    4
 149110000    2
 149120000    3
 149130000    3
 149140000    4
 149150000    3
 149160000    3
 149170000    3
 149180000    3
 149190000    3
 149200000    3
 149210000    4
 149220000    4
 149230000    3
 149240000    2
 149250000    4
 149260000    2
 149270000    3
 149280000    4
 149290000    3
 149300000    4
 149310000    3
 149320000    3
 149330000    3
 149340000    2
 149350000    4
 149360000    4
 149370000    3
 149380000    2
 149390000    3
 149400000    2
 149410000    3
 149420000    3
 149430000    4
 149440000    3
 149450000    2
 149460000    3
 149470000    2
 149480000    3
 149490000    3
 149500000    3
 149510000    3
 149520000    3
 149530000    3
 149540000    3
 149550000    3
 149560000    3
 149570000    3
 149580000    2
 149590000    3
 149600000    3
 149610000    4
 149620000    6
 149630000    2
 149640000    3
 149650000    3
 149660000    4
 149670000    7
 149680000    2
 149690000    3
 149700000    3
 149710000    3
 149720000    3
 149730000    4
 149740000    3
 149750000    3
 149760000    2
 149770000    7
 149780000    3
 149790000    4
 149800000    3
 149810000    3
 149820000    4
 149830000    3
 149840000    6
 149850000    3
 149860000    3
 149870000    3
 149880000    4
 149890000    3
 149900000    3
 149910000    3
 149920000    3
 149930000    4
 149940000    2
 149950000    4
 149960000    2
 149970000    3
 149980000    3
 149990000    5
 150000000    4
 150010000    3
 150020000    2
 150030000    2
 150040000    3
 150050000    3
 150060000    2
 150070000    2
 150080000    3
 150090000    4
 150100000    5
 150110000    5
 150120000    3
 150130000    3
 150140000    3
 150150000    2
 150160000    3
 150170000    3
 150180000    2
 150190000    3
 150200000    3
 150210000    2
 150220000    3
 150230000    3
 150240000    3
 150250000    4
 150260000    3
 150270000    3
 150280000    4
 150290000    4
 150300000    3
 150310000    4
 150320000    3
 150330000    4
 150340000    4
 150350000    3
 150360000    5
 150370000    3
 150380000    4
 150390000    3
 150400000    3
 150410000    3
 150420000    2
 150430000    2
 150440000    2
 150450000    3
 150460000    3
 150470000    3
 150480000    4
 150490000    5
 150500000    3
 150510000    4
 150520000    5
 150530000    4
 150540000    3
 150550000    5
 150560000    8
 150570000    3
 150580000    3
 150590000    2
 150600000    3
 150610000    2
 150620000    3
 150630000    3
 150640000    3
 150650000    2
 150660000    3
 150670000    4
 150680000    2
 150690000    5
 150700000    2
 150710000    2
 150720000    4
 150730000    3
 150740000    3
 150750000    3
 150760000    3
 150770000    3
 150780000    4
 150790000    3
 150800000    4
 150810000    2
 150820000    3
 150830000    2
 150840000    2
 150850000    5
 150860000    3
 150870000    4
 150880000    3
 150890000    3
 150900000    3
 150910000    3
 150920000    3
 150930000    3
 150940000    3
 150950000    3
 150960000    3
 150970000    2
 150980000    3
 150990000    2
 151000000    3
 151010000    3
 151020000    3
 151030000    4
 151040000    2
 151050000    2
 151060000    3
 151070000    3
 151080000    3
 151090000    3
 151100000    3
 151110000    5
 151120000    3
 151130000    4
 151140000    2
 151150000    5
 151160000    5
 151170000    3
 151180000    3
 151190000    4
 151200000    4
 151210000    9
 151220000    3
 151230000    5
 151240000    2
 151250000    7
 151260000    4
 151270000    2
 151280000    4
 151290000    6
 151300000    3
 151310000    2
 151320000    4
 151330000    4
 151340000    3
 151350000    2
 151360000    4
 151370000    4
 151380000    3
 151390000    3
 151400000    3
 151410000    3
 151420000    3
 151430000    4
 151440000    3
 151450000    2
 151460000    3
 151470000    5
 151480000    3
 151490000    2
 151500000    2
 151510000    3
 151520000    3
 151530000    3
 151540000    3
 151550000    4
 151560000    2
 151570000    2
 151580000    3
 151590000    3
 151600000    4
 151610000    4
 151620000    4
 151630000    3
 151640000    4
 151650000    3
 151660000    4
 151670000    3
 151680000    3
 151690000    4
 151700000    3
 151710000    2
 151720000    2
 151730000    3
 151740000    3
 151750000    3
 151760000    2
 151770000    3
 151780000    3
 151790000    3
 151800000    3
 151810000    4
 151820000    4
 151830000    4
 151840000    2
 151850000    3
 151860000    3
 151870000    3
 151880000    5
 151890000    4
 151900000    3
 151910000    3
 151920000    2
 151930000    3
 151940000    2
 151950000    3
 151960000    3
 151970000    3
 151980000    3
 151990000    3
 152000000    3
 152010000    3
 152020000    3
 152030000    3
 152040000    4
 152050000    3
 152060000    6
 152070000    4
 152080000    3
 152090000    3
 152100000    5
 152110000    4
 152120000    4
 152130000    3
 152140000    3
 152150000    3
 152160000    3
 152170000    5
 152180000    3
 152190000    4
 152200000    4
 152210000    3
 152220000    3
 152230000    4
 152240000    2
 152250000    3
 152260000    3
 152270000    3
 152280000    3
 152290000    3
 152300000    3
 152310000    3
 152320000    2
 152330000    3
 152340000    3
 152350000    4
 152360000    3
 152370000    3
 152380000    3
 152390000    2
 152400000    3
 152410000    8
 152420000    4
 152430000    3
 152440000    4
 152450000    3
 152460000    4
 152470000    3
 152480000    4
 152490000    3
 152500000    7
 152510000    2
 152520000    3
 152530000    3
 152540000    4
 152550000    4
 152560000    2
 152570000    3
 152580000    3
 152590000    2
 152600000    4
 152610000    3
 152620000    3
 152630000    4
 152640000    4
 152650000    3
 152660000    3
 152670000    2
 152680000    3
 152690000    3
 152700000    3
 152710000    4
 152720000    4
 152730000    5
 152740000    3
 152750000    4
 152760000    5
 152770000    2
 152780000    3
 152790000    4
 152800000    3
 152810000    3
 152820000    3
 152830000    3
 152840000    2
 152850000    5
 152860000    6
 152870000    5
 152880000    3
 152890000    3
 152900000    2
 152910000    3
 152920000    4
 152930000    5
 152940000    4
 152950000    5
 152960000    3
 152970000    4
 152980000    3
 152990000    4
 153000000    4
 153010000    4
 153020000    4
 153030000    3
 153040000    3
 153050000    2
 153060000    3
 153070000    3
 153080000    3
 153090000    3
 153100000    5
 153110000    3
 153120000    2
 153130000    3
 153140000    2
 153150000    3
 153160000    2
 153170000    5
 153180000    4
 153190000    5
 153200000    3
 153210000    3
 153220000    2
 153230000    3
 153240000    3
 153250000    3
 153260000    4
 153270000    3
 153280000    3
 153290000    8
 153300000    5
 153310000    3
 153320000    6
 153330000    3
 153340000    3
 153350000    3
 153360000    3
 153370000    5
 153380000    3
 153390000    4
 153400000    4
 153410000    3
 153420000    3
 153430000    3
 153440000    3
 153450000    3
 153460000    4
 153470000    5
 153480000    4
 153490000    2
 153500000    3
 153510000    4
 153520000    2
 153530000    3
 153540000    2
 153550000    4
 153560000    3
 153570000    3
 153580000    5
 153590000    9
 153600000    8
 153610000    4
 153620000    3
 153630000    5
 153640000    5
 153650000    4
 153660000    2
 153670000    3
 153680000    4
 153690000    3
 153700000    3
 153710000    4
 153720000    3
 153730000    4
 153740000    4
 153750000    3
 153760000    3
 153770000    3
 153780000    2
 153790000    3
 153800000    3
 153810000    5
 153820000    4
 153830000    3
 153840000    3
 153850000    2
 153860000    2
 153870000    3
 153880000    3
 153890000    3
 153900000    4
 153910000    3
 153920000    2
 153930000    4
 153940000    4
 153950000    3
 153960000    2
 153970000    2
 153980000    5
 153990000    2
 154000000    4
 154010000    3
 154020000    4
 154030000    4
 154040000    4
 154050000    3
 154060000    3
 154070000    5
 154080000    4
 154090000    2
 154100000    3
 154110000    4
 154120000    5
 154130000    5
 154140000    6
 154150000    3
 154160000    8
 154170000    4
 154180000    3
 154190000    5
 154200000    7
 154210000    8
 154220000    4
 154230000    5
 154240000    5
 154250000    7
 154260000   12
 154270000    9
 154280000    9
 154290000    4
 154300000    3
 154310000    7
 154320000    7
 154330000    5
 154340000    4
 154350000    3
 154360000    3
 154370000    3
 154380000    3
 154390000    3
 154400000    4
 154410000    2
 154420000    4
 154430000    5
 154440000    3
 154450000    4
 154460000    8
 154470000    3
 154480000    4
 154490000    6
 154500000    3
 154510000    5
 154520000    2
 154530000    4
 154540000    9
 154550000    4
 154560000    3
 154570000    5
 154580000    2
 154590000    4
 154600000    3
 154610000    3
 154620000    2
 154630000    5
 154640000    4
 154650000    3
 154660000    3
 154670000    3
 154680000    3
 154690000    3
 154700000    2
 154710000    3
 154720000    2
 154730000    4
 154740000    2
 154750000    5
 154760000    3
 154770000    3
 154780000    3
 154790000    4
 154800000    3
 154810000    3
 154820000    4
 154830000    3
 154840000    4
 154850000    2
 154860000    8
 154870000    6
 154880000    3
 154890000    2
 154900000    3
 154910000    7
 154920000    5
 154930000    4
 154940000    3
 154950000    6
 154960000    3
 154970000    7
 154980000    4
 154990000    3
 155000000    3
 155010000    6
 155020000    5
 155030000    2
 155040000    3
 155050000    3
 155060000    3
 155070000    4
 155080000    3
 155090000    3
 155100000    3
 155110000    3
 155120000    3
 155130000    3
 155140000    3
 155150000    3
 155160000   10
 155170000    2
 155180000    3
 155190000    3
 155200000    3
 155210000    7
 155220000    4
 155230000    2
 155240000    4
 155250000    3
 155260000    3
 155270000    3
 155280000    4
 155290000    3
 155300000    3
 155310000    8
 155320000    3
 155330000    3
 155340000    3
 155350000    3
 155360000    4
 155370000    4
 155380000    6
 155390000    3
 155400000    3
 155410000    4
 155420000    5
 155430000    3
 155440000    5
 155450000    5
 155460000    5
 155470000    3
 155480000    4
 155490000    3
 155500000    4
 155510000    3
 155520000    3
 155530000    2
 155540000    4
 155550000    3
 155560000    3
 155570000    4
 155580000    4
 155590000    4
 155600000    2
 155610000    3
 155620000    3
 155630000    2
 155640000    3
 155650000    5
 155660000    2
 155670000    3
 155680000    2
 155690000    2
 155700000    3
 155710000    3
 155720000    4
 155730000    4
 155740000    2
 155750000    4
 155760000    3
 155770000    4
 155780000    2
 155790000    5
 155800000    4
 155810000    5
 155820000    4
 155830000    3
 155840000    2
 155850000    3
 155860000    3
 155870000    3
 155880000    3
 155890000    3
 155900000    6
 155910000    3
 155920000    5
 155930000    5
 155940000    3
 155950000    6
 155960000    4
 155970000    3
 155980000    3
 155990000    2
 156000000    2
 156010000    3
 156020000    3
 156030000    5
 156040000    3
 156050000    2
 156060000    2
 156070000    6
 156080000    3
 156090000    3
 156100000    4
 156110000    3
 156120000    4
 156130000    4
 156140000    3
 156150000    3
 156160000    3
 156170000    3
 156180000    4
 156190000    3
 156200000    3
 156210000    2
 156220000    4
 156230000    3
 156240000    3
 156250000    3
 156260000    3
 156270000    3
 156280000    4
 156290000    3
 156300000    3
 156310000    4
 156320000    3
 156330000    3
 156340000    3
 156350000    3
 156360000    3
 156370000    3
 156380000    2
 156390000    3
 156400000    3
 156410000    3
 156420000    2
 156430000    3
 156440000    5
 156450000    3
 156460000    4
 156470000    3
 156480000    8
 156490000    3
 156500000    4
 156510000    3
 156520000    2
 156530000    4
 156540000    4
 156550000    5
 156560000    4
 156570000    3
 156580000    3
 156590000    4
 156600000    3
 156610000    3
 156620000    4
 156630000    3
 156640000    3
 156650000    2
 156660000    3
 156670000    3
 156680000    3
 156690000    7
 156700000    4
 156710000    5
 156720000    4
 156730000    2
 156740000    5
 156750000    5
 156760000    2
 156770000    4
 156780000    3
 156790000    3
 156800000    3
 156810000    2
 156820000    3
 156830000    5
 156840000    7
 156850000    3
 156860000    2
 156870000    3
 156880000    3
 156890000    6
 156900000    4
 156910000    6
 156920000    3
 156930000    4
 156940000    3
 156950000    4
 156960000    3
 156970000    3
 156980000    3
 156990000    5
 157000000    3
 157010000    3
 157020000    4
 157030000    4
 157040000    3
 157050000    4
 157060000    9
 157070000    3
 157080000    3
 157090000    4
 157100000    4
 157110000    4
 157120000    2
 157130000    2
 157140000    6
 157150000    5
 157160000    5
 157170000    3
 157180000    2
 157190000    3
 157200000    2
 157210000    3
 157220000    4
 157230000    6
 157240000    9
 157250000    6
 157260000    3
 157270000    3
 157280000    5
 157290000    4
 157300000    7
 157310000    5
 157320000    4
 157330000    7
 157340000    5
 157350000    6
 157360000    5
 157370000    5
 157380000    3
 157390000    3
 157400000    4
 157410000    3
 157420000    5
 157430000    4
 157440000    5
 157450000    4
 157460000    3
 157470000    3
 157480000    4
 157490000    5
 157500000    5
 157510000    5
 157520000    5
 157530000    4
 157540000    2
 157550000    2
 157560000    4
 157570000    6
 157580000    5
 157590000    5
 157600000    3
 157610000    6
 157620000    4
 157630000    6
 157640000    4
 157650000    3
 157660000    3
 157670000    9
 157680000    4
 157690000    4
 157700000    5
 157710000    6
 157720000    5
 157730000    4
 157740000    4
 157750000    4
 157760000    3
 157770000    3
 157780000    7
 157790000    3
 157800000    3
 157810000    3
 157820000    3
 157830000    7
 157840000    5
 157850000    4
 157860000    3
 157870000    3
 157880000    5
 157890000    2
 157900000    3
 157910000    2
 157920000    3
 157930000    2
 157940000    2
 157950000    4
 157960000    3
 157970000    3
 157980000    6
 157990000    4
 158000000    5
 158010000    5
 158020000    3
 158030000    3
 158040000    4
 158050000    4
 158060000    2
 158070000    4
 158080000    2
 158090000    3
 158100000    4
 158110000    2
 158120000    3
 158130000    4
 158140000    4
 158150000    3
 158160000    3
 158170000    3
 158180000    4
 158190000    3
 158200000    4
 158210000    3
 158220000    3
 158230000    5
 158240000    4
 158250000    2
 158260000    3
 158270000    3
 158280000    6
 158290000    3
 158300000    3
 158310000    2
 158320000    3
 158330000    2
 158340000    5
 158350000    4
 158360000    3
 158370000    6
 158380000    3
 158390000    3
 158400000    4
 158410000    6
 158420000    4
 158430000    2
 158440000    6
 158450000    3
 158460000    4
 158470000    4
 158480000    6
 158490000    6
 158500000    3
 158510000    6
 158520000    3
 158530000    3
 158540000    3
 158550000    3
 158560000    3
 158570000    4
 158580000    8
 158590000    6
 158600000    5
 158610000    7
 158620000   12
 158630000    5
 158640000    2
 158650000    2
 158660000    5
 158670000    5
 158680000    3
 158690000    2
 158700000    4
 158710000    2
 158720000    3
 158730000    3
 158740000    2
 158750000    4
 158760000    2
 158770000    4
 158780000    4
 158790000    2
 158800000    3
 158810000    3
 158820000    3
 158830000    2
 158840000    4
 158850000    4
 158860000    3
 158870000    3
 158880000    5
 158890000    4
 158900000    4
 158910000    4
 158920000    2
 158930000    4
 158940000    3
 158950000    3
 158960000    3
 158970000    4
 158980000    6
 158990000    2
 159000000    3
 159010000    2
 159020000    8
 159030000    4
 159040000    7
 159050000    2
 159060000    4
 159070000    3
 159080000    3
 159090000    2
 159100000    4
 159110000    4
 159120000    3
 159130000    6
 159140000    3
 159150000    2
 159160000    3
 159170000    4
 159180000    3
 159190000    3
 159200000    4
 159210000    6
 159220000    5
 159230000    3
 159240000    3
 159250000    4
 159260000    3
 159270000    3
 159280000    3
 159290000    3
 159300000    3
 159310000    2
 159320000    2
 159330000    2
 159340000    3
 159350000    3
 159360000    3
 159370000    3
 159380000    6
 159390000    4
 159400000    2
 159410000    6
 159420000    6
 159430000    3
 159440000    3
 159450000    5
 159460000    3
 159470000    3
 159480000    7
 159490000    4
 159500000    3
 159510000    6
 159520000    3
 159530000    3
 159540000    3
 159550000    4
 159560000    2
 159570000    3
 159580000    3
 159590000    4
 159600000    3
 159610000    3
 159620000    3
 159630000    2
 159640000    4
 159650000    3
 159660000    4
 159670000    4
 159680000    2
 159690000    3
 159700000    4
 159710000    6
 159720000    3
 159730000    3
 159740000    4
 159750000    2
 159760000    3
 159770000    3
 159780000    3
 159790000    3
 159800000    3
 159810000    4
 159820000    2
 159830000    3
 159840000    3
 159850000    3
 159860000    3
 159870000    3
 159880000    4
 159890000    3
 159900000    3
 159910000    4
 159920000    3
 159930000    5
 159940000    4
 159950000    4
 159960000    4
 159970000    5
 159980000    3
 159990000    3
 160000000    4
 160000000    4
 160010000    4
 160020000    2
 160030000    3
 160040000    3
 160050000    3
 160060000    2
 160070000    3
 160080000    3
 160090000    3
 160100000    3
 160110000    3
 160120000    3
 160130000    5
 160140000    4
 160150000    3
 160160000    4
 160170000    3
 160180000    4
 160190000    3
 160200000    3
 160210000    3
 160220000    3
 160230000    4
 160240000    4
 160250000    4
 160260000    3
 160270000    3
 160280000    3
 160290000    3
 160300000    4
 160310000    3
 160320000    3
 160330000    3
 160340000    4
 160350000    3
 160360000    3
 160370000    3
 160380000    3
 160390000    3
 160400000    3
 160410000    3
 160420000    3
 160430000    3
 160440000    4
 160450000    3
 160460000    3
 160470000    3
 160480000    3
 160490000    3
 160500000    4
 160510000    2
 160520000    3
 160530000    3
 160540000    3
 160550000    2
 160560000    3
 160570000    2
 160580000    2
 160590000    3
 160600000    3
 160610000    3
 160620000    3
 160630000    3
 160640000    3
 160650000    4
 160660000    2
 160670000    3
 160680000    2
 160690000    4
 160700000    3
 160710000    3
 160720000    3
 160730000    2
 160740000    3
 160750000    3
 160760000    3
 160770000    4
 160780000    4
 160790000    3
 160800000    3
 160810000    3
 160820000    2
 160830000    4
 160840000    3
 160850000    4
 160860000    3
 160870000   10
 160880000    3
 160890000   11
 160900000    3
 160910000    3
 160920000    6
 160930000    3
 160940000    3
 160950000    3
 160960000    2
 160970000    3
 160980000    2
 160990000    3
 161000000    3
 161010000    4
 161020000    3
 161030000    3
 161040000    4
 161050000    3
 161060000    3
 161070000    2
 161080000    3
 161090000    3
 161100000    3
 161110000    4
 161120000    7
 161130000    5
 161140000    3
 161150000    2
 161160000    6
 161170000    2
 161180000    3
 161190000    3
 161200000    3
 161210000    3
 161220000    3
 161230000    3
 161240000    6
 161250000    7
 161260000    3
 161270000    2
 161280000    3
 161290000    3
 161300000    3
 161310000    2
 161320000    3
 161330000    2
 161340000    4
 161350000    3
 161360000    4
 161370000    4
 161380000    4
 161390000    5
 161400000    3
 161410000    4
 161420000    3
 161430000    5
 161440000    2
 161450000    6
 161460000    2
 161470000    3
 161480000    8
 161490000    8
 161500000    4
 161510000    3
 161520000    5
 161530000    7
 161540000    3
 161550000    2
 161560000    3
 161570000    5
 161580000    3
 161590000    6
 161600000    5
 161610000    6
 161620000    3
 161630000    4
 161640000    5
 161650000    2
 161660000    5
 161670000    3
 161680000    4
 161690000    3
 161700000    3
 161710000    3
 161720000    4
 161730000    3
 161740000    3
 161750000    3
 161760000    5
 161770000    4
 161780000    2
 161790000    5
 161800000    5
 161810000    3
 161820000    2
 161830000    3
 161840000    5
 161850000    2
 161860000    3
 161870000    3
 161880000    3
 161890000    3
 161900000    3
 161910000    4
 161920000    2
 161930000    3
 161940000    3
 161950000    3
 161960000    3
 161970000    3
 161980000    3
 161990000    2
 162000000    2
 162010000    3
 162020000    5
 162030000    3
 162040000    3
 162050000    3
 162060000    3
 162070000    4
 162080000    3
 162090000    3
 162100000    5
 162110000    3
 162120000    2
 162130000    3
 162140000    5
 162150000    3
 162160000    3
 162170000    2
 162180000    3
 162190000    6
 162200000    4
 162210000    2
 162220000    3
 162230000    2
 162240000    3
 162250000    5
 162260000    5
 162270000    5
 162280000    4
 162290000    5
 162300000    4
 162310000    2
 162320000    2
 162330000    3
 162340000    4
 162350000    4
 162360000    3
 162370000    5
 162380000    4
 162390000    3
 162400000    3
 162410000    3
 162420000    6
 162430000    4
 162440000    6
 162450000    3
 162460000    3
 162470000    5
 162480000    5
 162490000    3
 162500000    3
 162510000    3
 162520000    3
 162530000    7
 162540000    3
 162550000    3
 162560000   12
 162570000    5
 162580000    9
 162590000    3
 162600000    3
 162610000    2
 162620000    6
 162630000    3
 162640000    3
 162650000    3
 162660000    4
 162670000    3
 162680000    4
 162690000    2
 162700000    3
 162710000    4
 162720000    3
 162730000    4
 162740000    4
 162750000    4
 162760000    2
 162770000    3
 162780000    3
 162790000    2
 162800000    6
 162810000    3
 162820000    5
 162830000    4
 162840000    3
 162850000    3
 162860000    3
 162870000    5
 162880000    3
 162890000    3
 162900000    5
 162910000    3
 162920000    4
 162930000    3
 162940000    3
 162950000    3
 162960000    3
 162970000    3
 162980000    3
 162990000    3
 163000000    3
 163010000    5
 163020000    3
 163030000    4
 163040000    5
 163050000    3
 163060000    5
 163070000    9
 163080000    3
 163090000    4
 163100000    4
 163110000    2
 163120000    3
 163130000    3
 163140000    3
 163150000    5
 163160000    3
 163170000    3
 163180000    4
 163190000    4
 163200000    4
 163210000    3
 163220000    3
 163230000    3
 163240000    5
 163250000    3
 163260000    3
 163270000    4
 163280000    5
 163290000    3
 163300000    4
 163310000    4
 163320000    2
 163330000    7
 163340000    2
 163350000    4
 163360000    4
 163370000    6
 163380000    4
 163390000    4
 163400000    3
 163410000    3
 163420000    3
 163430000    3
 163440000    4
 163450000    4
 163460000    3
 163470000    2
 163480000    3
 163490000    3
 163500000    3
 163510000    3
 163520000    3
 163530000    3
 163540000    2
 163550000    3
 163560000    3
 163570000    4
 163580000    3
 163590000    3
 163600000    4
 163610000    3
 163620000    4
 163630000    3
 163640000    3
 163650000    4
 163660000    4
 163670000    3
 163680000    2
 163690000    4
 163700000    4
 163710000    4
 163720000    3
 163730000    4
 163740000    2
 163750000    4
 163760000    5
 163770000    4
 163780000    4
 163790000    3
 163800000    3
 163810000    4
 163820000    8
 163830000    4
 163840000    3
 163850000    3
 163860000    3
 163870000    3
 163880000    3
 163890000    3
 163900000    3
 163910000    2
 163920000    3
 163930000    2
 163940000   10
 163950000    2
 163960000    2
 163970000    5
 163980000    3
 163990000    3
 164000000    3
 164010000    3
 164020000    4
 164030000    5
 164040000    2
 164050000    3
 164060000    2
 164070000    3
 164080000    3
 164090000    3
 164100000    5
 164110000    3
 164120000    3
 164130000    3
 164140000    3
 164150000    3
 164160000    3
 164170000    3
 164180000    4
 164190000    6
 164200000    3
 164210000    4
 164220000    3
 164230000    3
 164240000    3
 164250000    5
 164260000    9
 164270000    5
 164280000    2
 164290000    3
 164300000    3
 164310000    4
 164320000    3
 164330000    4
 164340000    3
 164350000    5
 164360000    2
 164370000    3
 164380000    4
 164390000    5
 164400000    6
 164410000    3
 164420000    2
 164430000    5
 164440000    2
 164450000    4
 164460000    4
 164470000    3
 164480000    3
 164490000    3
 164500000    4
 164510000    5
 164520000    3
 164530000    3
 164540000    3
 164550000    4
 164560000    4
 164570000    3
 164580000    4
 164590000    2
 164600000    3
 164610000    4
 164620000    4
 164630000    2
 164640000    4
 164650000    4
 164660000    5
 164670000    3
 164680000    3
 164690000    2
 164700000    4
 164710000    6
 164720000    2
 164730000    3
 164740000    4
 164750000    3
 164760000    3
 164770000    3
 164780000    2
 164790000    4
 164800000    3
 164810000    3
 164820000    3
 164830000    3
 164840000    4
 164850000    2
 164860000    3
 164870000    3
 164880000    4
 164890000    3
 164900000    4
 164910000    3
 164920000    2
 164930000    4
 164940000    4
 164950000    3
 164960000    3
 164970000    2
 164980000    4
 164990000    2
 165000000    3
 165010000    2
 165020000    3
 165030000    3
 165040000    4
 165050000    3
 165060000    3
 165070000    2
 165080000    3
 165090000    3
 165100000    3
 165110000    2
 165120000    3
 165130000    3
 165140000    3
 165150000    3
 165160000    3
 165170000    4
 165180000    3
 165190000    3
 165200000    4
 165210000    2
 165220000    4
 165230000    3
 165240000    3
 165250000    4
 165260000    2
 165270000    3
 165280000    4
 165290000    3
 165300000    5
 165310000    3
 165320000    3
 165330000    4
 165340000    6
 165350000    4
 165360000    5
 165370000    4
 165380000    3
 165390000    3
 165400000    4
 165410000    3
 165420000    3
 165430000    5
 165440000    3
 165450000    3
 165460000    3
 165470000    4
 165480000    7
 165490000    4
 165500000    3
 165510000    3
 165520000    3
 165530000    5
 165540000    3
 165550000    2
 165560000    2
 165570000    7
 165580000    5
 165590000    4
 165600000    2
 165610000    7
 165620000    5
 165630000    4
 165640000    6
 165650000    3
 165660000    3
 165670000    4
 165680000    5
 165690000    3
 165700000    5
 165710000    5
 165720000   11
 165730000    5
 165740000    7
 165750000    3
 165760000   10
 165770000    4
 165780000    4
 165790000    3
 165800000    3
 165810000    4
 165820000    4
 165830000    4
 165840000    3
 165850000    2
 165860000    4
 165870000    3
 165880000    3
 165890000    4
 165900000    4
 165910000    2
 165920000    2
 165930000    4
 165940000    3
 165950000    5
 165960000    7
 165970000    6
 165980000    4
 165990000    3
 166000000    6
 166010000    5
 166020000    3
 166030000    4
 166040000    5
 166050000    3
 166060000    5
 166070000    5
 166080000    2
 166090000    4
 166100000    4
 166110000    4
 166120000    2
 166130000    5
 166140000    3
 166150000    5
 166160000    5
 166170000    5
 166180000    4
 166190000    4
 166200000    4
 166210000    4
 166220000    3
 166230000    5
 166240000    4
 166250000    3
 166260000    6
 166270000    2
 166280000    4
 166290000    3
 166300000    3
 166310000    3
 166320000    5
 166330000    2
 166340000    4
 166350000    3
 166360000    4
 166370000    5
 166380000    4
 166390000    6
 166400000    3
 166410000    3
 166420000    3
 166430000    3
 166440000    3
 166450000    3
 166460000    5
 166470000    3
 166480000    4
 166490000    3
 166500000    4
 166510000    3
 166520000    5
 166530000    6
 166540000    4
 166550000    3
 166560000    3
 166570000    3
 166580000    3
 166590000    8
 166600000    3
 166610000    6
 166620000    4
 166630000    2
 166640000    3
 166650000    2
 166660000    3
 166670000    2
 166680000    4
 166690000    6
 166700000    3
 166710000    4
 166720000    3
 166730000    3
 166740000    2
 166750000    3
 166760000    3
 166770000    4
 166780000    4
 166790000    6
 166800000    4
 166810000    6
 166820000    3
 166830000    3
 166840000    3
 166850000    3
 166860000    3
 166870000    4
 166880000    3
 166890000    4
 166900000    5
 166910000    4
 166920000    3
 166930000    3
 166940000    5
 166950000    4
 166960000    3
 166970000    4
 166980000    3
 166990000    4
 167000000    6
 167010000    3
 167020000    3
 167030000    3
 167040000    4
 167050000    3
 167060000    4
 167070000    3
 167080000    3
 167090000    2
 167100000    3
 167110000    3
 167120000    3
 167130000    2
 167140000    3
 167150000    4
 167160000    3
 167170000    4
 167180000    3
 167190000    4
 167200000    4
 167210000    2
 167220000    4
 167230000    4
 167240000    8
 167250000    4
 167260000    6
 167270000   24
 167280000   17
 167290000    4
 167300000    5
 167310000    3
 167320000    3
 167330000    3
 167340000    3
 167350000    3
 167360000    3
 167370000    3
 167380000    4
 167390000    5
 167400000    2
 167410000    3
 167420000    3
 167430000    4
 167440000    3
 167450000    3
 167460000    4
 167470000    2
 167480000    3
 167490000    3
 167500000    2
 167510000    2
 167520000    3
 167530000    3
 167540000    3
 167550000    4
 167560000    3
 167570000    2
 167580000    3
 167590000    6
 167600000    3
 167610000    7
 167620000    4
 167630000    6
 167640000    2
 167650000    3
 167660000    3
 167670000    3
 167680000    5
 167690000    2
 167700000    3
 167710000    2
 167720000    3
 167730000    4
 167740000    3
 167750000    4
 167760000    2
 167770000    2
 167780000    3
 167790000    3
 167800000    4
 167810000    3
 167820000    3
 167830000    6
 167840000    3
 167850000    3
 167860000    3
 167870000    5
 167880000    4
 167890000    4
 167900000    2
 167910000    2
 167920000    5
 167930000    5
 167940000    3
 167950000    8
 167960000    4
 167970000    4
 167980000    6
 167990000    3
 168000000    3
 168010000    3
 168020000   11
 168030000    2
 168040000    3
 168050000    5
 168060000    5
 168070000    3
 168080000    7
 168090000    7
 168100000    2
 168110000    5
 168120000    4
 168130000    6
 168140000    2
 168150000    5
 168160000    4
 168170000    3
 168180000    3
 168190000    3
 168200000    3
 168210000    3
 168220000    3
 168230000    2
 168240000    4
 168250000    3
 168260000    2
 168270000    2
 168280000    2
 168290000    3
 168300000    3
 168310000    2
 168320000    6
 168330000    7
 168340000    3
 168350000    2
 168360000    2
 168370000    3
 168380000    3
 168390000    2
 168400000    2
 168410000    4
 168420000    5
 168430000    3
 168440000    3
 168450000    3
 168460000    5
 168470000    3
 168480000    2
 168490000    3
 168500000    3
 168510000    3
 168520000    4
 168530000    5
 168540000    2
 168550000    3
 168560000    4
 168570000    2
 168580000    3
 168590000    4
 168600000    3
 168610000    7
 168620000    2
 168630000    6
 168640000    2
 168650000    3
 168660000    3
 168670000    3
 168680000    2
 168690000    5
 168700000    4
 168710000    3
 168720000    4
 168730000    4
 168740000    3
 168750000    3
 168760000    3
 168770000    3
 168780000    2
 168790000    3
 168800000    3
 168810000    7
 168820000    2
 168830000    3
 168840000    3
 168850000    2
 168860000    5
 168870000    2
 168880000    3
 168890000    3
 168900000    5
 168910000    4
 168920000    2
 168930000    3
 168940000    3
 168950000    2
 168960000    2
 168970000    4
 168980000    5
 168990000    3
 169000000    3
 169010000    3
 169020000    2
 169030000    3
 169040000    2
 169050000    4
 169060000    2
 169070000    5
 169080000    4
 169090000    4
 169100000    3
 169110000    4
 169120000    3
 169130000    3
 169140000    4
 169150000    3
 169160000    3
 169170000    3
 169180000    4
 169190000    3
 169200000    4
 169210000    2
 169220000    3
 169230000    3
 169240000    2
 169250000    2
 169260000    2
 169270000    3
 169280000    3
 169290000    4
 169300000    4
 169310000    3
 169320000    3
 169330000    7
 169340000    3
 169350000    4
 169360000    3
 169370000    3
 169380000    3
 169390000    3
 169400000    3
 169410000    2
 169420000    3
 169430000    2
 169440000    4
 169450000    4
 169460000    3
 169470000    4
 169480000    2
 169490000    4
 169500000    5
 169510000    3
 169520000    2
 169530000    4
 169540000    3
 169550000    3
 169560000    4
 169570000    3
 169580000    2
 169590000    2
 169600000    3
 169610000    6
 169620000    4
 169630000    3
 169640000    3
 169650000    4
 169660000    3
 169670000    2
 169680000    3
 169690000    3
 169700000    5
 169710000    4
 169720000    3
 169730000    2
 169740000    2
 169750000    2
 169760000    4
 169770000    3
 169780000    4
 169790000    3
 169800000    3
 169810000    4
 169820000    3
 169830000    3
 169840000    3
 169850000    8
 169860000    3
 169870000    4
 169880000    3
 169890000   10
 169900000    9
 169910000    4
 169920000    3
 169930000    3
 169940000    5
 169950000    5
 169960000    2
 169970000    3
 169980000    3
 169990000    3
 170000000    5
 170010000    3
 170020000    3
 170030000    3
 170040000    4
 170050000    3
 170060000    5
 170070000    5
 170080000    5
 170090000    3
 170100000    4
 170110000    2
 170120000    4
 170130000    4
 170140000    4
 170150000    4
 170160000    3
 170170000    2
 170180000    3
 170190000    6
 170200000    3
 170210000    3
 170220000    3
 170230000    3
 170240000    6
 170250000    3
 170260000    3
 170270000    3
 170280000    3
 170290000    2
 170300000    3
 170310000    3
 170320000    2
 170330000    2
 170340000    3
 170350000    3
 170360000    3
 170370000    3
 170380000    2
 170390000    3
 170400000    3
 170410000    3
 170420000    5
 170430000    7
 170440000    3
 170450000    3
 170460000    3
 170470000    3
 170480000    2
 170490000    3
 170500000    3
 170510000    3
 170520000    3
 170530000    3
 170540000    3
 170550000    4
 170560000    3
 170570000    4
 170580000    3
 170590000    3
 170600000    4
 170610000    3
 170620000    3
 170630000    3
 170640000    2
 170650000    4
 170660000    4
 170670000    3
 170680000    3
 170690000    3
 170700000    3
 170710000    2
 170720000    3
 170730000    3
 170740000    6
 170750000    3
 170760000    3
 170770000    5
 170780000    3
 170790000    3
 170800000    4
 170810000    3
 170820000    4
 170830000    3
 170840000    3
 170850000    2
 170860000    4
 170870000    3
 170880000    3
 170890000    3
 170900000    6
 170910000    3
 170920000    2
 170930000    3
 170940000    3
 170950000    5
 170960000    3
 170970000    4
 170980000    3
 170990000    3
 171000000    3
 171010000    3
 171020000    2
 171030000    4
 171040000    2
 171050000    3
 171060000    3
 171070000    4
 171080000    7
 171090000    2
 171100000    5
 171110000    3
 171120000    4
 171130000    2
 171140000    3
 171150000    3
 171160000    4
 171170000    3
 171180000    3
 171190000    6
 171200000    4
 171210000    4
 171220000    2
 171230000    3
 171240000    3
 171250000    2
 171260000    3
 171270000    3
 171280000    3
 171290000    2
 171300000    3
 171310000    4
 171320000    3
 171330000    3
 171340000    3
 171350000    5
 171360000    4
 171370000    3
 171380000    5
 171390000    4
 171400000    3
 171410000    3
 171420000    3
 171430000    3
 171440000    2
 171450000    3
 171460000    3
 171470000    3
 171480000    2
 171490000    4
 171500000    4
 171510000    3
 171520000    3
 171530000    3
 171540000    2
 171550000    3
 171560000    2
 171570000    4
 171580000    4
 171590000    4
 171600000    4
 171610000    4
 171620000    4
 171630000    3
 171640000    3
 171650000    3
 171660000    3
 171670000    2
 171680000    3
 171690000    3
 171700000    3
 171710000    3
 171720000    4
 171730000    4
 171740000   10
 171750000    2
 171760000    3
 171770000    3
 171780000    3
 171790000    3
 171800000    3
 171810000    5
 171820000    3
 171830000    4
 171840000    4
 171850000    3
 171860000    2
 171870000    2
 171880000    2
 171890000    3
 171900000    2
 171910000    3
 171920000    2
 171930000    3
 171940000    3
 171950000    4
 171960000    3
 171970000    3
 171980000    3
 171990000    3
 172000000    3
 172010000    3
 172020000    3
 172030000    3
 172040000    3
 172050000    2
 172060000    2
 172070000    3
 172080000    3
 172090000    3
 172100000    3
 172110000    2
 172120000    3
 172130000    3
 172140000    4
 172150000    3
 172160000    5
 172170000    4
 172180000    4
 172190000    3
 172200000    3
 172210000    4
 172220000    3
 172230000    3
 172240000    3
 172250000    4
 172260000    4
 172270000    3
 172280000    3
 172290000    3
 172300000    3
 172310000    5
 172320000    4
 172330000    9
 172340000    2
 172350000    5
 172360000    4
 172370000    6
 172380000    2
 172390000    3
 172400000    2
 172410000    4
 172420000    3
 172430000    2
 172440000    5
 172450000    3
 172460000    8
 172470000    3
 172480000    5
 172490000    4
 172500000    3
 172510000    3
 172520000    3
 172530000    2
 172540000    3
 172550000    2
 172560000    4
 172570000    3
 172580000    4
 172590000    3
 172600000    3
 172610000    5
 172620000    4
 172630000    3
 172640000    3
 172650000    3
 172660000    3
 172670000    4
 172680000    3
 172690000    3
 172700000    4
 172710000    3
 172720000    9
 172730000    8
 172740000    2
 172750000    4
 172760000    3
 172770000    3
 172780000    3
 172790000    6
 172800000    5
 172810000    6
 172820000    3
 172830000    3
 172840000    2
 172850000    5
 172860000    3
 172870000    2
 172880000    4
 172890000    4
 172900000    3
 172910000    2
 172920000    3
 172930000    3
 172940000    3
 172950000    2
 172960000    3
 172970000    5
 172980000    5
 172990000    2
 173000000    3
 173010000    3
 173020000    3
 173030000    3
 173040000    2
 173050000    4
 173060000    3
 173070000    2
 173080000    3
 173090000    5
 173100000    3
 173110000    3
 173120000    3
 173130000    4
 173140000    2
 173150000    4
 173160000    3
 173170000    3
 173180000    3
 173190000    3
 173200000    3
 173210000    3
 173220000    3
 173230000    3
 173240000    3
 173250000    3
 173260000    3
 173270000    3
 173280000    3
 173290000    3
 173300000    3
 173310000    3
 173320000    5
 173330000    4
 173340000    6
 173350000    2
 173360000    5
 173370000    3
 173380000    3
 173390000    3
 173400000    4
 173410000    3
 173420000    4
 173430000    3
 173440000    3
 173450000    4
 173460000    2
 173470000    3
 173480000    3
 173490000    3
 173500000    3
 173510000    3
 173520000    3
 173530000    2
 173540000    7
 173550000    3
 173560000    7
 173570000    2
 173580000    6
 173590000    5
 173600000    7
 173610000    7
 173620000    5
 173630000    7
 173640000    3
 173650000    3
 173660000    3
 173670000    5
 173680000    3
 173690000    6
 173700000    4
 173710000    2
 173720000    4
 173730000    5
 173740000    3
 173750000    7
 173760000    3
 173770000    4
 173780000    3
 173790000    9
 173800000    3
 173810000    3
 173820000    9
 173830000    3
 173840000    3
 173850000    5
 173860000    4
 173870000    2
 173880000    5
 173890000    6
 173900000    3
 173910000    3
 173920000    3
 173930000    5
 173940000    3
 173950000    3
 173960000    3
 173970000    2
 173980000    7
 173990000    3
 174000000    4
 174010000    4
 174020000    8
 174030000    4
 174040000    3
 174050000    3
 174060000    2
 174070000    2
 174080000    4
 174090000    4
 174100000    3
 174110000    5
 174120000    3
 174130000    3
 174140000    9
 174150000    8
 174160000    4
 174170000    4
 174180000    4
 174190000    3
 174200000    3
 174210000    4
 174220000    2
 174230000    4
 174240000    3
 174250000    3
 174260000    3
 174270000    3
 174280000    2
 174290000    3
 174300000    3
 174310000    4
 174320000    4
 174330000    5
 174340000    3
 174350000    4
 174360000    6
 174370000    7
 174380000    2
 174390000    2
 174400000    3
 174410000    3
 174420000    2
 174430000    3
 174440000    2
 174450000    3
 174460000    4
 174470000    3
 174480000    3
 174490000    4
 174500000    4
 174510000    2
 174520000    6
 174530000    4
 174540000    5
 174550000    3
 174560000    7
 174570000    5
 174580000    5
 174590000    3
 174600000    4
 174610000    3
 174620000    4
 174630000    4
 174640000    4
 174650000    6
 174660000    6
 174670000    3
 174680000    3
 174690000    3
 174700000    3
 174710000    3
 174720000    7
 174730000    5
 174740000    4
 174750000    4
 174760000    3
 174770000    4
 174780000    4
 174790000    5
 174800000    4
 174810000    4
 174820000    5
 174830000    3
 174840000    5
 174850000    2
 174860000    5
 174870000    3
 174880000    2
 174890000    2
 174900000    3
 174910000    3
 174920000    5
 174930000    3
 174940000    5
 174950000    4
 174960000    3
 174970000    4
 174980000    4
 174990000    4
 175000000    3
 175010000    6
 175020000    3
 175030000    3
 175040000   10
 175050000    4
 175060000    4
 175070000    6
 175080000    6
 175090000    3
 175100000    3
 175110000    3
 175120000    3
 175130000    3
 175140000    5
 175150000    5
 175160000    2
 175170000    8
 175180000    4
 175190000    5
 175200000    5
 175210000    8
 175220000    3
 175230000    3
 175240000    3
 175250000    3
 175260000    3
 175270000    3
 175280000    5
 175290000    2
 175300000    5
 175310000    3
 175320000    4
 175330000    8
 175340000    7
 175350000    4
 175360000    7
 175370000    5
 175380000    3
 175390000    2
 175400000    3
 175410000    8
 175420000    7
 175430000    8
 175440000   10
 175450000    5
 175460000   13
 175470000    7
 175480000   10
 175490000    9
 175500000    6
 175510000   11
 175520000   15
 175530000    3
 175540000   14
 175550000    7
 175560000    3
 175570000    8
 175580000    4
 175590000    3
 175600000    5
 175610000    5
 175620000    4
 175630000   11
 175640000    3
 175650000    6
 175660000    4
 175670000    5
 175680000    5
 175690000    3
 175700000    3
 175710000    3
 175720000    4
 175730000    4
 175740000    3
 175750000    4
 175760000    3
 175770000    6
 175780000    4
 175790000    3
 175800000    2
 175810000    2
 175820000    3
 175830000    3
 175840000    3
 175850000    3
 175860000    3
 175870000    3
 175880000    4
 175890000    3
 175900000    2
 175910000    4
 175920000    3
 175930000   12
 175940000    5
 175950000    3
 175960000    3
 175970000    3
 175980000    3
 175990000    3
 176000000    2
 176010000    2
 176020000    4
 176030000    3
 176040000    2
 176050000    3
 176060000    6
 176070000    6
 176080000    4
 176090000    2
 176100000    3
 176110000    2
 176120000    3
 176130000    3
 176140000    3
 176150000    4
 176160000    5
 176170000    3
 176180000    3
 176190000    3
 176200000    4
 176210000    4
 176220000    3
 176230000    3
 176240000    2
 176250000    3
 176260000    3
 176270000    5
 176280000    3
 176290000    4
 176300000    4
 176310000    3
 176320000    3
 176330000    2
 176340000    2
 176350000    3
 176360000    3
 176370000    3
 176380000    3
 176390000    3
 176400000    5
 176410000    4
 176420000    2
 176430000    3
 176440000    3
 176450000    5
 176460000    2
 176470000    4
 176480000    3
 176490000    3
 176500000    3
 176510000    4
 176520000    2
 176530000    3
 176540000    2
 176550000    4
 176560000    4
 176570000    3
 176580000    3
 176590000    3
 176600000    3
 176610000    2
 176620000    3
 176630000    4
 176640000    4
 176650000    3
 176660000    3
 176670000    3
 176680000    3
 176690000    3
 176700000    4
 176710000    3
 176720000    3
 176730000    3
 176740000    5
 176750000    5
 176760000    3
 176770000    4
 176780000    4
 176790000    3
 176800000    4
 176810000    3
 176820000    4
 176830000    4
 176840000    3
 176850000    2
 176860000    3
 176870000    3
 176880000    4
 176890000    4
 176900000    4
 176910000    6
 176920000    4
 176930000    3
 176940000    4
 176950000    4
 176960000    3
 176970000    3
 176980000    2
 176990000    2
 177000000    3
 177010000    3
 177020000    3
 177030000    3
 177040000    3
 177050000    2
 177060000    5
 177070000    4
 177080000    5
 177090000    4
 177100000    4
 177110000    3
 177120000    3
 177130000    6
 177140000    3
 177150000    3
 177160000    3
 177170000    3
 177180000    3
 177190000    5
 177200000    3
 177210000    4
 177220000    4
 177230000    3
 177240000    2
 177250000    4
 177260000    3
 177270000    4
 177280000    2
 177290000    3
 177300000    2
 177310000    3
 177320000    2
 177330000    2
 177340000    3
 177350000    3
 177360000    4
 177370000    4
 177380000    3
 177390000    4
 177400000    3
 177410000    2
 177420000    4
 177430000    4
 177440000    3
 177450000    3
 177460000    3
 177470000    4
 177480000    7
 177490000    4
 177500000    3
 177510000    4
 177520000    4
 177530000    3
 177540000    3
 177550000    2
 177560000    4
 177570000    4
 177580000    3
 177590000    4
 177600000    3
 177610000    2
 177620000    3
 177630000    3
 177640000    3
 177650000    4
 177660000    2
 177670000    3
 177680000    4
 177690000    3
 177700000    3
 177710000    3
 177720000    2
 177730000    5
 177740000    3
 177750000    3
 177760000    3
 177770000    3
 177780000    7
 177790000    5
 177800000    2
 177810000    6
 177820000    3
 177830000    3
 177840000    4
 177850000    2
 177860000    3
 177870000    3
 177880000    2
 177890000    3
 177900000    3
 177910000    4
 177920000    3
 177930000    4
 177940000    2
 177950000    5
 177960000    4
 177970000    3
 177980000    3
 177990000    5
 178000000    3
 178010000    5
 178020000    3
 178030000    3
 178040000    4
 178050000    4
 178060000    3
 178070000    5
 178080000    5
 178090000    3
 178100000    4
 178110000    3
 178120000    3
 178130000    2
 178140000    3
 178150000    3
 178160000    3
 178170000    2
 178180000    2
 178190000    3
 178200000    3
 178210000    3
 178220000    3
 178230000    3
 178240000    4
 178250000    3
 178260000    5
 178270000    3
 178280000    4
 178290000    2
 178300000    3
 178310000    3
 178320000    3
 178330000    3
 178340000    2
 178350000    3
 178360000    4
 178370000    3
 178380000    3
 178390000    5
 178400000    4
 178410000    5
 178420000    4
 178430000    2
 178440000    4
 178450000    3
 178460000   10
 178470000    5
 178480000    7
 178490000    5
 178500000    4
 178510000    4
 178520000    3
 178530000    4
 178540000    3
 178550000    3
 178560000    3
 178570000    3
 178580000    4
 178590000    4
 178600000    4
 178610000    4
 178620000    2
 178630000    4
 178640000    5
 178650000    2
 178660000    3
 178670000    2
 178680000    3
 178690000    3
 178700000    6
 178710000    7
 178720000    3
 178730000    3
 178740000    4
 178750000    2
 178760000    5
 178770000    3
 178780000    8
 178790000    4
 178800000    4
 178810000    3
 178820000    5
 178830000    5
 178840000    5
 178850000    4
 178860000    3
 178870000    5
 178880000    8
 178890000    4
 178900000    5
 178910000    4
 178920000    3
 178930000    3
 178940000    3
 178950000    6
 178960000    4
 178970000    8
 178980000    4
 178990000    3
 179000000    7
 179010000    5
 179020000    3
 179030000    4
 179040000    7
 179050000    8
 179060000    3
 179070000    3
 179080000    3
 179090000    3
 179100000    3
 179110000    9
 179120000    4
 179130000    4
 179140000    3
 179150000    4
 179160000    4
 179170000    7
 179180000    3
 179190000    5
 179200000    3
 179210000    5
 179220000    3
 179230000    2
 179240000    4
 179250000    3
 179260000   13
 179270000    6
 179280000    6
 179290000    4
 179300000    6
 179310000    3
 179320000    2
 179330000    3
 179340000    3
 179350000    4
 179360000    3
 179370000    3
 179380000    4
 179390000    4
 179400000    6
 179410000    4
 179420000    3
 179430000    3
 179440000    4
 179450000    4
 179460000    2
 179470000    3
 179480000    3
 179490000    4
 179500000    3
 179510000    6
 179520000    4
 179530000    3
 179540000    3
 179550000    3
 179560000    3
 179570000    4
 179580000    3
 179590000    5
 179600000    3
 179610000    3
 179620000    4
 179630000    4
 179640000    6
 179650000    7
 179660000    3
 179670000    2
 179680000    3
 179690000    2
 179700000    4
 179710000    3
 179720000    3
 179730000    3
 179740000    6
 179750000    3
 179760000    3
 179770000    4
 179780000    3
 179790000    7
 179800000    3
 179810000    3
 179820000    3
 179830000    3
 179840000    3
 179850000    3
 179860000    6
 179870000    2
 179880000    4
 179890000    3
 179900000    3
 179910000    3
 179920000    5
 179930000    7
 179940000    4
 179950000    5
 179960000    4
 179970000    3
 179980000    5
 179990000    5
 180000000   11
 180000000   11
 180010000   15
 180020000    6
 180030000    4
 180040000    3
 180050000    3
 180060000    4
 180070000    3
 180080000    5
 180090000    3
 180100000    3
 180110000    4
 180120000    4
 180130000    6
 180140000    3
 180150000    3
 180160000    2
 180170000    3
 180180000    3
 180190000    5
 180200000    3
 180210000    3
 180220000    4
 180230000    3
 180240000    3
 180250000    3
 180260000    3
 180270000    2
 180280000    2
 180290000    2
 180300000    3
 180310000    5
 180320000    6
 180330000    3
 180340000    3
 180350000    3
 180360000    3
 180370000    2
 180380000    3
 180390000    3
 180400000    4
 180410000    3
 180420000    2
 180430000    6
 180440000    5
 180450000    2
 180460000    3
 180470000    3
 180480000    3
 180490000    3
 180500000    2
 180510000    3
 180520000   10
 180530000    3
 180540000    5
 180550000    4
 180560000    6
 180570000    4
 180580000    3
 180590000    3
 180600000    2
 180610000    2
 180620000    2
 180630000    7
 180640000    6
 180650000    3
 180660000    2
 180670000    3
 180680000    4
 180690000    3
 180700000    3
 180710000    4
 180720000    4
 180730000    4
 180740000    3
 180750000    2
 180760000    4
 180770000    5
 180780000    3
 180790000    4
 180800000    2
 180810000    3
 180820000    3
 180830000    4
 180840000    3
 180850000    3
 180860000    3
 180870000    3
 180880000    3
 180890000    4
 180900000    3
 180910000    3
 180920000    3
 180930000    3
 180940000    5
 180950000    3
 180960000    3
 180970000    4
 180980000    4
 180990000    4
 181000000    3
 181010000    4
 181020000    4
 181030000    3
 181040000    4
 181050000    3
 181060000    3
 181070000    3
 181080000    3
 181090000    3
 181100000    2
 181110000    4
 181120000    2
 181130000    3
 181140000    3
 181150000    4
 181160000    3
 181170000    4
 181180000    4
 181190000    4
 181200000    4
 181210000    3
 181220000    3
 181230000    3
 181240000    3
 181250000    3
 181260000    5
 181270000    3
 181280000    3
 181290000    3
 181300000    3
 181310000    3
 181320000    3
 181330000    2
 181340000    3
 181350000    3
 181360000    3
 181370000    3
 181380000    2
 181390000    3
 181400000    3
 181410000    3
 181420000    4
 181430000    5
 181440000    2
 181450000    4
 181460000    3
 181470000    2
 181480000    3
 181490000    2
 181500000    3
 181510000    3
 181520000    2
 181530000    4
 181540000    4
 181550000    3
 181560000    4
 181570000    5
 181580000    3
 181590000    3
 181600000    3
 181610000    3
 181620000    2
 181630000    4
 181640000    3
 181650000    3
 181660000    6
 181670000    3
 181680000    3
 181690000    3
 181700000    3
 181710000    5
 181720000    3
 181730000    3
 181740000    3
 181750000    3
 181760000    3
 181770000    2
 181780000    4
 181790000    3
 181800000    3
 181810000    3
 181820000    3
 181830000    4
 181840000    3
 181850000    4
 181860000    4
 181870000    3
 181880000    3
 181890000    3
 181900000    4
 181910000    5
 181920000    3
 181930000    3
 181940000    2
 181950000    3
 181960000    3
 181970000    2
 181980000    3
 181990000    4
 182000000    3
 182010000    4
 182020000    4
 182030000    5
 182040000    3
 182050000    3
 182060000    5
 182070000    3
 182080000    4
 182090000    2
 182100000    3
 182110000    2
 182120000    3
 182130000    6
 182140000    2
 182150000    3
 182160000    5
 182170000    3
 182180000    3
 182190000    3
 182200000    3
 182210000    6
 182220000    2
 182230000    3
 182240000    4
 182250000    3
 182260000    4
 182270000    3
 182280000    3
 182290000    3
 182300000    4
 182310000    2
 182320000    2
 182330000    3
 182340000    3
 182350000    3
 182360000    2
 182370000    3
 182380000    4
 182390000    2
 182400000    4
 182410000    4
 182420000    2
 182430000    4
 182440000    3
 182450000    4
 182460000    3
 182470000    2
 182480000    5
 182490000    3
 182500000    4
 182510000    7
 182520000    3
 182530000    2
 182540000    3
 182550000    3
 182560000    3
 182570000    3
 182580000    3
 182590000    5
 182600000    2
 182610000    4
 182620000    6
 182630000    8
 182640000    3
 182650000    3
 182660000    2
 182670000    2
 182680000    5
 182690000    4
 182700000    2
 182710000    3
 182720000    3
 182730000    5
 182740000    5
 182750000    4
 182760000    3
 182770000    4
 182780000    2
 182790000    3
 182800000    3
 182810000    5
 182820000    3
 182830000    2
 182840000    3
 182850000    3
 182860000    3
 182870000    4
 182880000    5
 182890000    3
 182900000    3
 182910000    3
 182920000    5
 182930000    4
 182940000    4
 182950000    4
 182960000    4
 182970000    5
 182980000    5
 182990000    4
 183000000    3
 183010000    3
 183020000    6
 183030000    4
 183040000    9
 183050000    4
 183060000    3
 183070000    4
 183080000    3
 183090000    3
 183100000    3
 183110000    2
 183120000    6
 183130000    2
 183140000    4
 183150000    7
 183160000    5
 183170000    5
 183180000    3
 183190000    4
 183200000    4
 183210000    5
 183220000    3
 183230000    4
 183240000    5
 183250000    7
 183260000    7
 183270000    4
 183280000   10
 183290000    4
 183300000    2
 183310000    4
 183320000    4
 183330000    4
 183340000    3
 183350000    3
 183360000   10
 183370000    7
 183380000    3
 183390000    4
 183400000    5
 183410000    3
 183420000    3
 183430000    4
 183440000    4
 183450000    3
 183460000    4
 183470000    3
 183480000    3
 183490000    3
 183500000    4
 183510000    6
 183520000    3
 183530000    4
 183540000    3
 183550000    5
 183560000    3
 183570000    3
 183580000    6
 183590000    3
 183600000    5
 183610000    3
 183620000    2
 183630000    2
 183640000    6
 183650000    3
 183660000    2
 183670000    2
 183680000    2
 183690000    2
 183700000    3
 183710000    4
 183720000    3
 183730000    3
 183740000    3
 183750000    5
 183760000    3
 183770000    4
 183780000    4
 183790000    3
 183800000    3
 183810000    3
 183820000    4
 183830000    4
 183840000    3
 183850000    3
 183860000    3
 183870000    3
 183880000    3
 183890000    3
 183900000    3
 183910000    2
 183920000    4
 183930000    3
 183940000    4
 183950000    8
 183960000    4
 183970000    2
 183980000    2
 183990000    4
 184000000    3
 184010000    3
 184020000    7
 184030000    5
 184040000    7
 184050000    4
 184060000    4
 184070000    3
 184080000    3
 184090000    4
 184100000    4
 184110000    2
 184120000    3
 184130000    6
 184140000    2
 184150000    4
 184160000    3
 184170000    4
 184180000    2
 184190000    4
 184200000    5
 184210000    4
 184220000    3
 184230000    6
 184240000    5
 184250000    6
 184260000    4
 184270000    6
 184280000    4
 184290000    6
 184300000    2
 184310000    3
 184320000    7
 184330000    6
 184340000    3
 184350000    4
 184360000    3
 184370000    3
 184380000    3
 184390000    3
 184400000    3
 184410000    4
 184420000    3
 184430000    4
 184440000    4
 184450000    3
 184460000    4
 184470000    3
 184480000    3
 184490000    3
 184500000    4
 184510000    4
 184520000    3
 184530000    3
 184540000    8
 184550000    4
 184560000    5
 184570000    4
 184580000    9
 184590000    4
 184600000    4
 184610000    3
 184620000    2
 184630000    3
 184640000    3
 184650000    3
 184660000    3
 184670000    5
 184680000    3
 184690000    3
 184700000    3
 184710000    5
 184720000    2
 184730000    3
 184740000    7
 184750000    3
 184760000    3
 184770000    2
 184780000    3
 184790000    4
 184800000    4
 184810000    3
 184820000    3
 184830000    4
 184840000    4
 184850000    4
 184860000    6
 184870000    4
 184880000    4
 184890000    4
 184900000    4
 184910000    4
 184920000    4
 184930000    5
 184940000    3
 184950000    5
 184960000    5
 184970000    8
 184980000    5
 184990000    5
 185000000    5
 185010000    5
 185020000    4
 185030000    2
 185040000    3
 185050000    5
 185060000    4
 185070000    5
 185080000    7
 185090000    4
 185100000    5
 185110000    5
 185120000    5
 185130000    4
 185140000    7
 185150000    3
 185160000    3
 185170000    5
 185180000    2
 185190000    4
 185200000    3
 185210000    5
 185220000    4
 185230000    4
 185240000    3
 185250000    4
 185260000    4
 185270000    5
 185280000    3
 185290000    3
 185300000    3
 185310000    5
 185320000    4
 185330000    3
 185340000    3
 185350000    3
 185360000    3
 185370000    3
 185380000    5
 185390000    3
 185400000    3
 185410000    3
 185420000    3
 185430000    4
 185440000    3
 185450000    3
 185460000    3
 185470000    2
 185480000    3
 185490000    3
 185500000    7
 185510000   10
 185520000    3
 185530000    3
 185540000    2
 185550000    6
 185560000    3
 185570000    3
 185580000    3
 185590000    3
 185600000    4
 185610000    2
 185620000    3
 185630000    3
 185640000    3
 185650000    2
 185660000    4
 185670000    3
 185680000    3
 185690000    3
 185700000    3
 185710000    3
 185720000    3
 185730000   13
 185740000    4
 185750000    2
 185760000    2
 185770000    3
 185780000    5
 185790000    3
 185800000    5
 185810000    3
 185820000    3
 185830000    2
 185840000    4
 185850000    3
 185860000    4
 185870000    3
 185880000    3
 185890000    3
 185900000    5
 185910000    3
 185920000    3
 185930000    3
 185940000    4
 185950000    4
 185960000    3
 185970000    4
 185980000    4
 185990000    3
 186000000    3
 186010000    4
 186020000    3
 186030000    4
 186040000    3
 186050000    3
 186060000    3
 186070000    3
 186080000    3
 186090000    4
 186100000    4
 186110000    5
 186120000    4
 186130000    3
 186140000    4
 186150000    3
 186160000    3
 186170000    4
 186180000    6
 186190000    2
 186200000    3
 186210000    3
 186220000    3
 186230000    3
 186240000    3
 186250000    3
 186260000    3
 186270000    3
 186280000    3
 186290000    3
 186300000    3
 186310000    3
 186320000    3
 186330000    3
 186340000    3
 186350000    4
 186360000    6
 186370000    3
 186380000    3
 186390000    4
 186400000    3
 186410000    3
 186420000    4
 186430000    3
 186440000    4
 186450000    3
 186460000    3
 186470000    4
 186480000    3
 186490000    5
 186500000    2
 186510000    4
 186520000    3
 186530000    4
 186540000    2
 186550000    3
 186560000    3
 186570000    3
 186580000    4
 186590000    4
 186600000    2
 186610000    4
 186620000    3
 186630000    3
 186640000    3
 186650000    3
 186660000    3
 186670000    3
 186680000    6
 186690000    3
 186700000    3
 186710000    4
 186720000    3
 186730000    3
 186740000    6
 186750000    3
 186760000    3
 186770000    3
 186780000    4
 186790000    3
 186800000    3
 186810000    3
 186820000    3
 186830000    6
 186840000    3
 186850000    3
 186860000    3
 186870000    4
 186880000    3
 186890000    3
 186900000    4
 186910000    4
 186920000    3
 186930000    3
 186940000    3
 186950000    3
 186960000    3
 186970000    3
 186980000    3
 186990000    4
 187000000    3
 187010000    4
 187020000    3
 187030000    4
 187040000    4
 187050000    3
 187060000    3
 187070000    3
 187080000    3
 187090000    3
 187100000    3
 187110000    4
 187120000    3
 187130000    2
 187140000    3
 187150000    3
 187160000    3
 187170000    4
 187180000    2
 187190000    2
 187200000    3
 187210000    3
 187220000    5
 187230000    4
 187240000    4
 187250000    3
 187260000    4
 187270000    5
 187280000    3
 187290000    3
 187300000    3
 187310000    5
 187320000    3
 187330000    3
 187340000    3
 187350000    4
 187360000    4
 187370000    4
 187380000    3
 187390000    4
 187400000    3
 187410000    2
 187420000    4
 187430000    3
 187440000    3
 187450000    3
 187460000    3
 187470000    4
 187480000    3
 187490000    5
 187500000    3
 187510000   10
 187520000    3
 187530000    4
 187540000    6
 187550000    3
 187560000    4
 187570000    4
 187580000    3
 187590000    4
 187600000    3
 187610000    4
 187620000    3
 187630000    3
 187640000    4
 187650000    2
 187660000    4
 187670000    2
 187680000    3
 187690000    3
 187700000    4
 187710000    7
 187720000    4
 187730000    3
 187740000    3
 187750000    4
 187760000    5
 187770000    3
 187780000    5
 187790000    4
 187800000    3
 187810000    4
 187820000    5
 187830000    6
 187840000    8
 187850000    6
 187860000    4
 187870000    3
 187880000    4
 187890000    4
 187900000    3
 187910000    3
 187920000    4
 187930000    4
 187940000    3
 187950000    2
 187960000    4
 187970000    2
 187980000    3
 187990000    3
 188000000    2
 188010000    3
 188020000    2
 188030000    6
 188040000    3
 188050000    2
 188060000    4
 188070000    6
 188080000    4
 188090000    2
 188100000    3
 188110000    2
 188120000    4
 188130000    2
 188140000    3
 188150000    3
 188160000    3
 188170000    3
 188180000    3
 188190000    3
 188200000    3
 188210000    2
 188220000    3
 188230000    3
 188240000    3
 188250000    3
 188260000    3
 188270000    7
 188280000    4
 188290000    3
 188300000    3
 188310000    2
 188320000    4
 188330000    2
 188340000    3
 188350000    3
 188360000    3
 188370000    3
 188380000    2
 188390000    4
 188400000    7
 188410000    4
 188420000    3
 188430000    4
 188440000    3
 188450000    6
 188460000    4
 188470000    3
 188480000    6
 188490000    6
 188500000    3
 188510000    3
 188520000    3
 188530000    3
 188540000    3
 188550000    2
 188560000    2
 188570000    8
 188580000    3
 188590000    3
 188600000    3
 188610000    2
 188620000    3
 188630000    3
 188640000    4
 188650000    4
 188660000    4
 188670000    4
 188680000    4
 188690000    4
 188700000    4
 188710000    3
 188720000    3
 188730000    3
 188740000    3
 188750000    3
 188760000    3
 188770000    8
 188780000   12
 188790000    4
 188800000    3
 188810000    5
 188820000    3
 188830000    4
 188840000    4
 188850000    3
 188860000    3
 188870000    8
 188880000    3
 188890000    4
 188900000    4
 188910000    3
 188920000    3
 188930000    2
 188940000    2
 188950000    3
 188960000    6
 188970000    2
 188980000    4
 188990000    3
 189000000    3
 189010000    3
 189020000    4
 189030000    3
 189040000    2
 189050000    5
 189060000    3
 189070000    5
 189080000    3
 189090000    2
 189100000    2
 189110000    4
 189120000    3
 189130000    3
 189140000    4
 189150000    3
 189160000    3
 189170000    3
 189180000    3
 189190000    4
 189200000    4
 189210000    3
 189220000    2
 189230000    2
 189240000    3
 189250000    4
 189260000    3
 189270000    3
 189280000    3
 189290000    5
 189300000    3
 189310000    2
 189320000    5
 189330000    4
 189340000    3
 189350000    3
 189360000    3
 189370000    3
 189380000    3
 189390000    3
 189400000    5
 189410000    4
 189420000    7
 189430000    4
 189440000    7
 189450000    4
 189460000    3
 189470000    3
 189480000    9
 189490000    6
 189500000    3
 189510000    4
 189520000    8
 189530000    6
 189540000    3
 189550000    4
 189560000    4
 189570000    5
 189580000    4
 189590000    5
 189600000    7
 189610000    9
 189620000    7
 189630000    4
 189640000    3
 189650000    8
 189660000    4
 189670000    3
 189680000    3
 189690000    3
 189700000    3
 189710000    4
 189720000    3
 189730000    2
 189740000    3
 189750000    6
 189760000    2
 189770000    6
 189780000    3
 189790000    4
 189800000    5
 189810000    2
 189820000    4
 189830000    9
 189840000    5
 189850000    5
 189860000    5
 189870000    3
 189880000    5
 189890000   12
 189900000    6
 189910000    9
 189920000    3
 189930000    9
 189940000    3
 189950000    3
 189960000    2
 189970000    3
 189980000    7
 189990000    4
 190000000    5
 190010000    4
 190020000   10
 190030000    3
 190040000    5
 190050000    4
 190060000    5
 190070000    2
 190080000    3
 190090000    3
 190100000    4
 190110000    2
 190120000    2
 190130000    3
 190140000    5
 190150000    3
 190160000   10
 190170000    4
 190180000    4
 190190000    3
 190200000    5
 190210000    3
 190220000    3
 190230000    3
 190240000    4
 190250000    4
 190260000    3
 190270000    3
 190280000    5
 190290000    3
 190300000    3
 190310000    8
 190320000    6
 190330000    4
 190340000    3
 190350000    3
 190360000    4
 190370000    4
 190380000    3
 190390000    4
 190400000    2
 190410000    3
 190420000    4
 190430000    4
 190440000    3
 190450000    4
 190460000    4
 190470000    3
 190480000    3
 190490000    3
 190500000    3
 190510000    4
 190520000    2
 190530000    5
 190540000    3
 190550000    3
 190560000    3
 190570000    6
 190580000    4
 190590000    8
 190600000    9
 190610000    4
 190620000    3
 190630000    3
 190640000    3
 190650000    4
 190660000    2
 190670000    6
 190680000    6
 190690000    3
 190700000    3
 190710000    4
 190720000    3
 190730000    4
 190740000    4
 190750000    3
 190760000    2
 190770000    3
 190780000    3
 190790000    3
 190800000    3
 190810000    4
 190820000    5
 190830000    8
 190840000    3
 190850000    2
 190860000    3
 190870000    3
 190880000    3
 190890000    3
 190900000    8
 190910000    3
 190920000    3
 190930000    3
 190940000    2
 190950000    3
 190960000    4
 190970000    3
 190980000    4
 190990000    4
 191000000    3
 191010000    3
 191020000    2
 191030000    3
 191040000    3
 191050000    4
 191060000    4
 191070000    4
 191080000    4
 191090000    3
 191100000    5
 191110000    4
 191120000    3
 191130000    3
 191140000    4
 191150000    4
 191160000    2
 191170000    5
 191180000    2
 191190000    5
 191200000   13
 191210000    3
 191220000    2
 191230000    3
 191240000    4
 191250000    3
 191260000    7
 191270000    3
 191280000    2
 191290000    5
 191300000    3
 191310000    3
 191320000    3
 191330000    4
 191340000    7
 191350000    2
 191360000    3
 191370000    3
 191380000    3
 191390000    3
 191400000    3
 191410000    5
 191420000    4
 191430000    4
 191440000    4
 191450000    3
 191460000    4
 191470000    2
 191480000    3
 191490000    4
 191500000    3
 191510000    3
 191520000    3
 191530000    3
 191540000    3
 191550000    5
 191560000    3
 191570000    3
 191580000    3
 191590000    3
 191600000    3
 191610000    4
 191620000    4
 191630000    2
 191640000    2
 191650000    3
 191660000    3
 191670000    3
 191680000    4
 191690000    3
 191700000    3
 191710000    3
 191720000    4
 191730000    3
 191740000    3
 191750000    3
 191760000    4
 191770000    4
 191780000    5
 191790000    7
 191800000    3
 191810000    5
 191820000    6
 191830000    3
 191840000    3
 191850000    5
 191860000    3
 191870000    3
 191880000    3
 191890000    4
 191900000    3
 191910000    5
 191920000    3
 191930000    3
 191940000    4
 191950000    5
 191960000    3
 191970000    4
 191980000    3
 191990000    3
 192000000    2
 192010000    3
 192020000    6
 192030000    9
 192040000    6
 192050000    3
 192060000    2
 192070000    9
 192080000    6
 192090000    3
 192100000    3
 192110000    6
 192120000    4
 192130000    3
 192140000    3
 192150000    3
 192160000    5
 192170000    3
 192180000    4
 192190000    4
 192200000    2
 192210000    6
 192220000    5
 192230000    4
 192240000    2
 192250000    4
 192260000    4
 192270000    7
 192280000    2
 192290000    2
 192300000    3
 192310000    4
 192320000    2
 192330000    2
 192340000    4
 192350000    3
 192360000    2
 192370000    3
 192380000    3
 192390000    2
 192400000    3
 192410000    4
 192420000    7
 192430000    6
 192440000    2
 192450000    4
 192460000    4
 192470000    6
 192480000    5
 192490000    6
 192500000    4
 192510000    3
 192520000    4
 192530000    4
 192540000    5
 192550000    3
 192560000    6
 192570000    4
 192580000    6
 192590000    3
 192600000    4
 192610000    3
 192620000    4
 192630000    5
 192640000    5
 192650000   10
 192660000    3
 192670000    5
 192680000    3
 192690000    6
 192700000    4
 192710000    3
 192720000    3
 192730000    3
 192740000    6
 192750000    4
 192760000    2
 192770000    2
 192780000    4
 192790000    3
 192800000    4
 192810000    5
 192820000    4
 192830000    4
 192840000    3
 192850000    4
 192860000    4
 192870000    3
 192880000    4
 192890000    4
 192900000    3
 192910000    3
 192920000    3
 192930000    5
 192940000    6
 192950000    5
 192960000    5
 192970000    4
 192980000    3
 192990000    3
 193000000    3
 193010000    5
 193020000    2
 193030000    4
 193040000    4
 193050000    3
 193060000    4
 193070000    5
 193080000    4
 193090000    4
 193100000    7
 193110000    4
 193120000    5
 193130000    5
 193140000    4
 193150000    3
 193160000    6
 193170000    5
 193180000    6
 193190000    4
 193200000    3
 193210000    3
 193220000    3
 193230000    4
 193240000    3
 193250000    4
 193260000    3
 193270000    3
 193280000   10
 193290000    3
 193300000    3
 193310000    4
 193320000    9
 193330000    3
 193340000    3
 193350000    3
 193360000    3
 193370000    3
 193380000    6
 193390000    2
 193400000    3
 193410000    8
 193420000    9
 193430000    4
 193440000    3
 193450000    5
 193460000    4
 193470000    5
 193480000    4
 193490000    3
 193500000    3
 193510000    3
 193520000    2
 193530000    9
 193540000    7
 193550000    6
 193560000    4
 193570000    3
 193580000    3
 193590000    3
 193600000    2
 193610000    5
 193620000    7
 193630000    6
 193640000    3
 193650000    5
 193660000    3
 193670000    3
 193680000    2
 193690000    2
 193700000    2
 193710000    5
 193720000    3
 193730000    3
 193740000    2
 193750000    3
 193760000    5
 193770000    4
 193780000    6
 193790000    6
 193800000    4
 193810000    2
 193820000    3
 193830000    2
 193840000    4
 193850000    5
 193860000    4
 193870000    7
 193880000    7
 193890000    3
 193900000    3
 193910000    6
 193920000    5
 193930000    3
 193940000    3
 193950000    2
 193960000    2
 193970000    4
 193980000    3
 193990000    2
 194000000    2
 194010000    4
 194020000    3
 194030000    3
 194040000    3
 194050000    2
 194060000    3
 194070000    2
 194080000    3
 194090000    3
 194100000    4
 194110000    3
 194120000    3
 194130000    2
 194140000    3
 194150000    3
 194160000    3
 194170000    5
 194180000    3
 194190000    3
 194200000    2
 194210000    3
 194220000    3
 194230000    2
 194240000    4
 194250000    5
 194260000    6
 194270000    4
 194280000    4
 194290000    2
 194300000    2
 194310000    3
 194320000    2
 194330000    4
 194340000    2
 194350000    5
 194360000    4
 194370000    5
 194380000    4
 194390000    7
 194400000   11
 194410000    4
 194420000    5
 194430000    4
 194440000   10
 194450000    4
 194460000    4
 194470000    3
 194480000    3
 194490000    3
 194500000    6
 194510000   12
 194520000    5
 194530000    2
 194540000    2
 194550000    3
 194560000    2
 194570000    3
 194580000    3
 194590000    4
 194600000    3
 194610000    3
 194620000    3
 194630000    3
 194640000    3
 194650000    4
 194660000    3
 194670000    3
 194680000    3
 194690000    3
 194700000    3
 194710000    3
 194720000    4
 194730000    3
 194740000    5
 194750000    2
 194760000    3
 194770000    3
 194780000    3
 194790000    3
 194800000    4
 194810000    3
 194820000    3
 194830000    3
 194840000    4
 194850000    3
 194860000    3
 194870000    3
 194880000    3
 194890000    4
 194900000    2
 194910000    4
 194920000    5
 194930000    3
 194940000    4
 194950000    4
 194960000    4
 194970000    3
 194980000    2
 194990000    4
 195000000    5
 195010000    4
 195020000    3
 195030000    2
 195040000    3
 195050000    3
 195060000    3
 195070000    3
 195080000    4
 195090000    4
 195100000    4
 195110000    4
 195120000    3
 195130000    3
 195140000    3
 195150000    4
 195160000    2
 195170000    3
 195180000    3
 195190000    3
 195200000    3
 195210000    3
 195220000    2
 195230000    3
 195240000    2
 195250000    3
 195260000    3
 195270000    3
 195280000    3
 195290000    8
 195300000    2
 195310000    4
 195320000    3
 195330000    6
 195340000    7
 195350000    3
 195360000    6
 195370000    3
 195380000    6
 195390000    3
 195400000    5
 195410000    4
 195420000    3
 195430000    4
 195440000    5
 195450000    4
 195460000    3
 195470000    2
 195480000    8
 195490000    4
 195500000    4
 195510000    3
 195520000    3
 195530000    3
 195540000    3
 195550000    4
 195560000    5
 195570000    2
 195580000    3
 195590000    7
 195600000    2
 195610000    3
 195620000    3
 195630000    3
 195640000    2
 195650000    3
 195660000    3
 195670000    4
 195680000    3
 195690000    3
 195700000    4
 195710000    4
 195720000    3
 195730000    4
 195740000    2
 195750000    3
 195760000    3
 195770000    3
 195780000    6
 195790000    3
 195800000    3
 195810000    4
 195820000    3
 195830000    4
 195840000    3
 195850000    5
 195860000    9
 195870000    3
 195880000    3
 195890000    3
 195900000    5
 195910000    2
 195920000    4
 195930000    2
 195940000    3
 195950000    3
 195960000    2
 195970000    4
 195980000    4
 195990000    4
 196000000    3
 196010000    3
 196020000    4
 196030000    3
 196040000    3
 196050000    2
 196060000    5
 196070000    2
 196080000    3
 196090000    3
 196100000    3
 196110000    2
 196120000    3
 196130000    5
 196140000    2
 196150000    3
 196160000    5
 196170000    2
 196180000    5
 196190000    2
 196200000    2
 196210000    3
 196220000    2
 196230000    3
 196240000    2
 196250000    3
 196260000    4
 196270000    3
 196280000    4
 196290000    4
 196300000    4
 196310000    2
 196320000    3
 196330000    4
 196340000    3
 196350000    2
 196360000    3
 196370000    4
 196380000    2
 196390000    2
 196400000    2
 196410000    3
 196420000    4
 196430000    3
 196440000    2
 196450000    3
 196460000    3
 196470000    3
 196480000    3
 196490000    3
 196500000    3
 196510000    3
 196520000    3
 196530000    2
 196540000    3
 196550000    3
 196560000    3
 196570000    3
 196580000    2
 196590000    3
 196600000    4
 196610000    2
 196620000    2
 196630000    3
 196640000    3
 196650000    3
 196660000    5
 196670000    4
 196680000    5
 196690000    3
 196700000    3
 196710000    3
 196720000    3
 196730000    5
 196740000    4
 196750000    3
 196760000    3
 196770000    3
 196780000    4
 196790000    3
 196800000    3
 196810000    5
 196820000    3
 196830000    3
 196840000    3
 196850000    4
 196860000    5
 196870000    4
 196880000    4
 196890000    3
 196900000    4
 196910000    4
 196920000    4
 196930000    4
 196940000    3
 196950000    4
 196960000    3
 196970000    3
 196980000    4
 196990000    3
 197000000    4
 197010000    4
 197020000    3
 197030000    4
 197040000    3
 197050000    3
 197060000    3
 197070000    3
 197080000    4
 197090000    3
 197100000    3
 197110000    3
 197120000    5
 197130000    3
 197140000    4
 197150000    2
 197160000    3
 197170000    3
 197180000    3
 197190000    3
 197200000    2
 197210000    3
 197220000    3
 197230000    3
 197240000    5
 197250000    3
 197260000    3
 197270000    3
 197280000    4
 197290000    3
 197300000    5
 197310000    4
 197320000    3
 197330000    5
 197340000    2
 197350000    3
 197360000    4
 197370000    3
 197380000    3
 197390000    2
 197400000    4
 197410000    3
 197420000    3
 197430000    2
 197440000    3
 197450000    2
 197460000    3
 197470000    3
 197480000    3
 197490000    5
 197500000    3
 197510000    5
 197520000    2
 197530000    2
 197540000    3
 197550000    3
 197560000    2
 197570000    3
 197580000    3
 197590000    3
 197600000    3
 197610000    5
 197620000    3
 197630000    4
 197640000    3
 197650000    3
 197660000    3
 197670000    4
 197680000    3
 197690000    3
 197700000    4
 197710000    4
 197720000    3
 197730000    3
 197740000    4
 197750000    4
 197760000    4
 197770000    4
 197780000    2
 197790000    4
 197800000    4
 197810000    3
 197820000    3
 197830000    3
 197840000    3
 197850000    3
 197860000    5
 197870000    4
 197880000    4
 197890000    4
 197900000    3
 197910000    4
 197920000    3
 197930000    2
 197940000    5
 197950000    4
 197960000    3
 197970000    3
 197980000    3
 197990000    2
 198000000    3
 198010000    3
 198020000    3
 198030000    3
 198040000    3
 198050000    3
 198060000    3
 198070000    4
 198080000    2
 198090000    3
 198100000    2
 198110000    3
 198120000    2
 198130000    4
 198140000    4
 198150000    3
 198160000    3
 198170000    3
 198180000    4
 198190000    3
 198200000    4
 198210000    6
 198220000    3
 198230000    3
 198240000    3
 198250000    3
 198260000    4
 198270000    2
 198280000    3
 198290000    3
 198300000    3
 198310000    3
 198320000    2
 198330000    5
 198340000    3
 198350000    4
 198360000    3
 198370000    3
 198380000    4
 198390000    5
 198400000    4
 198410000    3
 198420000    4
 198430000    5
 198440000    4
 198450000    3
 198460000    5
 198470000    3
 198480000    2
 198490000    5
 198500000    3
 198510000    3
 198520000    3
 198530000    3
 198540000    2
 198550000    2
 198560000    2
 198570000    3
 198580000    3
 198590000    3
 198600000    3
 198610000    3
 198620000    5
 198630000    3
 198640000    2
 198650000    4
 198660000    4
 198670000    4
 198680000    8
 198690000    4
 198700000    3
 198710000    3
 198720000    4
 198730000    3
 198740000    3
 198750000    2
 198760000    2
 198770000    5
 198780000    2
 198790000    4
 198800000    4
 198810000    2
 198820000    3
 198830000    4
 198840000    2
 198850000    2
 198860000    3
 198870000    2
 198880000    4
 198890000    3
 198900000    3
 198910000    3
 198920000    3
 198930000    4
 198940000    5
 198950000    3
 198960000    3
 198970000    3
 198980000    4
 198990000    2
 199000000    2
 199010000    4
 199020000    3
 199030000    2
 199040000    6
 199050000    5
 199060000    3
 199070000    3
 199080000    7
 199090000    6
 199100000    3
 199110000    9
 199120000    6
 199130000    4
 199140000    8
 199150000    5
 199160000    5
 199170000    3
 199180000    5
 199190000    3
 199200000    3
 199210000    3
 199220000    2
 199230000    3
 199240000    3
 199250000    3
 199260000    7
 199270000    3
 199280000    3
 199290000    3
 199300000    3
 199310000    3
 199320000    4
 199330000    3
 199340000    3
 199350000    3
 199360000   10
 199370000    4
 199380000    3
 199390000    2
 199400000    3
 199410000    5
 199420000    3
 199430000    5
 199440000    5
 199450000    3
 199460000    4
 199470000    3
 199480000    4
 199490000    8
 199500000   10
 199510000   13
 199520000    4
 199530000    4
 199540000    4
 199550000    3
 199560000    4
 199570000    3
 199580000    3
 199590000    2
 199600000    2
 199610000    3
 199620000    3
 199630000    4
 199640000    3
 199650000    3
 199660000    3
 199670000    3
 199680000    3
 199690000    2
 199700000    2
 199710000    3
 199720000    4
 199730000    4
 199740000    3
 199750000    3
 199760000    5
 199770000    3
 199780000    3
 199790000    2
 199800000    4
 199810000    2
 199820000    4
 199830000    3
 199840000    4
 199850000    4
 199860000    3
 199870000    2
 199880000    5
 199890000    5
 199900000    3
 199910000    6
 199920000    7
 199930000    6
 199940000    2
 199950000    4
 199960000    4
 199970000    4
 199980000    3
 199990000    6
 200000000    7
 200000000    7
 200010000   12
 200020000    5
 200030000    5
 200040000    2
 200050000    4
 200060000    8
 200070000    3
 200080000    3
 200090000    5
 200100000    4
 200110000    3
 200120000    3
 200130000    3
 200140000    3
 200150000    3
 200160000    3
 200170000    4
 200180000    5
 200190000    9
 200200000   11
 200210000    9
 200220000    3
 200230000    4
 200240000    3
 200250000    3
 200260000    3
 200270000    2
 200280000    4
 200290000    3
 200300000    5
 200310000    4
 200320000    4
 200330000    2
 200340000    3
 200350000    3
 200360000    4
 200370000    5
 200380000    3
 200390000    3
 200400000    4
 200410000    4
 200420000    4
 200430000    3
 200440000    4
 200450000    6
 200460000    3
 200470000    3
 200480000    2
 200490000    2
 200500000    4
 200510000    3
 200520000    5
 200530000    3
 200540000    4
 200550000    3
 200560000    3
 200570000    3
 200580000    5
 200590000    5
 200600000    3
 200610000    3
 200620000    2
 200630000    4
 200640000    3
 200650000    3
 200660000    5
 200670000    4
 200680000    3
 200690000    3
 200700000    2
 200710000    5
 200720000    3
 200730000    4
 200740000    3
 200750000    2
 200760000    2
 200770000    5
 200780000    4
 200790000    3
 200800000    3
 200810000    2
 200820000    3
 200830000    3
 200840000    3
 200850000    5
 200860000    4
 200870000    3
 200880000    2
 200890000    3
 200900000    2
 200910000    3
 200920000    2
 200930000    2
 200940000    4
 200950000    4
 200960000    3
 200970000    4
 200980000    3
 200990000    4
 201000000    5
 201010000    3
 201020000    3
 201030000    3
 201040000    3
 201050000    5
 201060000    3
 201070000    5
 201080000    4
 201090000    3
 201100000    3
 201110000    9
 201120000    3
 201130000    7
 201140000    3
 201150000    4
 201160000    7
 201170000    5
 201180000    8
 201190000    9
 201200000    3
 201210000    4
 201220000    3
 201230000    3
 201240000    6
 201250000    4
 201260000    5
 201270000    6
 201280000    5
 201290000    9
 201300000    8
 201310000    4
 201320000    3
 201330000    4
 201340000    3
 201350000    4
 201360000    5
 201370000    5
 201380000    5
 201390000    4
 201400000    3
 201410000    3
 201420000    5
 201430000    4
 201440000    3
 201450000    2
 201460000    3
 201470000    8
 201480000    3
 201490000    4
 201500000    4
 201510000    3
 201520000    6
 201530000    3
 201540000    3
 201550000    3
 201560000    2
 201570000    4
 201580000    3
 201590000    3
 201600000    5
 201610000    6
 201620000    3
 201630000    3
 201640000    3
 201650000    3
 201660000    3
 201670000    3
 201680000    3
 201690000    4
 201700000    4
 201710000    3
 201720000    3
 201730000    4
 201740000    3
 201750000    3
 201760000    4
 201770000    4
 201780000    3
 201790000    4
 201800000    4
 201810000    3
 201820000    3
 201830000    4
 201840000    4
 201850000    4
 201860000    3
 201870000    3
 201880000    3
 201890000    3
 201900000    3
 201910000    4
 201920000    4
 201930000    3
 201940000    2
 201950000    4
 201960000    4
 201970000    3
 201980000    4
 201990000    4
 202000000    3
 202010000    3
 202020000    2
 202030000    3
 202040000    3
 202050000    3
 202060000    3
 202070000    6
 202080000    6
 202090000    3
 202100000    3
 202110000    3
 202120000    4
 202130000    5
 202140000    4
 202150000    8
 202160000    3
 202170000    3
 202180000    2
 202190000    3
 202200000    4
 202210000    3
 202220000    4
 202230000    2
 202240000    3
 202250000    4
 202260000    3
 202270000    3
 202280000    4
 202290000    6
 202300000    2
 202310000    4
 202320000    6
 202330000    2
 202340000    6
 202350000    3
 202360000    3
 202370000    3
 202380000    4
 202390000    4
 202400000    3
 202410000    4
 202420000    5
 202430000    4
 202440000    6
 202450000    3
 202460000    3
 202470000    2
 202480000    3
 202490000    2
 202500000    6
 202510000    5
 202520000    3
 202530000    2
 202540000    5
 202550000    3
 202560000    3
 202570000    4
 202580000    4
 202590000    4
 202600000    4
 202610000    8
 202620000    7
 202630000    3
 202640000    3
 202650000    3
 202660000    4
 202670000    3
 202680000    2
 202690000    2
 202700000    3
 202710000    3
 202720000    3
 202730000    3
 202740000    3
 202750000    3
 202760000    3
 202770000    3
 202780000    3
 202790000    4
 202800000    3
 202810000    4
 202820000    4
 202830000    3
 202840000    3
 202850000    3
 202860000    4
 202870000    4
 202880000    5
 202890000    4
 202900000    4
 202910000    4
 202920000    3
 202930000    6
 202940000    3
 202950000   11
 202960000    7
 202970000    6
 202980000    3
 202990000    3
 203000000    3
 203010000    9
 203020000    3
 203030000    2
 203040000    3
 203050000    3
 203060000    2
 203070000    3
 203080000    3
 203090000    3
 203100000    3
 203110000    3
 203120000    3
 203130000    3
 203140000    2
 203150000    3
 203160000    4
 203170000    3
 203180000    3
 203190000    2
 203200000    5
 203210000    8
 203220000    5
 203230000    5
 203240000    4
 203250000    2
 203260000    3
 203270000    3
 203280000    5
 203290000    7
 203300000    4
 203310000    4
 203320000    3
 203330000    3
 203340000    5
 203350000    5
 203360000    5
 203370000   10
 203380000    7
 203390000    3
 203400000    3
 203410000    3
 203420000    3
 203430000    3
 203440000    3
 203450000    3
 203460000    3
 203470000    4
 203480000    3
 203490000    3
 203500000    4
 203510000    3
 203520000    7
 203530000    4
 203540000    3
 203550000    4
 203560000    5
 203570000    6
 203580000    5
 203590000    3
 203600000    3
 203610000    5
 203620000    3
 203630000    3
 203640000    3
 203650000    4
 203660000    3
 203670000    3
 203680000    3
 203690000    3
 203700000    3
 203710000    4
 203720000    4
 203730000    3
 203740000    4
 203750000    3
 203760000    4
 203770000    4
 203780000    2
 203790000    3
 203800000    3
 203810000    4
 203820000    3
 203830000    3
 203840000    3
 203850000    3
 203860000    3
 203870000    3
 203880000    3
 203890000    4
 203900000    3
 203910000    4
 203920000    2
 203930000    3
 203940000    3
 203950000    3
 203960000    3
 203970000    3
 203980000    4
 203990000    3
 204000000    5
 204010000    4
 204020000    2
 204030000    2
 204040000    2
 204050000    3
 204060000    3
 204070000    3
 204080000    4
 204090000    3
 204100000    3
 204110000    3
 204120000    4
 204130000    2
 204140000    4
 204150000    5
 204160000    3
 204170000    4
 204180000    5
 204190000    2
 204200000    3
 204210000    3
 204220000    3
 204230000    3
 204240000    7
 204250000    5
 204260000    3
 204270000    7
 204280000    5
 204290000    2
 204300000    4
 204310000   10
 204320000    5
 204330000    2
 204340000    3
 204350000    3
 204360000    3
 204370000    4
 204380000    3
 204390000    3
 204400000    2
 204410000    8
 204420000    3
 204430000    6
 204440000    5
 204450000    5
 204460000    2
 204470000    3
 204480000    4
 204490000    3
 204500000    4
 204510000    3
 204520000    3
 204530000    2
 204540000    3
 204550000    3
 204560000    3
 204570000    3
 204580000    3
 204590000    3
 204600000    3
 204610000    3
 204620000    3
 204630000    3
 204640000    3
 204650000    6
 204660000    4
 204670000    4
 204680000    3
 204690000    4
 204700000    3
 204710000    4
 204720000    3
 204730000    4
 204740000    5
 204750000    3
 204760000    3
 204770000    3
 204780000    4
 204790000    2
 204800000    2
 204810000    3
 204820000    2
 204830000    3
 204840000    4
 204850000    5
 204860000    3
 204870000    2
 204880000    2
 204890000    3
 204900000    2
 204910000    3
 204920000    4
 204930000    5
 204940000    3
 204950000    4
 204960000    3
 204970000    4
 204980000    3
 204990000    3
 205000000    3
 205010000    4
 205020000    4
 205030000    3
 205040000    2
 205050000    5
 205060000    2
 205070000    2
 205080000    5
 205090000    5
 205100000    4
 205110000    3
 205120000    6
 205130000    3
 205140000    5
 205150000    6
 205160000    3
 205170000    7
 205180000    3
 205190000    4
 205200000    3
 205210000    2
 205220000    3
 205230000    4
 205240000    3
 205250000    4
 205260000    2
 205270000    4
 205280000    4
 205290000    4
 205300000    5
 205310000    5
 205320000    4
 205330000    6
 205340000    4
 205350000    3
 205360000    3
 205370000    3
 205380000    4
 205390000    3
 205400000    4
 205410000    3
 205420000    7
 205430000    4
 205440000    3
 205450000    3
 205460000    3
 205470000    3
 205480000    3
 205490000    4
 205500000    5
 205510000    5
 205520000    3
 205530000    2
 205540000    2
 205550000    3
 205560000    3
 205570000    3
 205580000    3
 205590000    5
 205600000    3
 205610000    3
 205620000    2
 205630000    5
 205640000    4
 205650000    4
 205660000    3
 205670000    3
 205680000    3
 205690000    3
 205700000    2
 205710000    3
 205720000    3
 205730000    3
 205740000    4
 205750000    3
 205760000    3
 205770000    4
 205780000    2
 205790000    2
 205800000    5
 205810000    3
 205820000    6
 205830000    3
 205840000    2
 205850000    3
 205860000    3
 205870000    3
 205880000    2
 205890000    4
 205900000    3
 205910000    3
 205920000    3
 205930000    3
 205940000    3
 205950000    5
 205960000    3
 205970000    8
 205980000    7
 205990000    5
 206000000    5
 206010000    3
 206020000    3
 206030000    3
 206040000    3
 206050000    2
 206060000    3
 206070000    4
 206080000    3
 206090000    2
 206100000    3
 206110000    4
 206120000    4
 206130000    4
 206140000    8
 206150000    5
 206160000    5
 206170000    3
 206180000    3
 206190000    2
 206200000    3
 206210000    5
 206220000    4
 206230000    3
 206240000    4
 206250000    3
 206260000    6
 206270000    2
 206280000    5
 206290000    3
 206300000    2
 206310000    3
 206320000    3
 206330000    3
 206340000    3
 206350000    2
 206360000    3
 206370000    3
 206380000    4
 206390000    3
 206400000    3
 206410000    3
 206420000    4
 206430000    3
 206440000    2
 206450000    3
 206460000    3
 206470000    3
 206480000    3
 206490000    4
 206500000    3
 206510000    3
 206520000    5
 206530000    2
 206540000    2
 206550000    4
 206560000    5
 206570000    3
 206580000    3
 206590000    4
 206600000    3
 206610000    4
 206620000    2
 206630000    3
 206640000    3
 206650000    3
 206660000    3
 206670000    3
 206680000    2
 206690000    3
 206700000    2
 206710000    2
 206720000    3
 206730000    3
 206740000    3
 206750000    3
 206760000    4
 206770000    5
 206780000    4
 206790000    4
 206800000    5
 206810000    3
 206820000    3
 206830000   10
 206840000   13
 206850000    5
 206860000    5
 206870000    4
 206880000   10
 206890000    3
 206900000    2
 206910000    3
 206920000    3
 206930000    3
 206940000    3
 206950000    4
 206960000    3
 206970000    5
 206980000    7
 206990000    2
 207000000    3
 207010000    5
 207020000    2
 207030000    3
 207040000    3
 207050000    3
 207060000    9
 207070000    3
 207080000    3
 207090000    3
 207100000    6
 207110000    4
 207120000    6
 207130000    2
 207140000    5
 207150000    7
 207160000    5
 207170000    3
 207180000    4
 207190000    3
 207200000    3
 207210000    3
 207220000    3
 207230000    3
 207240000    3
 207250000    3
 207260000    9
 207270000    5
 207280000    3
 207290000    3
 207300000    3
 207310000    5
 207320000   12
 207330000    9
 207340000    3
 207350000    4
 207360000    5
 207370000    4
 207380000    5
 207390000    4
 207400000    6
 207410000   11
 207420000    3
 207430000    2
 207440000    3
 207450000    3
 207460000    3
 207470000    6
 207480000    6
 207490000    4
 207500000    4
 207510000    4
 207520000    3
 207530000    3
 207540000    3
 207550000    5
 207560000    3
 207570000    5
 207580000    3
 207590000    4
 207600000    3
 207610000    3
 207620000    5
 207630000    3
 207640000    6
 207650000    3
 207660000    3
 207670000    2
 207680000    5
 207690000    4
 207700000    5
 207710000    3
 207720000    5
 207730000    5
 207740000    5
 207750000    3
 207760000    4
 207770000    5
 207780000    5
 207790000    3
 207800000    3
 207810000    3
 207820000    2
 207830000    3
 207840000    3
 207850000    3
 207860000    3
 207870000    4
 207880000    3
 207890000    3
 207900000    3
 207910000    3
 207920000    3
 207930000    6
 207940000    3
 207950000    3
 207960000    3
 207970000    4
 207980000    4
 207990000    4
 208000000    3
 208010000    3
 208020000    4
 208030000    4
 208040000    3
 208050000    2
 208060000    5
 208070000    3
 208080000    5
 208090000    3
 208100000    3
 208110000    4
 208120000    2
 208130000    3
 208140000    2
 208150000    3
 208160000    3
 208170000    4
 208180000    5
 208190000    3
 208200000    3
 208210000    3
 208220000    4
 208230000    3
 208240000    3
 208250000    2
 208260000    3
 208270000    4
 208280000    3
 208290000    3
 208300000    4
 208310000    3
 208320000    5
 208330000    3
 208340000    2
 208350000    3
 208360000    7
 208370000    3
 208380000    2
 208390000    4
 208400000    3
 208410000    3
 208420000    2
 208430000    4
 208440000    4
 208450000    7
 208460000    2
 208470000    5
 208480000    6
 208490000    3
 208500000    3
 208510000    3
 208520000    3
 208530000    3
 208540000    3
 208550000    3
 208560000    4
 208570000    3
 208580000    3
 208590000    3
 208600000    3
 208610000    4
 208620000    2
 208630000    3
 208640000    4
 208650000    3
 208660000    3
 208670000    3
 208680000    4
 208690000    3
 208700000    3
 208710000    3
 208720000    3
 208730000    3
 208740000    4
 208750000    4
 208760000    4
 208770000    3
 208780000    3
 208790000    3
 208800000    3
 208810000    2
 208820000    6
 208830000    3
 208840000    3
 208850000    4
 208860000    3
 208870000    3
 208880000    3
 208890000    3
 208900000    2
 208910000    2
 208920000    3
 208930000    3
 208940000    3
 208950000    4
 208960000    4
 208970000    5
 208980000    3
 208990000    2
 209000000    3
 209010000    2
 209020000    3
 209030000    3
 209040000    3
 209050000    3
 209060000    3
 209070000    3
 209080000    3
 209090000    3
 209100000    3
 209110000    5
 209120000    3
 209130000    3
 209140000    4
 209150000    3
 209160000    3
 209170000    3
 209180000    4
 209190000    4
 209200000    4
 209210000    3
 209220000    3
 209230000    3
 209240000    3
 209250000    3
 209260000    4
 209270000    3
 209280000    3
 209290000    4
 209300000    3
 209310000    3
 209320000    2
 209330000    2
 209340000    5
 209350000    3
 209360000    3
 209370000    6
 209380000    3
 209390000    3
 209400000    3
 209410000    3
 209420000    3
 209430000    4
 209440000    3
 209450000    3
 209460000    4
 209470000    2
 209480000    4
 209490000    3
 209500000    4
 209510000    4
 209520000    3
 209530000    3
 209540000    3
 209550000    3
 209560000    4
 209570000    2
 209580000    5
 209590000    4
 209600000    3
 209610000    2
 209620000    3
 209630000    4
 209640000    3
 209650000    4
 209660000    6
 209670000    3
 209680000    2
 209690000    3
 209700000    5
 209710000    2
 209720000    2
 209730000    4
 209740000    3
 209750000    4
 209760000    3
 209770000    3
 209780000    3
 209790000    4
 209800000    3
 209810000    3
 209820000    2
 209830000    3
 209840000    3
 209850000    5
 209860000    3
 209870000    5
 209880000    3
 209890000    5
 209900000    5
 209910000    4
 209920000    3
 209930000    4
 209940000    5
 209950000    9
 209960000    3
 209970000    3
 209980000    3
 209990000    4
 210000000    4
 210010000    6
 210020000    4
 210030000    4
 210040000    4
 210050000    7
 210060000    5
 210070000    3
 210080000    5
 210090000    2
 210100000    3
 210110000    4
 210120000    3
 210130000    3
 210140000    3
 210150000    5
 210160000    3
 210170000    3
 210180000    4
 210190000    3
 210200000    3
 210210000    5
 210220000    4
 210230000    4
 210240000    6
 210250000    3
 210260000    5
 210270000    3
 210280000    3
 210290000    4
 210300000    4
 210310000    3
 210320000    3
 210330000    3
 210340000    3
 210350000    3
 210360000    4
 210370000    2
 210380000    2
 210390000    2
 210400000    4
 210410000    5
 210420000    4
 210430000    3
 210440000    3
 210450000    3
 210460000    3
 210470000    5
 210480000    3
 210490000    4
 210500000    2
 210510000    8
 210520000   10
 210530000    3
 210540000    2
 210550000    4
 210560000    3
 210570000    4
 210580000    4
 210590000    5
 210600000    4
 210610000    3
 210620000    6
 210630000    3
 210640000    4
 210650000    4
 210660000    5
 210670000    4
 210680000    9
 210690000    7
 210700000    5
 210710000    4
 210720000    3
 210730000    4
 210740000    5
 210750000    2
 210760000    3
 210770000    3
 210780000    3
 210790000    4
 210800000    2
 210810000    2
 210820000    3
 210830000    4
 210840000    4
 210850000    4
 210860000    5
 210870000    3
 210880000    3
 210890000    6
 210900000    3
 210910000    7
 210920000    4
 210930000    5
 210940000    3
 210950000    4
 210960000    3
 210970000    5
 210980000    3
 210990000    2
 211000000    4
 211010000    2
 211020000    5
 211030000    3
 211040000    3
 211050000    5
 211060000    3
 211070000    5
 211080000    5
 211090000    8
 211100000    5
 211110000   12
 211120000    3
 211130000    3
 211140000    5
 211150000    3
 211160000    5
 211170000    3
 211180000    3
 211190000    3
 211200000    4
 211210000    4
 211220000    4
 211230000    3
 211240000    3
 211250000    4
 211260000    5
 211270000    8
 211280000    6
 211290000    5
 211300000    4
 211310000    5
 211320000   10
 211330000    3
 211340000    4
 211350000    3
 211360000    4
 211370000    3
 211380000    3
 211390000    3
 211400000    3
 211410000    4
 211420000    5
 211430000    5
 211440000    4
 211450000    6
 211460000    3
 211470000    7
 211480000    4
 211490000    3
 211500000    3
 211510000    3
 211520000    3
 211530000    6
 211540000    4
 211550000    9
 211560000    6
 211570000    5
 211580000    5
 211590000    8
 211600000    5
 211610000    7
 211620000    5
 211630000    3
 211640000    3
 211650000    7
 211660000    2
 211670000    6
 211680000    4
 211690000    4
 211700000   12
 211710000    5
 211720000    7
 211730000    4
 211740000    5
 211750000    7
 211760000    6
 211770000    3
 211780000    3
 211790000    3
 211800000    2
 211810000    3
 211820000    3
 211830000    5
 211840000    5
 211850000    4
 211860000    4
 211870000    3
 211880000    4
 211890000    3
 211900000    4
 211910000    3
 211920000    3
 211930000    4
 211940000    3
 211950000    5
 211960000    5
 211970000    3
 211980000    3
 211990000    3
 212000000    4
 212010000    3
 212020000    3
 212030000    5
 212040000    3
 212050000    3
 212060000    4
 212070000    4
 212080000    3
 212090000    3
 212100000    2
 212110000    3
 212120000    4
 212130000    5
 212140000    8
 212150000    2
 212160000    2
 212170000    4
 212180000    3
 212190000    4
 212200000    8
 212210000    3
 212220000    3
 212230000    3
 212240000    4
 212250000    6
 212260000    3
 212270000    4
 212280000    4
 212290000    4
 212300000    5
 212310000    3
 212320000    6
 212330000   10
 212340000    2
 212350000    5
 212360000    4
 212370000    4
 212380000    3
 212390000    3
 212400000    3
 212410000    5
 212420000    2
 212430000    9
 212440000    9
 212450000    2
 212460000    7
 212470000    6
 212480000    4
 212490000    5
 212500000    7
 212510000    4
 212520000    3
 212530000    3
 212540000    4
 212550000    6
 212560000   12
 212570000    6
 212580000    2
 212590000    9
 212600000    3
 212610000   13
 212620000    7
 212630000    3
 212640000    9
 212650000   12
 212660000    3
 212670000    8
 212680000    3
 212690000    2
 212700000    3
 212710000    5
 212720000    5
 212730000    3
 212740000    8
 212750000   11
 212760000   23
 212770000   22
 212780000   28
 212790000   21
 212800000   12
 212810000   18
 212820000   13
 212830000   13
 212840000   10
 212850000    6
 212860000   13
 212870000    9
 212880000    9
 212890000   10
 212900000    9
 212910000    8
 212920000   13
 212930000    4
 212940000    9
 212950000    3
 212960000   11
 212970000   14
 212980000   14
 212990000   14
 213000000    7
 213010000   10
 213020000    3
 213030000    3
 213040000    4
 213050000    2
 213060000    5
 213070000    9
 213080000    5
 213090000    3
 213100000    4
 213110000    3
 213120000    3
 213130000    8
 213140000    3
 213150000    4
 213160000    5
 213170000    4
 213180000    4
 213190000    3
 213200000    4
 213210000    4
 213220000   13
 213230000    7
 213240000    5
 213250000    5
 213260000    5
 213270000    5
 213280000    4
 213290000    5
 213300000    3
 213310000    6
 213320000    3
 213330000    5
 213340000    3
 213350000    4
 213360000    8
 213370000    8
 213380000    9
 213390000   10
 213400000   13
 213410000    9
 213420000    5
 213430000    6
 213440000   15
 213450000   13
 213460000   12
 213470000   12
 213480000    4
 213490000    4
 213500000    5
 213510000   11
 213520000    7
 213530000    2
 213540000    2
 213550000    6
 213560000   15
 213570000    4
 213580000    4
 213590000    6
 213600000    4
 213610000    5
 213620000    3
 213630000    8
 213640000    3
 213650000    4
 213660000    3
 213670000    5
 213680000    3
 213690000   14
 213700000   13
 213710000    8
 213720000    9
 213730000   13
 213740000    4
 213750000   11
 213760000    2
 213770000    4
 213780000   10
 213790000    4
 213800000    4
 213810000    5
 213820000    5
 213830000    3
 213840000    4
 213850000    4
 213860000    3
 213870000    2
 213880000    4
 213890000    6
 213900000    5
 213910000    5
 213920000    6
 213930000    8
 213940000    5
 213950000    3
 213960000   10
 213970000   11
 213980000   14
 213990000   13
 214000000   10
 214010000   12
 214020000   16
 214030000    4
 214040000    6
 214050000    4
 214060000   12
 214070000   12
 214080000    4
 214090000    4
 214100000    3
 214110000    3
 214120000    3
 214130000    3
 214140000    4
 214150000    7
 214160000    3
 214170000    5
 214180000    7
 214190000    6
 214200000    3
 214210000    2
 214220000    5
 214230000    8
 214240000   10
 214250000    2
 214260000    2
 214270000    4
 214280000    4
 214290000    5
 214300000    5
 214310000    5
 214320000    2
 214330000    5
 214340000    4
 214350000    3
 214360000    3
 214370000    4
 214380000    6
 214390000    7
 214400000    5
 214410000    4
 214420000   12
 214430000    2
 214440000    4
 214450000    3
 214460000   10
 214470000    9
 214480000   12
 214490000   13
 214500000    3
 214510000    8
 214520000   11
 214530000   11
 214540000    5
 214550000    3
 214560000   14
 214570000   10
 214580000    4
 214590000    4
 214600000    5
 214610000    4
 214620000    3
 214630000    4
 214640000    9
 214650000    5
 214660000    4
 214670000    2
 214680000    7
 214690000    5
 214700000   10
 214710000    7
 214720000    3
 214730000    5
 214740000    5
 214750000    4
 214760000    3
 214770000    3
 214780000    4
 214790000    4
 214800000    5
 214810000    3
 214820000    3
 214830000    4
 214840000    3
 214850000    3
 214860000    3
 214870000    2
 214880000    3
 214890000    9
 214900000   14
 214910000   10
 214920000   10
 214930000    3
 214940000    5
 214950000    3
 214960000    3
 214970000    3
 214980000    5
 214990000    5
 215000000    3
 215010000    5
 215020000    2
 215030000    3
 215040000    3
 215050000    3
 215060000    4
 215070000    3
 215080000    3
 215090000    3
 215100000    2
 215110000    3
 215120000    4
 215130000    4
 215140000    5
 215150000    5
 215160000    2
 215170000    5
 215180000    3
 215190000    4
 215200000    3
 215210000    3
 215220000    5
 215230000    3
 215240000    4
 215250000    3
 215260000    8
 215270000    3
 215280000    3
 215290000    3
 215300000    3
 215310000    4
 215320000    3
 215330000    4
 215340000    5
 215350000    5
 215360000    4
 215370000    3
 215380000    6
 215390000    3
 215400000    3
 215410000    3
 215420000    3
 215430000    2
 215440000    3
 215450000    3
 215460000   10
 215470000    3
 215480000    4
 215490000    5
 215500000    3
 215510000    4
 215520000    3
 215530000    6
 215540000    3
 215550000    4
 215560000    4
 215570000    3
 215580000    2
 215590000    5
 215600000    2
 215610000    3
 215620000    3
 215630000    5
 215640000    5
 215650000    4
 215660000    5
 215670000    4
 215680000    4
 215690000    3
 215700000    3
 215710000    3
 215720000    6
 215730000    6
 215740000    3
 215750000    3
 215760000    3
 215770000    3
 215780000    4
 215790000    3
 215800000    3
 215810000    3
 215820000    3
 215830000    5
 215840000    2
 215850000    3
 215860000    4
 215870000    3
 215880000    3
 215890000    3
 215900000    4
 215910000    5
 215920000    2
 215930000    5
 215940000    3
 215950000    7
 215960000    3
 215970000    2
 215980000    4
 215990000    3
 216000000    4
 216010000    5
 216020000    3
 216030000    2
 216040000    2
 216050000    7
 216060000    7
 216070000    8
 216080000    3
 216090000    3
 216100000    2
 216110000    3
 216120000    4
 216130000    7
 216140000    3
 216150000    3
 216160000    3
 216170000    5
 216180000    2
 216190000    4
 216200000    4
 216210000    3
 216220000    3
 216230000    4
 216240000    3
 216250000    5
 216260000    3
 216270000    3
 216280000    4
 216290000    6
 216300000    2
 216310000    3
 216320000    5
 216330000    2
 216340000    4
 216350000    4
 216360000    4
 216370000    4
 216380000    3
 216390000    4
 216400000    4
 216410000    3
 216420000    2
 216430000    9
 216440000    3
 216450000    3
 216460000    3
 216470000    4
 216480000    2
 216490000    4
 216500000    3
 216510000    9
 216520000    3
 216530000    6
 216540000    3
 216550000    3
 216560000    4
 216570000    4
 216580000    2
 216590000    3
 216600000    3
 216610000    2
 216620000    3
 216630000    3
 216640000    2
 216650000    3
 216660000    3
 216670000    4
 216680000    3
 216690000    3
 216700000    3
 216710000    3
 216720000    4
 216730000    3
 216740000    3
 216750000    3
 216760000    4
 216770000    6
 216780000    4
 216790000    7
 216800000    4
 216810000    3
 216820000    5
 216830000    2
 216840000    4
 216850000    3
 216860000    3
 216870000    3
 216880000    3
 216890000    3
 216900000    5
 216910000    5
 216920000    3
 216930000    3
 216940000    4
 216950000    5
 216960000    2
 216970000    2
 216980000    4
 216990000    8
 217000000    4
 217010000    8
 217020000    5
 217030000    5
 217040000    3
 217050000    5
 217060000    2
 217070000    4
 217080000    6
 217090000    3
 217100000    5
 217110000    3
 217120000   10
 217130000    5
 217140000    2
 217150000    5
 217160000    3
 217170000    6
 217180000    5
 217190000    3
 217200000    4
 217210000    3
 217220000    3
 217230000    2
 217240000    7
 217250000   10
 217260000    4
 217270000    3
 217280000    2
 217290000    3
 217300000    2
 217310000    4
 217320000    3
 217330000    3
 217340000    2
 217350000    3
 217360000    9
 217370000    3
 217380000    4
 217390000    3
 217400000    6
 217410000    5
 217420000    5
 217430000    3
 217440000    4
 217450000    3
 217460000    3
 217470000    5
 217480000    3
 217490000    3
 217500000    3
 217510000    3
 217520000    3
 217530000    2
 217540000    3
 217550000    2
 217560000    2
 217570000    2
 217580000    5
 217590000    3
 217600000    4
 217610000    3
 217620000    4
 217630000    4
 217640000    4
 217650000    3
 217660000    3
 217670000    5
 217680000    3
 217690000    2
 217700000    3
 217710000    2
 217720000    3
 217730000    3
 217740000    4
 217750000    5
 217760000    5
 217770000    6
 217780000    3
 217790000    4
 217800000    3
 217810000    2
 217820000    2
 217830000    3
 217840000    2
 217850000    3
 217860000    4
 217870000    4
 217880000    3
 217890000    5
 217900000   10
 217910000    6
 217920000    3
 217930000    4
 217940000    3
 217950000    6
 217960000    2
 217970000    3
 217980000    3
 217990000    3
 218000000    4
 218010000    3
 218020000    2
 218030000    4
 218040000    3
 218050000    3
 218060000    4
 218070000    4
 218080000    5
 218090000    3
 218100000    4
 218110000    3
 218120000    3
 218130000    3
 218140000    5
 218150000    4
 218160000    2
 218170000    4
 218180000    3
 218190000    3
 218200000    3
 218210000    4
 218220000    3
 218230000    4
 218240000    5
 218250000    3
 218260000    3
 218270000    2
 218280000    3
 218290000    3
 218300000    3
 218310000    4
 218320000    3
 218330000    4
 218340000    4
 218350000    3
 218360000    3
 218370000    3
 218380000    2
 218390000    3
 218400000    6
 218410000    7
 218420000    2
 218430000    5
 218440000    2
 218450000    2
 218460000    6
 218470000    3
 218480000    7
 218490000    7
 218500000    4
 218510000    3
 218520000    4
 218530000    3
 218540000    3
 218550000    4
 218560000    3
 218570000    2
 218580000    3
 218590000    3
 218600000    3
 218610000    4
 218620000    3
 218630000    3
 218640000    2
 218650000    4
 218660000    4
 218670000    4
 218680000    3
 218690000    3
 218700000    2
 218710000    3
 218720000    5
 218730000    2
 218740000    3
 218750000    3
 218760000    4
 218770000    3
 218780000    3
 218790000    4
 218800000    3
 218810000    5
 218820000    3
 218830000    3
 218840000    3
 218850000    5
 218860000    3
 218870000    3
 218880000    3
 218890000    4
 218900000    3
 218910000    3
 218920000    4
 218930000    3
 218940000    3
 218950000    3
 218960000    3
 218970000    2
 218980000    4
 218990000    3
 219000000    3
 219010000    6
 219020000    2
 219030000    3
 219040000    3
 219050000    7
 219060000    4
 219070000    3
 219080000    3
 219090000    4
 219100000    5
 219110000    3
 219120000    4
 219130000    4
 219140000    5
 219150000    3
 219160000    3
 219170000    3
 219180000    3
 219190000    5
 219200000    4
 219210000    3
 219220000    3
 219230000    5
 219240000    4
 219250000    3
 219260000    6
 219270000    5
 219280000    3
 219290000    6
 219300000    3
 219310000    3
 219320000    3
 219330000    2
 219340000    5
 219350000    3
 219360000    5
 219370000    3
 219380000    3
 219390000   13
 219400000    4
 219410000    4
 219420000    4
 219430000    3
 219440000    8
 219450000   10
 219460000   12
 219470000    5
 219480000    4
 219490000    3
 219500000    3
 219510000    3
 219520000    5
 219530000    2
 219540000    4
 219550000    3
 219560000    4
 219570000    4
 219580000    5
 219590000    3
 219600000    2
 219610000    5
 219620000    3
 219630000    5
 219640000    4
 219650000    3
 219660000    7
 219670000    2
 219680000    2
 219690000    2
 219700000    5
 219710000    5
 219720000    3
 219730000    3
 219740000    4
 219750000    6
 219760000    2
 219770000    4
 219780000    3
 219790000    4
 219800000    4
 219810000    3
 219820000    3
 219830000    3
 219840000    3
 219850000    5
 219860000    4
 219870000    4
 219880000    3
 219890000    3
 219900000    3
 219910000    2
 219920000    3
 219930000    3
 219940000    4
 219950000    3
 219960000    3
 219970000    3
 219980000    3
 219990000    2
 220000000    3
 220010000    4
 220020000    3
 220030000    4
 220040000    2
 220050000    3
 220060000    4
 220070000    4
 220080000    3
 220090000    7
 220100000    4
 220110000    4
 220120000    5
 220130000    3
 220140000    3
 220150000    3
 220160000    2
 220170000    3
 220180000    2
 220190000    4
 220200000    4
 220210000    4
 220220000    5
 220230000    3
 220240000    3
 220250000    2
 220260000    3
 220270000    2
 220280000    4
 220290000    3
 220300000    2
 220310000    4
 220320000    4
 220330000    3
 220340000    3
 220350000    5
 220360000    3
 220370000    3
 220380000    3
 220390000    3
 220400000    3
 220410000    3
 220420000    3
 220430000    3
 220440000    3
 220450000    2
 220460000    3
 220470000    4
 220480000    3
 220490000    3
 220500000    2
 220510000    3
 220520000    3
 220530000    4
 220540000    3
 220550000    3
 220560000    2
 220570000    3
 220580000    3
 220590000    3
 220600000    4
 220610000    4
 220620000    3
 220630000    3
 220640000    3
 220650000    3
 220660000    5
 220670000    7
 220680000    5
 220690000    6
 220700000    7
 220710000    3
 220720000    3
 220730000    3
 220740000    4
 220750000    3
 220760000    3
 220770000    4
 220780000    3
 220790000    2
 220800000    4
 220810000    3
 220820000    3
 220830000    3
 220840000    6
 220850000    4
 220860000    3
 220870000    4
 220880000    5
 220890000    4
 220900000    3
 220910000    5
 220920000    5
 220930000    3
 220940000    4
 220950000    4
 220960000    3
 220970000    2
 220980000    3
 220990000    3
 221000000    6
 221010000    4
 221020000    3
 221030000    3
 221040000    3
 221050000    3
 221060000    5
 221070000    4
 221080000    2
 221090000    3
 221100000    2
 221110000    6
 221120000    3
 221130000    2
 221140000    3
 221150000    4
 221160000    4
 221170000    2
 221180000    3
 221190000    7
 221200000    3
 221210000    3
 221220000    3
 221230000    3
 221240000    3
 221250000    4
 221260000    2
 221270000    3
 221280000    4
 221290000    5
 221300000    7
 221310000    6
 221320000    4
 221330000    3
 221340000    4
 221350000    4
 221360000    5
 221370000    5
 221380000    5
 221390000    2
 221400000    6
 221410000    4
 221420000   10
 221430000    4
 221440000    7
 221450000    4
 221460000    6
 221470000    6
 221480000    3
 221490000    3
 221500000    4
 221510000    3
 221520000    3
 221530000    3
 221540000    2
 221550000    3
 221560000    3
 221570000    4
 221580000    3
 221590000    3
 221600000    3
 221610000    3
 221620000    4
 221630000    3
 221640000    4
 221650000    3
 221660000    2
 221670000    3
 221680000    4
 221690000    3
 221700000    2
 221710000    4
 221720000    4
 221730000    3
 221740000    3
 221750000    4
 221760000    2
 221770000    3
 221780000    2
 221790000    3
 221800000    6
 221810000    4
 221820000    3
 221830000    3
 221840000    3
 221850000    3
 221860000    4
 221870000    4
 221880000    4
 221890000    3
 221900000    4
 221910000    3
 221920000    4
 221930000    2
 221940000    3
 221950000    3
 221960000    3
 221970000    4
 221980000    2
 221990000    5
 222000000    4
 222010000    4
 222020000    4
 222030000    6
 222040000    9
 222050000    6
 222060000    5
 222070000    5
 222080000    4
 222090000    5
 222100000    4
 222110000    3
 222120000    3
 222130000    4
 222140000    3
 222150000    3
 222160000    3
 222170000    3
 222180000    2
 222190000    3
 222200000    3
 222210000    3
 222220000    3
 222230000    3
 222240000    2
 222250000    4
 222260000    4
 222270000    3
 222280000    3
 222290000    3
 222300000    4
 222310000    3
 222320000    3
 222330000    4
 222340000    4
 222350000    5
 222360000    3
 222370000    2
 222380000    3
 222390000    2
 222400000    3
 222410000    3
 222420000    4
 222430000    4
 222440000    4
 222450000    5
 222460000    3
 222470000    5
 222480000    3
 222490000    4
 222500000    5
 222510000    4
 222520000    3
 222530000    5
 222540000    4
 222550000    3
 222560000    3
 222570000    3
 222580000    6
 222590000    4
 222600000    3
 222610000    2
 222620000    3
 222630000    3
 222640000    3
 222650000    4
 222660000    3
 222670000    3
 222680000    3
 222690000    3
 222700000    4
 222710000    5
 222720000    3
 222730000    4
 222740000    2
 222750000    3
 222760000    5
 222770000    3
 222780000    4
 222790000    3
 222800000    4
 222810000    3
 222820000    2
 222830000    3
 222840000    3
 222850000    5
 222860000    3
 222870000    2
 222880000    4
 222890000    3
 222900000    2
 222910000    3
 222920000    3
 222930000    3
 222940000    4
 222950000    4
 222960000    3
 222970000    3
 222980000    3
 222990000    3
 223000000    2
 223010000    2
 223020000    4
 223030000    7
 223040000    5
 223050000    3
 223060000    3
 223070000    2
 223080000    5
 223090000    4
 223100000    4
 223110000    3
 223120000    5
 223130000    3
 223140000    2
 223150000    4
 223160000    4
 223170000    3
 223180000    4
 223190000    2
 223200000    4
 223210000    6
 223220000    4
 223230000    3
 223240000    3
 223250000    2
 223260000    3
 223270000    4
 223280000    3
 223290000    5
 223300000    2
 223310000    5
 223320000    6
 223330000    4
 223340000    4
 223350000    4
 223360000    2
 223370000    3
 223380000    4
 223390000    4
 223400000    3
 223410000    3
 223420000    2
 223430000    4
 223440000    3
 223450000    3
 223460000    5
 223470000    3
 223480000    3
 223490000    5
 223500000    3
 223510000    3
 223520000    4
 223530000    3
 223540000    4
 223550000    3
 223560000    4
 223570000    4
 223580000    5
 223590000    5
 223600000    2
 223610000    5
 223620000    3
 223630000    3
 223640000    4
 223650000    4
 223660000    3
 223670000    4
 223680000    5
 223690000   12
 223700000   10
 223710000   11
 223720000    9
 223730000   11
 223740000    6
 223750000    4
 223760000    4
 223770000    2
 223780000    6
 223790000    5
 223800000    4
 223810000    2
 223820000    3
 223830000    3
 223840000    3
 223850000    3
 223860000    3
 223870000    2
 223880000    3
 223890000    3
 223900000    3
 223910000    2
 223920000    3
 223930000    7
 223940000    2
 223950000    5
 223960000    6
 223970000    3
 223980000    4
 223990000    4
 224000000    4
 224010000    3
 224020000    3
 224030000    4
 224040000    3
 224050000    3
 224060000    2
 224070000    3
 224080000    2
 224090000    3
 224100000    3
 224110000    3
 224120000    3
 224130000    3
 224140000    2
 224150000    3
 224160000    3
 224170000    4
 224180000    2
 224190000    2
 224200000    3
 224210000    3
 224220000    3
 224230000    5
 224240000    3
 224250000    2
 224260000    2
 224270000    2
 224280000    6
 224290000    2
 224300000    3
 224310000    2
 224320000    3
 224330000    4
 224340000    3
 224350000    5
 224360000    4
 224370000    4
 224380000    3
 224390000    4
 224400000    3
 224410000    3
 224420000    3
 224430000    3
 224440000    5
 224450000    2
 224460000    4
 224470000    4
 224480000    3
 224490000    5
 224500000    4
 224510000    7
 224520000    5
 224530000    5
 224540000    6
 224550000    3
 224560000    3
 224570000    2
 224580000    3
 224590000    3
 224600000    2
 224610000    2
 224620000    3
 224630000    3
 224640000    3
 224650000    3
 224660000    3
 224670000    3
 224680000    3
 224690000    2
 224700000    3
 224710000    5
 224720000    2
 224730000    3
 224740000    3
 224750000    3
 224760000    3
 224770000    2
 224780000    4
 224790000    2
 224800000    4
 224810000    4
 224820000    3
 224830000    5
 224840000    3
 224850000    4
 224860000    5
 224870000    5
 224880000    3
 224890000    3
 224900000    3
 224910000    4
 224920000    2
 224930000    5
 224940000    3
 224950000    4
 224960000    3
 224970000    4
 224980000    3
 224990000    5
 225000000    2
 225010000    5
 225020000    3
 225030000    5
 225040000    3
 225050000    6
 225060000    5
 225070000    8
 225080000    9
 225090000    3
 225100000    3
 225110000    3
 225120000    3
 225130000    3
 225140000    3
 225150000    3
 225160000   10
 225170000    7
 225180000    3
 225190000    8
 225200000    7
 225210000    5
 225220000    4
 225230000   10
 225240000    5
 225250000    2
 225260000    3
 225270000    4
 225280000    2
 225290000    4
 225300000    2
 225310000    3
 225320000    6
 225330000    5
 225340000    3
 225350000    5
 225360000    3
 225370000    9
 225380000    4
 225390000    5
 225400000    7
 225410000    8
 225420000    4
 225430000    6
 225440000    3
 225450000    3
 225460000    2
 225470000    3
 225480000    5
 225490000    5
 225500000    9
 225510000    4
 225520000    3
 225530000    3
 225540000    4
 225550000    6
 225560000    3
 225570000    4
 225580000   10
 225590000    3
 225600000    3
 225610000    3
 225620000    3
 225630000    3
 225640000    2
 225650000    2
 225660000    3
 225670000    3
 225680000    4
 225690000    3
 225700000    3
 225710000    3
 225720000    4
 225730000    5
 225740000    2
 225750000    3
 225760000    3
 225770000    5
 225780000    3
 225790000    3
 225800000    4
 225810000    5
 225820000    6
 225830000    7
 225840000    5
 225850000    4
 225860000    3
 225870000    3
 225880000    3
 225890000    2
 225900000    6
 225910000    5
 225920000    3
 225930000    3
 225940000    3
 225950000    4
 225960000    5
 225970000    8
 225980000    4
 225990000    2
 226000000    8
 226010000    5
 226020000    4
 226030000    3
 226040000    4
 226050000    3
 226060000    4
 226070000    3
 226080000    5
 226090000    3
 226100000    3
 226110000    3
 226120000    4
 226130000    4
 226140000    3
 226150000    5
 226160000    3
 226170000    3
 226180000    2
 226190000    3
 226200000    3
 226210000    2
 226220000    4
 226230000    3
 226240000    4
 226250000    8
 226260000    7
 226270000    3
 226280000    3
 226290000    3
 226300000    3
 226310000    3
 226320000    5
 226330000    4
 226340000    3
 226350000    3
 226360000    2
 226370000    3
 226380000    5
 226390000    4
 226400000    4
 226410000    3
 226420000    3
 226430000    3
 226440000    3
 226450000    3
 226460000    2
 226470000    2
 226480000    3
 226490000    3
 226500000    3
 226510000    3
 226520000    3
 226530000    5
 226540000    3
 226550000    4
 226560000    4
 226570000    5
 226580000    2
 226590000    3
 226600000    8
 226610000    3
 226620000    8
 226630000    3
 226640000    4
 226650000    3
 226660000    6
 226670000    2
 226680000    4
 226690000    4
 226700000    5
 226710000    5
 226720000    5
 226730000    5
 226740000    4
 226750000    5
 226760000    4
 226770000    3
 226780000    3
 226790000    3
 226800000    4
 226810000    4
 226820000    8
 226830000   12
 226840000   10
 226850000    4
 226860000    3
 226870000    3
 226880000    3
 226890000    4
 226900000    4
 226910000    3
 226920000    3
 226930000    3
 226940000    3
 226950000    3
 226960000    2
 226970000    2
 226980000    3
 226990000    4
 227000000    6
 227010000    3
 227020000    2
 227030000    3
 227040000    2
 227050000    3
 227060000    2
 227070000    3
 227080000    4
 227090000    2
 227100000    4
 227110000    3
 227120000    4
 227130000    3
 227140000    5
 227150000    2
 227160000    3
 227170000    4
 227180000    6
 227190000    4
 227200000    3
 227210000    3
 227220000    4
 227230000    3
 227240000    3
 227250000    6
 227260000    5
 227270000    4
 227280000    5
 227290000    5
 227300000    9
 227310000   11
 227320000   10
 227330000    5
 227340000    5
 227350000    3
 227360000    5
 227370000    4
 227380000    4
 227390000    4
 227400000    5
 227410000    4
 227420000    4
 227430000    4
 227440000    5
 227450000    3
 227460000    4
 227470000    4
 227480000    5
 227490000    3
 227500000    4
 227510000    4
 227520000    3
 227530000    2
 227540000    9
 227550000    3
 227560000    4
 227570000    6
 227580000    4
 227590000    5
 227600000    6
 227610000    7
 227620000    5
 227630000    5
 227640000    4
 227650000    3
 227660000    5
 227670000    3
 227680000    2
 227690000    7
 227700000    4
 227710000    7
 227720000    5
 227730000    4
 227740000    3
 227750000    3
 227760000    3
 227770000    4
 227780000    4
 227790000    3
 227800000   11
 227810000    3
 227820000    4
 227830000    3
 227840000    4
 227850000    3
 227860000    3
 227870000    3
 227880000    3
 227890000    3
 227900000    3
 227910000    3
 227920000    3
 227930000    3
 227940000    3
 227950000    3
 227960000    4
 227970000    5
 227980000    4
 227990000    3
 228000000    3
 228010000    4
 228020000    3
 228030000    4
 228040000    5
 228050000    5
 228060000    4
 228070000    2
 228080000    3
 228090000    4
 228100000    3
 228110000    3
 228120000    3
 228130000    3
 228140000    3
 228150000    3
 228160000    3
 228170000    3
 228180000    3
 228190000    3
 228200000    3
 228210000    3
 228220000    2
 228230000    3
 228240000    3
 228250000    3
 228260000    2
 228270000    7
 228280000    6
 228290000    3
 228300000    6
 228310000    3
 228320000    2
 228330000    3
 228340000    3
 228350000    3
 228360000    3
 228370000    3
 228380000    4
 228390000    3
 228400000    3
 228410000    4
 228420000    3
 228430000    3
 228440000    3
 228450000    3
 228460000    5
 228470000    6
 228480000    2
 228490000    4
 228500000    3
 228510000    2
 228520000    5
 228530000    4
 228540000    5
 228550000    4
 228560000    6
 228570000    6
 228580000   11
 228590000    6
 228600000    4
 228610000    3
 228620000    3
 228630000    4
 228640000    3
 228650000    3
 228660000    4
 228670000    4
 228680000    3
 228690000    3
 228700000    3
 228710000    4
 228720000    3
 228730000    3
 228740000    4
 228750000    4
 228760000    3
 228770000    3
 228780000    3
 228790000    3
 228800000    3
 228810000    3
 228820000    3
 228830000    3
 228840000    2
 228850000    3
 228860000    3
 228870000    5
 228880000    4
 228890000    2
 228900000    4
 228910000    3
 228920000    2
 228930000    3
 228940000    5
 228950000    3
 228960000    3
 228970000    3
 228980000    2
 228990000    4
 229000000    3
 229010000    4
 229020000    4
 229030000    3
 229040000    3
 229050000    2
 229060000    3
 229070000    3
 229080000    3
 229090000    3
 229100000    2
 229110000    9
 229120000    5
 229130000    4
 229140000    4
 229150000    4
 229160000    4
 229170000    6
 229180000    5
 229190000    9
 229200000    2
 229210000    2
 229220000    2
 229230000    3
 229240000    2
 229250000    2
 229260000    4
 229270000    3
 229280000    7
 229290000    4
 229300000    3
 229310000    3
 229320000    2
 229330000    4
 229340000    3
 229350000    3
 229360000    2
 229370000    2
 229380000    4
 229390000    3
 229400000    3
 229410000    4
 229420000    3
 229430000    2
 229440000    4
 229450000    4
 229460000    6
 229470000    8
 229480000    4
 229490000    5
 229500000    7
 229510000    3
 229520000    3
 229530000    4
 229540000    5
 229550000    3
 229560000    3
 229570000    2
 229580000    6
 229590000    4
 229600000    6
 229610000    2
 229620000    3
 229630000    3
 229640000    4
 229650000    5
 229660000    3
 229670000    3
 229680000    2
 229690000    3
 229700000    4
 229710000    4
 229720000    3
 229730000    4
 229740000    3
 229750000    4
 229760000    3
 229770000    6
 229780000    3
 229790000    7
 229800000    4
 229810000    6
 229820000   10
 229830000    2
 229840000    3
 229850000    3
 229860000    6
 229870000    6
 229880000    3
 229890000    2
 229900000    3
 229910000    3
 229920000    8
 229930000    3
 229940000    6
 229950000    6
 229960000    4
 229970000    2
 229980000    4
 229990000    3
 230000000    4
 230010000    2
 230020000    3
 230030000    3
 230040000    3
 230050000    3
 230060000    3
 230070000    3
 230080000    2
 230090000    5
 230100000    3
 230110000    4
 230120000    3
 230130000    3
 230140000    5
 230150000    3
 230160000    3
 230170000    4
 230180000    2
 230190000    3
 230200000    3
 230210000    3
 230220000    4
 230230000    3
 230240000    2
 230250000    3
 230260000    3
 230270000    4
 230280000    3
 230290000    7
 230300000    4
 230310000    4
 230320000    3
 230330000    5
 230340000    3
 230350000    5
 230360000    4
 230370000    2
 230380000    4
 230390000    2
 230400000    3
 230410000    3
 230420000    5
 230430000    8
 230440000    6
 230450000    3
 230460000    4
 230470000    4
 230480000    3
 230490000    5
 230500000    3
 230510000    4
 230520000    4
 230530000    3
 230540000    4
 230550000    4
 230560000    4
 230570000    3
 230580000    3
 230590000    2
 230600000    3
 230610000    3
 230620000    3
 230630000    2
 230640000    4
 230650000    3
 230660000    3
 230670000    2
 230680000    4
 230690000    3
 230700000    3
 230710000    3
 230720000    3
 230730000    3
 230740000    5
 230750000    3
 230760000    5
 230770000    3
 230780000    3
 230790000    3
 230800000    4
 230810000    3
 230820000    3
 230830000    3
 230840000    4
 230850000    3
 230860000    3
 230870000    4
 230880000    3
 230890000    4
 230900000    5
 230910000    4
 230920000    3
 230930000    2
 230940000    3
 230950000    3
 230960000    3
 230970000    2
 230980000    3
 230990000    4
 231000000    4
 231010000    3
 231020000    2
 231030000    3
 231040000    4
 231050000    3
 231060000    5
 231070000    3
 231080000    3
 231090000    3
 231100000    4
 231110000    5
 231120000    3
 231130000    2
 231140000    3
 231150000    3
 231160000    5
 231170000    3
 231180000    3
 231190000    8
 231200000    3
 231210000    4
 231220000    4
 231230000    5
 231240000    3
 231250000    9
 231260000    3
 231270000    3
 231280000    4
 231290000    6
 231300000    3
 231310000    3
 231320000    6
 231330000   11
 231340000   11
 231350000    3
 231360000    4
 231370000    3
 231380000    3
 231390000    4
 231400000    3
 231410000    3
 231420000    2
 231430000    3
 231440000    3
 231450000    3
 231460000    3
 231470000    3
 231480000    2
 231490000    2
 231500000    3
 231510000    3
 231520000    3
 231530000    3
 231540000    7
 231550000    3
 231560000    4
 231570000    5
 231580000    2
 231590000    5
 231600000    5
 231610000    3
 231620000    4
 231630000    3
 231640000    3
 231650000    4
 231660000    4
 231670000    3
 231680000    3
 231690000    3
 231700000    3
 231710000    3
 231720000    2
 231730000    4
 231740000    5
 231750000    3
 231760000    3
 231770000    2
 231780000    5
 231790000    3
 231800000    4
 231810000    4
 231820000    2
 231830000    6
 231840000    3
 231850000    3
 231860000    3
 231870000    3
 231880000    3
 231890000    3
 231900000    3
 231910000    3
 231920000    5
 231930000    2
 231940000    3
 231950000    3
 231960000    4
 231970000    4
 231980000   11
 231990000    4
 232000000    3
 232010000    5
 232020000    8
 232030000    3
 232040000    3
 232050000    8
 232060000    4
 232070000    4
 232080000    3
 232090000    3
 232100000    3
 232110000    4
 232120000    3
 232130000    3
 232140000    3
 232150000    3
 232160000    3
 232170000    4
 232180000    3
 232190000    3
 232200000    3
 232210000    3
 232220000    2
 232230000    3
 232240000    3
 232250000    3
 232260000    3
 232270000    3
 232280000    3
 232290000    4
 232300000    3
 232310000    3
 232320000    4
 232330000    2
 232340000    3
 232350000    6
 232360000    3
 232370000    2
 232380000    3
 232390000    3
 232400000    4
 232410000    2
 232420000    3
 232430000    6
 232440000    3
 232450000    4
 232460000    4
 232470000    3
 232480000    3
 232490000    2
 232500000    3
 232510000    7
 232520000    8
 232530000   13
 232540000    3
 232550000    2
 232560000    3
 232570000    3
 232580000    2
 232590000    2
 232600000    3
 232610000    6
 232620000    3
 232630000    3
 232640000    5
 232650000    3
 232660000    4
 232670000    3
 232680000    3
 232690000    3
 232700000    3
 232710000    5
 232720000    7
 232730000    2
 232740000   13
 232750000    4
 232760000    2
 232770000    3
 232780000    2
 232790000    2
 232800000    3
 232810000    4
 232820000    3
 232830000    7
 232840000    2
 232850000    2
 232860000    3
 232870000    3
 232880000    5
 232890000    3
 232900000    2
 232910000    3
 232920000    4
 232930000    3
 232940000    8
 232950000    3
 232960000    5
 232970000    3
 232980000    2
 232990000    6
 233000000    2
 233010000    3
 233020000    4
 233030000    3
 233040000    3
 233050000    4
 233060000    3
 233070000    3
 233080000    3
 233090000    2
 233100000    6
 233110000    4
 233120000    4
 233130000    6
 233140000    4
 233150000    3
 233160000    3
 233170000    4
 233180000    3
 233190000    3
 233200000    3
 233210000    2
 233220000    3
 233230000    4
 233240000    2
 233250000    2
 233260000    4
 233270000    3
 233280000    3
 233290000    3
 233300000    4
 233310000    3
 233320000    3
 233330000    3
 233340000    2
 233350000    6
 233360000    4
 233370000    3
 233380000    3
 233390000    4
 233400000    3
 233410000    3
 233420000    3
 233430000    2
 233440000    4
 233450000    2
 233460000    2
 233470000    3
 233480000    2
 233490000    3
 233500000    6
 233510000    3
 233520000    5
 233530000    4
 233540000    5
 233550000    3
 233560000    4
 233570000    2
 233580000    2
 233590000    3
 233600000    5
 233610000    5
 233620000    3
 233630000    3
 233640000    3
 233650000    3
 233660000    4
 233670000    4
 233680000    4
 233690000    3
 233700000    2
 233710000    2
 233720000    3
 233730000    3
 233740000    3
 233750000    3
 233760000    4
 233770000    3
 233780000    2
 233790000    3
 233800000    3
 233810000    4
 233820000    3
 233830000    4
 233840000    3
 233850000    3
 233860000    3
 233870000    2
 233880000    3
 233890000    3
 233900000    5
 233910000    5
 233920000    5
 233930000    3
 233940000    3
 233950000    4
 233960000    5
 233970000    3
 233980000    3
 233990000    2
 234000000    3
 234010000    6
 234020000    3
 234030000    2
 234040000    3
 234050000    5
 234060000    3
 234070000    3
 234080000    2
 234090000    3
 234100000    3
 234110000    3
 234120000    6
 234130000    3
 234140000    3
 234150000    3
 234160000    3
 234170000    3
 234180000    5
 234190000    3
 234200000    4
 234210000    3
 234220000    3
 234230000    5
 234240000    3
 234250000    3
 234260000    3
 234270000    4
 234280000    3
 234290000    3
 234300000    2
 234310000    3
 234320000    3
 234330000    6
 234340000    2
 234350000    5
 234360000    7
 234370000    5
 234380000    3
 234390000    4
 234400000    3
 234410000    2
 234420000    5
 234430000    8
 234440000    2
 234450000    2
 234460000    3
 234470000    3
 234480000    4
 234490000    3
 234500000    2
 234510000    4
 234520000    3
 234530000    4
 234540000    5
 234550000    2
 234560000    4
 234570000    7
 234580000    3
 234590000    4
 234600000    3
 234610000    3
 234620000    3
 234630000    4
 234640000   11
 234650000    8
 234660000    3
 234670000    5
 234680000    4
 234690000    2
 234700000    5
 234710000    4
 234720000    6
 234730000    3
 234740000    2
 234750000    6
 234760000    7
 234770000    5
 234780000    4
 234790000    3
 234800000    4
 234810000    4
 234820000    9
 234830000   10
 234840000    7
 234850000    3
 234860000    3
 234870000    4
 234880000    3
 234890000    4
 234900000    2
 234910000    2
 234920000    3
 234930000    5
 234940000    4
 234950000    4
 234960000    4
 234970000    3
 234980000    2
 234990000    3
 235000000    6
 235010000    3
 235020000    4
 235030000    7
 235040000   10
 235050000    4
 235060000    4
 235070000    3
 235080000    3
 235090000    3
 235100000    4
 235110000    3
 235120000    2
 235130000    2
 235140000    3
 235150000    3
 235160000    4
 235170000    3
 235180000    3
 235190000    3
 235200000    4
 235210000    3
 235220000    4
 235230000    3
 235240000    3
 235250000    3
 235260000    4
 235270000    3
 235280000    3
 235290000    3
 235300000    4
 235310000    4
 235320000    5
 235330000    3
 235340000    2
 235350000    3
 235360000    4
 235370000    3
 235380000    4
 235390000    3
 235400000    3
 235410000    2
 235420000    3
 235430000    2
 235440000    4
 235450000    4
 235460000    3
 235470000    2
 235480000    2
 235490000    3
 235500000    4
 235510000    4
 235520000    2
 235530000    4
 235540000    3
 235550000    2
 235560000    3
 235570000    3
 235580000    4
 235590000    3
 235600000    3
 235610000    3
 235620000    3
 235630000    4
 235640000    3
 235650000    3
 235660000    3
 235670000    3
 235680000    3
 235690000    2
 235700000    3
 235710000    3
 235720000    3
 235730000    3
 235740000    3
 235750000    3
 235760000    3
 235770000    3
 235780000    4
 235790000    3
 235800000    3
 235810000    4
 235820000    2
 235830000    3
 235840000    3
 235850000    3
 235860000    2
 235870000    4
 235880000    4
 235890000    4
 235900000    4
 235910000    3
 235920000    2
 235930000    2
 235940000    5
 235950000   10
 235960000    5
 235970000    3
 235980000    3
 235990000    4
 236000000    4
 236010000    3
 236020000    3
 236030000    4
 236040000    4
 236050000    9
 236060000    4
 236070000   10
 236080000   10
 236090000    4
 236100000    4
 236110000    4
 236120000    6
 236130000    3
 236140000    3
 236150000    3
 236160000    4
 236170000    3
 236180000    4
 236190000    4
 236200000    5
 236210000    4
 236220000    3
 236230000    4
 236240000    2
 236250000    3
 236260000    2
 236270000    3
 236280000    3
 236290000    3
 236300000    3
 236310000    2
 236320000    4
 236330000    4
 236340000    4
 236350000    4
 236360000    3
 236370000    3
 236380000    3
 236390000    6
 236400000    4
 236410000    3
 236420000    3
 236430000    3
 236440000    3
 236450000    3
 236460000    3
 236470000    4
 236480000    6
 236490000    3
 236500000    3
 236510000    2
 236520000    3
 236530000    4
 236540000    3
 236550000    3
 236560000    3
 236570000    3
 236580000    3
 236590000    2
 236600000    2
 236610000    3
 236620000    4
 236630000    5
 236640000    5
 236650000    6
 236660000    3
 236670000    4
 236680000    4
 236690000    3
 236700000    4
 236710000    3
 236720000    5
 236730000    3
 236740000    4
 236750000    3
 236760000    3
 236770000    2
 236780000    4
 236790000    3
 236800000    3
 236810000    2
 236820000    4
 236830000    3
 236840000    3
 236850000    4
 236860000    3
 236870000    3
 236880000    2
 236890000    3
 236900000    3
 236910000    3
 236920000    3
 236930000    3
 236940000    2
 236950000    4
 236960000    5
 236970000    2
 236980000    5
 236990000    3
 237000000    3
 237010000    4
 237020000    6
 237030000    3
 237040000    3
 237050000    3
 237060000    3
 237070000    5
 237080000    2
 237090000    4
 237100000    3
 237110000    4
 237120000    3
 237130000    3
 237140000    4
 237150000    3
 237160000    5
 237170000    3
 237180000    3
 237190000    3
 237200000    5
 237210000    2
 237220000    4
 237230000    9
 237240000    4
 237250000    4
 237260000    3
 237270000    6
 237280000    5
 237290000    3
 237300000    3
 237310000    4
 237320000    5
 237330000    8
 237340000    4
 237350000    3
 237360000    7
 237370000    3
 237380000    4
 237390000    3
 237400000    2
 237410000    4
 237420000    3
 237430000    6
 237440000    3
 237450000    4
 237460000    3
 237470000    3
 237480000    3
 237490000    4
 237500000    4
 237510000    3
 237520000    2
 237530000    3
 237540000    3
 237550000    2
 237560000    3
 237570000    3
 237580000    2
 237590000    4
 237600000    3
 237610000    3
 237620000    3
 237630000    3
 237640000    3
 237650000    3
 237660000   12
 237670000    3
 237680000    3
 237690000    3
 237700000    3
 237710000    3
 237720000    4
 237730000    3
 237740000    3
 237750000    3
 237760000    3
 237770000    3
 237780000    5
 237790000    4
 237800000    3
 237810000    2
 237820000    2
 237830000    3
 237840000    3
 237850000    2
 237860000    4
 237870000    3
 237880000    3
 237890000    4
 237900000    7
 237910000    4
 237920000    3
 237930000    3
 237940000    2
 237950000    4
 237960000    2
 237970000    4
 237980000    3
 237990000    5
 238000000    5
 238010000    4
 238020000    3
 238030000    6
 238040000    3
 238050000    2
 238060000    2
 238070000    4
 238080000    4
 238090000    2
 238100000    5
 238110000    3
 238120000    3
 238130000    3
 238140000    3
 238150000    3
 238160000    3
 238170000    5
 238180000    2
 238190000    3
 238200000    2
 238210000    3
 238220000    2
 238230000    3
 238240000    3
 238250000    4
 238260000    2
 238270000    3
 238280000    2
 238290000    3
 238300000    4
 238310000    4
 238320000    3
 238330000    4
 238340000    3
 238350000    2
 238360000    2
 238370000    2
 238380000    2
 238390000    3
 238400000    3
 238410000    3
 238420000    3
 238430000    3
 238440000    3
 238450000    3
 238460000    4
 238470000    3
 238480000    5
 238490000    3
 238500000    3
 238510000    4
 238520000    7
 238530000    2
 238540000    3
 238550000    4
 238560000    4
 238570000    5
 238580000    6
 238590000    4
 238600000    3
 238610000    5
 238620000    3
 238630000    6
 238640000    4
 238650000    2
 238660000    3
 238670000    3
 238680000    4
 238690000    3
 238700000    5
 238710000    3
 238720000    3
 238730000    3
 238740000    3
 238750000    7
 238760000    3
 238770000    3
 238780000    3
 238790000    2
 238800000    2
 238810000    3
 238820000    3
 238830000    3
 238840000    4
 238850000    3
 238860000    2
 238870000    3
 238880000    2
 238890000    4
 238900000    3
 238910000    3
 238920000    5
 238930000    6
 238940000    3
 238950000    3
 238960000    3
 238970000    3
 238980000    2
 238990000    5
 239000000    3
 239010000    3
 239020000    4
 239030000    3
 239040000    3
 239050000    3
 239060000    3
 239070000    3
 239080000    4
 239090000    4
 239100000    3
 239110000    4
 239120000    3
 239130000    2
 239140000    3
 239150000    3
 239160000    3
 239170000    4
 239180000    3
 239190000    3
 239200000    2
 239210000    3
 239220000    4
 239230000    2
 239240000    4
 239250000    3
 239260000    3
 239270000    3
 239280000    4
 239290000    3
 239300000    5
 239310000    3
 239320000    3
 239330000    3
 239340000    5
 239350000    2
 239360000    6
 239370000    4
 239380000    6
 239390000    3
 239400000    5
 239410000    3
 239420000    9
 239430000    3
 239440000    5
 239450000    4
 239460000    3
 239470000    7
 239480000    3
 239490000    6
 239500000    5
 239510000    4
 239520000    3
 239530000    5
 239540000    3
 239550000    3
 239560000    5
 239570000    4
 239580000    5
 239590000    3
 239600000    5
 239610000    3
 239620000    3
 239630000    2
 239640000    5
 239650000    4
 239660000    3
 239670000    3
 239680000    3
 239690000    4
 239700000    4
 239710000    5
 239720000    3
 239730000    3
 239740000    6
 239750000    2
 239760000    6
 239770000    4
 239780000    3
 239790000    3
 239800000    3
 239810000    6
 239820000    4
 239830000    5
 239840000    3
 239850000    4
 239860000    7
 239870000    4
 239880000    5
 239890000    3
 239900000    6
 239910000    4
 239920000    9
 239930000    3
 239940000    3
 239950000    3
 239960000    5
 239970000    3
 239980000    5
 239990000    2
 240000000    3
 240010000    4
 240020000    3
 240030000    3
 240040000    3
 240050000    2
 240060000    2
 240070000    3
 240080000    5
 240090000    2
 240100000    3
 240110000    4
 240120000    5
 240130000    4
 240140000    3
 240150000    4
 240160000    4
 240170000    3
 240180000    2
 240190000    4
 240200000    3
 240210000    5
 240220000    4
 240230000    3
 240240000    3
 240250000    3
 240260000    3
 240270000    3
 240280000    2
 240290000    4
 240300000    2
 240310000    3
 240320000    2
 240330000    3
 240340000    4
 240350000    4
 240360000    5
 240370000    3
 240380000    7
 240390000    9
 240400000    5
 240410000    5
 240420000    3
 240430000    3
 240440000    6
 240450000    3
 240460000    4
 240470000    2
 240480000    5
 240490000    3
 240500000    4
 240510000    4
 240520000    2
 240530000    4
 240540000    3
 240550000    4
 240560000    3
 240570000    2
 240580000    3
 240590000    3
 240600000    2
 240610000    5
 240620000    4
 240630000    3
 240640000    5
 240650000    4
 240660000    3
 240670000    3
 240680000    5
 240690000    5
 240700000    4
 240710000    4
 240720000    3
 240730000    2
 240740000    3
 240750000    5
 240760000    2
 240770000    4
 240780000    9
 240790000    5
 240800000    3
 240810000    4
 240820000    4
 240830000    5
 240840000    2
 240850000    2
 240860000    3
 240870000    2
 240880000    4
 240890000    3
 240900000    5
 240910000    3
 240920000    4
 240930000    4
 240940000    3
 240950000    5
 240960000    3
 240970000    4
 240980000    4
 240990000    3
 241000000    2
 241010000    6
 241020000    4
 241030000    3
 241040000    9
 241050000    4
 241060000    5
 241070000    5
 241080000    2
 241090000    3
 241100000    3
 241110000    4
 241120000    5
 241130000    4
 241140000    8
 241150000    2
 241160000    3
 241170000    2
 241180000    7
 241190000    2
 241200000    3
 241210000    4
 241220000    7
 241230000    3
 241240000    3
 241250000    3
 241260000    3
 241270000    2
 241280000    4
 241290000    3
 241300000    8
 241310000    4
 241320000    2
 241330000    3
 241340000    3
 241350000    5
 241360000    3
 241370000    3
 241380000    4
 241390000    3
 241400000    2
 241410000    5
 241420000    3
 241430000    4
 241440000    3
 241450000    3
 241460000    2
 241470000    3
 241480000    6
 241490000    4
 241500000    4
 241510000    4
 241520000    3
 241530000    6
 241540000    2
 241550000    3
 241560000    3
 241570000    4
 241580000    3
 241590000    4
 241600000    3
 241610000    3
 241620000    3
 241630000    2
 241640000    4
 241650000    2
 241660000    3
 241670000    3
 241680000    3
 241690000    3
 241700000    4
 241710000    4
 241720000    3
 241730000    3
 241740000    2
 241750000    3
 241760000    4
 241770000    2
 241780000    3
 241790000    3
 241800000    4
 241810000    4
 241820000    9
 241830000    8
 241840000    4
 241850000   12
 241860000    9
 241870000    4
 241880000    5
 241890000    8
 241900000    6
 241910000    5
 241920000    3
 241930000    5
 241940000    3
 241950000    3
 241960000    3
 241970000    2
 241980000    3
 241990000    2
 242000000    3
 242010000    2
 242020000    3
 242030000    3
 242040000    3
 242050000    2
 242060000    3
 242070000    3
 242080000    3
 242090000    3
 242100000    4
 242110000    3
 242120000    3
 242130000    3
 242140000    3
 242150000    3
 242160000    4
 242170000    5
 242180000    6
 242190000    3
 242200000    3
 242210000    3
 242220000    3
 242230000    3
 242240000    3
 242250000    3
 242260000    3
 242270000    3
 242280000    3
 242290000    3
 242300000    3
 242310000    3
 242320000    4
 242330000    3
 242340000    5
 242350000    5
 242360000    4
 242370000    5
 242380000    4
 242390000    2
 242400000    3
 242410000    2
 242420000    3
 242430000    2
 242440000    3
 242450000    5
 242460000    3
 242470000    3
 242480000    5
 242490000    5
 242500000    4
 242510000   13
 242520000    6
 242530000    4
 242540000    4
 242550000    3
 242560000    3
 242570000    3
 242580000    3
 242590000    3
 242600000    4
 242610000    3
 242620000    3
 242630000    3
 242640000    3
 242650000    3
 242660000    3
 242670000    2
 242680000    3
 242690000    3
 242700000    3
 242710000    4
 242720000    3
 242730000    4
 242740000    4
 242750000    4
 242760000    4
 242770000    2
 242780000    3
 242790000    5
 242800000    3
 242810000    3
 242820000    6
 242830000    3
 242840000    3
 242850000    3
 242860000    3
 242870000    2
 242880000    3
 242890000    3
 242900000    3
 242910000    3
 242920000    3
 242930000    2
 242940000    4
 242950000    3
 242960000    6
 242970000    3
 242980000    4
 242990000    4
 243000000    3
 243010000    3
 243020000    4
 243030000    3
 243040000    3
 243050000    4
 243060000    3
 243070000    3
 243080000    3
 243090000    6
 243100000    3
 243110000    3
 243120000    3
 243130000    4
 243140000    2
 243150000    6
 243160000    2
 243170000    3
 243180000    2
 243190000    3
 243200000    5
 243210000    3
 243220000    4
 243230000    9
 243240000    9
 243250000    2
 243260000    4
 243270000    5
 243280000    3
 243290000    3
 243300000    3
 243310000    3
 243320000    4
 243330000    3
 243340000    3
 243350000    3
 243360000    3
 243370000    3
 243380000    4
 243390000    2
 243400000    3
 243410000    4
 243420000    6
 243430000    4
 243440000    3
 243450000    3
 243460000    8
 243470000    3
 243480000    3
 243490000    3
 243500000    3
 243510000    3
 243520000    4
 243530000    3
 243540000    3
 243550000    2
 243560000    3
 243570000    3
 243580000    5
 243590000    4
 243600000    3
 243610000    2
 243620000    3
 243630000    3
 243640000    4
 243650000    3
 243660000    2
 243670000    5
 243680000    3
 243690000    5
 243700000    4
 243710000    3
 243720000    3
 243730000    3
 243740000    2
 243750000    3
 243760000    6
 243770000    7
 243780000    4
 243790000    3
 243800000    3
 243810000    3
 243820000    3
 243830000    2
 243840000    3
 243850000    4
 243860000    3
 243870000    2
 243880000    3
 243890000    3
 243900000    4
 243910000    4
 243920000    2
 243930000    4
 243940000    3
 243950000    2
 243960000    3
 243970000    3
 243980000    4
 243990000    3
 244000000    3
 244010000    3
 244020000    3
 244030000    4
 244040000    3
 244050000    4
 244060000    3
 244070000    3
 244080000    3
 244090000    6
 244100000    3
 244110000    4
 244120000    5
 244130000    4
 244140000    4
 244150000    2
 244160000    3
 244170000    5
 244180000    3
 244190000    3
 244200000    2
 244210000    4
 244220000    3
 244230000    3
 244240000    3
 244250000    3
 244260000    3
 244270000    3
 244280000    2
 244290000    3
 244300000    3
 244310000    4
 244320000    5
 244330000    4
 244340000    4
 244350000    4
 244360000    4
 244370000    6
 244380000    3
 244390000    4
 244400000    3
 244410000    4
 244420000    2
 244430000    3
 244440000    3
 244450000    3
 244460000    3
 244470000    2
 244480000    3
 244490000    2
 244500000    4
 244510000    4
 244520000    3
 244530000    3
 244540000    3
 244550000    4
 244560000    3
 244570000    4
 244580000    3
 244590000    4
 244600000    4
 244610000    3
 244620000    3
 244630000    3
 244640000    3
 244650000    3
 244660000    3
 244670000    2
 244680000    3
 244690000    3
 244700000    3
 244710000    3
 244720000    4
 244730000    7
 244740000    3
 244750000    6
 244760000    5
 244770000    4
 244780000    3
 244790000    6
 244800000    2
 244810000    3
 244820000    4
 244830000    2
 244840000    3
 244850000    3
 244860000    5
 244870000    3
 244880000    3
 244890000    3
 244900000    3
 244910000    5
 244920000    7
 244930000    8
 244940000    2
 244950000    3
 244960000    3
 244970000    3
 244980000    3
 244990000    4
 245000000    2
 245010000    3
 245020000    4
 245030000    4
 245040000    4
 245050000    4
 245060000    4
 245070000    3
 245080000    3
 245090000    2
 245100000    5
 245110000    3
 245120000    4
 245130000    4
 245140000    4
 245150000    4
 245160000    5
 245170000    3
 245180000    6
 245190000    2
 245200000    3
 245210000    4
 245220000    5
 245230000    3
 245240000    4
 245250000    4
 245260000    5
 245270000    7
 245280000    2
 245290000    3
 245300000    2
 245310000    6
 245320000    3
 245330000    3
 245340000    3
 245350000    3
 245360000    2
 245370000    3
 245380000    6
 245390000    4
 245400000    3
 245410000    3
 245420000    3
 245430000    2
 245440000    4
 245450000    3
 245460000    8
 245470000    3
 245480000    4
 245490000    3
 245500000    5
 245510000    4
 245520000    6
 245530000    5
 245540000    4
 245550000    4
 245560000    4
 245570000    7
 245580000    3
 245590000    3
 245600000    5
 245610000    9
 245620000    4
 245630000    3
 245640000    3
 245650000    3
 245660000    2
 245670000    3
 245680000    3
 245690000    3
 245700000    8
 245710000    3
 245720000    3
 245730000    3
 245740000    3
 245750000    3
 245760000    5
 245770000    3
 245780000    3
 245790000    4
 245800000    5
 245810000    5
 245820000    5
 245830000   10
 245840000    3
 245850000    5
 245860000    3
 245870000    5
 245880000    6
 245890000    4
 245900000    4
 245910000    3
 245920000    3
 245930000    4
 245940000    3
 245950000    3
 245960000    7
 245970000    3
 245980000    3
 245990000    5
 246000000    3
 246010000    3
 246020000    3
 246030000    4
 246040000    8
 246050000    4
 246060000    4
 246070000    3
 246080000    5
 246090000    3
 246100000    3
 246110000    4
 246120000    3
 246130000    2
 246140000    4
 246150000    4
 246160000    3
 246170000    3
 246180000    4
 246190000    2
 246200000    3
 246210000    3
 246220000    3
 246230000    3
 246240000    7
 246250000    4
 246260000    3
 246270000    9
 246280000    3
 246290000    3
 246300000    3
 246310000    5
 246320000    3
 246330000    2
 246340000    4
 246350000    3
 246360000    3
 246370000    5
 246380000    4
 246390000    4
 246400000    3
 246410000    2
 246420000    9
 246430000    7
 246440000    9
 246450000    5
 246460000   10
 246470000    5
 246480000    2
 246490000    6
 246500000    2
 246510000    3
 246520000    5
 246530000    6
 246540000    2
 246550000    6
 246560000    3
 246570000    3
 246580000    4
 246590000    2
 246600000    3
 246610000    3
 246620000    4
 246630000    2
 246640000    4
 246650000    3
 246660000    2
 246670000    3
 246680000    4
 246690000    5
 246700000    3
 246710000    4
 246720000    3
 246730000    3
 246740000    3
 246750000    3
 246760000    3
 246770000    3
 246780000    4
 246790000    3
 246800000    5
 246810000    3
 246820000    4
 246830000    3
 246840000    5
 246850000    4
 246860000    3
 246870000    3
 246880000    3
 246890000    3
 246900000    4
 246910000    3
 246920000    3
 246930000    3
 246940000    3
 246950000    4
 246960000    6
 246970000    3
 246980000    3
 246990000    3
 247000000    3
 247010000    2
 247020000    4
 247030000    3
 247040000    3
 247050000    3
 247060000    3
 247070000    4
 247080000    2
 247090000    3
 247100000    3
 247110000    4
 247120000    5
 247130000    3
 247140000    9
 247150000    4
 247160000    5
 247170000    3
 247180000    3
 247190000    5
 247200000    3
 247210000    6
 247220000    3
 247230000    4
 247240000    4
 247250000    2
 247260000    3
 247270000    4
 247280000    3
 247290000    6
 247300000    3
 247310000    8
 247320000    2
 247330000    3
 247340000    3
 247350000    3
 247360000    4
 247370000    3
 247380000    5
 247390000    4
 247400000    3
 247410000    3
 247420000    5
 247430000    4
 247440000    3
 247450000    3
 247460000    2
 247470000    3
 247480000    3
 247490000    3
 247500000    4
 247510000    3
 247520000    5
 247530000    4
 247540000    3
 247550000   12
 247560000    8
 247570000    6
 247580000    3
 247590000    2
 247600000    3
 247610000    4
 247620000    8
 247630000    9
 247640000    3
 247650000    7
 247660000    4
 247670000    2
 247680000    3
 247690000    2
 247700000    4
 247710000    4
 247720000    4
 247730000    4
 247740000    3
 247750000    3
 247760000    3
 247770000    4
 247780000    3
 247790000    3
 247800000    3
 247810000   10
 247820000    6
 247830000    3
 247840000    3
 247850000    2
 247860000    3
 247870000    3
 247880000    5
 247890000    4
 247900000    4
 247910000    4
 247920000    3
 247930000    5
 247940000    4
 247950000    7
 247960000    3
 247970000    3
 247980000    4
 247990000    3
 248000000    5
 248010000    3
 248020000    2
 248030000    3
 248040000    2
 248050000    3
 248060000    3
 248070000    3
 248080000    3
 248090000    4
 248100000    3
 248110000    3
 248120000    3
 248130000    3
 248140000    3
 248150000    4
 248160000    2
 248170000    3
 248180000    3
 248190000    4
 248200000    3
 248210000    2
 248220000    4
 248230000    3
 248240000    3
 248250000    2
 248260000    2
 248270000    2
 248280000    3
 248290000    4
 248300000    4
 248310000    3
 248320000    2
 248330000    4
 248340000    4
 248350000    4
 248360000    3
 248370000    5
 248380000    3
 248390000    2
 248400000    4
 248410000    3
 248420000    3
 248430000    5
 248440000    2
 248450000    5
 248460000    4
 248470000    3
 248480000    4
 248490000    2
 248500000    3
 248510000    3
 248520000    3
 248530000    3
 248540000    3
 248550000    3
 248560000    2
 248570000    4
 248580000    7
 248590000    8
 248600000    5
 248610000    3
 248620000    3
 248630000    3
 248640000    3
 248650000    7
 248660000    3
 248670000    3
 248680000    5
 248690000    5
 248700000    5
 248710000    4
 248720000    6
 248730000    3
 248740000    4
 248750000    4
 248760000    3
 248770000    3
 248780000    4
 248790000    4
 248800000    4
 248810000    2
 248820000    3
 248830000    4
 248840000    3
 248850000    5
 248860000    3
 248870000    3
 248880000    9
 248890000    6
 248900000    5
 248910000    4
 248920000    3
 248930000    3
 248940000    2
 248950000    3
 248960000    3
 248970000    3
 248980000    3
 248990000    2
 249000000    4
 249010000    2
 249020000    4
 249030000    2
 249040000    3
 249050000    3
 249060000    3
 249070000    6
 249080000    2
 249090000    3
 249100000    3
 249110000    3
 249120000    5
 249130000    5
 249140000    4
 249150000    3
 249160000    3
 249170000    2
 249180000    2
 249190000    3
 249200000    5
 249210000    3
 249220000    4
 249230000    3
 249240000    4
 249250000    4
 249260000    4
 249270000    4
 249280000    5
 249290000    3
 249300000    3
 249310000    5
 249320000    8
 249330000    7
 249340000    7
 249350000    3
 249360000    3
 249370000    3
 249380000    4
 249390000    2
 249400000    2
 249410000    4
 249420000    3
 249430000    5
 249440000    5
 249450000    6
 249460000    8
 249470000    3
 249480000    3
 249490000    7
 249500000    3
 249510000    2
 249520000    2
 249530000    3
 249540000    5
 249550000    4
 249560000    3
 249570000    2
 249580000    4
 249590000    3
 249600000    4
 249610000    2
 249620000    6
 249630000    3
 249640000    3
 249650000    4
 249660000    4
 249670000    4
 249680000    8
 249690000    5
 249700000    3
 249710000    5
 249720000    3
 249730000    5
 249740000    2
 249750000    3
 249760000    2
 249770000    6
 249780000    2
 249790000    3
[truncated: 464,353 more chars]
