# Supplementary material for: Directional translocation resistance of Zika xrRNA
Source: Nat Commun. 2020 Jul 27;11:3749. doi: 10.1038/s41467-020-17508-7 (PMC7385498; doi:10.1038/s41467-020-17508-7)
Supplement: Supplementary file 4 — Source Data [file 41467_2020_17508_MOESM4_ESM.zip › Source_Data_Figures/Fig2B/3'translocation-rate_r0-T300K/r_8_translocated_portion.dat]

# Trajectory file ../../zika_rna/03_translocation_by_force_ramping/TP_END2/rate1x/t95/r_8/dump_t95_Rramped.lammpstrj
# time  length_translocated_portion
         0    2
     10000    3
     20000    3
     30000    3
     40000    3
     50000    2
     60000    5
     70000    4
     80000    5
     90000    3
    100000    4
    110000    3
    120000    3
    130000    2
    140000    3
    150000    3
    160000    4
    170000    3
    180000    3
    190000    3
    200000    4
    210000    3
    220000    5
    230000    3
    240000    3
    250000    3
    260000    5
    270000    2
    280000    3
    290000    3
    300000    2
    310000    3
    320000    4
    330000    3
    340000    3
    350000    4
    360000    3
    370000    4
    380000    5
    390000    3
    400000    4
    410000    5
    420000    4
    430000    6
    440000    2
    450000    3
    460000    4
    470000    3
    480000    2
    490000    3
    500000    4
    510000    4
    520000    2
    530000    4
    540000    4
    550000    4
    560000    3
    570000    3
    580000    2
    590000    3
    600000    4
    610000    3
    620000    3
    630000    3
    640000    3
    650000    3
    660000    3
    670000    3
    680000    3
    690000    3
    700000    3
    710000    3
    720000    3
    730000    3
    740000    3
    750000    3
    760000    3
    770000    4
    780000    3
    790000    3
    800000    3
    810000    3
    820000    3
    830000    3
    840000    3
    850000    2
    860000    3
    870000    3
    880000    3
    890000    4
    900000    2
    910000    4
    920000    4
    930000    2
    940000    2
    950000    3
    960000    4
    970000    3
    980000    4
    990000    3
   1000000    3
   1010000    3
   1020000    2
   1030000    5
   1040000    3
   1050000    2
   1060000    3
   1070000    3
   1080000    4
   1090000    3
   1100000    2
   1110000    4
   1120000    2
   1130000    3
   1140000    2
   1150000    2
   1160000    3
   1170000    2
   1180000    2
   1190000    2
   1200000    5
   1210000    5
   1220000    5
   1230000    3
   1240000    4
   1250000    2
   1260000    3
   1270000    3
   1280000    4
   1290000    3
   1300000    3
   1310000    3
   1320000    3
   1330000    2
   1340000    4
   1350000    3
   1360000    3
   1370000    3
   1380000    5
   1390000    2
   1400000    2
   1410000    3
   1420000    3
   1430000    3
   1440000    2
   1450000    4
   1460000    3
   1470000    4
   1480000    3
   1490000    3
   1500000    3
   1510000    3
   1520000    2
   1530000    3
   1540000    3
   1550000    3
   1560000    2
   1570000    3
   1580000    3
   1590000    2
   1600000    3
   1610000    3
   1620000    5
   1630000    2
   1640000    3
   1650000    3
   1660000    3
   1670000    3
   1680000    4
   1690000    3
   1700000    3
   1710000    3
   1720000    3
   1730000    2
   1740000    3
   1750000    3
   1760000    4
   1770000    3
   1780000    3
   1790000    3
   1800000    3
   1810000    2
   1820000    4
   1830000    3
   1840000    4
   1850000    3
   1860000    2
   1870000    3
   1880000    2
   1890000    4
   1900000    3
   1910000    4
   1920000    3
   1930000    2
   1940000    3
   1950000    4
   1960000    3
   1970000    2
   1980000    3
   1990000    3
   2000000    4
   2010000    3
   2020000    3
   2030000    3
   2040000    3
   2050000    4
   2060000    2
   2070000    3
   2080000    5
   2090000    3
   2100000    3
   2110000    3
   2120000    3
   2130000    4
   2140000    6
   2150000    2
   2160000    3
   2170000    3
   2180000    6
   2190000    5
   2200000    6
   2210000    3
   2220000    4
   2230000    2
   2240000    3
   2250000    3
   2260000    2
   2270000    2
   2280000    3
   2290000    2
   2300000    4
   2310000    4
   2320000    2
   2330000    6
   2340000    3
   2350000    3
   2360000    2
   2370000    6
   2380000    2
   2390000    3
   2400000    2
   2410000    3
   2420000    2
   2430000    5
   2440000    2
   2450000    4
   2460000    7
   2470000    7
   2480000    6
   2490000    3
   2500000    5
   2510000    3
   2520000    4
   2530000    3
   2540000    3
   2550000    3
   2560000    3
   2570000    3
   2580000    3
   2590000    2
   2600000    2
   2610000    3
   2620000    5
   2630000    2
   2640000    3
   2650000    3
   2660000    4
   2670000    3
   2680000    4
   2690000    5
   2700000    4
   2710000    3
   2720000    3
   2730000    3
   2740000    3
   2750000    3
   2760000    3
   2770000    3
   2780000    4
   2790000    4
   2800000    5
   2810000    3
   2820000    2
   2830000    3
   2840000    3
   2850000    3
   2860000    3
   2870000    3
   2880000    3
   2890000    7
   2900000    5
   2910000    4
   2920000    4
   2930000    3
   2940000    2
   2950000    3
   2960000    3
   2970000    3
   2980000    5
   2990000    3
   3000000    3
   3010000    3
   3020000    3
   3030000    6
   3040000    2
   3050000    6
   3060000    5
   3070000    4
   3080000    3
   3090000    3
   3100000    3
   3110000    7
   3120000    3
   3130000    4
   3140000    4
   3150000    3
   3160000    4
   3170000    3
   3180000    4
   3190000    3
   3200000    4
   3210000    3
   3220000    3
   3230000    3
   3240000    3
   3250000    3
   3260000    3
   3270000    4
   3280000    3
   3290000    3
   3300000    3
   3310000    3
   3320000    7
   3330000    3
   3340000    3
   3350000    2
   3360000    5
   3370000    5
   3380000    4
   3390000    3
   3400000    6
   3410000    3
   3420000    4
   3430000    3
   3440000    4
   3450000    3
   3460000    3
   3470000    3
   3480000    2
   3490000    3
   3500000    4
   3510000    4
   3520000    8
   3530000    2
   3540000    4
   3550000    4
   3560000    3
   3570000    3
   3580000    3
   3590000    3
   3600000    4
   3610000    3
   3620000    3
   3630000    2
   3640000    5
   3650000    2
   3660000    5
   3670000    4
   3680000    4
   3690000    3
   3700000    3
   3710000    2
   3720000    3
   3730000    3
   3740000    3
   3750000    3
   3760000    3
   3770000    2
   3780000    3
   3790000    5
   3800000    3
   3810000    3
   3820000    2
   3830000    3
   3840000    3
   3850000    3
   3860000    3
   3870000    3
   3880000    3
   3890000    3
   3900000    2
   3910000    3
   3920000    4
   3930000    2
   3940000    8
   3950000    3
   3960000    6
   3970000    3
   3980000    3
   3990000    4
   4000000    3
   4010000    2
   4020000    3
   4030000    4
   4040000    5
   4050000    4
   4060000    3
   4070000    5
   4080000    3
   4090000    3
   4100000    3
   4110000    3
   4120000    2
   4130000    3
   4140000    3
   4150000    3
   4160000    5
   4170000    2
   4180000    3
   4190000    3
   4200000    5
   4210000    2
   4220000    3
   4230000    3
   4240000    3
   4250000    3
   4260000    3
   4270000    4
   4280000    4
   4290000    2
   4300000    3
   4310000    3
   4320000    3
   4330000    3
   4340000    3
   4350000    3
   4360000    3
   4370000    3
   4380000    5
   4390000    4
   4400000    3
   4410000    2
   4420000    2
   4430000    2
   4440000    2
   4450000    2
   4460000    3
   4470000    2
   4480000    2
   4490000    5
   4500000    2
   4510000    2
   4520000    5
   4530000    3
   4540000    3
   4550000    3
   4560000    6
   4570000    5
   4580000    3
   4590000    3
   4600000    3
   4610000    3
   4620000    3
   4630000    3
   4640000    2
   4650000    3
   4660000    3
   4670000    5
   4680000    2
   4690000    4
   4700000    3
   4710000    7
   4720000    3
   4730000    4
   4740000    3
   4750000    2
   4760000    3
   4770000    2
   4780000    3
   4790000    2
   4800000    5
   4810000    3
   4820000    2
   4830000    3
   4840000    3
   4850000    5
   4860000    3
   4870000    5
   4880000    4
   4890000    3
   4900000    4
   4910000    3
   4920000    2
   4930000    3
   4940000    3
   4950000    4
   4960000    3
   4970000    4
   4980000    3
   4990000    2
   5000000    3
   5010000    3
   5020000    3
   5030000    5
   5040000    2
   5050000    3
   5060000    3
   5070000    3
   5080000    3
   5090000    3
   5100000    3
   5110000    5
   5120000    6
   5130000    4
   5140000    3
   5150000    2
   5160000    2
   5170000    3
   5180000    4
   5190000    2
   5200000    3
   5210000    3
   5220000    3
   5230000    4
   5240000    3
   5250000    4
   5260000    3
   5270000    4
   5280000    5
   5290000    2
   5300000    4
   5310000    3
   5320000    3
   5330000    3
   5340000    5
   5350000    2
   5360000    3
   5370000    2
   5380000    2
   5390000    2
   5400000    3
   5410000    4
   5420000    3
   5430000    3
   5440000    3
   5450000    5
   5460000    4
   5470000    3
   5480000    4
   5490000    3
   5500000    5
   5510000    3
   5520000    3
   5530000    4
   5540000    4
   5550000    3
   5560000    3
   5570000    4
   5580000    3
   5590000    3
   5600000    3
   5610000    3
   5620000    3
   5630000    3
   5640000    2
   5650000    4
   5660000    3
   5670000    3
   5680000    3
   5690000    3
   5700000    2
   5710000    3
   5720000    3
   5730000    3
   5740000    4
   5750000    3
   5760000    3
   5770000    5
   5780000    4
   5790000    4
   5800000    3
   5810000    3
   5820000    4
   5830000    3
   5840000    3
   5850000   11
   5860000    6
   5870000    4
   5880000    3
   5890000    2
   5900000    3
   5910000    3
   5920000    3
   5930000    3
   5940000    3
   5950000    2
   5960000    3
   5970000    4
   5980000    5
   5990000    3
   6000000    4
   6010000    3
   6020000    5
   6030000    3
   6040000    4
   6050000    2
   6060000    6
   6070000    3
   6080000    4
   6090000    3
   6100000    4
   6110000    3
   6120000    3
   6130000    5
   6140000    4
   6150000    4
   6160000    3
   6170000    4
   6180000    3
   6190000    3
   6200000    4
   6210000    3
   6220000    2
   6230000    3
   6240000    4
   6250000    3
   6260000    4
   6270000    3
   6280000    4
   6290000    2
   6300000    4
   6310000    4
   6320000    2
   6330000    5
   6340000    3
   6350000    4
   6360000    3
   6370000    6
   6380000    3
   6390000    3
   6400000    4
   6410000    5
   6420000    3
   6430000    3
   6440000    3
   6450000    3
   6460000    4
   6470000    6
   6480000    3
   6490000    4
   6500000    3
   6510000    5
   6520000    3
   6530000    3
   6540000    4
   6550000    6
   6560000    3
   6570000    2
   6580000    3
   6590000    5
   6600000    3
   6610000    3
   6620000    5
   6630000    3
   6640000    4
   6650000    4
   6660000    3
   6670000    2
   6680000    3
   6690000    2
   6700000    3
   6710000    3
   6720000    3
   6730000    4
   6740000    3
   6750000    4
   6760000    3
   6770000    3
   6780000    3
   6790000    3
   6800000    5
   6810000    3
   6820000    5
   6830000    4
   6840000    3
   6850000    2
   6860000    5
   6870000    3
   6880000    2
   6890000    5
   6900000    3
   6910000    2
   6920000    4
   6930000    3
   6940000    4
   6950000    2
   6960000    4
   6970000    4
   6980000    3
   6990000    4
   7000000    4
   7010000    4
   7020000    2
   7030000    2
   7040000    3
   7050000    2
   7060000    4
   7070000    3
   7080000    3
   7090000    3
   7100000    3
   7110000    3
   7120000    5
   7130000    3
   7140000    5
   7150000    2
   7160000    3
   7170000    4
   7180000    5
   7190000    4
   7200000    4
   7210000    2
   7220000    5
   7230000    3
   7240000    5
   7250000    2
   7260000    6
   7270000    4
   7280000    3
   7290000    3
   7300000    4
   7310000    4
   7320000    2
   7330000    2
   7340000    2
   7350000    3
   7360000    3
   7370000    2
   7380000    4
   7390000    4
   7400000    5
   7410000    3
   7420000    3
   7430000    2
   7440000    3
   7450000    4
   7460000    3
   7470000    3
   7480000    3
   7490000    4
   7500000    3
   7510000    3
   7520000    4
   7530000    3
   7540000    3
   7550000    2
   7560000    4
   7570000    3
   7580000    2
   7590000    3
   7600000    3
   7610000    5
   7620000    3
   7630000    3
   7640000    3
   7650000    4
   7660000    4
   7670000    5
   7680000    3
   7690000    4
   7700000    4
   7710000    4
   7720000    4
   7730000    4
   7740000    3
   7750000    3
   7760000    3
   7770000    2
   7780000    3
   7790000    3
   7800000    2
   7810000    3
   7820000    4
   7830000    4
   7840000    3
   7850000    2
   7860000    3
   7870000    3
   7880000    3
   7890000    4
   7900000    3
   7910000    4
   7920000    2
   7930000    3
   7940000    4
   7950000    2
   7960000    2
   7970000    3
   7980000    3
   7990000    3
   8000000    2
   8010000    2
   8020000    2
   8030000    4
   8040000    3
   8050000    3
   8060000    3
   8070000    2
   8080000    2
   8090000    2
   8100000    3
   8110000    3
   8120000    3
   8130000    2
   8140000    2
   8150000    3
   8160000    3
   8170000    2
   8180000    3
   8190000    3
   8200000    3
   8210000    3
   8220000    2
   8230000    3
   8240000    3
   8250000    2
   8260000    4
   8270000    3
   8280000    4
   8290000    3
   8300000    4
   8310000    4
   8320000    2
   8330000    2
   8340000    3
   8350000    3
   8360000    4
   8370000    4
   8380000    3
   8390000    7
   8400000    3
   8410000    3
   8420000    6
   8430000    3
   8440000    3
   8450000    4
   8460000    3
   8470000    3
   8480000    4
   8490000    3
   8500000    3
   8510000    3
   8520000    4
   8530000    2
   8540000    5
   8550000    6
   8560000    2
   8570000    4
   8580000    4
   8590000    9
   8600000    3
   8610000    7
   8620000    4
   8630000    6
   8640000    3
   8650000    2
   8660000    3
   8670000    2
   8680000    2
   8690000    4
   8700000    3
   8710000    2
   8720000    6
   8730000    3
   8740000    3
   8750000    3
   8760000    4
   8770000    3
   8780000    4
   8790000    3
   8800000    3
   8810000    3
   8820000    3
   8830000    5
   8840000    3
   8850000    2
   8860000    3
   8870000    3
   8880000    2
   8890000    3
   8900000    3
   8910000    5
   8920000    4
   8930000    4
   8940000    3
   8950000    3
   8960000    5
   8970000    3
   8980000    3
   8990000    3
   9000000    3
   9010000    7
   9020000    3
   9030000    2
   9040000    3
   9050000    3
   9060000    2
   9070000    2
   9080000    5
   9090000    3
   9100000    3
   9110000    3
   9120000    3
   9130000    3
   9140000    5
   9150000    3
   9160000    3
   9170000    4
   9180000    3
   9190000    5
   9200000    6
   9210000    3
   9220000    3
   9230000    2
   9240000    3
   9250000    2
   9260000    2
   9270000    2
   9280000    3
   9290000    3
   9300000    3
   9310000    2
   9320000    3
   9330000    2
   9340000    3
   9350000    3
   9360000    4
   9370000    3
   9380000    5
   9390000    3
   9400000    4
   9410000    3
   9420000    2
   9430000    3
   9440000    4
   9450000    2
   9460000    8
   9470000    2
   9480000    3
   9490000    3
   9500000    6
   9510000    3
   9520000    4
   9530000    3
   9540000    3
   9550000    3
   9560000    2
   9570000    3
   9580000    3
   9590000    4
   9600000    3
   9610000    6
   9620000    4
   9630000    4
   9640000    4
   9650000    3
   9660000    3
   9670000    2
   9680000    2
   9690000    3
   9700000    4
   9710000    3
   9720000    6
   9730000    4
   9740000    3
   9750000    2
   9760000    4
   9770000    3
   9780000    3
   9790000    3
   9800000    4
   9810000    3
   9820000    4
   9830000    5
   9840000    2
   9850000    3
   9860000    3
   9870000    3
   9880000    3
   9890000    3
   9900000    3
   9910000    3
   9920000    3
   9930000    3
   9940000    3
   9950000    3
   9960000    3
   9970000    3
   9980000    3
   9990000    3
  10000000    2
  10010000    3
  10020000    3
  10030000    3
  10040000    3
  10050000    3
  10060000    4
  10070000    5
  10080000    3
  10090000    6
  10100000    4
  10110000    3
  10120000    3
  10130000    3
  10140000    3
  10150000    4
  10160000    3
  10170000    3
  10180000    3
  10190000    3
  10200000    5
  10210000    5
  10220000    3
  10230000    3
  10240000    3
  10250000    3
  10260000    3
  10270000    3
  10280000    4
  10290000    4
  10300000    3
  10310000    3
  10320000    3
  10330000    3
  10340000    4
  10350000    4
  10360000    4
  10370000    3
  10380000    3
  10390000    3
  10400000    5
  10410000    3
  10420000    2
  10430000    4
  10440000    3
  10450000    2
  10460000   11
  10470000    3
  10480000    3
  10490000    3
  10500000    3
  10510000    4
  10520000    4
  10530000    4
  10540000    3
  10550000    3
  10560000    5
  10570000    4
  10580000    3
  10590000    3
  10600000    2
  10610000    3
  10620000    3
  10630000    2
  10640000    3
  10650000    3
  10660000    2
  10670000    3
  10680000    3
  10690000    3
  10700000    3
  10710000    2
  10720000    4
  10730000    7
  10740000    2
  10750000    2
  10760000    2
  10770000    2
  10780000    3
  10790000    3
  10800000    3
  10810000    3
  10820000    3
  10830000    2
  10840000    2
  10850000    4
  10860000    3
  10870000    3
  10880000    3
  10890000    5
  10900000    3
  10910000    4
  10920000    3
  10930000    3
  10940000    3
  10950000    3
  10960000    3
  10970000    3
  10980000    3
  10990000    4
  11000000    3
  11010000    3
  11020000    3
  11030000    3
  11040000    3
  11050000    3
  11060000    3
  11070000    3
  11080000    3
  11090000    4
  11100000    4
  11110000    6
  11120000    2
  11130000    3
  11140000    5
  11150000    3
  11160000    2
  11170000    3
  11180000    2
  11190000    3
  11200000    3
  11210000    4
  11220000    3
  11230000    4
  11240000    4
  11250000    3
  11260000    3
  11270000    3
  11280000    3
  11290000    5
  11300000    4
  11310000    4
  11320000    3
  11330000    3
  11340000    2
  11350000    3
  11360000    4
  11370000    3
  11380000    3
  11390000    2
  11400000    3
  11410000    4
  11420000    4
  11430000    4
  11440000    5
  11450000    2
  11460000    3
  11470000    4
  11480000    3
  11490000    3
  11500000    3
  11510000    4
  11520000    2
  11530000    3
  11540000    3
  11550000    2
  11560000    3
  11570000    3
  11580000    2
  11590000    2
  11600000    3
  11610000    3
  11620000    3
  11630000    5
  11640000    3
  11650000    3
  11660000    5
  11670000    6
  11680000    3
  11690000    2
  11700000    4
  11710000    3
  11720000    3
  11730000    3
  11740000    4
  11750000    3
  11760000    4
  11770000    3
  11780000    3
  11790000    3
  11800000    4
  11810000    3
  11820000    3
  11830000    3
  11840000    3
  11850000    3
  11860000    3
  11870000    3
  11880000    3
  11890000    4
  11900000    3
  11910000    3
  11920000    3
  11930000    4
  11940000    2
  11950000    3
  11960000    3
  11970000    3
  11980000    4
  11990000    3
  12000000    4
  12010000    4
  12020000    3
  12030000    2
  12040000    3
  12050000    2
  12060000    2
  12070000    3
  12080000    3
  12090000    3
  12100000    4
  12110000    4
  12120000    4
  12130000    3
  12140000    3
  12150000    2
  12160000    3
  12170000    3
  12180000    5
  12190000    3
  12200000    5
  12210000    3
  12220000    4
  12230000    5
  12240000    3
  12250000    2
  12260000    3
  12270000    3
  12280000    3
  12290000    3
  12300000    2
  12310000    4
  12320000    3
  12330000    3
  12340000    3
  12350000    4
  12360000    6
  12370000    3
  12380000    3
  12390000    4
  12400000    2
  12410000    3
  12420000    2
  12430000    3
  12440000    3
  12450000    3
  12460000    4
  12470000    6
  12480000    2
  12490000    4
  12500000    3
  12510000    2
  12520000    3
  12530000    3
  12540000    2
  12550000    3
  12560000    3
  12570000    3
  12580000    4
  12590000    2
  12600000    3
  12610000    4
  12620000    3
  12630000    3
  12640000    3
  12650000    3
  12660000    4
  12670000    3
  12680000    4
  12690000    2
  12700000    3
  12710000    2
  12720000    3
  12730000    4
  12740000    3
  12750000    3
  12760000    4
  12770000    2
  12780000    4
  12790000    3
  12800000    2
  12810000    3
  12820000    3
  12830000    4
  12840000    5
  12850000    4
  12860000    3
  12870000    4
  12880000    3
  12890000    3
  12900000    3
  12910000    3
  12920000    3
  12930000    3
  12940000    3
  12950000    3
  12960000    2
  12970000    3
  12980000    3
  12990000    3
  13000000    2
  13010000    3
  13020000    3
  13030000    3
  13040000    3
  13050000    4
  13060000    4
  13070000    6
  13080000    3
  13090000    3
  13100000    4
  13110000    3
  13120000    4
  13130000    4
  13140000    2
  13150000    3
  13160000    3
  13170000    4
  13180000    3
  13190000    3
  13200000    4
  13210000    3
  13220000    3
  13230000    2
  13240000    4
  13250000    3
  13260000    3
  13270000    3
  13280000    3
  13290000    3
  13300000    3
  13310000    2
  13320000    3
  13330000    2
  13340000    3
  13350000    4
  13360000    3
  13370000    3
  13380000    3
  13390000    3
  13400000    3
  13410000    4
  13420000    4
  13430000    3
  13440000    4
  13450000    2
  13460000    3
  13470000    3
  13480000    3
  13490000    4
  13500000    5
  13510000    2
  13520000    5
  13530000    3
  13540000    5
  13550000    3
  13560000    3
  13570000    3
  13580000    5
  13590000    4
  13600000    2
  13610000    3
  13620000    3
  13630000    4
  13640000    5
  13650000    3
  13660000    3
  13670000    3
  13680000    4
  13690000    3
  13700000    2
  13710000    3
  13720000    5
  13730000    2
  13740000    3
  13750000    4
  13760000    3
  13770000    5
  13780000    2
  13790000    3
  13800000    2
  13810000    2
  13820000    3
  13830000    2
  13840000    7
  13850000    3
  13860000    3
  13870000    4
  13880000    3
  13890000    4
  13900000    4
  13910000    3
  13920000    2
  13930000    2
  13940000    4
  13950000    3
  13960000    3
  13970000    3
  13980000    4
  13990000    2
  14000000    3
  14010000    3
  14020000    2
  14030000    5
  14040000    3
  14050000    4
  14060000    7
  14070000    3
  14080000    4
  14090000    2
  14100000    3
  14110000    5
  14120000    3
  14130000    3
  14140000    6
  14150000    4
  14160000    4
  14170000    5
  14180000    3
  14190000    4
  14200000    3
  14210000    2
  14220000    2
  14230000    2
  14240000    2
  14250000    3
  14260000    4
  14270000    5
  14280000    4
  14290000    4
  14300000    3
  14310000    5
  14320000    2
  14330000    4
  14340000    2
  14350000    4
  14360000    3
  14370000    4
  14380000    3
  14390000    3
  14400000    3
  14410000    8
  14420000    2
  14430000    3
  14440000    3
  14450000    3
  14460000    3
  14470000    3
  14480000    3
  14490000    2
  14500000    3
  14510000    3
  14520000    4
  14530000    3
  14540000    2
  14550000    2
  14560000    4
  14570000    3
  14580000    2
  14590000    3
  14600000    4
  14610000    3
  14620000    4
  14630000    3
  14640000    3
  14650000    3
  14660000    3
  14670000    2
  14680000    3
  14690000    4
  14700000    3
  14710000    3
  14720000    2
  14730000    3
  14740000    3
  14750000    4
  14760000    3
  14770000    3
  14780000    2
  14790000    3
  14800000    3
  14810000    4
  14820000    3
  14830000    3
  14840000    3
  14850000    2
  14860000    3
  14870000    3
  14880000    3
  14890000    3
  14900000    3
  14910000    3
  14920000    3
  14930000    3
  14940000    3
  14950000    3
  14960000    3
  14970000    4
  14980000    3
  14990000    3
  15000000    4
  15010000    4
  15020000    3
  15030000    3
  15040000    2
  15050000    3
  15060000    2
  15070000    3
  15080000    3
  15090000    5
  15100000    3
  15110000    3
  15120000    2
  15130000    3
  15140000    2
  15150000    9
  15160000    2
  15170000    2
  15180000    5
  15190000    4
  15200000    3
  15210000    2
  15220000    3
  15230000    3
  15240000    3
  15250000    4
  15260000    4
  15270000    3
  15280000    3
  15290000    2
  15300000    2
  15310000    2
  15320000    2
  15330000    2
  15340000    3
  15350000    4
  15360000    3
  15370000    3
  15380000    3
  15390000    3
  15400000    3
  15410000    6
  15420000    3
  15430000    3
  15440000    3
  15450000    4
  15460000    4
  15470000    3
  15480000    3
  15490000    3
  15500000    3
  15510000    3
  15520000    3
  15530000    3
  15540000    2
  15550000    3
  15560000    3
  15570000    2
  15580000    3
  15590000    3
  15600000    2
  15610000    3
  15620000    4
  15630000    3
  15640000    3
  15650000    3
  15660000    3
  15670000    3
  15680000    3
  15690000    3
  15700000    3
  15710000    4
  15720000    3
  15730000    3
  15740000    4
  15750000    3
  15760000    5
  15770000    6
  15780000    3
  15790000    3
  15800000    3
  15810000    2
  15820000    3
  15830000    2
  15840000    3
  15850000    2
  15860000    3
  15870000    3
  15880000    3
  15890000    3
  15900000    2
  15910000    3
  15920000    3
  15930000    3
  15940000    4
  15950000    3
  15960000    4
  15970000    3
  15980000    3
  15990000    3
  16000000    3
  16010000    2
  16020000    2
  16030000    3
  16040000    3
  16050000    3
  16060000    4
  16070000    2
  16080000    2
  16090000    3
  16100000    3
  16110000    3
  16120000    4
  16130000    3
  16140000    3
  16150000    3
  16160000    3
  16170000    4
  16180000    3
  16190000    3
  16200000    2
  16210000    2
  16220000    4
  16230000    3
  16240000    3
  16250000    2
  16260000    3
  16270000    3
  16280000    3
  16290000    3
  16300000    3
  16310000    3
  16320000    4
  16330000    3
  16340000    3
  16350000    5
  16360000    3
  16370000    3
  16380000    4
  16390000    3
  16400000    3
  16410000    3
  16420000    4
  16430000    3
  16440000    3
  16450000    3
  16460000    3
  16470000    3
  16480000    2
  16490000    3
  16500000    3
  16510000    3
  16520000    3
  16530000    2
  16540000    3
  16550000    3
  16560000    3
  16570000    3
  16580000    2
  16590000    5
  16600000    2
  16610000    3
  16620000    3
  16630000    5
  16640000    5
  16650000    3
  16660000    3
  16670000    4
  16680000    2
  16690000    6
  16700000    3
  16710000    3
  16720000    4
  16730000    2
  16740000    3
  16750000    5
  16760000    4
  16770000    3
  16780000    3
  16790000    2
  16800000    7
  16810000    5
  16820000    4
  16830000    3
  16840000    3
  16850000    4
  16860000    3
  16870000    3
  16880000    3
  16890000    3
  16900000    2
  16910000    4
  16920000    4
  16930000    2
  16940000    4
  16950000    3
  16960000    4
  16970000    5
  16980000    4
  16990000    3
  17000000    3
  17010000    8
  17020000    8
  17030000    8
  17040000    9
  17050000    4
  17060000    3
  17070000    3
  17080000    3
  17090000    3
  17100000    2
  17110000    3
  17120000    2
  17130000    5
  17140000    4
  17150000    6
  17160000    3
  17170000    4
  17180000    8
  17190000    3
  17200000    3
  17210000    3
  17220000    3
  17230000    3
  17240000    3
  17250000    2
  17260000    4
  17270000    3
  17280000    3
  17290000    2
  17300000    4
  17310000    5
  17320000    3
  17330000    3
  17340000    3
  17350000    2
  17360000    3
  17370000    3
  17380000    2
  17390000    3
  17400000    2
  17410000    2
  17420000    5
  17430000    3
  17440000    3
  17450000    3
  17460000    3
  17470000    4
  17480000    3
  17490000    4
  17500000    3
  17510000    3
  17520000    4
  17530000    4
  17540000    2
  17550000    5
  17560000    6
  17570000    8
  17580000    2
  17590000    2
  17600000    2
  17610000    3
  17620000    8
  17630000    7
  17640000   10
  17650000   11
  17660000    6
  17670000    5
  17680000    3
  17690000    3
  17700000    3
  17710000    3
  17720000    3
  17730000    3
  17740000    3
  17750000    3
  17760000    3
  17770000    3
  17780000    3
  17790000    5
  17800000    4
  17810000    2
  17820000    3
  17830000    4
  17840000    3
  17850000    3
  17860000    3
  17870000    3
  17880000    3
  17890000    3
  17900000    3
  17910000    4
  17920000    5
  17930000    4
  17940000    5
  17950000    3
  17960000    4
  17970000    3
  17980000    3
  17990000    3
  18000000    3
  18010000    5
  18020000    3
  18030000    3
  18040000    3
  18050000    3
  18060000    2
  18070000    4
  18080000    3
  18090000    2
  18100000    3
  18110000    4
  18120000    3
  18130000    5
  18140000    3
  18150000    4
  18160000    3
  18170000    3
  18180000    3
  18190000    4
  18200000    2
  18210000    3
  18220000    4
  18230000    3
  18240000    3
  18250000    5
  18260000    5
  18270000    5
  18280000    2
  18290000    2
  18300000    2
  18310000    6
  18320000    3
  18330000    4
  18340000    3
  18350000    3
  18360000    3
  18370000    4
  18380000    3
  18390000    3
  18400000    4
  18410000    2
  18420000    3
  18430000    3
  18440000    3
  18450000    5
  18460000    3
  18470000    3
  18480000    3
  18490000    3
  18500000    2
  18510000    2
  18520000    3
  18530000    3
  18540000    3
  18550000    3
  18560000    6
  18570000    5
  18580000    4
  18590000    7
  18600000    5
  18610000    3
  18620000    3
  18630000    3
  18640000    3
  18650000    3
  18660000    3
  18670000    2
  18680000    3
  18690000    3
  18700000    4
  18710000    3
  18720000    4
  18730000    5
  18740000    3
  18750000    5
  18760000    3
  18770000    3
  18780000    3
  18790000    3
  18800000    4
  18810000    2
  18820000    3
  18830000    3
  18840000    2
  18850000    3
  18860000    3
  18870000    3
  18880000    3
  18890000    3
  18900000    9
  18910000    3
  18920000    2
  18930000    5
  18940000    4
  18950000    2
  18960000    2
  18970000    3
  18980000    3
  18990000    2
  19000000    3
  19010000    3
  19020000    3
  19030000    3
  19040000    3
  19050000    5
  19060000    2
  19070000    3
  19080000    3
  19090000    5
  19100000    4
  19110000    3
  19120000    3
  19130000    5
  19140000    3
  19150000    5
  19160000    8
  19170000    3
  19180000    4
  19190000    5
  19200000    3
  19210000    3
  19220000    3
  19230000    7
  19240000    3
  19250000    3
  19260000    3
  19270000    5
  19280000    4
  19290000    3
  19300000    3
  19310000    3
  19320000    3
  19330000    3
  19340000    9
  19350000    6
  19360000    3
  19370000    5
  19380000    2
  19390000    3
  19400000    3
  19410000    2
  19420000    3
  19430000    4
  19440000    3
  19450000    3
  19460000    3
  19470000    2
  19480000    3
  19490000    3
  19500000    3
  19510000    3
  19520000    3
  19530000    5
  19540000    3
  19550000    3
  19560000    3
  19570000    4
  19580000    3
  19590000    4
  19600000    4
  19610000    3
  19620000    3
  19630000    4
  19640000    2
  19650000    3
  19660000    3
  19670000    3
  19680000    2
  19690000    3
  19700000    3
  19710000    3
  19720000    4
  19730000    4
  19740000    3
  19750000    2
  19760000    3
  19770000    3
  19780000    3
  19790000    4
  19800000    4
  19810000    3
  19820000    3
  19830000    3
  19840000    2
  19850000    3
  19860000    3
  19870000    3
  19880000    3
  19890000    3
  19900000    3
  19910000    3
  19920000    3
  19930000    3
  19940000    2
  19950000    3
  19960000    4
  19970000    3
  19980000    3
  19990000    4
  20000000    2
  20000000    2
  20010000    3
  20020000    3
  20030000    5
  20040000    3
  20050000    3
  20060000    3
  20070000    3
  20080000    2
  20090000    3
  20100000    3
  20110000    3
  20120000    4
  20130000    3
  20140000    4
  20150000    3
  20160000    5
  20170000    3
  20180000    5
  20190000    3
  20200000    3
  20210000    4
  20220000    3
  20230000    3
  20240000    3
  20250000    3
  20260000    5
  20270000    3
  20280000    3
  20290000    3
  20300000    2
  20310000    3
  20320000    3
  20330000    4
  20340000    6
  20350000    3
  20360000    4
  20370000    3
  20380000    4
  20390000    4
  20400000    4
  20410000    4
  20420000    3
  20430000    3
  20440000    4
  20450000    2
  20460000    2
  20470000    3
  20480000    2
  20490000    2
  20500000    3
  20510000    2
  20520000    3
  20530000    2
  20540000    4
  20550000    2
  20560000    4
  20570000    3
  20580000    2
  20590000    2
  20600000    4
  20610000    3
  20620000    3
  20630000    3
  20640000    3
  20650000    3
  20660000    2
  20670000    2
  20680000    3
  20690000    5
  20700000    3
  20710000    3
  20720000    4
  20730000    2
  20740000    2
  20750000    3
  20760000    3
  20770000    3
  20780000    3
  20790000    3
  20800000    2
  20810000    4
  20820000    2
  20830000    3
  20840000    3
  20850000    2
  20860000    3
  20870000    4
  20880000    4
  20890000    4
  20900000    4
  20910000    4
  20920000    3
  20930000    3
  20940000    4
  20950000    3
  20960000    3
  20970000    3
  20980000    3
  20990000    3
  21000000    3
  21010000    3
  21020000    3
  21030000    3
  21040000    2
  21050000    3
  21060000    3
  21070000    4
  21080000    3
  21090000    2
  21100000    3
  21110000    3
  21120000    2
  21130000    3
  21140000    2
  21150000    3
  21160000    2
  21170000    2
  21180000    3
  21190000    3
  21200000    4
  21210000    2
  21220000    3
  21230000    4
  21240000    4
  21250000    3
  21260000    3
  21270000    4
  21280000    3
  21290000    3
  21300000    3
  21310000    4
  21320000    3
  21330000    2
  21340000    3
  21350000    2
  21360000    4
  21370000    3
  21380000    2
  21390000    3
  21400000    4
  21410000    3
  21420000    2
  21430000    4
  21440000    3
  21450000    3
  21460000    3
  21470000    3
  21480000    3
  21490000    5
  21500000    3
  21510000    3
  21520000    4
  21530000    4
  21540000    2
  21550000    3
  21560000    2
  21570000    4
  21580000    4
  21590000    3
  21600000    3
  21610000    3
  21620000    4
  21630000    2
  21640000    3
  21650000    3
  21660000    5
  21670000    3
  21680000    4
  21690000    3
  21700000    2
  21710000    3
  21720000    4
  21730000    4
  21740000    3
  21750000    4
  21760000    4
  21770000    3
  21780000    5
  21790000    5
  21800000    3
  21810000    3
  21820000    4
  21830000    3
  21840000    3
  21850000    3
  21860000    4
  21870000    3
  21880000    4
  21890000    3
  21900000    5
  21910000    3
  21920000    3
  21930000    2
  21940000    3
  21950000    2
  21960000    2
  21970000    4
  21980000    2
  21990000    5
  22000000    4
  22010000    2
  22020000    3
  22030000    3
  22040000    5
  22050000    2
  22060000    4
  22070000    3
  22080000    3
  22090000    5
  22100000    4
  22110000    7
  22120000    3
  22130000    3
  22140000    4
  22150000    4
  22160000    9
  22170000    9
  22180000    3
  22190000    3
  22200000    2
  22210000    3
  22220000    3
  22230000    2
  22240000    6
  22250000    7
  22260000    9
  22270000    7
  22280000    8
  22290000    6
  22300000    3
  22310000    2
  22320000    3
  22330000    3
  22340000    3
  22350000    8
  22360000    3
  22370000    3
  22380000    4
  22390000    3
  22400000    4
  22410000    3
  22420000    3
  22430000    3
  22440000    4
  22450000    3
  22460000    4
  22470000    3
  22480000    5
  22490000    3
  22500000    4
  22510000    4
  22520000    2
  22530000    3
  22540000    4
  22550000    2
  22560000    4
  22570000    2
  22580000    3
  22590000    2
  22600000    2
  22610000    4
  22620000    4
  22630000    3
  22640000    2
  22650000    2
  22660000    3
  22670000    4
  22680000    2
  22690000    3
  22700000    2
  22710000    3
  22720000    3
  22730000    3
  22740000    3
  22750000    2
  22760000    3
  22770000    7
  22780000    4
  22790000    4
  22800000    4
  22810000    4
  22820000    2
  22830000    3
  22840000    2
  22850000    3
  22860000    2
  22870000    3
  22880000    3
  22890000    3
  22900000    6
  22910000    5
  22920000    6
  22930000    2
  22940000    3
  22950000    2
  22960000    6
  22970000    4
  22980000    3
  22990000    5
  23000000    3
  23010000    3
  23020000    3
  23030000    3
  23040000    6
  23050000    3
  23060000    2
  23070000    4
  23080000    3
  23090000    3
  23100000    2
  23110000    3
  23120000    3
  23130000    5
  23140000    3
  23150000    3
  23160000    3
  23170000    4
  23180000    4
  23190000    3
  23200000   12
  23210000    3
  23220000    3
  23230000    3
  23240000    3
  23250000    2
  23260000    3
  23270000    3
  23280000    4
  23290000    3
  23300000    4
  23310000    3
  23320000    3
  23330000    4
  23340000    3
  23350000    4
  23360000    4
  23370000    2
  23380000    3
  23390000    4
  23400000    3
  23410000    4
  23420000    3
  23430000    3
  23440000    3
  23450000    3
  23460000    3
  23470000    3
  23480000    3
  23490000    3
  23500000    3
  23510000    2
  23520000    4
  23530000    3
  23540000    3
  23550000    4
  23560000    4
  23570000    3
  23580000    3
  23590000    4
  23600000    2
  23610000    5
  23620000    2
  23630000    3
  23640000    3
  23650000    5
  23660000    3
  23670000    3
  23680000    3
  23690000    3
  23700000    3
  23710000    4
  23720000    3
  23730000    2
  23740000    4
  23750000    5
  23760000    4
  23770000    3
  23780000    3
  23790000    3
  23800000    3
  23810000    3
  23820000    3
  23830000    3
  23840000    3
  23850000    5
  23860000    5
  23870000    4
  23880000    4
  23890000    3
  23900000    3
  23910000    3
  23920000    3
  23930000    3
  23940000    4
  23950000    3
  23960000    2
  23970000    2
  23980000    3
  23990000    3
  24000000    3
  24010000    3
  24020000    2
  24030000    3
  24040000    3
  24050000    2
  24060000    4
  24070000    3
  24080000    3
  24090000    3
  24100000    3
  24110000    4
  24120000    4
  24130000    3
  24140000    5
  24150000    3
  24160000    2
  24170000    4
  24180000    3
  24190000    5
  24200000    3
  24210000    3
  24220000    3
  24230000    3
  24240000    4
  24250000    3
  24260000    4
  24270000    4
  24280000    3
  24290000    3
  24300000    3
  24310000    6
  24320000    2
  24330000    2
  24340000    4
  24350000    4
  24360000    6
  24370000    3
  24380000    4
  24390000    4
  24400000    3
  24410000    4
  24420000    4
  24430000    3
  24440000    3
  24450000    3
  24460000    4
  24470000    3
  24480000    4
  24490000    3
  24500000    2
  24510000    2
  24520000    4
  24530000    2
  24540000    3
  24550000    3
  24560000    4
  24570000    7
  24580000    4
  24590000    5
  24600000    4
  24610000    3
  24620000    3
  24630000    3
  24640000    3
  24650000    3
  24660000    3
  24670000    2
  24680000    3
  24690000    3
  24700000    4
  24710000    6
  24720000    3
  24730000    4
  24740000    5
  24750000    2
  24760000    3
  24770000    3
  24780000    2
  24790000    3
  24800000    3
  24810000    3
  24820000    3
  24830000    2
  24840000    6
  24850000    4
  24860000    2
  24870000    3
  24880000    3
  24890000    2
  24900000    3
  24910000    4
  24920000    4
  24930000    3
  24940000    4
  24950000    9
  24960000    4
  24970000    4
  24980000    2
  24990000    2
  25000000    5
  25010000    4
  25020000    3
  25030000    3
  25040000    4
  25050000    3
  25060000    2
  25070000    4
  25080000    8
  25090000    6
  25100000    6
  25110000    2
  25120000    5
  25130000    3
  25140000    6
  25150000    4
  25160000    3
  25170000    4
  25180000    3
  25190000    3
  25200000    2
  25210000    3
  25220000    4
  25230000    2
  25240000    3
  25250000    3
  25260000    2
  25270000    3
  25280000    3
  25290000    2
  25300000    2
  25310000    2
  25320000    4
  25330000    4
  25340000    3
  25350000    4
  25360000    4
  25370000    4
  25380000    2
  25390000    4
  25400000    2
  25410000    5
  25420000    3
  25430000    3
  25440000    3
  25450000    2
  25460000    3
  25470000    4
  25480000    3
  25490000    2
  25500000    3
  25510000    2
  25520000    3
  25530000    4
  25540000    4
  25550000    4
  25560000    3
  25570000    4
  25580000    3
  25590000    3
  25600000    3
  25610000    4
  25620000    4
  25630000    6
  25640000    4
  25650000    3
  25660000    2
  25670000    3
  25680000    3
  25690000    3
  25700000    4
  25710000    3
  25720000    2
  25730000    3
  25740000    2
  25750000    7
  25760000    5
  25770000    4
  25780000    2
  25790000    3
  25800000    3
  25810000    3
  25820000    4
  25830000    3
  25840000    2
  25850000    3
  25860000    3
  25870000    3
  25880000    3
  25890000    4
  25900000    3
  25910000    3
  25920000    3
  25930000    4
  25940000    2
  25950000    3
  25960000    3
  25970000    3
  25980000    5
  25990000    3
  26000000    3
  26010000    4
  26020000    4
  26030000    3
  26040000    3
  26050000    3
  26060000    2
  26070000    3
  26080000    2
  26090000    4
  26100000    4
  26110000    3
  26120000    2
  26130000    3
  26140000    4
  26150000    3
  26160000    2
  26170000    4
  26180000    3
  26190000    3
  26200000    3
  26210000    2
  26220000    3
  26230000    3
  26240000    3
  26250000    2
  26260000    3
  26270000    2
  26280000    3
  26290000    3
  26300000    2
  26310000    3
  26320000    3
  26330000    3
  26340000    2
  26350000    3
  26360000    3
  26370000    2
  26380000    4
  26390000    2
  26400000    2
  26410000    4
  26420000    3
  26430000    2
  26440000    5
  26450000    4
  26460000    2
  26470000    3
  26480000    3
  26490000    4
  26500000    2
  26510000    3
  26520000    6
  26530000    6
  26540000    5
  26550000    3
  26560000    2
  26570000    3
  26580000    4
  26590000    7
  26600000    3
  26610000    6
  26620000    4
  26630000    2
  26640000    5
  26650000    3
  26660000    3
  26670000    3
  26680000    3
  26690000    4
  26700000    3
  26710000    3
  26720000    3
  26730000    3
  26740000    4
  26750000    2
  26760000    3
  26770000    3
  26780000    3
  26790000    2
  26800000    2
  26810000    2
  26820000    2
  26830000    6
  26840000    5
  26850000    4
  26860000    3
  26870000    4
  26880000    4
  26890000    3
  26900000    3
  26910000    6
  26920000    3
  26930000    4
  26940000    2
  26950000    3
  26960000    7
  26970000    4
  26980000    3
  26990000    4
  27000000    5
  27010000    3
  27020000    6
  27030000    2
  27040000    2
  27050000    2
  27060000    3
  27070000    3
  27080000    4
  27090000    3
  27100000    3
  27110000    2
  27120000    4
  27130000    3
  27140000    3
  27150000    6
  27160000    2
  27170000    3
  27180000    3
  27190000    3
  27200000    3
  27210000    3
  27220000    3
  27230000    3
  27240000    3
  27250000    3
  27260000    2
  27270000    3
  27280000    2
  27290000    3
  27300000    3
  27310000    3
  27320000    4
  27330000    4
  27340000    2
  27350000    2
  27360000    3
  27370000    3
  27380000    4
  27390000    5
  27400000    3
  27410000    3
  27420000    3
  27430000    5
  27440000    3
  27450000    3
  27460000    3
  27470000    4
  27480000    4
  27490000    2
  27500000    5
  27510000    3
  27520000    3
  27530000    4
  27540000    4
  27550000    4
  27560000    3
  27570000    3
  27580000    3
  27590000    2
  27600000    3
  27610000    3
  27620000    2
  27630000    2
  27640000    2
  27650000    3
  27660000    2
  27670000    5
  27680000    3
  27690000    7
  27700000    6
  27710000    4
  27720000    4
  27730000    3
  27740000    5
  27750000    5
  27760000    3
  27770000    3
  27780000    4
  27790000    4
  27800000    3
  27810000    3
  27820000    3
  27830000    3
  27840000    3
  27850000    3
  27860000    2
  27870000    3
  27880000    3
  27890000    4
  27900000    3
  27910000    3
  27920000    3
  27930000    4
  27940000    3
  27950000    3
  27960000    2
  27970000    2
  27980000    3
  27990000    3
  28000000    2
  28010000    3
  28020000    2
  28030000    3
  28040000    5
  28050000    3
  28060000    3
  28070000    3
  28080000    3
  28090000    3
  28100000    3
  28110000    2
  28120000    3
  28130000    4
  28140000    2
  28150000    3
  28160000    3
  28170000    6
  28180000    3
  28190000    5
  28200000    4
  28210000    3
  28220000    4
  28230000    3
  28240000    2
  28250000    3
  28260000    3
  28270000    3
  28280000    3
  28290000    4
  28300000    2
  28310000    3
  28320000    3
  28330000    4
  28340000    3
  28350000    4
  28360000    3
  28370000    2
  28380000    3
  28390000    3
  28400000    2
  28410000    6
  28420000    2
  28430000    2
  28440000    5
  28450000    4
  28460000    2
  28470000    3
  28480000    4
  28490000    3
  28500000    2
  28510000    5
  28520000    4
  28530000    5
  28540000    2
  28550000    4
  28560000    3
  28570000    3
  28580000    2
  28590000    3
  28600000    3
  28610000    3
  28620000    3
  28630000    3
  28640000    4
  28650000    4
  28660000    3
  28670000    4
  28680000    4
  28690000    2
  28700000    2
  28710000    4
  28720000    2
  28730000    3
  28740000    4
  28750000    3
  28760000    5
  28770000    3
  28780000    5
  28790000    2
  28800000    3
  28810000    4
  28820000    3
  28830000    3
  28840000    3
  28850000    3
  28860000    2
  28870000    3
  28880000    3
  28890000    2
  28900000    3
  28910000    3
  28920000    2
  28930000    2
  28940000    4
  28950000    3
  28960000    5
  28970000    5
  28980000    4
  28990000    3
  29000000    3
  29010000    3
  29020000    2
  29030000    3
  29040000    3
  29050000    3
  29060000    3
  29070000    4
  29080000    3
  29090000    3
  29100000    3
  29110000    3
  29120000    3
  29130000    5
  29140000    3
  29150000    3
  29160000    3
  29170000    2
  29180000    3
  29190000    4
  29200000    3
  29210000    4
  29220000    3
  29230000    4
  29240000    5
  29250000    8
  29260000    7
  29270000    2
  29280000    3
  29290000    2
  29300000    2
  29310000    3
  29320000    3
  29330000    3
  29340000    2
  29350000    3
  29360000    3
  29370000    3
  29380000    3
  29390000    5
  29400000    2
  29410000    4
  29420000    5
  29430000    3
  29440000    4
  29450000    3
  29460000    4
  29470000    4
  29480000    3
  29490000    5
  29500000    5
  29510000    3
  29520000    2
  29530000    3
  29540000    3
  29550000    3
  29560000    4
  29570000    4
  29580000    3
  29590000    3
  29600000    2
  29610000    3
  29620000    4
  29630000    4
  29640000    5
  29650000    2
  29660000    3
  29670000    3
  29680000    3
  29690000    4
  29700000    3
  29710000    7
  29720000    3
  29730000    8
  29740000    3
  29750000    3
  29760000    3
  29770000    6
  29780000    3
  29790000    3
  29800000    4
  29810000    2
  29820000    4
  29830000    3
  29840000    3
  29850000    2
  29860000    4
  29870000    3
  29880000    3
  29890000    4
  29900000    6
  29910000    4
  29920000    4
  29930000    3
  29940000    3
  29950000    3
  29960000    3
  29970000    4
  29980000    3
  29990000    3
  30000000    3
  30010000    2
  30020000    5
  30030000    4
  30040000    2
  30050000    3
  30060000    4
  30070000    4
  30080000    6
  30090000    4
  30100000    2
  30110000    2
  30120000    4
  30130000    3
  30140000    3
  30150000    3
  30160000    3
  30170000    3
  30180000    2
  30190000    3
  30200000    3
  30210000    3
  30220000    4
  30230000    3
  30240000    3
  30250000    5
  30260000    3
  30270000    4
  30280000    2
  30290000    9
  30300000    2
  30310000    4
  30320000    4
  30330000    3
  30340000    2
  30350000    3
  30360000    3
  30370000    4
  30380000    3
  30390000    2
  30400000    3
  30410000    4
  30420000    3
  30430000    3
  30440000    4
  30450000    7
  30460000    3
  30470000    2
  30480000    3
  30490000    2
  30500000    2
  30510000    4
  30520000    2
  30530000    3
  30540000    4
  30550000    3
  30560000    3
  30570000    4
  30580000    4
  30590000    3
  30600000    3
  30610000    3
  30620000    3
  30630000    3
  30640000    4
  30650000    2
  30660000    2
  30670000    3
  30680000    3
  30690000    2
  30700000    2
  30710000    4
  30720000    2
  30730000    3
  30740000    3
  30750000    3
  30760000    2
  30770000    3
  30780000    3
  30790000    2
  30800000    3
  30810000    6
  30820000    2
  30830000    2
  30840000    4
  30850000    2
  30860000    2
  30870000    3
  30880000    3
  30890000    3
  30900000    3
  30910000    2
  30920000    3
  30930000    3
  30940000    4
  30950000    4
  30960000    3
  30970000    2
  30980000    3
  30990000    3
  31000000    2
  31010000    3
  31020000    3
  31030000    4
  31040000    4
  31050000    3
  31060000    4
  31070000    3
  31080000    3
  31090000    2
  31100000    3
  31110000    4
  31120000    4
  31130000    3
  31140000    2
  31150000    2
  31160000    3
  31170000    3
  31180000    3
  31190000    3
  31200000    5
  31210000    3
  31220000    4
  31230000    3
  31240000    4
  31250000    3
  31260000    2
  31270000    3
  31280000    3
  31290000    3
  31300000    4
  31310000    3
  31320000    3
  31330000    3
  31340000    3
  31350000    3
  31360000    4
  31370000    2
  31380000    4
  31390000    9
  31400000    2
  31410000    3
  31420000    3
  31430000    3
  31440000    3
  31450000    3
  31460000    2
  31470000    4
  31480000    3
  31490000    3
  31500000    8
  31510000    2
  31520000    2
  31530000    2
  31540000    7
  31550000    3
  31560000    3
  31570000    4
  31580000    3
  31590000    3
  31600000    7
  31610000    4
  31620000    5
  31630000    3
  31640000    4
  31650000    2
  31660000    3
  31670000    3
  31680000    3
  31690000    3
  31700000    3
  31710000    3
  31720000    5
  31730000    4
  31740000    3
  31750000    4
  31760000    3
  31770000    4
  31780000    2
  31790000    3
  31800000    3
  31810000    3
  31820000    3
  31830000    2
  31840000    3
  31850000    3
  31860000    3
  31870000    3
  31880000    3
  31890000    3
  31900000    3
  31910000    3
  31920000    5
  31930000    3
  31940000    3
  31950000    3
  31960000    3
  31970000    3
  31980000    5
  31990000    2
  32000000    3
  32010000    4
  32020000    2
  32030000    4
  32040000    3
  32050000    3
  32060000    2
  32070000    4
  32080000    4
  32090000    3
  32100000    3
  32110000    4
  32120000    4
  32130000    3
  32140000    3
  32150000    4
  32160000    3
  32170000    3
  32180000    3
  32190000    4
  32200000    3
  32210000    3
  32220000    4
  32230000    2
  32240000    3
  32250000    3
  32260000    3
  32270000    2
  32280000    3
  32290000    3
  32300000    3
  32310000    3
  32320000    5
  32330000    3
  32340000    4
  32350000    3
  32360000    3
  32370000    3
  32380000    2
  32390000    3
  32400000    2
  32410000    3
  32420000    2
  32430000    6
  32440000    3
  32450000    3
  32460000    3
  32470000    2
  32480000    4
  32490000    2
  32500000    3
  32510000    3
  32520000    3
  32530000    3
  32540000    3
  32550000    3
  32560000    4
  32570000    3
  32580000    7
  32590000    6
  32600000    4
  32610000    3
  32620000    3
  32630000    3
  32640000    3
  32650000    3
  32660000    3
  32670000    3
  32680000    4
  32690000    2
  32700000    3
  32710000    3
  32720000    3
  32730000    3
  32740000    5
  32750000    3
  32760000    3
  32770000    3
  32780000    2
  32790000    6
  32800000    3
  32810000    3
  32820000    3
  32830000    3
  32840000   10
  32850000    7
  32860000    3
  32870000    3
  32880000    2
  32890000    4
  32900000    2
  32910000    3
  32920000    4
  32930000    3
  32940000    2
  32950000    3
  32960000    3
  32970000    3
  32980000    3
  32990000    3
  33000000    4
  33010000    4
  33020000    4
  33030000    4
  33040000    3
  33050000    3
  33060000    4
  33070000    3
  33080000    3
  33090000    3
  33100000    3
  33110000    3
  33120000    3
  33130000    2
  33140000    3
  33150000    4
  33160000    3
  33170000    3
  33180000    3
  33190000    2
  33200000    3
  33210000    2
  33220000    3
  33230000    3
  33240000    3
  33250000    3
  33260000    3
  33270000    2
  33280000    3
  33290000    3
  33300000    3
  33310000    3
  33320000    2
  33330000    2
  33340000    3
  33350000    3
  33360000    3
  33370000    3
  33380000    2
  33390000    4
  33400000    4
  33410000    3
  33420000    3
  33430000    3
  33440000    3
  33450000    3
  33460000    3
  33470000    3
  33480000    3
  33490000    2
  33500000    2
  33510000    3
  33520000    3
  33530000    3
  33540000    4
  33550000    2
  33560000    4
  33570000    3
  33580000    3
  33590000    3
  33600000    3
  33610000    5
  33620000    2
  33630000    3
  33640000    4
  33650000    4
  33660000    4
  33670000    4
  33680000    3
  33690000    3
  33700000    3
  33710000    3
  33720000    5
  33730000    3
  33740000    4
  33750000    4
  33760000    4
  33770000    2
  33780000    3
  33790000    4
  33800000    2
  33810000    3
  33820000    4
  33830000    2
  33840000    4
  33850000    3
  33860000    4
  33870000    4
  33880000    3
  33890000    4
  33900000    2
  33910000    4
  33920000    2
  33930000    4
  33940000    4
  33950000    3
  33960000    4
  33970000    3
  33980000    3
  33990000    3
  34000000    2
  34010000    2
  34020000    4
  34030000    3
  34040000    5
  34050000    3
  34060000    3
  34070000    3
  34080000    3
  34090000    4
  34100000    3
  34110000    3
  34120000    3
  34130000    3
  34140000    3
  34150000    2
  34160000    3
  34170000    4
  34180000    3
  34190000    3
  34200000    4
  34210000    3
  34220000    4
  34230000    3
  34240000    4
  34250000    3
  34260000    3
  34270000    3
  34280000    2
  34290000    2
  34300000    2
  34310000    3
  34320000    3
  34330000    3
  34340000    4
  34350000    2
  34360000    3
  34370000    3
  34380000    3
  34390000    2
  34400000    3
  34410000    4
  34420000    3
  34430000    2
  34440000    3
  34450000    3
  34460000    3
  34470000    3
  34480000    3
  34490000    2
  34500000    3
  34510000    3
  34520000    2
  34530000    4
  34540000    4
  34550000    3
  34560000    3
  34570000    3
  34580000    3
  34590000    3
  34600000    2
  34610000    2
  34620000    3
  34630000    3
  34640000    3
  34650000    2
  34660000    4
  34670000    3
  34680000    3
  34690000    3
  34700000    3
  34710000    4
  34720000    2
  34730000    2
  34740000    2
  34750000    2
  34760000    3
  34770000    4
  34780000    6
  34790000    5
  34800000    4
  34810000    3
  34820000    3
  34830000    3
  34840000    5
  34850000    5
  34860000    2
  34870000    3
  34880000    2
  34890000    3
  34900000    3
  34910000    3
  34920000    4
  34930000    4
  34940000    3
  34950000    4
  34960000    3
  34970000    6
  34980000    4
  34990000    2
  35000000    2
  35010000    5
  35020000    4
  35030000    5
  35040000    4
  35050000    3
  35060000    3
  35070000    3
  35080000    3
  35090000    4
  35100000    3
  35110000    6
  35120000    7
  35130000    3
  35140000    3
  35150000    3
  35160000    4
  35170000    3
  35180000    3
  35190000    3
  35200000    3
  35210000    4
  35220000    2
  35230000    3
  35240000    3
  35250000    3
  35260000    3
  35270000    2
  35280000    4
  35290000    4
  35300000    4
  35310000    4
  35320000    2
  35330000    3
  35340000    3
  35350000    3
  35360000    3
  35370000    2
  35380000    2
  35390000    4
  35400000    3
  35410000    3
  35420000    2
  35430000    3
  35440000    3
  35450000    3
  35460000    3
  35470000    3
  35480000    2
  35490000    3
  35500000    3
  35510000    4
  35520000    2
  35530000    2
  35540000    4
  35550000    5
  35560000    2
  35570000    4
  35580000    9
  35590000    3
  35600000    3
  35610000    3
  35620000    3
  35630000    3
  35640000    4
  35650000    3
  35660000    3
  35670000    3
  35680000    3
  35690000    3
  35700000    3
  35710000    3
  35720000    3
  35730000    3
  35740000    3
  35750000    3
  35760000    3
  35770000    3
  35780000    3
  35790000    3
  35800000    3
  35810000    3
  35820000    3
  35830000    4
  35840000    3
  35850000    3
  35860000    3
  35870000    3
  35880000    3
  35890000    3
  35900000    2
  35910000    3
  35920000    2
  35930000    3
  35940000    3
  35950000    3
  35960000    3
  35970000    4
  35980000    3
  35990000    5
  36000000    3
  36010000    4
  36020000    3
  36030000    4
  36040000    3
  36050000    3
  36060000    3
  36070000    4
  36080000    3
  36090000    4
  36100000    3
  36110000    2
  36120000    3
  36130000    2
  36140000    3
  36150000    3
  36160000    3
  36170000    3
  36180000   11
  36190000    3
  36200000    3
  36210000    3
  36220000    5
  36230000    2
  36240000    8
  36250000    5
  36260000    2
  36270000    3
  36280000    6
  36290000    2
  36300000    9
  36310000    5
  36320000    3
  36330000    3
  36340000    3
  36350000    3
  36360000    3
  36370000    4
  36380000    4
  36390000    3
  36400000    2
  36410000    3
  36420000    3
  36430000    3
  36440000    3
  36450000    3
  36460000    3
  36470000    4
  36480000    3
  36490000    3
  36500000    3
  36510000    3
  36520000    4
  36530000    3
  36540000    3
  36550000    3
  36560000    3
  36570000    2
  36580000    4
  36590000    3
  36600000    4
  36610000    3
  36620000    3
  36630000    3
  36640000    3
  36650000    3
  36660000    3
  36670000    3
  36680000    3
  36690000    3
  36700000    3
  36710000    3
  36720000    2
  36730000    3
  36740000    3
  36750000    3
  36760000    3
  36770000    3
  36780000    3
  36790000    5
  36800000    3
  36810000    7
  36820000    3
  36830000    3
  36840000    4
  36850000    3
  36860000    4
  36870000    3
  36880000    2
  36890000    4
  36900000    3
  36910000    3
  36920000    3
  36930000    3
  36940000    3
  36950000    2
  36960000    4
  36970000    3
  36980000    3
  36990000    3
  37000000    4
  37010000    3
  37020000    5
  37030000    5
  37040000    3
  37050000    4
  37060000    3
  37070000    3
  37080000    3
  37090000    5
  37100000    4
  37110000    3
  37120000    3
  37130000    4
  37140000    2
  37150000    2
  37160000    3
  37170000    3
  37180000    3
  37190000    3
  37200000    3
  37210000    3
  37220000    5
  37230000    3
  37240000    2
  37250000    5
  37260000    2
  37270000    4
  37280000    5
  37290000    4
  37300000    4
  37310000    3
  37320000    4
  37330000    3
  37340000    5
  37350000    3
  37360000    4
  37370000    4
  37380000    3
  37390000    3
  37400000    3
  37410000    4
  37420000    3
  37430000    4
  37440000    4
  37450000    3
  37460000    3
  37470000    3
  37480000    4
  37490000    3
  37500000    3
  37510000    3
  37520000    3
  37530000    3
  37540000    3
  37550000    4
  37560000    2
  37570000    3
  37580000    3
  37590000    3
  37600000    3
  37610000    3
  37620000    3
  37630000    5
  37640000    3
  37650000    3
  37660000    4
  37670000    3
  37680000    3
  37690000    4
  37700000    2
  37710000    4
  37720000    3
  37730000    3
  37740000    3
  37750000    3
  37760000    4
  37770000    3
  37780000    3
  37790000    4
  37800000    4
  37810000    5
  37820000    2
  37830000    5
  37840000    4
  37850000    5
  37860000    4
  37870000    2
  37880000    4
  37890000    4
  37900000    3
  37910000    2
  37920000    3
  37930000    6
  37940000    3
  37950000    2
  37960000    4
  37970000    3
  37980000    3
  37990000    3
  38000000    3
  38010000    3
  38020000    2
  38030000    3
  38040000    3
  38050000    2
  38060000    7
  38070000    3
  38080000    2
  38090000    5
  38100000    3
  38110000    3
  38120000    4
  38130000    3
  38140000    3
  38150000    3
  38160000    3
  38170000    4
  38180000    3
  38190000    2
  38200000    3
  38210000    4
  38220000    5
  38230000    3
  38240000    4
  38250000    4
  38260000    5
  38270000    5
  38280000    5
  38290000    3
  38300000    5
  38310000    3
  38320000    3
  38330000    3
  38340000    3
  38350000    2
  38360000    3
  38370000    3
  38380000    3
  38390000    3
  38400000    3
  38410000    3
  38420000    3
  38430000    3
  38440000    2
  38450000    2
  38460000    3
  38470000    2
  38480000    4
  38490000    3
  38500000    3
  38510000    3
  38520000    3
  38530000    3
  38540000    3
  38550000    3
  38560000    3
  38570000    3
  38580000    3
  38590000    4
  38600000    4
  38610000    3
  38620000    5
  38630000    4
  38640000    4
  38650000    3
  38660000    5
  38670000    4
  38680000    5
  38690000    3
  38700000    3
  38710000    4
  38720000    2
  38730000    4
  38740000    3
  38750000    3
  38760000    2
  38770000    4
  38780000    4
  38790000    2
  38800000    2
  38810000    3
  38820000    4
  38830000    4
  38840000    3
  38850000    3
  38860000    4
  38870000    3
  38880000    4
  38890000    5
  38900000    5
  38910000    5
  38920000    5
  38930000    3
  38940000    5
  38950000    5
  38960000    4
  38970000    3
  38980000    5
  38990000    3
  39000000    3
  39010000    3
  39020000    6
  39030000    2
  39040000    3
  39050000    3
  39060000    3
  39070000    5
  39080000    3
  39090000    3
  39100000    2
  39110000    3
  39120000    7
  39130000    4
  39140000    5
  39150000    3
  39160000    3
  39170000    4
  39180000    5
  39190000    3
  39200000    3
  39210000    2
  39220000    2
  39230000    3
  39240000    3
  39250000    4
  39260000    2
  39270000    3
  39280000    3
  39290000    2
  39300000    5
  39310000    2
  39320000    3
  39330000    3
  39340000    4
  39350000    3
  39360000    4
  39370000    3
  39380000    3
  39390000    3
  39400000    3
  39410000    3
  39420000    3
  39430000    4
  39440000    3
  39450000    3
  39460000    3
  39470000    3
  39480000    4
  39490000    3
  39500000    3
  39510000    8
  39520000    3
  39530000    4
  39540000    4
  39550000    5
  39560000    4
  39570000    4
  39580000    3
  39590000    3
  39600000    3
  39610000    3
  39620000    3
  39630000    4
  39640000    2
  39650000    3
  39660000    4
  39670000    3
  39680000    4
  39690000    3
  39700000    3
  39710000    3
  39720000    2
  39730000    4
  39740000    5
  39750000    4
  39760000    3
  39770000    3
  39780000    3
  39790000    2
  39800000    3
  39810000    3
  39820000    3
  39830000    4
  39840000    4
  39850000    3
  39860000    3
  39870000    4
  39880000    3
  39890000    5
  39900000    2
  39910000    5
  39920000    3
  39930000    4
  39940000    3
  39950000    7
  39960000    3
  39970000    3
  39980000    2
  39990000    3
  40000000    3
  40000000    3
  40010000    3
  40020000    3
  40030000    4
  40040000    4
  40050000    4
  40060000    4
  40070000    5
  40080000    5
  40090000    4
  40100000    2
  40110000    3
  40120000    4
  40130000    3
  40140000    4
  40150000    5
  40160000    4
  40170000    5
  40180000    3
  40190000    3
  40200000    2
  40210000    2
  40220000    4
  40230000    7
  40240000    3
  40250000    3
  40260000    4
  40270000    3
  40280000    3
  40290000    3
  40300000    2
  40310000    3
  40320000    2
  40330000    3
  40340000    3
  40350000    2
  40360000    3
  40370000    3
  40380000    3
  40390000    4
  40400000    8
  40410000    4
  40420000    3
  40430000    3
  40440000    3
  40450000    3
  40460000    3
  40470000   10
  40480000    2
  40490000    3
  40500000    4
  40510000    4
  40520000    3
  40530000    4
  40540000    3
  40550000    3
  40560000    4
  40570000    3
  40580000    3
  40590000    3
  40600000    3
  40610000    4
  40620000    3
  40630000    3
  40640000    3
  40650000    3
  40660000    4
  40670000    5
  40680000    4
  40690000    3
  40700000    2
  40710000    3
  40720000    3
  40730000    5
  40740000    4
  40750000    3
  40760000    4
  40770000    3
  40780000    4
  40790000    3
  40800000    3
  40810000    3
  40820000    6
  40830000    4
  40840000    5
  40850000    2
  40860000    3
  40870000    2
  40880000    3
  40890000    3
  40900000    2
  40910000    3
  40920000    3
  40930000    2
  40940000    3
  40950000    3
  40960000    9
  40970000    3
  40980000    3
  40990000    3
  41000000    2
  41010000    2
  41020000    4
  41030000    3
  41040000    4
  41050000    6
  41060000    3
  41070000    2
  41080000    4
  41090000    3
  41100000    3
  41110000    4
  41120000    3
  41130000    5
  41140000    3
  41150000    3
  41160000    2
  41170000    4
  41180000    3
  41190000    3
  41200000    4
  41210000    3
  41220000    2
  41230000    4
  41240000    4
  41250000    2
  41260000    3
  41270000    3
  41280000    3
  41290000    5
  41300000    3
  41310000    3
  41320000    3
  41330000    3
  41340000    5
  41350000    3
  41360000    5
  41370000    2
  41380000    3
  41390000    3
  41400000    2
  41410000    5
  41420000    2
  41430000    3
  41440000    4
  41450000    3
  41460000    3
  41470000    2
  41480000    3
  41490000    3
  41500000    4
  41510000    4
  41520000    4
  41530000    4
  41540000    3
  41550000    3
  41560000    2
  41570000    2
  41580000    3
  41590000    5
  41600000    2
  41610000    3
  41620000    4
  41630000    3
  41640000    3
  41650000    3
  41660000    3
  41670000    3
  41680000    3
  41690000    3
  41700000    3
  41710000    4
  41720000    3
  41730000    4
  41740000    4
  41750000    3
  41760000    3
  41770000    3
  41780000    3
  41790000    3
  41800000    2
  41810000    3
  41820000    2
  41830000    5
  41840000    5
  41850000    4
  41860000    2
  41870000    2
  41880000    4
  41890000    2
  41900000    3
  41910000    4
  41920000    3
  41930000    3
  41940000    5
  41950000    5
  41960000    3
  41970000    2
  41980000    4
  41990000    3
  42000000    3
  42010000    3
  42020000    3
  42030000    3
  42040000    2
  42050000    5
  42060000    3
  42070000    4
  42080000    4
  42090000   10
  42100000    2
  42110000    5
  42120000    9
  42130000    3
  42140000    3
  42150000    3
  42160000    3
  42170000    3
  42180000    2
  42190000    3
  42200000    3
  42210000    5
  42220000    2
  42230000    3
  42240000    3
  42250000    3
  42260000    3
  42270000    4
  42280000    5
  42290000    3
  42300000    4
  42310000    9
  42320000    5
  42330000    3
  42340000    3
  42350000    3
  42360000    6
  42370000    3
  42380000    5
  42390000    3
  42400000    4
  42410000    3
  42420000    3
  42430000    4
  42440000    3
  42450000    4
  42460000    6
  42470000    2
  42480000   10
  42490000    3
  42500000    3
  42510000    4
  42520000    3
  42530000    3
  42540000    3
  42550000    3
  42560000    3
  42570000    3
  42580000    4
  42590000    3
  42600000    4
  42610000    3
  42620000    2
  42630000    3
  42640000    4
  42650000    3
  42660000    3
  42670000    2
  42680000    3
  42690000    2
  42700000    4
  42710000    3
  42720000    3
  42730000    2
  42740000    3
  42750000    4
  42760000    3
  42770000    3
  42780000    4
  42790000    3
  42800000    2
  42810000    2
  42820000    3
  42830000    3
  42840000    3
  42850000    2
  42860000    2
  42870000   10
  42880000    3
  42890000    3
  42900000    3
  42910000    3
  42920000    4
  42930000    2
  42940000    6
  42950000    3
  42960000    5
  42970000    4
  42980000    5
  42990000    4
  43000000    4
  43010000    5
  43020000    5
  43030000    3
  43040000    5
  43050000    2
  43060000    4
  43070000    2
  43080000    4
  43090000    6
  43100000    5
  43110000    4
  43120000    5
  43130000    3
  43140000    6
  43150000    4
  43160000    5
  43170000    3
  43180000    3
  43190000    5
  43200000    6
  43210000    4
  43220000    3
  43230000    3
  43240000    3
  43250000    3
  43260000    3
  43270000    3
  43280000    5
  43290000    2
  43300000    4
  43310000    3
  43320000    5
  43330000    4
  43340000    5
  43350000    3
  43360000    5
  43370000    3
  43380000    5
  43390000    3
  43400000    4
  43410000    4
  43420000    2
  43430000    2
  43440000    5
  43450000    4
  43460000    3
  43470000    3
  43480000    3
  43490000    3
  43500000    3
  43510000    4
  43520000    3
  43530000    3
  43540000    2
  43550000    5
  43560000    3
  43570000    3
  43580000    3
  43590000    4
  43600000    4
  43610000    4
  43620000    4
  43630000    2
  43640000    2
  43650000    3
  43660000    3
  43670000    3
  43680000    3
  43690000    3
  43700000    3
  43710000    3
  43720000    3
  43730000    5
  43740000    3
  43750000    2
  43760000    3
  43770000    3
  43780000    5
  43790000    3
  43800000    4
  43810000    3
  43820000    7
  43830000    3
  43840000    4
  43850000    3
  43860000    3
  43870000    3
  43880000    3
  43890000    3
  43900000    3
  43910000    3
  43920000    6
  43930000    3
  43940000    2
  43950000    3
  43960000    2
  43970000    2
  43980000    3
  43990000    3
  44000000    3
  44010000    2
  44020000    3
  44030000    2
  44040000    3
  44050000    3
  44060000    3
  44070000    3
  44080000    3
  44090000    3
  44100000    3
  44110000    5
  44120000    3
  44130000    3
  44140000    2
  44150000    3
  44160000    3
  44170000    6
  44180000    3
  44190000    3
  44200000    4
  44210000    3
  44220000    3
  44230000    2
  44240000    3
  44250000    4
  44260000    2
  44270000    5
  44280000    4
  44290000    3
  44300000    3
  44310000    3
  44320000    4
  44330000    2
  44340000    4
  44350000    6
  44360000    4
  44370000    3
  44380000    4
  44390000    3
  44400000    4
  44410000    3
  44420000    2
  44430000    3
  44440000    4
  44450000    4
  44460000    3
  44470000    3
  44480000    3
  44490000    3
  44500000    3
  44510000    5
  44520000    3
  44530000    3
  44540000    3
  44550000    4
  44560000    5
  44570000    8
  44580000    4
  44590000    2
  44600000    7
  44610000    4
  44620000    5
  44630000    4
  44640000    2
  44650000    2
  44660000    5
  44670000    7
  44680000    5
  44690000    7
  44700000    5
  44710000    4
  44720000    3
  44730000    3
  44740000    3
  44750000    3
  44760000    2
  44770000    2
  44780000    3
  44790000    4
  44800000    2
  44810000    3
  44820000    3
  44830000    7
  44840000    8
  44850000    3
  44860000    6
  44870000   10
  44880000    5
  44890000   10
  44900000    4
  44910000    2
  44920000    3
  44930000    4
  44940000    3
  44950000    5
  44960000    3
  44970000    2
  44980000    3
  44990000    2
  45000000    5
  45010000    5
  45020000    3
  45030000    3
  45040000    5
  45050000    2
  45060000    7
  45070000    3
  45080000    3
  45090000    3
  45100000    3
  45110000    4
  45120000    3
  45130000    4
  45140000    5
  45150000    4
  45160000    3
  45170000    5
  45180000    3
  45190000    3
  45200000    4
  45210000    4
  45220000    3
  45230000    4
  45240000    3
  45250000    6
  45260000    3
  45270000    6
  45280000    4
  45290000    8
  45300000    5
  45310000    6
  45320000    8
  45330000    3
  45340000    5
  45350000    3
  45360000    2
  45370000    5
  45380000   10
  45390000    3
  45400000    4
  45410000    2
  45420000    3
  45430000    3
  45440000    7
  45450000    3
  45460000    3
  45470000    2
  45480000    3
  45490000    3
  45500000    3
  45510000    3
  45520000    4
  45530000    4
  45540000    4
  45550000    3
  45560000    2
  45570000    2
  45580000    5
  45590000    3
  45600000    3
  45610000    5
  45620000    3
  45630000    5
  45640000    3
  45650000    5
  45660000    4
  45670000    6
  45680000    3
  45690000    3
  45700000    3
  45710000    4
  45720000    3
  45730000    2
  45740000    3
  45750000    3
  45760000    4
  45770000    4
  45780000    2
  45790000    4
  45800000    2
  45810000    3
  45820000    3
  45830000    3
  45840000    4
  45850000    3
  45860000    3
  45870000    4
  45880000    3
  45890000    2
  45900000    4
  45910000    4
  45920000    5
  45930000    4
  45940000    5
  45950000    5
  45960000    3
  45970000    5
  45980000    3
  45990000    4
  46000000    4
  46010000    3
  46020000    2
  46030000    5
  46040000    5
  46050000    2
  46060000    3
  46070000    2
  46080000    6
  46090000    3
  46100000    3
  46110000    2
  46120000    4
  46130000    3
  46140000    4
  46150000    2
  46160000    2
  46170000    4
  46180000    2
  46190000    3
  46200000    3
  46210000    3
  46220000    3
  46230000    3
  46240000    2
  46250000    4
  46260000    4
  46270000    3
  46280000    3
  46290000    3
  46300000    4
  46310000    3
  46320000    3
  46330000    3
  46340000    2
  46350000    3
  46360000    4
  46370000    3
  46380000    3
  46390000    3
  46400000    3
  46410000    2
  46420000    3
  46430000    3
  46440000    3
  46450000    2
  46460000    2
  46470000    3
  46480000    4
  46490000    2
  46500000    3
  46510000    2
  46520000    7
  46530000    2
  46540000    5
  46550000    3
  46560000    3
  46570000    4
  46580000    3
  46590000    3
  46600000    2
  46610000    4
  46620000    2
  46630000    3
  46640000    3
  46650000    3
  46660000    5
  46670000    3
  46680000    3
  46690000    2
  46700000    2
  46710000    3
  46720000    4
  46730000    4
  46740000    4
  46750000    2
  46760000    3
  46770000    3
  46780000    4
  46790000    2
  46800000    3
  46810000    3
  46820000    2
  46830000    3
  46840000    3
  46850000    3
  46860000    5
  46870000    3
  46880000    4
  46890000    3
  46900000    3
  46910000    3
  46920000    3
  46930000    3
  46940000    3
  46950000    4
  46960000    4
  46970000    4
  46980000    2
  46990000    3
  47000000    4
  47010000    3
  47020000    4
  47030000    3
  47040000    3
  47050000    5
  47060000    4
  47070000    2
  47080000    2
  47090000    4
  47100000    3
  47110000    3
  47120000    4
  47130000    3
  47140000    3
  47150000    3
  47160000    4
  47170000    4
  47180000    4
  47190000    3
  47200000    3
  47210000    4
  47220000    3
  47230000    3
  47240000    6
  47250000    3
  47260000    4
  47270000    3
  47280000    3
  47290000    3
  47300000    3
  47310000    8
  47320000    2
  47330000    2
  47340000    8
  47350000    5
  47360000    4
  47370000    3
  47380000    2
  47390000    2
  47400000    3
  47410000    6
  47420000    3
  47430000    4
  47440000    7
  47450000    6
  47460000    3
  47470000    4
  47480000    3
  47490000    3
  47500000    6
  47510000    3
  47520000    3
  47530000    3
  47540000    3
  47550000    5
  47560000    3
  47570000    4
  47580000    4
  47590000    2
  47600000    3
  47610000    3
  47620000    2
  47630000    3
  47640000    4
  47650000    3
  47660000    7
  47670000    3
  47680000    3
  47690000    4
  47700000    3
  47710000    4
  47720000    3
  47730000    4
  47740000    4
  47750000    3
  47760000    2
  47770000    4
  47780000    3
  47790000    3
  47800000    2
  47810000    3
  47820000    3
  47830000    3
  47840000    3
  47850000    4
  47860000    3
  47870000    4
  47880000    3
  47890000    3
  47900000    4
  47910000    3
  47920000    2
  47930000    3
  47940000    2
  47950000    5
  47960000    3
  47970000    4
  47980000    3
  47990000    3
  48000000    2
  48010000    3
  48020000    2
  48030000    2
  48040000    3
  48050000    3
  48060000    2
  48070000    3
  48080000    2
  48090000    3
  48100000    2
  48110000    3
  48120000    4
  48130000    3
  48140000    2
  48150000    3
  48160000    3
  48170000    4
  48180000    3
  48190000    3
  48200000    3
  48210000    2
  48220000    3
  48230000    2
  48240000    3
  48250000    3
  48260000    9
  48270000    3
  48280000    2
  48290000    4
  48300000    3
  48310000    2
  48320000    5
  48330000    3
  48340000    9
  48350000    3
  48360000    3
  48370000    2
  48380000    4
  48390000    3
  48400000    3
  48410000    3
  48420000    3
  48430000    3
  48440000    3
  48450000    4
  48460000    4
  48470000    5
  48480000    3
  48490000    4
  48500000    3
  48510000    3
  48520000    4
  48530000    3
  48540000    3
  48550000    3
  48560000    2
  48570000    3
  48580000    5
  48590000    4
  48600000    3
  48610000    4
  48620000    3
  48630000    3
  48640000    5
  48650000    3
  48660000    4
  48670000    3
  48680000    3
  48690000    4
  48700000    3
  48710000    4
  48720000    4
  48730000    5
  48740000    3
  48750000    4
  48760000    3
  48770000    3
  48780000    4
  48790000    4
  48800000    2
  48810000    2
  48820000    2
  48830000    6
  48840000    3
  48850000    3
  48860000    4
  48870000    3
  48880000    3
  48890000    5
  48900000    4
  48910000    9
  48920000    4
  48930000    3
  48940000    4
  48950000    3
  48960000    5
  48970000    4
  48980000    5
  48990000    4
  49000000    3
  49010000    4
  49020000    3
  49030000    3
  49040000    4
  49050000    3
  49060000    4
  49070000    4
  49080000    4
  49090000    3
  49100000    5
  49110000    4
  49120000    3
  49130000   10
  49140000    2
  49150000    3
  49160000    3
  49170000    2
  49180000    4
  49190000    3
  49200000    3
  49210000    2
  49220000    3
  49230000    4
  49240000    2
  49250000    6
  49260000    3
  49270000    3
  49280000    5
  49290000    4
  49300000    2
  49310000    2
  49320000    5
  49330000    5
  49340000    3
  49350000    2
  49360000    7
  49370000    3
  49380000    4
  49390000    8
  49400000    6
  49410000    5
  49420000    3
  49430000    3
  49440000    3
  49450000    3
  49460000    5
  49470000    4
  49480000    4
  49490000    4
  49500000    5
  49510000    3
  49520000    6
  49530000    6
  49540000    3
  49550000    4
  49560000    3
  49570000    4
  49580000    2
  49590000    7
  49600000    2
  49610000    4
  49620000    3
  49630000    3
  49640000    4
  49650000   10
  49660000    8
  49670000    7
  49680000    3
  49690000    3
  49700000    3
  49710000    3
  49720000    3
  49730000    2
  49740000    3
  49750000    2
  49760000    4
  49770000    3
  49780000    3
  49790000    4
  49800000    3
  49810000    2
  49820000    2
  49830000    3
  49840000    2
  49850000    4
  49860000    6
  49870000    2
  49880000    3
  49890000    3
  49900000    3
  49910000    2
  49920000    2
  49930000    3
  49940000    3
  49950000    2
  49960000    3
  49970000    4
  49980000    3
  49990000    3
  50000000    2
  50010000    3
  50020000    4
  50030000    3
  50040000    3
  50050000    2
  50060000    3
  50070000    3
  50080000    3
  50090000    4
  50100000    8
  50110000    4
  50120000    5
  50130000    8
  50140000    3
  50150000    6
  50160000    3
  50170000    2
  50180000    4
  50190000    3
  50200000    2
  50210000    2
  50220000    5
  50230000    2
  50240000    3
  50250000    4
  50260000    5
  50270000    4
  50280000    4
  50290000    3
  50300000    2
  50310000    2
  50320000    3
  50330000    3
  50340000    3
  50350000    2
  50360000    3
  50370000    3
  50380000    2
  50390000    3
  50400000    3
  50410000    2
  50420000    3
  50430000    4
  50440000    3
  50450000    3
  50460000    3
  50470000    3
  50480000    3
  50490000    3
  50500000    2
  50510000    3
  50520000    2
  50530000    5
  50540000    3
  50550000    4
  50560000    3
  50570000    2
  50580000    3
  50590000    3
  50600000    3
  50610000    4
  50620000    3
  50630000    2
  50640000    3
  50650000    3
  50660000    3
  50670000    3
  50680000    4
  50690000    3
  50700000    3
  50710000    4
  50720000    4
  50730000    3
  50740000    3
  50750000    2
  50760000    3
  50770000    4
  50780000    3
  50790000    3
  50800000    4
  50810000    3
  50820000    5
  50830000    3
  50840000    4
  50850000    3
  50860000    2
  50870000    5
  50880000    5
  50890000    3
  50900000    9
  50910000    3
  50920000    8
  50930000    3
  50940000    6
  50950000    3
  50960000    2
  50970000    2
  50980000    3
  50990000    3
  51000000    2
  51010000    4
  51020000    3
  51030000    2
  51040000    2
  51050000    3
  51060000    3
  51070000    3
  51080000    2
  51090000    4
  51100000    4
  51110000    4
  51120000    4
  51130000    2
  51140000    5
  51150000    3
  51160000    3
  51170000    3
  51180000    3
  51190000    3
  51200000    4
  51210000    2
  51220000    4
  51230000    2
  51240000    3
  51250000    6
  51260000    4
  51270000    2
  51280000    3
  51290000    5
  51300000    3
  51310000    3
  51320000    2
  51330000    3
  51340000    4
  51350000    3
  51360000    3
  51370000    4
  51380000    3
  51390000    3
  51400000    3
  51410000    3
  51420000    3
  51430000    3
  51440000    5
  51450000    2
  51460000    2
  51470000    3
  51480000    5
  51490000    3
  51500000    3
  51510000    2
  51520000    3
  51530000    4
  51540000    2
  51550000    3
  51560000    4
  51570000    3
  51580000    3
  51590000    4
  51600000    5
  51610000    3
  51620000    4
  51630000    3
  51640000    3
  51650000    4
  51660000    3
  51670000    2
  51680000    2
  51690000    3
  51700000    3
  51710000    6
  51720000    2
  51730000    3
  51740000    3
  51750000    2
  51760000    3
  51770000    2
  51780000    2
  51790000    2
  51800000    3
  51810000    2
  51820000    3
  51830000    3
  51840000    3
  51850000    3
  51860000    2
  51870000    3
  51880000    3
  51890000    3
  51900000    3
  51910000    2
  51920000    2
  51930000    3
  51940000    3
  51950000    3
  51960000    3
  51970000    3
  51980000    4
  51990000    4
  52000000    2
  52010000    4
  52020000    3
  52030000    3
  52040000    3
  52050000    2
  52060000    3
  52070000    3
  52080000    4
  52090000    3
  52100000    5
  52110000    2
  52120000    5
  52130000    4
  52140000    5
  52150000    3
  52160000    3
  52170000    3
  52180000    3
  52190000    3
  52200000    3
  52210000    4
  52220000    3
  52230000    4
  52240000    4
  52250000    2
  52260000    2
  52270000    3
  52280000    3
  52290000    3
  52300000    2
  52310000    4
  52320000    2
  52330000    3
  52340000    3
  52350000    4
  52360000    4
  52370000    3
  52380000    2
  52390000    4
  52400000    3
  52410000    3
  52420000    5
  52430000    2
  52440000    2
  52450000    3
  52460000    3
  52470000    2
  52480000    2
  52490000    3
  52500000    3
  52510000    3
  52520000    3
  52530000    3
  52540000    3
  52550000    2
  52560000    2
  52570000    3
  52580000    6
  52590000    3
  52600000    4
  52610000    4
  52620000    3
  52630000    3
  52640000    3
  52650000    4
  52660000    4
  52670000    3
  52680000    3
  52690000    3
  52700000    3
  52710000    4
  52720000    3
  52730000    5
  52740000    3
  52750000    4
  52760000    3
  52770000    2
  52780000    3
  52790000    3
  52800000    4
  52810000    3
  52820000    2
  52830000    4
  52840000    3
  52850000    3
  52860000    5
  52870000    5
  52880000    4
  52890000    3
  52900000    3
  52910000    4
  52920000    2
  52930000    3
  52940000    5
  52950000    3
  52960000    3
  52970000    5
  52980000    4
  52990000    4
  53000000    3
  53010000    2
  53020000    3
  53030000    2
  53040000    4
  53050000    3
  53060000    3
  53070000    3
  53080000    3
  53090000    3
  53100000    2
  53110000    3
  53120000    3
  53130000    2
  53140000    4
  53150000    3
  53160000    3
  53170000    3
  53180000    4
  53190000    3
  53200000    5
  53210000    4
  53220000    3
  53230000    3
  53240000    3
  53250000    3
  53260000    4
  53270000    3
  53280000    7
  53290000    3
  53300000    4
  53310000    3
  53320000    4
  53330000    3
  53340000    3
  53350000    4
  53360000    3
  53370000    2
  53380000    2
  53390000    3
  53400000    3
  53410000    3
  53420000    3
  53430000    3
  53440000    3
  53450000    3
  53460000    3
  53470000    3
  53480000    3
  53490000    3
  53500000    3
  53510000    3
  53520000    2
  53530000    3
  53540000    5
  53550000    3
  53560000    2
  53570000    5
  53580000    3
  53590000    3
  53600000    3
  53610000   11
  53620000   11
  53630000    7
  53640000    2
  53650000    6
  53660000    9
  53670000    2
  53680000    3
  53690000    3
  53700000    3
  53710000    5
  53720000    2
  53730000    4
  53740000    4
  53750000    6
  53760000    2
  53770000    3
  53780000    5
  53790000    3
  53800000    3
  53810000    4
  53820000    4
  53830000    2
  53840000    3
  53850000    3
  53860000    4
  53870000    3
  53880000    3
  53890000    3
  53900000    2
  53910000    2
  53920000    4
  53930000    2
  53940000    3
  53950000    3
  53960000    3
  53970000    2
  53980000    3
  53990000    3
  54000000    7
  54010000    3
  54020000    4
  54030000    3
  54040000    2
  54050000    5
  54060000    3
  54070000    7
  54080000    2
  54090000    3
  54100000    3
  54110000    4
  54120000    4
  54130000    7
  54140000    4
  54150000    2
  54160000    3
  54170000    3
  54180000    5
  54190000    2
  54200000    3
  54210000    3
  54220000    4
  54230000    3
  54240000    4
  54250000    5
  54260000    5
  54270000    2
  54280000    4
  54290000    3
  54300000    2
  54310000    3
  54320000    3
  54330000    5
  54340000    4
  54350000    4
  54360000    3
  54370000    3
  54380000    3
  54390000    3
  54400000    3
  54410000    5
  54420000    3
  54430000    8
  54440000    3
  54450000    4
  54460000    3
  54470000    3
  54480000    3
  54490000    4
  54500000    7
  54510000    3
  54520000    3
  54530000    3
  54540000    2
  54550000    3
  54560000    3
  54570000    3
  54580000    3
  54590000    4
  54600000    2
  54610000    5
  54620000    3
  54630000    3
  54640000    3
  54650000    3
  54660000    3
  54670000    2
  54680000    2
  54690000    4
  54700000    3
  54710000    3
  54720000    3
  54730000    3
  54740000    3
  54750000    4
  54760000    3
  54770000    3
  54780000    3
  54790000    3
  54800000    3
  54810000    4
  54820000    3
  54830000    2
  54840000    3
  54850000    3
  54860000    3
  54870000    3
  54880000    4
  54890000    4
  54900000    3
  54910000    3
  54920000    4
  54930000    4
  54940000    4
  54950000    4
  54960000    4
  54970000    4
  54980000    4
  54990000    3
  55000000    4
  55010000    5
  55020000    3
  55030000    4
  55040000    3
  55050000    8
  55060000    5
  55070000    3
  55080000    3
  55090000    2
  55100000    3
  55110000    3
  55120000    4
  55130000    3
  55140000    3
  55150000    4
  55160000    2
  55170000    3
  55180000    5
  55190000    2
  55200000    3
  55210000    3
  55220000    3
  55230000    3
  55240000    3
  55250000    2
  55260000    3
  55270000    3
  55280000    3
  55290000    3
  55300000    3
  55310000    4
  55320000    3
  55330000    4
  55340000    3
  55350000    2
  55360000    4
  55370000    3
  55380000    3
  55390000    3
  55400000    3
  55410000    3
  55420000    3
  55430000    3
  55440000    3
  55450000    4
  55460000    3
  55470000    3
  55480000    3
  55490000    3
  55500000    3
  55510000    3
  55520000    3
  55530000    3
  55540000    3
  55550000    3
  55560000    4
  55570000    3
  55580000    3
  55590000    4
  55600000    3
  55610000    3
  55620000    3
  55630000    3
  55640000    4
  55650000    3
  55660000    2
  55670000    4
  55680000    3
  55690000    4
  55700000    3
  55710000    3
  55720000    2
  55730000    3
  55740000    3
  55750000    3
  55760000    2
  55770000    3
  55780000    3
  55790000    3
  55800000    3
  55810000    3
  55820000    3
  55830000    3
  55840000    3
  55850000    3
  55860000    3
  55870000    2
  55880000    3
  55890000    3
  55900000    5
  55910000    2
  55920000    3
  55930000    3
  55940000    3
  55950000    4
  55960000    2
  55970000    4
  55980000    3
  55990000    2
  56000000    3
  56010000    5
  56020000    2
  56030000    3
  56040000    5
  56050000    3
  56060000    2
  56070000    5
  56080000    5
  56090000    4
  56100000    4
  56110000    2
  56120000    3
  56130000    3
  56140000    2
  56150000    3
  56160000    3
  56170000    3
  56180000    3
  56190000    2
  56200000    2
  56210000    3
  56220000    3
  56230000    3
  56240000    3
  56250000    5
  56260000    5
  56270000    3
  56280000    3
  56290000    3
  56300000    3
  56310000    3
  56320000    3
  56330000    3
  56340000    5
  56350000    6
  56360000    4
  56370000    4
  56380000    3
  56390000    2
  56400000    4
  56410000    3
  56420000    2
  56430000    3
  56440000    3
  56450000    3
  56460000    2
  56470000    2
  56480000    3
  56490000    3
  56500000    5
  56510000    3
  56520000    4
  56530000    6
  56540000    3
  56550000    4
  56560000    5
  56570000    5
  56580000    4
  56590000    3
  56600000    2
  56610000    3
  56620000    4
  56630000    5
  56640000    2
  56650000    4
  56660000    3
  56670000    2
  56680000    6
  56690000    3
  56700000    3
  56710000    3
  56720000    3
  56730000    4
  56740000    4
  56750000    3
  56760000    3
  56770000    4
  56780000    3
  56790000    3
  56800000    3
  56810000    3
  56820000    4
  56830000    3
  56840000    3
  56850000    3
  56860000    3
  56870000    3
  56880000    2
  56890000    4
  56900000    3
  56910000    3
  56920000    3
  56930000    3
  56940000    3
  56950000    3
  56960000    3
  56970000    3
  56980000    2
  56990000    3
  57000000    2
  57010000    3
  57020000    5
  57030000    5
  57040000    4
  57050000    2
  57060000    3
  57070000    3
  57080000    3
  57090000    2
  57100000    3
  57110000    4
  57120000    3
  57130000    3
  57140000    3
  57150000    4
  57160000    2
  57170000    3
  57180000    3
  57190000    3
  57200000    3
  57210000    4
  57220000    3
  57230000    3
  57240000    3
  57250000    3
  57260000    4
  57270000    3
  57280000    3
  57290000    3
  57300000    4
  57310000    3
  57320000    3
  57330000    4
  57340000    5
  57350000    3
  57360000    3
  57370000    3
  57380000    3
  57390000    2
  57400000    3
  57410000    3
  57420000    2
  57430000    2
  57440000    3
  57450000    3
  57460000    3
  57470000    2
  57480000    4
  57490000    3
  57500000    3
  57510000    4
  57520000    3
  57530000    3
  57540000    3
  57550000    3
  57560000    3
  57570000    3
  57580000    3
  57590000    3
  57600000    4
  57610000    4
  57620000    3
  57630000    3
  57640000    3
  57650000    3
  57660000    2
  57670000    3
  57680000    4
  57690000    3
  57700000    3
  57710000    3
  57720000    3
  57730000    4
  57740000    2
  57750000    3
  57760000    2
  57770000    2
  57780000    3
  57790000    4
  57800000    3
  57810000    4
  57820000    3
  57830000    3
  57840000    3
  57850000    2
  57860000    4
  57870000    3
  57880000    3
  57890000    3
  57900000    4
  57910000    4
  57920000    3
  57930000    3
  57940000    3
  57950000    3
  57960000    3
  57970000    2
  57980000    3
  57990000    4
  58000000    3
  58010000    3
  58020000    2
  58030000    3
  58040000    3
  58050000    2
  58060000    3
  58070000    3
  58080000    4
  58090000    5
  58100000    2
  58110000    3
  58120000    4
  58130000    3
  58140000    4
  58150000    3
  58160000    5
  58170000    3
  58180000    7
  58190000    3
  58200000    2
  58210000    3
  58220000    3
  58230000    5
  58240000    3
  58250000    7
  58260000    3
  58270000    3
  58280000    3
  58290000    5
  58300000    4
  58310000    3
  58320000    4
  58330000    2
  58340000    2
  58350000    2
  58360000    3
  58370000    5
  58380000    3
  58390000    3
  58400000    2
  58410000    3
  58420000    3
  58430000    3
  58440000    3
  58450000    3
  58460000    4
  58470000    3
  58480000    3
  58490000    3
  58500000    3
  58510000    3
  58520000    3
  58530000    3
  58540000    3
  58550000    3
  58560000    3
  58570000    3
  58580000    5
  58590000    3
  58600000    3
  58610000    3
  58620000    3
  58630000    3
  58640000    3
  58650000    3
  58660000    2
  58670000    4
  58680000    4
  58690000    3
  58700000    4
  58710000    2
  58720000    2
  58730000    3
  58740000    3
  58750000    3
  58760000    3
  58770000    3
  58780000    3
  58790000    3
  58800000    3
  58810000    5
  58820000    3
  58830000    3
  58840000    3
  58850000    3
  58860000    3
  58870000    3
  58880000    3
  58890000    3
  58900000    2
  58910000    4
  58920000    3
  58930000    4
  58940000    3
  58950000    3
  58960000    3
  58970000    2
  58980000    4
  58990000    3
  59000000    3
  59010000    3
  59020000    2
  59030000    2
  59040000    3
  59050000    3
  59060000    3
  59070000    4
  59080000    2
  59090000    2
  59100000    3
  59110000    3
  59120000    3
  59130000    2
  59140000    5
  59150000    8
  59160000    2
  59170000    3
  59180000    3
  59190000    3
  59200000    3
  59210000    3
  59220000    2
  59230000    3
  59240000    3
  59250000    3
  59260000    3
  59270000    3
  59280000    3
  59290000    2
  59300000    3
  59310000    2
  59320000    3
  59330000    3
  59340000    2
  59350000    3
  59360000    3
  59370000    3
  59380000    3
  59390000    3
  59400000    3
  59410000    3
  59420000    3
  59430000    3
  59440000    3
  59450000    3
  59460000    3
  59470000    2
  59480000    2
  59490000    3
  59500000    3
  59510000    2
  59520000    3
  59530000    3
  59540000    2
  59550000    3
  59560000    3
  59570000    3
  59580000    2
  59590000    3
  59600000    3
  59610000    4
  59620000    3
  59630000    3
  59640000    2
  59650000    5
  59660000    2
  59670000    3
  59680000    3
  59690000    3
  59700000    3
  59710000    4
  59720000    4
  59730000    4
  59740000    4
  59750000    5
  59760000    3
  59770000    4
  59780000    3
  59790000    2
  59800000    3
  59810000    3
  59820000    3
  59830000    6
  59840000    3
  59850000    3
  59860000    3
  59870000    3
  59880000    3
  59890000    3
  59900000    3
  59910000    3
  59920000    3
  59930000    4
  59940000    3
  59950000    3
  59960000    3
  59970000    5
  59980000    2
  59990000    3
  60000000    3
  60000000    3
  60010000    3
  60020000    2
  60030000    4
  60040000    3
  60050000    3
  60060000    3
  60070000    8
  60080000    9
  60090000    5
  60100000    4
  60110000    3
  60120000    3
  60130000    5
  60140000    5
  60150000    3
  60160000    3
  60170000    3
  60180000    4
  60190000    3
  60200000    3
  60210000    3
  60220000    3
  60230000    5
  60240000    3
  60250000    3
  60260000    3
  60270000    2
  60280000    3
  60290000    3
  60300000    3
  60310000    3
  60320000    3
  60330000    2
  60340000    5
  60350000    3
  60360000    3
  60370000    2
  60380000    3
  60390000    3
  60400000    3
  60410000    5
  60420000    3
  60430000    3
  60440000    3
  60450000    3
  60460000    5
  60470000    3
  60480000    3
  60490000    3
  60500000    3
  60510000    2
  60520000    2
  60530000    2
  60540000    3
  60550000    3
  60560000    3
  60570000    4
  60580000    3
  60590000    3
  60600000    3
  60610000    3
  60620000    3
  60630000    3
  60640000    4
  60650000    4
  60660000    3
  60670000    3
  60680000    3
  60690000    3
  60700000    3
  60710000    4
  60720000    3
  60730000    3
  60740000    3
  60750000    2
  60760000    4
  60770000    3
  60780000    2
  60790000    3
  60800000    3
  60810000    5
  60820000    2
  60830000    4
  60840000    3
  60850000    2
  60860000    3
  60870000    2
  60880000    4
  60890000    3
  60900000    3
  60910000    2
  60920000    2
  60930000    4
  60940000    3
  60950000    3
  60960000    2
  60970000    3
  60980000    3
  60990000    3
  61000000    3
  61010000    3
  61020000    4
  61030000    4
  61040000    5
  61050000    5
  61060000    3
  61070000    4
  61080000    3
  61090000    5
  61100000    2
  61110000    3
  61120000    3
  61130000    7
  61140000    4
  61150000    3
  61160000    3
  61170000    3
  61180000    4
  61190000    2
  61200000    3
  61210000    4
  61220000    2
  61230000    2
  61240000    2
  61250000    3
  61260000    4
  61270000    3
  61280000    3
  61290000    6
  61300000    5
  61310000    3
  61320000    3
  61330000    4
  61340000    3
  61350000    3
  61360000    3
  61370000    3
  61380000    2
  61390000    3
  61400000    3
  61410000    3
  61420000    2
  61430000    2
  61440000    3
  61450000    3
  61460000    3
  61470000    3
  61480000    4
  61490000    3
  61500000    2
  61510000    3
  61520000    3
  61530000    3
  61540000    3
  61550000    3
  61560000    3
  61570000    5
  61580000    3
  61590000    2
  61600000    6
  61610000    8
  61620000    2
  61630000    4
  61640000    3
  61650000    4
  61660000    3
  61670000    3
  61680000    3
  61690000    4
  61700000    3
  61710000    3
  61720000    2
  61730000    4
  61740000    3
  61750000    4
  61760000    4
  61770000    5
  61780000    2
  61790000    2
  61800000    6
  61810000    3
  61820000    5
  61830000    3
  61840000    6
  61850000    3
  61860000    3
  61870000    3
  61880000    3
  61890000    3
  61900000    3
  61910000    3
  61920000    4
  61930000    3
  61940000    3
  61950000    3
  61960000    4
  61970000    3
  61980000    3
  61990000    3
  62000000    2
  62010000    4
  62020000    5
  62030000   11
  62040000    5
  62050000    3
  62060000    3
  62070000    4
  62080000    3
  62090000    4
  62100000    4
  62110000    2
  62120000    3
  62130000    3
  62140000    4
  62150000    5
  62160000    6
  62170000    3
  62180000    2
  62190000    3
  62200000    2
  62210000    4
  62220000    4
  62230000    4
  62240000    4
  62250000    2
  62260000    3
  62270000    2
  62280000    4
  62290000    3
  62300000    4
  62310000    3
  62320000    3
  62330000    3
  62340000    3
  62350000    3
  62360000    4
  62370000    4
  62380000    4
  62390000    3
  62400000    3
  62410000    3
  62420000    2
  62430000    3
  62440000    3
  62450000    4
  62460000    4
  62470000    3
  62480000    3
  62490000    2
  62500000    4
  62510000    2
  62520000    5
  62530000    5
  62540000    5
  62550000    2
  62560000    5
  62570000    4
  62580000    4
  62590000    4
  62600000    3
  62610000    3
  62620000    3
  62630000    3
  62640000    3
  62650000    3
  62660000    3
  62670000    3
  62680000    3
  62690000    3
  62700000    3
  62710000    3
  62720000    2
  62730000    2
  62740000    3
  62750000    3
  62760000    3
  62770000    3
  62780000    3
  62790000    3
  62800000    3
  62810000    3
  62820000    3
  62830000    3
  62840000    3
  62850000    3
  62860000    4
  62870000    3
  62880000    3
  62890000    3
  62900000    3
  62910000    3
  62920000    2
  62930000    4
  62940000    4
  62950000    3
  62960000    3
  62970000    3
  62980000    3
  62990000    4
  63000000    3
  63010000    3
  63020000    2
  63030000    3
  63040000    3
  63050000    3
  63060000    3
  63070000    3
  63080000    3
  63090000    3
  63100000    3
  63110000    3
  63120000    3
  63130000    3
  63140000    3
  63150000    4
  63160000    3
  63170000    3
  63180000    3
  63190000    3
  63200000    3
  63210000    3
  63220000    4
  63230000    3
  63240000    2
  63250000    3
  63260000    4
  63270000    3
  63280000    3
  63290000    2
  63300000    4
  63310000    4
  63320000    3
  63330000    2
  63340000    5
  63350000    5
  63360000    5
  63370000    4
  63380000    2
  63390000    3
  63400000    3
  63410000    3
  63420000    3
  63430000    3
  63440000    8
  63450000    2
  63460000    4
  63470000    4
  63480000    3
  63490000    2
  63500000    3
  63510000    5
  63520000    3
  63530000    5
  63540000    5
  63550000    7
  63560000    9
  63570000    3
  63580000    4
  63590000    3
  63600000    3
  63610000    3
  63620000    3
  63630000    3
  63640000    3
  63650000    4
  63660000    3
  63670000    3
  63680000    2
  63690000    2
  63700000    2
  63710000    3
  63720000    3
  63730000    4
  63740000    4
  63750000    3
  63760000    3
  63770000    5
  63780000    3
  63790000    3
  63800000    3
  63810000    4
  63820000    3
  63830000    3
  63840000    3
  63850000    3
  63860000    2
  63870000    3
  63880000    3
  63890000    4
  63900000    3
  63910000    3
  63920000    4
  63930000    3
  63940000    2
  63950000    3
  63960000    5
  63970000    4
  63980000    3
  63990000    4
  64000000    3
  64010000    4
  64020000    3
  64030000    4
  64040000    2
  64050000    5
  64060000    4
  64070000    4
  64080000    3
  64090000    3
  64100000    3
  64110000    4
  64120000    3
  64130000    3
  64140000    3
  64150000    3
  64160000    4
  64170000    2
  64180000    4
  64190000    7
  64200000    4
  64210000    6
  64220000    7
  64230000    4
  64240000    3
  64250000    5
  64260000    4
  64270000    3
  64280000    3
  64290000    2
  64300000    3
  64310000    4
  64320000    3
  64330000    3
  64340000    3
  64350000    3
  64360000    2
  64370000    4
  64380000    2
  64390000    3
  64400000    2
  64410000    3
  64420000    3
  64430000    4
  64440000    3
  64450000    4
  64460000    3
  64470000    5
  64480000    2
  64490000    5
  64500000    2
  64510000    2
  64520000    3
  64530000    3
  64540000    3
  64550000    3
  64560000    4
  64570000    5
  64580000    6
  64590000    4
  64600000    4
  64610000    2
  64620000    2
  64630000    2
  64640000    2
  64650000    5
  64660000    2
  64670000    3
  64680000    3
  64690000    3
  64700000    2
  64710000    3
  64720000    3
  64730000    3
  64740000    2
  64750000    3
  64760000    3
  64770000    3
  64780000    3
  64790000    3
  64800000    3
  64810000    4
  64820000    2
  64830000    4
  64840000    4
  64850000    2
  64860000    3
  64870000    3
  64880000    4
  64890000    3
  64900000    3
  64910000    4
  64920000    3
  64930000    5
  64940000    5
  64950000    2
  64960000    4
  64970000    5
  64980000    4
  64990000    3
  65000000    4
  65010000    3
  65020000    4
  65030000    4
  65040000    4
  65050000    3
  65060000    3
  65070000    5
  65080000    2
  65090000    4
  65100000    2
  65110000    3
  65120000    2
  65130000    2
  65140000    4
  65150000    2
  65160000    4
  65170000    3
  65180000    3
  65190000    3
  65200000    3
  65210000    4
  65220000    3
  65230000    2
  65240000    4
  65250000    3
  65260000    3
  65270000    3
  65280000    4
  65290000    2
  65300000    4
  65310000    3
  65320000    3
  65330000    2
  65340000    5
  65350000    3
  65360000    3
  65370000    3
  65380000    4
  65390000    3
  65400000    3
  65410000    4
  65420000    3
  65430000    3
  65440000    4
  65450000    3
  65460000    3
  65470000    3
  65480000    2
  65490000    3
  65500000    3
  65510000    2
  65520000    3
  65530000    3
  65540000    3
  65550000    2
  65560000    4
  65570000    3
  65580000    4
  65590000    4
  65600000    2
  65610000    4
  65620000    3
  65630000    2
  65640000    4
  65650000    4
  65660000    3
  65670000    4
  65680000    3
  65690000    3
  65700000    2
  65710000    5
  65720000    4
  65730000    3
  65740000    4
  65750000    2
  65760000    4
  65770000    5
  65780000    4
  65790000    2
  65800000    3
  65810000    2
  65820000    2
  65830000    4
  65840000    6
  65850000    3
  65860000    4
  65870000    3
  65880000    3
  65890000    3
  65900000    3
  65910000    2
  65920000    4
  65930000    3
  65940000    3
  65950000    3
  65960000    3
  65970000    3
  65980000    3
  65990000    3
  66000000    3
  66010000    4
  66020000    3
  66030000    4
  66040000    3
  66050000    3
  66060000    3
  66070000    3
  66080000    2
  66090000    2
  66100000    4
  66110000    4
  66120000    4
  66130000    3
  66140000    4
  66150000    4
  66160000    3
  66170000    3
  66180000    2
  66190000    3
  66200000    3
  66210000    3
  66220000    2
  66230000    3
  66240000    3
  66250000    3
  66260000    3
  66270000    3
  66280000    4
  66290000    2
  66300000    3
  66310000    5
  66320000    3
  66330000    3
  66340000    2
  66350000    3
  66360000    3
  66370000    3
  66380000    3
  66390000    3
  66400000    2
  66410000    2
  66420000    3
  66430000    3
  66440000    3
  66450000    2
  66460000    3
  66470000    2
  66480000    3
  66490000    3
  66500000    3
  66510000    4
  66520000    3
  66530000    4
  66540000    3
  66550000    5
  66560000    2
  66570000    3
  66580000    3
  66590000    2
  66600000    2
  66610000    4
  66620000    3
  66630000    5
  66640000    3
  66650000    3
  66660000    3
  66670000    3
  66680000    5
  66690000    3
  66700000    8
  66710000    9
  66720000    3
  66730000    4
  66740000    4
  66750000    3
  66760000    4
  66770000    3
  66780000    4
  66790000    3
  66800000    3
  66810000    2
  66820000    3
  66830000    3
  66840000    3
  66850000    4
  66860000    3
  66870000    3
  66880000    3
  66890000    3
  66900000    3
  66910000    3
  66920000    2
  66930000    3
  66940000    4
  66950000    3
  66960000    5
  66970000    6
  66980000    3
  66990000    3
  67000000    3
  67010000    4
  67020000    3
  67030000    3
  67040000    3
  67050000    8
  67060000    3
  67070000    2
  67080000    4
  67090000    3
  67100000    4
  67110000    4
  67120000    3
  67130000    3
  67140000    3
  67150000    3
  67160000    3
  67170000    4
  67180000    3
  67190000    3
  67200000    4
  67210000    4
  67220000    3
  67230000    4
  67240000    3
  67250000    3
  67260000    5
  67270000    2
  67280000    2
  67290000    3
  67300000    3
  67310000    3
  67320000    3
  67330000    3
  67340000    3
  67350000    3
  67360000    3
  67370000    3
  67380000    2
  67390000    3
  67400000    4
  67410000    3
  67420000    3
  67430000    3
  67440000    2
  67450000    3
  67460000    4
  67470000    4
  67480000    4
  67490000    4
  67500000    3
  67510000    3
  67520000    3
  67530000    3
  67540000    3
  67550000    5
  67560000    3
  67570000    4
  67580000    5
  67590000    3
  67600000    3
  67610000    3
  67620000    2
  67630000    3
  67640000    3
  67650000    3
  67660000    2
  67670000    2
  67680000    3
  67690000    3
  67700000    3
  67710000    4
  67720000    5
  67730000    3
  67740000    5
  67750000    3
  67760000    6
  67770000    4
  67780000    3
  67790000    3
  67800000    3
  67810000    3
  67820000    3
  67830000    3
  67840000    3
  67850000    3
  67860000    3
  67870000    2
  67880000    7
  67890000    2
  67900000    4
  67910000    3
  67920000    4
  67930000    5
  67940000    2
  67950000    3
  67960000    3
  67970000    6
  67980000    8
  67990000    4
  68000000    3
  68010000    3
  68020000    3
  68030000    3
  68040000    3
  68050000    4
  68060000    3
  68070000    5
  68080000    3
  68090000    3
  68100000    3
  68110000    3
  68120000    3
  68130000    3
  68140000    4
  68150000    3
  68160000    5
  68170000    3
  68180000    3
  68190000    2
  68200000    3
  68210000    3
  68220000    3
  68230000    3
  68240000    3
  68250000    3
  68260000    3
  68270000    4
  68280000    3
  68290000    3
  68300000    4
  68310000    4
  68320000    3
  68330000    5
  68340000    2
  68350000    2
  68360000    3
  68370000    4
  68380000    2
  68390000    3
  68400000    2
  68410000    3
  68420000    4
  68430000    4
  68440000    3
  68450000    3
  68460000    3
  68470000    2
  68480000    2
  68490000    2
  68500000    3
  68510000    3
  68520000    3
  68530000    6
  68540000    4
  68550000    3
  68560000    3
  68570000    4
  68580000    3
  68590000    4
  68600000    3
  68610000    3
  68620000    3
  68630000    3
  68640000    4
  68650000    2
  68660000    3
  68670000    3
  68680000    3
  68690000    3
  68700000    3
  68710000    3
  68720000    2
  68730000    3
  68740000    3
  68750000    3
  68760000    4
  68770000    4
  68780000    3
  68790000    5
  68800000    3
  68810000    3
  68820000    3
  68830000    3
  68840000    2
  68850000    3
  68860000    3
  68870000    3
  68880000    3
  68890000    3
  68900000    3
  68910000    3
  68920000    3
  68930000    3
  68940000    2
  68950000    4
  68960000    3
  68970000    2
  68980000    3
  68990000    2
  69000000    3
  69010000    4
  69020000    3
  69030000    3
  69040000    2
  69050000    3
  69060000    3
  69070000    4
  69080000    4
  69090000    2
  69100000    3
  69110000    3
  69120000    3
  69130000    3
  69140000    3
  69150000    4
  69160000    3
  69170000    3
  69180000    3
  69190000    3
  69200000    2
  69210000    4
  69220000    3
  69230000    4
  69240000    4
  69250000    3
  69260000    3
  69270000    2
  69280000    4
  69290000    4
  69300000    3
  69310000    3
  69320000    3
  69330000    3
  69340000    5
  69350000    3
  69360000    8
  69370000    6
  69380000    7
  69390000    2
  69400000    3
  69410000    2
  69420000    3
  69430000    3
  69440000    4
  69450000    2
  69460000    3
  69470000    3
  69480000    3
  69490000    3
  69500000    7
  69510000    3
  69520000    4
  69530000    6
  69540000    4
  69550000    4
  69560000    4
  69570000    4
  69580000    4
  69590000    3
  69600000    3
  69610000    3
  69620000    3
  69630000    3
  69640000    2
  69650000    3
  69660000    7
  69670000    3
  69680000    3
  69690000    4
  69700000    2
  69710000    2
  69720000    2
  69730000    3
  69740000    3
  69750000    2
  69760000    3
  69770000    2
  69780000    3
  69790000    2
  69800000    5
  69810000    2
  69820000    3
  69830000    3
  69840000    4
  69850000    2
  69860000    3
  69870000    5
  69880000    4
  69890000    2
  69900000    3
  69910000    3
  69920000    3
  69930000    3
  69940000    3
  69950000    7
  69960000    2
  69970000    6
  69980000    5
  69990000    3
  70000000    3
  70010000    2
  70020000    3
  70030000    3
  70040000    4
  70050000    3
  70060000    3
  70070000    3
  70080000    3
  70090000    4
  70100000    4
  70110000    4
  70120000    3
  70130000    3
  70140000    3
  70150000    2
  70160000    3
  70170000    3
  70180000    3
  70190000    4
  70200000    2
  70210000    3
  70220000    4
  70230000    3
  70240000    2
  70250000    3
  70260000    3
  70270000    3
  70280000    2
  70290000    3
  70300000    3
  70310000    4
  70320000    3
  70330000    4
  70340000    4
  70350000    3
  70360000    6
  70370000    4
  70380000    5
  70390000    2
  70400000    3
  70410000    3
  70420000    3
  70430000    5
  70440000    4
  70450000    4
  70460000    4
  70470000    3
  70480000    2
  70490000    3
  70500000    3
  70510000    3
  70520000    4
  70530000    3
  70540000    3
  70550000    3
  70560000    2
  70570000    3
  70580000    7
  70590000    4
  70600000    3
  70610000    3
  70620000    4
  70630000    3
  70640000   11
  70650000    7
  70660000    7
  70670000    2
  70680000    3
  70690000    4
  70700000    3
  70710000    3
  70720000    7
  70730000    3
  70740000    4
  70750000    5
  70760000    3
  70770000    5
  70780000    6
  70790000    2
  70800000    6
  70810000    4
  70820000    3
  70830000    3
  70840000    4
  70850000    3
  70860000    2
  70870000    5
  70880000    3
  70890000    2
  70900000    2
  70910000    3
  70920000    2
  70930000    3
  70940000    3
  70950000    3
  70960000    3
  70970000    3
  70980000    3
  70990000    3
  71000000    3
  71010000    3
  71020000    3
  71030000    2
  71040000    2
  71050000    4
  71060000    2
  71070000    2
  71080000    4
  71090000    3
  71100000    3
  71110000    4
  71120000    4
  71130000    4
  71140000    4
  71150000    5
  71160000    4
  71170000    2
  71180000    5
  71190000    3
  71200000    3
  71210000    4
  71220000    3
  71230000    3
  71240000    2
  71250000    4
  71260000    3
  71270000    3
  71280000    3
  71290000    5
  71300000    4
  71310000    2
  71320000    3
  71330000    3
  71340000    3
  71350000    3
  71360000    3
  71370000    2
  71380000    4
  71390000    4
  71400000    3
  71410000    3
  71420000    4
  71430000    2
  71440000    4
  71450000    2
  71460000    2
  71470000    2
  71480000    3
  71490000    3
  71500000    4
  71510000    3
  71520000    2
  71530000    2
  71540000    3
  71550000    3
  71560000    3
  71570000    4
  71580000    3
  71590000   11
  71600000    5
  71610000    8
  71620000    5
  71630000    2
  71640000    3
  71650000    3
  71660000    3
  71670000    2
  71680000    2
  71690000    4
  71700000    4
  71710000    3
  71720000    4
  71730000    3
  71740000    3
  71750000    3
  71760000    2
  71770000    3
  71780000    5
  71790000    2
  71800000    2
  71810000    3
  71820000    4
  71830000    3
  71840000    4
  71850000    3
  71860000    2
  71870000    4
  71880000    5
  71890000    3
  71900000    2
  71910000    3
  71920000    2
  71930000    3
  71940000    4
  71950000    3
  71960000    2
  71970000    3
  71980000    4
  71990000    4
  72000000    4
  72010000    3
  72020000    4
  72030000    3
  72040000    5
  72050000    4
  72060000    4
  72070000    5
  72080000    5
  72090000    4
  72100000    3
  72110000    3
  72120000    2
  72130000    4
  72140000    4
  72150000    5
  72160000    3
  72170000    3
  72180000    3
  72190000    3
  72200000    3
  72210000    2
  72220000    3
  72230000    4
  72240000    3
  72250000    3
  72260000    5
  72270000    3
  72280000    3
  72290000    3
  72300000    3
  72310000    2
  72320000    4
  72330000    3
  72340000    4
  72350000    3
  72360000    4
  72370000    3
  72380000    3
  72390000    4
  72400000    4
  72410000    4
  72420000    3
  72430000    3
  72440000    3
  72450000    3
  72460000    2
  72470000    2
  72480000    6
  72490000    2
  72500000    3
  72510000    3
  72520000    2
  72530000    5
  72540000    4
  72550000    2
  72560000    3
  72570000    3
  72580000    3
  72590000    3
  72600000    3
  72610000    3
  72620000    3
  72630000    3
  72640000    4
  72650000    5
  72660000    3
  72670000    4
  72680000    3
  72690000    3
  72700000    3
  72710000    3
  72720000    3
  72730000    2
  72740000    3
  72750000    3
  72760000    4
  72770000    3
  72780000    3
  72790000    3
  72800000    3
  72810000    2
  72820000    5
  72830000    4
  72840000    4
  72850000    3
  72860000    4
  72870000    2
  72880000    3
  72890000    2
  72900000    3
  72910000    3
  72920000    3
  72930000    2
  72940000    3
  72950000    2
  72960000    3
  72970000    4
  72980000    4
  72990000    3
  73000000    4
  73010000    3
  73020000    3
  73030000    3
  73040000    3
  73050000    3
  73060000    5
  73070000    5
  73080000    5
  73090000    3
  73100000    5
  73110000    3
  73120000    4
  73130000    3
  73140000    5
  73150000    3
  73160000    3
  73170000    3
  73180000    3
  73190000    3
  73200000    3
  73210000    3
  73220000    3
  73230000    2
  73240000    2
  73250000    3
  73260000    3
  73270000    8
  73280000    4
  73290000    4
  73300000    3
  73310000    3
  73320000    3
  73330000    3
  73340000    5
  73350000    4
  73360000    5
  73370000    3
  73380000    4
  73390000    4
  73400000    3
  73410000    2
  73420000    2
  73430000    5
  73440000    3
  73450000    3
  73460000    4
  73470000    3
  73480000    3
  73490000    3
  73500000    2
  73510000    7
  73520000    4
  73530000    5
  73540000    3
  73550000    4
  73560000    3
  73570000    3
  73580000    3
  73590000    3
  73600000    4
  73610000    5
  73620000    4
  73630000    5
  73640000    3
  73650000    3
  73660000    4
  73670000    6
  73680000    3
  73690000    4
  73700000    4
  73710000    4
  73720000    5
  73730000    3
  73740000    8
  73750000    3
  73760000    3
  73770000    3
  73780000    3
  73790000    4
  73800000    3
  73810000    3
  73820000    3
  73830000    4
  73840000    3
  73850000    2
  73860000    3
  73870000    3
  73880000    2
  73890000    5
  73900000    3
  73910000    3
  73920000    3
  73930000    4
  73940000    3
  73950000    3
  73960000    3
  73970000    2
  73980000    4
  73990000    3
  74000000    2
  74010000    3
  74020000    2
  74030000    3
  74040000    3
  74050000    3
  74060000    3
  74070000    3
  74080000    3
  74090000    2
  74100000    3
  74110000    5
  74120000    3
  74130000    3
  74140000    4
  74150000    3
  74160000    5
  74170000    3
  74180000    4
  74190000    3
  74200000    4
  74210000    3
  74220000    3
  74230000    2
  74240000    3
  74250000    3
  74260000    3
  74270000    3
  74280000    2
  74290000    3
  74300000    3
  74310000    2
  74320000    3
  74330000    3
  74340000    4
  74350000    3
  74360000    4
  74370000    3
  74380000    2
  74390000    3
  74400000    3
  74410000    3
  74420000    3
  74430000    5
  74440000    3
  74450000    2
  74460000    2
  74470000    5
  74480000    3
  74490000    5
  74500000    3
  74510000    3
  74520000    3
  74530000    5
  74540000    3
  74550000    4
  74560000    5
  74570000    4
  74580000    4
  74590000    5
  74600000    7
  74610000    3
  74620000    4
  74630000    6
  74640000    3
  74650000    3
  74660000    4
  74670000    4
  74680000    3
  74690000    4
  74700000    4
  74710000    4
  74720000    4
  74730000    5
  74740000    4
  74750000    3
  74760000    2
  74770000    4
  74780000    3
  74790000    3
  74800000    5
  74810000    3
  74820000    5
  74830000    5
  74840000    3
  74850000    3
  74860000    2
  74870000    3
  74880000    4
  74890000    2
  74900000    3
  74910000    3
  74920000    3
  74930000    3
  74940000    3
  74950000    4
  74960000    2
  74970000    3
  74980000    3
  74990000    2
  75000000    2
  75010000    4
  75020000    3
  75030000    5
  75040000    2
  75050000    3
  75060000    3
  75070000    4
  75080000    5
  75090000    3
  75100000    6
  75110000    4
  75120000    3
  75130000    3
  75140000    3
  75150000    3
  75160000    4
  75170000    5
  75180000    3
  75190000    3
  75200000    2
  75210000    5
  75220000    4
  75230000    3
  75240000    4
  75250000    3
  75260000    3
  75270000    3
  75280000    3
  75290000    3
  75300000    3
  75310000    4
  75320000    4
  75330000    3
  75340000    3
  75350000    4
  75360000    2
  75370000    3
  75380000    3
  75390000    4
  75400000    2
  75410000    4
  75420000    4
  75430000    3
  75440000    3
  75450000    4
  75460000    3
  75470000    3
  75480000    3
  75490000    3
  75500000    3
  75510000    3
  75520000    3
  75530000    4
  75540000    3
  75550000    2
  75560000    3
  75570000    3
  75580000    3
  75590000    4
  75600000    3
  75610000    3
  75620000    6
  75630000    6
  75640000    3
  75650000    5
  75660000    2
  75670000    3
  75680000    2
  75690000    3
  75700000    3
  75710000    3
  75720000    4
  75730000    4
  75740000    3
  75750000    5
  75760000    3
  75770000    3
  75780000    3
  75790000    4
  75800000    3
  75810000    4
  75820000    4
  75830000    4
  75840000    3
  75850000    3
  75860000    2
  75870000    3
  75880000    5
  75890000    4
  75900000    3
  75910000    4
  75920000    5
  75930000    3
  75940000    2
  75950000    3
  75960000    3
  75970000    3
  75980000    3
  75990000    4
  76000000    3
  76010000    3
  76020000    2
  76030000    3
  76040000    3
  76050000    3
  76060000    2
  76070000    3
  76080000    3
  76090000    8
  76100000    4
  76110000    2
  76120000    2
  76130000    4
  76140000    4
  76150000    3
  76160000    3
  76170000    2
  76180000    3
  76190000    3
  76200000    3
  76210000    5
  76220000    4
  76230000    4
  76240000    4
  76250000    2
  76260000    4
  76270000    4
  76280000    2
  76290000    3
  76300000    2
  76310000    2
  76320000    2
  76330000    3
  76340000    3
  76350000    3
  76360000    3
  76370000    3
  76380000    3
  76390000    2
  76400000    3
  76410000    2
  76420000    3
  76430000    3
  76440000    3
  76450000    3
  76460000    3
  76470000    4
  76480000    3
  76490000    3
  76500000    6
  76510000    3
  76520000    3
  76530000    3
  76540000    4
  76550000    5
  76560000    2
  76570000    2
  76580000    3
  76590000    4
  76600000    3
  76610000    4
  76620000    4
  76630000    3
  76640000   10
  76650000    3
  76660000    7
  76670000    3
  76680000    2
  76690000    3
  76700000    3
  76710000    3
  76720000    3
  76730000    3
  76740000    3
  76750000    3
  76760000    3
  76770000    4
  76780000    3
  76790000    3
  76800000    5
  76810000    3
  76820000    4
  76830000    3
  76840000    3
  76850000    2
  76860000    3
  76870000    4
  76880000    5
  76890000    3
  76900000    3
  76910000    4
  76920000    3
  76930000    3
  76940000    2
  76950000    3
  76960000    3
  76970000    5
  76980000    4
  76990000    3
  77000000    3
  77010000    5
  77020000    2
  77030000    2
  77040000    2
  77050000    2
  77060000    2
  77070000    3
  77080000    4
  77090000    4
  77100000    4
  77110000    3
  77120000    2
  77130000    2
  77140000    2
  77150000    3
  77160000    3
  77170000    3
  77180000    7
  77190000    4
  77200000    5
  77210000    5
  77220000    3
  77230000    3
  77240000    3
  77250000    2
  77260000    4
  77270000    5
  77280000    3
  77290000    3
  77300000    3
  77310000    3
  77320000    3
  77330000    3
  77340000    2
  77350000    3
  77360000    3
  77370000    7
  77380000    3
  77390000    3
  77400000    2
  77410000    6
  77420000    3
  77430000    4
  77440000    3
  77450000    2
  77460000    3
  77470000    3
  77480000    4
  77490000    2
  77500000    3
  77510000    4
  77520000    3
  77530000    4
  77540000    2
  77550000    3
  77560000    3
  77570000    2
  77580000    4
  77590000    2
  77600000    3
  77610000    4
  77620000    3
  77630000    3
  77640000    2
  77650000    3
  77660000    3
  77670000    3
  77680000    3
  77690000    4
  77700000    3
  77710000    3
  77720000    2
  77730000    3
  77740000    2
  77750000    5
  77760000    3
  77770000    3
  77780000    2
  77790000    3
  77800000    3
  77810000    3
  77820000    3
  77830000    3
  77840000    3
  77850000    5
  77860000    4
  77870000    5
  77880000    4
  77890000    6
  77900000    8
  77910000    3
  77920000    3
  77930000    3
  77940000    3
  77950000    4
  77960000    3
  77970000    2
  77980000    4
  77990000    3
  78000000    3
  78010000    4
  78020000    3
  78030000    4
  78040000    5
  78050000    4
  78060000    4
  78070000    4
  78080000    2
  78090000    3
  78100000    2
  78110000    3
  78120000    4
  78130000    2
  78140000    2
  78150000    3
  78160000    4
  78170000    4
  78180000    3
  78190000    3
  78200000    3
  78210000    4
  78220000    4
  78230000    3
  78240000    2
  78250000    4
  78260000    3
  78270000    3
  78280000    3
  78290000    2
  78300000    3
  78310000    4
  78320000    2
  78330000    3
  78340000    5
  78350000    3
  78360000    2
  78370000    4
  78380000    3
  78390000    4
  78400000    2
  78410000    3
  78420000    3
  78430000    5
  78440000    3
  78450000    2
  78460000    3
  78470000    2
  78480000    4
  78490000    2
  78500000    5
  78510000    4
  78520000    6
  78530000    3
  78540000    3
  78550000    5
  78560000    3
  78570000    3
  78580000    4
  78590000    2
  78600000    3
  78610000    2
  78620000    3
  78630000    3
  78640000    2
  78650000    3
  78660000    3
  78670000    4
  78680000    3
  78690000    3
  78700000    3
  78710000    3
  78720000    2
  78730000    2
  78740000    4
  78750000    3
  78760000    4
  78770000    2
  78780000    3
  78790000    4
  78800000    2
  78810000    3
  78820000    3
  78830000    3
  78840000    4
  78850000    3
  78860000    3
  78870000    2
  78880000    3
  78890000    3
  78900000    3
  78910000    3
  78920000    3
  78930000    3
  78940000    4
  78950000    4
  78960000    3
  78970000    3
  78980000    9
  78990000    8
  79000000    2
  79010000    3
  79020000    5
  79030000    3
  79040000    3
  79050000    3
  79060000    3
  79070000    3
  79080000    5
  79090000    4
  79100000    3
  79110000    3
  79120000    3
  79130000    2
  79140000    3
  79150000    3
  79160000    3
  79170000    3
  79180000    4
  79190000    3
  79200000    8
  79210000    2
  79220000    3
  79230000    4
  79240000    2
  79250000    5
  79260000    5
  79270000    3
  79280000    2
  79290000    2
  79300000    3
  79310000    3
  79320000    4
  79330000    4
  79340000    3
  79350000    2
  79360000    3
  79370000    2
  79380000    3
  79390000    5
  79400000    4
  79410000    4
  79420000    3
  79430000    3
  79440000    3
  79450000    3
  79460000    4
  79470000    3
  79480000    2
  79490000    3
  79500000    3
  79510000    3
  79520000    3
  79530000    2
  79540000    3
  79550000    3
  79560000    3
  79570000    3
  79580000    3
  79590000    3
  79600000    3
  79610000    4
  79620000    3
  79630000    3
  79640000    3
  79650000    4
  79660000    6
  79670000    3
  79680000    2
  79690000    3
  79700000    3
  79710000    3
  79720000    3
  79730000    3
  79740000    3
  79750000    3
  79760000    3
  79770000    3
  79780000    4
  79790000    5
  79800000    2
  79810000    4
  79820000    3
  79830000    3
  79840000    5
  79850000    5
  79860000    5
  79870000    3
  79880000    2
  79890000    2
  79900000    4
  79910000    4
  79920000    3
  79930000    3
  79940000    5
  79950000    2
  79960000    3
  79970000    4
  79980000    3
  79990000   13
  80000000    8
  80000000    8
  80010000    4
  80020000    3
  80030000    3
  80040000    6
  80050000    5
  80060000    4
  80070000    4
  80080000    2
  80090000    4
  80100000    5
  80110000    3
  80120000    3
  80130000    4
  80140000    4
  80150000    3
  80160000    3
  80170000    6
  80180000    2
  80190000    3
  80200000    2
  80210000    7
  80220000    5
  80230000    3
  80240000    3
  80250000    3
  80260000    3
  80270000    2
  80280000    3
  80290000    3
  80300000    5
  80310000    4
  80320000    5
  80330000    4
  80340000    2
  80350000    3
  80360000    4
  80370000    2
  80380000    4
  80390000    4
  80400000    6
  80410000    3
  80420000    4
  80430000    5
  80440000    5
  80450000    7
  80460000    4
  80470000    5
  80480000    4
  80490000    3
  80500000    2
  80510000    7
  80520000    3
  80530000    5
  80540000    2
  80550000    3
  80560000    3
  80570000    3
  80580000    2
  80590000    2
  80600000    5
  80610000    4
  80620000    4
  80630000    3
  80640000    5
  80650000    5
  80660000    3
  80670000    3
  80680000    5
  80690000    4
  80700000    3
  80710000    3
  80720000    5
  80730000    2
  80740000    4
  80750000    2
  80760000    3
  80770000    4
  80780000    3
  80790000    3
  80800000    3
  80810000    3
  80820000    2
  80830000    5
  80840000    3
  80850000    3
  80860000    2
  80870000    4
  80880000    4
  80890000    3
  80900000    3
  80910000    3
  80920000    3
  80930000    3
  80940000    2
  80950000    3
  80960000    3
  80970000    3
  80980000    3
  80990000    3
  81000000    3
  81010000    3
  81020000    3
  81030000    3
  81040000    3
  81050000    5
  81060000    3
  81070000    3
  81080000    3
  81090000    3
  81100000    3
  81110000    3
  81120000    3
  81130000    2
  81140000    3
  81150000    3
  81160000    2
  81170000    3
  81180000    3
  81190000    3
  81200000    3
  81210000    3
  81220000    3
  81230000    4
  81240000    4
  81250000    3
  81260000    5
  81270000    2
  81280000    4
  81290000    2
  81300000    2
  81310000    3
  81320000    4
  81330000    3
  81340000    3
  81350000    3
  81360000    3
  81370000    3
  81380000    4
  81390000    3
  81400000    3
  81410000    2
  81420000    6
  81430000    8
  81440000    2
  81450000    3
  81460000    3
  81470000    4
  81480000    3
  81490000    3
  81500000    3
  81510000    3
  81520000    3
  81530000    3
  81540000    4
  81550000    3
  81560000    2
  81570000    5
  81580000    2
  81590000    2
  81600000    3
  81610000    3
  81620000    3
  81630000    7
  81640000    4
  81650000    3
  81660000    3
  81670000    3
  81680000    3
  81690000    3
  81700000    5
  81710000    3
  81720000    2
  81730000    5
  81740000    2
  81750000    3
  81760000    2
  81770000    4
  81780000    4
  81790000    2
  81800000    5
  81810000    5
  81820000    4
  81830000    5
  81840000    9
  81850000    4
  81860000    3
  81870000    3
  81880000    3
  81890000    3
  81900000    3
  81910000    4
  81920000    2
  81930000    5
  81940000    3
  81950000    4
  81960000    5
  81970000    3
  81980000    5
  81990000    3
  82000000    2
  82010000    2
  82020000    2
  82030000    4
  82040000    6
  82050000    4
  82060000    2
  82070000    3
  82080000    4
  82090000    4
  82100000    3
  82110000    4
  82120000    5
  82130000    3
  82140000    2
  82150000    2
  82160000    3
  82170000    3
  82180000    3
  82190000    2
  82200000    3
  82210000    3
  82220000    4
  82230000    3
  82240000    2
  82250000    2
  82260000    3
  82270000    3
  82280000    7
  82290000    3
  82300000    3
  82310000    3
  82320000    4
  82330000    4
  82340000    3
  82350000    3
  82360000    6
  82370000    3
  82380000    3
  82390000    5
  82400000    3
  82410000    3
  82420000    3
  82430000    2
  82440000    3
  82450000    3
  82460000    3
  82470000    3
  82480000    4
  82490000    5
  82500000    5
  82510000    4
  82520000    3
  82530000    2
  82540000    3
  82550000    3
  82560000    3
  82570000    3
  82580000    3
  82590000    3
  82600000    4
  82610000    3
  82620000    3
  82630000    3
  82640000    3
  82650000    4
  82660000    4
  82670000    3
  82680000    2
  82690000    4
  82700000    3
  82710000    4
  82720000    3
  82730000    4
  82740000    5
  82750000    3
  82760000    4
  82770000    3
  82780000    4
  82790000    3
  82800000    4
  82810000    4
  82820000    4
  82830000    2
  82840000    3
  82850000    8
  82860000    4
  82870000    2
  82880000    7
  82890000    3
  82900000    4
  82910000    6
  82920000    2
  82930000    4
  82940000    3
  82950000    4
  82960000    2
  82970000    5
  82980000    5
  82990000    3
  83000000    3
  83010000    3
  83020000    5
  83030000    3
  83040000    3
  83050000    3
  83060000    4
  83070000    2
  83080000    2
  83090000    3
  83100000    5
  83110000    2
  83120000    3
  83130000    4
  83140000    2
  83150000    3
  83160000    3
  83170000    5
  83180000    5
  83190000    4
  83200000    3
  83210000    4
  83220000    3
  83230000    3
  83240000    2
  83250000    3
  83260000    3
  83270000    3
  83280000    2
  83290000    3
  83300000    3
  83310000    3
  83320000    2
  83330000    3
  83340000    3
  83350000    3
  83360000    3
  83370000    2
  83380000    4
  83390000    5
  83400000    4
  83410000    3
  83420000    3
  83430000    4
  83440000    3
  83450000    3
  83460000    2
  83470000    3
  83480000    4
  83490000    3
  83500000    4
  83510000    3
  83520000    3
  83530000    3
  83540000    5
  83550000    3
  83560000    3
  83570000    2
  83580000    4
  83590000    3
  83600000    4
  83610000    2
  83620000    4
  83630000    4
  83640000    4
  83650000    3
  83660000    3
  83670000    5
  83680000    2
  83690000    3
  83700000    2
  83710000    3
  83720000    2
  83730000    2
  83740000    3
  83750000    6
  83760000    2
  83770000    3
  83780000    6
  83790000    3
  83800000    3
  83810000    8
  83820000    3
  83830000    5
  83840000    6
  83850000    3
  83860000    6
  83870000    5
  83880000    4
  83890000    3
  83900000    3
  83910000    3
  83920000    3
  83930000    3
  83940000    5
  83950000    8
  83960000    4
  83970000    2
  83980000    4
  83990000    6
  84000000    5
  84010000    7
  84020000    9
  84030000   14
  84040000   10
  84050000    9
  84060000    4
  84070000    3
  84080000    3
  84090000    4
  84100000    3
  84110000    7
  84120000    4
  84130000   10
  84140000    5
  84150000    4
  84160000   10
  84170000   12
  84180000    5
  84190000    3
  84200000    4
  84210000    3
  84220000    4
  84230000    4
  84240000    4
  84250000    4
  84260000    9
  84270000    8
  84280000    3
  84290000    3
  84300000    6
  84310000    8
  84320000    9
  84330000    9
  84340000    3
  84350000    3
  84360000    6
  84370000    3
  84380000    4
  84390000    4
  84400000    3
  84410000    3
  84420000    4
  84430000    5
  84440000    2
  84450000    3
  84460000    2
  84470000    3
  84480000    7
  84490000    2
  84500000    3
  84510000    3
  84520000    2
  84530000    3
  84540000    3
  84550000    4
  84560000    3
  84570000    3
  84580000    5
  84590000    2
  84600000    4
  84610000    3
  84620000    3
  84630000    3
  84640000    3
  84650000    4
  84660000    4
  84670000    4
  84680000    3
  84690000    3
  84700000    7
  84710000    6
  84720000    4
  84730000    6
  84740000    2
  84750000    2
  84760000    3
  84770000    3
  84780000    5
  84790000    3
  84800000    3
  84810000    3
  84820000    4
  84830000    3
  84840000    3
  84850000    3
  84860000    2
  84870000    2
  84880000    2
  84890000    4
  84900000    4
  84910000    3
  84920000    3
  84930000    3
  84940000    5
  84950000    4
  84960000    3
  84970000    4
  84980000    4
  84990000    3
  85000000    4
  85010000    3
  85020000    3
  85030000    3
  85040000    3
  85050000    3
  85060000    2
  85070000    3
  85080000    3
  85090000    3
  85100000    2
  85110000    3
  85120000    3
  85130000    4
  85140000    3
  85150000    3
  85160000    2
  85170000    3
  85180000    4
  85190000    4
  85200000    4
  85210000    3
  85220000    4
  85230000    3
  85240000    3
  85250000    2
  85260000    3
  85270000    6
  85280000    3
  85290000    3
  85300000    3
  85310000    3
  85320000    3
  85330000    2
  85340000    4
  85350000    3
  85360000    4
  85370000    3
  85380000    5
  85390000    2
  85400000    3
  85410000    3
  85420000    3
  85430000    3
  85440000    3
  85450000    3
  85460000    3
  85470000    3
  85480000    3
  85490000    3
  85500000    4
  85510000    3
  85520000    2
  85530000    8
  85540000    3
  85550000    3
  85560000    2
  85570000    3
  85580000    5
  85590000    4
  85600000    6
  85610000    4
  85620000    5
  85630000    3
  85640000    2
  85650000    6
  85660000    5
  85670000    4
  85680000    2
  85690000    3
  85700000    5
  85710000    5
  85720000    6
  85730000    5
  85740000    3
  85750000    3
  85760000    3
  85770000    4
  85780000    4
  85790000    2
  85800000    3
  85810000    3
  85820000    5
  85830000    3
  85840000    5
  85850000    3
  85860000    3
  85870000    4
  85880000    3
  85890000    3
  85900000    4
  85910000    3
  85920000    7
  85930000    3
  85940000    4
  85950000    3
  85960000    3
  85970000    3
  85980000    3
  85990000    3
  86000000    2
  86010000    4
  86020000    3
  86030000    4
  86040000    3
  86050000    3
  86060000    6
  86070000    3
  86080000    3
  86090000    2
  86100000    3
  86110000    2
  86120000    5
  86130000    4
  86140000    4
  86150000    4
  86160000    4
  86170000    3
  86180000    4
  86190000    3
  86200000    7
  86210000    2
  86220000    7
  86230000    3
  86240000    3
  86250000    3
  86260000    5
  86270000    2
  86280000    3
  86290000    5
  86300000    5
  86310000    5
  86320000    4
  86330000    3
  86340000    2
  86350000    2
  86360000    2
  86370000    2
  86380000    2
  86390000    3
  86400000    2
  86410000    5
  86420000    3
  86430000    3
  86440000    4
  86450000    3
  86460000    3
  86470000    3
  86480000    3
  86490000    2
  86500000    3
  86510000    3
  86520000    5
  86530000    2
  86540000    3
  86550000    2
  86560000    3
  86570000    2
  86580000    3
  86590000    3
  86600000    3
  86610000    3
  86620000    4
  86630000    3
  86640000    3
  86650000    3
  86660000    4
  86670000    2
  86680000    4
  86690000    4
  86700000    2
  86710000    2
  86720000    3
  86730000    3
  86740000    7
  86750000    2
  86760000    4
  86770000    3
  86780000    5
  86790000    3
  86800000    4
  86810000    5
  86820000    3
  86830000    3
  86840000    5
  86850000    2
  86860000    3
  86870000    3
  86880000   10
  86890000    5
  86900000    4
  86910000    7
  86920000    3
  86930000    3
  86940000    5
  86950000    3
  86960000    2
  86970000    4
  86980000    2
  86990000    8
  87000000    3
  87010000    4
  87020000    5
  87030000    2
  87040000    2
  87050000    2
  87060000    3
  87070000    2
  87080000    2
  87090000    2
  87100000    2
  87110000    3
  87120000    3
  87130000    3
  87140000    4
  87150000    2
  87160000    3
  87170000    3
  87180000    4
  87190000    3
  87200000    3
  87210000    2
  87220000    3
  87230000    6
  87240000    5
  87250000    3
  87260000    7
  87270000    3
  87280000    4
  87290000    3
  87300000    4
  87310000    2
  87320000    4
  87330000    4
  87340000    6
  87350000    4
  87360000    4
  87370000    2
  87380000    2
  87390000    2
  87400000    2
  87410000    4
  87420000    5
  87430000    3
  87440000    3
  87450000    6
  87460000    3
  87470000    3
  87480000    3
  87490000    4
  87500000    3
  87510000    3
  87520000    4
  87530000    4
  87540000    3
  87550000    2
  87560000    3
  87570000    3
  87580000    4
  87590000    3
  87600000    2
  87610000    3
  87620000    3
  87630000    2
  87640000    4
  87650000    2
  87660000    3
  87670000    3
  87680000    4
  87690000    3
  87700000    4
  87710000    2
  87720000    3
  87730000    3
  87740000    3
  87750000    3
  87760000    3
  87770000    2
  87780000    4
  87790000    3
  87800000    2
  87810000    3
  87820000    4
  87830000    3
  87840000    3
  87850000    4
  87860000    3
  87870000    3
  87880000    2
  87890000    3
  87900000    2
  87910000    3
  87920000    3
  87930000    3
  87940000    3
  87950000    3
  87960000    3
  87970000    2
  87980000    2
  87990000    3
  88000000    3
  88010000    3
  88020000    2
  88030000    3
  88040000    3
  88050000    3
  88060000    4
  88070000    3
  88080000    3
  88090000    3
  88100000    3
  88110000    3
  88120000    3
  88130000    4
  88140000    3
  88150000    4
  88160000    3
  88170000    3
  88180000    3
  88190000    3
  88200000    3
  88210000    5
  88220000    4
  88230000    3
  88240000    2
  88250000    3
  88260000    4
  88270000    3
  88280000    2
  88290000    4
  88300000    3
  88310000    3
  88320000    3
  88330000    3
  88340000    3
  88350000    6
  88360000    6
  88370000    5
  88380000    4
  88390000    3
  88400000    3
  88410000    3
  88420000    3
  88430000    4
  88440000    3
  88450000    2
  88460000    2
  88470000    3
  88480000    5
  88490000    3
  88500000    5
  88510000    2
  88520000    2
  88530000    4
  88540000    3
  88550000    3
  88560000    4
  88570000    5
  88580000    4
  88590000    2
  88600000    2
  88610000    4
  88620000    2
  88630000    2
  88640000    3
  88650000    3
  88660000    2
  88670000    5
  88680000    3
  88690000    3
  88700000    3
  88710000   10
  88720000    5
  88730000    2
  88740000    5
  88750000    3
  88760000    3
  88770000    3
  88780000    4
  88790000    3
  88800000    3
  88810000    3
  88820000    2
  88830000    3
  88840000    3
  88850000    3
  88860000    3
  88870000    4
  88880000    3
  88890000    4
  88900000    2
  88910000    3
  88920000    4
  88930000    3
  88940000    3
  88950000    4
  88960000    3
  88970000    2
  88980000    7
  88990000    4
  89000000    2
  89010000    3
  89020000    3
  89030000    3
  89040000    4
  89050000    4
  89060000    3
  89070000    3
  89080000    3
  89090000    2
  89100000    3
  89110000    3
  89120000    8
  89130000    4
  89140000    4
  89150000    2
  89160000    3
  89170000    2
  89180000    2
  89190000    3
  89200000    5
  89210000    4
  89220000    3
  89230000    3
  89240000    5
  89250000    4
  89260000    4
  89270000    4
  89280000    6
  89290000    3
  89300000    4
  89310000    5
  89320000    5
  89330000    3
  89340000    4
  89350000    3
  89360000    2
  89370000    4
  89380000    3
  89390000    3
  89400000    2
  89410000    4
  89420000    4
  89430000    5
  89440000    4
  89450000    6
  89460000    5
  89470000    3
  89480000    3
  89490000    2
  89500000    4
  89510000    3
  89520000    2
  89530000    5
  89540000    8
  89550000    3
  89560000    3
  89570000    4
  89580000    4
  89590000    3
  89600000    3
  89610000    4
  89620000    3
  89630000    3
  89640000    4
  89650000    3
  89660000    3
  89670000    3
  89680000    3
  89690000    3
  89700000    4
  89710000    4
  89720000    3
  89730000    2
  89740000    3
  89750000    3
  89760000    5
  89770000    5
  89780000    4
  89790000    3
  89800000    3
  89810000    5
  89820000    3
  89830000    3
  89840000    2
  89850000    3
  89860000    2
  89870000    3
  89880000    2
  89890000    3
  89900000    3
  89910000    3
  89920000    4
  89930000    3
  89940000    3
  89950000    3
  89960000    5
  89970000    3
  89980000    3
  89990000    8
  90000000    2
  90010000    3
  90020000    3
  90030000    3
  90040000    3
  90050000    5
  90060000    4
  90070000    2
  90080000    3
  90090000    4
  90100000    4
  90110000    6
  90120000    4
  90130000    8
  90140000    3
  90150000    5
  90160000    2
  90170000    3
  90180000    5
  90190000    4
  90200000    3
  90210000    3
  90220000    3
  90230000    2
  90240000    4
  90250000    3
  90260000    2
  90270000    3
  90280000    3
  90290000    3
  90300000    3
  90310000    2
  90320000    5
  90330000    2
  90340000    6
  90350000    3
  90360000    3
  90370000    4
  90380000    5
  90390000    3
  90400000    3
  90410000    4
  90420000    3
  90430000    3
  90440000    4
  90450000    3
  90460000    2
  90470000    6
  90480000    2
  90490000    4
  90500000    3
  90510000    3
  90520000    4
  90530000    3
  90540000    3
  90550000    4
  90560000    5
  90570000    2
  90580000    3
  90590000    4
  90600000    5
  90610000    3
  90620000    3
  90630000    3
  90640000    3
  90650000    3
  90660000    3
  90670000    6
  90680000    9
  90690000    3
  90700000    3
  90710000    2
  90720000    3
  90730000    3
  90740000    8
  90750000    3
  90760000    4
  90770000    3
  90780000    3
  90790000    3
  90800000    4
  90810000    3
  90820000    4
  90830000    4
  90840000    4
  90850000    4
  90860000    3
  90870000    4
  90880000    3
  90890000    3
  90900000    3
  90910000    3
  90920000    3
  90930000    3
  90940000    3
  90950000    4
  90960000    5
  90970000    5
  90980000    5
  90990000    6
  91000000    3
  91010000    4
  91020000    3
  91030000    4
  91040000    4
  91050000    6
  91060000    2
  91070000    3
  91080000    4
  91090000    3
  91100000    2
  91110000    3
  91120000    3
  91130000    4
  91140000    2
  91150000    5
  91160000    3
  91170000    3
  91180000    5
  91190000    4
  91200000    2
  91210000    4
  91220000    5
  91230000    3
  91240000    2
  91250000    2
  91260000    4
  91270000    3
  91280000    3
  91290000    3
  91300000    3
  91310000    2
  91320000    4
  91330000    3
  91340000    6
  91350000    3
  91360000    4
  91370000    6
  91380000    3
  91390000    4
  91400000    3
  91410000    3
  91420000    3
  91430000    3
  91440000    3
  91450000    4
  91460000    3
  91470000    3
  91480000    2
  91490000    2
  91500000    3
  91510000    3
  91520000   12
  91530000    4
  91540000    2
  91550000    3
  91560000    4
  91570000    3
  91580000    4
  91590000    3
  91600000    7
  91610000    4
  91620000    3
  91630000    3
  91640000    3
  91650000    4
  91660000    3
  91670000    5
  91680000    4
  91690000    3
  91700000    3
  91710000    3
  91720000    3
  91730000    4
  91740000    3
  91750000    3
  91760000    4
  91770000    3
  91780000    3
  91790000    3
  91800000    2
  91810000    4
  91820000    3
  91830000    6
  91840000    3
  91850000    3
  91860000    4
  91870000    3
  91880000    2
  91890000    3
  91900000    2
  91910000    3
  91920000    3
  91930000    3
  91940000    4
  91950000    3
  91960000    3
  91970000    4
  91980000    4
  91990000    3
  92000000    3
  92010000    5
  92020000    3
  92030000    3
  92040000    5
  92050000    4
  92060000    3
  92070000    3
  92080000    3
  92090000    3
  92100000    3
  92110000    3
  92120000    4
  92130000    3
  92140000    3
  92150000    3
  92160000    6
  92170000    4
  92180000    3
  92190000    4
  92200000    4
  92210000    4
  92220000    3
  92230000    2
  92240000    6
  92250000    3
  92260000    3
  92270000    3
  92280000    4
  92290000    3
  92300000    3
  92310000    2
  92320000    3
  92330000    4
  92340000    3
  92350000    4
  92360000    2
  92370000    2
  92380000    2
  92390000    3
  92400000    4
  92410000    5
  92420000    2
  92430000    3
  92440000    3
  92450000    4
  92460000    3
  92470000    4
  92480000    2
  92490000    3
  92500000    5
  92510000    5
  92520000    3
  92530000    3
  92540000    5
  92550000    3
  92560000    3
  92570000    2
  92580000    3
  92590000    4
  92600000    3
  92610000    3
  92620000    3
  92630000    3
  92640000    3
  92650000    3
  92660000    3
  92670000    4
  92680000    3
  92690000    3
  92700000    3
  92710000    3
  92720000    3
  92730000    3
  92740000    3
  92750000    3
  92760000    3
  92770000    3
  92780000    3
  92790000    2
  92800000    5
  92810000    3
  92820000    3
  92830000    3
  92840000    3
  92850000    3
  92860000    4
  92870000    3
  92880000    4
  92890000    3
  92900000    4
  92910000    5
  92920000    4
  92930000    3
  92940000    3
  92950000    4
  92960000    3
  92970000    3
  92980000    3
  92990000    2
  93000000    3
  93010000    3
  93020000    3
  93030000    4
  93040000    4
  93050000    4
  93060000    5
  93070000    2
  93080000    3
  93090000    3
  93100000    4
  93110000    3
  93120000    3
  93130000    4
  93140000    3
  93150000    4
  93160000    4
  93170000    7
  93180000    4
  93190000    4
  93200000    2
  93210000    2
  93220000    2
  93230000    3
  93240000    3
  93250000    3
  93260000    3
  93270000    3
  93280000    3
  93290000    3
  93300000    4
  93310000    3
  93320000    3
  93330000    4
  93340000    4
  93350000    2
  93360000    3
  93370000    2
  93380000    3
  93390000    4
  93400000    3
  93410000    6
  93420000    4
  93430000    4
  93440000    3
  93450000    4
  93460000    3
  93470000    6
  93480000    3
  93490000    3
  93500000    4
  93510000    2
  93520000    5
  93530000    3
  93540000    3
  93550000    3
  93560000    3
  93570000    3
  93580000    3
  93590000    4
  93600000    3
  93610000    3
  93620000    2
  93630000    3
  93640000    2
  93650000    3
  93660000    2
  93670000    2
  93680000    2
  93690000    4
  93700000    3
  93710000    2
  93720000    5
  93730000    3
  93740000    4
  93750000    3
  93760000    3
  93770000    3
  93780000    5
  93790000    3
  93800000    5
  93810000    3
  93820000    3
  93830000    4
  93840000    3
  93850000    3
  93860000    3
  93870000    4
  93880000    4
  93890000    3
  93900000    2
  93910000    5
  93920000    2
  93930000    2
  93940000    3
  93950000    3
  93960000    3
  93970000    3
  93980000    3
  93990000    4
  94000000    2
  94010000    3
  94020000    4
  94030000    6
  94040000    5
  94050000    4
  94060000    3
  94070000    3
  94080000    4
  94090000    3
  94100000    3
  94110000    4
  94120000    3
  94130000    2
  94140000    3
  94150000    3
  94160000    3
  94170000    3
  94180000    3
  94190000    4
  94200000    3
  94210000    3
  94220000    3
  94230000    2
  94240000    3
  94250000    4
  94260000    3
  94270000    3
  94280000    2
  94290000    5
  94300000    4
  94310000    3
  94320000    3
  94330000    3
  94340000    4
  94350000    3
  94360000    4
  94370000    3
  94380000    3
  94390000    4
  94400000    4
  94410000    3
  94420000    3
  94430000    2
  94440000    2
  94450000    4
  94460000    6
  94470000    3
  94480000    2
  94490000    2
  94500000    3
  94510000    2
  94520000    4
  94530000    4
  94540000    3
  94550000    2
  94560000    3
  94570000    2
  94580000    3
  94590000    3
  94600000    3
  94610000    4
  94620000    3
  94630000    3
  94640000    3
  94650000    2
  94660000    2
  94670000    4
  94680000    3
  94690000    3
  94700000    3
  94710000    2
  94720000    3
  94730000    2
  94740000    2
  94750000    7
  94760000    7
  94770000    3
  94780000    3
  94790000    3
  94800000    5
  94810000    3
  94820000    3
  94830000    3
  94840000    2
  94850000    3
  94860000    3
  94870000    3
  94880000    2
  94890000    3
  94900000    4
  94910000    3
  94920000    3
  94930000    3
  94940000    3
  94950000    2
  94960000    6
  94970000    2
  94980000    5
  94990000    5
  95000000    3
  95010000    3
  95020000    3
  95030000    3
  95040000    3
  95050000    2
  95060000    5
  95070000    2
  95080000    3
  95090000    3
  95100000    4
  95110000    3
  95120000    3
  95130000    3
  95140000    4
  95150000    4
  95160000    4
  95170000    3
  95180000    3
  95190000    3
  95200000    4
  95210000    2
  95220000    3
  95230000    2
  95240000    4
  95250000    5
  95260000    3
  95270000    2
  95280000    3
  95290000    3
  95300000    2
  95310000    3
  95320000    3
  95330000    2
  95340000    6
  95350000    6
  95360000    3
  95370000    4
  95380000    3
  95390000    5
  95400000    2
  95410000    3
  95420000    4
  95430000    5
  95440000    3
  95450000    3
  95460000    3
  95470000    3
  95480000    2
  95490000    3
  95500000    3
  95510000    3
  95520000    4
  95530000    3
  95540000    3
  95550000    3
  95560000    3
  95570000    3
  95580000    3
  95590000    4
  95600000    7
  95610000    3
  95620000    3
  95630000    3
  95640000    2
  95650000    3
  95660000    3
  95670000    6
  95680000    4
  95690000    5
  95700000    3
  95710000    3
  95720000    3
  95730000    3
  95740000    2
  95750000    4
  95760000    3
  95770000    4
  95780000    3
  95790000    4
  95800000    5
  95810000    4
  95820000    4
  95830000    3
  95840000    3
  95850000    2
  95860000    3
  95870000    6
  95880000    3
  95890000    3
  95900000    2
  95910000    3
  95920000    4
  95930000    4
  95940000    2
  95950000    3
  95960000    3
  95970000    3
  95980000    4
  95990000    4
  96000000    2
  96010000    3
  96020000    2
  96030000    2
  96040000    3
  96050000    3
  96060000    3
  96070000    3
  96080000    6
  96090000    4
  96100000    4
  96110000    3
  96120000    3
  96130000    2
  96140000    3
  96150000    3
  96160000    3
  96170000    4
  96180000    3
  96190000    3
  96200000    2
  96210000    3
  96220000    4
  96230000    3
  96240000    3
  96250000    3
  96260000    5
  96270000    3
  96280000    4
  96290000    2
  96300000    3
  96310000    3
  96320000    3
  96330000    4
  96340000    2
  96350000    3
  96360000    3
  96370000    4
  96380000    2
  96390000    3
  96400000    4
  96410000    3
  96420000    3
  96430000    3
  96440000    2
  96450000    4
  96460000    3
  96470000    5
  96480000    2
  96490000    3
  96500000    2
  96510000    2
  96520000    3
  96530000    4
  96540000    4
  96550000    4
  96560000    3
  96570000    4
  96580000    3
  96590000    5
  96600000    3
  96610000    3
  96620000    4
  96630000    2
  96640000    3
  96650000    2
  96660000    3
  96670000    2
  96680000    2
  96690000    2
  96700000    2
  96710000    3
  96720000    2
  96730000    6
  96740000    3
  96750000    3
  96760000    3
  96770000    4
  96780000    3
  96790000    2
  96800000    8
  96810000    4
  96820000    9
  96830000    4
  96840000    2
  96850000    3
  96860000    4
  96870000    4
  96880000    4
  96890000    3
  96900000    3
  96910000    3
  96920000    3
  96930000    2
  96940000    3
  96950000    2
  96960000    3
  96970000    3
  96980000    4
  96990000    4
  97000000    3
  97010000    4
  97020000    2
  97030000    7
  97040000    2
  97050000    3
  97060000    3
  97070000    4
  97080000    3
  97090000    5
  97100000    3
  97110000    5
  97120000    5
  97130000    5
  97140000    2
  97150000    2
  97160000    4
  97170000    2
  97180000    3
  97190000    5
  97200000    3
  97210000    3
  97220000    3
  97230000    3
  97240000    3
  97250000    4
  97260000    3
  97270000    2
  97280000    2
  97290000    2
  97300000    2
  97310000    2
  97320000    2
  97330000    4
  97340000    3
  97350000    2
  97360000    3
  97370000    2
  97380000    3
  97390000    3
  97400000    5
  97410000    3
  97420000    3
  97430000    2
  97440000    3
  97450000    5
  97460000    3
  97470000    3
  97480000    4
  97490000    3
  97500000    3
  97510000    3
  97520000    2
  97530000    3
  97540000    3
  97550000    4
  97560000    3
  97570000    2
  97580000    3
  97590000    3
  97600000    3
  97610000    3
  97620000    2
  97630000    2
  97640000    3
  97650000    4
  97660000    2
  97670000    3
  97680000    2
  97690000    3
  97700000    3
  97710000    2
  97720000    3
  97730000    3
  97740000    3
  97750000    3
  97760000    3
  97770000    2
  97780000    2
  97790000    5
  97800000    3
  97810000    4
  97820000    5
  97830000    4
  97840000    3
  97850000    3
  97860000    4
  97870000    3
  97880000    3
  97890000    2
  97900000    5
  97910000   12
  97920000    4
  97930000    2
  97940000    3
  97950000    9
  97960000    7
  97970000    5
  97980000    8
  97990000    6
  98000000    3
  98010000    4
  98020000    2
  98030000    4
  98040000    3
  98050000    3
  98060000    2
  98070000    4
  98080000    3
  98090000    5
  98100000    3
  98110000    2
  98120000    3
  98130000    3
  98140000    3
  98150000    4
  98160000    4
  98170000    3
  98180000    4
  98190000    3
  98200000    7
  98210000    2
  98220000    3
  98230000    3
  98240000    2
  98250000    3
  98260000    3
  98270000    2
  98280000    3
  98290000    3
  98300000    3
  98310000    3
  98320000    2
  98330000    4
  98340000    3
  98350000    2
  98360000    3
  98370000    4
  98380000    3
  98390000    3
  98400000    3
  98410000    3
  98420000    4
  98430000    3
  98440000    3
  98450000    3
  98460000    8
  98470000    4
  98480000    5
  98490000    4
  98500000    8
  98510000   10
  98520000    8
  98530000    4
  98540000    2
  98550000    3
  98560000    3
  98570000    3
  98580000    3
  98590000    2
  98600000    4
  98610000    4
  98620000    3
  98630000    6
  98640000    2
  98650000    2
  98660000    3
  98670000    6
  98680000    5
  98690000    3
  98700000    5
  98710000    2
  98720000    3
  98730000    2
  98740000    4
  98750000    3
  98760000    4
  98770000    4
  98780000    4
  98790000    2
  98800000    4
  98810000    4
  98820000    3
  98830000    3
  98840000    3
  98850000    4
  98860000    2
  98870000    3
  98880000    5
  98890000    3
  98900000    3
  98910000    3
  98920000    3
  98930000    3
  98940000    3
  98950000    3
  98960000    3
  98970000    3
  98980000    3
  98990000    2
  99000000    3
  99010000    3
  99020000    2
  99030000    3
  99040000    2
  99050000    3
  99060000    5
  99070000    3
  99080000    3
  99090000    3
  99100000    3
  99110000    3
  99120000    3
  99130000    3
  99140000    4
  99150000    3
  99160000    4
  99170000    2
  99180000    3
  99190000    4
  99200000    4
  99210000    3
  99220000    3
  99230000    3
  99240000    5
  99250000    3
  99260000    3
  99270000    2
  99280000    3
  99290000    3
  99300000    3
  99310000    2
  99320000    3
  99330000    4
  99340000    6
  99350000    3
  99360000    3
  99370000    4
  99380000    3
  99390000    4
  99400000    3
  99410000    3
  99420000    4
  99430000    3
  99440000    3
  99450000    3
  99460000    4
  99470000    3
  99480000    3
  99490000    4
  99500000    3
  99510000    3
  99520000    3
  99530000    3
  99540000    6
  99550000    3
  99560000    3
  99570000    3
  99580000    2
  99590000    5
  99600000    3
  99610000    3
  99620000    5
  99630000    2
  99640000    3
  99650000    3
  99660000    3
  99670000    3
  99680000    4
  99690000    3
  99700000    3
  99710000    3
  99720000    4
  99730000    2
  99740000    3
  99750000    4
  99760000    3
  99770000    3
  99780000    3
  99790000    3
  99800000    3
  99810000    4
  99820000    3
  99830000    9
  99840000    2
  99850000    6
  99860000    5
  99870000    4
  99880000    4
  99890000    5
  99900000    2
  99910000    4
  99920000    3
  99930000    5
  99940000    3
  99950000    4
  99960000    3
  99970000    3
  99980000    3
  99990000    4
 100000000    3
 100000000    3
 100010000    3
 100020000    3
 100030000    3
 100040000    2
 100050000    3
 100060000    5
 100070000    3
 100080000    5
 100090000    3
 100100000    3
 100110000    2
 100120000    4
 100130000    3
 100140000    3
 100150000    3
 100160000    3
 100170000    3
 100180000    5
 100190000    3
 100200000    3
 100210000    2
 100220000    3
 100230000    4
 100240000    3
 100250000    4
 100260000    2
 100270000    3
 100280000    3
 100290000    5
 100300000    7
 100310000    2
 100320000    4
 100330000    2
 100340000    3
 100350000    3
 100360000    4
 100370000    3
 100380000    4
 100390000    2
 100400000    3
 100410000    3
 100420000    3
 100430000    4
 100440000    3
 100450000    3
 100460000    3
 100470000    3
 100480000    3
 100490000    3
 100500000    3
 100510000    4
 100520000    4
 100530000    4
 100540000    5
 100550000    3
 100560000   10
 100570000    3
 100580000    3
 100590000    2
 100600000    3
 100610000    6
 100620000    5
 100630000    2
 100640000    4
 100650000    3
 100660000    7
 100670000    3
 100680000    2
 100690000    7
 100700000    3
 100710000    2
 100720000    3
 100730000    6
 100740000    4
 100750000    4
 100760000    3
 100770000    3
 100780000    3
 100790000    4
 100800000    2
 100810000    5
 100820000    2
 100830000    3
 100840000    2
 100850000    3
 100860000    4
 100870000    4
 100880000    3
 100890000    4
 100900000    4
 100910000    3
 100920000    3
 100930000    5
 100940000    2
 100950000    3
 100960000    3
 100970000    3
 100980000    6
 100990000    5
 101000000    2
 101010000    4
 101020000    4
 101030000    3
 101040000    3
 101050000    3
 101060000    3
 101070000    4
 101080000    3
 101090000    4
 101100000    3
 101110000    5
 101120000    6
 101130000    5
 101140000    4
 101150000    6
 101160000    2
 101170000    4
 101180000    3
 101190000    7
 101200000    4
 101210000    4
 101220000   10
 101230000    2
 101240000    9
 101250000    6
 101260000    3
 101270000    3
 101280000    4
 101290000    4
 101300000    3
 101310000    3
 101320000    2
 101330000    3
 101340000    2
 101350000    3
 101360000    2
 101370000    3
 101380000    3
 101390000    4
 101400000    3
 101410000    2
 101420000    3
 101430000    3
 101440000    2
 101450000    3
 101460000    3
 101470000    3
 101480000    3
 101490000    4
 101500000    3
 101510000    3
 101520000    3
 101530000    3
 101540000    3
 101550000    3
 101560000    6
 101570000    2
 101580000    4
 101590000    3
 101600000    3
 101610000    5
 101620000    3
 101630000    4
 101640000    2
 101650000    4
 101660000    2
 101670000    2
 101680000    3
 101690000    3
 101700000    4
 101710000    2
 101720000    3
 101730000    2
 101740000    3
 101750000    4
 101760000    3
 101770000    4
 101780000    2
 101790000    3
 101800000    3
 101810000    3
 101820000    3
 101830000    2
 101840000    3
 101850000    3
 101860000    3
 101870000    3
 101880000    3
 101890000    3
 101900000    3
 101910000    4
 101920000    4
 101930000    2
 101940000    3
 101950000    3
 101960000    3
 101970000    2
 101980000    6
 101990000    5
 102000000    2
 102010000    3
 102020000    3
 102030000    4
 102040000    3
 102050000    4
 102060000    3
 102070000    4
 102080000    3
 102090000    3
 102100000    4
 102110000    3
 102120000    2
 102130000    2
 102140000    4
 102150000    3
 102160000    2
 102170000    2
 102180000    5
 102190000    2
 102200000    2
 102210000    5
 102220000    3
 102230000    2
 102240000    3
 102250000    3
 102260000    3
 102270000    5
 102280000    4
 102290000    2
 102300000    6
 102310000    3
 102320000    4
 102330000    3
 102340000    3
 102350000    3
 102360000    3
 102370000    2
 102380000    3
 102390000    3
 102400000    3
 102410000    3
 102420000    4
 102430000    3
 102440000    3
 102450000    3
 102460000    3
 102470000    3
 102480000    4
 102490000    4
 102500000    4
 102510000    2
 102520000    2
 102530000    3
 102540000    3
 102550000    3
 102560000    5
 102570000    3
 102580000    3
 102590000    2
 102600000    3
 102610000    4
 102620000    5
 102630000    3
 102640000    4
 102650000    3
 102660000    3
 102670000    3
 102680000    3
 102690000    3
 102700000    4
 102710000    6
 102720000    3
 102730000    2
 102740000    3
 102750000    4
 102760000    5
 102770000    3
 102780000    3
 102790000    3
 102800000    3
 102810000    3
 102820000    4
 102830000    4
 102840000    3
 102850000    2
 102860000    3
 102870000    3
 102880000    3
 102890000    4
 102900000    3
 102910000    3
 102920000    3
 102930000    3
 102940000    4
 102950000    4
 102960000    4
 102970000    3
 102980000    3
 102990000    4
 103000000    3
 103010000    3
 103020000    5
 103030000    5
 103040000    6
 103050000    3
 103060000    3
 103070000    3
 103080000    3
 103090000    2
 103100000    4
 103110000    3
 103120000    3
 103130000    3
 103140000    4
 103150000    4
 103160000    3
 103170000    3
 103180000    3
 103190000    3
 103200000    4
 103210000    3
 103220000    2
 103230000    4
 103240000    4
 103250000    3
 103260000    5
 103270000    3
 103280000    4
 103290000    4
 103300000    2
 103310000    3
 103320000    3
 103330000    5
 103340000    2
 103350000    2
 103360000    3
 103370000    3
 103380000    4
 103390000    3
 103400000    4
 103410000    3
 103420000    3
 103430000    3
 103440000    4
 103450000    4
 103460000    3
 103470000    4
 103480000    3
 103490000    4
 103500000    3
 103510000    5
 103520000    3
 103530000    2
 103540000    3
 103550000    3
 103560000    3
 103570000    3
 103580000    2
 103590000    3
 103600000    4
 103610000    2
 103620000    3
 103630000    3
 103640000    4
 103650000    3
 103660000    3
 103670000    2
 103680000    4
 103690000    3
 103700000    3
 103710000    3
 103720000    3
 103730000    2
 103740000    3
 103750000    4
 103760000    2
 103770000    3
 103780000    2
 103790000    2
 103800000    3
 103810000    3
 103820000    3
 103830000    3
 103840000    3
 103850000    3
 103860000    3
 103870000    3
 103880000    3
 103890000    3
 103900000    3
 103910000    2
 103920000    3
 103930000    4
 103940000    3
 103950000    4
 103960000    3
 103970000    3
 103980000    3
 103990000    3
 104000000    3
 104010000    3
 104020000    2
 104030000    3
 104040000    4
 104050000    3
 104060000    8
 104070000    3
 104080000    4
 104090000    3
 104100000    4
 104110000    3
 104120000    3
 104130000    3
 104140000    3
 104150000    2
 104160000    3
 104170000    4
 104180000    5
 104190000    3
 104200000    3
 104210000    4
 104220000    3
 104230000    3
 104240000    4
 104250000    3
 104260000    2
 104270000    3
 104280000    3
 104290000    2
 104300000    3
 104310000    3
 104320000    3
 104330000    3
 104340000    2
 104350000    3
 104360000    3
 104370000    4
 104380000    3
 104390000    2
 104400000    2
 104410000    6
 104420000    3
 104430000    4
 104440000    3
 104450000    3
 104460000    2
 104470000    5
 104480000    2
 104490000    2
 104500000    4
 104510000    4
 104520000    3
 104530000    5
 104540000    2
 104550000    3
 104560000    8
 104570000    5
 104580000    4
 104590000    3
 104600000    5
 104610000    2
 104620000    3
 104630000    3
 104640000    2
 104650000    4
 104660000    5
 104670000    3
 104680000    3
 104690000    4
 104700000    2
 104710000    5
 104720000    3
 104730000    2
 104740000    3
 104750000    3
 104760000    2
 104770000    3
 104780000    4
 104790000    3
 104800000    3
 104810000    4
 104820000    3
 104830000    3
 104840000    3
 104850000    3
 104860000    2
 104870000    3
 104880000    3
 104890000    3
 104900000    3
 104910000    4
 104920000    4
 104930000    3
 104940000    3
 104950000    3
 104960000    4
 104970000    3
 104980000    2
 104990000    3
 105000000    3
 105010000    3
 105020000    5
 105030000    7
 105040000    4
 105050000    3
 105060000    3
 105070000    3
 105080000    2
 105090000    2
 105100000    3
 105110000    5
 105120000    3
 105130000    5
 105140000    3
 105150000    5
 105160000    3
 105170000    4
 105180000    5
 105190000    3
 105200000    3
 105210000    5
 105220000    3
 105230000    3
 105240000    3
 105250000    3
 105260000    3
 105270000    3
 105280000    3
 105290000    3
 105300000    4
 105310000    3
 105320000    3
 105330000    3
 105340000    4
 105350000    5
 105360000    4
 105370000    4
 105380000    4
 105390000    3
 105400000    3
 105410000    2
 105420000    2
 105430000    5
 105440000    3
 105450000    3
 105460000    3
 105470000    3
 105480000    3
 105490000    6
 105500000    2
 105510000    6
 105520000    3
 105530000    4
 105540000    3
 105550000    4
 105560000    3
 105570000    4
 105580000    4
 105590000    3
 105600000    2
 105610000    3
 105620000    5
 105630000    3
 105640000    3
 105650000    4
 105660000    3
 105670000    3
 105680000    3
 105690000    3
 105700000    4
 105710000    3
 105720000    5
 105730000    3
 105740000    2
 105750000    2
 105760000    3
 105770000    2
 105780000    2
 105790000    3
 105800000    2
 105810000    2
 105820000    3
 105830000    2
 105840000    2
 105850000    3
 105860000    3
 105870000    3
 105880000    3
 105890000    3
 105900000    3
 105910000    3
 105920000    3
 105930000    3
 105940000    2
 105950000    3
 105960000    2
 105970000    3
 105980000    4
 105990000    3
 106000000    3
 106010000    5
 106020000    3
 106030000    5
 106040000    2
 106050000    3
 106060000    3
 106070000    2
 106080000    3
 106090000    3
 106100000    4
 106110000    3
 106120000    3
 106130000    3
 106140000    4
 106150000    3
 106160000    3
 106170000    2
 106180000    3
 106190000    3
 106200000    4
 106210000    3
 106220000    3
 106230000    3
 106240000    3
 106250000    3
 106260000    4
 106270000    4
 106280000    3
 106290000    3
 106300000    3
 106310000    3
 106320000    4
 106330000    2
 106340000    3
 106350000    4
 106360000    2
 106370000    2
 106380000    5
 106390000    2
 106400000    3
 106410000    3
 106420000    4
 106430000    3
 106440000    3
 106450000    3
 106460000    3
 106470000    3
 106480000    4
 106490000    3
 106500000    3
 106510000    3
 106520000    9
 106530000    4
 106540000   10
 106550000    6
 106560000   12
 106570000    3
 106580000    2
 106590000    5
 106600000    2
 106610000    3
 106620000    4
 106630000    3
 106640000    7
 106650000    4
 106660000    3
 106670000    9
 106680000    7
 106690000    3
 106700000    5
 106710000    3
 106720000    5
 106730000    3
 106740000    3
 106750000    4
 106760000    2
 106770000    3
 106780000    3
 106790000    4
 106800000    3
 106810000    5
 106820000    4
 106830000    2
 106840000    3
 106850000    4
 106860000    4
 106870000    2
 106880000    2
 106890000    5
 106900000    3
 106910000    3
 106920000    3
 106930000    3
 106940000    3
 106950000    2
 106960000    4
 106970000    3
 106980000    4
 106990000    3
 107000000    3
 107010000    3
 107020000    2
 107030000    4
 107040000    5
 107050000    3
 107060000    3
 107070000    9
 107080000    2
 107090000    3
 107100000    3
 107110000    3
 107120000    4
 107130000    3
 107140000    3
 107150000    5
 107160000    4
 107170000    3
 107180000    3
 107190000    2
 107200000    5
 107210000    9
 107220000    3
 107230000    3
 107240000    3
 107250000    3
 107260000    3
 107270000    3
 107280000    4
 107290000    2
 107300000    3
 107310000    3
 107320000    6
 107330000    3
 107340000    5
 107350000    4
 107360000    3
 107370000    3
 107380000    2
 107390000    3
 107400000    4
 107410000    5
 107420000    3
 107430000    3
 107440000    3
 107450000    2
 107460000    2
 107470000    3
 107480000    2
 107490000    4
 107500000    5
 107510000    3
 107520000    6
 107530000    2
 107540000    3
 107550000    4
 107560000    3
 107570000    2
 107580000    3
 107590000    4
 107600000    3
 107610000    4
 107620000    3
 107630000    2
 107640000    4
 107650000    2
 107660000    4
 107670000    2
 107680000    3
 107690000    3
 107700000    4
 107710000    4
 107720000    3
 107730000    5
 107740000    3
 107750000    3
 107760000    5
 107770000    3
 107780000    3
 107790000    3
 107800000    2
 107810000    5
 107820000    4
 107830000    5
 107840000    3
 107850000    2
 107860000    3
 107870000    3
 107880000    4
 107890000    2
 107900000    3
 107910000    3
 107920000    3
 107930000    4
 107940000    3
 107950000    3
 107960000    6
 107970000    5
 107980000    3
 107990000    3
 108000000    3
 108010000    3
 108020000    2
 108030000    3
 108040000    3
 108050000    3
 108060000    3
 108070000    2
 108080000    3
 108090000    4
 108100000    2
 108110000    2
 108120000    4
 108130000    6
 108140000    3
 108150000    3
 108160000    3
 108170000    2
 108180000    4
 108190000    3
 108200000    3
 108210000    3
 108220000    3
 108230000    4
 108240000    2
 108250000    3
 108260000    3
 108270000    2
 108280000    3
 108290000    3
 108300000    3
 108310000    4
 108320000    2
 108330000    3
 108340000    3
 108350000    2
 108360000    3
 108370000    3
 108380000    3
 108390000    3
 108400000    3
 108410000    3
 108420000    3
 108430000    3
 108440000    4
 108450000    3
 108460000    3
 108470000    3
 108480000    3
 108490000    5
 108500000    5
 108510000    4
 108520000    4
 108530000    3
 108540000    3
 108550000    3
 108560000    2
 108570000    3
 108580000    3
 108590000    2
 108600000    2
 108610000    3
 108620000    3
 108630000    3
 108640000    3
 108650000    4
 108660000    4
 108670000    2
 108680000    3
 108690000    3
 108700000    3
 108710000    3
 108720000    3
 108730000    3
 108740000    3
 108750000    4
 108760000    3
 108770000    5
 108780000    9
 108790000    4
 108800000    6
 108810000    2
 108820000    3
 108830000    3
 108840000    3
 108850000    4
 108860000    4
 108870000    3
 108880000    2
 108890000    2
 108900000    3
 108910000    4
 108920000    3
 108930000    3
 108940000    3
 108950000    3
 108960000    4
 108970000    3
 108980000    3
 108990000    3
 109000000    3
 109010000    4
 109020000    4
 109030000    3
 109040000    3
 109050000    5
 109060000    4
 109070000    3
 109080000    3
 109090000    3
 109100000    3
 109110000    3
 109120000    3
 109130000    8
 109140000    3
 109150000    3
 109160000    3
 109170000    3
 109180000    5
 109190000    4
 109200000    3
 109210000    3
 109220000    3
 109230000    2
 109240000    4
 109250000    4
 109260000    3
 109270000    4
 109280000    5
 109290000    4
 109300000    3
 109310000    5
 109320000    4
 109330000    3
 109340000    3
 109350000    3
 109360000    5
 109370000    3
 109380000    3
 109390000    5
 109400000    4
 109410000    2
 109420000    2
 109430000    3
 109440000    3
 109450000    3
 109460000    3
 109470000    3
 109480000    4
 109490000    5
 109500000    3
 109510000    5
 109520000    2
 109530000    6
 109540000    4
 109550000    3
 109560000    3
 109570000    3
 109580000    3
 109590000    3
 109600000    3
 109610000    3
 109620000    3
 109630000    2
 109640000    3
 109650000    3
 109660000    3
 109670000    4
 109680000    2
 109690000    4
 109700000    2
 109710000    3
 109720000    3
 109730000    4
 109740000    4
 109750000    4
 109760000    3
 109770000    3
 109780000    4
 109790000    5
 109800000    3
 109810000    4
 109820000    3
 109830000    3
 109840000    2
 109850000    4
 109860000    3
 109870000    3
 109880000    7
 109890000    3
 109900000    2
 109910000    5
 109920000    3
 109930000    3
 109940000    3
 109950000    2
 109960000    3
 109970000    3
 109980000    3
 109990000    3
 110000000    3
 110010000    3
 110020000    3
 110030000    5
 110040000    4
 110050000    3
 110060000    3
 110070000    3
 110080000    2
 110090000    3
 110100000    2
 110110000    2
 110120000    6
 110130000    2
 110140000    4
 110150000    3
 110160000    3
 110170000    7
 110180000    4
 110190000    4
 110200000    4
 110210000    3
 110220000    3
 110230000    3
 110240000    7
 110250000    3
 110260000    4
 110270000    2
 110280000    2
 110290000    3
 110300000    3
 110310000    4
 110320000    3
 110330000    4
 110340000    2
 110350000    6
 110360000    3
 110370000    6
 110380000    2
 110390000    3
 110400000    3
 110410000    6
 110420000    3
 110430000    4
 110440000    5
 110450000    3
 110460000    4
 110470000    3
 110480000    3
 110490000    5
 110500000    3
 110510000    4
 110520000    5
 110530000    3
 110540000    3
 110550000    3
 110560000    7
 110570000    3
 110580000    8
 110590000    4
 110600000    3
 110610000    5
 110620000    3
 110630000    3
 110640000    2
 110650000    6
 110660000    5
 110670000    2
 110680000    4
 110690000    4
 110700000    4
 110710000    4
 110720000    3
 110730000    3
 110740000    4
 110750000    3
 110760000    4
 110770000    3
 110780000    3
 110790000    2
 110800000    3
 110810000    5
 110820000    6
 110830000    3
 110840000    4
 110850000    2
 110860000    3
 110870000    3
 110880000    3
 110890000    2
 110900000    6
 110910000    4
 110920000    4
 110930000    4
 110940000    2
 110950000    4
 110960000    6
 110970000    2
 110980000    3
 110990000    3
 111000000    5
 111010000    4
 111020000    2
 111030000    5
 111040000    4
 111050000    3
 111060000    4
 111070000    3
 111080000    5
 111090000    2
 111100000    2
 111110000    3
 111120000    3
 111130000    3
 111140000    5
 111150000    2
 111160000    5
 111170000    6
 111180000    7
 111190000    4
 111200000    3
 111210000    3
 111220000    3
 111230000    4
 111240000    3
 111250000    5
 111260000    3
 111270000    3
 111280000    3
 111290000    3
 111300000    3
 111310000    4
 111320000    3
 111330000    2
 111340000    3
 111350000    4
 111360000    4
 111370000    2
 111380000    3
 111390000    3
 111400000    3
 111410000    2
 111420000    2
 111430000    4
 111440000    3
 111450000    3
 111460000    8
 111470000    5
 111480000    2
 111490000    3
 111500000    3
 111510000    3
 111520000    3
 111530000    3
 111540000    5
 111550000    2
 111560000    4
 111570000    5
 111580000    5
 111590000    3
 111600000    3
 111610000    4
 111620000    3
 111630000    6
 111640000    7
 111650000    2
 111660000    2
 111670000    3
 111680000    3
 111690000    6
 111700000    3
 111710000    7
 111720000    3
 111730000    3
 111740000    3
 111750000    2
 111760000    3
 111770000    3
 111780000    4
 111790000    4
 111800000    3
 111810000    3
 111820000    2
 111830000    2
 111840000    3
 111850000    4
 111860000    3
 111870000    3
 111880000    2
 111890000    3
 111900000    2
 111910000    2
 111920000    3
 111930000    3
 111940000    2
 111950000    3
 111960000    3
 111970000    2
 111980000    3
 111990000    3
 112000000    3
 112010000    3
 112020000    3
 112030000    3
 112040000    3
 112050000    3
 112060000    4
 112070000    3
 112080000    3
 112090000    3
 112100000    3
 112110000    3
 112120000    4
 112130000    2
 112140000    4
 112150000    4
 112160000    2
 112170000    3
 112180000    4
 112190000    3
 112200000    4
 112210000    3
 112220000    4
 112230000    3
 112240000    5
 112250000    4
 112260000    3
 112270000    2
 112280000    3
 112290000    3
 112300000    4
 112310000    3
 112320000    5
 112330000    3
 112340000    3
 112350000    7
 112360000    3
 112370000    4
 112380000    3
 112390000    3
 112400000    3
 112410000    3
 112420000    3
 112430000    2
 112440000    4
 112450000    3
 112460000    4
 112470000    3
 112480000    3
 112490000    3
 112500000    3
 112510000    3
 112520000    4
 112530000    5
 112540000    4
 112550000    3
 112560000    3
 112570000    3
 112580000    3
 112590000    5
 112600000    2
 112610000    3
 112620000    3
 112630000    3
 112640000    2
 112650000    4
 112660000    5
 112670000    2
 112680000    3
 112690000    4
 112700000    3
 112710000    3
 112720000    3
 112730000    4
 112740000    4
 112750000    3
 112760000    4
 112770000    3
 112780000    3
 112790000    2
 112800000    3
 112810000    2
 112820000    3
 112830000    2
 112840000    2
 112850000    3
 112860000    2
 112870000    4
 112880000    3
 112890000    2
 112900000    3
 112910000    3
 112920000    3
 112930000    3
 112940000    4
 112950000    3
 112960000    4
 112970000    8
 112980000    5
 112990000    3
 113000000    3
 113010000    3
 113020000    3
 113030000    3
 113040000    8
 113050000    8
 113060000    2
 113070000    2
 113080000    3
 113090000    3
 113100000    2
 113110000    3
 113120000    7
 113130000    3
 113140000    2
 113150000    5
 113160000    4
 113170000    4
 113180000    4
 113190000    3
 113200000    3
 113210000    4
 113220000    4
 113230000    3
 113240000    3
 113250000    3
 113260000    4
 113270000    3
 113280000    3
 113290000    2
 113300000    4
 113310000    2
 113320000    3
 113330000    2
 113340000    5
 113350000    2
 113360000    3
 113370000    4
 113380000    3
 113390000    4
 113400000    4
 113410000    3
 113420000    3
 113430000    5
 113440000    3
 113450000    2
 113460000    3
 113470000    2
 113480000    4
 113490000    2
 113500000    3
 113510000    2
 113520000    2
 113530000    2
 113540000    3
 113550000    4
 113560000    2
 113570000    4
 113580000    3
 113590000    4
 113600000    3
 113610000    4
 113620000    3
 113630000    5
 113640000    3
 113650000    4
 113660000    2
 113670000    4
 113680000    3
 113690000    3
 113700000    3
 113710000    5
 113720000    3
 113730000    2
 113740000    4
 113750000    3
 113760000    2
 113770000    3
 113780000    3
 113790000    4
 113800000    4
 113810000    5
 113820000    3
 113830000    3
 113840000    3
 113850000    4
 113860000    5
 113870000    3
 113880000    3
 113890000    4
 113900000    4
 113910000    3
 113920000    5
 113930000    3
 113940000    3
 113950000    3
 113960000    3
 113970000    2
 113980000    4
 113990000    3
 114000000    2
 114010000    4
 114020000    4
 114030000    3
 114040000    2
 114050000    2
 114060000    3
 114070000    3
 114080000    3
 114090000    2
 114100000    4
 114110000    3
 114120000    3
 114130000    3
 114140000    4
 114150000    5
 114160000    2
 114170000    4
 114180000    3
 114190000    3
 114200000    3
 114210000    3
 114220000    3
 114230000    4
 114240000    3
 114250000    3
 114260000    3
 114270000    4
 114280000    2
 114290000    3
 114300000    3
 114310000    3
 114320000    3
 114330000    3
 114340000    3
 114350000    3
 114360000    3
 114370000    5
 114380000    3
 114390000    3
 114400000    4
 114410000    4
 114420000    3
 114430000    3
 114440000    4
 114450000    2
 114460000    7
 114470000    3
 114480000    2
 114490000    2
 114500000    4
 114510000    7
 114520000    2
 114530000    6
 114540000    4
 114550000    4
 114560000    5
 114570000    3
 114580000    3
 114590000    4
 114600000    3
 114610000    3
 114620000    3
 114630000    2
 114640000    3
 114650000    4
 114660000    3
 114670000    3
 114680000    3
 114690000    4
 114700000    2
 114710000    2
 114720000    5
 114730000    3
 114740000    2
 114750000    2
 114760000    4
 114770000    4
 114780000    5
 114790000    3
 114800000    5
 114810000    3
 114820000    6
 114830000    3
 114840000    2
 114850000    3
 114860000    2
 114870000    3
 114880000    3
 114890000    5
 114900000    3
 114910000    3
 114920000    3
 114930000    3
 114940000    2
 114950000    3
 114960000    3
 114970000    3
 114980000    3
 114990000    2
 115000000    3
 115010000    3
 115020000    3
 115030000    2
 115040000    3
 115050000    3
 115060000    6
 115070000    3
 115080000    3
 115090000    4
 115100000    2
 115110000    3
 115120000    3
 115130000    3
 115140000    3
 115150000    3
 115160000    3
 115170000    4
 115180000    3
 115190000    2
 115200000    5
 115210000    4
 115220000    3
 115230000    3
 115240000    3
 115250000    4
 115260000    2
 115270000    3
 115280000    3
 115290000    3
 115300000    2
 115310000    3
 115320000    6
 115330000    3
 115340000    2
 115350000    5
 115360000    3
 115370000    3
 115380000    4
 115390000    3
 115400000    2
 115410000    3
 115420000    3
 115430000    2
 115440000   12
 115450000    6
 115460000    8
 115470000    3
 115480000    5
 115490000    3
 115500000    2
 115510000    3
 115520000    3
 115530000    3
 115540000    3
 115550000    3
 115560000    3
 115570000    3
 115580000    4
 115590000    4
 115600000    3
 115610000    3
 115620000    3
 115630000    3
 115640000    3
 115650000    4
 115660000    3
 115670000    4
 115680000    3
 115690000    3
 115700000    3
 115710000    3
 115720000    3
 115730000    5
 115740000    3
 115750000    3
 115760000    3
 115770000    6
 115780000    4
 115790000    2
 115800000    2
 115810000    3
 115820000    3
 115830000    8
 115840000    3
 115850000    5
 115860000    6
 115870000    3
 115880000    4
 115890000    3
 115900000    3
 115910000    3
 115920000    5
 115930000    6
 115940000    3
 115950000    6
 115960000    3
 115970000    5
 115980000    8
 115990000    3
 116000000    3
 116010000    3
 116020000    3
 116030000    2
 116040000    4
 116050000    3
 116060000    3
 116070000    4
 116080000    4
 116090000    4
 116100000    3
 116110000    3
 116120000    3
 116130000    2
 116140000    3
 116150000    4
 116160000    3
 116170000    3
 116180000    6
 116190000    5
 116200000    9
 116210000    5
 116220000    3
 116230000    4
 116240000    2
 116250000    8
 116260000    3
 116270000    2
 116280000    3
 116290000    4
 116300000    3
 116310000    3
 116320000    9
 116330000    6
 116340000    6
 116350000    3
 116360000    5
 116370000   10
 116380000    4
 116390000    3
 116400000    4
 116410000    5
 116420000    4
 116430000    3
 116440000    3
 116450000    5
 116460000    3
 116470000    3
 116480000    8
 116490000    5
 116500000    3
 116510000    5
 116520000    3
 116530000    5
 116540000    3
 116550000    3
 116560000    5
 116570000    4
 116580000    4
 116590000    5
 116600000    3
 116610000    3
 116620000    5
 116630000    2
 116640000    2
 116650000    7
 116660000    3
 116670000    3
 116680000    3
 116690000    2
 116700000    2
 116710000    3
 116720000    3
 116730000    3
 116740000    3
 116750000    3
 116760000    4
 116770000    3
 116780000    3
 116790000    2
 116800000    3
 116810000    2
 116820000    4
 116830000    4
 116840000    5
 116850000    2
 116860000    4
 116870000    2
 116880000    3
 116890000    3
 116900000    3
 116910000    2
 116920000    3
 116930000    3
 116940000    3
 116950000   10
 116960000    5
 116970000    4
 116980000    4
 116990000    3
 117000000    3
 117010000    3
 117020000    3
 117030000    5
 117040000    3
 117050000    5
 117060000    6
 117070000    4
 117080000    5
 117090000    8
 117100000    5
 117110000    6
 117120000    5
 117130000    8
 117140000    3
 117150000    3
 117160000    3
 117170000    4
 117180000    6
 117190000    2
 117200000    3
 117210000    3
 117220000    3
 117230000    3
 117240000    4
 117250000    2
 117260000    3
 117270000    3
 117280000    6
 117290000    3
 117300000    4
 117310000    3
 117320000    6
 117330000    4
 117340000    3
 117350000    3
 117360000    3
 117370000    3
 117380000    2
 117390000    2
 117400000    3
 117410000    2
 117420000    2
 117430000    2
 117440000    3
 117450000    3
 117460000    3
 117470000    4
 117480000    3
 117490000    3
 117500000    4
 117510000    3
 117520000    2
 117530000    4
 117540000    8
 117550000    3
 117560000    2
 117570000    3
 117580000    4
 117590000    2
 117600000    3
 117610000    3
 117620000    4
 117630000    3
 117640000    3
 117650000    3
 117660000    4
 117670000    3
 117680000    4
 117690000    4
 117700000    3
 117710000    2
 117720000    3
 117730000    3
 117740000    4
 117750000    3
 117760000    3
 117770000    2
 117780000    2
 117790000    3
 117800000    4
 117810000    3
 117820000    3
 117830000    3
 117840000    5
 117850000    3
 117860000    3
 117870000    2
 117880000    3
 117890000    3
 117900000    3
 117910000    5
 117920000    4
 117930000    2
 117940000    4
 117950000    2
 117960000    3
 117970000    3
 117980000    2
 117990000    4
 118000000    3
 118010000    3
 118020000    3
 118030000    3
 118040000    2
 118050000    3
 118060000    3
 118070000    5
 118080000    5
 118090000    2
 118100000    2
 118110000    3
 118120000    5
 118130000    3
 118140000    3
 118150000    3
 118160000    2
 118170000    6
 118180000    3
 118190000    3
 118200000    3
 118210000    2
 118220000    4
 118230000    3
 118240000    4
 118250000    3
 118260000    4
 118270000    3
 118280000    3
 118290000    3
 118300000    4
 118310000    3
 118320000    3
 118330000    2
 118340000    4
 118350000    3
 118360000    3
 118370000    4
 118380000    4
 118390000    3
 118400000    5
 118410000    3
 118420000    4
 118430000    3
 118440000    3
 118450000    4
 118460000    4
 118470000    4
 118480000    3
 118490000    3
 118500000    3
 118510000    3
 118520000    7
 118530000    4
 118540000    5
 118550000    3
 118560000    2
 118570000    5
 118580000    5
 118590000    3
 118600000    4
 118610000    3
 118620000    3
 118630000    4
 118640000    2
 118650000    3
 118660000    6
 118670000    3
 118680000    4
 118690000    3
 118700000    4
 118710000    3
 118720000    3
 118730000    2
 118740000    3
 118750000    3
 118760000    3
 118770000    3
 118780000    3
 118790000    5
 118800000    3
 118810000    3
 118820000    5
 118830000    5
 118840000    3
 118850000    3
 118860000    3
 118870000    3
 118880000    3
 118890000    4
 118900000    2
 118910000    3
 118920000    3
 118930000    3
 118940000    3
 118950000    5
 118960000    5
 118970000    3
 118980000    3
 118990000    3
 119000000    4
 119010000    3
 119020000    3
 119030000    3
 119040000    4
 119050000    3
 119060000    3
 119070000    3
 119080000    3
 119090000    3
 119100000    3
 119110000    3
 119120000    3
 119130000    4
 119140000    2
 119150000    3
 119160000    3
 119170000    3
 119180000    3
 119190000    3
 119200000    2
 119210000    2
 119220000    2
 119230000    3
 119240000    4
 119250000    3
 119260000    3
 119270000    3
 119280000    2
 119290000    4
 119300000    8
 119310000    7
 119320000    3
 119330000    7
 119340000    5
 119350000    3
 119360000    5
 119370000    5
 119380000    4
 119390000    9
 119400000    4
 119410000    5
 119420000    3
 119430000    3
 119440000    5
 119450000    4
 119460000    3
 119470000    4
 119480000    3
 119490000    4
 119500000    3
 119510000    3
 119520000    3
 119530000    3
 119540000    3
 119550000    3
 119560000    3
 119570000    5
 119580000   11
 119590000    2
 119600000    3
 119610000    3
 119620000    3
 119630000    5
 119640000    3
 119650000    4
 119660000    2
 119670000    4
 119680000    2
 119690000    3
 119700000    4
 119710000    3
 119720000    3
 119730000    4
 119740000    3
 119750000    3
 119760000    3
 119770000    3
 119780000    3
 119790000    4
 119800000    3
 119810000    5
 119820000    3
 119830000    3
 119840000    5
 119850000    9
 119860000    5
 119870000    4
 119880000    3
 119890000    3
 119900000    4
 119910000    3
 119920000    4
 119930000    2
 119940000    3
 119950000    3
 119960000    3
 119970000    4
 119980000    3
 119990000    5
 120000000    3
 120000000    3
 120010000    4
 120020000    3
 120030000    3
 120040000    4
 120050000    2
 120060000    4
 120070000    9
 120080000    2
 120090000    3
 120100000    4
 120110000    3
 120120000    2
 120130000    4
 120140000    4
 120150000    3
 120160000    6
 120170000    4
 120180000    3
 120190000    3
 120200000    3
 120210000    3
 120220000    4
 120230000    4
 120240000    3
 120250000    4
 120260000    6
 120270000    3
 120280000    5
 120290000    2
 120300000    3
 120310000    3
 120320000    4
 120330000    2
 120340000    2
 120350000    3
 120360000    3
 120370000    4
 120380000    3
 120390000    3
 120400000    5
 120410000    5
 120420000    4
 120430000    3
 120440000    3
 120450000    2
 120460000    3
 120470000    3
 120480000    3
 120490000    2
 120500000    3
 120510000    3
 120520000    3
 120530000    3
 120540000    3
 120550000    4
 120560000    2
 120570000    5
 120580000    5
 120590000    3
 120600000    4
 120610000    3
 120620000    2
 120630000    3
 120640000    4
 120650000    3
 120660000    3
 120670000    4
 120680000    4
 120690000    2
 120700000    4
 120710000    3
 120720000    3
 120730000    3
 120740000    3
 120750000    3
 120760000    3
 120770000    3
 120780000    3
 120790000    3
 120800000    3
 120810000    3
 120820000    4
 120830000    4
 120840000    3
 120850000    3
 120860000    4
 120870000    3
 120880000    3
 120890000    4
 120900000    5
 120910000    5
 120920000    4
 120930000    3
 120940000    2
 120950000    3
 120960000    2
 120970000    2
 120980000    2
 120990000    3
 121000000    3
 121010000    2
 121020000    3
 121030000    8
 121040000    3
 121050000    3
 121060000    3
 121070000    2
 121080000    4
 121090000    2
 121100000    2
 121110000    3
 121120000    3
 121130000    3
 121140000    3
 121150000    3
 121160000    3
 121170000    3
 121180000    2
 121190000    3
 121200000    2
 121210000    3
 121220000    3
 121230000    3
 121240000    5
 121250000    3
 121260000    3
 121270000    3
 121280000    3
 121290000    4
 121300000    3
 121310000    3
 121320000    3
 121330000    5
 121340000    4
 121350000    3
 121360000    5
 121370000    3
 121380000    3
 121390000    4
 121400000    2
 121410000    2
 121420000    3
 121430000    4
 121440000    5
 121450000    5
 121460000    3
 121470000    5
 121480000    3
 121490000    2
 121500000    2
 121510000    3
 121520000    9
 121530000    3
 121540000    3
 121550000    6
 121560000    5
 121570000    3
 121580000    5
 121590000    2
 121600000    5
 121610000    2
 121620000    4
 121630000    3
 121640000    3
 121650000    3
 121660000    3
 121670000    4
 121680000    4
 121690000    3
 121700000    4
 121710000    4
 121720000    3
 121730000    3
 121740000    2
 121750000    3
 121760000    3
 121770000    3
 121780000    4
 121790000    5
 121800000    6
 121810000    3
 121820000    2
 121830000    4
 121840000    3
 121850000    7
 121860000    3
 121870000    3
 121880000    5
 121890000    3
 121900000    3
 121910000    3
 121920000    3
 121930000    3
 121940000    4
 121950000    2
 121960000    3
 121970000    3
 121980000    3
 121990000    3
 122000000    3
 122010000    2
 122020000    3
 122030000    2
 122040000    4
 122050000    2
 122060000    3
 122070000    4
 122080000    3
 122090000    6
 122100000    2
 122110000    2
 122120000    4
 122130000    3
 122140000    3
 122150000    4
 122160000    3
 122170000    3
 122180000    2
 122190000    3
 122200000    3
 122210000    3
 122220000    4
 122230000    5
 122240000    3
 122250000    3
 122260000    3
 122270000    3
 122280000    3
 122290000    2
 122300000    4
 122310000    5
 122320000    4
 122330000    2
 122340000    4
 122350000    3
 122360000    4
 122370000    4
 122380000    2
 122390000    3
 122400000    3
 122410000    3
 122420000    3
 122430000    4
 122440000    5
 122450000    5
 122460000    3
 122470000    3
 122480000    4
 122490000    2
 122500000    2
 122510000    3
 122520000    4
 122530000    2
 122540000    2
 122550000    3
 122560000    3
 122570000    4
 122580000    4
 122590000    6
 122600000    4
 122610000    4
 122620000    3
 122630000    3
 122640000    3
 122650000    3
 122660000    4
 122670000    6
 122680000    3
 122690000    3
 122700000    3
 122710000    2
 122720000    3
 122730000    3
 122740000    3
 122750000    3
 122760000    3
 122770000    3
 122780000    2
 122790000    4
 122800000    3
 122810000    3
 122820000    4
 122830000    5
 122840000    5
 122850000    4
 122860000    3
 122870000    3
 122880000    2
 122890000    4
 122900000    3
 122910000    3
 122920000    2
 122930000    3
 122940000    3
 122950000    5
 122960000    5
 122970000    3
 122980000    3
 122990000    3
 123000000    3
 123010000    3
 123020000    3
 123030000    5
 123040000    4
 123050000    3
 123060000    2
 123070000    6
 123080000    3
 123090000    3
 123100000    5
 123110000    4
 123120000    2
 123130000    3
 123140000    3
 123150000    4
 123160000    3
 123170000    6
 123180000    5
 123190000    3
 123200000    4
 123210000    3
 123220000    3
 123230000    3
 123240000    2
 123250000    3
 123260000    4
 123270000    5
 123280000    2
 123290000    3
 123300000    3
 123310000    3
 123320000    2
 123330000    6
 123340000   10
 123350000    3
 123360000    3
 123370000    3
 123380000    2
 123390000    2
 123400000    3
 123410000    4
 123420000    2
 123430000    3
 123440000    2
 123450000    4
 123460000    3
 123470000    6
 123480000    6
 123490000    2
 123500000    5
 123510000    3
 123520000    3
 123530000    2
 123540000    2
 123550000    3
 123560000    3
 123570000    3
 123580000    5
 123590000    2
 123600000    8
 123610000    2
 123620000    3
 123630000    3
 123640000    3
 123650000    7
 123660000    4
 123670000    4
 123680000    4
 123690000    4
 123700000    2
 123710000    3
 123720000    3
 123730000    3
 123740000    3
 123750000    3
 123760000    5
 123770000    5
 123780000    2
 123790000    3
 123800000    3
 123810000    5
 123820000    6
 123830000    4
 123840000    6
 123850000   12
 123860000    4
 123870000    4
 123880000    9
 123890000    2
 123900000    3
 123910000    2
 123920000    3
 123930000    5
 123940000    4
 123950000    3
 123960000    3
 123970000    3
 123980000    3
 123990000    7
 124000000    3
 124010000    2
 124020000    2
 124030000    3
 124040000    4
 124050000    6
 124060000    6
 124070000    7
 124080000    4
 124090000    2
 124100000    3
 124110000    3
 124120000    4
 124130000    4
 124140000    3
 124150000    3
 124160000    3
 124170000    5
 124180000    3
 124190000    4
 124200000    2
 124210000    3
 124220000    3
 124230000    3
 124240000    3
 124250000    3
 124260000    2
 124270000    5
 124280000    3
 124290000    3
 124300000    3
 124310000    2
 124320000    2
 124330000    4
 124340000    3
 124350000    2
 124360000    3
 124370000    3
 124380000    3
 124390000    2
 124400000    3
 124410000    3
 124420000    3
 124430000   10
 124440000    4
 124450000    4
 124460000    3
 124470000    4
 124480000    3
 124490000    3
 124500000    3
 124510000    4
 124520000    4
 124530000    3
 124540000    4
 124550000    6
 124560000    4
 124570000    5
 124580000    3
 124590000    2
 124600000    3
 124610000    3
 124620000    3
 124630000    3
 124640000    2
 124650000    3
 124660000    3
 124670000    4
 124680000    2
 124690000    3
 124700000    5
 124710000    5
 124720000    3
 124730000    5
 124740000    5
 124750000    6
 124760000    3
 124770000    3
 124780000    6
 124790000    4
 124800000    3
 124810000    3
 124820000    4
 124830000    3
 124840000    3
 124850000    3
 124860000    3
 124870000    3
 124880000    2
 124890000    3
 124900000    3
 124910000    3
 124920000    2
 124930000    3
 124940000    4
 124950000    4
 124960000    3
 124970000    3
 124980000    4
 124990000    6
 125000000    5
 125010000    3
 125020000    3
 125030000    4
 125040000    3
 125050000    3
 125060000    3
 125070000    3
 125080000    3
 125090000    3
 125100000    3
 125110000    2
 125120000    3
 125130000    3
 125140000    4
 125150000    2
 125160000    2
 125170000    4
 125180000    3
 125190000    4
 125200000    2
 125210000    3
 125220000    3
 125230000    3
 125240000    3
 125250000    5
 125260000    2
 125270000    3
 125280000    2
 125290000    3
 125300000    6
 125310000    6
 125320000    2
 125330000    8
 125340000    5
 125350000    9
 125360000    5
 125370000    6
 125380000    9
 125390000    5
 125400000    4
 125410000    4
 125420000    3
 125430000    3
 125440000    3
 125450000    3
 125460000    3
 125470000    3
 125480000    3
 125490000    2
 125500000    4
 125510000    4
 125520000    2
 125530000    3
 125540000    3
 125550000    3
 125560000    3
 125570000    3
 125580000    3
 125590000    3
 125600000    4
 125610000    3
 125620000    4
 125630000    3
 125640000    7
 125650000    3
 125660000    2
 125670000    2
 125680000    3
 125690000    2
 125700000    4
 125710000    3
 125720000    5
 125730000    3
 125740000    2
 125750000    3
 125760000    3
 125770000    4
 125780000    4
 125790000    3
 125800000    4
 125810000    3
 125820000    4
 125830000    3
 125840000    3
 125850000    6
 125860000    4
 125870000   10
 125880000    2
 125890000    4
 125900000    3
 125910000    3
 125920000    3
 125930000    3
 125940000    2
 125950000    3
 125960000    3
 125970000    5
 125980000    2
 125990000    3
 126000000    4
 126010000    4
 126020000    3
 126030000    2
 126040000    4
 126050000    4
 126060000    4
 126070000    3
 126080000    5
 126090000    2
 126100000    2
 126110000    3
 126120000    3
 126130000    6
 126140000    2
 126150000    2
 126160000    4
 126170000    3
 126180000    4
 126190000    3
 126200000    5
 126210000    4
 126220000    3
 126230000    4
 126240000    3
 126250000    3
 126260000    5
 126270000    4
 126280000    5
 126290000    4
 126300000    4
 126310000    4
 126320000    3
 126330000    4
 126340000    4
 126350000    4
 126360000    2
 126370000    3
 126380000    3
 126390000    4
 126400000    6
 126410000    5
 126420000    5
 126430000    3
 126440000    3
 126450000    2
 126460000    5
 126470000    4
 126480000    6
 126490000    3
 126500000    2
 126510000    2
 126520000    2
 126530000    3
 126540000    2
 126550000    3
 126560000    3
 126570000    3
 126580000    2
 126590000    3
 126600000    7
 126610000    3
 126620000    3
 126630000    3
 126640000    3
 126650000    3
 126660000    3
 126670000    3
 126680000    4
 126690000    4
 126700000    3
 126710000    3
 126720000    4
 126730000    3
 126740000    3
 126750000    3
 126760000    4
 126770000    3
 126780000    3
 126790000    3
 126800000    4
 126810000    2
 126820000   10
 126830000    4
 126840000    3
 126850000    5
 126860000    3
 126870000    3
 126880000    3
 126890000    2
 126900000    5
 126910000    4
 126920000    3
 126930000    3
 126940000    2
 126950000    3
 126960000    3
 126970000    4
 126980000    3
 126990000    4
 127000000    4
 127010000    5
 127020000    3
 127030000    6
 127040000    3
 127050000    4
 127060000    3
 127070000    7
 127080000    3
 127090000    3
 127100000    3
 127110000    3
 127120000    3
 127130000    5
 127140000    4
 127150000    2
 127160000    3
 127170000    4
 127180000    2
 127190000    3
 127200000    3
 127210000    3
 127220000    5
 127230000    3
 127240000    6
 127250000    3
 127260000    6
 127270000    3
 127280000    4
 127290000    3
 127300000    4
 127310000    3
 127320000    5
 127330000    7
 127340000    4
 127350000    4
 127360000    4
 127370000    2
 127380000    6
 127390000    3
 127400000    3
 127410000    3
 127420000    3
 127430000    2
 127440000    3
 127450000    3
 127460000    3
 127470000    4
 127480000    2
 127490000    3
 127500000    3
 127510000    2
 127520000    2
 127530000    2
 127540000    2
 127550000    3
 127560000    3
 127570000    3
 127580000    2
 127590000    3
 127600000    2
 127610000    6
 127620000    3
 127630000    4
 127640000    5
 127650000    3
 127660000    2
 127670000    5
 127680000    3
 127690000    4
 127700000    3
 127710000    2
 127720000    3
 127730000    2
 127740000    3
 127750000    2
 127760000    2
 127770000    2
 127780000    3
 127790000    3
 127800000    2
 127810000    5
 127820000    3
 127830000    4
 127840000    3
 127850000    2
 127860000    2
 127870000    3
 127880000    3
 127890000    2
 127900000    3
 127910000    4
 127920000    4
 127930000    6
 127940000    3
 127950000    4
 127960000    2
 127970000    7
 127980000    4
 127990000    4
 128000000    3
 128010000    3
 128020000    3
 128030000    4
 128040000    3
 128050000    2
 128060000    3
 128070000    5
 128080000    3
 128090000    3
 128100000    4
 128110000    4
 128120000    2
 128130000    3
 128140000    4
 128150000    5
 128160000    5
 128170000    5
 128180000    5
 128190000    3
 128200000    2
 128210000    2
 128220000    3
 128230000    5
 128240000    2
 128250000    4
 128260000    4
 128270000    4
 128280000    2
 128290000    5
 128300000    6
 128310000    4
 128320000    3
 128330000    3
 128340000    2
 128350000    4
 128360000    3
 128370000    3
 128380000    3
 128390000    3
 128400000    2
 128410000    3
 128420000    5
 128430000    3
 128440000    3
 128450000    3
 128460000    8
 128470000    3
 128480000    2
 128490000    2
 128500000    5
 128510000    2
 128520000    3
 128530000    6
 128540000    3
 128550000    3
 128560000    3
 128570000    3
 128580000    3
 128590000    4
 128600000    4
 128610000    3
 128620000    3
 128630000    4
 128640000    3
 128650000    3
 128660000    3
 128670000    4
 128680000    3
 128690000    2
 128700000    4
 128710000    3
 128720000    4
 128730000    3
 128740000    3
 128750000    4
 128760000    4
 128770000    4
 128780000    3
 128790000    4
 128800000    4
 128810000    6
 128820000    3
 128830000    2
 128840000    3
 128850000    3
 128860000    2
 128870000    2
 128880000    2
 128890000    3
 128900000    2
 128910000    3
 128920000    4
 128930000    4
 128940000    3
 128950000    4
 128960000    5
 128970000    3
 128980000    6
 128990000    6
 129000000    4
 129010000    4
 129020000    3
 129030000    2
 129040000    2
 129050000    3
 129060000    3
 129070000    3
 129080000    3
 129090000    4
 129100000    3
 129110000    3
 129120000    3
 129130000    3
 129140000    3
 129150000    3
 129160000    2
 129170000    3
 129180000    2
 129190000    3
 129200000    3
 129210000    5
 129220000    5
 129230000    3
 129240000    3
 129250000    3
 129260000    3
 129270000    3
 129280000    3
 129290000    3
 129300000    4
 129310000    3
 129320000    3
 129330000    4
 129340000    4
 129350000    3
 129360000    3
 129370000    3
 129380000    2
 129390000    4
 129400000    2
 129410000    4
 129420000    3
 129430000    3
 129440000    2
 129450000    3
 129460000    8
 129470000    3
 129480000    6
 129490000    5
 129500000    2
 129510000    5
 129520000    3
 129530000    3
 129540000    4
 129550000    5
 129560000    5
 129570000    3
 129580000    4
 129590000    3
 129600000    3
 129610000    3
 129620000    3
 129630000    3
 129640000    3
 129650000    3
 129660000    2
 129670000    3
 129680000   11
 129690000    5
 129700000    5
 129710000    3
 129720000    2
 129730000    3
 129740000    2
 129750000    3
 129760000    4
 129770000    3
 129780000    3
 129790000    4
 129800000    3
 129810000    3
 129820000    3
 129830000    2
 129840000    3
 129850000    3
 129860000    3
 129870000    3
 129880000    2
 129890000    3
 129900000    2
 129910000    4
 129920000    2
 129930000    2
 129940000    6
 129950000    4
 129960000    4
 129970000    3
 129980000    6
 129990000    4
 130000000    3
 130010000    2
 130020000    3
 130030000    3
 130040000    4
 130050000    3
 130060000    3
 130070000    2
 130080000    3
 130090000    3
 130100000    3
 130110000    3
 130120000    2
 130130000    4
 130140000    3
 130150000    3
 130160000    3
 130170000    3
 130180000    2
 130190000    3
 130200000    3
 130210000    3
 130220000    2
 130230000    4
 130240000    3
 130250000    3
 130260000    5
 130270000    3
 130280000    3
 130290000    4
 130300000    3
 130310000    5
 130320000    3
 130330000    4
 130340000    2
 130350000    7
 130360000    2
 130370000    3
 130380000    5
 130390000    5
 130400000    3
 130410000    3
 130420000    8
 130430000    5
 130440000    5
 130450000    6
 130460000    3
 130470000    3
 130480000    8
 130490000    4
 130500000    7
 130510000    6
 130520000    3
 130530000    5
 130540000    3
 130550000    4
 130560000    5
 130570000    3
 130580000    5
 130590000    2
 130600000    5
 130610000    2
 130620000    3
 130630000    5
 130640000    2
 130650000    4
 130660000    3
 130670000    6
 130680000    3
 130690000    4
 130700000    3
 130710000    6
 130720000    3
 130730000    4
 130740000    3
 130750000    3
 130760000    3
 130770000    4
 130780000    2
 130790000    3
 130800000    4
 130810000    3
 130820000    4
 130830000    2
 130840000    2
 130850000    2
 130860000    3
 130870000    2
 130880000    5
 130890000    7
 130900000    3
 130910000    6
 130920000    4
 130930000    3
 130940000    2
 130950000    3
 130960000    3
 130970000    7
 130980000    4
 130990000    3
 131000000    3
 131010000    4
 131020000    5
 131030000    3
 131040000    3
 131050000    8
 131060000    3
 131070000    3
 131080000    3
 131090000    3
 131100000    3
 131110000    4
 131120000    6
 131130000    3
 131140000    7
 131150000    4
 131160000    3
 131170000    2
 131180000    3
 131190000    2
 131200000    3
 131210000    3
 131220000    5
 131230000    3
 131240000    4
 131250000    2
 131260000    5
 131270000    6
 131280000    3
 131290000    3
 131300000    3
 131310000    2
 131320000    3
 131330000    2
 131340000    3
 131350000    4
 131360000    3
 131370000    6
 131380000    5
 131390000    5
 131400000    3
 131410000    3
 131420000    3
 131430000    3
 131440000    4
 131450000    3
 131460000    4
 131470000    3
 131480000    4
 131490000    3
 131500000    3
 131510000    3
 131520000    4
 131530000    3
 131540000    2
 131550000    3
 131560000    3
 131570000    3
 131580000    3
 131590000    3
 131600000    3
 131610000    2
 131620000    3
 131630000    4
 131640000    3
 131650000    3
 131660000    3
 131670000    3
 131680000    3
 131690000    6
 131700000    3
 131710000    2
 131720000    3
 131730000    3
 131740000    2
 131750000    3
 131760000    3
 131770000    3
 131780000    4
 131790000    3
 131800000    3
 131810000    4
 131820000    3
 131830000    6
 131840000    3
 131850000    3
 131860000    3
 131870000    2
 131880000    3
 131890000    3
 131900000    2
 131910000    9
 131920000    5
 131930000    5
 131940000    4
 131950000    4
 131960000    3
 131970000    3
 131980000    2
 131990000    5
 132000000    4
 132010000    6
 132020000    2
 132030000    3
 132040000    5
 132050000   10
 132060000   12
 132070000    5
 132080000    3
 132090000    3
 132100000    3
 132110000    4
 132120000    2
 132130000    3
 132140000    3
 132150000    5
 132160000    3
 132170000    3
 132180000    3
 132190000    2
 132200000    7
 132210000    3
 132220000    3
 132230000    2
 132240000    3
 132250000    3
 132260000    3
 132270000    4
 132280000    4
 132290000    4
 132300000    4
 132310000    4
 132320000    2
 132330000    2
 132340000    3
 132350000    6
 132360000    5
 132370000    3
 132380000    6
 132390000    2
 132400000    3
 132410000    4
 132420000    4
 132430000    4
 132440000    4
 132450000    6
 132460000    3
 132470000    6
 132480000    4
 132490000    5
 132500000    3
 132510000    4
 132520000    3
 132530000    3
 132540000    3
 132550000    3
 132560000    3
 132570000    2
 132580000    3
 132590000    2
 132600000    9
 132610000    3
 132620000    3
 132630000    3
 132640000    3
 132650000    3
 132660000    3
 132670000    4
 132680000    3
 132690000    4
 132700000    4
 132710000    3
 132720000    3
 132730000    2
 132740000    7
 132750000    3
 132760000    2
 132770000    2
 132780000    3
 132790000    3
 132800000    3
 132810000    3
 132820000    8
 132830000    3
 132840000    5
 132850000    4
 132860000    4
 132870000    3
 132880000    4
 132890000    4
 132900000    5
 132910000    4
 132920000    2
 132930000    2
 132940000    3
 132950000    3
 132960000    5
 132970000    4
 132980000    3
 132990000    3
 133000000    3
 133010000    5
 133020000   10
 133030000    3
 133040000    2
 133050000    3
 133060000    3
 133070000    3
 133080000    3
 133090000    3
 133100000    3
 133110000    3
 133120000    4
 133130000    3
 133140000    2
 133150000    3
 133160000    3
 133170000    3
 133180000    2
 133190000    2
 133200000    4
 133210000    3
 133220000    4
 133230000    6
 133240000    7
 133250000    5
 133260000    4
 133270000    3
 133280000    3
 133290000    4
 133300000    9
 133310000    2
 133320000    3
 133330000    3
 133340000    4
 133350000    3
 133360000    4
 133370000    5
 133380000    5
 133390000    2
 133400000    3
 133410000    3
 133420000    7
 133430000    4
 133440000    5
 133450000    4
 133460000    8
 133470000    3
 133480000    4
 133490000    3
 133500000    3
 133510000    3
 133520000    3
 133530000    5
 133540000    3
 133550000    3
 133560000    4
 133570000    3
 133580000    6
 133590000    3
 133600000    4
 133610000    2
 133620000    4
 133630000    3
 133640000    3
 133650000    4
 133660000    5
 133670000    3
 133680000    2
 133690000    3
 133700000    4
 133710000    3
 133720000    3
 133730000    3
 133740000    2
 133750000    2
 133760000    3
 133770000    3
 133780000    3
 133790000    3
 133800000    7
 133810000    3
 133820000    4
 133830000    3
 133840000    3
 133850000    3
 133860000    3
 133870000    4
 133880000    3
 133890000    6
 133900000    3
 133910000    7
 133920000    2
 133930000    3
 133940000    2
 133950000    3
 133960000    3
 133970000    3
 133980000    2
 133990000    4
 134000000    4
 134010000    3
 134020000    2
 134030000    2
 134040000    2
 134050000    4
 134060000    4
 134070000    4
 134080000    2
 134090000    2
 134100000    3
 134110000    3
 134120000    2
 134130000    3
 134140000    3
 134150000    2
 134160000    3
 134170000    4
 134180000    3
 134190000    8
 134200000    3
 134210000    2
 134220000    3
 134230000    3
 134240000    3
 134250000    3
 134260000    3
 134270000    2
 134280000    2
 134290000    4
 134300000    2
 134310000    3
 134320000    4
 134330000    3
 134340000    3
 134350000    3
 134360000    3
 134370000    4
 134380000    3
 134390000    5
 134400000    3
 134410000    3
 134420000    3
 134430000    5
 134440000    4
 134450000    4
 134460000    2
 134470000    2
 134480000    4
 134490000    6
 134500000    6
 134510000    4
 134520000    5
 134530000    4
 134540000    5
 134550000    4
 134560000    3
 134570000    2
 134580000    4
 134590000    3
 134600000    6
 134610000    2
 134620000    3
 134630000    3
 134640000    3
 134650000    3
 134660000    4
 134670000    3
 134680000    2
 134690000    6
 134700000    2
 134710000    3
 134720000    3
 134730000    4
 134740000    4
 134750000    3
 134760000    2
 134770000    3
 134780000    3
 134790000    4
 134800000    4
 134810000    4
 134820000    4
 134830000    3
 134840000    2
 134850000    3
 134860000    3
 134870000    4
 134880000    3
 134890000    5
 134900000    3
 134910000    4
 134920000    3
 134930000    3
 134940000    4
 134950000    3
 134960000    3
 134970000    4
 134980000    3
 134990000    3
 135000000    4
 135010000    3
 135020000    3
 135030000    3
 135040000    3
 135050000    2
 135060000    5
 135070000    4
 135080000    3
 135090000    2
 135100000    3
 135110000    4
 135120000    8
 135130000    4
 135140000    3
 135150000    3
 135160000    5
 135170000    3
 135180000    3
 135190000    3
 135200000    4
 135210000    5
 135220000    3
 135230000    4
 135240000    3
 135250000    3
 135260000    8
 135270000    5
 135280000    5
 135290000    4
 135300000    4
 135310000    3
 135320000    3
 135330000    2
 135340000    2
 135350000    2
 135360000    5
 135370000    7
 135380000    3
 135390000    3
 135400000    3
 135410000    6
 135420000    6
 135430000    3
 135440000    3
 135450000    5
 135460000    2
 135470000    3
 135480000    3
 135490000    3
 135500000    3
 135510000    4
 135520000    2
 135530000    3
 135540000    3
 135550000    3
 135560000    3
 135570000    3
 135580000    4
 135590000    2
 135600000    3
 135610000    3
 135620000    3
 135630000    4
 135640000    3
 135650000    3
 135660000    4
 135670000    4
 135680000    6
 135690000    2
 135700000    2
 135710000    4
 135720000    3
 135730000    4
 135740000    3
 135750000    6
 135760000    3
 135770000    5
 135780000    3
 135790000    3
 135800000    3
 135810000    6
 135820000    2
 135830000    4
 135840000    5
 135850000    4
 135860000    2
 135870000    2
 135880000    5
 135890000    5
 135900000    3
 135910000    2
 135920000    3
 135930000    2
 135940000    2
 135950000    5
 135960000    4
 135970000    4
 135980000    3
 135990000    3
 136000000    6
 136010000    4
 136020000    4
 136030000    3
 136040000    3
 136050000    2
 136060000    3
 136070000    3
 136080000    4
 136090000    3
 136100000    4
 136110000    3
 136120000    3
 136130000    3
 136140000    3
 136150000    4
 136160000    3
 136170000    2
 136180000    4
 136190000    3
 136200000    3
 136210000    3
 136220000    3
 136230000    3
 136240000    3
 136250000    2
 136260000    3
 136270000    4
 136280000    2
 136290000    3
 136300000    2
 136310000    2
 136320000    3
 136330000    2
 136340000    3
 136350000    3
 136360000    3
 136370000    3
 136380000    2
 136390000    3
 136400000    6
 136410000    3
 136420000    4
 136430000    4
 136440000    3
 136450000    3
 136460000    2
 136470000    3
 136480000    4
 136490000    2
 136500000    3
 136510000    5
 136520000    2
 136530000    5
 136540000    3
 136550000    2
 136560000    2
 136570000    3
 136580000    3
 136590000    3
 136600000    3
 136610000    5
 136620000    4
 136630000    3
 136640000    2
 136650000    3
 136660000    3
 136670000    4
 136680000    4
 136690000    3
 136700000    3
 136710000    3
 136720000    3
 136730000    3
 136740000    2
 136750000    4
 136760000    3
 136770000    2
 136780000    6
 136790000    3
 136800000    2
 136810000    2
 136820000    3
 136830000    4
 136840000    3
 136850000    2
 136860000    2
 136870000    2
 136880000    3
 136890000    3
 136900000    4
 136910000    3
 136920000    4
 136930000    7
 136940000    2
 136950000    4
 136960000    3
 136970000    4
 136980000    4
 136990000    5
 137000000    2
 137010000    5
 137020000    3
 137030000    3
 137040000    3
 137050000    2
 137060000    3
 137070000    4
 137080000    3
 137090000    4
 137100000    3
 137110000    3
 137120000    4
 137130000    3
 137140000    4
 137150000    2
 137160000    3
 137170000    3
 137180000    4
 137190000    5
 137200000    3
 137210000    3
 137220000    8
 137230000    2
 137240000    4
 137250000    3
 137260000    4
 137270000    4
 137280000    4
 137290000    3
 137300000    4
 137310000    2
 137320000    3
 137330000    3
 137340000    3
 137350000    3
 137360000    3
 137370000    4
 137380000    3
 137390000    3
 137400000    4
 137410000    3
 137420000    3
 137430000    4
 137440000    4
 137450000    3
 137460000    3
 137470000    3
 137480000    3
 137490000    3
 137500000    3
 137510000    3
 137520000    3
 137530000    3
 137540000    5
 137550000    3
 137560000    3
 137570000    3
 137580000    3
 137590000    3
 137600000    3
 137610000   11
 137620000    3
 137630000    3
 137640000    3
 137650000    3
 137660000    4
 137670000    5
 137680000    3
 137690000    3
 137700000    4
 137710000    3
 137720000    5
 137730000    2
 137740000    5
 137750000    5
 137760000    4
 137770000    3
 137780000    3
 137790000    3
 137800000    3
 137810000    4
 137820000    4
 137830000    5
 137840000    2
 137850000    3
 137860000    3
 137870000    3
 137880000    2
 137890000    4
 137900000    4
 137910000    4
 137920000    3
 137930000    6
 137940000    4
 137950000    5
 137960000    5
 137970000    2
 137980000    3
 137990000    3
 138000000    3
 138010000    3
 138020000    4
 138030000    3
 138040000    3
 138050000    2
 138060000    7
 138070000   10
 138080000   15
 138090000    2
 138100000    3
 138110000    3
 138120000    3
 138130000    6
 138140000    5
 138150000    3
 138160000    4
 138170000    4
 138180000    3
 138190000    5
 138200000    2
 138210000    3
 138220000    2
 138230000    2
 138240000    3
 138250000    4
 138260000    4
 138270000    3
 138280000    3
 138290000    3
 138300000    3
 138310000    2
 138320000    3
 138330000    3
 138340000    2
 138350000    4
 138360000    5
 138370000    5
 138380000    5
 138390000    4
 138400000    3
 138410000    3
 138420000    2
 138430000    3
 138440000    2
 138450000    3
 138460000    5
 138470000    3
 138480000    4
 138490000    4
 138500000    3
 138510000    3
 138520000    3
 138530000    3
 138540000    4
 138550000    3
 138560000    4
 138570000    4
 138580000    3
 138590000    3
 138600000    3
 138610000    3
 138620000    2
 138630000    5
 138640000    3
 138650000    4
 138660000    3
 138670000    3
 138680000    3
 138690000    3
 138700000    3
 138710000    4
 138720000    3
 138730000    4
 138740000    4
 138750000    3
 138760000    3
 138770000    3
 138780000    3
 138790000    3
 138800000    7
 138810000    3
 138820000    2
 138830000    4
 138840000    3
 138850000    3
 138860000    4
 138870000    4
 138880000    3
 138890000    4
 138900000    3
 138910000    3
 138920000    3
 138930000    3
 138940000    3
 138950000    2
 138960000    3
 138970000    3
 138980000    5
 138990000    3
 139000000    3
 139010000    3
 139020000    3
 139030000    4
 139040000    5
 139050000    3
 139060000    3
 139070000    4
 139080000    3
 139090000    3
 139100000    4
 139110000    3
 139120000    3
 139130000    3
 139140000    3
 139150000    3
 139160000    3
 139170000    3
 139180000    3
 139190000    3
 139200000    3
 139210000    3
 139220000    3
 139230000    3
 139240000    2
 139250000    3
 139260000    3
 139270000    4
 139280000    2
 139290000    3
 139300000    3
 139310000    2
 139320000    2
 139330000    3
 139340000    5
 139350000    4
 139360000    3
 139370000    2
 139380000    2
 139390000    2
 139400000    4
 139410000    3
 139420000    3
 139430000    2
 139440000    4
 139450000    3
 139460000    3
 139470000    3
 139480000    3
 139490000    3
 139500000    8
 139510000    2
 139520000    3
 139530000    5
 139540000    2
 139550000    2
 139560000    3
 139570000    2
 139580000    3
 139590000    5
 139600000    3
 139610000    3
 139620000    3
 139630000    2
 139640000    3
 139650000    2
 139660000    3
 139670000    2
 139680000    3
 139690000    3
 139700000    2
 139710000    3
 139720000    3
 139730000    2
 139740000    2
 139750000    5
 139760000    5
 139770000    4
 139780000    4
 139790000    3
 139800000    4
 139810000    3
 139820000    3
 139830000    4
 139840000    3
 139850000    3
 139860000    7
 139870000    4
 139880000    5
 139890000    3
 139900000    3
 139910000    2
 139920000    3
 139930000    3
 139940000    4
 139950000    3
 139960000    2
 139970000    3
 139980000    3
 139990000    3
 140000000    3
 140000000    3
 140010000    4
 140020000    3
 140030000    3
 140040000    3
 140050000    4
 140060000    3
 140070000    3
 140080000    3
 140090000    3
 140100000    3
 140110000    3
 140120000    2
 140130000    3
 140140000    3
 140150000    4
 140160000    3
 140170000    3
 140180000    7
 140190000    3
 140200000    4
 140210000    2
 140220000    4
 140230000    2
 140240000    3
 140250000    3
 140260000    5
 140270000    3
 140280000    2
 140290000    2
 140300000    3
 140310000    3
 140320000    3
 140330000    8
 140340000    4
 140350000    4
 140360000    3
 140370000    5
 140380000    2
 140390000    3
 140400000    2
 140410000    3
 140420000    2
 140430000    2
 140440000    3
 140450000    3
 140460000    2
 140470000    3
 140480000    3
 140490000    6
 140500000    3
 140510000    3
 140520000    3
 140530000    4
 140540000    2
 140550000    2
 140560000    3
 140570000    3
 140580000    4
 140590000    4
 140600000    3
 140610000    4
 140620000    3
 140630000    3
 140640000    3
 140650000    2
 140660000    5
 140670000    5
 140680000    3
 140690000    3
 140700000    3
 140710000    3
 140720000    2
 140730000    3
 140740000    5
 140750000    5
 140760000    3
 140770000    6
 140780000    7
 140790000    4
 140800000    5
 140810000    3
 140820000    3
 140830000    3
 140840000    2
 140850000    3
 140860000    3
 140870000    2
 140880000    3
 140890000    3
 140900000   10
 140910000    5
 140920000    2
 140930000    8
 140940000    3
 140950000    4
 140960000    4
 140970000    5
 140980000    2
 140990000    2
 141000000    4
 141010000    5
 141020000    3
 141030000    4
 141040000    5
 141050000    6
 141060000    6
 141070000    2
 141080000    3
 141090000    4
 141100000    3
 141110000    3
 141120000    4
 141130000    3
 141140000    4
 141150000    3
 141160000    3
 141170000    4
 141180000    3
 141190000    3
 141200000    4
 141210000    8
 141220000    3
 141230000    2
 141240000    3
 141250000    5
 141260000    3
 141270000    4
 141280000    3
 141290000    3
 141300000    3
 141310000    4
 141320000    3
 141330000    3
 141340000    3
 141350000    4
 141360000    4
 141370000    2
 141380000    3
 141390000    2
 141400000    3
 141410000    3
 141420000    4
 141430000    3
 141440000    2
 141450000    4
 141460000    2
 141470000    2
 141480000    4
 141490000    3
 141500000    2
 141510000    5
 141520000    2
 141530000    3
 141540000    3
 141550000    4
 141560000    4
 141570000    2
 141580000    4
 141590000    4
 141600000    4
 141610000    4
 141620000    3
 141630000    4
 141640000    3
 141650000    2
 141660000    3
 141670000    3
 141680000   10
 141690000    4
 141700000    3
 141710000    4
 141720000    9
 141730000    8
 141740000    4
 141750000    6
 141760000    5
 141770000    7
 141780000    3
 141790000    5
 141800000    3
 141810000    3
 141820000    5
 141830000    4
 141840000    4
 141850000    4
 141860000    4
 141870000    4
 141880000    3
 141890000    3
 141900000    4
 141910000    3
 141920000    4
 141930000    3
 141940000    2
 141950000    4
 141960000    3
 141970000    3
 141980000    3
 141990000    3
 142000000    4
 142010000    4
 142020000    5
 142030000    3
 142040000    2
 142050000    3
 142060000    3
 142070000    4
 142080000    3
 142090000    7
 142100000    3
 142110000    4
 142120000    2
 142130000    2
 142140000    3
 142150000    3
 142160000    3
 142170000    3
 142180000    3
 142190000    3
 142200000    2
 142210000    4
 142220000    4
 142230000    2
 142240000    2
 142250000    5
 142260000    4
 142270000    3
 142280000    2
 142290000    4
 142300000   10
 142310000    8
 142320000    4
 142330000    4
 142340000    3
 142350000    4
 142360000    3
 142370000    4
 142380000    4
 142390000    3
 142400000    3
 142410000    4
 142420000    3
 142430000    5
 142440000    2
 142450000    4
 142460000    3
 142470000    3
 142480000    3
 142490000    3
 142500000    3
 142510000    4
 142520000    4
 142530000    3
 142540000    3
 142550000    3
 142560000    6
 142570000    3
 142580000    4
 142590000    3
 142600000    4
 142610000    4
 142620000    4
 142630000    3
 142640000    2
 142650000    5
 142660000    4
 142670000    3
 142680000    5
 142690000    3
 142700000    5
 142710000    3
 142720000    3
 142730000    3
 142740000    3
 142750000    3
 142760000    3
 142770000    4
 142780000    3
 142790000    5
 142800000    5
 142810000    4
 142820000    4
 142830000    3
 142840000    3
 142850000    3
 142860000    3
 142870000    3
 142880000    3
 142890000    3
 142900000    2
 142910000    4
 142920000    3
 142930000    3
 142940000    3
 142950000    4
 142960000    4
 142970000    7
 142980000    3
 142990000    5
 143000000    4
 143010000    4
 143020000    3
 143030000    4
 143040000    2
 143050000    3
 143060000    5
 143070000    2
 143080000    3
 143090000    3
 143100000    5
 143110000    3
 143120000    3
 143130000    3
 143140000    3
 143150000    3
 143160000    2
 143170000    3
 143180000    3
 143190000    3
 143200000    4
 143210000    4
 143220000    2
 143230000    2
 143240000    3
 143250000    5
 143260000    4
 143270000    4
 143280000    3
 143290000    4
 143300000    5
 143310000    3
 143320000    2
 143330000    2
 143340000    4
 143350000    3
 143360000    2
 143370000    4
 143380000    4
 143390000    4
 143400000    4
 143410000    2
 143420000    3
 143430000    3
 143440000    2
 143450000    3
 143460000    3
 143470000    4
 143480000    3
 143490000    4
 143500000    3
 143510000    3
 143520000    4
 143530000    3
 143540000    3
 143550000    3
 143560000    3
 143570000    2
 143580000    3
 143590000    3
 143600000    7
 143610000    3
 143620000    3
 143630000    3
 143640000    3
 143650000    5
 143660000    2
 143670000    3
 143680000    3
 143690000    3
 143700000    3
 143710000    3
 143720000    4
 143730000    3
 143740000    3
 143750000    3
 143760000    9
 143770000    3
 143780000    3
 143790000    3
 143800000    3
 143810000    6
 143820000    4
 143830000    4
 143840000    3
 143850000    4
 143860000    2
 143870000    3
 143880000    4
 143890000    3
 143900000    3
 143910000    3
 143920000    6
 143930000    3
 143940000    3
 143950000    3
 143960000    4
 143970000    3
 143980000   10
 143990000    4
 144000000    3
 144010000    3
 144020000    4
 144030000    2
 144040000    3
 144050000    3
 144060000    7
 144070000    3
 144080000    8
 144090000    5
 144100000    3
 144110000    4
 144120000    5
 144130000    2
 144140000    3
 144150000    3
 144160000    4
 144170000    4
 144180000    7
 144190000    4
 144200000    3
 144210000    6
 144220000    3
 144230000    4
 144240000    3
 144250000    3
 144260000    3
 144270000    4
 144280000    2
 144290000    2
 144300000    2
 144310000    4
 144320000    3
 144330000    2
 144340000    5
 144350000    3
 144360000    3
 144370000    2
 144380000    4
 144390000    5
 144400000    4
 144410000    4
 144420000    3
 144430000    3
 144440000    2
 144450000    3
 144460000    3
 144470000    5
 144480000    2
 144490000    8
 144500000    5
 144510000    3
 144520000    4
 144530000    7
 144540000    6
 144550000    2
 144560000    3
 144570000    3
 144580000    7
 144590000    5
 144600000   11
 144610000    3
 144620000    4
 144630000    4
 144640000    3
 144650000    3
 144660000    4
 144670000    3
 144680000    3
 144690000    4
 144700000    3
 144710000    2
 144720000    5
 144730000    3
 144740000    7
 144750000    4
 144760000   10
 144770000    3
 144780000    3
 144790000    4
 144800000    2
 144810000    2
 144820000    7
 144830000    4
 144840000    3
 144850000    5
 144860000    7
 144870000    5
 144880000    3
 144890000    4
 144900000    3
 144910000    3
 144920000    4
 144930000    2
 144940000    4
 144950000    4
 144960000    2
 144970000    3
 144980000    2
 144990000    3
 145000000    3
 145010000    3
 145020000    3
 145030000    3
 145040000    3
 145050000    3
 145060000    2
 145070000    4
 145080000    3
 145090000    3
 145100000    3
 145110000    3
 145120000    5
 145130000    5
 145140000    3
 145150000    4
 145160000    3
 145170000    4
 145180000    5
 145190000    4
 145200000    5
 145210000    3
 145220000    2
 145230000    4
 145240000    5
 145250000    3
 145260000    3
 145270000    3
 145280000    3
 145290000    6
 145300000    2
 145310000    5
 145320000    4
 145330000    4
 145340000    2
 145350000    3
 145360000    4
 145370000    3
 145380000    4
 145390000    3
 145400000    3
 145410000    5
 145420000    4
 145430000    7
 145440000    5
 145450000    5
 145460000    2
 145470000    5
 145480000    2
 145490000    4
 145500000    3
 145510000    5
 145520000    4
 145530000    4
 145540000    4
 145550000    3
 145560000    3
 145570000    3
 145580000    4
 145590000    3
 145600000    3
 145610000    3
 145620000    5
 145630000    4
 145640000    3
 145650000    3
 145660000    3
 145670000    3
 145680000    3
 145690000    4
 145700000    4
 145710000    3
 145720000    4
 145730000    3
 145740000    3
 145750000    3
 145760000    2
 145770000    5
 145780000    3
 145790000    3
 145800000    4
 145810000    3
 145820000    3
 145830000    2
 145840000    3
 145850000    3
 145860000    4
 145870000    4
 145880000    2
 145890000    3
 145900000    4
 145910000    3
 145920000    3
 145930000    3
 145940000    3
 145950000    4
 145960000    4
 145970000    3
 145980000    3
 145990000    4
 146000000    3
 146010000    2
 146020000    4
 146030000    3
 146040000    3
 146050000    8
 146060000    3
 146070000    3
 146080000    2
 146090000    3
 146100000    4
 146110000    3
 146120000    3
 146130000    3
 146140000    2
 146150000    3
 146160000    2
 146170000    3
 146180000    3
 146190000    4
 146200000    3
 146210000    3
 146220000    3
 146230000    3
 146240000    3
 146250000    2
 146260000    3
 146270000    4
 146280000    2
 146290000    4
 146300000    3
 146310000    4
 146320000    2
 146330000    3
 146340000    9
 146350000    3
 146360000    3
 146370000    4
 146380000    5
 146390000    5
 146400000    4
 146410000    3
 146420000    3
 146430000    3
 146440000    3
 146450000    3
 146460000    2
 146470000    3
 146480000    2
 146490000    2
 146500000    3
 146510000    3
 146520000    3
 146530000    4
 146540000    7
 146550000    2
 146560000    3
 146570000    3
 146580000    2
 146590000    3
 146600000    3
 146610000    3
 146620000    3
 146630000    4
 146640000    4
 146650000    4
 146660000    2
 146670000    4
 146680000    5
 146690000    4
 146700000    3
 146710000    4
 146720000    3
 146730000    3
 146740000    5
 146750000    4
 146760000    3
 146770000    4
 146780000    3
 146790000    3
 146800000    4
 146810000    3
 146820000    3
 146830000    3
 146840000    4
 146850000    3
 146860000    3
 146870000    2
 146880000    2
 146890000    5
 146900000    3
 146910000    3
 146920000    2
 146930000    3
 146940000    2
 146950000    3
 146960000    2
 146970000    4
 146980000    3
 146990000    2
 147000000    4
 147010000    3
 147020000    3
 147030000    3
 147040000    3
 147050000    2
 147060000    3
 147070000    5
 147080000    4
 147090000    4
 147100000    3
 147110000    3
 147120000    3
 147130000    2
 147140000    5
 147150000    3
 147160000    3
 147170000    3
 147180000    3
 147190000    2
 147200000    2
 147210000    4
 147220000    3
 147230000    3
 147240000    4
 147250000    4
 147260000    3
 147270000    3
 147280000    2
 147290000    4
 147300000    3
 147310000    3
 147320000    3
 147330000    3
 147340000    3
 147350000    3
 147360000    3
 147370000    3
 147380000    4
 147390000    3
 147400000    4
 147410000    3
 147420000    5
 147430000    2
 147440000    5
 147450000    4
 147460000    3
 147470000    2
 147480000    3
 147490000    3
 147500000    2
 147510000    6
 147520000    3
 147530000    3
 147540000    4
 147550000    3
 147560000    4
 147570000    3
 147580000    3
 147590000    3
 147600000    4
 147610000    5
 147620000    3
 147630000    3
 147640000    3
 147650000    2
 147660000    3
 147670000    3
 147680000    3
 147690000    5
 147700000    3
 147710000    3
 147720000    4
 147730000    4
 147740000    8
 147750000    2
 147760000    4
 147770000    6
 147780000    5
 147790000    4
 147800000    3
 147810000    2
 147820000    3
 147830000    2
 147840000    3
 147850000    2
 147860000    7
 147870000    3
 147880000    5
 147890000    3
 147900000    4
 147910000    5
 147920000    3
 147930000    3
 147940000    4
 147950000    3
 147960000    3
 147970000    3
 147980000    2
 147990000    3
 148000000    4
 148010000    6
 148020000    2
 148030000    3
 148040000    5
 148050000    2
 148060000    3
 148070000    3
 148080000    3
 148090000    3
 148100000    3
 148110000    3
 148120000    2
 148130000    2
 148140000    6
 148150000    6
 148160000    3
 148170000    3
 148180000    3
 148190000    3
 148200000    3
 148210000    3
 148220000    5
 148230000    5
 148240000    3
 148250000    3
 148260000    3
 148270000    3
 148280000    2
 148290000    6
 148300000    4
 148310000    7
 148320000    6
 148330000    3
 148340000    3
 148350000    4
 148360000    6
 148370000    3
 148380000    3
 148390000    3
 148400000    3
 148410000    2
 148420000    7
 148430000    5
 148440000    3
 148450000    5
 148460000    3
 148470000    5
 148480000    3
 148490000    5
 148500000    4
 148510000    4
 148520000    3
 148530000    3
 148540000    7
 148550000    2
 148560000    4
 148570000    3
 148580000    3
 148590000    3
 148600000    5
 148610000    6
 148620000    7
 148630000    3
 148640000    3
 148650000    4
 148660000    4
 148670000    4
 148680000    9
 148690000    3
 148700000    2
 148710000    4
 148720000    7
 148730000    6
 148740000    8
 148750000    4
 148760000    4
 148770000    3
 148780000    4
 148790000    4
 148800000    3
 148810000    6
 148820000    3
 148830000    2
 148840000    3
 148850000    3
 148860000    2
 148870000    2
 148880000    3
 148890000    2
 148900000    2
 148910000    3
 148920000    2
 148930000    2
 148940000    4
 148950000    3
 148960000    2
 148970000    5
 148980000    3
 148990000    5
 149000000    3
 149010000    4
 149020000    2
 149030000    3
 149040000    4
 149050000    2
 149060000    4
 149070000    3
 149080000    3
 149090000    3
 149100000    3
 149110000    3
 149120000    2
 149130000    2
 149140000    2
 149150000    3
 149160000    2
 149170000    5
 149180000    4
 149190000    3
 149200000    5
 149210000    3
 149220000    2
 149230000    5
 149240000    3
 149250000    5
 149260000    2
 149270000    5
 149280000    4
 149290000    3
 149300000    3
 149310000    5
 149320000    4
 149330000    4
 149340000    6
 149350000    4
 149360000    3
 149370000    3
 149380000    5
 149390000    4
 149400000    5
 149410000    6
 149420000    3
 149430000    3
 149440000    2
 149450000    2
 149460000    2
 149470000    4
 149480000    6
 149490000    3
 149500000    3
 149510000    3
 149520000    5
 149530000    3
 149540000    2
 149550000    3
 149560000    2
 149570000    3
 149580000    5
 149590000    5
 149600000    4
 149610000    7
 149620000    5
 149630000    3
 149640000    5
 149650000    3
 149660000    4
 149670000    3
 149680000    4
 149690000    4
 149700000    5
 149710000    4
 149720000    4
 149730000    4
 149740000    7
 149750000    5
 149760000    4
 149770000    5
 149780000    3
 149790000    4
 149800000    3
 149810000    3
 149820000    3
 149830000    5
 149840000    3
 149850000    4
 149860000    5
 149870000    4
 149880000    5
 149890000    3
 149900000    2
 149910000    3
 149920000    3
 149930000    3
 149940000    4
 149950000    2
 149960000    3
 149970000    3
 149980000    3
 149990000    4
 150000000    4
 150010000    2
 150020000    2
 150030000    3
 150040000    3
 150050000    4
 150060000    4
 150070000    4
 150080000    6
 150090000    6
 150100000    6
 150110000    3
 150120000    4
 150130000    3
 150140000    3
 150150000    2
 150160000    4
 150170000    3
 150180000    3
 150190000    4
 150200000    3
 150210000    3
 150220000    2
 150230000    2
 150240000    3
 150250000    3
 150260000    4
 150270000    3
 150280000    2
 150290000    6
 150300000    3
 150310000    3
 150320000    8
 150330000    3
 150340000    4
 150350000    3
 150360000    3
 150370000    3
 150380000    2
 150390000    3
 150400000    3
 150410000    7
 150420000    3
 150430000    3
 150440000    3
 150450000    7
 150460000    4
 150470000    3
 150480000    3
 150490000    3
 150500000    4
 150510000    3
 150520000    7
 150530000    7
 150540000    3
 150550000    4
 150560000    3
 150570000    6
 150580000    6
 150590000    3
 150600000    4
 150610000    3
 150620000    2
 150630000    3
 150640000    3
 150650000    4
 150660000    4
 150670000    3
 150680000    4
 150690000    3
 150700000    3
 150710000    3
 150720000    3
 150730000    3
 150740000    2
 150750000    2
 150760000    5
 150770000    3
 150780000    3
 150790000    4
 150800000    3
 150810000    3
 150820000    3
 150830000    3
 150840000    3
 150850000    3
 150860000    4
 150870000    2
 150880000    3
 150890000    4
 150900000    2
 150910000    2
 150920000    3
 150930000    6
 150940000    3
 150950000    2
 150960000    4
 150970000    3
 150980000    3
 150990000    4
 151000000    6
 151010000    8
 151020000    6
 151030000    4
 151040000    5
 151050000    3
 151060000    3
 151070000    6
 151080000    5
 151090000    7
 151100000    4
 151110000    3
 151120000    3
 151130000    2
 151140000    2
 151150000    3
 151160000    5
 151170000    5
 151180000    3
 151190000    2
 151200000    3
 151210000    3
 151220000    3
 151230000    5
 151240000    2
 151250000    2
 151260000    3
 151270000    6
 151280000    2
 151290000    3
 151300000    3
 151310000    3
 151320000    2
 151330000    4
 151340000    3
 151350000    5
 151360000    2
 151370000    2
 151380000    5
 151390000    2
 151400000    3
 151410000    5
 151420000    2
 151430000    8
 151440000    7
 151450000    6
 151460000    4
 151470000    3
 151480000    3
 151490000    2
 151500000    2
 151510000    3
 151520000    2
 151530000    3
 151540000    2
 151550000    3
 151560000    3
 151570000    3
 151580000    4
 151590000    3
 151600000    3
 151610000    4
 151620000    2
 151630000    3
 151640000    3
 151650000    2
 151660000    3
 151670000    3
 151680000    3
 151690000    4
 151700000    2
 151710000    2
 151720000    3
 151730000    5
 151740000    3
 151750000    3
 151760000    3
 151770000    3
 151780000    2
 151790000    3
 151800000    2
 151810000    3
 151820000    4
 151830000    3
 151840000    3
 151850000    5
 151860000    4
 151870000    2
 151880000    5
 151890000    3
 151900000    4
 151910000    3
 151920000    4
 151930000    5
 151940000    3
 151950000    4
 151960000    2
 151970000    3
 151980000    3
 151990000    6
 152000000    5
 152010000    2
 152020000    3
 152030000    3
 152040000    6
 152050000    6
 152060000    4
 152070000    7
 152080000    3
 152090000    3
 152100000    2
 152110000    3
 152120000    4
 152130000    3
 152140000    3
 152150000    3
 152160000    2
 152170000    3
 152180000    5
 152190000    4
 152200000    2
 152210000    3
 152220000    3
 152230000    3
 152240000    3
 152250000    3
 152260000    4
 152270000    4
 152280000    6
 152290000    3
 152300000    3
 152310000    3
 152320000    4
 152330000    4
 152340000    2
 152350000    2
 152360000    3
 152370000    3
 152380000    2
 152390000    3
 152400000    4
 152410000    3
 152420000    4
 152430000    3
 152440000    6
 152450000    3
 152460000    3
 152470000    3
 152480000    3
 152490000    3
 152500000    3
 152510000    3
 152520000    3
 152530000    3
 152540000    3
 152550000    4
 152560000    3
 152570000    3
 152580000    3
 152590000    3
 152600000    6
 152610000    3
 152620000    3
 152630000    5
 152640000    3
 152650000    2
 152660000    4
 152670000    7
 152680000    5
 152690000    5
 152700000    3
 152710000    4
 152720000    4
 152730000    3
 152740000    3
 152750000    4
 152760000    3
 152770000    4
 152780000    3
 152790000    3
 152800000    5
 152810000    5
 152820000    5
 152830000    3
 152840000    2
 152850000    4
 152860000    2
 152870000    5
 152880000    4
 152890000    2
 152900000    4
 152910000    4
 152920000    4
 152930000    2
 152940000    3
 152950000    2
 152960000    3
 152970000    4
 152980000    3
 152990000    4
 153000000    3
 153010000    3
 153020000    4
 153030000    5
 153040000    2
 153050000    3
 153060000    3
 153070000    3
 153080000    3
 153090000    3
 153100000    3
 153110000    3
 153120000    3
 153130000    3
 153140000    3
 153150000    3
 153160000    4
 153170000    3
 153180000    2
 153190000    3
 153200000    5
 153210000    3
 153220000    3
 153230000    4
 153240000    4
 153250000    2
 153260000    3
 153270000    3
 153280000    4
 153290000    3
 153300000    3
 153310000    2
 153320000    2
 153330000    4
 153340000    4
 153350000    3
 153360000    3
 153370000    4
 153380000    3
 153390000    3
 153400000    3
 153410000    3
 153420000    3
 153430000    3
 153440000    3
 153450000    5
 153460000    3
 153470000    3
 153480000    3
 153490000    2
 153500000    3
 153510000    6
 153520000    2
 153530000    2
 153540000    4
 153550000    8
 153560000    2
 153570000    2
 153580000    3
 153590000    5
 153600000    3
 153610000    3
 153620000    3
 153630000    3
 153640000    3
 153650000    5
 153660000    4
 153670000    3
 153680000    4
 153690000    2
 153700000    3
 153710000    4
 153720000    3
 153730000    3
 153740000    3
 153750000    3
 153760000    3
 153770000    3
 153780000    3
 153790000    3
 153800000    3
 153810000    3
 153820000    3
 153830000    2
 153840000    3
 153850000    3
 153860000    3
 153870000    3
 153880000    3
 153890000    3
 153900000    4
 153910000    2
 153920000    9
 153930000    3
 153940000    3
 153950000    3
 153960000    3
 153970000    2
 153980000    2
 153990000    3
 154000000    3
 154010000    3
 154020000    4
 154030000    4
 154040000    4
 154050000    2
 154060000    4
 154070000    3
 154080000    3
 154090000    3
 154100000    3
 154110000    3
 154120000    3
 154130000    4
 154140000    4
 154150000    2
 154160000    2
 154170000    3
 154180000    3
 154190000    3
 154200000    3
 154210000    3
 154220000    3
 154230000    3
 154240000    4
 154250000    4
 154260000    3
 154270000    5
 154280000    3
 154290000    2
 154300000    3
 154310000    3
 154320000    3
 154330000    3
 154340000    4
 154350000    4
 154360000    4
 154370000    4
 154380000    3
 154390000    6
 154400000    3
 154410000    3
 154420000    4
 154430000    3
 154440000    3
 154450000    4
 154460000    2
 154470000    4
 154480000    4
 154490000    5
 154500000    4
 154510000    3
 154520000    5
 154530000    3
 154540000    3
 154550000    2
 154560000    4
 154570000    3
 154580000    3
 154590000    3
 154600000    2
 154610000    3
 154620000    4
 154630000    3
 154640000    3
 154650000    3
 154660000    3
 154670000    4
 154680000    5
 154690000    2
 154700000    3
 154710000    4
 154720000    3
 154730000    3
 154740000    4
 154750000    3
 154760000    2
 154770000    3
 154780000    3
 154790000    3
 154800000    2
 154810000    4
 154820000    4
 154830000    5
 154840000    3
 154850000    7
 154860000    3
 154870000    2
 154880000    2
 154890000    4
 154900000    3
 154910000    4
 154920000    6
 154930000    3
 154940000    3
 154950000    5
 154960000    5
 154970000    8
 154980000    2
 154990000    3
 155000000    3
 155010000    2
 155020000    3
 155030000    2
 155040000   11
 155050000    4
 155060000    3
 155070000    4
 155080000    3
 155090000    4
 155100000    3
 155110000    4
 155120000    3
 155130000    4
 155140000    3
 155150000    4
 155160000    2
 155170000    3
 155180000    3
 155190000    4
 155200000    4
 155210000    3
 155220000    2
 155230000    3
 155240000    3
 155250000    3
 155260000    5
 155270000    2
 155280000    4
 155290000    3
 155300000    4
 155310000    3
 155320000    3
 155330000    3
 155340000    5
 155350000    2
 155360000    3
 155370000    2
 155380000    5
 155390000    5
 155400000    4
 155410000    3
 155420000    3
 155430000    3
 155440000    3
 155450000    3
 155460000    4
 155470000    4
 155480000    3
 155490000    4
 155500000    4
 155510000    3
 155520000    3
 155530000    3
 155540000    3
 155550000    2
 155560000    5
 155570000    3
 155580000    3
 155590000    4
 155600000    2
 155610000    4
 155620000    6
 155630000    3
 155640000    2
 155650000    3
 155660000    4
 155670000    3
 155680000    3
 155690000    4
 155700000    4
 155710000    3
 155720000    5
 155730000    3
 155740000    3
 155750000    3
 155760000    4
 155770000    5
 155780000    3
 155790000    4
 155800000    2
 155810000    3
 155820000    3
 155830000    2
 155840000    4
 155850000    3
 155860000    5
 155870000    3
 155880000    3
 155890000    3
 155900000    3
 155910000    2
 155920000    3
 155930000    3
 155940000    3
 155950000    3
 155960000    3
 155970000    3
 155980000    3
 155990000    3
 156000000    3
 156010000    3
 156020000    3
 156030000    5
 156040000    3
 156050000    3
 156060000    3
 156070000    3
 156080000    3
 156090000    2
 156100000    3
 156110000    3
 156120000    3
 156130000    3
 156140000    3
 156150000    3
 156160000    3
 156170000    3
 156180000    2
 156190000    3
 156200000    3
 156210000    7
 156220000    5
 156230000    4
 156240000    3
 156250000    2
 156260000    6
 156270000    5
 156280000    3
 156290000    2
 156300000    4
 156310000    3
 156320000    3
 156330000    3
 156340000    3
 156350000    3
 156360000    3
 156370000    3
 156380000    3
 156390000    5
 156400000    5
 156410000    2
 156420000    2
 156430000    3
 156440000    4
 156450000    3
 156460000    4
 156470000    4
 156480000    4
 156490000    3
 156500000    3
 156510000    5
 156520000    3
 156530000    3
 156540000    4
 156550000    3
 156560000    4
 156570000    4
 156580000    3
 156590000    2
 156600000    3
 156610000    2
 156620000    3
 156630000    3
 156640000    3
 156650000    2
 156660000    4
 156670000    4
 156680000    3
 156690000    2
 156700000    3
 156710000    3
 156720000    3
 156730000    3
 156740000    3
 156750000    3
 156760000    4
 156770000    3
 156780000    3
 156790000    3
 156800000    3
 156810000    3
 156820000    3
 156830000    3
 156840000    4
 156850000    3
 156860000    3
 156870000    3
 156880000    4
 156890000    3
 156900000    3
 156910000    2
 156920000    3
 156930000    3
 156940000    3
 156950000    4
 156960000    4
 156970000    4
 156980000    3
 156990000    9
 157000000    2
 157010000    3
 157020000    3
 157030000    5
 157040000    2
 157050000    3
 157060000    3
 157070000    3
 157080000    3
 157090000    5
 157100000    3
 157110000    3
 157120000    4
 157130000    5
 157140000    8
 157150000    5
 157160000    7
 157170000    5
 157180000    3
 157190000    5
 157200000    5
 157210000    4
 157220000    3
 157230000    4
 157240000    3
 157250000    4
 157260000    3
 157270000    2
 157280000    3
 157290000    2
 157300000    3
 157310000    3
 157320000    6
 157330000    5
 157340000    3
 157350000    5
 157360000    3
 157370000    4
 157380000    4
 157390000    8
 157400000    5
 157410000    2
 157420000    5
 157430000    4
 157440000    6
 157450000    5
 157460000    3
 157470000    3
 157480000    3
 157490000    3
 157500000    3
 157510000    3
 157520000    3
 157530000    2
 157540000    3
 157550000    6
 157560000    9
 157570000    3
 157580000    3
 157590000    3
 157600000    4
 157610000    3
 157620000    3
 157630000    3
 157640000    5
 157650000    2
 157660000    3
 157670000    2
 157680000    3
 157690000    2
 157700000    4
 157710000    3
 157720000    3
 157730000    3
 157740000    5
 157750000    3
 157760000    2
 157770000    3
 157780000    3
 157790000    3
 157800000    2
 157810000    3
 157820000    4
 157830000    3
 157840000    3
 157850000    4
 157860000    2
 157870000    4
 157880000    2
 157890000    2
 157900000    3
 157910000    3
 157920000    5
 157930000    7
 157940000    5
 157950000    3
 157960000    3
 157970000    2
 157980000    4
 157990000    3
 158000000    5
 158010000    2
 158020000    3
 158030000    4
 158040000    3
 158050000    3
 158060000    3
 158070000    3
 158080000    3
 158090000    3
 158100000    3
 158110000    3
 158120000    3
 158130000    4
 158140000    4
 158150000    3
 158160000    2
 158170000    4
 158180000    4
 158190000    4
 158200000    2
 158210000    3
 158220000    3
 158230000    3
 158240000    2
 158250000    5
 158260000    4
 158270000    3
 158280000    4
 158290000    3
 158300000    3
 158310000    2
 158320000    4
 158330000    2
 158340000    2
 158350000    4
 158360000    3
 158370000    3
 158380000    2
 158390000    2
 158400000    3
 158410000    5
 158420000    4
 158430000    4
 158440000    3
 158450000    3
 158460000    3
 158470000    4
 158480000    3
 158490000    4
 158500000    3
 158510000    2
 158520000    6
 158530000    4
 158540000    3
 158550000    3
 158560000    3
 158570000    3
 158580000    7
 158590000   11
 158600000    3
 158610000    3
 158620000    3
 158630000    4
 158640000    4
 158650000    9
 158660000    8
 158670000    5
 158680000    4
 158690000    3
 158700000    3
 158710000    3
 158720000    4
 158730000    4
 158740000    3
 158750000    2
 158760000    3
 158770000    3
 158780000    3
 158790000    3
 158800000    5
 158810000    3
 158820000    3
 158830000    2
 158840000    4
 158850000    3
 158860000    4
 158870000    4
 158880000    2
 158890000    4
 158900000    3
 158910000    4
 158920000    4
 158930000    7
 158940000    4
 158950000    5
 158960000    4
 158970000    7
 158980000    2
 158990000    2
 159000000    4
 159010000    4
 159020000    7
 159030000    5
 159040000    3
 159050000    4
 159060000    3
 159070000    5
 159080000    2
 159090000    3
 159100000    3
 159110000    2
 159120000    3
 159130000    3
 159140000    3
 159150000    3
 159160000    3
 159170000    3
 159180000    5
 159190000    2
 159200000    2
 159210000    2
 159220000    3
 159230000    3
 159240000    4
 159250000    9
 159260000    9
 159270000    3
 159280000    4
 159290000    2
 159300000    4
 159310000    3
 159320000    4
 159330000    3
 159340000    3
 159350000    3
 159360000    3
 159370000    5
 159380000    3
 159390000    3
 159400000    3
 159410000    3
 159420000    3
 159430000    4
 159440000    3
 159450000    2
 159460000    3
 159470000    3
 159480000    3
 159490000    4
 159500000    3
 159510000    4
 159520000    5
 159530000    3
 159540000    4
 159550000    3
 159560000    3
 159570000    3
 159580000    3
 159590000    2
 159600000    2
 159610000    3
 159620000    5
 159630000    6
 159640000    2
 159650000    3
 159660000    4
 159670000    2
 159680000    3
 159690000    2
 159700000    2
 159710000    3
 159720000    5
 159730000    4
 159740000    3
 159750000    4
 159760000    4
 159770000    3
 159780000    4
 159790000    4
 159800000    2
 159810000    3
 159820000    3
 159830000    5
 159840000    2
 159850000    4
 159860000    3
 159870000    2
 159880000    2
 159890000    4
 159900000    4
 159910000    3
 159920000    4
 159930000    4
 159940000    3
 159950000    5
 159960000    4
 159970000    3
 159980000    3
 159990000    3
 160000000    2
 160000000    2
 160010000    3
 160020000    3
 160030000    3
 160040000    3
 160050000    3
 160060000    4
 160070000    4
 160080000    4
 160090000    2
 160100000    3
 160110000    3
 160120000    4
 160130000    3
 160140000    3
 160150000    3
 160160000    2
 160170000    3
 160180000    3
 160190000    4
 160200000    3
 160210000    3
 160220000    3
 160230000    3
 160240000    4
 160250000    4
 160260000    3
 160270000    3
 160280000    3
 160290000    4
 160300000    3
 160310000    2
 160320000    5
 160330000    7
 160340000    4
 160350000    4
 160360000    3
 160370000    3
 160380000    4
 160390000    3
 160400000    5
 160410000    3
 160420000    4
 160430000    5
 160440000    3
 160450000    3
 160460000    5
 160470000    3
 160480000    4
 160490000    3
 160500000    3
 160510000    2
 160520000    2
 160530000    3
 160540000    3
 160550000    3
 160560000    3
 160570000    4
 160580000    3
 160590000    3
 160600000    3
 160610000    4
 160620000    3
 160630000    5
 160640000    3
 160650000    3
 160660000    4
 160670000    4
 160680000    4
 160690000    3
 160700000    3
 160710000    3
 160720000    4
 160730000    3
 160740000    5
 160750000    8
 160760000    2
 160770000    4
 160780000    4
 160790000    4
 160800000    3
 160810000    4
 160820000    4
 160830000    3
 160840000    3
 160850000    5
 160860000    5
 160870000    4
 160880000    4
 160890000    4
 160900000    3
 160910000    4
 160920000    3
 160930000    4
 160940000    3
 160950000    3
 160960000    5
 160970000    3
 160980000    3
 160990000    4
 161000000    3
 161010000    5
 161020000    3
 161030000    3
 161040000    4
 161050000    3
 161060000    9
 161070000    4
 161080000    3
 161090000    3
 161100000    3
 161110000    3
 161120000    2
 161130000    4
 161140000    3
 161150000    3
 161160000    3
 161170000    2
 161180000    4
 161190000    3
 161200000    3
 161210000    4
 161220000    9
 161230000    5
 161240000    3
 161250000    2
 161260000    3
 161270000    3
 161280000    3
 161290000    4
 161300000    4
 161310000    5
 161320000    4
 161330000    3
 161340000    4
 161350000    3
 161360000    2
 161370000    2
 161380000    3
 161390000    3
 161400000    6
 161410000    3
 161420000    3
 161430000    3
 161440000    2
 161450000    4
 161460000    3
 161470000    3
 161480000    3
 161490000    3
 161500000    4
 161510000    2
 161520000    5
 161530000    5
 161540000    4
 161550000    3
 161560000    7
 161570000    2
 161580000    6
 161590000    6
 161600000    7
 161610000    2
 161620000    3
 161630000    2
 161640000    8
 161650000    5
 161660000    3
 161670000    3
 161680000    3
 161690000    5
 161700000    3
 161710000    3
 161720000    3
 161730000    4
 161740000    3
 161750000    3
 161760000    4
 161770000    2
 161780000    3
 161790000    2
 161800000    3
 161810000    3
 161820000    3
 161830000    4
 161840000    4
 161850000    4
 161860000    4
 161870000    3
 161880000    3
 161890000    3
 161900000    3
 161910000    3
 161920000    5
 161930000   10
 161940000    4
 161950000    3
 161960000    2
 161970000    3
 161980000    4
 161990000    6
 162000000    3
 162010000    4
 162020000    5
 162030000    8
 162040000    6
 162050000    7
 162060000    5
 162070000    2
 162080000    4
 162090000    3
 162100000    3
 162110000    5
 162120000    4
 162130000    2
 162140000    4
 162150000    3
 162160000    4
 162170000    3
 162180000    5
 162190000    7
 162200000    2
 162210000    2
 162220000    4
 162230000    3
 162240000    2
 162250000    3
 162260000    2
 162270000    3
 162280000    3
 162290000    3
 162300000    3
 162310000    2
 162320000    4
 162330000    2
 162340000    4
 162350000    3
 162360000    8
 162370000    3
 162380000    3
 162390000    3
 162400000    6
 162410000    3
 162420000    3
 162430000    3
 162440000    3
 162450000    2
 162460000    3
 162470000    2
 162480000    6
 162490000    3
 162500000    3
 162510000    3
 162520000    5
 162530000    2
 162540000    4
 162550000    4
 162560000    3
 162570000    4
 162580000    3
 162590000    3
 162600000    5
 162610000    3
 162620000    3
 162630000    4
 162640000    3
 162650000    3
 162660000    3
 162670000    5
 162680000    2
 162690000    3
 162700000    3
 162710000    3
 162720000    2
 162730000    3
 162740000    2
 162750000    2
 162760000    4
 162770000    4
 162780000    3
 162790000    4
 162800000    4
 162810000    8
 162820000    3
 162830000    2
 162840000    3
 162850000    3
 162860000    2
 162870000    3
 162880000    3
 162890000    4
 162900000    2
 162910000    4
 162920000    2
 162930000    3
 162940000    2
 162950000    5
 162960000    2
 162970000    4
 162980000    7
 162990000    3
 163000000    2
 163010000    5
 163020000    5
 163030000    3
 163040000    3
 163050000    3
 163060000    3
 163070000    3
 163080000    5
 163090000    3
 163100000    4
 163110000    3
 163120000    3
 163130000    4
 163140000    3
 163150000    2
 163160000    3
 163170000    3
 163180000    3
 163190000    3
 163200000    3
 163210000    3
 163220000    3
 163230000    4
 163240000    4
 163250000    6
 163260000    5
 163270000    4
 163280000    3
 163290000    8
 163300000    6
 163310000    4
 163320000    9
 163330000    7
 163340000    4
 163350000    5
 163360000    3
 163370000    3
 163380000    2
 163390000    3
 163400000    4
 163410000    3
 163420000    3
 163430000    3
 163440000    2
 163450000    3
 163460000    3
 163470000    3
 163480000    4
 163490000    4
 163500000    3
 163510000    4
 163520000    2
 163530000    3
 163540000    2
 163550000    5
 163560000    4
 163570000    2
 163580000    3
 163590000    3
 163600000    3
 163610000    7
 163620000    4
 163630000    3
 163640000    7
 163650000    4
 163660000    4
 163670000    3
 163680000    4
 163690000    2
 163700000    3
 163710000    2
 163720000    3
 163730000    3
 163740000    4
 163750000    3
 163760000    3
 163770000    3
 163780000    2
 163790000    5
 163800000    7
 163810000    4
 163820000    5
 163830000    3
 163840000    2
 163850000    3
 163860000    3
 163870000    7
 163880000    5
 163890000    4
 163900000    2
 163910000    4
 163920000   10
 163930000    2
 163940000    3
 163950000    3
 163960000    3
 163970000    3
 163980000    7
 163990000    5
 164000000   12
 164010000    4
 164020000    4
 164030000    2
 164040000    4
 164050000    4
 164060000    3
 164070000    5
 164080000    4
 164090000    2
 164100000    5
 164110000    3
 164120000    4
 164130000    3
 164140000    2
 164150000    2
 164160000    5
 164170000    3
 164180000    3
 164190000    4
 164200000    3
 164210000    3
 164220000    3
 164230000    3
 164240000    4
 164250000    5
 164260000    3
 164270000    5
 164280000    3
 164290000    3
 164300000    4
 164310000    3
 164320000    4
 164330000    4
 164340000    6
 164350000    4
 164360000    3
 164370000    3
 164380000    3
 164390000    4
 164400000    4
 164410000    2
 164420000    4
 164430000    3
 164440000    3
 164450000    3
 164460000    2
 164470000    4
 164480000    5
 164490000    2
 164500000    3
 164510000    6
 164520000    4
 164530000    4
 164540000    3
 164550000    3
 164560000    2
 164570000    3
 164580000    3
 164590000    4
 164600000    4
 164610000    3
 164620000    3
 164630000    3
 164640000    4
 164650000    3
 164660000    4
 164670000    3
 164680000    3
 164690000    2
 164700000    4
 164710000    3
 164720000    3
 164730000    3
 164740000    2
 164750000    3
 164760000    2
 164770000    3
 164780000    3
 164790000    2
 164800000    3
 164810000    3
 164820000    3
 164830000    5
 164840000    4
 164850000    3
 164860000    6
 164870000    4
 164880000    4
 164890000    2
 164900000    4
 164910000    6
 164920000    7
 164930000    4
 164940000    4
 164950000    4
 164960000    3
 164970000    4
 164980000    4
 164990000    3
 165000000    5
 165010000    2
 165020000    2
 165030000    2
 165040000    3
 165050000    3
 165060000    3
 165070000    8
 165080000    3
 165090000    4
 165100000    5
 165110000    4
 165120000    5
 165130000    3
 165140000    2
 165150000    4
 165160000    2
 165170000    3
 165180000    3
 165190000    2
 165200000    3
 165210000    3
 165220000    3
 165230000    3
 165240000    2
 165250000    3
 165260000    3
 165270000    5
 165280000    2
 165290000    3
 165300000    3
 165310000    2
 165320000    3
 165330000    3
 165340000    4
 165350000    3
 165360000    3
 165370000    2
 165380000    5
 165390000    3
 165400000    4
 165410000    3
 165420000    3
 165430000    5
 165440000    2
 165450000    3
 165460000    3
 165470000    2
 165480000    4
 165490000    3
 165500000    3
 165510000    3
 165520000    4
 165530000    3
 165540000    4
 165550000    6
 165560000    4
 165570000    7
 165580000    3
 165590000    7
 165600000    5
 165610000    3
 165620000    3
 165630000    4
 165640000    4
 165650000    4
 165660000    3
 165670000    3
 165680000    2
 165690000    3
 165700000    5
 165710000    3
 165720000    6
 165730000    4
 165740000    3
 165750000    8
 165760000    3
 165770000    3
 165780000    3
 165790000    3
 165800000    3
 165810000    3
 165820000    3
 165830000    3
 165840000    4
 165850000    2
 165860000    2
 165870000    4
 165880000    4
 165890000    3
 165900000    3
 165910000    3
 165920000    3
 165930000    2
 165940000    5
 165950000    5
 165960000    5
 165970000    7
 165980000    3
 165990000    3
 166000000    5
 166010000    5
 166020000    3
 166030000    4
 166040000    4
 166050000    5
 166060000    2
 166070000    4
 166080000    2
 166090000    5
 166100000    3
 166110000    3
 166120000   11
 166130000    4
 166140000    4
 166150000    3
 166160000    3
 166170000    3
 166180000    5
 166190000    6
 166200000    7
 166210000    9
 166220000    4
 166230000    3
 166240000    3
 166250000    3
 166260000    5
 166270000    2
 166280000    5
 166290000    3
 166300000    4
 166310000    3
 166320000    4
 166330000    4
 166340000    4
 166350000    3
 166360000    6
 166370000    7
 166380000    4
 166390000   10
 166400000    3
 166410000    5
 166420000    2
 166430000    3
 166440000    2
 166450000    6
 166460000    3
 166470000    3
 166480000    3
 166490000    2
 166500000    3
 166510000    4
 166520000    5
 166530000    3
 166540000    3
 166550000    4
 166560000    2
 166570000    3
 166580000    3
 166590000    3
 166600000    3
 166610000    3
 166620000    3
 166630000    3
 166640000    2
 166650000    4
 166660000    6
 166670000    2
 166680000    4
 166690000    3
 166700000    2
 166710000    3
 166720000    3
 166730000    3
 166740000    2
 166750000    3
 166760000    3
 166770000    2
 166780000    3
 166790000    3
 166800000    3
 166810000    3
 166820000    3
 166830000    5
 166840000    3
 166850000    3
 166860000    3
 166870000    4
 166880000    3
 166890000    3
 166900000    2
 166910000    3
 166920000    3
 166930000    3
 166940000    4
 166950000    3
 166960000    3
 166970000    3
 166980000    3
 166990000    3
 167000000    3
 167010000    3
 167020000    3
 167030000    3
 167040000    4
 167050000    3
 167060000    3
 167070000    3
 167080000   10
 167090000    4
 167100000    4
 167110000    3
 167120000    3
 167130000    4
 167140000    3
 167150000    3
 167160000    3
 167170000    3
 167180000    3
 167190000    3
 167200000    3
 167210000    3
 167220000    3
 167230000    3
 167240000    5
 167250000    5
 167260000    5
 167270000    2
 167280000    4
 167290000    2
 167300000    6
 167310000    3
 167320000    3
 167330000    3
 167340000    3
 167350000    3
 167360000    3
 167370000    5
 167380000    5
 167390000    3
 167400000    3
 167410000    3
 167420000    3
 167430000    3
 167440000    3
 167450000    2
 167460000    4
 167470000    3
 167480000    2
 167490000    3
 167500000    3
 167510000    3
 167520000    3
 167530000    3
 167540000    2
 167550000    3
 167560000    4
 167570000    3
 167580000    3
 167590000    3
 167600000    3
 167610000    2
 167620000    2
 167630000    3
 167640000    4
 167650000    3
 167660000    3
 167670000    4
 167680000    6
 167690000    3
 167700000    3
 167710000    3
 167720000    3
 167730000    3
 167740000    3
 167750000    5
 167760000    3
 167770000    2
 167780000    2
 167790000    3
 167800000    4
 167810000    3
 167820000    3
 167830000    3
 167840000    4
 167850000    2
 167860000    5
 167870000    3
 167880000    3
 167890000    3
 167900000    3
 167910000    6
 167920000    6
 167930000    3
 167940000    3
 167950000    3
 167960000    3
 167970000    4
 167980000    2
 167990000    3
 168000000    3
 168010000    3
 168020000    4
 168030000    4
 168040000    4
 168050000    3
 168060000    3
 168070000    3
 168080000    3
 168090000    6
 168100000    3
 168110000    2
 168120000    3
 168130000    3
 168140000    3
 168150000    2
 168160000    2
 168170000    3
 168180000    2
 168190000    3
 168200000    3
 168210000    4
 168220000    3
 168230000    3
 168240000    4
 168250000    2
 168260000    3
 168270000    2
 168280000    3
 168290000    4
 168300000    4
 168310000    4
 168320000    5
 168330000    2
 168340000    3
 168350000    3
 168360000    4
 168370000    3
 168380000    5
 168390000    4
 168400000    4
 168410000    3
 168420000    5
 168430000    4
 168440000    4
 168450000    3
 168460000    3
 168470000    2
 168480000    3
 168490000    3
 168500000    4
 168510000    4
 168520000    4
 168530000    4
 168540000    2
 168550000    5
 168560000    3
 168570000    2
 168580000    7
 168590000    4
 168600000    3
 168610000    3
 168620000    3
 168630000    3
 168640000    4
 168650000    5
 168660000    3
 168670000    4
 168680000    4
 168690000    2
 168700000    5
 168710000    4
 168720000    3
 168730000    3
 168740000    3
 168750000    3
 168760000    3
 168770000    2
 168780000    5
 168790000    4
 168800000    3
 168810000    2
 168820000    3
 168830000    4
 168840000    3
 168850000    4
 168860000    4
 168870000    4
 168880000    4
 168890000    4
 168900000    3
 168910000    3
 168920000    3
 168930000    3
 168940000    2
 168950000    3
 168960000    3
 168970000    2
 168980000    3
 168990000    3
 169000000    3
 169010000    3
 169020000    3
 169030000    4
 169040000    4
 169050000    3
 169060000    3
 169070000    5
 169080000    4
 169090000    2
 169100000    2
 169110000    3
 169120000    3
 169130000    3
 169140000    3
 169150000    2
 169160000    3
 169170000    3
 169180000    3
 169190000    2
 169200000    2
 169210000    2
 169220000    2
 169230000    5
 169240000    5
 169250000    2
 169260000    3
 169270000    3
 169280000    3
 169290000    2
 169300000    2
 169310000    5
 169320000    3
 169330000    4
 169340000    4
 169350000    3
 169360000    2
 169370000    4
 169380000    6
 169390000    3
 169400000    4
 169410000    4
 169420000    3
 169430000    3
 169440000    2
 169450000    3
 169460000    3
 169470000    4
 169480000    4
 169490000    5
 169500000    4
 169510000    2
 169520000    3
 169530000    5
 169540000    2
 169550000    3
 169560000    3
 169570000    4
 169580000    4
 169590000    3
 169600000    3
 169610000    3
 169620000    5
 169630000    4
 169640000    2
 169650000    3
 169660000    3
 169670000    3
 169680000    3
 169690000    2
 169700000    5
 169710000    4
 169720000    6
 169730000    4
 169740000    3
 169750000    3
 169760000    3
 169770000    4
 169780000    3
 169790000    5
 169800000    4
 169810000    3
 169820000    4
 169830000    3
 169840000    3
 169850000    4
 169860000    3
 169870000    3
 169880000    3
 169890000    4
 169900000    3
 169910000    3
 169920000    3
 169930000    3
 169940000    4
 169950000    2
 169960000    3
 169970000    2
 169980000    3
 169990000    3
 170000000    3
 170010000    3
 170020000    3
 170030000    3
 170040000    4
 170050000    3
 170060000    3
 170070000    4
 170080000    3
 170090000    4
 170100000    2
 170110000    3
 170120000    4
 170130000    4
 170140000    3
 170150000    3
 170160000    3
 170170000    3
 170180000    3
 170190000    3
 170200000    4
 170210000    3
 170220000    3
 170230000    3
 170240000    3
 170250000    3
 170260000    2
 170270000    3
 170280000    3
 170290000    3
 170300000    3
 170310000    4
 170320000    3
 170330000    3
 170340000    3
 170350000    3
 170360000    4
 170370000    5
 170380000    4
 170390000    4
 170400000    3
 170410000    3
 170420000    3
 170430000    3
 170440000    4
 170450000    3
 170460000    3
 170470000    3
 170480000    2
 170490000    3
 170500000    3
 170510000    2
 170520000    8
 170530000    3
 170540000    4
 170550000    2
 170560000    3
 170570000    5
 170580000    4
 170590000    3
 170600000    3
 170610000    3
 170620000    3
 170630000    3
 170640000    5
 170650000    4
 170660000    4
 170670000    3
 170680000    5
 170690000    2
 170700000    3
 170710000    7
 170720000    3
 170730000    6
 170740000    2
 170750000    3
 170760000    2
 170770000    3
 170780000    3
 170790000    3
 170800000    5
 170810000    2
 170820000    2
 170830000    4
 170840000    5
 170850000    3
 170860000    3
 170870000    3
 170880000    3
 170890000    3
 170900000    2
 170910000    2
 170920000    3
 170930000    5
 170940000    5
 170950000    3
 170960000    5
 170970000    3
 170980000    5
 170990000    5
 171000000    2
 171010000    3
 171020000    2
 171030000    3
 171040000    3
 171050000    3
 171060000    2
 171070000    4
 171080000    9
 171090000    4
 171100000    3
 171110000    3
 171120000    3
 171130000    3
 171140000    6
 171150000    6
 171160000    4
 171170000    4
 171180000    5
 171190000    9
 171200000    5
 171210000    2
 171220000    4
 171230000    2
 171240000    2
 171250000    4
 171260000    3
 171270000    5
 171280000    5
 171290000    4
 171300000    3
 171310000    3
 171320000    2
 171330000    4
 171340000    3
 171350000    3
 171360000    3
 171370000    2
 171380000    3
 171390000    5
 171400000    4
 171410000    2
 171420000    3
 171430000    4
 171440000    3
 171450000    3
 171460000    8
 171470000    4
 171480000    3
 171490000    3
 171500000    3
 171510000    3
 171520000    4
 171530000    3
 171540000    3
 171550000    3
 171560000    3
 171570000    4
 171580000    3
 171590000    3
 171600000    3
 171610000    6
 171620000    4
 171630000    4
 171640000    3
 171650000    4
 171660000    9
 171670000    3
 171680000    4
 171690000    2
 171700000    2
 171710000    3
 171720000    3
 171730000    3
 171740000    3
 171750000    3
 171760000    3
 171770000    4
 171780000    4
 171790000    3
 171800000    4
 171810000    4
 171820000    3
 171830000    3
 171840000    3
 171850000    3
 171860000    3
 171870000    3
 171880000    3
 171890000    3
 171900000    4
 171910000    3
 171920000    3
 171930000    3
 171940000    3
 171950000    2
 171960000    3
 171970000    3
 171980000    5
 171990000    4
 172000000    2
 172010000    5
 172020000    3
 172030000    3
 172040000    6
 172050000    6
 172060000    4
 172070000    3
 172080000    3
 172090000    3
 172100000    3
 172110000    4
 172120000    5
 172130000    5
 172140000    3
 172150000    4
 172160000    4
 172170000    3
 172180000    3
 172190000    4
 172200000    4
 172210000    5
 172220000    3
 172230000    4
 172240000    3
 172250000    3
 172260000    2
 172270000    5
 172280000    3
 172290000    2
 172300000    3
 172310000    3
 172320000    3
 172330000    3
 172340000    4
 172350000    3
 172360000    4
 172370000    3
 172380000    3
 172390000    4
 172400000    7
 172410000    3
 172420000    4
 172430000    3
 172440000    3
 172450000    3
 172460000    3
 172470000    3
 172480000    4
 172490000    4
 172500000    3
 172510000    3
 172520000    4
 172530000    3
 172540000    4
 172550000    2
 172560000    3
 172570000    2
 172580000    2
 172590000    4
 172600000    3
 172610000    4
 172620000    3
 172630000    3
 172640000    3
 172650000    4
 172660000    3
 172670000    3
 172680000    3
 172690000    3
 172700000    3
 172710000    4
 172720000    3
 172730000    3
 172740000    2
 172750000    3
 172760000    2
 172770000    5
 172780000    4
 172790000    3
 172800000    5
 172810000    5
 172820000    3
 172830000    3
 172840000    3
 172850000    2
 172860000    2
 172870000    3
 172880000    3
 172890000    4
 172900000    3
 172910000    3
 172920000    4
 172930000    6
 172940000    2
 172950000    4
 172960000    2
 172970000    3
 172980000    3
 172990000    4
 173000000    4
 173010000    3
 173020000    3
 173030000    3
 173040000    3
 173050000    4
 173060000    8
 173070000    4
 173080000    4
 173090000    2
 173100000    3
 173110000    4
 173120000    3
 173130000    3
 173140000    4
 173150000    3
 173160000    2
 173170000    3
 173180000    5
 173190000    2
 173200000    2
 173210000    3
 173220000    2
 173230000    3
 173240000    4
 173250000    4
 173260000    3
 173270000    3
 173280000    2
 173290000    3
 173300000    3
 173310000    3
 173320000    2
 173330000    2
 173340000    3
 173350000    4
 173360000    3
 173370000    4
 173380000    4
 173390000    3
 173400000    4
 173410000    4
 173420000    3
 173430000    3
 173440000    9
 173450000    2
 173460000    4
 173470000    3
 173480000    2
 173490000    3
 173500000    4
 173510000    3
 173520000    3
 173530000    3
 173540000    4
 173550000    2
 173560000    4
 173570000    4
 173580000    3
 173590000    2
 173600000    2
 173610000    3
 173620000    3
 173630000    5
 173640000    3
 173650000    5
 173660000    3
 173670000    2
 173680000    3
 173690000    2
 173700000    3
 173710000    3
 173720000    7
 173730000    9
 173740000    4
 173750000    2
 173760000    3
 173770000    3
 173780000    3
 173790000    3
 173800000    4
 173810000    3
 173820000    3
 173830000    2
 173840000    5
 173850000    3
 173860000    8
 173870000    4
 173880000    3
 173890000    4
 173900000    3
 173910000    4
 173920000    3
 173930000    3
 173940000    2
 173950000    2
 173960000    4
 173970000    3
 173980000    4
 173990000    5
 174000000    3
 174010000    4
 174020000    2
 174030000    4
 174040000    3
 174050000    3
 174060000    3
 174070000    2
 174080000    5
 174090000    9
 174100000    3
 174110000    5
 174120000    5
 174130000    3
 174140000    4
 174150000    3
 174160000    6
 174170000    3
 174180000    2
 174190000    5
 174200000    3
 174210000    3
 174220000    3
 174230000    3
 174240000    3
 174250000    3
 174260000    4
 174270000    4
 174280000    4
 174290000    3
 174300000    2
 174310000    3
 174320000    2
 174330000    3
 174340000    4
 174350000    4
 174360000    3
 174370000    3
 174380000    4
 174390000    5
 174400000    3
 174410000    5
 174420000    6
 174430000    3
 174440000    3
 174450000    7
 174460000    3
 174470000    7
 174480000    4
 174490000    2
 174500000    4
 174510000    9
 174520000    4
 174530000    3
 174540000    4
 174550000    9
 174560000    5
 174570000    3
 174580000    4
 174590000    5
 174600000    3
 174610000    7
 174620000    3
 174630000    3
 174640000    3
 174650000    4
 174660000    4
 174670000    6
 174680000    4
 174690000    3
 174700000    6
 174710000    3
 174720000    3
 174730000    3
 174740000    6
 174750000    4
 174760000    4
 174770000    3
 174780000    4
 174790000    2
 174800000    2
 174810000    3
 174820000    5
 174830000    3
 174840000    3
 174850000    5
 174860000    4
 174870000    3
 174880000    4
 174890000    3
 174900000    3
 174910000    3
 174920000    3
 174930000    2
 174940000    4
 174950000    3
 174960000    3
 174970000    2
 174980000    4
 174990000    2
 175000000    3
 175010000    5
 175020000    3
 175030000    4
 175040000    3
 175050000    3
 175060000    3
 175070000    3
 175080000    3
 175090000    3
 175100000    3
 175110000    4
 175120000    3
 175130000    2
 175140000    4
 175150000    5
 175160000    3
 175170000    3
 175180000    3
 175190000    5
 175200000    4
 175210000    5
 175220000    4
 175230000    6
 175240000    3
 175250000    4
 175260000    3
 175270000    4
 175280000    4
 175290000    4
 175300000    5
 175310000    3
 175320000    3
 175330000    3
 175340000    3
 175350000    4
 175360000    3
 175370000    3
 175380000    3
 175390000    3
 175400000    3
 175410000    2
 175420000    3
 175430000    5
 175440000    8
 175450000    5
 175460000    3
 175470000    3
 175480000    2
 175490000    4
 175500000    2
 175510000    3
 175520000    3
 175530000    3
 175540000    4
 175550000    5
 175560000    7
 175570000    4
 175580000    4
 175590000    7
 175600000    4
 175610000    3
 175620000    5
 175630000    3
 175640000    4
 175650000    5
 175660000    2
 175670000    2
 175680000    3
 175690000    4
 175700000    3
 175710000    4
 175720000    3
 175730000    3
 175740000    3
 175750000    4
 175760000    3
 175770000    6
 175780000    9
 175790000    3
 175800000    5
 175810000    9
 175820000    3
 175830000    3
 175840000    3
 175850000    6
 175860000    3
 175870000    4
 175880000    3
 175890000    4
 175900000    4
 175910000    8
 175920000    5
 175930000    9
 175940000    8
 175950000    6
 175960000    6
 175970000    3
 175980000    2
 175990000    2
 176000000    5
 176010000    3
 176020000    3
 176030000    5
 176040000    3
 176050000    4
 176060000    4
 176070000    3
 176080000    3
 176090000    3
 176100000    3
 176110000    6
 176120000    5
 176130000    4
 176140000    3
 176150000    5
 176160000    5
 176170000    3
 176180000    6
 176190000    3
 176200000    7
 176210000    2
 176220000    4
 176230000    3
 176240000    8
 176250000    3
 176260000    3
 176270000    6
 176280000    5
 176290000    3
 176300000    2
 176310000    2
 176320000    5
 176330000    3
 176340000    3
 176350000    6
 176360000    3
 176370000    5
 176380000    4
 176390000    2
 176400000    3
 176410000    3
 176420000    5
 176430000    3
 176440000    4
 176450000    5
 176460000    4
 176470000    3
 176480000    3
 176490000    4
 176500000    3
 176510000    2
 176520000    3
 176530000    3
 176540000    2
 176550000    2
 176560000   10
 176570000    3
 176580000    3
 176590000    5
 176600000    3
 176610000    3
 176620000    2
 176630000    3
 176640000    3
 176650000    3
 176660000    6
 176670000    6
 176680000    3
 176690000    4
 176700000    3
 176710000    2
 176720000    3
 176730000    3
 176740000    2
 176750000    4
 176760000    3
 176770000    3
 176780000    3
 176790000    4
 176800000    5
 176810000    2
 176820000    3
 176830000    3
 176840000    3
 176850000    5
 176860000    3
 176870000    2
 176880000    3
 176890000    4
 176900000    8
 176910000    3
 176920000    6
 176930000    4
 176940000    5
 176950000    6
 176960000    6
 176970000    3
 176980000    4
 176990000    5
 177000000    3
 177010000    3
 177020000    3
 177030000    3
 177040000    5
 177050000    3
 177060000    3
 177070000    2
 177080000    3
 177090000    5
 177100000    3
 177110000    3
 177120000    2
 177130000    3
 177140000    3
 177150000    3
 177160000    4
 177170000    3
 177180000    4
 177190000    3
 177200000    4
 177210000    3
 177220000    5
 177230000    3
 177240000    6
 177250000    3
 177260000    3
 177270000    3
 177280000    3
 177290000    3
 177300000    6
 177310000    3
 177320000    4
 177330000    3
 177340000    3
 177350000    7
 177360000    8
 177370000    4
 177380000    4
 177390000    5
 177400000    5
 177410000    4
 177420000    4
 177430000    7
 177440000    4
 177450000    4
 177460000    2
 177470000    4
 177480000    3
 177490000    3
 177500000    4
 177510000    3
 177520000    3
 177530000    7
 177540000    3
 177550000    3
 177560000    4
 177570000    3
 177580000    3
 177590000    5
 177600000    3
 177610000    3
 177620000    4
 177630000    5
 177640000    8
 177650000    7
 177660000    4
 177670000    3
 177680000    4
 177690000    3
 177700000    2
 177710000    3
 177720000    3
 177730000    3
 177740000    4
 177750000    2
 177760000    3
 177770000    3
 177780000    3
 177790000    3
 177800000    5
 177810000    4
 177820000    3
 177830000    2
 177840000    3
 177850000    3
 177860000    4
 177870000    3
 177880000    3
 177890000    4
 177900000    3
 177910000    3
 177920000    2
 177930000    3
 177940000    4
 177950000    6
 177960000    4
 177970000    3
 177980000    4
 177990000    4
 178000000    5
 178010000    2
 178020000    5
 178030000    3
 178040000    3
 178050000    3
 178060000    3
 178070000    3
 178080000    2
 178090000    3
 178100000    2
 178110000    3
 178120000    4
 178130000    3
 178140000    6
 178150000    4
 178160000    5
 178170000    3
 178180000    3
 178190000    3
 178200000    4
 178210000    3
 178220000    3
 178230000    4
 178240000    2
 178250000    5
 178260000    2
 178270000    4
 178280000    4
 178290000    4
 178300000    3
 178310000    4
 178320000    2
 178330000    2
 178340000    3
 178350000    4
 178360000    3
 178370000    5
 178380000    3
 178390000    2
 178400000    3
 178410000    2
 178420000    4
 178430000    2
 178440000    2
 178450000    3
 178460000    5
 178470000    3
 178480000   11
 178490000    9
 178500000    2
 178510000    2
 178520000    4
 178530000    4
 178540000    3
 178550000    5
 178560000    3
 178570000    3
 178580000    3
 178590000    3
 178600000    5
 178610000    3
 178620000    3
 178630000    2
 178640000    3
 178650000    3
 178660000    2
 178670000    3
 178680000    3
 178690000    4
 178700000    3
 178710000    3
 178720000    3
 178730000    3
 178740000    3
 178750000    3
 178760000    4
 178770000    3
 178780000    4
 178790000    2
 178800000    3
 178810000    3
 178820000    2
 178830000    2
 178840000    3
 178850000    4
 178860000    6
 178870000    2
 178880000    4
 178890000    2
 178900000    3
 178910000    4
 178920000    3
 178930000    4
 178940000    4
 178950000    4
 178960000    3
 178970000    3
 178980000    3
 178990000    2
 179000000    3
 179010000    7
 179020000    3
 179030000    4
 179040000    3
 179050000    4
 179060000    4
 179070000    2
 179080000    5
 179090000    5
 179100000    8
 179110000    4
 179120000    4
 179130000    5
 179140000    2
 179150000    3
 179160000    2
 179170000    3
 179180000    2
 179190000    3
 179200000    2
 179210000    3
 179220000    3
 179230000    3
 179240000    3
 179250000    3
 179260000    3
 179270000    4
 179280000    5
 179290000    3
 179300000    2
 179310000    3
 179320000    3
 179330000    5
 179340000    3
 179350000    3
 179360000    2
 179370000    4
 179380000    4
 179390000    3
 179400000    2
 179410000    3
 179420000    4
 179430000    4
 179440000    4
 179450000    4
 179460000    3
 179470000    3
 179480000    2
 179490000    4
 179500000    5
 179510000    3
 179520000    2
 179530000    2
 179540000    2
 179550000    3
 179560000    3
 179570000    3
 179580000    4
 179590000    3
 179600000    3
 179610000    3
 179620000    2
 179630000    5
 179640000    4
 179650000    3
 179660000    4
 179670000    4
 179680000    3
 179690000    2
 179700000    3
 179710000    3
 179720000    5
 179730000    3
 179740000    2
 179750000    3
 179760000    3
 179770000    2
 179780000    3
 179790000    3
 179800000    3
 179810000    3
 179820000    2
 179830000    3
 179840000    2
 179850000    3
 179860000    7
 179870000    3
 179880000    2
 179890000    4
 179900000    3
 179910000    3
 179920000    3
 179930000    3
 179940000    3
 179950000    5
 179960000    2
 179970000    3
 179980000    2
 179990000    3
 180000000    3
 180000000    3
 180010000    3
 180020000    3
 180030000    3
 180040000    4
 180050000    3
 180060000    3
 180070000    5
 180080000    4
 180090000    4
 180100000    2
 180110000    6
 180120000    2
 180130000    4
 180140000    2
 180150000    3
 180160000    4
 180170000    2
 180180000    2
 180190000    3
 180200000    3
 180210000    4
 180220000    2
 180230000    5
 180240000    3
 180250000    4
 180260000   10
 180270000    3
 180280000    5
 180290000    3
 180300000    4
 180310000    2
 180320000    3
 180330000    3
 180340000    3
 180350000    4
 180360000   11
 180370000    4
 180380000    4
 180390000    4
 180400000    6
 180410000    6
 180420000    6
 180430000    6
 180440000    3
 180450000    3
 180460000    3
 180470000    3
 180480000    4
 180490000    3
 180500000    5
 180510000    4
 180520000    3
 180530000    2
 180540000    3
 180550000    4
 180560000    4
 180570000    5
 180580000    5
 180590000    3
 180600000    3
 180610000    3
 180620000    4
 180630000    4
 180640000    5
 180650000    3
 180660000    3
 180670000    3
 180680000    5
 180690000    6
 180700000    3
 180710000    3
 180720000    3
 180730000    3
 180740000    3
 180750000    3
 180760000    3
 180770000    3
 180780000    2
 180790000    6
 180800000    5
 180810000    7
 180820000   13
 180830000    3
 180840000   11
 180850000    3
 180860000    3
 180870000    2
 180880000    3
 180890000    2
 180900000    4
 180910000    4
 180920000    3
 180930000    3
 180940000    6
 180950000    3
 180960000    2
 180970000    2
 180980000    5
 180990000    3
 181000000    3
 181010000    4
 181020000    4
 181030000    4
 181040000    4
 181050000    3
 181060000    4
 181070000    2
 181080000    3
 181090000    2
 181100000    3
 181110000    6
 181120000    5
 181130000    3
 181140000    5
 181150000    5
 181160000    2
 181170000    2
 181180000    3
 181190000    3
 181200000    3
 181210000    4
 181220000    3
 181230000    5
 181240000    4
 181250000    4
 181260000    4
 181270000    3
 181280000    3
 181290000    5
 181300000    8
 181310000    4
 181320000    4
 181330000    2
 181340000    3
 181350000    3
 181360000    3
 181370000    3
 181380000    4
 181390000    3
 181400000    3
 181410000    3
 181420000    2
 181430000    3
 181440000    4
 181450000    4
 181460000    4
 181470000    2
 181480000    5
 181490000    5
 181500000    3
 181510000    5
 181520000    5
 181530000   10
 181540000    5
 181550000    6
 181560000    3
 181570000    5
 181580000    5
 181590000    7
 181600000    8
 181610000    7
 181620000    3
 181630000    3
 181640000    8
 181650000    5
 181660000    3
 181670000    4
 181680000    4
 181690000    8
 181700000   10
 181710000    3
 181720000    3
 181730000    5
 181740000    3
 181750000    3
 181760000    3
 181770000    2
 181780000    2
 181790000    3
 181800000    3
 181810000    3
 181820000    3
 181830000    5
 181840000    2
 181850000    2
 181860000    4
 181870000    4
 181880000    3
 181890000    3
 181900000    3
 181910000    3
 181920000    5
 181930000    5
 181940000    3
 181950000    4
 181960000    3
 181970000    2
 181980000    3
 181990000    4
 182000000    5
 182010000    4
 182020000    3
 182030000   12
 182040000    8
 182050000    3
 182060000    3
 182070000    3
 182080000    3
 182090000    3
 182100000    4
 182110000    3
 182120000    3
 182130000    4
 182140000    5
 182150000    5
 182160000    3
 182170000    3
 182180000    3
 182190000    2
 182200000    9
 182210000    3
 182220000    2
 182230000    2
 182240000    3
 182250000    3
 182260000    7
 182270000    3
 182280000    4
 182290000    4
 182300000    3
 182310000    3
 182320000    3
 182330000    2
 182340000    3
 182350000    5
 182360000    4
 182370000    5
 182380000    4
 182390000    4
 182400000    3
 182410000    3
 182420000    2
 182430000    5
 182440000    3
 182450000    5
 182460000    4
 182470000    5
 182480000    2
 182490000    3
 182500000    2
 182510000    4
 182520000    2
 182530000    3
 182540000    3
 182550000    6
 182560000    3
 182570000    3
 182580000    5
 182590000    5
 182600000    3
 182610000    3
 182620000    3
 182630000    3
 182640000    4
 182650000    3
 182660000    5
 182670000    4
 182680000   11
 182690000    3
 182700000    4
 182710000    3
 182720000    3
 182730000    3
 182740000    4
 182750000    3
 182760000    3
 182770000    3
 182780000    3
 182790000    5
 182800000    4
 182810000    5
 182820000    3
 182830000    2
 182840000    6
 182850000    3
 182860000    2
 182870000    2
 182880000    2
 182890000    5
 182900000    3
 182910000    4
 182920000    4
 182930000    2
 182940000    4
 182950000    3
 182960000    3
 182970000    3
 182980000    3
 182990000    4
 183000000    4
 183010000    7
 183020000   10
 183030000    3
 183040000   11
 183050000    8
 183060000    3
 183070000    4
 183080000    3
 183090000    4
 183100000    3
 183110000    4
 183120000    2
 183130000    2
 183140000    2
 183150000    3
 183160000    3
 183170000    3
 183180000    3
 183190000    3
 183200000    4
 183210000    3
 183220000    3
 183230000    3
 183240000    3
 183250000    3
 183260000    3
 183270000    3
 183280000    5
 183290000    4
 183300000    3
 183310000    3
 183320000    3
 183330000    3
 183340000    2
 183350000    4
 183360000    4
 183370000    6
 183380000    4
 183390000    4
 183400000    3
 183410000    3
 183420000    3
 183430000    3
 183440000    3
 183450000    6
 183460000    5
 183470000    2
 183480000    3
 183490000    4
 183500000    5
 183510000    5
 183520000    3
 183530000   12
 183540000   17
 183550000   10
 183560000    5
 183570000    7
 183580000    5
 183590000    3
 183600000    8
 183610000   10
 183620000   10
 183630000    7
 183640000    8
 183650000   10
 183660000    3
 183670000    3
 183680000    4
 183690000   13
 183700000    9
 183710000   13
 183720000   10
 183730000    6
 183740000   13
 183750000   12
 183760000   10
 183770000   11
 183780000   10
 183790000   10
 183800000   10
 183810000    9
 183820000    4
 183830000    3
 183840000    3
 183850000    3
 183860000    4
 183870000    3
 183880000    2
 183890000    4
 183900000    3
 183910000    3
 183920000    3
 183930000    3
 183940000    6
 183950000    3
 183960000    3
 183970000    4
 183980000    3
 183990000    3
 184000000    4
 184010000    4
 184020000    4
 184030000    3
 184040000    4
 184050000    3
 184060000    2
 184070000    5
 184080000    5
 184090000    5
 184100000    6
 184110000    8
 184120000    5
 184130000    4
 184140000    3
 184150000    4
 184160000    5
 184170000    3
 184180000    3
 184190000    5
 184200000    3
 184210000    5
 184220000    3
 184230000    3
 184240000    3
 184250000    4
 184260000    5
 184270000    4
 184280000    3
 184290000    3
 184300000    3
 184310000    3
 184320000    4
 184330000    3
 184340000    3
 184350000    3
 184360000    4
 184370000    3
 184380000    3
 184390000    5
 184400000    4
 184410000    2
 184420000    5
 184430000    4
 184440000    3
 184450000    4
 184460000    2
 184470000    4
 184480000    6
 184490000    3
 184500000    4
 184510000    3
 184520000    3
 184530000    3
 184540000    3
 184550000    6
 184560000    3
 184570000    3
 184580000    3
 184590000    4
 184600000    3
 184610000    5
 184620000    3
 184630000    4
 184640000    3
 184650000    4
 184660000    3
 184670000    4
 184680000    3
 184690000    4
 184700000    3
 184710000    5
 184720000    5
 184730000    3
 184740000    8
 184750000    4
 184760000    5
 184770000    4
 184780000    5
 184790000    3
 184800000    2
 184810000    3
 184820000    4
 184830000    2
 184840000    3
 184850000    3
 184860000    4
 184870000    4
 184880000    3
 184890000    5
 184900000    3
 184910000    3
 184920000    2
 184930000    4
 184940000    3
 184950000    3
 184960000    5
 184970000    3
 184980000    4
 184990000    3
 185000000    3
 185010000    3
 185020000    4
 185030000    3
 185040000    3
 185050000    5
 185060000    4
 185070000    3
 185080000    4
 185090000    4
 185100000    4
 185110000    4
 185120000    4
 185130000    3
 185140000    3
 185150000    4
 185160000    4
 185170000    3
 185180000    3
 185190000    8
 185200000    6
 185210000    6
 185220000    6
 185230000    4
 185240000    3
 185250000    3
 185260000    3
 185270000    3
 185280000    3
 185290000    5
 185300000    3
 185310000    2
 185320000    6
 185330000    3
 185340000   12
 185350000    4
 185360000    4
 185370000    3
 185380000    3
 185390000    4
 185400000    3
 185410000    3
 185420000    3
 185430000    5
 185440000    5
 185450000    3
 185460000    3
 185470000    3
 185480000    8
 185490000    4
 185500000    6
 185510000   10
 185520000   11
 185530000    6
 185540000    7
 185550000    3
 185560000    4
 185570000    5
 185580000    4
 185590000    4
 185600000    3
 185610000    3
 185620000    3
 185630000    2
 185640000    5
 185650000    3
 185660000    3
 185670000    3
 185680000    3
 185690000    5
 185700000    3
 185710000    3
 185720000    2
 185730000    5
 185740000    5
 185750000    3
 185760000    5
 185770000    2
 185780000    3
 185790000    6
 185800000    6
 185810000    5
 185820000    6
 185830000    4
 185840000    4
 185850000    3
 185860000    3
 185870000    4
 185880000    3
 185890000    3
 185900000    3
 185910000    4
 185920000    3
 185930000    3
 185940000    3
 185950000    3
 185960000    3
 185970000    3
 185980000    5
 185990000    4
 186000000    3
 186010000    3
 186020000    3
 186030000    5
 186040000    7
 186050000    6
 186060000    3
 186070000    2
 186080000    5
 186090000    5
 186100000    3
 186110000    8
 186120000    5
 186130000    9
 186140000    5
 186150000    3
 186160000    5
 186170000    3
 186180000    3
 186190000    2
 186200000    4
 186210000    3
 186220000    3
 186230000    3
 186240000    4
 186250000    3
 186260000    4
 186270000    3
 186280000    3
 186290000    3
 186300000    6
 186310000    3
 186320000   11
 186330000    5
 186340000    3
 186350000    6
 186360000    8
 186370000    3
 186380000    3
 186390000    4
 186400000    4
 186410000    3
 186420000    6
 186430000    5
 186440000    4
 186450000    2
 186460000    4
 186470000    2
 186480000    4
 186490000    4
 186500000    3
 186510000    2
 186520000    3
 186530000    4
 186540000    3
 186550000    2
 186560000    3
 186570000    3
 186580000    3
 186590000    3
 186600000    3
 186610000    4
 186620000    3
 186630000    4
 186640000    4
 186650000    4
 186660000    3
 186670000    3
 186680000    6
 186690000    3
 186700000    3
 186710000    3
 186720000    5
 186730000    6
 186740000    3
 186750000    3
 186760000    4
 186770000    3
 186780000    4
 186790000    3
 186800000    7
 186810000    5
 186820000    2
 186830000    2
 186840000    5
 186850000    4
 186860000    3
 186870000    2
 186880000    3
 186890000    2
 186900000    4
 186910000    3
 186920000    2
 186930000    6
 186940000    9
 186950000    5
 186960000   10
 186970000    5
 186980000    3
 186990000    3
 187000000    2
 187010000    5
 187020000    5
 187030000    3
 187040000    3
 187050000    5
 187060000    3
 187070000    4
 187080000    5
 187090000    3
 187100000    5
 187110000    3
 187120000    4
 187130000    6
 187140000    7
 187150000    6
 187160000    7
 187170000    4
 187180000    6
 187190000    6
 187200000    3
 187210000   11
 187220000    4
 187230000    8
 187240000    4
 187250000    8
 187260000    4
 187270000    3
 187280000    4
 187290000    3
 187300000    4
 187310000    5
 187320000    4
 187330000    2
 187340000    3
 187350000    3
 187360000    6
 187370000    3
 187380000    3
 187390000    3
 187400000    7
 187410000    3
 187420000    3
 187430000    4
 187440000    5
 187450000    5
 187460000    4
 187470000    6
 187480000    4
 187490000    3
 187500000    3
 187510000    3
 187520000    4
 187530000    3
 187540000    3
 187550000    3
 187560000    2
 187570000    5
 187580000    6
 187590000    4
 187600000    7
 187610000    3
 187620000    3
 187630000    3
 187640000    3
 187650000    7
 187660000    6
 187670000    3
 187680000    4
 187690000    4
 187700000    3
 187710000    5
 187720000    3
 187730000    3
 187740000    4
 187750000    2
 187760000    3
 187770000    4
 187780000    4
 187790000    7
 187800000    5
 187810000    7
 187820000    4
 187830000    3
 187840000    3
 187850000    4
 187860000    7
 187870000    4
 187880000    3
 187890000    3
 187900000    3
 187910000    2
 187920000    3
 187930000    3
 187940000    4
 187950000    3
 187960000    2
 187970000    2
 187980000    4
 187990000    3
 188000000    5
 188010000    3
 188020000    3
 188030000    2
 188040000    3
 188050000    2
 188060000    4
 188070000    3
 188080000    3
 188090000    2
 188100000    3
 188110000    3
 188120000    3
 188130000    3
 188140000    3
 188150000    3
 188160000    5
 188170000    3
 188180000    4
 188190000    4
 188200000    4
 188210000    4
 188220000    2
 188230000    4
 188240000    4
 188250000    7
 188260000    3
 188270000    3
 188280000    3
 188290000    5
 188300000    5
 188310000    5
 188320000    7
 188330000    3
 188340000    3
 188350000    3
 188360000    3
 188370000    3
 188380000    3
 188390000    3
 188400000    3
 188410000    2
 188420000    3
 188430000    3
 188440000    3
 188450000    3
 188460000    3
 188470000    4
 188480000    4
 188490000    3
 188500000    3
 188510000    4
 188520000    5
 188530000    3
 188540000    3
 188550000    3
 188560000    3
 188570000    3
 188580000    2
 188590000    2
 188600000    3
 188610000    3
 188620000    4
 188630000    4
 188640000    5
 188650000    2
 188660000    4
 188670000    6
 188680000    2
 188690000    3
 188700000    3
 188710000    3
 188720000    3
 188730000    3
 188740000    3
 188750000    5
 188760000    3
 188770000    3
 188780000    3
 188790000    3
 188800000    3
 188810000    5
 188820000    2
 188830000    2
 188840000    3
 188850000    5
 188860000    3
 188870000    3
 188880000    3
 188890000    4
 188900000    2
 188910000    4
 188920000    3
 188930000    2
 188940000    4
 188950000    3
 188960000    3
 188970000    3
 188980000    4
 188990000    4
 189000000    2
 189010000    3
 189020000    3
 189030000    3
 189040000    3
 189050000    3
 189060000    2
 189070000    3
 189080000    3
 189090000    2
 189100000    3
 189110000    7
 189120000    3
 189130000    3
 189140000    5
 189150000    4
 189160000    3
 189170000    3
 189180000    3
 189190000    3
 189200000    3
 189210000    2
 189220000    3
 189230000    3
 189240000    3
 189250000    4
 189260000    3
 189270000    3
 189280000    3
 189290000    2
 189300000    3
 189310000    4
 189320000    5
 189330000    4
 189340000    4
 189350000    4
 189360000    3
 189370000    4
 189380000    3
 189390000    3
 189400000    7
 189410000    4
 189420000    5
 189430000    8
 189440000    4
 189450000    2
 189460000    3
 189470000    3
 189480000    4
 189490000    3
 189500000    5
 189510000    4
 189520000    7
 189530000    4
 189540000    7
 189550000    3
 189560000    4
 189570000    5
 189580000    4
 189590000    5
 189600000    3
 189610000    3
 189620000    3
 189630000    4
 189640000    3
 189650000    3
 189660000    3
 189670000    3
 189680000    3
 189690000    4
 189700000    3
 189710000    3
 189720000    2
 189730000    4
 189740000    5
 189750000    3
 189760000    3
 189770000    6
 189780000    4
 189790000    6
 189800000    6
 189810000    2
 189820000    5
 189830000    4
 189840000    3
 189850000    3
 189860000    7
 189870000    5
 189880000    2
 189890000    3
 189900000    2
 189910000    3
 189920000    6
 189930000    3
 189940000    2
 189950000    4
 189960000    4
 189970000    2
 189980000    3
 189990000    2
 190000000    3
 190010000    3
 190020000    4
 190030000    3
 190040000    3
 190050000    6
 190060000    4
 190070000    4
 190080000    3
 190090000    3
 190100000    3
 190110000    4
 190120000    5
 190130000    2
 190140000    4
 190150000    3
 190160000    3
 190170000    3
 190180000    3
 190190000    4
 190200000    3
 190210000    3
 190220000    4
 190230000    5
 190240000    5
 190250000    3
 190260000    3
 190270000    7
 190280000    2
 190290000    2
 190300000    3
 190310000    3
 190320000    4
 190330000    5
 190340000    3
 190350000    3
 190360000    8
 190370000    3
 190380000    3
 190390000    3
 190400000    4
 190410000    3
 190420000    3
 190430000    3
 190440000    2
 190450000    3
 190460000    3
 190470000    3
 190480000    3
 190490000    3
 190500000    3
 190510000    3
 190520000    3
 190530000    3
 190540000    2
 190550000    3
 190560000    3
 190570000    3
 190580000    3
 190590000    3
 190600000    2
 190610000    4
 190620000    3
 190630000    4
 190640000    4
 190650000    3
 190660000    3
 190670000    7
 190680000    3
 190690000    6
 190700000    3
 190710000    4
 190720000    5
 190730000    4
 190740000    4
 190750000    2
 190760000    5
 190770000    4
 190780000    3
 190790000    3
 190800000    3
 190810000    3
 190820000    3
 190830000    2
 190840000    2
 190850000    3
 190860000    4
 190870000    3
 190880000    2
 190890000    3
 190900000    3
 190910000    5
 190920000    3
 190930000    2
 190940000    4
 190950000    3
 190960000    3
 190970000    5
 190980000    5
 190990000    4
 191000000    2
 191010000    3
 191020000    2
 191030000    4
 191040000    4
 191050000    3
 191060000    3
 191070000    3
 191080000    5
 191090000    3
 191100000    3
 191110000    3
 191120000    3
 191130000    3
 191140000    2
 191150000    3
 191160000    3
 191170000    3
 191180000    2
 191190000    3
 191200000    3
 191210000    2
 191220000    3
 191230000    7
 191240000    3
 191250000    2
 191260000    3
 191270000    3
 191280000    2
 191290000    3
 191300000    5
 191310000    3
 191320000    4
 191330000    2
 191340000    3
 191350000    4
 191360000    3
 191370000    3
 191380000    3
 191390000    3
 191400000    2
 191410000    3
 191420000    4
 191430000    5
 191440000    5
 191450000    5
 191460000    8
 191470000    2
 191480000    5
 191490000    4
 191500000    3
 191510000    3
 191520000    6
 191530000    3
 191540000    5
 191550000    2
 191560000    7
 191570000    5
 191580000    4
 191590000    3
 191600000    4
 191610000    4
 191620000    4
 191630000    3
 191640000    5
 191650000    6
 191660000    5
 191670000    3
 191680000    2
 191690000    2
 191700000    4
 191710000    4
 191720000    4
 191730000    3
 191740000    3
 191750000    2
 191760000    4
 191770000    4
 191780000    3
 191790000    5
 191800000    6
 191810000    2
 191820000    3
 191830000    4
 191840000    3
 191850000    4
 191860000    4
 191870000    3
 191880000    4
 191890000    2
 191900000    4
 191910000    3
 191920000    3
 191930000    4
 191940000    3
 191950000    3
 191960000    4
 191970000    4
 191980000    3
 191990000    3
 192000000    5
 192010000    3
 192020000    4
 192030000    3
 192040000    3
 192050000    3
 192060000    3
 192070000    6
 192080000    4
 192090000    3
 192100000    7
 192110000    4
 192120000    3
 192130000    4
 192140000    3
 192150000    3
 192160000    4
 192170000    2
 192180000    2
 192190000    3
 192200000    3
 192210000    4
 192220000    4
 192230000    4
 192240000    4
 192250000    3
 192260000    3
 192270000    5
 192280000    4
 192290000    5
 192300000    5
 192310000    3
 192320000    3
 192330000    2
 192340000    3
 192350000    4
 192360000    3
 192370000    3
 192380000    3
 192390000    3
 192400000    3
 192410000    4
 192420000    2
 192430000    7
 192440000    5
 192450000    3
 192460000    3
 192470000    4
 192480000    5
 192490000    3
 192500000    3
 192510000    3
 192520000    3
 192530000    3
 192540000    3
 192550000    4
 192560000    3
 192570000    3
 192580000    3
 192590000    3
 192600000    7
 192610000    3
 192620000    2
 192630000    5
 192640000    3
 192650000    2
 192660000    3
 192670000    3
 192680000    5
 192690000    4
 192700000    3
 192710000    2
 192720000    3
 192730000    3
 192740000    4
 192750000    5
 192760000    3
 192770000    3
 192780000    4
 192790000    3
 192800000    5
 192810000    4
 192820000    4
 192830000    3
 192840000    3
 192850000    3
 192860000    4
 192870000    4
 192880000    2
 192890000    3
 192900000    3
 192910000    3
 192920000    3
 192930000    4
 192940000    7
 192950000    4
 192960000    3
 192970000    3
 192980000    3
 192990000    4
 193000000    3
 193010000    3
 193020000    4
 193030000    8
 193040000    3
 193050000    4
 193060000    3
 193070000    3
 193080000    3
 193090000    2
 193100000    3
 193110000    3
 193120000    4
 193130000    3
 193140000    4
 193150000    3
 193160000    3
 193170000    6
 193180000    5
 193190000    3
 193200000    5
 193210000    3
 193220000    6
 193230000    3
 193240000    2
 193250000    4
 193260000    3
 193270000    5
 193280000    4
 193290000    3
 193300000    6
 193310000    2
 193320000    5
 193330000    2
 193340000    3
 193350000    4
 193360000    3
 193370000    4
 193380000    3
 193390000    5
 193400000    3
 193410000    3
 193420000    3
 193430000    3
 193440000    2
 193450000    4
 193460000    4
 193470000    3
 193480000    2
 193490000    3
 193500000    3
 193510000    3
 193520000    3
 193530000    3
 193540000    3
 193550000    3
 193560000    3
 193570000    3
 193580000    5
 193590000    3
 193600000    3
 193610000    5
 193620000    4
 193630000    4
 193640000    3
 193650000    3
 193660000    3
 193670000    3
 193680000    2
 193690000    2
 193700000    3
 193710000    3
 193720000    9
 193730000    4
 193740000    4
 193750000    2
 193760000    3
 193770000    5
 193780000    2
 193790000    4
 193800000    3
 193810000    2
 193820000    3
 193830000    3
 193840000    4
 193850000    3
 193860000    3
 193870000    3
 193880000    2
 193890000    3
 193900000    3
 193910000    3
 193920000    4
 193930000    3
 193940000    4
 193950000    4
 193960000    3
 193970000    3
 193980000    3
 193990000    3
 194000000    4
 194010000    6
 194020000    5
 194030000    3
 194040000    3
 194050000    3
 194060000    3
 194070000    3
 194080000    4
 194090000    5
 194100000    4
 194110000    4
 194120000    4
 194130000    5
 194140000    3
 194150000    2
 194160000    3
 194170000    3
 194180000    2
 194190000    4
 194200000    3
 194210000    2
 194220000    2
 194230000    4
 194240000    3
 194250000    5
 194260000    3
 194270000    3
 194280000    3
 194290000    3
 194300000    3
 194310000    3
 194320000    4
 194330000    2
 194340000    3
 194350000    3
 194360000    4
 194370000    3
 194380000    3
 194390000    3
 194400000    4
 194410000    2
 194420000    3
 194430000    3
 194440000    3
 194450000    3
 194460000    3
 194470000    4
 194480000    3
 194490000    3
 194500000    8
 194510000    3
 194520000    5
 194530000    3
 194540000    3
 194550000    3
 194560000    4
 194570000    3
 194580000    3
 194590000    3
 194600000    4
 194610000    2
 194620000    3
 194630000    3
 194640000    3
 194650000    2
 194660000    4
 194670000    3
 194680000    3
 194690000    4
 194700000    6
 194710000    3
 194720000    3
 194730000    5
 194740000    4
 194750000    2
 194760000    3
 194770000    2
 194780000    2
 194790000    4
 194800000    3
 194810000    3
 194820000    4
 194830000    6
 194840000    3
 194850000    6
 194860000    3
 194870000    2
 194880000    3
 194890000    3
 194900000    3
 194910000    6
 194920000    5
 194930000    5
 194940000    5
 194950000    6
 194960000    4
 194970000    3
 194980000    3
 194990000    3
 195000000    4
 195010000    6
 195020000    3
 195030000    3
 195040000    4
 195050000    3
 195060000    3
 195070000    3
 195080000    6
 195090000    3
 195100000    7
 195110000    3
 195120000    3
 195130000    3
 195140000    4
 195150000    4
 195160000    6
 195170000    4
 195180000    6
 195190000    3
 195200000    4
 195210000    4
 195220000    3
 195230000    3
 195240000    2
 195250000    8
 195260000   10
 195270000    6
 195280000    2
 195290000    3
 195300000    4
 195310000    3
 195320000    3
 195330000    4
 195340000    4
 195350000    4
 195360000    3
 195370000    2
 195380000    2
 195390000    2
 195400000    3
 195410000    3
 195420000    5
 195430000    3
 195440000    3
 195450000    4
 195460000    3
 195470000    2
 195480000    3
 195490000    2
 195500000    4
 195510000    5
 195520000    2
 195530000    2
 195540000    3
 195550000    2
 195560000    3
 195570000    3
 195580000    5
 195590000    3
 195600000    3
 195610000    3
 195620000    3
 195630000    4
 195640000    3
 195650000    2
 195660000    4
 195670000    3
 195680000    3
 195690000    3
 195700000    2
 195710000    2
 195720000    4
 195730000    3
 195740000    3
 195750000    3
 195760000    3
 195770000    3
 195780000    3
 195790000    4
 195800000    4
 195810000    3
 195820000    3
 195830000    2
 195840000    3
 195850000    2
 195860000    4
 195870000    3
 195880000    4
 195890000    3
 195900000    5
 195910000    3
 195920000    4
 195930000    3
 195940000    3
 195950000    3
 195960000    2
 195970000    2
 195980000    2
 195990000    3
 196000000    5
 196010000    3
 196020000    3
 196030000    3
 196040000    5
 196050000    3
 196060000    2
 196070000    3
 196080000    3
 196090000    4
 196100000    4
 196110000    3
 196120000    4
 196130000    2
 196140000    3
 196150000    2
 196160000    4
 196170000    3
 196180000    3
 196190000    3
 196200000    3
 196210000    4
 196220000    2
 196230000    4
 196240000    4
 196250000    3
 196260000    3
 196270000    2
 196280000    4
 196290000    4
 196300000    2
 196310000    4
 196320000    3
 196330000    3
 196340000    3
 196350000    3
 196360000    3
 196370000    3
 196380000    6
 196390000    3
 196400000    3
 196410000    3
 196420000    5
 196430000    3
 196440000    3
 196450000    3
 196460000    2
 196470000    4
 196480000    4
 196490000    3
 196500000    4
 196510000    6
 196520000    3
 196530000    3
 196540000    3
 196550000    4
 196560000    3
 196570000    3
 196580000    3
 196590000    7
 196600000    2
 196610000    3
 196620000    3
 196630000    3
 196640000    4
 196650000    3
 196660000    3
 196670000    6
 196680000    3
 196690000    3
 196700000    3
 196710000    3
 196720000    2
 196730000    3
 196740000    3
 196750000    3
 196760000    4
 196770000    3
 196780000    2
 196790000    3
 196800000    3
 196810000    3
 196820000    2
 196830000    3
 196840000    4
 196850000    4
 196860000    4
 196870000    3
 196880000    3
 196890000    3
 196900000    3
 196910000    3
 196920000    3
 196930000    3
 196940000    3
 196950000    3
 196960000    6
 196970000    2
 196980000    6
 196990000    3
 197000000    5
 197010000    3
 197020000    3
 197030000    2
 197040000    3
 197050000    3
 197060000    3
 197070000    3
 197080000    3
 197090000    4
 197100000    3
 197110000    2
 197120000    4
 197130000    3
 197140000    4
 197150000    2
 197160000    3
 197170000    3
 197180000    3
 197190000    3
 197200000    3
 197210000    3
 197220000    3
 197230000    4
 197240000    6
 197250000    3
 197260000    4
 197270000    5
 197280000    3
 197290000    4
 197300000    8
 197310000    4
 197320000    3
 197330000    3
 197340000    3
 197350000    3
 197360000    3
 197370000    9
 197380000    3
 197390000    3
 197400000    3
 197410000    5
 197420000    3
 197430000    3
 197440000    4
 197450000    5
 197460000    4
 197470000    4
 197480000    4
 197490000    4
 197500000    2
 197510000    3
 197520000    2
 197530000    3
 197540000    4
 197550000    3
 197560000    4
 197570000    3
 197580000    2
 197590000    2
 197600000    3
 197610000    6
 197620000    3
 197630000    3
 197640000    3
 197650000    3
 197660000    4
 197670000    8
 197680000    4
 197690000    3
 197700000    8
 197710000    4
 197720000    2
 197730000    3
 197740000    2
 197750000    3
 197760000    8
 197770000    2
 197780000    3
 197790000    3
 197800000    3
 197810000    3
 197820000    3
 197830000    3
 197840000    4
 197850000    4
 197860000    3
 197870000    3
 197880000    3
 197890000    3
 197900000    3
 197910000    3
 197920000    3
 197930000    3
 197940000    2
 197950000    3
 197960000    3
 197970000    2
 197980000    2
 197990000    3
 198000000    3
 198010000    2
 198020000    3
 198030000    2
 198040000    3
 198050000    4
 198060000    5
 198070000    5
 198080000    3
 198090000    2
 198100000    4
 198110000    3
 198120000    3
 198130000    5
 198140000    5
 198150000    4
 198160000    2
 198170000    2
 198180000    4
 198190000    3
 198200000    3
 198210000    2
 198220000    2
 198230000    5
 198240000    6
 198250000    4
 198260000    3
 198270000    5
 198280000    3
 198290000    3
 198300000    4
 198310000    4
 198320000    4
 198330000    3
 198340000    3
 198350000    4
 198360000    3
 198370000    6
 198380000    3
 198390000    4
 198400000    5
 198410000    3
 198420000    2
 198430000    5
 198440000    3
 198450000    4
 198460000    3
 198470000    3
 198480000    2
 198490000    4
 198500000    4
 198510000    4
 198520000    2
 198530000    2
 198540000    2
 198550000    4
 198560000    7
 198570000    2
 198580000    2
 198590000    3
 198600000    5
 198610000    4
 198620000    4
 198630000    3
 198640000    5
 198650000    3
 198660000    3
 198670000    6
 198680000    3
 198690000    3
 198700000    4
 198710000    2
 198720000    2
 198730000    3
 198740000    3
 198750000    3
 198760000    3
 198770000    4
 198780000    3
 198790000    3
 198800000    3
 198810000    8
 198820000    4
 198830000    5
 198840000    4
 198850000    2
 198860000    4
 198870000    3
 198880000    4
 198890000    4
 198900000    4
 198910000    4
 198920000    3
 198930000    4
 198940000    3
 198950000    2
 198960000    3
 198970000    4
 198980000    3
 198990000    3
 199000000    4
 199010000    4
 199020000    4
 199030000    3
 199040000    3
 199050000    3
 199060000    3
 199070000    3
 199080000    3
 199090000    4
 199100000    3
 199110000    3
 199120000    4
 199130000    3
 199140000    4
 199150000    2
 199160000    3
 199170000    2
 199180000    3
 199190000    3
 199200000    3
 199210000    5
 199220000    3
 199230000    3
 199240000    4
 199250000    5
 199260000    3
 199270000    3
 199280000    2
 199290000    3
 199300000    4
 199310000    3
 199320000    6
 199330000    7
 199340000    4
 199350000    3
 199360000    8
 199370000    9
 199380000    5
 199390000    5
 199400000    3
 199410000    3
 199420000    3
 199430000    3
 199440000    3
 199450000    3
 199460000    3
 199470000    3
 199480000    3
 199490000    3
 199500000    3
 199510000    3
 199520000    3
 199530000    3
 199540000    5
 199550000    3
 199560000    3
 199570000    3
 199580000    3
 199590000    2
 199600000    3
 199610000    4
 199620000    5
 199630000    3
 199640000    3
 199650000    3
 199660000    3
 199670000    3
 199680000    4
 199690000    2
 199700000    3
 199710000    3
 199720000    4
 199730000    3
 199740000    2
 199750000    3
 199760000    5
 199770000    3
 199780000    3
 199790000    2
 199800000    3
 199810000    3
 199820000    2
 199830000    4
 199840000    5
 199850000    5
 199860000    5
 199870000    3
 199880000    3
 199890000    4
 199900000    3
 199910000    4
 199920000    5
 199930000    3
 199940000    5
 199950000    3
 199960000    3
 199970000    2
 199980000    3
 199990000    2
 200000000    3
 200000000    3
 200010000    8
 200020000    4
 200030000    3
 200040000    8
 200050000    3
 200060000    8
 200070000    4
 200080000    3
 200090000    3
 200100000    4
 200110000    7
 200120000    3
 200130000    8
 200140000    3
 200150000    3
 200160000    6
 200170000    3
 200180000    4
 200190000    3
 200200000    3
 200210000    2
 200220000    3
 200230000    3
 200240000    3
 200250000    4
 200260000    2
 200270000    5
 200280000    4
 200290000    7
 200300000    5
 200310000    6
 200320000    2
 200330000    3
 200340000    3
 200350000    3
 200360000    3
 200370000    3
 200380000    3
 200390000    6
 200400000    3
 200410000    3
 200420000    5
 200430000    4
 200440000    3
 200450000    3
 200460000    3
 200470000    3
 200480000    3
 200490000    3
 200500000    3
 200510000    3
 200520000    3
 200530000    2
 200540000    3
 200550000    5
 200560000    2
 200570000    4
 200580000    4
 200590000    3
 200600000    3
 200610000    3
 200620000    2
 200630000    3
 200640000    3
 200650000    3
 200660000    4
 200670000    3
 200680000    3
 200690000    3
 200700000    2
 200710000    5
 200720000    5
 200730000    3
 200740000    3
 200750000    3
 200760000    6
 200770000    2
 200780000    5
 200790000    4
 200800000    5
 200810000    5
 200820000    3
 200830000    4
 200840000    5
 200850000    2
 200860000    6
 200870000    9
 200880000    6
 200890000    4
 200900000    3
 200910000    4
 200920000   12
 200930000    4
 200940000   11
 200950000    7
 200960000    7
 200970000    9
 200980000    5
 200990000    9
 201000000    3
 201010000    6
 201020000    6
 201030000    4
 201040000    3
 201050000    4
 201060000    4
 201070000    6
 201080000    9
 201090000    3
 201100000    6
 201110000    3
 201120000    3
 201130000    4
 201140000    4
 201150000    4
 201160000    4
 201170000    3
 201180000    3
 201190000    5
 201200000    3
 201210000    3
 201220000    3
 201230000    4
 201240000    3
 201250000    4
 201260000    2
 201270000    4
 201280000    7
 201290000    2
 201300000    3
 201310000    3
 201320000    3
 201330000    3
 201340000    4
 201350000    3
 201360000    4
 201370000    3
 201380000    3
 201390000    3
 201400000    4
 201410000    3
 201420000    5
 201430000    3
 201440000    4
 201450000    3
 201460000    3
 201470000    3
 201480000    3
 201490000    3
 201500000    3
 201510000    4
 201520000    3
 201530000    3
 201540000    3
 201550000    3
 201560000    3
 201570000    3
 201580000    4
 201590000    3
 201600000    2
 201610000    3
 201620000    3
 201630000    4
 201640000    3
 201650000    3
 201660000    4
 201670000    4
 201680000    2
 201690000    3
 201700000    7
 201710000    3
 201720000    5
 201730000    3
 201740000    4
 201750000    3
 201760000    5
 201770000    3
 201780000    3
 201790000    3
 201800000    3
 201810000    3
 201820000    3
 201830000    3
 201840000    3
 201850000    6
 201860000    4
 201870000    3
 201880000    3
 201890000    3
 201900000    3
 201910000    3
 201920000    9
 201930000    7
 201940000    2
 201950000    3
 201960000    4
 201970000    3
 201980000    3
 201990000    3
 202000000    3
 202010000    3
 202020000    3
 202030000    3
 202040000    3
 202050000    5
 202060000    2
 202070000    2
 202080000    3
 202090000    4
 202100000    6
 202110000    2
 202120000    3
 202130000    3
 202140000    4
 202150000    5
 202160000    3
 202170000    3
 202180000    2
 202190000    3
 202200000    2
 202210000    4
 202220000    3
 202230000    3
 202240000    4
 202250000    3
 202260000    3
 202270000    3
 202280000    3
 202290000    3
 202300000    4
 202310000    3
 202320000    2
 202330000    5
 202340000    3
 202350000    3
 202360000    3
 202370000    3
 202380000    5
 202390000    2
 202400000    3
 202410000   12
 202420000   10
 202430000    7
 202440000    6
 202450000    3
 202460000    3
 202470000    3
 202480000    5
 202490000    4
 202500000    3
 202510000    4
 202520000    3
 202530000    3
 202540000    3
 202550000    3
 202560000    3
 202570000    3
 202580000    4
 202590000    4
 202600000    4
 202610000    3
 202620000    3
 202630000    4
 202640000    3
 202650000    2
 202660000    4
 202670000    6
 202680000    3
 202690000    3
 202700000    3
 202710000    4
 202720000    3
 202730000    4
 202740000    4
 202750000    4
 202760000    6
 202770000    3
 202780000    2
 202790000    5
 202800000    3
 202810000    3
 202820000    4
 202830000    5
 202840000    6
 202850000    3
 202860000    4
 202870000    4
 202880000    3
 202890000    2
 202900000    5
 202910000    8
 202920000    5
 202930000    3
 202940000    6
 202950000    3
 202960000    3
 202970000    3
 202980000    4
 202990000   10
 203000000    5
 203010000    4
 203020000    3
 203030000    3
 203040000    4
 203050000    5
 203060000    4
 203070000    7
 203080000    8
 203090000    7
 203100000    4
 203110000    9
 203120000    3
 203130000    3
 203140000    3
 203150000    4
 203160000    5
 203170000    4
 203180000    2
 203190000    5
 203200000    4
 203210000    3
 203220000    3
 203230000    2
 203240000    4
 203250000    3
 203260000    5
 203270000    3
 203280000    3
 203290000    4
 203300000    2
 203310000    3
 203320000    3
 203330000    4
 203340000    3
 203350000    3
 203360000    4
 203370000    6
 203380000    4
 203390000    3
 203400000    5
 203410000    4
 203420000    3
 203430000    4
 203440000    2
 203450000    3
 203460000    4
 203470000    3
 203480000    3
 203490000    6
 203500000    3
 203510000    3
 203520000    3
 203530000    4
 203540000    4
 203550000    3
 203560000    3
 203570000    3
 203580000    3
 203590000    3
 203600000    2
 203610000    3
 203620000    3
 203630000    3
 203640000    3
 203650000    4
 203660000    5
 203670000    4
 203680000    3
 203690000    6
 203700000    4
 203710000    6
 203720000    3
 203730000    4
 203740000    5
 203750000    3
 203760000    3
 203770000    3
 203780000    5
 203790000    9
 203800000    3
 203810000    3
 203820000    3
 203830000    3
 203840000    4
 203850000    3
 203860000    6
 203870000    4
 203880000    4
 203890000    3
 203900000    3
 203910000    3
 203920000    3
 203930000    4
 203940000    6
 203950000    3
 203960000    3
 203970000    3
 203980000    3
 203990000    3
 204000000    3
 204010000    3
 204020000    9
 204030000    3
 204040000    4
 204050000    4
 204060000    2
 204070000    3
 204080000    3
 204090000    4
 204100000    3
 204110000    3
 204120000    3
 204130000    3
 204140000    3
 204150000    3
 204160000    5
 204170000    2
 204180000    2
 204190000    3
 204200000    2
 204210000    5
 204220000    4
 204230000    4
 204240000    3
 204250000    3
 204260000    3
 204270000    3
 204280000    7
 204290000    4
 204300000    3
 204310000    4
 204320000    3
 204330000    2
 204340000    2
 204350000    2
 204360000    5
 204370000    3
 204380000    3
 204390000    2
 204400000    3
 204410000    3
 204420000    3
 204430000    3
 204440000    4
 204450000    2
 204460000    3
 204470000    3
 204480000    3
 204490000    3
 204500000    4
 204510000    4
 204520000    3
 204530000    2
 204540000    4
 204550000    4
 204560000    2
 204570000    3
 204580000    3
 204590000    3
 204600000    4
 204610000    3
 204620000    2
 204630000    2
 204640000    3
 204650000    3
 204660000    2
 204670000    4
 204680000    3
 204690000    4
 204700000    2
 204710000    4
 204720000    2
 204730000    3
 204740000    4
 204750000    2
 204760000    3
 204770000    4
 204780000    4
 204790000    3
 204800000    3
 204810000    3
 204820000    4
 204830000    3
 204840000    3
 204850000    2
 204860000    4
 204870000    3
 204880000    3
 204890000    3
 204900000    3
 204910000    3
 204920000    3
 204930000    3
 204940000    3
 204950000    4
 204960000    4
 204970000    3
 204980000    3
 204990000    2
 205000000    5
 205010000    4
 205020000    3
 205030000    3
 205040000    4
 205050000    3
 205060000    3
 205070000    4
 205080000    3
 205090000    4
 205100000    4
 205110000    3
 205120000    4
 205130000    4
 205140000    4
 205150000    5
 205160000    2
 205170000    3
 205180000    2
 205190000    3
 205200000    2
 205210000    4
 205220000    3
 205230000    3
 205240000    3
 205250000    3
 205260000    3
 205270000    3
 205280000    2
 205290000    5
 205300000    4
 205310000    2
 205320000    3
 205330000    3
 205340000    3
 205350000    3
 205360000    3
 205370000    2
 205380000    2
 205390000    3
 205400000    3
 205410000    3
 205420000    3
 205430000    3
 205440000    4
 205450000    2
 205460000    4
 205470000    3
 205480000    3
 205490000    3
 205500000    3
 205510000    3
 205520000    2
 205530000    3
 205540000    6
 205550000    3
 205560000    3
 205570000    3
 205580000    3
 205590000    3
 205600000    3
 205610000    3
 205620000    5
 205630000    3
 205640000    3
 205650000    3
 205660000    5
 205670000    3
 205680000    3
 205690000    3
 205700000    3
 205710000    4
 205720000    7
 205730000    4
 205740000    4
 205750000    2
 205760000    4
 205770000    2
 205780000    3
 205790000    3
 205800000    3
 205810000    3
 205820000    4
 205830000    4
 205840000    3
 205850000    3
 205860000    3
 205870000    7
 205880000    3
 205890000    4
 205900000    3
 205910000    3
 205920000    3
 205930000    4
 205940000    4
 205950000    4
 205960000    4
 205970000    4
 205980000    3
 205990000    3
 206000000    3
 206010000    3
 206020000    3
 206030000    3
 206040000    3
 206050000    3
 206060000    4
 206070000    5
 206080000    5
 206090000    3
 206100000    4
 206110000    3
 206120000    4
 206130000    5
 206140000    2
 206150000    3
 206160000    3
 206170000    3
 206180000    7
 206190000    7
 206200000    4
 206210000    2
 206220000    7
 206230000    7
 206240000    3
 206250000    4
 206260000    4
 206270000    3
 206280000    3
 206290000    2
 206300000    3
 206310000    3
 206320000    4
 206330000    3
 206340000    3
 206350000    3
 206360000    2
 206370000    2
 206380000    3
 206390000    4
 206400000    2
 206410000    4
 206420000    3
 206430000    3
 206440000    2
 206450000    5
 206460000    5
 206470000    3
 206480000    3
 206490000    9
 206500000    4
 206510000    2
 206520000    4
 206530000    4
 206540000    3
 206550000    3
 206560000    3
 206570000    2
 206580000    3
 206590000    3
 206600000    2
 206610000    3
 206620000    5
 206630000    4
 206640000    2
 206650000    8
 206660000    2
 206670000    4
 206680000    3
 206690000    3
 206700000    4
 206710000    3
 206720000    2
 206730000    6
 206740000    3
 206750000    3
 206760000    2
 206770000    5
 206780000    7
 206790000    4
 206800000    3
 206810000    4
 206820000    4
 206830000    6
 206840000    4
 206850000    2
 206860000    4
 206870000    8
 206880000    5
 206890000    3
 206900000    4
 206910000    3
 206920000    4
 206930000    5
 206940000    8
 206950000    3
 206960000    6
 206970000    2
 206980000    3
 206990000    4
 207000000    3
 207010000    6
 207020000    3
 207030000    5
 207040000    4
 207050000    6
 207060000    3
 207070000    2
 207080000    4
 207090000    4
 207100000    3
 207110000    3
 207120000    3
 207130000    3
 207140000    3
 207150000    2
 207160000    3
 207170000    2
 207180000    3
 207190000    3
 207200000    4
 207210000    3
 207220000    5
 207230000    7
 207240000    5
 207250000    4
 207260000    7
 207270000    6
 207280000    3
 207290000    5
 207300000    3
 207310000    3
 207320000    6
 207330000    4
 207340000    4
 207350000    4
 207360000    6
 207370000    2
 207380000    3
 207390000    8
 207400000    4
 207410000    4
 207420000    4
 207430000    3
 207440000    3
 207450000    2
 207460000    3
 207470000    3
 207480000    3
 207490000    3
 207500000    3
 207510000    3
 207520000    4
 207530000    4
 207540000    3
 207550000    3
 207560000    4
 207570000    3
 207580000    3
 207590000    3
 207600000    3
 207610000    3
 207620000    7
 207630000    6
 207640000    6
 207650000   12
 207660000    7
 207670000    5
 207680000    6
 207690000    6
 207700000    5
 207710000    3
 207720000    2
 207730000    2
 207740000    6
 207750000    2
 207760000    3
 207770000    4
 207780000    4
 207790000    3
 207800000    2
 207810000    3
 207820000    8
 207830000    4
 207840000    3
 207850000    3
 207860000    3
 207870000    4
 207880000    3
 207890000    4
 207900000    3
 207910000    3
 207920000    4
 207930000    3
 207940000    2
 207950000    3
 207960000    4
 207970000    7
 207980000    7
 207990000    5
 208000000    2
 208010000    3
 208020000    3
 208030000    3
 208040000    3
 208050000    4
 208060000    3
 208070000    2
 208080000    3
 208090000    4
 208100000    7
 208110000    5
 208120000    5
 208130000    2
 208140000    3
 208150000    3
 208160000    3
 208170000    3
 208180000    4
 208190000    3
 208200000    3
 208210000    3
 208220000    4
 208230000    3
 208240000    5
 208250000    3
 208260000    4
 208270000    3
 208280000    4
 208290000    5
 208300000    3
 208310000    3
 208320000    4
 208330000    5
 208340000    4
 208350000    6
 208360000    3
 208370000    4
 208380000    3
 208390000    2
 208400000    6
 208410000    3
 208420000    5
 208430000    4
 208440000    3
 208450000    5
 208460000    3
 208470000    4
 208480000    3
 208490000    6
 208500000    3
 208510000    3
 208520000    3
 208530000    3
 208540000    3
 208550000    3
 208560000    2
 208570000    7
 208580000    3
 208590000    4
 208600000    3
 208610000    3
 208620000    3
 208630000    3
 208640000    3
 208650000    3
 208660000    3
 208670000    5
 208680000    4
 208690000    5
 208700000    3
 208710000    3
 208720000    3
 208730000    3
 208740000    3
 208750000    3
 208760000    2
 208770000    2
 208780000    4
 208790000    3
 208800000    3
 208810000    3
 208820000    3
 208830000    3
 208840000    3
 208850000    5
 208860000    5
 208870000    3
 208880000    3
 208890000    4
 208900000    3
 208910000    5
 208920000    4
 208930000    3
 208940000    5
 208950000    4
 208960000    4
 208970000    3
 208980000    3
 208990000    3
 209000000    3
 209010000    3
 209020000    3
 209030000    5
 209040000    3
 209050000    5
 209060000    3
 209070000    3
 209080000    3
 209090000    2
 209100000    4
 209110000    5
 209120000    3
 209130000    3
 209140000    4
 209150000    3
 209160000    5
 209170000    3
 209180000    3
 209190000    3
 209200000    3
 209210000    2
 209220000    3
 209230000    5
 209240000    3
 209250000    4
 209260000    4
 209270000    2
 209280000    3
 209290000    3
 209300000    2
 209310000    4
 209320000    3
 209330000    3
 209340000    6
 209350000    4
 209360000    3
 209370000    3
 209380000    3
 209390000    6
 209400000    2
 209410000    2
 209420000    3
 209430000    5
 209440000    3
 209450000    4
 209460000    3
 209470000    3
 209480000    5
 209490000    5
 209500000    3
 209510000    4
 209520000    4
 209530000    2
 209540000    3
 209550000    3
 209560000    3
 209570000    3
 209580000    4
 209590000    2
 209600000    3
 209610000    3
 209620000    3
 209630000    4
 209640000    6
 209650000    2
 209660000    4
 209670000    3
 209680000    2
 209690000    3
 209700000    2
 209710000    3
 209720000    4
 209730000    3
 209740000    5
 209750000    5
 209760000    4
 209770000    3
 209780000    3
 209790000    2
 209800000    3
 209810000    3
 209820000    2
 209830000    2
 209840000    4
 209850000    3
 209860000    3
 209870000    4
 209880000    3
 209890000    4
 209900000    3
 209910000    2
 209920000    4
 209930000    2
 209940000    4
 209950000    3
 209960000    4
 209970000    5
 209980000    3
 209990000    3
 210000000    3
 210010000    3
 210020000    5
 210030000    4
 210040000    3
 210050000    3
 210060000    2
 210070000    3
 210080000    3
 210090000    3
 210100000    4
 210110000    3
 210120000    3
 210130000    3
 210140000    3
 210150000    3
 210160000    3
 210170000    4
 210180000    4
 210190000    3
 210200000    3
 210210000    3
 210220000    3
 210230000    3
 210240000    3
 210250000    3
 210260000    3
 210270000    3
 210280000    3
 210290000    5
 210300000    2
 210310000    3
 210320000    4
 210330000    5
 210340000    7
 210350000    3
 210360000    4
 210370000    4
 210380000    3
 210390000    3
 210400000    3
 210410000    3
 210420000    5
 210430000    7
 210440000    4
 210450000    4
 210460000    8
 210470000    4
 210480000    4
 210490000    4
 210500000    3
 210510000    3
 210520000    4
 210530000    3
 210540000    4
 210550000    3
 210560000    4
 210570000    4
 210580000    4
 210590000    7
 210600000    3
 210610000    5
 210620000    4
 210630000    3
 210640000    3
 210650000    3
 210660000    3
 210670000    2
 210680000    3
 210690000    3
 210700000    5
 210710000    5
 210720000    7
 210730000    3
 210740000    4
 210750000    6
 210760000    3
 210770000    3
 210780000    6
 210790000    4
 210800000    8
 210810000    7
 210820000    3
 210830000    3
 210840000    3
 210850000    3
 210860000    4
 210870000    2
 210880000    3
 210890000    3
 210900000    3
 210910000    3
 210920000    3
 210930000    3
 210940000    5
 210950000    3
 210960000    4
 210970000    5
 210980000    3
 210990000    5
 211000000    3
 211010000    3
 211020000    4
 211030000    2
 211040000    7
 211050000    3
 211060000    3
 211070000    2
 211080000    3
 211090000    3
 211100000    6
 211110000    3
 211120000    3
 211130000    4
 211140000    3
 211150000    3
 211160000    4
 211170000    3
 211180000    6
 211190000    6
 211200000    3
 211210000    3
 211220000    2
 211230000    3
 211240000    6
 211250000    6
 211260000    3
 211270000   11
 211280000   13
 211290000    2
 211300000    3
 211310000    2
 211320000    4
 211330000    6
 211340000    5
 211350000    5
 211360000    5
 211370000    6
 211380000    9
 211390000    4
 211400000    3
 211410000    4
 211420000    3
 211430000    4
 211440000   10
 211450000   11
 211460000   11
 211470000    3
 211480000    3
 211490000    3
 211500000    3
 211510000    3
 211520000    3
 211530000    4
 211540000    2
 211550000    4
 211560000    6
 211570000    3
 211580000    3
 211590000    3
 211600000    3
 211610000    3
 211620000    3
 211630000    2
 211640000    3
 211650000    7
 211660000    3
 211670000    3
 211680000    3
 211690000    4
 211700000    3
 211710000    3
 211720000    3
 211730000    3
 211740000    2
 211750000    4
 211760000    5
 211770000    3
 211780000    4
 211790000    3
 211800000    4
 211810000    2
 211820000    5
 211830000    3
 211840000    3
 211850000    2
 211860000    3
 211870000    2
 211880000    4
 211890000   10
 211900000   10
 211910000    4
 211920000    3
 211930000    3
 211940000    4
 211950000    6
 211960000    4
 211970000    2
 211980000    3
 211990000    3
 212000000    3
 212010000    3
 212020000    3
 212030000    3
 212040000    4
 212050000    3
 212060000    2
 212070000    3
 212080000    4
 212090000    3
 212100000    2
 212110000    4
 212120000    5
 212130000    3
 212140000    4
 212150000    3
 212160000    5
 212170000    4
 212180000    2
 212190000    3
 212200000    3
 212210000    2
 212220000    6
 212230000    3
 212240000    3
 212250000    7
 212260000    5
 212270000    3
 212280000    6
 212290000    4
 212300000    3
 212310000    4
 212320000    7
 212330000    3
 212340000    6
 212350000    7
 212360000    5
 212370000    6
 212380000    3
 212390000    7
 212400000    4
 212410000   10
 212420000    4
 212430000    3
 212440000    3
 212450000    2
 212460000    3
 212470000    3
 212480000   10
 212490000    5
 212500000    3
 212510000    2
 212520000    4
 212530000    4
 212540000    2
 212550000    6
 212560000    2
 212570000    3
 212580000    6
 212590000    7
 212600000    2
 212610000    6
 212620000    3
 212630000    6
 212640000    6
 212650000    5
 212660000    2
 212670000    4
 212680000    6
 212690000    3
 212700000    4
 212710000    4
 212720000    5
 212730000    3
 212740000    4
 212750000    3
 212760000    3
 212770000    3
 212780000    3
 212790000    3
 212800000    7
 212810000    2
 212820000    7
 212830000    4
 212840000    3
 212850000    2
 212860000    3
 212870000    4
 212880000    2
 212890000    4
 212900000    3
 212910000    3
 212920000    3
 212930000    3
 212940000    2
 212950000    3
 212960000    3
 212970000    7
 212980000    2
 212990000    4
 213000000    2
 213010000    2
 213020000    2
 213030000    4
 213040000    4
 213050000    2
 213060000    3
 213070000    3
 213080000    3
 213090000    3
 213100000    3
 213110000    2
 213120000    2
 213130000    3
 213140000    4
 213150000    3
 213160000    3
 213170000    4
 213180000    4
 213190000    2
 213200000    3
 213210000    4
 213220000    3
 213230000    2
 213240000    3
 213250000    4
 213260000    3
 213270000    2
 213280000    3
 213290000    5
 213300000    5
 213310000   11
 213320000    2
 213330000    3
 213340000    3
 213350000    5
 213360000    4
 213370000    3
 213380000    3
 213390000    3
 213400000    3
 213410000    4
 213420000    3
 213430000    4
 213440000    3
 213450000    4
 213460000    3
 213470000    7
 213480000    3
 213490000    3
 213500000    3
 213510000    4
 213520000    4
 213530000    4
 213540000    4
 213550000    4
 213560000    4
 213570000    3
 213580000    3
 213590000    4
 213600000    3
 213610000    3
 213620000    5
 213630000    3
 213640000    3
 213650000    3
 213660000    2
 213670000    6
 213680000    8
 213690000    2
 213700000    3
 213710000    3
 213720000    3
 213730000    3
 213740000    5
 213750000    4
 213760000    3
 213770000    3
 213780000    5
 213790000    3
 213800000    5
 213810000    3
 213820000    3
 213830000    3
 213840000    4
 213850000    4
 213860000    3
 213870000    3
 213880000    3
 213890000    5
 213900000    4
 213910000    3
 213920000    4
 213930000    3
 213940000    5
 213950000    6
 213960000    4
 213970000    7
 213980000    6
 213990000    5
 214000000    2
 214010000    4
 214020000    3
 214030000    5
 214040000    4
 214050000    4
 214060000    2
 214070000    3
 214080000    3
 214090000    2
 214100000    2
 214110000    3
 214120000    4
 214130000    2
 214140000    3
 214150000    3
 214160000    3
 214170000    3
 214180000    3
 214190000    3
 214200000    3
 214210000    7
 214220000    2
 214230000    3
 214240000    3
 214250000    4
 214260000    4
 214270000    3
 214280000    4
 214290000    5
 214300000    3
 214310000    2
 214320000    4
 214330000    4
 214340000    4
 214350000    6
 214360000    5
 214370000    3
 214380000    3
 214390000    4
 214400000    4
 214410000    3
 214420000    2
 214430000    5
 214440000    6
 214450000    3
 214460000    2
 214470000    5
 214480000    6
 214490000    3
 214500000    2
 214510000    3
 214520000    3
 214530000    3
 214540000    3
 214550000    8
 214560000    7
 214570000    2
 214580000    3
 214590000    3
 214600000    3
 214610000    3
 214620000    3
 214630000    2
 214640000    3
 214650000    3
 214660000    4
 214670000    3
 214680000    5
 214690000    5
 214700000    4
 214710000    4
 214720000    4
 214730000    6
 214740000    4
 214750000    5
 214760000    3
 214770000    3
 214780000    3
 214790000    5
 214800000    3
 214810000    3
 214820000    9
 214830000    5
 214840000    5
 214850000    6
 214860000    4
 214870000    4
 214880000    3
 214890000    3
 214900000    5
 214910000    3
 214920000    3
 214930000    2
 214940000    3
 214950000    5
 214960000    4
 214970000    5
 214980000    3
 214990000    3
 215000000    3
 215010000    4
 215020000    3
 215030000    3
 215040000    3
 215050000    2
 215060000    3
 215070000    3
 215080000    3
 215090000    5
 215100000    3
 215110000    2
 215120000    3
 215130000    3
 215140000    3
 215150000    2
 215160000    4
 215170000    3
 215180000    3
 215190000    3
 215200000    3
 215210000    3
 215220000    3
 215230000    3
 215240000    6
 215250000    3
 215260000    4
 215270000    4
 215280000    3
 215290000    3
 215300000    3
 215310000    3
 215320000    4
 215330000    2
 215340000    3
 215350000    3
 215360000    3
 215370000    3
 215380000    3
 215390000    2
 215400000    3
 215410000    3
 215420000    2
 215430000    4
 215440000    5
 215450000    4
 215460000    3
 215470000    3
 215480000    4
 215490000    4
 215500000    3
 215510000    3
 215520000    4
 215530000    3
 215540000    4
 215550000    4
 215560000    2
 215570000    2
 215580000    4
 215590000    3
 215600000    3
 215610000    5
 215620000    3
 215630000    3
 215640000    6
 215650000    3
 215660000    4
 215670000    3
 215680000    2
 215690000    2
 215700000    4
 215710000    2
 215720000    3
 215730000    3
 215740000    5
 215750000    4
 215760000    4
 215770000    4
 215780000    3
 215790000    3
 215800000    2
 215810000    3
 215820000    4
 215830000    3
 215840000    2
 215850000    3
 215860000    6
 215870000    2
 215880000    3
 215890000    3
 215900000    3
 215910000    2
 215920000    3
 215930000    2
 215940000    3
 215950000    3
 215960000    3
 215970000    4
 215980000    3
 215990000    3
 216000000    2
 216010000    3
 216020000    4
 216030000    3
 216040000    5
 216050000    3
 216060000    3
 216070000    3
 216080000    3
 216090000    3
 216100000    3
 216110000    3
 216120000    5
 216130000    4
 216140000    4
 216150000    3
 216160000    5
 216170000    3
 216180000    4
 216190000    4
 216200000    6
 216210000    4
 216220000    3
 216230000    4
 216240000    3
 216250000    2
 216260000    5
 216270000    3
 216280000    3
 216290000    3
 216300000    5
 216310000    3
 216320000    4
 216330000    2
 216340000    3
 216350000    3
 216360000    4
 216370000    3
 216380000    3
 216390000    2
 216400000    6
 216410000    3
 216420000    4
 216430000    3
 216440000    3
 216450000    3
 216460000    4
 216470000    4
 216480000    3
 216490000    3
 216500000    3
 216510000    3
 216520000    3
 216530000    3
 216540000    3
 216550000    3
 216560000    2
 216570000    3
 216580000    3
 216590000    6
 216600000    3
 216610000    2
 216620000    8
 216630000    2
 216640000    4
 216650000    3
 216660000    2
 216670000    6
 216680000    7
 216690000    4
 216700000    4
 216710000    8
 216720000    4
 216730000    3
 216740000    3
 216750000    3
 216760000    3
 216770000    4
 216780000    3
 216790000    4
 216800000    4
 216810000    8
 216820000    3
 216830000    3
 216840000    4
 216850000    5
 216860000    7
 216870000    5
 216880000    4
 216890000    6
 216900000    7
 216910000    3
 216920000    3
 216930000    3
 216940000    3
 216950000    3
 216960000    3
 216970000    4
 216980000    3
 216990000    3
 217000000    2
 217010000    4
 217020000    3
 217030000    4
 217040000    4
 217050000    3
 217060000    4
 217070000    4
 217080000    3
 217090000    2
 217100000    3
 217110000    3
 217120000    3
 217130000    3
 217140000    3
 217150000    3
 217160000    5
 217170000    3
 217180000    4
 217190000    2
 217200000    3
 217210000    4
 217220000    3
 217230000    4
 217240000    3
 217250000    4
 217260000    4
 217270000    3
 217280000    6
 217290000    3
 217300000    3
 217310000    5
 217320000    3
 217330000    5
 217340000    2
 217350000    3
 217360000    3
 217370000    5
 217380000    5
 217390000    5
 217400000    7
 217410000    2
 217420000    3
 217430000    4
 217440000    3
 217450000    3
 217460000    4
 217470000    6
 217480000    3
 217490000    2
 217500000    3
 217510000    3
 217520000    3
 217530000    3
 217540000    2
 217550000    3
 217560000    3
 217570000    2
 217580000    5
 217590000    2
 217600000    3
 217610000    3
 217620000    3
 217630000    8
 217640000    5
 217650000    8
 217660000    5
 217670000    4
 217680000    4
 217690000    3
 217700000    4
 217710000    5
 217720000    4
 217730000    3
 217740000    3
 217750000    3
 217760000    5
 217770000    4
 217780000    7
 217790000    5
 217800000    3
 217810000    3
 217820000    3
 217830000    4
 217840000    3
 217850000    8
 217860000    5
 217870000    3
 217880000    4
 217890000    4
 217900000    5
 217910000    4
 217920000    4
 217930000    5
 217940000    3
 217950000    2
 217960000    3
 217970000    3
 217980000    3
 217990000    3
 218000000    3
 218010000    3
 218020000    3
 218030000    2
 218040000    3
 218050000    3
 218060000    4
 218070000    4
 218080000    3
 218090000    4
 218100000    3
 218110000    4
 218120000    4
 218130000    3
 218140000    3
 218150000    6
 218160000    2
 218170000    6
 218180000    3
 218190000    6
 218200000    3
 218210000    4
 218220000    3
 218230000    3
 218240000    3
 218250000    3
 218260000    4
 218270000    2
 218280000    2
 218290000    3
 218300000    2
 218310000    3
 218320000    3
 218330000    3
 218340000    3
 218350000    8
 218360000    5
 218370000    3
 218380000    4
 218390000    3
 218400000    3
 218410000    5
 218420000    4
 218430000    3
 218440000    6
 218450000    5
 218460000    7
 218470000    6
 218480000    5
 218490000    3
 218500000    3
 218510000    5
 218520000   10
 218530000    4
 218540000    7
 218550000    3
 218560000    4
 218570000    3
 218580000    3
 218590000    3
 218600000    5
 218610000    2
 218620000    3
 218630000    3
 218640000    4
 218650000    3
 218660000    3
 218670000    4
 218680000    8
 218690000    5
 218700000    4
 218710000    2
 218720000    5
 218730000    3
 218740000    5
 218750000    3
 218760000    3
 218770000    3
 218780000    5
 218790000    4
 218800000    4
 218810000    7
 218820000    3
 218830000    3
 218840000    4
 218850000    3
 218860000    3
 218870000    2
 218880000    3
 218890000    3
 218900000    2
 218910000    3
 218920000    3
 218930000    3
 218940000    3
 218950000    3
 218960000    2
 218970000    5
 218980000    3
 218990000    4
 219000000    4
 219010000    3
 219020000    3
 219030000    5
 219040000    4
 219050000    4
 219060000    4
 219070000    4
 219080000    3
 219090000    3
 219100000    3
 219110000    3
 219120000    4
 219130000    9
 219140000    3
 219150000    4
 219160000    3
 219170000    3
 219180000    4
 219190000    3
 219200000    6
 219210000    4
 219220000    7
 219230000    3
 219240000    2
 219250000    3
 219260000    4
 219270000    3
 219280000    3
 219290000    4
 219300000    3
 219310000    3
 219320000    3
 219330000    2
 219340000    5
 219350000    4
 219360000    3
 219370000    4
 219380000    3
 219390000    4
 219400000    4
 219410000    3
 219420000    5
 219430000    3
 219440000    2
 219450000    3
 219460000    3
 219470000    4
 219480000    3
 219490000    3
 219500000    3
 219510000    4
 219520000    3
 219530000    3
 219540000    3
 219550000    3
 219560000    3
 219570000    3
 219580000    3
 219590000    2
 219600000    3
 219610000    3
 219620000    2
 219630000    4
 219640000    3
 219650000    3
 219660000    3
 219670000    2
 219680000    3
 219690000    2
 219700000    4
 219710000    5
 219720000    3
 219730000    3
 219740000    3
 219750000    4
 219760000    3
 219770000    2
 219780000    4
 219790000    3
 219800000    2
 219810000    2
 219820000    3
 219830000    5
 219840000    4
 219850000    5
 219860000    2
 219870000    3
 219880000    3
 219890000    3
 219900000    4
 219910000    3
 219920000    3
 219930000    4
 219940000    3
 219950000    4
 219960000    3
 219970000    6
 219980000    7
 219990000    3
 220000000    4
 220010000    5
 220020000    8
 220030000   12
 220040000    3
 220050000    3
 220060000    4
 220070000    6
 220080000    3
 220090000    7
 220100000   11
 220110000    5
 220120000    3
 220130000    5
 220140000    9
 220150000    6
 220160000    5
 220170000    6
 220180000    3
 220190000    3
 220200000    3
 220210000    3
 220220000    3
 220230000    3
 220240000    3
 220250000    4
 220260000    5
 220270000    2
 220280000    2
 220290000    3
 220300000    2
 220310000    3
 220320000    5
 220330000    3
 220340000    3
 220350000    3
 220360000    4
 220370000    3
 220380000    4
 220390000    3
 220400000    2
 220410000    3
 220420000    5
 220430000    2
 220440000    3
 220450000    3
 220460000    7
 220470000    5
 220480000    3
 220490000    2
 220500000    3
 220510000    2
 220520000    3
 220530000    4
 220540000    3
 220550000    3
 220560000    5
 220570000    2
 220580000    3
 220590000    3
 220600000    3
 220610000    3
 220620000    3
 220630000    3
 220640000    3
 220650000    4
 220660000    4
 220670000    5
 220680000    5
 220690000    4
 220700000    3
 220710000    6
 220720000    5
 220730000    2
 220740000   10
 220750000    3
 220760000    4
 220770000    4
 220780000    5
 220790000    4
 220800000    2
 220810000    3
 220820000    5
 220830000   11
 220840000    2
 220850000    4
 220860000    3
 220870000    4
 220880000    3
 220890000    3
 220900000    4
 220910000    2
 220920000    3
 220930000    3
 220940000    2
 220950000    3
 220960000    3
 220970000    3
 220980000    2
 220990000    3
 221000000    5
 221010000    3
 221020000    3
 221030000    3
 221040000    2
 221050000    2
 221060000    3
 221070000    3
 221080000    3
 221090000    4
 221100000    6
 221110000    4
 221120000    2
 221130000    3
 221140000    4
 221150000    2
 221160000    4
 221170000    3
 221180000    2
 221190000    3
 221200000    4
 221210000    3
 221220000    3
 221230000    4
 221240000    5
 221250000    3
 221260000    3
 221270000    5
 221280000    5
 221290000    4
 221300000    2
 221310000    5
 221320000    2
 221330000    4
 221340000    3
 221350000    5
 221360000    6
 221370000    3
 221380000    3
 221390000    5
 221400000    5
 221410000    3
 221420000    3
 221430000    7
 221440000    3
 221450000    7
 221460000    9
 221470000    3
 221480000    3
 221490000    3
 221500000    3
 221510000    3
 221520000    3
 221530000    3
 221540000    3
 221550000    3
 221560000    3
 221570000    3
 221580000    3
 221590000    4
 221600000    3
 221610000    9
 221620000    3
 221630000    4
 221640000    6
 221650000    6
 221660000    3
 221670000    3
 221680000    3
 221690000    3
 221700000    3
 221710000    2
 221720000    2
 221730000    3
 221740000    3
 221750000    4
 221760000    3
 221770000    5
 221780000    4
 221790000    3
 221800000    2
 221810000    3
 221820000    5
 221830000    3
 221840000    5
 221850000    4
 221860000    4
 221870000    4
 221880000    3
 221890000    2
 221900000    3
 221910000    3
 221920000    4
 221930000    5
 221940000    3
 221950000    3
 221960000    5
 221970000    5
 221980000    4
 221990000    4
 222000000    3
 222010000    4
 222020000    3
 222030000    4
 222040000    3
 222050000    3
 222060000    2
 222070000    2
 222080000    4
 222090000    5
 222100000    5
 222110000    3
 222120000    8
 222130000    3
 222140000    4
 222150000    5
 222160000    3
 222170000    3
 222180000    3
 222190000    3
 222200000    2
 222210000    5
 222220000    4
 222230000    3
 222240000    3
 222250000    3
 222260000    5
 222270000    3
 222280000    3
 222290000    4
 222300000    2
 222310000    3
 222320000    6
 222330000    4
 222340000    3
 222350000    4
 222360000    4
 222370000    3
 222380000    5
 222390000    2
 222400000    7
 222410000    7
 222420000    3
 222430000    5
 222440000    3
 222450000    3
 222460000    2
 222470000    3
 222480000    6
 222490000    5
 222500000    5
 222510000    4
 222520000    3
 222530000    3
 222540000    3
 222550000    3
 222560000    5
 222570000    3
 222580000    3
 222590000    4
 222600000    3
 222610000    4
 222620000    4
 222630000    3
 222640000    3
 222650000    3
 222660000    2
 222670000    3
 222680000    3
 222690000    4
 222700000    5
 222710000    6
 222720000    9
 222730000    4
 222740000    2
 222750000    4
 222760000    3
 222770000    3
 222780000    2
 222790000    3
 222800000    4
 222810000    4
 222820000    3
 222830000    3
 222840000    3
 222850000    6
 222860000    3
 222870000   10
 222880000    4
 222890000    7
 222900000    3
 222910000    4
 222920000    4
 222930000    3
 222940000    3
 222950000    3
 222960000    5
 222970000    3
 222980000    3
 222990000    3
 223000000    2
 223010000    2
 223020000    4
 223030000    4
 223040000    3
 223050000    7
 223060000    4
 223070000    5
 223080000    3
 223090000    5
 223100000    3
 223110000    3
 223120000    4
 223130000    3
 223140000    5
 223150000    3
 223160000    5
 223170000    4
 223180000    3
 223190000    3
 223200000    3
 223210000    3
 223220000    4
 223230000    3
 223240000    2
 223250000    3
 223260000    3
 223270000    5
 223280000    3
 223290000    6
 223300000    3
 223310000    6
 223320000    3
 223330000    3
 223340000    4
 223350000    3
 223360000    5
 223370000    5
 223380000    5
 223390000    2
 223400000    4
 223410000    6
 223420000    5
 223430000    5
 223440000    3
 223450000    4
 223460000    4
 223470000    4
 223480000    7
 223490000    4
 223500000    3
 223510000   12
 223520000    5
 223530000    4
 223540000    3
 223550000    4
 223560000    4
 223570000    3
 223580000    4
 223590000    2
 223600000    3
 223610000    4
 223620000    7
 223630000    5
 223640000    5
 223650000    3
 223660000    3
 223670000    3
 223680000    3
 223690000    3
 223700000    6
 223710000    3
 223720000    2
 223730000    3
 223740000    3
 223750000    5
 223760000    5
 223770000    9
 223780000    5
 223790000    6
 223800000    3
 223810000    5
 223820000    4
 223830000    3
 223840000    3
 223850000    3
 223860000    3
 223870000    5
 223880000    3
 223890000    5
 223900000    7
 223910000    8
 223920000    2
 223930000    5
 223940000   12
 223950000    3
 223960000    4
 223970000    9
 223980000    2
 223990000    4
 224000000    4
 224010000    3
 224020000    3
 224030000    2
 224040000    3
 224050000    4
 224060000    3
 224070000    3
 224080000    3
 224090000    5
 224100000    4
 224110000    4
 224120000    4
 224130000    3
 224140000    2
 224150000    2
 224160000    6
 224170000    5
 224180000    4
 224190000    2
 224200000    3
 224210000    3
 224220000    4
 224230000    8
 224240000    4
 224250000    4
 224260000    4
 224270000    4
 224280000    5
 224290000    6
 224300000    3
 224310000    3
 224320000    2
 224330000    4
 224340000    5
 224350000    4
 224360000    4
 224370000    4
 224380000    3
 224390000    2
 224400000    2
 224410000    3
 224420000    3
 224430000    2
 224440000    3
 224450000    5
 224460000    6
 224470000    6
 224480000    4
 224490000    4
 224500000    5
 224510000    3
 224520000    2
 224530000    4
 224540000    4
 224550000    8
 224560000    3
 224570000    3
 224580000    5
 224590000    4
 224600000    3
 224610000    7
 224620000    4
 224630000    3
 224640000    4
 224650000    3
 224660000    4
 224670000    3
 224680000    4
 224690000    3
 224700000    3
 224710000    3
 224720000    3
 224730000    4
 224740000    3
 224750000    3
 224760000    3
 224770000    2
 224780000    4
 224790000    3
 224800000    4
 224810000    3
 224820000    4
 224830000    3
 224840000    3
 224850000    3
 224860000    3
 224870000    4
 224880000    9
 224890000    3
 224900000    4
 224910000    7
 224920000    5
 224930000    3
 224940000    4
 224950000    3
 224960000    4
 224970000    3
 224980000    3
 224990000    4
 225000000    5
 225010000    3
 225020000    3
 225030000    3
 225040000    3
 225050000    3
 225060000    5
 225070000    3
 225080000    5
 225090000    4
 225100000    4
 225110000    3
 225120000    3
 225130000    4
 225140000    3
 225150000    3
 225160000    4
 225170000    4
 225180000    4
 225190000    5
 225200000    5
 225210000    5
 225220000    3
 225230000    5
 225240000    4
 225250000    3
 225260000    2
 225270000    5
 225280000    4
 225290000    5
 225300000    3
 225310000    4
 225320000    4
 225330000    3
 225340000    4
 225350000   10
 225360000    4
 225370000    3
 225380000    4
 225390000    5
 225400000    6
 225410000    3
 225420000    5
 225430000    5
 225440000    3
 225450000    3
 225460000    5
 225470000    4
 225480000    7
 225490000    3
 225500000    4
 225510000    3
 225520000    4
 225530000    4
 225540000    8
 225550000    9
 225560000   10
 225570000    6
 225580000    5
 225590000    5
 225600000    3
 225610000    5
 225620000    3
 225630000    3
 225640000    3
 225650000    5
 225660000    3
 225670000    4
 225680000    3
 225690000    3
 225700000    4
 225710000    3
 225720000    4
 225730000    2
 225740000    2
 225750000    2
 225760000    3
 225770000    3
 225780000    3
 225790000    3
 225800000    4
 225810000    6
 225820000    3
 225830000    3
 225840000    6
 225850000    4
 225860000    3
 225870000    5
 225880000    3
 225890000    3
 225900000    8
 225910000    2
 225920000    3
 225930000    3
 225940000    4
 225950000   11
 225960000    3
 225970000    3
 225980000    7
 225990000    6
 226000000    3
 226010000    3
 226020000    2
 226030000    3
 226040000    4
 226050000    3
 226060000    2
 226070000    2
 226080000    3
 226090000    3
 226100000    3
 226110000    3
 226120000   10
 226130000    3
 226140000    5
 226150000    3
 226160000    2
 226170000    3
 226180000    3
 226190000    4
 226200000    9
 226210000    4
 226220000    5
 226230000    7
 226240000    3
 226250000    3
 226260000    2
 226270000    5
 226280000    5
 226290000    3
 226300000    3
 226310000    2
 226320000    3
 226330000    3
 226340000    2
 226350000    5
 226360000    3
 226370000    3
 226380000    6
 226390000    4
 226400000    6
 226410000    4
 226420000    4
 226430000    3
 226440000    4
 226450000    2
 226460000    7
 226470000    6
 226480000    3
 226490000    6
 226500000    4
 226510000    2
 226520000    2
 226530000    3
 226540000    3
 226550000    5
 226560000    5
 226570000    4
 226580000    3
 226590000    3
 226600000    4
 226610000    3
 226620000    3
 226630000    3
 226640000    3
 226650000    4
 226660000    6
 226670000    2
 226680000    3
 226690000    8
 226700000    4
 226710000    4
 226720000    3
 226730000    2
 226740000    3
 226750000    3
 226760000    4
 226770000    2
 226780000    3
 226790000    3
 226800000    4
 226810000    4
 226820000    3
 226830000    4
 226840000    2
 226850000    4
 226860000    3
 226870000    4
 226880000    3
 226890000    2
 226900000    4
 226910000    3
 226920000    4
 226930000    3
 226940000    3
 226950000    3
 226960000    3
 226970000    3
 226980000    2
 226990000    4
 227000000    7
 227010000    3
 227020000    4
 227030000    3
 227040000    3
 227050000    3
 227060000    5
 227070000    3
 227080000    4
 227090000    4
 227100000    5
 227110000    7
 227120000    4
 227130000    3
 227140000    3
 227150000    3
 227160000    3
 227170000    3
 227180000    5
 227190000    6
 227200000    8
 227210000    3
 227220000    3
 227230000    3
 227240000    9
 227250000   13
 227260000    7
 227270000    3
 227280000    3
 227290000    3
 227300000    3
 227310000    8
 227320000    4
 227330000    3
 227340000    4
 227350000    7
 227360000    4
 227370000    4
 227380000    3
 227390000    3
 227400000    3
 227410000    4
 227420000    3
 227430000    7
 227440000    4
 227450000    3
 227460000    3
 227470000    3
 227480000    3
 227490000    4
 227500000    8
 227510000    3
 227520000    4
 227530000    2
 227540000    4
 227550000    3
 227560000    6
 227570000    6
 227580000    4
 227590000    3
 227600000    4
 227610000    5
 227620000    5
 227630000    4
 227640000    3
 227650000    2
 227660000    3
 227670000    7
 227680000    3
 227690000    3
 227700000    3
 227710000    2
 227720000    2
 227730000    2
 227740000    3
 227750000    5
 227760000    3
 227770000    3
 227780000    5
 227790000    2
 227800000    2
 227810000    4
 227820000    4
 227830000    3
 227840000    4
 227850000    4
 227860000    2
 227870000    3
 227880000    2
 227890000    5
 227900000    5
 227910000    3
 227920000    3
 227930000    4
 227940000    4
 227950000    4
 227960000    3
 227970000    4
 227980000    2
 227990000    5
 228000000    3
 228010000    3
 228020000    3
 228030000    3
 228040000    6
 228050000    3
 228060000    5
 228070000    4
 228080000    2
 228090000    3
 228100000    3
 228110000    5
 228120000    5
 228130000    2
 228140000    3
 228150000    3
 228160000    4
 228170000    2
 228180000    6
 228190000    3
 228200000    3
 228210000    3
 228220000    4
 228230000    3
 228240000    7
 228250000    4
 228260000    4
 228270000    2
 228280000   10
 228290000    3
 228300000    4
 228310000    3
 228320000    2
 228330000    2
 228340000    2
 228350000    2
 228360000    2
 228370000    4
 228380000    4
 228390000    4
 228400000    3
 228410000    3
 228420000    3
 228430000    3
 228440000    5
 228450000    3
 228460000    4
 228470000    2
 228480000    2
 228490000    3
 228500000    5
 228510000    7
 228520000    6
 228530000    3
 228540000    2
 228550000    3
 228560000    3
 228570000    3
 228580000    2
 228590000    3
 228600000    3
 228610000    2
 228620000    5
 228630000    3
 228640000    3
 228650000    3
 228660000    4
 228670000    4
 228680000    3
 228690000    3
 228700000    3
 228710000    3
 228720000    3
 228730000    3
 228740000    2
 228750000    3
 228760000    3
 228770000    3
 228780000    4
 228790000    3
 228800000    4
 228810000    3
 228820000    3
 228830000    5
 228840000    4
 228850000    4
 228860000    3
 228870000    4
 228880000    4
 228890000    2
 228900000    3
 228910000    3
 228920000    3
 228930000    5
 228940000    3
 228950000    3
 228960000    3
 228970000    2
 228980000    3
 228990000    6
 229000000    7
 229010000    5
 229020000    4
 229030000    3
 229040000    3
 229050000    3
 229060000    3
 229070000    3
 229080000    3
 229090000    3
 229100000    4
 229110000    4
 229120000    2
 229130000    3
 229140000    2
 229150000    3
 229160000    3
 229170000    3
 229180000    3
 229190000    7
 229200000    3
 229210000    3
 229220000    5
 229230000    5
 229240000    3
 229250000    3
 229260000    3
 229270000    4
 229280000    2
 229290000    2
 229300000    3
 229310000    3
 229320000    2
 229330000    3
 229340000    5
 229350000    3
 229360000    2
 229370000    3
 229380000    4
 229390000    3
 229400000    3
 229410000    4
 229420000    4
 229430000    4
 229440000    4
 229450000    4
 229460000    7
 229470000    3
 229480000    4
 229490000    6
 229500000    3
 229510000    6
 229520000    3
 229530000    5
 229540000    4
 229550000    5
 229560000    3
 229570000    3
 229580000    2
 229590000    3
 229600000    3
 229610000    4
 229620000    4
 229630000    3
 229640000    7
 229650000    3
 229660000    8
 229670000    3
 229680000    4
 229690000    3
 229700000    5
 229710000    3
 229720000    3
 229730000    5
 229740000    4
 229750000    3
 229760000    8
 229770000    4
 229780000    3
 229790000    5
 229800000    3
 229810000    4
 229820000    3
 229830000    3
 229840000    4
 229850000    3
 229860000    3
 229870000    3
 229880000    3
 229890000    2
 229900000    3
 229910000    2
 229920000    3
 229930000    5
 229940000    4
 229950000    3
 229960000    5
 229970000    6
 229980000    3
 229990000    4
 230000000    4
 230010000    3
 230020000    3
 230030000    3
 230040000    3
 230050000    3
 230060000    3
 230070000    5
 230080000    3
 230090000    3
 230100000    3
 230110000    3
 230120000    2
 230130000    3
 230140000    3
 230150000    3
 230160000    3
 230170000    7
 230180000    2
 230190000    3
 230200000    3
 230210000    2
 230220000    2
 230230000    5
 230240000    3
 230250000    2
 230260000    4
 230270000    4
 230280000    3
 230290000    2
 230300000    3
 230310000    3
 230320000    4
 230330000    3
 230340000    3
 230350000    3
 230360000    4
 230370000   10
 230380000    4
 230390000    3
 230400000    3
 230410000    3
 230420000    3
 230430000    5
 230440000    5
 230450000    3
 230460000    4
 230470000    4
 230480000    5
 230490000    2
 230500000    3
 230510000    6
 230520000    4
 230530000    2
 230540000    3
 230550000    3
 230560000    8
 230570000    5
 230580000    3
 230590000    3
 230600000    4
 230610000    3
 230620000    3
 230630000    3
 230640000    9
 230650000    3
 230660000    2
 230670000    3
 230680000    6
 230690000    6
 230700000    4
 230710000    3
 230720000    2
 230730000    5
 230740000    3
 230750000    4
 230760000    9
 230770000    7
 230780000    9
 230790000   11
 230800000   12
 230810000    6
 230820000    3
 230830000    3
 230840000    6
 230850000    4
 230860000    8
 230870000    4
 230880000    5
 230890000    6
 230900000    4
 230910000    4
 230920000    4
 230930000   12
 230940000    4
 230950000    6
 230960000    4
 230970000    4
 230980000    6
 230990000    3
 231000000    4
 231010000    4
 231020000   10
 231030000   16
 231040000   24
 231050000   24
 231060000   19
 231070000    3
 231080000    2
 231090000    6
 231100000    3
 231110000    3
 231120000    3
 231130000    4
 231140000   11
 231150000   17
 231160000    9
 231170000    3
 231180000    4
 231190000    3
 231200000    5
 231210000    4
 231220000    7
 231230000    4
 231240000    4
 231250000   10
 231260000   13
 231270000   21
 231280000    3
 231290000    4
 231300000    9
 231310000    9
 231320000   13
 231330000   12
 231340000   23
 231350000   25
 231360000   14
 231370000   10
 231380000   13
 231390000   14
 231400000   16
 231410000   19
 231420000   13
 231430000   11
 231440000   11
 231450000    9
 231460000   12
 231470000   12
 231480000    4
 231490000   13
 231500000   14
 231510000    5
 231520000    9
 231530000   11
 231540000    3
 231550000    4
 231560000    4
 231570000    5
 231580000    4
 231590000    4
 231600000    4
 231610000    6
 231620000    5
 231630000    4
 231640000    8
 231650000    4
 231660000    7
 231670000    5
 231680000    3
 231690000    7
 231700000    3
 231710000    3
 231720000    4
 231730000   10
 231740000    3
 231750000    3
 231760000    5
 231770000    9
 231780000    4
 231790000    7
 231800000   11
 231810000   15
 231820000   15
 231830000   25
 231840000   14
 231850000    4
 231860000    5
 231870000    3
 231880000    3
 231890000    3
 231900000    3
 231910000    9
 231920000    4
 231930000    4
 231940000    7
 231950000    4
 231960000    4
 231970000    3
 231980000    4
 231990000    2
 232000000    3
 232010000    4
 232020000    3
 232030000    3
 232040000    5
 232050000    4
 232060000    6
 232070000    4
 232080000    5
 232090000    4
 232100000    3
 232110000    7
 232120000    7
 232130000    3
 232140000    6
 232150000    4
 232160000    6
 232170000    3
 232180000    6
 232190000    5
 232200000    3
 232210000    4
 232220000    3
 232230000    4
 232240000    3
 232250000    3
 232260000    3
 232270000    5
 232280000    4
 232290000    3
 232300000    3
 232310000    7
 232320000   10
 232330000   14
 232340000   12
 232350000   12
 232360000    3
 232370000   15
 232380000   13
 232390000    9
 232400000    8
 232410000    9
 232420000    8
 232430000    8
 232440000    4
 232450000    3
 232460000    5
 232470000   10
 232480000   11
 232490000    6
 232500000   10
 232510000    6
 232520000    3
 232530000    4
 232540000    5
 232550000    3
 232560000    3
 232570000    3
 232580000    5
 232590000    6
 232600000    3
 232610000    5
 232620000    2
 232630000    3
 232640000    3
 232650000    9
 232660000    3
 232670000    3
 232680000    3
 232690000    6
 232700000    6
 232710000    4
 232720000   14
 232730000   12
 232740000   12
 232750000   12
 232760000    5
 232770000    5
 232780000   12
 232790000   13
 232800000    4
 232810000    3
 232820000    4
 232830000   12
 232840000   15
 232850000   19
 232860000   23
 232870000   12
 232880000   12
 232890000    6
 232900000    3
 232910000    3
 232920000    9
 232930000    3
 232940000    4
 232950000    4
 232960000    5
 232970000    4
 232980000    4
 232990000    3
 233000000    3
 233010000    3
 233020000    6
 233030000    8
 233040000    3
 233050000    7
 233060000    8
 233070000    4
 233080000    3
 233090000    3
 233100000    6
 233110000    3
 233120000    7
 233130000    3
 233140000    2
 233150000    3
 233160000    3
 233170000    3
 233180000   13
 233190000   10
 233200000   15
 233210000   12
 233220000   11
 233230000   12
 233240000   13
 233250000    9
 233260000    8
 233270000    7
 233280000    8
 233290000   16
 233300000    6
 233310000    6
 233320000    7
 233330000    6
 233340000   12
 233350000    8
 233360000    7
 233370000   12
 233380000   11
 233390000    3
 233400000   12
 233410000    5
 233420000    7
 233430000   10
 233440000   10
 233450000   14
 233460000    9
 233470000   11
 233480000   13
 233490000    8
 233500000   11
 233510000    9
 233520000    5
 233530000   12
 233540000   14
 233550000   17
 233560000   12
 233570000    5
 233580000    5
 233590000   11
 233600000    8
 233610000    9
 233620000    7
 233630000    9
 233640000   14
 233650000   10
 233660000   12
 233670000    9
 233680000   11
 233690000   13
 233700000   15
 233710000   15
 233720000   13
 233730000    5
 233740000    3
 233750000    4
 233760000   12
 233770000    6
 233780000   10
 233790000    5
 233800000    5
 233810000    4
 233820000    6
 233830000    8
 233840000   11
 233850000    4
 233860000    3
 233870000    3
 233880000    3
 233890000    4
 233900000    5
 233910000    7
 233920000    3
 233930000    4
 233940000    3
 233950000    4
 233960000   10
 233970000   10
 233980000    7
 233990000    4
 234000000    3
 234010000    5
 234020000    3
 234030000   11
 234040000    5
 234050000    8
 234060000   11
 234070000    3
 234080000    4
 234090000    5
 234100000    3
 234110000    3
 234120000    4
 234130000    4
 234140000    5
 234150000    5
 234160000    5
 234170000    7
 234180000    4
 234190000    4
 234200000    3
 234210000    5
 234220000    3
 234230000    4
 234240000    5
 234250000   14
 234260000   25
 234270000   35
 234280000   29
 234290000   33
 234300000   37
 234310000   30
 234320000   34
 234330000   31
 234340000   30
 234350000   30
 234360000   29
 234370000   28
 234380000   31
 234390000   24
 234400000   22
 234410000   23
 234420000   24
 234430000   33
 234440000   25
 234450000   24
 234460000   24
 234470000   24
 234480000   23
 234490000   31
 234500000   29
 234510000   29
 234520000   29
 234530000   31
 234540000   27
 234550000   24
 234560000   24
 234570000   23
 234580000   24
 234590000   27
 234600000   27
 234610000   27
 234620000   25
 234630000   28
 234640000   26
 234650000   29
 234660000   34
 234670000   31
 234680000   25
 234690000   24
 234700000   28
 234710000   27
 234720000   27
 234730000   33
 234740000   32
 234750000   32
 234760000   38
 234770000   34
 234780000   30
 234790000   31
 234800000   30
 234810000   28
 234820000   25
 234830000   27
 234840000   22
 234850000   27
 234860000   26
 234870000   25
 234880000   23
 234890000   22
 234900000   22
 234910000   26
 234920000   23
 234930000   22
 234940000   22
 234950000   22
 234960000   32
 234970000   31
 234980000   30
 234990000   24
 235000000   30
 235010000   31
 235020000   31
 235030000   29
 235040000   24
 235050000   25
 235060000   24
 235070000   23
 235080000   25
 235090000   31
 235100000   27
 235110000   27
 235120000   24
 235130000   25
 235140000   24
 235150000   22
 235160000   30
 235170000   25
 235180000   33
 235190000   24
 235200000   29
 235210000   32
 235220000   33
 235230000   22
 235240000   24
 235250000   24
 235260000   23
 235270000   27
 235280000   24
 235290000   25
 235300000   27
 235310000   32
 235320000   27
 235330000   23
 235340000   25
 235350000   22
 235360000   25
 235370000   24
 235380000   28
 235390000   33
 235400000   24
 235410000   28
 235420000   24
 235430000   27
 235440000   25
 235450000   32
 235460000   31
 235470000   36
 235480000   42
 235490000   32
 235500000   25
 235510000   24
 235520000   24
 235530000   23
 235540000   24
 235550000   30
 235560000   36
 235570000   31
 235580000   23
 235590000   27
 235600000   24
 235610000   23
 235620000   22
 235630000   23
 235640000   24
 235650000   25
 235660000   30
 235670000   29
 235680000   26
 235690000   22
 235700000   30
 235710000   25
 235720000   22
 235730000   27
 235740000   29
 235750000   24
 235760000   24
 235770000   21
 235780000   25
 235790000   27
 235800000   24
 235810000   25
 235820000   27
 235830000   35
 235840000   30
 235850000   35
 235860000   31
 235870000   33
 235880000   29
 235890000   30
 235900000   29
 235910000   28
 235920000   25
 235930000   21
 235940000   23
 235950000   22
 235960000   24
 235970000   24
 235980000   23
 235990000   25
 236000000   24
 236010000   24
 236020000   26
 236030000   25
 236040000   24
 236050000   24
 236060000   27
 236070000   27
 236080000   25
 236090000   20
 236100000   24
 236110000   24
 236120000   24
 236130000   28
 236140000   24
 236150000   27
 236160000   25
 236170000   24
 236180000   24
 236190000   24
 236200000   24
 236210000   26
 236220000   24
 236230000   33
 236240000   26
 236250000   25
 236260000   25
 236270000   30
 236280000   24
 236290000   25
 236300000   25
 236310000   24
 236320000   24
 236330000   24
 236340000   27
 236350000   24
 236360000   25
 236370000   24
 236380000   22
 236390000   22
 236400000   27
 236410000   29
 236420000   28
 236430000   27
 236440000   23
 236450000   23
 236460000   25
 236470000   33
 236480000   29
 236490000   30
 236500000   36
 236510000   31
 236520000   28
 236530000   26
 236540000   25
 236550000   25
 236560000   28
 236570000   29
 236580000   24
 236590000   24
 236600000   27
 236610000   26
 236620000   26
 236630000   25
 236640000   27
 236650000   26
 236660000   26
 236670000   26
 236680000   27
 236690000   25
 236700000   25
 236710000   28
 236720000   33
 236730000   31
 236740000   30
 236750000   23
 236760000   27
 236770000   30
 236780000   36
 236790000   32
 236800000   34
 236810000   34
 236820000   39
 236830000   45
 236840000   42
 236850000   36
 236860000   33
 236870000   30
 236880000   32
 236890000   36
 236900000   32
 236910000   29
 236920000   24
 236930000   24
 236940000   25
 236950000   27
 236960000   24
 236970000   22
 236980000   24
 236990000   24
 237000000   22
 237010000   24
 237020000   24
 237030000   29
 237040000   24
 237050000   21
 237060000   19
 237070000   17
 237080000    8
 237090000    4
 237100000    4
 237110000    4
 237120000   10
 237130000    3
 237140000    4
 237150000    5
 237160000    7
 237170000    3
 237180000    5
 237190000    6
 237200000    3
 237210000   10
 237220000   19
 237230000   14
 237240000    6
 237250000    7
 237260000    7
 237270000    4
 237280000    3
 237290000    6
 237300000    3
 237310000    5
 237320000    8
 237330000   13
 237340000    9
 237350000    4
 237360000    3
 237370000    5
 237380000   11
 237390000    9
 237400000    7
 237410000    3
 237420000    3
 237430000    6
 237440000   14
 237450000   14
 237460000   13
 237470000   25
 237480000   17
 237490000   20
 237500000    5
 237510000    3
 237520000    4
 237530000    7
 237540000   12
 237550000   14
 237560000   19
 237570000   10
 237580000   16
 237590000    5
 237600000   10
 237610000    3
 237620000   10
 237630000   12
 237640000    6
 237650000   12
 237660000    5
 237670000    2
 237680000    3
 237690000    3
 237700000   12
 237710000   23
 237720000   19
 237730000   16
 237740000   25
 237750000   21
 237760000   18
 237770000   11
 237780000   18
 237790000   24
 237800000    5
 237810000    3
 237820000    7
 237830000    3
 237840000    3
 237850000    3
 237860000   12
 237870000    8
 237880000   23
 237890000   13
 237900000   13
 237910000    5
 237920000    5
 237930000    5
 237940000   11
 237950000    3
 237960000    4
 237970000    9
 237980000    7
 237990000   14
 238000000   15
 238010000   10
 238020000    6
 238030000    7
 238040000    7
 238050000    2
 238060000    9
 238070000    2
 238080000    2
 238090000    3
 238100000    9
 238110000    3
 238120000    8
 238130000    7
 238140000   10
 238150000   15
 238160000   12
 238170000    7
 238180000   10
 238190000   11
 238200000    3
 238210000    4
 238220000    3
 238230000   14
 238240000    5
 238250000    9
 238260000   17
 238270000    7
 238280000    7
 238290000    5
 238300000    8
 238310000    8
 238320000   18
 238330000   12
 238340000    4
 238350000   13
 238360000   12
 238370000    5
 238380000    6
 238390000    5
 238400000    7
 238410000    8
 238420000    3
 238430000    2
 238440000    5
 238450000    7
 238460000    4
 238470000   10
 238480000    6
 238490000   10
 238500000    9
 238510000    7
 238520000    3
 238530000    7
 238540000   11
 238550000    4
 238560000    4
 238570000   10
 238580000    7
 238590000    9
 238600000    6
 238610000    4
 238620000    9
 238630000    4
 238640000    5
 238650000    3
 238660000    4
 238670000    3
 238680000   11
 238690000   13
 238700000    2
 238710000    6
 238720000    4
 238730000    4
 238740000    5
 238750000    4
 238760000    7
 238770000   10
 238780000    5
 238790000   15
 238800000    4
 238810000    5
 238820000    3
 238830000    5
 238840000    5
 238850000    6
 238860000    5
 238870000    4
 238880000    3
 238890000    5
 238900000    4
 238910000   15
 238920000   16
 238930000   17
 238940000   21
 238950000   11
 238960000   16
 238970000   12
 238980000    3
 238990000   17
 239000000   32
 239010000   28
 239020000   29
 239030000   25
 239040000   29
 239050000   25
 239060000   17
 239070000   14
 239080000    4
 239090000    7
 239100000    3
 239110000    5
 239120000    5
 239130000   13
 239140000   11
 239150000   10
 239160000   18
 239170000   17
 239180000   19
 239190000   11
 239200000   14
 239210000   14
 239220000   10
 239230000   13
 239240000   10
 239250000   10
 239260000   13
 239270000   13
 239280000   19
 239290000   22
 239300000    7
 239310000    4
 239320000    3
 239330000    3
 239340000   10
 239350000    7
 239360000   14
 239370000    5
 239380000   12
 239390000    8
 239400000   15
 239410000   13
 239420000   11
 239430000   14
 239440000    9
 239450000    9
 239460000   12
 239470000    6
 239480000   13
 239490000    9
 239500000    4
 239510000    8
 239520000    5
 239530000    6
 239540000   10
 239550000    6
 239560000    5
 239570000    8
 239580000    3
 239590000    4
 239600000    5
 239610000    9
 239620000    6
 239630000    3
 239640000    3
 239650000    3
 239660000    4
 239670000    2
 239680000    5
 239690000    8
 239700000    6
 239710000    6
 239720000    3
 239730000    3
 239740000    5
 239750000    4
 239760000    3
 239770000    5
 239780000    7
 239790000    9
 239800000    4
 239810000    3
 239820000    3
 239830000    3
 239840000   12
 239850000    7
 239860000    6
 239870000   12
 239880000    8
 239890000   12
 239900000    3
 239910000    5
 239920000    6
 239930000   11
 239940000    9
 239950000   10
 239960000   13
 239970000   13
 239980000    3
 239990000   12
 240000000    6
 240010000    4
 240020000   18
 240030000    9
 240040000    4
 240050000    4
 240060000    3
 240070000    3
 240080000    2
 240090000    3
 240100000    2
 240110000    3
 240120000    4
 240130000    2
 240140000    6
 240150000    2
 240160000    6
 240170000    5
 240180000    6
 240190000    2
 240200000    3
 240210000    5
 240220000    6
 240230000    5
 240240000    4
 240250000    5
 240260000    4
 240270000    3
 240280000    4
 240290000    8
 240300000    4
 240310000    3
 240320000    6
 240330000    5
 240340000    3
 240350000    5
 240360000    8
 240370000   11
 240380000    3
 240390000    5
 240400000    5
 240410000    4
 240420000    8
 240430000    3
 240440000    7
 240450000   13
 240460000    3
 240470000   12
 240480000   12
 240490000    3
 240500000    5
 240510000    3
 240520000    5
 240530000    4
 240540000    5
 240550000    7
 240560000    4
 240570000    3
 240580000    3
 240590000    4
 240600000    6
 240610000    3
 240620000    3
 240630000    4
 240640000    5
 240650000    3
 240660000    6
 240670000    4
 240680000   12
 240690000    5
 240700000    4
 240710000    2
 240720000    4
 240730000   10
 240740000    3
 240750000    4
 240760000    3
 240770000    3
 240780000    5
 240790000   12
 240800000    4
 240810000    4
 240820000    6
 240830000    6
 240840000    4
 240850000   14
 240860000   12
 240870000    3
 240880000    3
 240890000    5
 240900000    3
 240910000    3
 240920000   12
 240930000    3
 240940000    3
 240950000    7
 240960000    4
 240970000   12
 240980000    5
 240990000    3
 241000000    4
 241010000    3
 241020000    3
 241030000    6
 241040000   11
 241050000    3
 241060000    6
 241070000    3
 241080000   19
 241090000    3
 241100000    5
 241110000    6
 241120000    6
 241130000    3
 241140000    3
 241150000    6
 241160000    3
 241170000    4
 241180000    3
 241190000    3
 241200000    4
 241210000    3
 241220000    6
 241230000    6
 241240000    3
 241250000    6
 241260000    5
 241270000    3
 241280000    3
 241290000    3
 241300000    5
 241310000    6
 241320000    3
 241330000    4
 241340000    4
 241350000    8
 241360000   12
 241370000    4
 241380000    3
 241390000    3
 241400000    5
 241410000    9
 241420000    3
 241430000    3
 241440000    7
 241450000    3
 241460000    9
 241470000    3
 241480000    7
 241490000   20
 241500000    3
 241510000    6
 241520000    4
 241530000    6
 241540000    4
 241550000    5
 241560000    3
 241570000    2
 241580000    5
 241590000    7
 241600000    7
 241610000    5
 241620000    4
 241630000    3
 241640000    3
 241650000    3
 241660000    2
 241670000    5
 241680000   11
 241690000    7
 241700000    3
 241710000    3
 241720000    7
 241730000    4
 241740000    8
 241750000    4
 241760000    3
 241770000    3
 241780000    3
 241790000    4
 241800000    2
 241810000    6
 241820000    9
 241830000    3
 241840000    3
 241850000    3
 241860000    6
 241870000   10
 241880000    5
 241890000    3
 241900000    6
 241910000    4
 241920000    5
 241930000    4
 241940000    4
 241950000    3
 241960000    7
 241970000    2
 241980000   14
 241990000   21
 242000000    7
 242010000    8
 242020000    6
 242030000    3
 242040000    8
 242050000    3
 242060000    2
 242070000    5
 242080000    6
 242090000    3
 242100000    3
 242110000    3
 242120000    6
 242130000   10
 242140000    9
 242150000    4
 242160000    4
 242170000    3
 242180000    2
 242190000    3
 242200000    6
 242210000    3
 242220000    3
 242230000    3
 242240000    5
 242250000    3
 242260000    3
 242270000    6
 242280000    2
 242290000    8
 242300000    7
 242310000    3
 242320000    7
 242330000    3
 242340000    6
 242350000    3
 242360000    4
 242370000   14
 242380000    8
 242390000    7
 242400000    9
 242410000    6
 242420000    6
 242430000    7
 242440000    6
 242450000    3
 242460000    6
 242470000    6
 242480000    6
 242490000    9
 242500000    8
 242510000   10
 242520000    5
 242530000    4
 242540000   10
 242550000    5
 242560000    7
 242570000    3
 242580000    5
 242590000    3
 242600000    3
 242610000    2
 242620000    3
 242630000    9
 242640000   10
 242650000   10
 242660000   12
 242670000   11
 242680000    4
 242690000    5
 242700000    4
 242710000    3
 242720000    4
 242730000    3
 242740000    3
 242750000    3
 242760000    3
 242770000    5
 242780000    4
 242790000   12
 242800000   11
 242810000    4
 242820000   11
 242830000    7
 242840000   11
 242850000    7
 242860000    3
 242870000    4
 242880000    5
 242890000    3
 242900000    6
 242910000    7
 242920000    3
 242930000    3
 242940000    6
 242950000    5
 242960000    4
 242970000    7
 242980000    5
 242990000   12
 243000000    3
 243010000    6
 243020000   12
 243030000    2
 243040000    3
 243050000    8
 243060000    3
 243070000    3
 243080000    6
 243090000    6
 243100000    5
 243110000    4
 243120000    3
 243130000    4
 243140000    5
 243150000    5
 243160000    7
 243170000    4
 243180000    3
 243190000   15
 243200000    8
 243210000    3
 243220000    3
 243230000    3
 243240000    3
 243250000    2
 243260000    4
 243270000    4
 243280000    3
 243290000    2
 243300000    4
 243310000    3
 243320000    3
 243330000    7
 243340000    4
 243350000    4
 243360000    4
 243370000    7
 243380000    3
 243390000    3
 243400000    3
 243410000    5
 243420000    5
 243430000    3
 243440000    5
 243450000    3
 243460000    3
 243470000    3
 243480000   13
 243490000    4
 243500000    9
 243510000    3
 243520000    4
 243530000    3
 243540000    3
 243550000    6
 243560000    5
 243570000    3
 243580000    7
 243590000    6
 243600000    5
 243610000    3
 243620000    5
 243630000    5
 243640000    4
 243650000    5
 243660000    3
 243670000    3
 243680000    3
 243690000    3
 243700000    3
 243710000    4
 243720000    4
 243730000    4
 243740000    4
 243750000    5
 243760000    4
 243770000    3
 243780000    3
 243790000    4
 243800000   13
 243810000   11
 243820000    6
 243830000    5
 243840000    5
 243850000    7
 243860000    2
 243870000    5
 243880000    8
 243890000    3
 243900000   11
 243910000    5
 243920000    9
 243930000    8
 243940000    4
 243950000    4
 243960000    4
 243970000   10
 243980000    8
 243990000    4
 244000000    3
 244010000    5
 244020000    4
 244030000    5
 244040000    3
 244050000    2
 244060000    4
 244070000    5
 244080000    3
 244090000    6
 244100000    7
 244110000    6
 244120000    4
 244130000    3
 244140000    2
 244150000    6
 244160000    6
 244170000    4
 244180000    3
 244190000    3
 244200000    5
 244210000    5
 244220000    7
 244230000    9
 244240000    4
 244250000    7
 244260000    6
 244270000   11
 244280000    4
 244290000    3
 244300000    8
 244310000    8
 244320000   11
 244330000    5
 244340000    3
 244350000    9
 244360000    5
 244370000    3
 244380000    3
 244390000    3
 244400000    8
 244410000    4
 244420000    4
 244430000    4
 244440000    7
 244450000   12
 244460000    5
 244470000    3
 244480000    4
 244490000    5
 244500000    4
 244510000    6
 244520000    3
 244530000    3
 244540000    6
 244550000    4
 244560000    3
 244570000    5
 244580000    5
 244590000    5
 244600000    5
 244610000    3
 244620000    3
 244630000    7
 244640000    3
 244650000    5
 244660000   10
 244670000    2
 244680000    3
 244690000    4
 244700000    3
 244710000    2
 244720000    5
 244730000    8
 244740000    9
 244750000    6
 244760000    5
 244770000    8
 244780000    4
 244790000    6
 244800000    5
 244810000    6
 244820000    4
 244830000    7
 244840000    7
 244850000    6
 244860000    3
 244870000    4
 244880000    9
 244890000    5
 244900000    4
 244910000    5
 244920000    4
 244930000    2
 244940000    3
 244950000    3
 244960000    5
 244970000    6
 244980000    3
 244990000    4
 245000000    3
 245010000    7
 245020000   16
 245030000   27
 245040000   21
 245050000   11
 245060000    5
 245070000    4
 245080000    7
 245090000    6
 245100000    6
 245110000   13
 245120000    3
 245130000    4
 245140000    4
 245150000    3
 245160000    4
 245170000    6
 245180000    4
 245190000    3
 245200000    3
 245210000    7
 245220000    6
 245230000   24
 245240000   22
 245250000   11
 245260000   16
 245270000    4
 245280000   15
 245290000   22
 245300000   28
 245310000   22
 245320000   24
 245330000   23
 245340000   29
 245350000   27
 245360000   28
 245370000   30
 245380000   30
 245390000   29
 245400000   28
 245410000   32
 245420000   28
 245430000   23
 245440000   25
 245450000   22
 245460000   24
 245470000   28
 245480000   24
 245490000   28
 245500000   23
 245510000   27
 245520000   27
 245530000   27
 245540000   33
 245550000   25
 245560000   34
 245570000   32
 245580000   30
 245590000   32
 245600000   34
 245610000   25
 245620000   28
 245630000   27
 245640000   24
 245650000   27
 245660000   25
 245670000   28
 245680000   27
 245690000   24
 245700000   28
 245710000   26
 245720000   27
 245730000   29
 245740000   31
 245750000   27
 245760000   25
 245770000   24
 245780000   24
 245790000   24
 245800000   25
 245810000   28
 245820000   25
 245830000   24
 245840000   24
 245850000   23
 245860000   26
 245870000   27
 245880000   32
 245890000   28
 245900000   31
 245910000   27
 245920000   23
 245930000   24
 245940000   29
 245950000   27
 245960000   24
 245970000   28
 245980000   27
 245990000   24
 246000000   31
 246010000   28
 246020000   33
 246030000   32
 246040000   35
 246050000   33
 246060000   26
 246070000   23
 246080000   26
 246090000   28
 246100000   29
 246110000   33
 246120000   26
 246130000   25
 246140000   23
 246150000   24
 246160000   24
 246170000   23
 246180000   27
 246190000   24
 246200000   27
 246210000   26
 246220000   33
 246230000   34
 246240000   30
 246250000   31
 246260000   32
 246270000   24
 246280000   29
 246290000   28
 246300000   32
 246310000   32
 246320000   31
 246330000   26
 246340000   25
 246350000   24
 246360000   24
 246370000   24
 246380000   24
 246390000   23
 246400000   23
 246410000   24
 246420000   22
 246430000   25
 246440000   22
 246450000   29
 246460000   25
 246470000   22
 246480000   22
 246490000   24
 246500000   23
 246510000   23
 246520000   23
 246530000   23
 246540000   23
 246550000   22
 246560000   22
 246570000   23
 246580000   22
 246590000   24
 246600000   23
 246610000   24
 246620000   23
 246630000   22
 246640000   24
 246650000   24
 246660000   24
 246670000   24
 246680000   28
 246690000   24
 246700000   24
 246710000   24
 246720000   23
 246730000   24
 246740000   23
 246750000   22
 246760000   24
 246770000   25
 246780000   22
 246790000   22
 246800000   24
 246810000   25
 246820000   24
 246830000   26
 246840000   26
 246850000   22
 246860000   24
 246870000   23
 246880000   23
 246890000   24
 246900000   24
 246910000   23
 246920000   24
 246930000   23
 246940000   23
 246950000   24
 246960000   25
 246970000   24
 246980000   23
 246990000   24
 247000000   27
 247010000   27
 247020000   28
 247030000   23
 247040000   25
 247050000   22
 247060000   27
 247070000   24
 247080000   25
 247090000   25
 247100000   26
 247110000   23
 247120000   22
 247130000   16
 247140000   21
 247150000   23
 247160000   23
 247170000   24
 247180000   24
 247190000   24
 247200000   22
 247210000   23
 247220000   21
 247230000   24
 247240000   26
 247250000   27
 247260000   35
 247270000   38
 247280000   32
 247290000   29
 247300000   38
 247310000   30
 247320000   33
 247330000   32
 247340000   24
 247350000   24
 247360000   23
 247370000   24
 247380000   24
 247390000   24
 247400000   24
 247410000   25
 247420000   25
 247430000   24
 247440000   34
 247450000   23
 247460000   24
 247470000   23
 247480000   23
 247490000   23
 247500000   24
 247510000   23
 247520000   24
 247530000   27
 247540000   24
 247550000   27
 247560000   24
 247570000   35
 247580000   31
 247590000   30
 247600000   28
 247610000   24
 247620000   24
 247630000   23
 247640000   22
 247650000   21
 247660000   23
 247670000   24
 247680000   24
 247690000   22
 247700000   21
 247710000   24
 247720000   23
 247730000   32
 247740000   23
 247750000   27
 247760000   23
 247770000   24
 247780000   27
 247790000   30
 247800000   34
 247810000   29
 247820000   24
 247830000   27
 247840000   26
 247850000   24
 247860000   23
 247870000   24
 247880000   23
 247890000   23
 247900000   24
 247910000   24
 247920000   27
 247930000   23
 247940000   24
 247950000   23
 247960000   23
 247970000   24
 247980000   23
 247990000   23
 248000000   23
 248010000   25
 248020000   27
 248030000   28
 248040000   28
 248050000   30
 248060000   22
 248070000   23
 248080000   23
 248090000   24
 248100000   23
 248110000   23
 248120000   22
 248130000   23
 248140000   22
 248150000   23
 248160000   27
 248170000   25
 248180000   23
 248190000   23
 248200000   24
 248210000   23
 248220000   23
 248230000   31
 248240000   33
 248250000   32
 248260000   27
 248270000   25
 248280000   23
 248290000   22
 248300000   24
 248310000   23
 248320000   23
 248330000   23
 248340000   23
 248350000   23
 248360000   23
 248370000   24
 248380000   23
 248390000   23
 248400000   24
 248410000   26
 248420000   24
 248430000   23
 248440000   23
 248450000   23
 248460000   23
 248470000   24
 248480000   23
 248490000   23
 248500000   23
 248510000   23
 248520000   23
 248530000   23
 248540000   23
 248550000   24
 248560000   24
 248570000   24
 248580000   22
 248590000   23
 248600000   26
 248610000   24
 248620000   24
 248630000   23
 248640000   27
 248650000   28
 248660000   32
 248670000   27
 248680000   37
 248690000   33
 248700000   25
 248710000   24
 248720000   24
 248730000   24
 248740000   24
 248750000   23
 248760000   24
 248770000   23
 248780000   25
 248790000   26
 248800000   24
 248810000   24
 248820000   27
 248830000   24
 248840000   24
 248850000   24
 248860000   24
 248870000   26
 248880000   21
 248890000   23
 248900000   24
 248910000   22
 248920000   27
 248930000   25
 248940000   24
 248950000   27
 248960000   27
 248970000   28
 248980000   34
 248990000   32
 249000000   33
 249010000   30
 249020000   28
 249030000   26
 249040000   28
 249050000   28
 249060000   28
 249070000   26
 249080000   24
 249090000   23
 249100000   23
 249110000   24
 249120000   27
 249130000   25
 249140000   24
 249150000   23
 249160000   22
 249170000   26
 249180000   32
 249190000   24
 249200000   28
 249210000   30
 249220000   25
 249230000   25
 249240000   27
 249250000   27
 249260000   26
 249270000   29
 249280000   25
 249290000   27
 249300000   27
 249310000   27
 249320000   27
 249330000   24
 249340000   22
 249350000   23
 249360000   23
 249370000   24
 249380000   24
 249390000   30
 249400000   31
 249410000   34
 249420000   34
 249430000   32
 249440000   32
 249450000   31
 249460000   30
 249470000   36
 249480000   36
 249490000   30
 249500000   34
 249510000   35
 249520000   29
 249530000   27
 249540000   24
 249550000   24
 249560000   25
 249570000   28
 249580000   31
 249590000   30
 249600000   31
 249610000   30
 249620000   28
 249630000   33
 249640000   26
 249650000   34
 249660000   30
 249670000   27
 249680000   23
 249690000   26
 249700000   24
 249710000   24
 249720000   23
 249730000   24
 249740000   25
 249750000   25
 249760000   24
 249770000   24
 249780000   29
 249790000   31
[truncated: 247,857 more chars]
