# Supplementary material for: Directional translocation resistance of Zika xrRNA
Source: Nat Commun. 2020 Jul 27;11:3749. doi: 10.1038/s41467-020-17508-7 (PMC7385498; doi:10.1038/s41467-020-17508-7)
Supplement: Supplementary file 4 — Source Data [file 41467_2020_17508_MOESM4_ESM.zip › Source_Data_Figures/Fig2B/3'translocation-rate_r0-T300K/r_1_translocated_portion.dat]

# Trajectory file ../../zika_rna/03_translocation_by_force_ramping/TP_END2/rate1x/t95/r_1/dump_t95_Rramped.lammpstrj
# time  length_translocated_portion
         0    3
     10000    2
     20000    3
     30000    3
     40000    3
     50000    4
     60000    3
     70000    3
     80000    5
     90000    2
    100000    5
    110000    2
    120000    3
    130000    7
    140000    8
    150000    2
    160000    4
    170000    3
    180000    2
    190000    2
    200000    3
    210000    6
    220000    2
    230000    8
    240000    3
    250000    3
    260000    3
    270000    3
    280000    3
    290000    3
    300000    2
    310000    3
    320000    3
    330000    3
    340000    3
    350000    3
    360000    2
    370000    3
    380000    3
    390000    3
    400000    3
    410000    2
    420000    2
    430000    3
    440000    4
    450000    6
    460000    4
    470000    3
    480000    4
    490000    3
    500000    4
    510000    2
    520000    3
    530000    3
    540000    3
    550000    8
    560000    3
    570000    3
    580000    4
    590000    5
    600000    3
    610000    4
    620000    3
    630000    4
    640000    3
    650000    3
    660000    3
    670000    4
    680000    4
    690000    3
    700000    5
    710000    4
    720000    3
    730000    4
    740000    3
    750000    3
    760000    3
    770000    3
    780000    3
    790000    2
    800000    3
    810000    4
    820000    3
    830000    4
    840000    3
    850000    2
    860000    2
    870000    2
    880000    3
    890000    3
    900000    4
    910000    4
    920000    4
    930000    3
    940000    4
    950000    3
    960000    3
    970000    3
    980000    3
    990000    3
   1000000    2
   1010000    4
   1020000    2
   1030000    2
   1040000    7
   1050000    2
   1060000    3
   1070000    5
   1080000    2
   1090000    6
   1100000    4
   1110000    4
   1120000    2
   1130000    4
   1140000    3
   1150000    3
   1160000    2
   1170000    2
   1180000    3
   1190000    3
   1200000    8
   1210000    6
   1220000    4
   1230000    4
   1240000    3
   1250000    3
   1260000    3
   1270000    3
   1280000    3
   1290000    3
   1300000    3
   1310000    3
   1320000    3
   1330000    5
   1340000    8
   1350000    5
   1360000    7
   1370000    3
   1380000    5
   1390000    3
   1400000    3
   1410000    4
   1420000    3
   1430000    4
   1440000    3
   1450000    3
   1460000    4
   1470000    4
   1480000    5
   1490000    2
   1500000    3
   1510000    3
   1520000    3
   1530000    3
   1540000    3
   1550000    3
   1560000    2
   1570000    3
   1580000    4
   1590000    3
   1600000    3
   1610000    3
   1620000    3
   1630000    4
   1640000    4
   1650000    3
   1660000    2
   1670000    3
   1680000    3
   1690000    2
   1700000    3
   1710000    3
   1720000    2
   1730000    2
   1740000    6
   1750000    4
   1760000    4
   1770000    3
   1780000    3
   1790000    3
   1800000    2
   1810000    3
   1820000    3
   1830000    2
   1840000    3
   1850000    4
   1860000    2
   1870000    2
   1880000    2
   1890000    5
   1900000    3
   1910000    3
   1920000    3
   1930000    3
   1940000    4
   1950000    3
   1960000    3
   1970000    3
   1980000    3
   1990000    2
   2000000    3
   2010000    3
   2020000    3
   2030000    3
   2040000    3
   2050000    2
   2060000    4
   2070000    2
   2080000    2
   2090000    3
   2100000    3
   2110000    3
   2120000    3
   2130000    2
   2140000    3
   2150000    3
   2160000    3
   2170000    3
   2180000    2
   2190000    4
   2200000    3
   2210000    2
   2220000    3
   2230000    3
   2240000    3
   2250000    3
   2260000    3
   2270000    3
   2280000    3
   2290000    3
   2300000    2
   2310000    4
   2320000    2
   2330000    3
   2340000    4
   2350000    3
   2360000    2
   2370000    3
   2380000    2
   2390000    3
   2400000    3
   2410000    3
   2420000    3
   2430000    3
   2440000    7
   2450000    3
   2460000    3
   2470000    2
   2480000    3
   2490000    4
   2500000    4
   2510000    3
   2520000    2
   2530000    4
   2540000    3
   2550000    3
   2560000    3
   2570000    2
   2580000    3
   2590000    3
   2600000    3
   2610000    4
   2620000    2
   2630000    5
   2640000    3
   2650000    2
   2660000    3
   2670000    2
   2680000    5
   2690000    4
   2700000    2
   2710000    3
   2720000    3
   2730000    2
   2740000    3
   2750000    2
   2760000    4
   2770000    3
   2780000    3
   2790000    3
   2800000    3
   2810000    3
   2820000    2
   2830000    3
   2840000    4
   2850000    3
   2860000    2
   2870000    3
   2880000    3
   2890000    3
   2900000    4
   2910000    3
   2920000    2
   2930000    3
   2940000    3
   2950000    3
   2960000    3
   2970000    7
   2980000    4
   2990000    2
   3000000    4
   3010000    3
   3020000    3
   3030000    2
   3040000    4
   3050000    3
   3060000    4
   3070000    3
   3080000    2
   3090000    3
   3100000    4
   3110000    4
   3120000    3
   3130000    3
   3140000    2
   3150000    4
   3160000    2
   3170000    4
   3180000    3
   3190000    3
   3200000    3
   3210000    3
   3220000    2
   3230000    3
   3240000    3
   3250000    3
   3260000    6
   3270000    2
   3280000    3
   3290000    3
   3300000    9
   3310000    6
   3320000    5
   3330000    4
   3340000    3
   3350000    5
   3360000    3
   3370000    3
   3380000    3
   3390000    2
   3400000    2
   3410000    3
   3420000    3
   3430000    2
   3440000    6
   3450000    4
   3460000    3
   3470000    3
   3480000    4
   3490000    2
   3500000    3
   3510000    3
   3520000    3
   3530000    6
   3540000    3
   3550000    3
   3560000    3
   3570000    3
   3580000    2
   3590000    5
   3600000    2
   3610000    2
   3620000    2
   3630000    3
   3640000    4
   3650000    3
   3660000    3
   3670000    3
   3680000    3
   3690000    3
   3700000    3
   3710000    4
   3720000    5
   3730000    4
   3740000    3
   3750000    3
   3760000    3
   3770000    9
   3780000    3
   3790000    6
   3800000    2
   3810000    5
   3820000    2
   3830000    2
   3840000    3
   3850000    3
   3860000    3
   3870000    3
   3880000    3
   3890000    2
   3900000    3
   3910000    3
   3920000    9
   3930000    2
   3940000    2
   3950000    2
   3960000    3
   3970000    3
   3980000    3
   3990000    4
   4000000    2
   4010000    2
   4020000    3
   4030000    3
   4040000    3
   4050000    4
   4060000    3
   4070000    4
   4080000    5
   4090000    5
   4100000    3
   4110000    2
   4120000    4
   4130000    3
   4140000    6
   4150000    3
   4160000    3
   4170000    4
   4180000    4
   4190000    5
   4200000    5
   4210000    5
   4220000    3
   4230000    3
   4240000    3
   4250000    4
   4260000    3
   4270000    2
   4280000    2
   4290000    3
   4300000    4
   4310000    3
   4320000    2
   4330000    2
   4340000    3
   4350000    3
   4360000    3
   4370000    4
   4380000    3
   4390000    4
   4400000    3
   4410000    4
   4420000    2
   4430000    3
   4440000    3
   4450000    3
   4460000    2
   4470000    2
   4480000    2
   4490000    3
   4500000    3
   4510000    3
   4520000    2
   4530000    3
   4540000    3
   4550000    2
   4560000    3
   4570000    5
   4580000    3
   4590000    2
   4600000    3
   4610000    3
   4620000    3
   4630000    3
   4640000    3
   4650000    2
   4660000    3
   4670000    3
   4680000    3
   4690000    4
   4700000    3
   4710000    4
   4720000    2
   4730000    3
   4740000    4
   4750000    3
   4760000    3
   4770000    3
   4780000    4
   4790000    3
   4800000    2
   4810000    3
   4820000    4
   4830000    3
   4840000    5
   4850000    8
   4860000    4
   4870000    6
   4880000    3
   4890000    5
   4900000    8
   4910000   10
   4920000    8
   4930000    7
   4940000    2
   4950000    3
   4960000    4
   4970000    5
   4980000    3
   4990000    2
   5000000    5
   5010000    4
   5020000    3
   5030000    2
   5040000    4
   5050000    4
   5060000    3
   5070000    2
   5080000    3
   5090000    6
   5100000    4
   5110000    3
   5120000    4
   5130000    6
   5140000    5
   5150000    3
   5160000    5
   5170000    5
   5180000    4
   5190000    2
   5200000    5
   5210000    3
   5220000    3
   5230000    3
   5240000    8
   5250000    4
   5260000    3
   5270000    3
   5280000    4
   5290000    3
   5300000    4
   5310000    3
   5320000    3
   5330000    3
   5340000    3
   5350000    2
   5360000    3
   5370000    3
   5380000    2
   5390000    2
   5400000    3
   5410000    3
   5420000    3
   5430000    4
   5440000    4
   5450000    3
   5460000    3
   5470000    3
   5480000    3
   5490000    4
   5500000    3
   5510000    3
   5520000    3
   5530000    3
   5540000    3
   5550000    3
   5560000    4
   5570000    3
   5580000    3
   5590000    3
   5600000    5
   5610000    4
   5620000    6
   5630000    5
   5640000    4
   5650000    3
   5660000    4
   5670000    3
   5680000    4
   5690000    5
   5700000    2
   5710000    2
   5720000    2
   5730000    2
   5740000    3
   5750000    4
   5760000    4
   5770000    4
   5780000    2
   5790000    4
   5800000    4
   5810000    3
   5820000    8
   5830000    6
   5840000    6
   5850000    4
   5860000    4
   5870000    3
   5880000    3
   5890000    3
   5900000    3
   5910000    3
   5920000    5
   5930000    2
   5940000    3
   5950000    3
   5960000    4
   5970000    3
   5980000    3
   5990000    4
   6000000    2
   6010000    3
   6020000    3
   6030000    3
   6040000    3
   6050000    4
   6060000    3
   6070000    3
   6080000    2
   6090000    2
   6100000    3
   6110000    4
   6120000    4
   6130000    3
   6140000    7
   6150000    2
   6160000    5
   6170000    2
   6180000    4
   6190000    3
   6200000    3
   6210000    4
   6220000    2
   6230000    5
   6240000    9
   6250000    3
   6260000    3
   6270000    3
   6280000    3
   6290000    2
   6300000    2
   6310000    5
   6320000    2
   6330000    3
   6340000    3
   6350000    4
   6360000    4
   6370000    3
   6380000    2
   6390000    3
   6400000    3
   6410000    3
   6420000    4
   6430000    3
   6440000    3
   6450000    4
   6460000    2
   6470000    4
   6480000    3
   6490000    3
   6500000    3
   6510000    3
   6520000    6
   6530000    4
   6540000    3
   6550000    6
   6560000    4
   6570000    3
   6580000    2
   6590000    3
   6600000    3
   6610000    3
   6620000    3
   6630000    3
   6640000    3
   6650000    3
   6660000    2
   6670000    3
   6680000    2
   6690000    3
   6700000    4
   6710000    4
   6720000    3
   6730000    3
   6740000    3
   6750000    4
   6760000    4
   6770000    3
   6780000    3
   6790000    4
   6800000    3
   6810000    3
   6820000    5
   6830000    3
   6840000    4
   6850000    3
   6860000    3
   6870000    3
   6880000    4
   6890000    4
   6900000    4
   6910000    3
   6920000    2
   6930000    3
   6940000    3
   6950000    3
   6960000    3
   6970000    3
   6980000    3
   6990000    3
   7000000    3
   7010000    4
   7020000    3
   7030000    5
   7040000    3
   7050000    4
   7060000    4
   7070000    3
   7080000    5
   7090000    3
   7100000    3
   7110000    4
   7120000    2
   7130000    3
   7140000    3
   7150000    3
   7160000    3
   7170000    3
   7180000    3
   7190000    2
   7200000    3
   7210000    4
   7220000    3
   7230000    2
   7240000    4
   7250000    2
   7260000    2
   7270000    3
   7280000    3
   7290000    3
   7300000    2
   7310000    3
   7320000    3
   7330000    3
   7340000    3
   7350000    3
   7360000    3
   7370000    3
   7380000    2
   7390000    4
   7400000    4
   7410000    3
   7420000    2
   7430000    4
   7440000    3
   7450000    4
   7460000    3
   7470000    3
   7480000    4
   7490000    2
   7500000    3
   7510000    4
   7520000    3
   7530000    3
   7540000    3
   7550000    4
   7560000    3
   7570000    3
   7580000    5
   7590000    2
   7600000    4
   7610000    4
   7620000    3
   7630000    2
   7640000    5
   7650000    3
   7660000    5
   7670000    3
   7680000    3
   7690000    3
   7700000    2
   7710000    3
   7720000    3
   7730000    2
   7740000    2
   7750000    2
   7760000    4
   7770000    4
   7780000    5
   7790000    3
   7800000    4
   7810000    4
   7820000    3
   7830000    5
   7840000    3
   7850000    3
   7860000    4
   7870000    2
   7880000    5
   7890000    2
   7900000    3
   7910000    4
   7920000    2
   7930000    3
   7940000    4
   7950000    2
   7960000    3
   7970000    3
   7980000    6
   7990000    4
   8000000    2
   8010000    2
   8020000    4
   8030000    2
   8040000    4
   8050000    2
   8060000    5
   8070000    4
   8080000    3
   8090000    2
   8100000    3
   8110000    3
   8120000    3
   8130000    2
   8140000    3
   8150000    3
   8160000    4
   8170000    3
   8180000    3
   8190000    3
   8200000    3
   8210000    2
   8220000    3
   8230000    7
   8240000    3
   8250000    4
   8260000    4
   8270000    4
   8280000    2
   8290000    3
   8300000    3
   8310000    4
   8320000    3
   8330000    2
   8340000    3
   8350000    3
   8360000    2
   8370000    3
   8380000    3
   8390000    2
   8400000    2
   8410000    4
   8420000    3
   8430000    3
   8440000    3
   8450000    3
   8460000    4
   8470000    4
   8480000    3
   8490000    3
   8500000    3
   8510000    3
   8520000    3
   8530000    3
   8540000    8
   8550000    7
   8560000    9
   8570000    6
   8580000    7
   8590000    3
   8600000    3
   8610000    3
   8620000    2
   8630000    4
   8640000    6
   8650000    5
   8660000    2
   8670000    2
   8680000    3
   8690000    3
   8700000    2
   8710000    3
   8720000    4
   8730000    3
   8740000    2
   8750000    3
   8760000    4
   8770000    4
   8780000    2
   8790000    3
   8800000    3
   8810000    3
   8820000    2
   8830000    3
   8840000    4
   8850000    2
   8860000    2
   8870000    3
   8880000    3
   8890000    3
   8900000    3
   8910000    3
   8920000    4
   8930000    3
   8940000    3
   8950000    2
   8960000    4
   8970000    4
   8980000    2
   8990000    2
   9000000    4
   9010000    3
   9020000    4
   9030000    3
   9040000    3
   9050000    3
   9060000    3
   9070000    2
   9080000    3
   9090000    2
   9100000    3
   9110000    4
   9120000    3
   9130000    2
   9140000    3
   9150000    2
   9160000    2
   9170000    3
   9180000    3
   9190000    3
   9200000    3
   9210000    5
   9220000    2
   9230000    3
   9240000    6
   9250000    4
   9260000    4
   9270000    2
   9280000    3
   9290000    3
   9300000    5
   9310000    3
   9320000    3
   9330000    5
   9340000    3
   9350000    4
   9360000    3
   9370000    3
   9380000    2
   9390000    7
   9400000    3
   9410000    3
   9420000    4
   9430000    3
   9440000   10
   9450000    5
   9460000    3
   9470000    3
   9480000    3
   9490000    6
   9500000    6
   9510000    4
   9520000    4
   9530000    4
   9540000    3
   9550000    3
   9560000    3
   9570000    3
   9580000    8
   9590000    3
   9600000    3
   9610000    3
   9620000    3
   9630000    3
   9640000    2
   9650000    3
   9660000    3
   9670000    4
   9680000    2
   9690000    2
   9700000    3
   9710000    3
   9720000    6
   9730000    5
   9740000    3
   9750000    4
   9760000    3
   9770000    3
   9780000    3
   9790000    3
   9800000    3
   9810000    5
   9820000    2
   9830000    4
   9840000    2
   9850000    3
   9860000    3
   9870000    4
   9880000    3
   9890000    2
   9900000    4
   9910000    4
   9920000    4
   9930000    2
   9940000    3
   9950000    2
   9960000    3
   9970000    2
   9980000    3
   9990000    2
  10000000    3
  10010000    3
  10020000    3
  10030000    3
  10040000    4
  10050000    4
  10060000    3
  10070000    4
  10080000    3
  10090000    4
  10100000    3
  10110000    2
  10120000    3
  10130000    3
  10140000    3
  10150000    5
  10160000    3
  10170000    3
  10180000    4
  10190000    3
  10200000    3
  10210000    3
  10220000    4
  10230000    4
  10240000    3
  10250000    3
  10260000    2
  10270000    3
  10280000    3
  10290000    3
  10300000    3
  10310000    3
  10320000    4
  10330000    3
  10340000    3
  10350000    3
  10360000    3
  10370000    3
  10380000    3
  10390000    5
  10400000    4
  10410000    3
  10420000    3
  10430000    2
  10440000    3
  10450000    2
  10460000    2
  10470000    3
  10480000    4
  10490000    3
  10500000    3
  10510000    2
  10520000    3
  10530000    3
  10540000    2
  10550000    3
  10560000    2
  10570000    3
  10580000    3
  10590000    4
  10600000    4
  10610000    5
  10620000    2
  10630000    6
  10640000    4
  10650000    3
  10660000    3
  10670000    2
  10680000    3
  10690000    3
  10700000    4
  10710000    4
  10720000    3
  10730000    3
  10740000    7
  10750000    3
  10760000    3
  10770000    2
  10780000    3
  10790000    3
  10800000    3
  10810000    5
  10820000    3
  10830000    3
  10840000    3
  10850000    3
  10860000    3
  10870000    4
  10880000    3
  10890000    2
  10900000    3
  10910000    4
  10920000    3
  10930000    3
  10940000    3
  10950000    2
  10960000    3
  10970000    3
  10980000    2
  10990000    3
  11000000    3
  11010000    5
  11020000    3
  11030000    6
  11040000   12
  11050000    4
  11060000    3
  11070000    3
  11080000    3
  11090000    4
  11100000    4
  11110000    3
  11120000    4
  11130000    3
  11140000    3
  11150000    3
  11160000    3
  11170000    3
  11180000    2
  11190000    2
  11200000    7
  11210000    3
  11220000    3
  11230000    3
  11240000    4
  11250000    3
  11260000    4
  11270000    3
  11280000    5
  11290000    3
  11300000    3
  11310000    4
  11320000    3
  11330000    4
  11340000    3
  11350000    2
  11360000    4
  11370000    2
  11380000    2
  11390000    3
  11400000    3
  11410000    3
  11420000    2
  11430000    6
  11440000    3
  11450000    2
  11460000    3
  11470000    2
  11480000    3
  11490000    3
  11500000    3
  11510000    7
  11520000    4
  11530000    5
  11540000    2
  11550000   10
  11560000    6
  11570000    3
  11580000    3
  11590000    3
  11600000    3
  11610000    3
  11620000    3
  11630000    3
  11640000    9
  11650000    5
  11660000    7
  11670000    5
  11680000    9
  11690000    2
  11700000    2
  11710000    4
  11720000    2
  11730000    2
  11740000    4
  11750000    3
  11760000    3
  11770000    2
  11780000    2
  11790000    3
  11800000    3
  11810000    6
  11820000    4
  11830000    3
  11840000    3
  11850000    2
  11860000    3
  11870000    3
  11880000    5
  11890000    3
  11900000    3
  11910000    3
  11920000    3
  11930000    3
  11940000    3
  11950000    3
  11960000    4
  11970000    4
  11980000    2
  11990000    4
  12000000    4
  12010000    2
  12020000    3
  12030000    2
  12040000    4
  12050000    4
  12060000    8
  12070000    7
  12080000    3
  12090000    3
  12100000    2
  12110000    6
  12120000    3
  12130000    3
  12140000    3
  12150000    4
  12160000    4
  12170000    2
  12180000    3
  12190000    4
  12200000    4
  12210000    3
  12220000    3
  12230000    2
  12240000    3
  12250000    3
  12260000    5
  12270000    4
  12280000    6
  12290000    3
  12300000    4
  12310000    3
  12320000    2
  12330000    3
  12340000    3
  12350000    4
  12360000    6
  12370000    4
  12380000    3
  12390000    3
  12400000    5
  12410000    3
  12420000    3
  12430000    4
  12440000    3
  12450000    3
  12460000    3
  12470000    5
  12480000    2
  12490000    2
  12500000    3
  12510000    4
  12520000    3
  12530000    3
  12540000    3
  12550000    2
  12560000    3
  12570000    2
  12580000    2
  12590000    3
  12600000    4
  12610000    3
  12620000    3
  12630000    3
  12640000    3
  12650000    3
  12660000    2
  12670000    8
  12680000    4
  12690000    3
  12700000    4
  12710000    5
  12720000    3
  12730000    2
  12740000    3
  12750000    3
  12760000    3
  12770000    3
  12780000    2
  12790000    4
  12800000    5
  12810000    3
  12820000    2
  12830000    4
  12840000    4
  12850000    2
  12860000    3
  12870000    4
  12880000    6
  12890000    2
  12900000    6
  12910000    6
  12920000    4
  12930000    4
  12940000    4
  12950000    3
  12960000    4
  12970000    2
  12980000    4
  12990000    3
  13000000    3
  13010000    3
  13020000    5
  13030000    3
  13040000    5
  13050000    3
  13060000    4
  13070000    3
  13080000    3
  13090000    4
  13100000    4
  13110000    4
  13120000    4
  13130000    3
  13140000    3
  13150000    3
  13160000    3
  13170000    3
  13180000    3
  13190000    4
  13200000    2
  13210000    3
  13220000    2
  13230000    3
  13240000    5
  13250000    5
  13260000    2
  13270000    4
  13280000    3
  13290000    3
  13300000    7
  13310000    3
  13320000    8
  13330000    3
  13340000    3
  13350000    3
  13360000    4
  13370000    3
  13380000    3
  13390000    6
  13400000    3
  13410000    3
  13420000    3
  13430000    5
  13440000    4
  13450000    2
  13460000    3
  13470000    3
  13480000    3
  13490000    3
  13500000    4
  13510000    4
  13520000    5
  13530000    5
  13540000    4
  13550000    3
  13560000    5
  13570000    6
  13580000    3
  13590000    3
  13600000    4
  13610000    4
  13620000    3
  13630000    3
  13640000    5
  13650000    5
  13660000    4
  13670000    3
  13680000    3
  13690000    3
  13700000    5
  13710000    3
  13720000    3
  13730000    3
  13740000    3
  13750000    3
  13760000    4
  13770000    5
  13780000    2
  13790000    2
  13800000    3
  13810000    3
  13820000    3
  13830000    3
  13840000    3
  13850000    2
  13860000    2
  13870000    2
  13880000    9
  13890000    4
  13900000    4
  13910000    2
  13920000    2
  13930000    4
  13940000    3
  13950000    4
  13960000    3
  13970000    4
  13980000    3
  13990000    3
  14000000    3
  14010000    4
  14020000    3
  14030000    3
  14040000    4
  14050000    4
  14060000    3
  14070000    3
  14080000    5
  14090000    4
  14100000    3
  14110000    3
  14120000    3
  14130000    5
  14140000    3
  14150000    3
  14160000    3
  14170000    4
  14180000    2
  14190000    4
  14200000    3
  14210000    5
  14220000    3
  14230000    4
  14240000    4
  14250000    2
  14260000    5
  14270000    2
  14280000    3
  14290000    3
  14300000    4
  14310000    4
  14320000    5
  14330000    4
  14340000    9
  14350000    3
  14360000    3
  14370000    4
  14380000    3
  14390000    3
  14400000    3
  14410000    3
  14420000    3
  14430000    4
  14440000    4
  14450000    5
  14460000    5
  14470000    3
  14480000    3
  14490000    4
  14500000    4
  14510000    4
  14520000    5
  14530000    3
  14540000    5
  14550000    9
  14560000    3
  14570000    3
  14580000    4
  14590000    4
  14600000    4
  14610000    4
  14620000    4
  14630000    3
  14640000    9
  14650000    4
  14660000    3
  14670000    7
  14680000   11
  14690000    6
  14700000    2
  14710000    3
  14720000    3
  14730000    2
  14740000    4
  14750000    3
  14760000    4
  14770000    5
  14780000    4
  14790000    3
  14800000    4
  14810000    5
  14820000    3
  14830000    4
  14840000    5
  14850000   12
  14860000   16
  14870000   23
  14880000   23
  14890000   23
  14900000   24
  14910000   23
  14920000   22
  14930000   23
  14940000   23
  14950000   24
  14960000   23
  14970000   22
  14980000   23
  14990000   23
  15000000   23
  15010000   24
  15020000   21
  15030000   23
  15040000   23
  15050000   22
  15060000   24
  15070000   23
  15080000   23
  15090000   23
  15100000   24
  15110000   23
  15120000   23
  15130000   22
  15140000   22
  15150000   22
  15160000   22
  15170000   22
  15180000   23
  15190000   24
  15200000   16
  15210000   23
  15220000   21
  15230000   23
  15240000   22
  15250000   24
  15260000   24
  15270000   23
  15280000   22
  15290000   17
  15300000   22
  15310000   23
  15320000   23
  15330000   23
  15340000   23
  15350000   25
  15360000   24
  15370000   23
  15380000   22
  15390000   23
  15400000   22
  15410000   23
  15420000   24
  15430000   23
  15440000   23
  15450000   23
  15460000   24
  15470000   23
  15480000   22
  15490000   22
  15500000   23
  15510000   23
  15520000   23
  15530000   22
  15540000   23
  15550000   22
  15560000   23
  15570000   23
  15580000   23
  15590000   23
  15600000   22
  15610000   22
  15620000   23
  15630000   24
  15640000   23
  15650000   23
  15660000   23
  15670000   22
  15680000   23
  15690000   21
  15700000   21
  15710000   22
  15720000   23
  15730000   23
  15740000   23
  15750000   23
  15760000   23
  15770000   24
  15780000   22
  15790000   23
  15800000   22
  15810000   24
  15820000   23
  15830000   24
  15840000   23
  15850000   22
  15860000   24
  15870000   24
  15880000   24
  15890000   24
  15900000   24
  15910000   24
  15920000   24
  15930000   22
  15940000   23
  15950000   23
  15960000   20
  15970000   23
  15980000   23
  15990000   22
  16000000   23
  16010000   22
  16020000   23
  16030000   23
  16040000   22
  16050000   23
  16060000   22
  16070000   22
  16080000   21
  16090000   23
  16100000   23
  16110000   22
  16120000   21
  16130000   22
  16140000   24
  16150000   23
  16160000   22
  16170000   23
  16180000   24
  16190000   25
  16200000   23
  16210000   26
  16220000   27
  16230000   27
  16240000   26
  16250000   24
  16260000   30
  16270000   27
  16280000   22
  16290000   22
  16300000   21
  16310000   22
  16320000   24
  16330000   23
  16340000   22
  16350000   23
  16360000   21
  16370000   23
  16380000   22
  16390000   23
  16400000   21
  16410000   11
  16420000    5
  16430000    3
  16440000    4
  16450000   11
  16460000   13
  16470000    4
  16480000    4
  16490000    4
  16500000    3
  16510000    3
  16520000    3
  16530000    3
  16540000    4
  16550000    2
  16560000    3
  16570000    3
  16580000    3
  16590000    3
  16600000    3
  16610000    3
  16620000    6
  16630000    3
  16640000    8
  16650000   10
  16660000   11
  16670000    5
  16680000    9
  16690000   13
  16700000   21
  16710000   14
  16720000    5
  16730000    3
  16740000    3
  16750000    3
  16760000    5
  16770000    3
  16780000    3
  16790000    3
  16800000    5
  16810000   12
  16820000    5
  16830000   10
  16840000    8
  16850000    9
  16860000   10
  16870000    7
  16880000    5
  16890000    6
  16900000    5
  16910000    6
  16920000   14
  16930000   10
  16940000    5
  16950000    2
  16960000    9
  16970000    3
  16980000   13
  16990000   12
  17000000    5
  17010000    4
  17020000    3
  17030000    4
  17040000    3
  17050000    4
  17060000    7
  17070000    4
  17080000    5
  17090000   11
  17100000    3
  17110000    2
  17120000    2
  17130000    3
  17140000    4
  17150000    3
  17160000    3
  17170000    3
  17180000   22
  17190000   11
  17200000    6
  17210000   12
  17220000   20
  17230000   23
  17240000   22
  17250000   22
  17260000   24
  17270000   25
  17280000   22
  17290000   23
  17300000   24
  17310000   30
  17320000   27
  17330000   25
  17340000   27
  17350000   23
  17360000   23
  17370000   20
  17380000   23
  17390000   25
  17400000   27
  17410000   22
  17420000   21
  17430000   24
  17440000   23
  17450000   22
  17460000   24
  17470000   23
  17480000   24
  17490000   22
  17500000   24
  17510000   27
  17520000   26
  17530000   22
  17540000   24
  17550000   23
  17560000   22
  17570000   22
  17580000   22
  17590000   27
  17600000   26
  17610000   22
  17620000   17
  17630000   23
  17640000    8
  17650000   12
  17660000   15
  17670000    5
  17680000    3
  17690000    2
  17700000    5
  17710000   15
  17720000   25
  17730000   20
  17740000   21
  17750000   23
  17760000   23
  17770000   22
  17780000   22
  17790000   23
  17800000   24
  17810000   24
  17820000   25
  17830000   26
  17840000   33
  17850000   33
  17860000   28
  17870000   25
  17880000   24
  17890000   27
  17900000   27
  17910000   24
  17920000   23
  17930000   24
  17940000   23
  17950000   23
  17960000   23
  17970000   22
  17980000   21
  17990000   22
  18000000   22
  18010000   23
  18020000   24
  18030000   24
  18040000   24
  18050000   25
  18060000   25
  18070000   24
  18080000   22
  18090000   22
  18100000   22
  18110000   22
  18120000   23
  18130000   18
  18140000   21
  18150000   22
  18160000   23
  18170000   22
  18180000    7
  18190000    3
  18200000    3
  18210000    2
  18220000    3
  18230000    3
  18240000    5
  18250000    3
  18260000    3
  18270000    4
  18280000    3
  18290000    6
  18300000    4
  18310000    2
  18320000    5
  18330000    5
  18340000    2
  18350000    3
  18360000    3
  18370000    4
  18380000    3
  18390000    4
  18400000    2
  18410000    3
  18420000    5
  18430000    5
  18440000    2
  18450000    5
  18460000    4
  18470000    3
  18480000    3
  18490000    4
  18500000    2
  18510000    3
  18520000    3
  18530000    3
  18540000    5
  18550000    3
  18560000    3
  18570000    5
  18580000    4
  18590000    4
  18600000    2
  18610000    3
  18620000    4
  18630000    3
  18640000    3
  18650000    4
  18660000    3
  18670000    5
  18680000    3
  18690000    3
  18700000    5
  18710000    7
  18720000    3
  18730000    3
  18740000    4
  18750000    7
  18760000    7
  18770000    5
  18780000    3
  18790000    3
  18800000    3
  18810000    3
  18820000    3
  18830000    2
  18840000    9
  18850000    3
  18860000    3
  18870000    4
  18880000    5
  18890000    4
  18900000    3
  18910000    2
  18920000    3
  18930000    4
  18940000    4
  18950000    4
  18960000    3
  18970000    3
  18980000    5
  18990000    3
  19000000    3
  19010000    4
  19020000    3
  19030000    3
  19040000    3
  19050000    2
  19060000    5
  19070000    4
  19080000    4
  19090000    3
  19100000    4
  19110000    7
  19120000    3
  19130000    2
  19140000    5
  19150000    3
  19160000    3
  19170000    4
  19180000   11
  19190000    9
  19200000   10
  19210000    5
  19220000    3
  19230000    4
  19240000    3
  19250000    3
  19260000    3
  19270000    4
  19280000    3
  19290000    3
  19300000    3
  19310000    6
  19320000    3
  19330000    3
  19340000    4
  19350000    3
  19360000    5
  19370000    6
  19380000    4
  19390000    5
  19400000    3
  19410000    3
  19420000    3
  19430000    4
  19440000    5
  19450000    4
  19460000    7
  19470000    3
  19480000    3
  19490000    8
  19500000    5
  19510000    3
  19520000    7
  19530000   11
  19540000    7
  19550000   10
  19560000   11
  19570000    3
  19580000    3
  19590000    3
  19600000    6
  19610000   10
  19620000   12
  19630000   10
  19640000   16
  19650000    3
  19660000    3
  19670000    3
  19680000   11
  19690000    9
  19700000   12
  19710000   11
  19720000    9
  19730000   13
  19740000   11
  19750000   10
  19760000    5
  19770000   12
  19780000    5
  19790000   12
  19800000   13
  19810000   11
  19820000   15
  19830000    9
  19840000   12
  19850000   16
  19860000   15
  19870000   12
  19880000   12
  19890000   11
  19900000   11
  19910000   14
  19920000   15
  19930000   13
  19940000   16
  19950000    8
  19960000    9
  19970000    8
  19980000    9
  19990000   10
  20000000   12
  20000000   12
  20010000   13
  20020000   14
  20030000    9
  20040000    8
  20050000    3
  20060000    3
  20070000    4
  20080000    5
  20090000    6
  20100000    3
  20110000    3
  20120000    4
  20130000    7
  20140000    6
  20150000    4
  20160000    3
  20170000    3
  20180000    3
  20190000    3
  20200000    3
  20210000    3
  20220000    3
  20230000    5
  20240000    6
  20250000    4
  20260000    3
  20270000    3
  20280000    3
  20290000    3
  20300000    6
  20310000    3
  20320000    4
  20330000    8
  20340000    4
  20350000    3
  20360000    3
  20370000    5
  20380000    3
  20390000    3
  20400000    4
  20410000    4
  20420000    6
  20430000   11
  20440000    7
  20450000    4
  20460000    3
  20470000    6
  20480000    3
  20490000    2
  20500000    3
  20510000    5
  20520000    3
  20530000    3
  20540000   13
  20550000   17
  20560000   14
  20570000   12
  20580000    6
  20590000    3
  20600000    3
  20610000    3
  20620000    3
  20630000    4
  20640000    3
  20650000    7
  20660000    5
  20670000    7
  20680000   12
  20690000   12
  20700000   10
  20710000   17
  20720000   11
  20730000   14
  20740000    3
  20750000    5
  20760000    5
  20770000    9
  20780000    3
  20790000    8
  20800000    2
  20810000    7
  20820000    4
  20830000    4
  20840000    6
  20850000    5
  20860000    4
  20870000    3
  20880000    3
  20890000    4
  20900000    3
  20910000    3
  20920000    5
  20930000    5
  20940000    3
  20950000    5
  20960000    4
  20970000   13
  20980000   11
  20990000   10
  21000000    6
  21010000    3
  21020000    2
  21030000    4
  21040000    5
  21050000    3
  21060000    4
  21070000    4
  21080000    7
  21090000    3
  21100000    7
  21110000   10
  21120000    3
  21130000    2
  21140000    3
  21150000    3
  21160000    4
  21170000    3
  21180000   12
  21190000   13
  21200000    9
  21210000   23
  21220000   23
  21230000   23
  21240000   26
  21250000   23
  21260000   23
  21270000   23
  21280000   24
  21290000   22
  21300000   23
  21310000   23
  21320000   22
  21330000   24
  21340000   24
  21350000   23
  21360000   23
  21370000   22
  21380000   22
  21390000   24
  21400000   22
  21410000   25
  21420000   23
  21430000   25
  21440000   23
  21450000   23
  21460000   24
  21470000   23
  21480000   22
  21490000   24
  21500000   23
  21510000   22
  21520000   23
  21530000   23
  21540000   23
  21550000   22
  21560000   23
  21570000   23
  21580000   22
  21590000   23
  21600000   22
  21610000   24
  21620000   24
  21630000   25
  21640000   24
  21650000   25
  21660000   27
  21670000   30
  21680000   21
  21690000   25
  21700000   23
  21710000   24
  21720000   18
  21730000   22
  21740000   23
  21750000   22
  21760000   24
  21770000   22
  21780000   22
  21790000   21
  21800000   22
  21810000   22
  21820000   24
  21830000   18
  21840000   21
  21850000   22
  21860000   23
  21870000   24
  21880000   23
  21890000   22
  21900000   22
  21910000   22
  21920000    8
  21930000   22
  21940000   23
  21950000   23
  21960000   22
  21970000   23
  21980000   22
  21990000   22
  22000000   29
  22010000   32
  22020000   24
  22030000   23
  22040000   23
  22050000   22
  22060000   23
  22070000   27
  22080000   22
  22090000   24
  22100000   23
  22110000   22
  22120000   22
  22130000   24
  22140000   22
  22150000   22
  22160000   22
  22170000   30
  22180000   24
  22190000   24
  22200000   24
  22210000   26
  22220000   27
  22230000   26
  22240000   24
  22250000   24
  22260000   24
  22270000   24
  22280000   24
  22290000   22
  22300000   22
  22310000   22
  22320000   22
  22330000   23
  22340000   22
  22350000   24
  22360000   23
  22370000   24
  22380000   22
  22390000   19
  22400000   22
  22410000   22
  22420000   23
  22430000   26
  22440000   23
  22450000   23
  22460000   22
  22470000   23
  22480000   24
  22490000   23
  22500000   23
  22510000   25
  22520000   23
  22530000   21
  22540000   23
  22550000   22
  22560000   24
  22570000   22
  22580000   22
  22590000   23
  22600000   21
  22610000   22
  22620000   22
  22630000   23
  22640000   24
  22650000   23
  22660000   23
  22670000   24
  22680000   21
  22690000   22
  22700000   24
  22710000   24
  22720000   21
  22730000   22
  22740000   20
  22750000   17
  22760000   23
  22770000   26
  22780000   23
  22790000   22
  22800000   23
  22810000   23
  22820000   22
  22830000   24
  22840000   22
  22850000   23
  22860000   22
  22870000   22
  22880000   22
  22890000   23
  22900000   27
  22910000   25
  22920000   24
  22930000   23
  22940000   24
  22950000   22
  22960000   26
  22970000   22
  22980000   22
  22990000   22
  23000000   28
  23010000   24
  23020000   22
  23030000   22
  23040000   24
  23050000   22
  23060000   22
  23070000   23
  23080000   23
  23090000   25
  23100000   28
  23110000   28
  23120000   25
  23130000   28
  23140000   22
  23150000   24
  23160000   21
  23170000   24
  23180000   23
  23190000   21
  23200000   21
  23210000   22
  23220000   20
  23230000   21
  23240000   25
  23250000   22
  23260000   23
  23270000   23
  23280000   22
  23290000   25
  23300000   23
  23310000   16
  23320000   21
  23330000   20
  23340000   24
  23350000   23
  23360000   22
  23370000   24
  23380000   21
  23390000   23
  23400000   22
  23410000   23
  23420000   21
  23430000   23
  23440000   23
  23450000   23
  23460000   25
  23470000   24
  23480000   24
  23490000   24
  23500000   23
  23510000   23
  23520000   21
  23530000   11
  23540000    3
  23550000    5
  23560000    4
  23570000    4
  23580000    3
  23590000    3
  23600000    4
  23610000    6
  23620000    3
  23630000   23
  23640000   26
  23650000   22
  23660000   22
  23670000   25
  23680000   24
  23690000   22
  23700000   23
  23710000   22
  23720000   21
  23730000   25
  23740000   25
  23750000   23
  23760000   24
  23770000   21
  23780000   23
  23790000   22
  23800000   17
  23810000   23
  23820000   24
  23830000   22
  23840000   26
  23850000   23
  23860000   24
  23870000   25
  23880000   22
  23890000   24
  23900000   23
  23910000   22
  23920000   22
  23930000   22
  23940000   22
  23950000   22
  23960000   23
  23970000   23
  23980000   25
  23990000   24
  24000000   21
  24010000   23
  24020000   23
  24030000   23
  24040000   22
  24050000   22
  24060000   22
  24070000   18
  24080000   23
  24090000   23
  24100000   23
  24110000   23
  24120000   23
  24130000   24
  24140000   24
  24150000   23
  24160000   22
  24170000   22
  24180000   21
  24190000   23
  24200000   23
  24210000   22
  24220000   24
  24230000   22
  24240000   23
  24250000   28
  24260000   24
  24270000   28
  24280000   22
  24290000   23
  24300000   23
  24310000   23
  24320000   24
  24330000   22
  24340000   24
  24350000   27
  24360000   26
  24370000    8
  24380000    6
  24390000    4
  24400000    5
  24410000    4
  24420000    5
  24430000    7
  24440000    3
  24450000    3
  24460000    3
  24470000    3
  24480000    3
  24490000    3
  24500000    4
  24510000    3
  24520000    6
  24530000    3
  24540000    4
  24550000    4
  24560000    3
  24570000    3
  24580000    4
  24590000    3
  24600000    2
  24610000    3
  24620000    4
  24630000    3
  24640000   17
  24650000   23
  24660000   21
  24670000   22
  24680000   23
  24690000   23
  24700000   22
  24710000   10
  24720000   11
  24730000    5
  24740000    8
  24750000    6
  24760000    6
  24770000    3
  24780000    4
  24790000   11
  24800000    3
  24810000    4
  24820000    4
  24830000   17
  24840000    6
  24850000    5
  24860000    7
  24870000    3
  24880000    9
  24890000    7
  24900000    4
  24910000    3
  24920000    3
  24930000    7
  24940000    3
  24950000    2
  24960000    4
  24970000    9
  24980000    5
  24990000    3
  25000000    3
  25010000   11
  25020000    6
  25030000   18
  25040000   22
  25050000   11
  25060000   11
  25070000   21
  25080000   14
  25090000    5
  25100000    2
  25110000    3
  25120000    4
  25130000   12
  25140000    6
  25150000    5
  25160000    3
  25170000    3
  25180000    5
  25190000   11
  25200000    4
  25210000    3
  25220000    4
  25230000    3
  25240000    3
  25250000    3
  25260000    5
  25270000    2
  25280000   12
  25290000   12
  25300000   10
  25310000   10
  25320000   12
  25330000    6
  25340000   11
  25350000   14
  25360000   10
  25370000   11
  25380000    9
  25390000   10
  25400000   11
  25410000    4
  25420000    8
  25430000   13
  25440000    7
  25450000    3
  25460000    3
  25470000   10
  25480000   12
  25490000   12
  25500000    8
  25510000   10
  25520000    4
  25530000    3
  25540000    6
  25550000    3
  25560000    3
  25570000    3
  25580000   10
  25590000    3
  25600000   10
  25610000   11
  25620000    5
  25630000   10
  25640000   11
  25650000    9
  25660000    5
  25670000    5
  25680000    5
  25690000    3
  25700000    3
  25710000    4
  25720000    5
  25730000    2
  25740000    6
  25750000    3
  25760000    4
  25770000    3
  25780000    4
  25790000    3
  25800000    5
  25810000    5
  25820000    3
  25830000    3
  25840000    3
  25850000    4
  25860000    4
  25870000    3
  25880000    3
  25890000    3
  25900000    3
  25910000    3
  25920000    5
  25930000    9
  25940000    3
  25950000    3
  25960000    3
  25970000    3
  25980000    3
  25990000    5
  26000000    4
  26010000    3
  26020000    3
  26030000    4
  26040000    7
  26050000    4
  26060000    5
  26070000    3
  26080000    3
  26090000    3
  26100000    3
  26110000    2
  26120000   11
  26130000   11
  26140000   12
  26150000   15
  26160000    6
  26170000   15
  26180000    4
  26190000    5
  26200000    3
  26210000    3
  26220000    3
  26230000   12
  26240000    5
  26250000    3
  26260000    4
  26270000    4
  26280000    5
  26290000    3
  26300000    5
  26310000    4
  26320000    7
  26330000   10
  26340000   13
  26350000    5
  26360000    3
  26370000    3
  26380000    3
  26390000    3
  26400000   12
  26410000    4
  26420000    3
  26430000    3
  26440000   11
  26450000   10
  26460000    3
  26470000    3
  26480000    3
  26490000    3
  26500000    3
  26510000    3
  26520000    5
  26530000    3
  26540000    3
  26550000    5
  26560000    3
  26570000    2
  26580000    2
  26590000    3
  26600000    7
  26610000    3
  26620000    3
  26630000    3
  26640000    4
  26650000    3
  26660000    7
  26670000    4
  26680000    3
  26690000    4
  26700000    3
  26710000    3
  26720000    3
  26730000    2
  26740000    3
  26750000    4
  26760000    3
  26770000    3
  26780000    3
  26790000    5
  26800000    3
  26810000    4
  26820000    5
  26830000    3
  26840000    5
  26850000    3
  26860000   11
  26870000   15
  26880000   21
  26890000   16
  26900000   11
  26910000   11
  26920000   13
  26930000    7
  26940000    6
  26950000   10
  26960000   14
  26970000    8
  26980000    7
  26990000    6
  27000000    3
  27010000    5
  27020000    3
  27030000    3
  27040000    3
  27050000    4
  27060000    5
  27070000    2
  27080000    3
  27090000    3
  27100000    3
  27110000    3
  27120000    3
  27130000    6
  27140000    3
  27150000    3
  27160000    4
  27170000    4
  27180000    3
  27190000    4
  27200000    3
  27210000    3
  27220000    4
  27230000    3
  27240000    4
  27250000    3
  27260000    3
  27270000    4
  27280000    3
  27290000    4
  27300000    9
  27310000    3
  27320000    3
  27330000   13
  27340000   11
  27350000   14
  27360000   10
  27370000   13
  27380000   11
  27390000   14
  27400000   14
  27410000    9
  27420000    8
  27430000   10
  27440000    9
  27450000    4
  27460000    3
  27470000    5
  27480000    3
  27490000    3
  27500000    5
  27510000    2
  27520000    3
  27530000    3
  27540000    3
  27550000    2
  27560000    4
  27570000    3
  27580000    3
  27590000    4
  27600000    5
  27610000    3
  27620000    3
  27630000    8
  27640000   12
  27650000   14
  27660000   11
  27670000    7
  27680000    7
  27690000    6
  27700000    4
  27710000    3
  27720000    3
  27730000    4
  27740000    4
  27750000    3
  27760000    5
  27770000    5
  27780000    7
  27790000    4
  27800000    3
  27810000    5
  27820000    3
  27830000    3
  27840000    4
  27850000    9
  27860000    9
  27870000    4
  27880000    7
  27890000    5
  27900000    7
  27910000    3
  27920000    5
  27930000    7
  27940000    3
  27950000    4
  27960000    3
  27970000    4
  27980000    5
  27990000    3
  28000000    2
  28010000    3
  28020000    3
  28030000    4
  28040000    5
  28050000    3
  28060000   18
  28070000    3
  28080000    2
  28090000    9
  28100000    4
  28110000   11
  28120000   11
  28130000    9
  28140000   10
  28150000    8
  28160000   13
  28170000   10
  28180000    3
  28190000    4
  28200000    9
  28210000   11
  28220000   14
  28230000   10
  28240000    7
  28250000    6
  28260000   11
  28270000    7
  28280000   11
  28290000   11
  28300000    9
  28310000   11
  28320000    9
  28330000    9
  28340000    9
  28350000    2
  28360000    3
  28370000    3
  28380000    3
  28390000    5
  28400000    6
  28410000    3
  28420000    3
  28430000   13
  28440000    3
  28450000    6
  28460000    3
  28470000    7
  28480000    3
  28490000    3
  28500000    2
  28510000    9
  28520000    4
  28530000    4
  28540000    9
  28550000    9
  28560000    4
  28570000    5
  28580000    7
  28590000   12
  28600000    7
  28610000   10
  28620000    6
  28630000   10
  28640000    4
  28650000    3
  28660000    3
  28670000    2
  28680000    4
  28690000    4
  28700000    5
  28710000    3
  28720000    8
  28730000    7
  28740000    3
  28750000    5
  28760000    7
  28770000   10
  28780000   13
  28790000    7
  28800000    6
  28810000    3
  28820000    8
  28830000    4
  28840000    9
  28850000    5
  28860000    3
  28870000    4
  28880000    3
  28890000   12
  28900000   18
  28910000    4
  28920000    2
  28930000    3
  28940000   16
  28950000    7
  28960000    3
  28970000   10
  28980000    5
  28990000    3
  29000000    3
  29010000    3
  29020000    5
  29030000    3
  29040000    3
  29050000    5
  29060000   10
  29070000    4
  29080000    3
  29090000    3
  29100000    3
  29110000    6
  29120000    4
  29130000    5
  29140000    3
  29150000    8
  29160000    3
  29170000    7
  29180000    8
  29190000    3
  29200000   12
  29210000    5
  29220000    4
  29230000    7
  29240000    6
  29250000    9
  29260000    9
  29270000    7
  29280000    4
  29290000    7
  29300000    4
  29310000    4
  29320000    4
  29330000    6
  29340000    7
  29350000    6
  29360000    4
  29370000    4
  29380000   10
  29390000    5
  29400000   13
  29410000    4
  29420000    4
  29430000    3
  29440000    5
  29450000    5
  29460000    4
  29470000    5
  29480000    4
  29490000    3
  29500000    4
  29510000    8
  29520000    2
  29530000    8
  29540000    5
  29550000    3
  29560000    3
  29570000    5
  29580000    5
  29590000    5
  29600000    9
  29610000    6
  29620000    4
  29630000    4
  29640000    6
  29650000    9
  29660000    4
  29670000    4
  29680000    6
  29690000    7
  29700000   12
  29710000    6
  29720000    6
  29730000    8
  29740000    9
  29750000   11
  29760000   20
  29770000   12
  29780000   18
  29790000   10
  29800000    4
  29810000   16
  29820000   15
  29830000   16
  29840000   24
  29850000   23
  29860000   24
  29870000   22
  29880000   23
  29890000   23
  29900000   23
  29910000   24
  29920000   23
  29930000   22
  29940000   24
  29950000   27
  29960000   24
  29970000   22
  29980000   25
  29990000   24
  30000000   24
  30010000   25
  30020000   25
  30030000   24
  30040000   28
  30050000   22
  30060000   24
  30070000   24
  30080000   23
  30090000   22
  30100000   24
  30110000   24
  30120000   23
  30130000   24
  30140000   22
  30150000   23
  30160000   23
  30170000   22
  30180000   24
  30190000   22
  30200000   22
  30210000   24
  30220000   22
  30230000   23
  30240000   14
  30250000   18
  30260000   21
  30270000   22
  30280000   22
  30290000   22
  30300000   22
  30310000   26
  30320000   24
  30330000   22
  30340000   21
  30350000   23
  30360000   28
  30370000   21
  30380000   22
  30390000   20
  30400000   24
  30410000   22
  30420000   23
  30430000   24
  30440000   23
  30450000   24
  30460000   23
  30470000   23
  30480000   23
  30490000   24
  30500000   22
  30510000   23
  30520000   21
  30530000   22
  30540000   23
  30550000   22
  30560000   25
  30570000   24
  30580000   25
  30590000   24
  30600000   29
  30610000   27
  30620000   27
  30630000   24
  30640000   23
  30650000   23
  30660000   23
  30670000   24
  30680000   22
  30690000   25
  30700000   26
  30710000   22
  30720000   28
  30730000   23
  30740000   25
  30750000   22
  30760000   22
  30770000   24
  30780000   24
  30790000   23
  30800000   22
  30810000   23
  30820000   23
  30830000   24
  30840000   24
  30850000   27
  30860000   24
  30870000   22
  30880000   22
  30890000   23
  30900000   24
  30910000   22
  30920000   23
  30930000   22
  30940000   25
  30950000   23
  30960000   22
  30970000   23
  30980000   23
  30990000   22
  31000000   23
  31010000   23
  31020000   22
  31030000   24
  31040000   23
  31050000   28
  31060000   24
  31070000   27
  31080000   20
  31090000   24
  31100000   23
  31110000   23
  31120000   24
  31130000   28
  31140000   30
  31150000   24
  31160000   35
  31170000   25
  31180000   24
  31190000   24
  31200000   22
  31210000   21
  31220000   24
  31230000   24
  31240000   26
  31250000   27
  31260000   24
  31270000   22
  31280000   24
  31290000   22
  31300000   24
  31310000   25
  31320000   22
  31330000   21
  31340000   22
  31350000   22
  31360000   22
  31370000   24
  31380000   24
  31390000   23
  31400000   23
  31410000   22
  31420000   24
  31430000   23
  31440000   23
  31450000   23
  31460000   22
  31470000   22
  31480000   23
  31490000   23
  31500000   22
  31510000   22
  31520000   23
  31530000   19
  31540000   22
  31550000   24
  31560000   24
  31570000   24
  31580000   23
  31590000   22
  31600000   20
  31610000   22
  31620000   22
  31630000   23
  31640000   21
  31650000   22
  31660000   24
  31670000    6
  31680000    5
  31690000    3
  31700000    8
  31710000    7
  31720000    2
  31730000    4
  31740000    3
  31750000    3
  31760000    3
  31770000    4
  31780000    3
  31790000    7
  31800000    5
  31810000    3
  31820000    4
  31830000   10
  31840000    3
  31850000    4
  31860000    3
  31870000    5
  31880000    6
  31890000   11
  31900000    9
  31910000   10
  31920000    3
  31930000    4
  31940000    5
  31950000    2
  31960000    3
  31970000    4
  31980000    3
  31990000    3
  32000000    8
  32010000    3
  32020000    4
  32030000    2
  32040000    5
  32050000    3
  32060000   13
  32070000   22
  32080000    5
  32090000    3
  32100000    3
  32110000    6
  32120000    3
  32130000    5
  32140000    3
  32150000   10
  32160000    9
  32170000    3
  32180000    3
  32190000   14
  32200000    6
  32210000    9
  32220000    4
  32230000   11
  32240000    4
  32250000    4
  32260000    8
  32270000    7
  32280000    7
  32290000    3
  32300000   10
  32310000    6
  32320000    3
  32330000    3
  32340000    6
  32350000    4
  32360000    6
  32370000   15
  32380000   12
  32390000   10
  32400000   10
  32410000   17
  32420000   15
  32430000    5
  32440000    9
  32450000    9
  32460000   11
  32470000    8
  32480000   14
  32490000    6
  32500000    8
  32510000   12
  32520000    3
  32530000   11
  32540000   11
  32550000    9
  32560000    9
  32570000    4
  32580000   14
  32590000   12
  32600000    9
  32610000   13
  32620000   10
  32630000   13
  32640000   13
  32650000   11
  32660000    3
  32670000    3
  32680000    6
  32690000    9
  32700000    9
  32710000   11
  32720000   11
  32730000    5
  32740000   16
  32750000   15
  32760000   10
  32770000    8
  32780000   10
  32790000    8
  32800000   11
  32810000   13
  32820000    4
  32830000   12
  32840000   10
  32850000   10
  32860000   10
  32870000   16
  32880000    6
  32890000    6
  32900000    4
  32910000    2
  32920000    4
  32930000    4
  32940000    4
  32950000    4
  32960000    4
  32970000    6
  32980000    3
  32990000    2
  33000000    2
  33010000    5
  33020000    4
  33030000    3
  33040000    3
  33050000    9
  33060000    4
  33070000    3
  33080000    7
  33090000    7
  33100000   10
  33110000    3
  33120000    4
  33130000    3
  33140000    4
  33150000    3
  33160000    2
  33170000    3
  33180000    5
  33190000    2
  33200000    3
  33210000    2
  33220000   10
  33230000    9
  33240000    4
  33250000    3
  33260000    4
  33270000    4
  33280000    4
  33290000    3
  33300000    2
  33310000    7
  33320000    3
  33330000    4
  33340000    3
  33350000    5
  33360000    3
  33370000    4
  33380000    4
  33390000    7
  33400000   12
  33410000   14
  33420000    4
  33430000    3
  33440000    2
  33450000    3
  33460000    4
  33470000    4
  33480000   10
  33490000    4
  33500000    4
  33510000    3
  33520000    8
  33530000    4
  33540000    8
  33550000    3
  33560000    6
  33570000    6
  33580000    3
  33590000    4
  33600000    5
  33610000    3
  33620000    2
  33630000    4
  33640000    3
  33650000    5
  33660000    3
  33670000    5
  33680000    5
  33690000    2
  33700000    4
  33710000    3
  33720000    5
  33730000    4
  33740000    3
  33750000    5
  33760000    2
  33770000    2
  33780000    8
  33790000   17
  33800000   12
  33810000    3
  33820000    3
  33830000    5
  33840000    3
  33850000    3
  33860000    3
  33870000    3
  33880000    3
  33890000    2
  33900000    4
  33910000    6
  33920000    4
  33930000    8
  33940000    5
  33950000    2
  33960000    3
  33970000    2
  33980000    3
  33990000    3
  34000000    8
  34010000    4
  34020000    5
  34030000    5
  34040000    3
  34050000    3
  34060000    4
  34070000    5
  34080000    4
  34090000    7
  34100000    3
  34110000    6
  34120000    5
  34130000    4
  34140000    3
  34150000    4
  34160000    3
  34170000    3
  34180000    3
  34190000    3
  34200000    4
  34210000    3
  34220000    3
  34230000    3
  34240000    2
  34250000    4
  34260000    3
  34270000    5
  34280000    3
  34290000    3
  34300000    5
  34310000    3
  34320000    3
  34330000    3
  34340000    5
  34350000    3
  34360000    4
  34370000    3
  34380000    3
  34390000    2
  34400000    4
  34410000    3
  34420000    4
  34430000    3
  34440000    4
  34450000    3
  34460000    6
  34470000    5
  34480000    3
  34490000    5
  34500000    2
  34510000    2
  34520000    3
  34530000    3
  34540000    4
  34550000    3
  34560000    3
  34570000    3
  34580000    4
  34590000    3
  34600000    3
  34610000    3
  34620000    3
  34630000    2
  34640000    6
  34650000    4
  34660000    3
  34670000    5
  34680000    4
  34690000    5
  34700000    6
  34710000    3
  34720000    4
  34730000    2
  34740000    3
  34750000    3
  34760000    3
  34770000    3
  34780000    3
  34790000    2
  34800000    5
  34810000    4
  34820000    3
  34830000    2
  34840000    3
  34850000    4
  34860000    3
  34870000    3
  34880000    5
  34890000    3
  34900000    4
  34910000    3
  34920000    3
  34930000    2
  34940000    3
  34950000    4
  34960000    2
  34970000    3
  34980000    6
  34990000    3
  35000000    3
  35010000    3
  35020000    6
  35030000    3
  35040000    9
  35050000    3
  35060000    3
  35070000    3
  35080000    3
  35090000    3
  35100000    5
  35110000    3
  35120000    2
  35130000    6
  35140000    5
  35150000    4
  35160000    2
  35170000    3
  35180000    3
  35190000    3
  35200000    3
  35210000    3
  35220000    3
  35230000    4
  35240000    7
  35250000    2
  35260000    4
  35270000    3
  35280000    4
  35290000    8
  35300000    6
  35310000    9
  35320000    3
  35330000    5
  35340000    5
  35350000    5
  35360000    4
  35370000    4
  35380000    3
  35390000    7
  35400000    5
  35410000    4
  35420000    3
  35430000    4
  35440000   10
  35450000   15
  35460000    9
  35470000   10
  35480000   14
  35490000    5
  35500000    4
  35510000    9
  35520000    4
  35530000    3
  35540000   16
  35550000   10
  35560000   18
  35570000    4
  35580000    5
  35590000    4
  35600000    3
  35610000    3
  35620000    3
  35630000    5
  35640000    3
  35650000    7
  35660000    3
  35670000    3
  35680000    3
  35690000    4
  35700000   13
  35710000   13
  35720000    9
  35730000   12
  35740000   11
  35750000    7
  35760000   11
  35770000   11
  35780000    4
  35790000    9
  35800000    3
  35810000    3
  35820000    3
  35830000    3
  35840000    3
  35850000    3
  35860000    2
  35870000    4
  35880000    4
  35890000    3
  35900000    5
  35910000    3
  35920000    3
  35930000    3
  35940000    5
  35950000    6
  35960000    3
  35970000    3
  35980000    4
  35990000    3
  36000000    5
  36010000    4
  36020000    4
  36030000    6
  36040000    8
  36050000    5
  36060000    2
  36070000    3
  36080000    2
  36090000   10
  36100000   13
  36110000   13
  36120000   11
  36130000   16
  36140000   25
  36150000   22
  36160000   22
  36170000   22
  36180000   22
  36190000   27
  36200000   25
  36210000   27
  36220000   24
  36230000   19
  36240000   25
  36250000   26
  36260000   23
  36270000   25
  36280000   23
  36290000   24
  36300000   24
  36310000   24
  36320000   22
  36330000   25
  36340000   25
  36350000   24
  36360000   24
  36370000   22
  36380000   25
  36390000   25
  36400000   23
  36410000   21
  36420000   22
  36430000   23
  36440000   24
  36450000   24
  36460000   22
  36470000   22
  36480000   21
  36490000   22
  36500000   25
  36510000   24
  36520000   23
  36530000   23
  36540000   22
  36550000   22
  36560000   22
  36570000   22
  36580000   25
  36590000   26
  36600000   25
  36610000   22
  36620000   28
  36630000   27
  36640000   23
  36650000   21
  36660000   24
  36670000   24
  36680000   22
  36690000   24
  36700000   25
  36710000   26
  36720000   22
  36730000   24
  36740000   23
  36750000   17
  36760000   24
  36770000   33
  36780000   28
  36790000   24
  36800000   24
  36810000   28
  36820000   25
  36830000   25
  36840000   25
  36850000   29
  36860000   24
  36870000   24
  36880000   24
  36890000   22
  36900000   23
  36910000   22
  36920000   21
  36930000   24
  36940000   23
  36950000   23
  36960000   24
  36970000   22
  36980000   23
  36990000   23
  37000000   24
  37010000   22
  37020000   23
  37030000   24
  37040000   28
  37050000   23
  37060000   22
  37070000   22
  37080000   23
  37090000   22
  37100000   22
  37110000   23
  37120000   24
  37130000   27
  37140000   22
  37150000   24
  37160000   24
  37170000   24
  37180000   22
  37190000   25
  37200000   25
  37210000   25
  37220000   24
  37230000   29
  37240000   22
  37250000   24
  37260000   22
  37270000   22
  37280000   22
  37290000   22
  37300000   24
  37310000   23
  37320000   24
  37330000   21
  37340000   23
  37350000   25
  37360000   20
  37370000   22
  37380000   23
  37390000   24
  37400000   25
  37410000   22
  37420000   24
  37430000   24
  37440000   24
  37450000   30
  37460000   28
  37470000   28
  37480000   23
  37490000   24
  37500000   22
  37510000   25
  37520000   28
  37530000   23
  37540000   21
  37550000   22
  37560000   22
  37570000   23
  37580000   23
  37590000   22
  37600000   23
  37610000   22
  37620000   22
  37630000   23
  37640000   22
  37650000   23
  37660000   22
  37670000   23
  37680000   22
  37690000   24
  37700000   23
  37710000   24
  37720000   22
  37730000   24
  37740000   23
  37750000   23
  37760000   22
  37770000   22
  37780000   23
  37790000   22
  37800000   24
  37810000   23
  37820000   24
  37830000   22
  37840000   22
  37850000   22
  37860000   23
  37870000   22
  37880000   26
  37890000   24
  37900000   22
  37910000   23
  37920000    5
  37930000    4
  37940000    4
  37950000    5
  37960000    5
  37970000    6
  37980000    7
  37990000    9
  38000000    8
  38010000   10
  38020000    4
  38030000    4
  38040000    9
  38050000    7
  38060000    5
  38070000    5
  38080000   10
  38090000   11
  38100000   10
  38110000   10
  38120000   10
  38130000    6
  38140000    3
  38150000    7
  38160000    3
  38170000    2
  38180000    4
  38190000    5
  38200000    3
  38210000    3
  38220000   17
  38230000   21
  38240000   23
  38250000   18
  38260000   21
  38270000   22
  38280000   22
  38290000   22
  38300000   22
  38310000   36
  38320000   24
  38330000   24
  38340000   24
  38350000   27
  38360000   31
  38370000   24
  38380000   24
  38390000   24
  38400000   23
  38410000   23
  38420000   22
  38430000   23
  38440000   23
  38450000   25
  38460000   26
  38470000   22
  38480000   24
  38490000   22
  38500000   24
  38510000   23
  38520000   22
  38530000   26
  38540000   22
  38550000   22
  38560000   24
  38570000   22
  38580000   21
  38590000   24
  38600000   24
  38610000   23
  38620000   27
  38630000   22
  38640000   23
  38650000   22
  38660000   21
  38670000   22
  38680000   22
  38690000   22
  38700000   17
  38710000   24
  38720000   22
  38730000   24
  38740000   15
  38750000   22
  38760000   23
  38770000   22
  38780000   23
  38790000   23
  38800000   24
  38810000   22
  38820000   22
  38830000   22
  38840000   22
  38850000   23
  38860000   23
  38870000   22
  38880000   23
  38890000   21
  38900000   24
  38910000   23
  38920000   27
  38930000   25
  38940000   26
  38950000   25
  38960000   23
  38970000   27
  38980000   24
  38990000   23
  39000000   25
  39010000   25
  39020000   23
  39030000   22
  39040000   25
  39050000   24
  39060000   22
  39070000   21
  39080000   22
  39090000   23
  39100000   22
  39110000   22
  39120000   24
  39130000   23
  39140000   23
  39150000    2
  39160000    5
  39170000    8
  39180000    2
  39190000    3
  39200000    5
  39210000    5
  39220000    4
  39230000    3
  39240000    9
  39250000    4
  39260000    3
  39270000    3
  39280000    3
  39290000    3
  39300000    4
  39310000    3
  39320000   10
  39330000    3
  39340000    3
  39350000    7
  39360000    3
  39370000    3
  39380000    3
  39390000    4
  39400000    3
  39410000    4
  39420000    5
  39430000    4
  39440000    5
  39450000    4
  39460000    5
  39470000    3
  39480000    5
  39490000    6
  39500000    2
  39510000    5
  39520000    4
  39530000    4
  39540000    9
  39550000   10
  39560000   11
  39570000   10
  39580000    5
  39590000   11
  39600000    9
  39610000    7
  39620000    8
  39630000   12
  39640000   10
  39650000    9
  39660000   11
  39670000    8
  39680000    5
  39690000    5
  39700000    3
  39710000    3
  39720000    2
  39730000    3
  39740000    4
  39750000    6
  39760000    3
  39770000    2
  39780000    4
  39790000    3
  39800000    3
  39810000    2
  39820000    3
  39830000    3
  39840000    3
  39850000    5
  39860000    3
  39870000    3
  39880000    5
  39890000    4
  39900000    5
  39910000    4
  39920000    2
  39930000    6
  39940000    6
  39950000    3
  39960000    3
  39970000    4
  39980000    3
  39990000    4
  40000000    6
  40000000    6
  40010000    3
  40020000    5
  40030000    4
  40040000    4
  40050000    3
  40060000    4
  40070000    4
  40080000    2
  40090000    4
  40100000    4
  40110000    3
  40120000    4
  40130000    5
  40140000    6
  40150000    5
  40160000    6
  40170000    2
  40180000    3
  40190000    4
  40200000    3
  40210000    3
  40220000    3
  40230000    4
  40240000    3
  40250000    5
  40260000    4
  40270000    3
  40280000    3
  40290000    2
  40300000    3
  40310000   10
  40320000    3
  40330000   13
  40340000    4
  40350000    3
  40360000    3
  40370000    9
  40380000    3
  40390000    3
  40400000    2
  40410000    2
  40420000    3
  40430000   11
  40440000   12
  40450000   11
  40460000   12
  40470000    6
  40480000    4
  40490000    3
  40500000    3
  40510000    4
  40520000    3
  40530000    4
  40540000    8
  40550000    3
  40560000    3
  40570000    3
  40580000    3
  40590000    2
  40600000    3
  40610000    5
  40620000    4
  40630000    4
  40640000   12
  40650000   10
  40660000    3
  40670000    3
  40680000    2
  40690000   11
  40700000    2
  40710000    3
  40720000    2
  40730000    3
  40740000    2
  40750000    3
  40760000    2
  40770000    3
  40780000    4
  40790000    4
  40800000   11
  40810000   11
  40820000    2
  40830000    7
  40840000    4
  40850000    3
  40860000    3
  40870000    3
  40880000    3
  40890000    3
  40900000    3
  40910000    3
  40920000    9
  40930000    3
  40940000    2
  40950000    5
  40960000    3
  40970000    4
  40980000    3
  40990000    4
  41000000    4
  41010000    6
  41020000    6
  41030000    8
  41040000    4
  41050000    2
  41060000   11
  41070000    9
  41080000    7
  41090000    2
  41100000   10
  41110000    5
  41120000    8
  41130000    4
  41140000    9
  41150000   10
  41160000    5
  41170000    3
  41180000    3
  41190000    3
  41200000    4
  41210000    4
  41220000    3
  41230000    3
  41240000    3
  41250000    3
  41260000    4
  41270000    3
  41280000    4
  41290000    5
  41300000    6
  41310000    9
  41320000    5
  41330000    5
  41340000    2
  41350000    3
  41360000    4
  41370000    2
  41380000    3
  41390000    6
  41400000    3
  41410000    3
  41420000    5
  41430000    5
  41440000   11
  41450000    4
  41460000    4
  41470000    2
  41480000    3
  41490000    3
  41500000    4
  41510000    3
  41520000    4
  41530000    3
  41540000    3
  41550000    3
  41560000    2
  41570000    5
  41580000    4
  41590000    8
  41600000    6
  41610000    3
  41620000    6
  41630000   12
  41640000   12
  41650000    5
  41660000    7
  41670000    4
  41680000   10
  41690000    5
  41700000   11
  41710000    5
  41720000   14
  41730000   14
  41740000   14
  41750000    3
  41760000    4
  41770000    2
  41780000    3
  41790000    3
  41800000    3
  41810000    4
  41820000    2
  41830000    3
  41840000    3
  41850000    7
  41860000    6
  41870000    5
  41880000    4
  41890000    3
  41900000    3
  41910000    5
  41920000    3
  41930000    5
  41940000    3
  41950000    3
  41960000    3
  41970000    2
  41980000    3
  41990000    3
  42000000    3
  42010000    5
  42020000    2
  42030000    2
  42040000    3
  42050000    2
  42060000    3
  42070000    5
  42080000    3
  42090000    4
  42100000   10
  42110000    5
  42120000    3
  42130000    7
  42140000   11
  42150000   15
  42160000    8
  42170000    8
  42180000    9
  42190000   10
  42200000    3
  42210000    5
  42220000    4
  42230000    2
  42240000    8
  42250000    3
  42260000    7
  42270000    3
  42280000    3
  42290000    3
  42300000    3
  42310000    3
  42320000    5
  42330000    3
  42340000    3
  42350000    3
  42360000    3
  42370000    2
  42380000    4
  42390000    5
  42400000    4
  42410000    6
  42420000    3
  42430000    5
  42440000    4
  42450000    3
  42460000    5
  42470000    5
  42480000   12
  42490000    2
  42500000    3
  42510000    5
  42520000    5
  42530000    2
  42540000    3
  42550000   14
  42560000    5
  42570000    3
  42580000   12
  42590000    5
  42600000   14
  42610000   11
  42620000    3
  42630000   12
  42640000    5
  42650000    7
  42660000    7
  42670000    5
  42680000    3
  42690000   11
  42700000    4
  42710000   13
  42720000    9
  42730000   16
  42740000    4
  42750000    2
  42760000    4
  42770000   12
  42780000    9
  42790000   10
  42800000   11
  42810000   13
  42820000    3
  42830000    6
  42840000    4
  42850000    3
  42860000    5
  42870000    4
  42880000    3
  42890000    3
  42900000    3
  42910000    8
  42920000   11
  42930000   10
  42940000    8
  42950000    5
  42960000    7
  42970000    4
  42980000    4
  42990000   12
  43000000    4
  43010000   10
  43020000    5
  43030000    3
  43040000    3
  43050000    4
  43060000    4
  43070000   12
  43080000    4
  43090000    5
  43100000    4
  43110000   11
  43120000    8
  43130000    3
  43140000    4
  43150000    4
  43160000    3
  43170000    4
  43180000    3
  43190000    3
  43200000    6
  43210000    7
  43220000    3
  43230000    6
  43240000    5
  43250000    9
  43260000   12
  43270000    7
  43280000    4
  43290000   11
  43300000    7
  43310000    3
  43320000    4
  43330000   14
  43340000    5
  43350000    9
  43360000    6
  43370000    3
  43380000    5
  43390000   10
  43400000    4
  43410000    7
  43420000    3
  43430000    3
  43440000    2
  43450000    3
  43460000    3
  43470000    5
  43480000    5
  43490000    4
  43500000    3
  43510000    6
  43520000    3
  43530000    5
  43540000    3
  43550000    5
  43560000    9
  43570000    5
  43580000    4
  43590000    5
  43600000    3
  43610000    4
  43620000   10
  43630000    5
  43640000    9
  43650000    3
  43660000    6
  43670000    5
  43680000    4
  43690000    6
  43700000    5
  43710000   10
  43720000    4
  43730000    3
  43740000    5
  43750000    5
  43760000   10
  43770000   11
  43780000   10
  43790000    2
  43800000    3
  43810000    3
  43820000    9
  43830000    4
  43840000    7
  43850000    3
  43860000    4
  43870000    3
  43880000    3
  43890000   11
  43900000   11
  43910000    3
  43920000    3
  43930000    3
  43940000    5
  43950000    3
  43960000    3
  43970000    9
  43980000    4
  43990000    3
  44000000   12
  44010000    8
  44020000    5
  44030000    3
  44040000    2
  44050000    3
  44060000    5
  44070000    4
  44080000    5
  44090000    7
  44100000    3
  44110000    2
  44120000    5
  44130000    3
  44140000    4
  44150000    4
  44160000    4
  44170000    3
  44180000    5
  44190000    4
  44200000    3
  44210000    4
  44220000    3
  44230000    4
  44240000    3
  44250000    6
  44260000    4
  44270000    3
  44280000    5
  44290000    3
  44300000    2
  44310000    5
  44320000    3
  44330000    2
  44340000    3
  44350000    5
  44360000    4
  44370000    3
  44380000    3
  44390000    4
  44400000    3
  44410000    6
  44420000    5
  44430000    5
  44440000    3
  44450000    6
  44460000    3
  44470000    6
  44480000    4
  44490000    5
  44500000    7
  44510000    3
  44520000    4
  44530000    6
  44540000   22
  44550000   24
  44560000   24
  44570000   28
  44580000   25
  44590000   24
  44600000   23
  44610000   24
  44620000   24
  44630000   24
  44640000   24
  44650000   23
  44660000   23
  44670000   24
  44680000   25
  44690000   24
  44700000   22
  44710000   22
  44720000   22
  44730000   22
  44740000   23
  44750000   22
  44760000   23
  44770000   23
  44780000   21
  44790000   22
  44800000   22
  44810000   22
  44820000   23
  44830000   22
  44840000   23
  44850000   23
  44860000   21
  44870000   22
  44880000   23
  44890000   23
  44900000   23
  44910000   22
  44920000   24
  44930000   23
  44940000   23
  44950000   27
  44960000   22
  44970000   24
  44980000   23
  44990000   22
  45000000   22
  45010000   24
  45020000   31
  45030000   24
  45040000   22
  45050000   23
  45060000   21
  45070000   22
  45080000   24
  45090000   22
  45100000   23
  45110000   23
  45120000   25
  45130000   27
  45140000   29
  45150000   25
  45160000   24
  45170000   22
  45180000   24
  45190000   11
  45200000    6
  45210000    3
  45220000    7
  45230000    3
  45240000    3
  45250000    3
  45260000    5
  45270000    5
  45280000   11
  45290000    5
  45300000    9
  45310000   12
  45320000    5
  45330000    4
  45340000    3
  45350000    3
  45360000   14
  45370000   13
  45380000    8
  45390000   16
  45400000    9
  45410000    9
  45420000   16
  45430000    7
  45440000   10
  45450000    9
  45460000    4
  45470000    4
  45480000   14
  45490000   14
  45500000    5
  45510000   11
  45520000    7
  45530000   11
  45540000    4
  45550000    2
  45560000    4
  45570000    3
  45580000    3
  45590000    4
  45600000    3
  45610000    4
  45620000    3
  45630000   12
  45640000    5
  45650000    5
  45660000    3
  45670000    4
  45680000    4
  45690000    6
  45700000    3
  45710000    4
  45720000    3
  45730000    3
  45740000    3
  45750000    3
  45760000    3
  45770000    3
  45780000    3
  45790000    3
  45800000    3
  45810000    3
  45820000    4
  45830000    3
  45840000    3
  45850000    4
  45860000    3
  45870000    7
  45880000    4
  45890000    4
  45900000    3
  45910000    3
  45920000    3
  45930000    5
  45940000    3
  45950000    3
  45960000   11
  45970000    3
  45980000    3
  45990000    4
  46000000    5
  46010000    6
  46020000   10
  46030000    4
  46040000    5
  46050000    3
  46060000    3
  46070000    3
  46080000    5
  46090000    4
  46100000    3
  46110000   10
  46120000   13
  46130000    4
  46140000    4
  46150000   11
  46160000   11
  46170000    6
  46180000   10
  46190000    9
  46200000    4
  46210000    3
  46220000    7
  46230000    3
  46240000   10
  46250000    3
  46260000    3
  46270000    5
  46280000   11
  46290000   17
  46300000   16
  46310000   10
  46320000    8
  46330000    4
  46340000   10
  46350000    9
  46360000    3
  46370000    5
  46380000    3
  46390000    3
  46400000    4
  46410000    3
  46420000    4
  46430000    2
  46440000    3
  46450000    7
  46460000    5
  46470000    6
  46480000    6
  46490000    5
  46500000   10
  46510000    7
  46520000    9
  46530000   11
  46540000    9
  46550000    6
  46560000   10
  46570000    4
  46580000    3
  46590000    3
  46600000   10
  46610000    6
  46620000    5
  46630000    4
  46640000    7
  46650000    6
  46660000    4
  46670000    6
  46680000   12
  46690000   10
  46700000    9
  46710000    7
  46720000    4
  46730000    5
  46740000    3
  46750000   11
  46760000    9
  46770000    6
  46780000   11
  46790000    5
  46800000    4
  46810000    6
  46820000   14
  46830000    4
  46840000    6
  46850000   10
  46860000    8
  46870000    4
  46880000    3
  46890000    6
  46900000    5
  46910000    5
  46920000    4
  46930000   10
  46940000    4
  46950000    8
  46960000    8
  46970000    4
  46980000    5
  46990000    4
  47000000    4
  47010000    4
  47020000    4
  47030000    4
  47040000   10
  47050000    9
  47060000    9
  47070000   10
  47080000   14
  47090000    3
  47100000    3
  47110000    3
  47120000    2
  47130000    3
  47140000    3
  47150000    3
  47160000    3
  47170000    4
  47180000    3
  47190000    2
  47200000    3
  47210000    4
  47220000    3
  47230000    5
  47240000    3
  47250000    4
  47260000    3
  47270000    3
  47280000    3
  47290000    2
  47300000    3
  47310000    4
  47320000    3
  47330000    3
  47340000    2
  47350000    4
  47360000    4
  47370000    4
  47380000    2
  47390000    3
  47400000    4
  47410000    6
  47420000    7
  47430000    6
  47440000   10
  47450000    9
  47460000   10
  47470000    4
  47480000    3
  47490000    7
  47500000   11
  47510000   10
  47520000   10
  47530000    7
  47540000    7
  47550000   11
  47560000   13
  47570000   15
  47580000   16
  47590000   10
  47600000    9
  47610000    2
  47620000    4
  47630000    3
  47640000    4
  47650000    4
  47660000    3
  47670000    3
  47680000    4
  47690000    3
  47700000    5
  47710000    3
  47720000    3
  47730000    3
  47740000   12
  47750000   17
  47760000   10
  47770000    3
  47780000    3
  47790000    3
  47800000    7
  47810000    2
  47820000    6
  47830000    4
  47840000    3
  47850000    4
  47860000    2
  47870000    4
  47880000    4
  47890000    3
  47900000    3
  47910000    3
  47920000    5
  47930000    5
  47940000    3
  47950000    4
  47960000    3
  47970000    3
  47980000    4
  47990000    2
  48000000    3
  48010000    4
  48020000    2
  48030000    3
  48040000    3
  48050000    3
  48060000    3
  48070000    4
  48080000    5
  48090000    3
  48100000    3
  48110000    2
  48120000    3
  48130000    4
  48140000    4
  48150000    6
  48160000    4
  48170000    6
  48180000    6
  48190000    3
  48200000    3
  48210000    3
  48220000    4
  48230000    5
  48240000    4
  48250000    4
  48260000    3
  48270000    5
  48280000    4
  48290000   15
  48300000   11
  48310000   12
  48320000    3
  48330000    3
  48340000    4
  48350000    5
  48360000    5
  48370000    4
  48380000    5
  48390000    4
  48400000    2
  48410000    3
  48420000    3
  48430000    7
  48440000    4
  48450000    3
  48460000    3
  48470000    3
  48480000   11
  48490000    5
  48500000   11
  48510000    3
  48520000    7
  48530000    3
  48540000    5
  48550000    4
  48560000    3
  48570000    6
  48580000    3
  48590000    4
  48600000    3
  48610000    3
  48620000    4
  48630000    3
  48640000    3
  48650000    3
  48660000    3
  48670000    8
  48680000    3
  48690000    2
  48700000    7
  48710000    2
  48720000    4
  48730000    3
  48740000    3
  48750000    4
  48760000    3
  48770000    9
  48780000   13
  48790000    5
  48800000    9
  48810000   11
  48820000   14
  48830000   11
  48840000   17
  48850000    3
  48860000    4
  48870000    3
  48880000    2
  48890000    6
  48900000    6
  48910000    2
  48920000    5
  48930000    3
  48940000    3
  48950000    4
  48960000    3
  48970000    2
  48980000    3
  48990000    4
  49000000    3
  49010000    5
  49020000    3
  49030000    3
  49040000    3
  49050000    3
  49060000    5
  49070000    3
  49080000    2
  49090000    6
  49100000    3
  49110000    3
  49120000    3
  49130000    3
  49140000    3
  49150000    3
  49160000    4
  49170000    5
  49180000    3
  49190000    3
  49200000    3
  49210000    3
  49220000    4
  49230000    3
  49240000    3
  49250000    4
  49260000    4
  49270000    3
  49280000    3
  49290000    3
  49300000    3
  49310000    4
  49320000    4
  49330000    5
  49340000    3
  49350000    4
  49360000    3
  49370000    5
  49380000   11
  49390000   10
  49400000    5
  49410000    4
  49420000    3
  49430000    2
  49440000    6
  49450000    4
  49460000    4
  49470000    7
  49480000    3
  49490000    3
  49500000    5
  49510000    3
  49520000    8
  49530000    3
  49540000    6
  49550000    7
  49560000    3
  49570000    3
  49580000    3
  49590000    3
  49600000    2
  49610000    3
  49620000    3
  49630000    4
  49640000    4
  49650000    8
  49660000    3
  49670000    3
  49680000    3
  49690000    5
  49700000    3
  49710000    3
  49720000    6
  49730000    3
  49740000    2
  49750000    7
  49760000    5
  49770000    8
  49780000   13
  49790000   18
  49800000    5
  49810000    7
  49820000    8
  49830000    4
  49840000    3
  49850000    3
  49860000    4
  49870000    6
  49880000    7
  49890000    5
  49900000    3
  49910000   11
  49920000   10
  49930000   13
  49940000   14
  49950000   13
  49960000   16
  49970000    6
  49980000    5
  49990000    7
  50000000    3
  50010000    5
  50020000   10
  50030000    6
  50040000    5
  50050000    4
  50060000    5
  50070000    6
  50080000   10
  50090000   10
  50100000    7
  50110000    6
  50120000    4
  50130000    3
  50140000   10
  50150000   10
  50160000   11
  50170000    6
  50180000    6
  50190000    6
  50200000    8
  50210000    4
  50220000   11
  50230000    8
  50240000    7
  50250000    7
  50260000    7
  50270000    9
  50280000    4
  50290000    4
  50300000    6
  50310000    4
  50320000    4
  50330000    3
  50340000    4
  50350000   14
  50360000   12
  50370000    7
  50380000    7
  50390000   15
  50400000   13
  50410000   13
  50420000   16
  50430000    8
  50440000   11
  50450000    4
  50460000    4
  50470000    5
  50480000    4
  50490000    5
  50500000    5
  50510000    3
  50520000    6
  50530000    4
  50540000    3
  50550000    5
  50560000    4
  50570000    3
  50580000    3
  50590000    3
  50600000    3
  50610000    4
  50620000    6
  50630000    6
  50640000   10
  50650000    5
  50660000    2
  50670000    4
  50680000    4
  50690000    5
  50700000   13
  50710000   13
  50720000   12
  50730000   10
  50740000   11
  50750000    5
  50760000    9
  50770000   12
  50780000   13
  50790000   13
  50800000    7
  50810000    8
  50820000    4
  50830000    9
  50840000    3
  50850000    3
  50860000   10
  50870000   11
  50880000    8
  50890000    9
  50900000   11
  50910000   10
  50920000    9
  50930000    9
  50940000   10
  50950000   13
  50960000    7
  50970000   11
  50980000    6
  50990000    9
  51000000    4
  51010000    5
  51020000    7
  51030000    7
  51040000    9
  51050000   12
  51060000   10
  51070000   14
  51080000   17
  51090000   17
  51100000    6
  51110000    4
  51120000    3
  51130000    5
  51140000    7
  51150000    5
  51160000    4
  51170000   12
  51180000    6
  51190000    6
  51200000    6
  51210000   10
  51220000    4
  51230000    3
  51240000    4
  51250000    9
  51260000    9
  51270000    3
  51280000    5
  51290000    5
  51300000    5
  51310000   11
  51320000    4
  51330000    9
  51340000    5
  51350000   12
  51360000   12
  51370000    5
  51380000    9
  51390000    2
  51400000    9
  51410000   11
  51420000   13
  51430000   15
  51440000   13
  51450000    9
  51460000   13
  51470000   18
  51480000   11
  51490000   15
  51500000   13
  51510000   13
  51520000    3
  51530000    4
  51540000   10
  51550000   12
  51560000    3
  51570000    4
  51580000   12
  51590000   14
  51600000    2
  51610000   11
  51620000   12
  51630000    7
  51640000   13
  51650000    4
  51660000    4
  51670000    3
  51680000    6
  51690000    3
  51700000    7
  51710000    6
  51720000    6
  51730000    3
  51740000   10
  51750000    6
  51760000    4
  51770000    8
  51780000    3
  51790000   10
  51800000    3
  51810000    3
  51820000    6
  51830000    3
  51840000    4
  51850000    6
  51860000    6
  51870000    6
  51880000    3
  51890000    7
  51900000    4
  51910000    9
  51920000   10
  51930000    9
  51940000   11
  51950000    5
  51960000    5
  51970000    3
  51980000    8
  51990000    4
  52000000    3
  52010000   11
  52020000   12
  52030000   16
  52040000   13
  52050000    5
  52060000   11
  52070000    9
  52080000    7
  52090000   12
  52100000   10
  52110000    6
  52120000   13
  52130000    2
  52140000    4
  52150000    2
  52160000    5
  52170000    3
  52180000    2
  52190000    4
  52200000    3
  52210000    3
  52220000    3
  52230000    3
  52240000    3
  52250000    8
  52260000    8
  52270000   11
  52280000    9
  52290000    3
  52300000   10
  52310000    3
  52320000    3
  52330000    4
  52340000    3
  52350000    5
  52360000    6
  52370000    2
  52380000    5
  52390000    4
  52400000    4
  52410000    3
  52420000    4
  52430000   12
  52440000    2
  52450000   12
  52460000    3
  52470000    8
  52480000    3
  52490000    3
  52500000    5
  52510000    5
  52520000    6
  52530000    3
  52540000    2
  52550000    3
  52560000    4
  52570000    3
  52580000    5
  52590000    9
  52600000    8
  52610000    7
  52620000    8
  52630000    2
  52640000    3
  52650000    4
  52660000    5
  52670000    3
  52680000    5
  52690000    4
  52700000    3
  52710000    7
  52720000    8
  52730000    4
  52740000    3
  52750000    3
  52760000    3
  52770000    4
  52780000    3
  52790000   11
  52800000   10
  52810000   15
  52820000   12
  52830000   13
  52840000    9
  52850000    6
  52860000   10
  52870000    9
  52880000    6
  52890000    3
  52900000    4
  52910000    2
  52920000    3
  52930000    3
  52940000    3
  52950000    9
  52960000    9
  52970000   10
  52980000    8
  52990000    4
  53000000    8
  53010000    3
  53020000    2
  53030000    3
  53040000    3
  53050000    5
  53060000    5
  53070000    5
  53080000    3
  53090000    4
  53100000    2
  53110000    4
  53120000    3
  53130000    3
  53140000    3
  53150000    3
  53160000    5
  53170000    4
  53180000    6
  53190000    7
  53200000    5
  53210000    3
  53220000    5
  53230000    7
  53240000    5
  53250000    3
  53260000    3
  53270000    3
  53280000    9
  53290000    9
  53300000   13
  53310000   11
  53320000   12
  53330000    9
  53340000    8
  53350000    9
  53360000    5
  53370000    2
  53380000    5
  53390000    5
  53400000    2
  53410000    3
  53420000    4
  53430000    3
  53440000    3
  53450000    5
  53460000    3
  53470000    4
  53480000    7
  53490000    3
  53500000    2
  53510000    4
  53520000    3
  53530000    3
  53540000    3
  53550000    4
  53560000    4
  53570000    4
  53580000    4
  53590000    3
  53600000    5
  53610000    6
  53620000    3
  53630000    5
  53640000    3
  53650000    5
  53660000    4
  53670000    4
  53680000    4
  53690000    4
  53700000    3
  53710000    6
  53720000    9
  53730000    4
  53740000    2
  53750000    3
  53760000    5
  53770000    3
  53780000    5
  53790000    4
  53800000    3
  53810000   12
  53820000    9
  53830000   12
  53840000    8
  53850000   17
  53860000   10
  53870000   11
  53880000   17
  53890000   21
  53900000   24
  53910000   11
  53920000    2
  53930000    4
  53940000    2
  53950000    3
  53960000    3
  53970000    4
  53980000    3
  53990000    3
  54000000    3
  54010000    4
  54020000    3
  54030000   11
  54040000   11
  54050000    4
  54060000    4
  54070000   16
  54080000   11
  54090000   13
  54100000   16
  54110000   15
  54120000   13
  54130000    8
  54140000    3
  54150000    9
  54160000    6
  54170000   15
  54180000   13
  54190000    9
  54200000    6
  54210000    3
  54220000    4
  54230000    5
  54240000    2
  54250000    3
  54260000    5
  54270000    6
  54280000    3
  54290000   12
  54300000    5
  54310000    3
  54320000    2
  54330000    6
  54340000    4
  54350000    4
  54360000    3
  54370000    4
  54380000    3
  54390000    3
  54400000    3
  54410000    4
  54420000    2
  54430000    3
  54440000    3
  54450000    3
  54460000    4
  54470000    4
  54480000    7
  54490000    3
  54500000    3
  54510000    3
  54520000   10
  54530000    4
  54540000    4
  54550000    3
  54560000    2
  54570000    3
  54580000    3
  54590000    3
  54600000    3
  54610000    3
  54620000    3
  54630000    4
  54640000    3
  54650000    3
  54660000    4
  54670000    6
  54680000    3
  54690000    5
  54700000    3
  54710000    3
  54720000    5
  54730000    3
  54740000    4
  54750000    4
  54760000    6
  54770000    3
  54780000    3
  54790000    3
  54800000    4
  54810000    5
  54820000    5
  54830000    9
  54840000    8
  54850000    3
  54860000    5
  54870000    3
  54880000    8
  54890000    4
  54900000    7
  54910000    3
  54920000    3
  54930000    2
  54940000    3
  54950000    5
  54960000   11
  54970000    3
  54980000    5
  54990000    4
  55000000    4
  55010000    9
  55020000    5
  55030000    4
  55040000    6
  55050000    3
  55060000    3
  55070000    3
  55080000    7
  55090000    4
  55100000    3
  55110000    4
  55120000    3
  55130000    3
  55140000    7
  55150000    3
  55160000    5
  55170000    9
  55180000    6
  55190000    9
  55200000   10
  55210000   11
  55220000    4
  55230000   13
  55240000    9
  55250000   12
  55260000   12
  55270000    3
  55280000    2
  55290000    4
  55300000    3
  55310000    7
  55320000    3
  55330000    4
  55340000    6
  55350000   13
  55360000    3
  55370000   10
  55380000    4
  55390000    4
  55400000    6
  55410000    3
  55420000   14
  55430000   23
  55440000   12
  55450000   12
  55460000    4
  55470000    5
  55480000    7
  55490000    9
  55500000    2
  55510000    3
  55520000    8
  55530000    3
  55540000    5
  55550000    3
  55560000    3
  55570000    5
  55580000    3
  55590000    3
  55600000    2
  55610000    5
  55620000    4
  55630000    2
  55640000    3
  55650000    3
  55660000    5
  55670000    3
  55680000    3
  55690000    4
  55700000    6
  55710000    3
  55720000    3
  55730000    6
  55740000    3
  55750000    3
  55760000    3
  55770000    3
  55780000    5
  55790000    3
  55800000    2
  55810000    4
  55820000    3
  55830000    3
  55840000    3
  55850000    3
  55860000    4
  55870000    3
  55880000    3
  55890000    3
  55900000    3
  55910000    3
  55920000    3
  55930000    3
  55940000    4
  55950000    4
  55960000    2
  55970000    3
  55980000    3
  55990000    4
  56000000    3
  56010000    6
  56020000    4
  56030000    3
  56040000    5
  56050000    3
  56060000    3
  56070000    5
  56080000    9
  56090000    9
  56100000   13
  56110000   12
  56120000    9
  56130000    8
  56140000   14
  56150000   13
  56160000    3
  56170000    5
  56180000    5
  56190000    4
  56200000    2
  56210000    3
  56220000    2
  56230000    3
  56240000    5
  56250000    4
  56260000    4
  56270000    3
  56280000    2
  56290000    3
  56300000    3
  56310000    3
  56320000    4
  56330000    4
  56340000    4
  56350000    3
  56360000    3
  56370000    3
  56380000    3
  56390000    4
  56400000    4
  56410000    4
  56420000    3
  56430000    3
  56440000    3
  56450000    4
  56460000    4
  56470000    3
  56480000    3
  56490000    4
  56500000    8
  56510000    3
  56520000    5
  56530000    8
  56540000    5
  56550000   11
  56560000    3
  56570000    3
  56580000    4
  56590000    4
  56600000    3
  56610000    6
  56620000    3
  56630000    4
  56640000    3
  56650000    3
  56660000    4
  56670000    4
  56680000    5
  56690000    6
  56700000    3
  56710000    3
  56720000    3
  56730000    3
  56740000    3
  56750000    3
  56760000    3
  56770000    3
  56780000    3
  56790000    3
  56800000    2
  56810000    4
  56820000   20
  56830000   23
  56840000   24
  56850000   22
  56860000   23
  56870000   25
  56880000   21
  56890000   24
  56900000   24
  56910000   25
  56920000   23
  56930000   23
  56940000   22
  56950000   22
  56960000   24
  56970000   23
  56980000   23
  56990000   23
  57000000   24
  57010000   22
  57020000   23
  57030000   22
  57040000   23
  57050000   25
  57060000   22
  57070000   23
  57080000   22
  57090000   23
  57100000   24
  57110000   22
  57120000   23
  57130000   22
  57140000   22
  57150000   22
  57160000   24
  57170000   24
  57180000   22
  57190000   21
  57200000   23
  57210000   23
  57220000   23
  57230000   23
  57240000   23
  57250000   22
  57260000   22
  57270000   22
  57280000   22
  57290000   22
  57300000   22
  57310000   24
  57320000   22
  57330000   23
  57340000   24
  57350000   24
  57360000   22
  57370000   23
  57380000   25
  57390000   23
  57400000   24
  57410000   23
  57420000   27
  57430000   24
  57440000   23
  57450000   24
  57460000   22
  57470000   22
  57480000   23
  57490000   23
  57500000   22
  57510000   16
  57520000    3
  57530000    5
  57540000    3
  57550000    3
  57560000    3
  57570000    3
  57580000    3
  57590000    3
  57600000    5
  57610000    3
  57620000    3
  57630000    4
  57640000    5
  57650000    6
  57660000    3
  57670000    2
  57680000    3
  57690000    5
  57700000    3
  57710000    3
  57720000    4
  57730000    5
  57740000    4
  57750000    3
  57760000    3
  57770000    3
  57780000    3
  57790000    3
  57800000    3
  57810000    4
  57820000    3
  57830000    2
  57840000    3
  57850000    3
  57860000    3
  57870000    3
  57880000    2
  57890000    4
  57900000    3
  57910000    3
  57920000    6
  57930000    5
  57940000    3
  57950000    3
  57960000    4
  57970000    3
  57980000    2
  57990000    7
  58000000    3
  58010000    3
  58020000    2
  58030000    5
  58040000    2
  58050000    3
  58060000    3
  58070000    2
  58080000    3
  58090000    3
  58100000    8
  58110000    3
  58120000    3
  58130000    3
  58140000    5
  58150000    4
  58160000   13
  58170000    3
  58180000    4
  58190000    3
  58200000    3
  58210000    3
  58220000    3
  58230000   10
  58240000    4
  58250000    3
  58260000    3
  58270000    3
  58280000    3
  58290000    3
  58300000    3
  58310000    3
  58320000    5
  58330000    5
  58340000    4
  58350000    3
  58360000    4
  58370000    2
  58380000    3
  58390000    3
  58400000    4
  58410000    3
  58420000    4
  58430000    3
  58440000    3
  58450000    8
  58460000    8
  58470000   11
  58480000    2
  58490000    3
  58500000    3
  58510000    3
  58520000    3
  58530000    3
  58540000    6
  58550000    3
  58560000    3
  58570000    2
  58580000    3
  58590000    2
  58600000    3
  58610000    3
  58620000    3
  58630000    3
  58640000    3
  58650000    6
  58660000    4
  58670000    2
  58680000    4
  58690000    3
  58700000    7
  58710000   11
  58720000    3
  58730000    5
  58740000    3
  58750000    3
  58760000    2
  58770000    4
  58780000    7
  58790000    7
  58800000    3
  58810000    3
  58820000   11
  58830000   18
  58840000   10
  58850000   10
  58860000    8
  58870000    4
  58880000    4
  58890000    5
  58900000    9
  58910000    4
  58920000    4
  58930000    5
  58940000    3
  58950000    3
  58960000    3
  58970000    3
  58980000    3
  58990000   11
  59000000   10
  59010000    3
  59020000    3
  59030000   25
  59040000   15
  59050000   13
  59060000   13
  59070000   10
  59080000    3
  59090000    7
  59100000    3
  59110000    3
  59120000    3
  59130000    3
  59140000    5
  59150000    3
  59160000    3
  59170000    6
  59180000    8
  59190000    8
  59200000    9
  59210000    7
  59220000    9
  59230000    7
  59240000    8
  59250000   14
  59260000    5
  59270000    3
  59280000    6
  59290000    7
  59300000    2
  59310000    6
  59320000   14
  59330000   13
  59340000   11
  59350000   10
  59360000   12
  59370000   18
  59380000    7
  59390000    3
  59400000    3
  59410000   14
  59420000    3
  59430000    4
  59440000    4
  59450000    3
  59460000   10
  59470000    3
  59480000    2
  59490000    3
  59500000    4
  59510000   12
  59520000    7
  59530000    3
  59540000    7
  59550000   11
  59560000    4
  59570000   10
  59580000   11
  59590000    4
  59600000    4
  59610000    4
  59620000    2
  59630000    2
  59640000    4
  59650000    3
  59660000    4
  59670000    5
  59680000    4
  59690000    5
  59700000    2
  59710000    3
  59720000    3
  59730000    5
  59740000   10
  59750000    9
  59760000   11
  59770000    6
  59780000    7
  59790000    3
  59800000    4
  59810000    3
  59820000    5
  59830000    2
  59840000    5
  59850000    5
  59860000    6
  59870000    3
  59880000    4
  59890000    8
  59900000   11
  59910000   11
  59920000    8
  59930000    9
  59940000   15
  59950000   10
  59960000    8
  59970000    5
  59980000    6
  59990000    3
  60000000    9
  60000000    9
  60010000    5
  60020000    4
  60030000    4
  60040000    4
  60050000    4
  60060000    4
  60070000    6
  60080000    6
  60090000    4
  60100000   12
  60110000    5
  60120000    5
  60130000    3
  60140000    5
  60150000    4
  60160000    6
  60170000    3
  60180000   11
  60190000    3
  60200000    5
  60210000    3
  60220000    3
  60230000    4
  60240000    4
  60250000    3
  60260000    4
  60270000    3
  60280000    4
  60290000    3
  60300000    8
  60310000    3
  60320000    4
  60330000    3
  60340000    7
  60350000    5
  60360000    4
  60370000    4
  60380000    5
  60390000    5
  60400000   17
  60410000    9
  60420000   10
  60430000   12
  60440000   16
  60450000    4
  60460000    8
  60470000   11
  60480000    9
  60490000   11
  60500000    7
  60510000    9
  60520000    9
  60530000    3
  60540000    8
  60550000    3
  60560000    4
  60570000   11
  60580000   17
  60590000   10
  60600000   17
  60610000   11
  60620000   12
  60630000    4
  60640000    3
  60650000    3
  60660000    3
  60670000    3
  60680000    3
  60690000    4
  60700000    6
  60710000    5
  60720000    3
  60730000    2
  60740000    3
  60750000    3
  60760000    3
  60770000    3
  60780000    5
  60790000    4
  60800000    9
  60810000    4
  60820000    3
  60830000    3
  60840000    3
  60850000    3
  60860000    3
  60870000    5
  60880000    3
  60890000    5
  60900000    3
  60910000    4
  60920000    3
  60930000    4
  60940000    4
  60950000    3
  60960000    4
  60970000    3
  60980000    3
  60990000    3
  61000000    5
  61010000    5
  61020000    3
  61030000    5
  61040000    6
  61050000    3
  61060000    3
  61070000    3
  61080000    5
  61090000    3
  61100000    2
  61110000    3
  61120000    3
  61130000    4
  61140000    3
  61150000    3
  61160000    2
  61170000    3
  61180000    3
  61190000    3
  61200000    3
  61210000    3
  61220000    7
  61230000    3
  61240000    4
  61250000    3
  61260000    3
  61270000    3
  61280000    8
  61290000   10
  61300000   10
  61310000    3
  61320000    3
  61330000    4
  61340000    5
  61350000    2
  61360000    3
  61370000    5
  61380000    5
  61390000    3
  61400000    3
  61410000    5
  61420000    2
  61430000    4
  61440000    3
  61450000    4
  61460000    3
  61470000    5
  61480000    3
  61490000    5
  61500000    3
  61510000    4
  61520000    5
  61530000    4
  61540000    6
  61550000    4
  61560000    9
  61570000    6
  61580000    8
  61590000    3
  61600000    3
  61610000    3
  61620000    3
  61630000    3
  61640000    4
  61650000    7
  61660000    4
  61670000    3
  61680000    3
  61690000    5
  61700000    2
  61710000    3
  61720000    7
  61730000    2
  61740000    5
  61750000    4
  61760000    5
  61770000    3
  61780000    3
  61790000    3
  61800000    5
  61810000    4
  61820000    5
  61830000    4
  61840000    4
  61850000    2
  61860000    5
  61870000    3
  61880000    5
  61890000    4
  61900000    2
  61910000    2
  61920000    4
  61930000    2
  61940000    4
  61950000    2
  61960000    3
  61970000    5
  61980000    3
  61990000    3
  62000000    3
  62010000    4
  62020000    4
  62030000    4
  62040000    3
  62050000    6
  62060000    3
  62070000    4
  62080000    3
  62090000    6
  62100000    3
  62110000    4
  62120000    3
  62130000    3
  62140000    4
  62150000    3
  62160000    4
  62170000    3
  62180000    3
  62190000    4
  62200000    6
  62210000    3
  62220000    3
  62230000    3
  62240000    8
  62250000    3
  62260000    4
  62270000    3
  62280000    3
  62290000    5
  62300000    3
  62310000    4
  62320000    4
  62330000    3
  62340000    3
  62350000    9
  62360000    4
  62370000    5
  62380000    4
  62390000    3
  62400000    4
  62410000    3
  62420000    4
  62430000    3
  62440000    3
  62450000    2
  62460000    3
  62470000    3
  62480000    4
  62490000    3
  62500000    3
  62510000    3
  62520000    3
  62530000    3
  62540000    3
  62550000    3
  62560000    3
  62570000    7
  62580000   12
  62590000    3
  62600000    4
  62610000    2
  62620000    4
  62630000    7
  62640000    4
  62650000    5
  62660000    3
  62670000    4
  62680000    4
  62690000    3
  62700000    4
  62710000    3
  62720000    3
  62730000    7
  62740000    3
  62750000    3
  62760000    5
  62770000    6
  62780000    4
  62790000    3
  62800000    3
  62810000    3
  62820000    5
  62830000    3
  62840000    3
  62850000    7
  62860000    4
  62870000    5
  62880000    5
  62890000    5
  62900000    3
  62910000    5
  62920000    2
  62930000    2
  62940000    3
  62950000    4
  62960000    5
  62970000    3
  62980000    3
  62990000    3
  63000000    3
  63010000    6
  63020000    3
  63030000    4
  63040000    4
  63050000   11
  63060000    4
  63070000    8
  63080000    3
  63090000    2
  63100000    3
  63110000    3
  63120000    3
  63130000    9
  63140000    5
  63150000    4
  63160000    2
  63170000    5
  63180000    3
  63190000    5
  63200000    3
  63210000    4
  63220000    4
  63230000    4
  63240000    8
  63250000    3
  63260000    3
  63270000    4
  63280000    3
  63290000    3
  63300000    3
  63310000   12
  63320000   10
  63330000   10
  63340000   14
  63350000   10
  63360000   12
  63370000   13
  63380000   10
  63390000   15
  63400000    4
  63410000   12
  63420000    9
  63430000    4
  63440000    6
  63450000    5
  63460000    3
  63470000    7
  63480000   11
  63490000   13
  63500000    9
  63510000    5
  63520000   12
  63530000    3
  63540000    4
  63550000    4
  63560000    3
  63570000    3
  63580000    3
  63590000    4
  63600000    4
  63610000    4
  63620000   13
  63630000    4
  63640000    3
  63650000    3
  63660000    8
  63670000    2
  63680000    3
  63690000    3
  63700000   10
  63710000   11
  63720000   11
  63730000   14
  63740000    5
  63750000    5
  63760000    4
  63770000    9
  63780000    4
  63790000   11
  63800000   13
  63810000   10
  63820000    6
  63830000   10
  63840000   10
  63850000    6
  63860000   11
  63870000    8
  63880000    6
  63890000    9
  63900000    4
  63910000    9
  63920000    6
  63930000   10
  63940000   11
  63950000   10
  63960000   13
  63970000   10
  63980000   10
  63990000    4
  64000000    4
  64010000    3
  64020000    3
  64030000    4
  64040000    2
  64050000    3
  64060000    2
  64070000    4
  64080000    2
  64090000    4
  64100000    4
  64110000    4
  64120000    2
  64130000    3
  64140000    5
  64150000    3
  64160000    3
  64170000    5
  64180000    2
  64190000    3
  64200000    3
  64210000    3
  64220000    3
  64230000    5
  64240000    3
  64250000    4
  64260000    4
  64270000    6
  64280000    3
  64290000    5
  64300000    3
  64310000    4
  64320000    9
  64330000    9
  64340000   13
  64350000   11
  64360000   12
  64370000    6
  64380000   11
  64390000   13
  64400000   12
  64410000    3
  64420000    4
  64430000    3
  64440000    3
  64450000    5
  64460000    4
  64470000    2
  64480000    3
  64490000    3
  64500000    3
  64510000    3
  64520000   12
  64530000    4
  64540000    2
  64550000    5
  64560000    2
  64570000    3
  64580000    3
  64590000    3
  64600000    3
  64610000    3
  64620000   13
  64630000   14
  64640000   10
  64650000    9
  64660000    4
  64670000    9
  64680000   12
  64690000   15
  64700000   12
  64710000    9
  64720000    8
  64730000    8
  64740000    9
  64750000    9
  64760000    9
  64770000    2
  64780000   14
  64790000   17
  64800000   10
  64810000   15
  64820000    7
  64830000   11
  64840000   11
  64850000   15
  64860000   10
  64870000   10
  64880000    4
  64890000    3
  64900000    4
  64910000    8
  64920000   11
  64930000   10
  64940000   16
  64950000   12
  64960000   12
  64970000    8
  64980000   10
  64990000    6
  65000000   12
  65010000   10
  65020000   11
  65030000   10
  65040000    9
  65050000   12
  65060000   18
  65070000   17
  65080000   11
  65090000   11
  65100000    9
  65110000    9
  65120000    9
  65130000    9
  65140000   10
  65150000    8
  65160000    8
  65170000    4
  65180000   14
  65190000   15
  65200000   12
  65210000    9
  65220000    9
  65230000    9
  65240000    9
  65250000    7
  65260000    5
  65270000    7
  65280000   10
  65290000   10
  65300000   10
  65310000   10
  65320000    3
  65330000    3
  65340000    4
  65350000    4
  65360000    3
  65370000    3
  65380000    3
  65390000    3
  65400000    3
  65410000    2
  65420000    3
  65430000    3
  65440000    3
  65450000    3
  65460000    3
  65470000    3
  65480000    3
  65490000    3
  65500000    3
  65510000    3
  65520000    5
  65530000    5
  65540000    3
  65550000    3
  65560000    3
  65570000    4
  65580000    3
  65590000    5
  65600000    3
  65610000    3
  65620000    3
  65630000    4
  65640000    5
  65650000   11
  65660000    9
  65670000    5
  65680000    9
  65690000    9
  65700000    3
  65710000    5
  65720000    4
  65730000   10
  65740000    4
  65750000   11
  65760000    7
  65770000    8
  65780000    9
  65790000    5
  65800000    3
  65810000    4
  65820000    7
  65830000    3
  65840000   18
  65850000   13
  65860000   12
  65870000    9
  65880000    8
  65890000   10
  65900000    3
  65910000    3
  65920000    3
  65930000    2
  65940000    3
  65950000    3
  65960000    4
  65970000    2
  65980000    4
  65990000    3
  66000000    3
  66010000    3
  66020000    3
  66030000    3
  66040000    5
  66050000    3
  66060000    2
  66070000    3
  66080000    3
  66090000    3
  66100000    3
  66110000    4
  66120000    3
  66130000    2
  66140000    3
  66150000    2
  66160000    3
  66170000    3
  66180000    3
  66190000    2
  66200000    4
  66210000    2
  66220000    2
  66230000    4
  66240000    3
  66250000    3
  66260000    3
  66270000    3
  66280000    3
  66290000    4
  66300000   15
  66310000    7
  66320000    3
  66330000    6
  66340000    8
  66350000    3
  66360000    3
  66370000    3
  66380000    2
  66390000    6
  66400000    3
  66410000    3
  66420000    3
  66430000    6
  66440000    6
  66450000    3
  66460000    4
  66470000    4
  66480000    4
  66490000    4
  66500000    6
  66510000    4
  66520000    4
  66530000    4
  66540000    3
  66550000    2
  66560000   10
  66570000    5
  66580000    3
  66590000    3
  66600000   11
  66610000    3
  66620000    5
  66630000    6
  66640000    2
  66650000    7
  66660000    3
  66670000    3
  66680000    3
  66690000    4
  66700000    2
  66710000    5
  66720000    3
  66730000    2
  66740000    3
  66750000    8
  66760000    2
  66770000    3
  66780000    3
  66790000    3
  66800000    3
  66810000    4
  66820000    3
  66830000    3
  66840000    3
  66850000    4
  66860000    3
  66870000    3
  66880000    3
  66890000    3
  66900000    3
  66910000    9
  66920000    3
  66930000    4
  66940000   11
  66950000    3
  66960000    4
  66970000    4
  66980000    3
  66990000    3
  67000000   10
  67010000    4
  67020000    3
  67030000    5
  67040000    3
  67050000    3
  67060000    4
  67070000    3
  67080000    3
  67090000    3
  67100000    4
  67110000    5
  67120000    5
  67130000    3
  67140000    3
  67150000    4
  67160000    7
  67170000    4
  67180000    3
  67190000    4
  67200000    7
  67210000    3
  67220000    4
  67230000    2
  67240000    3
  67250000   10
  67260000    5
  67270000    3
  67280000    4
  67290000    3
  67300000    3
  67310000    3
  67320000    2
  67330000    3
  67340000    3
  67350000    3
  67360000    3
  67370000    3
  67380000    2
  67390000    3
  67400000    3
  67410000    4
  67420000    3
  67430000    3
  67440000    3
  67450000    4
  67460000    3
  67470000    3
  67480000    3
  67490000    5
  67500000    3
  67510000    3
  67520000    3
  67530000    3
  67540000    3
  67550000    4
  67560000    3
  67570000    3
  67580000    3
  67590000    3
  67600000    3
  67610000    4
  67620000    3
  67630000    3
  67640000    3
  67650000    3
  67660000    7
  67670000    3
  67680000    3
  67690000    3
  67700000    4
  67710000    4
  67720000    7
  67730000    2
  67740000    4
  67750000    5
  67760000    5
  67770000    6
  67780000    3
  67790000    3
  67800000    3
  67810000    6
  67820000    3
  67830000    4
  67840000    2
  67850000    6
  67860000    2
  67870000    4
  67880000    2
  67890000    4
  67900000    3
  67910000    5
  67920000    4
  67930000    3
  67940000    3
  67950000    4
  67960000    3
  67970000    3
  67980000    4
  67990000    3
  68000000    7
  68010000    3
  68020000    2
  68030000    3
  68040000    3
  68050000    3
  68060000    3
  68070000    2
  68080000    3
  68090000    3
  68100000    3
  68110000    3
  68120000    3
  68130000    3
  68140000    4
  68150000    3
  68160000    4
  68170000    4
  68180000    6
  68190000    4
  68200000    6
  68210000    3
  68220000    3
  68230000    3
  68240000    3
  68250000    3
  68260000   12
  68270000    5
  68280000   11
  68290000   11
  68300000   11
  68310000   10
  68320000    9
  68330000    3
  68340000    7
  68350000    3
  68360000    3
  68370000    3
  68380000    3
  68390000    4
  68400000    3
  68410000    3
  68420000    3
  68430000    6
  68440000    5
  68450000    5
  68460000    3
  68470000    2
  68480000    8
  68490000    4
  68500000    3
  68510000    4
  68520000    5
  68530000    3
  68540000    9
  68550000    7
  68560000    6
  68570000    4
  68580000    8
  68590000    3
  68600000    5
  68610000    4
  68620000    3
  68630000    2
  68640000    3
  68650000    4
  68660000    3
  68670000    5
  68680000    3
  68690000    3
  68700000    3
  68710000    4
  68720000    3
  68730000    2
  68740000    3
  68750000    3
  68760000    3
  68770000    2
  68780000    3
  68790000    6
  68800000    3
  68810000    3
  68820000    3
  68830000    4
  68840000    3
  68850000    4
  68860000    3
  68870000    4
  68880000    3
  68890000    4
  68900000    3
  68910000    3
  68920000    3
  68930000    4
  68940000    3
  68950000    3
  68960000    3
  68970000    6
  68980000    3
  68990000    5
  69000000    5
  69010000    4
  69020000    3
  69030000    4
  69040000    7
  69050000   12
  69060000    3
  69070000    6
  69080000    3
  69090000    5
  69100000    5
  69110000    3
  69120000    8
  69130000    3
  69140000    6
  69150000    4
  69160000    4
  69170000    4
  69180000    5
  69190000    2
  69200000   13
  69210000    3
  69220000    3
  69230000    5
  69240000    3
  69250000    3
  69260000    2
  69270000    6
  69280000    2
  69290000    3
  69300000    3
  69310000    3
  69320000    3
  69330000    9
  69340000    8
  69350000    3
  69360000    4
  69370000    4
  69380000    3
  69390000    4
  69400000    4
  69410000    4
  69420000    3
  69430000    5
  69440000    4
  69450000    5
  69460000    4
  69470000    4
  69480000    4
  69490000    3
  69500000    6
  69510000    4
  69520000    3
  69530000    4
  69540000    3
  69550000    4
  69560000    3
  69570000    3
  69580000    4
  69590000    3
  69600000    3
  69610000    3
  69620000    3
  69630000    7
  69640000    4
  69650000    4
  69660000   13
  69670000    4
  69680000    5
  69690000    4
  69700000    3
  69710000    8
  69720000    3
  69730000    4
  69740000    3
  69750000    3
  69760000    4
  69770000    5
  69780000    3
  69790000    4
  69800000    5
  69810000    4
  69820000    8
  69830000    4
  69840000    9
  69850000    2
  69860000    4
  69870000    2
  69880000    5
  69890000    4
  69900000   12
  69910000   14
  69920000   11
  69930000    3
  69940000    3
  69950000    6
  69960000    3
  69970000    2
  69980000    3
  69990000    3
  70000000    5
  70010000    4
  70020000    4
  70030000    5
  70040000    3
  70050000    3
  70060000    3
  70070000    3
  70080000    3
  70090000    2
  70100000    3
  70110000    4
  70120000    4
  70130000    3
  70140000    3
  70150000    3
  70160000    4
  70170000    3
  70180000    2
  70190000    3
  70200000    3
  70210000    3
  70220000    3
  70230000    4
  70240000    3
  70250000    4
  70260000    5
  70270000    4
  70280000    7
  70290000    5
  70300000    3
  70310000    5
  70320000    3
  70330000    4
  70340000    8
  70350000    5
  70360000    5
  70370000    4
  70380000    3
  70390000    4
  70400000    2
  70410000    3
  70420000    3
  70430000    3
  70440000    4
  70450000    3
  70460000    4
  70470000   14
  70480000   13
  70490000   13
  70500000    3
  70510000    7
  70520000   10
  70530000    9
  70540000    3
  70550000    3
  70560000    3
  70570000   14
  70580000    3
  70590000    5
  70600000    4
  70610000    4
  70620000    5
  70630000    4
  70640000    4
  70650000    5
  70660000    3
  70670000    5
  70680000    3
  70690000    3
  70700000    3
  70710000    4
  70720000    3
  70730000    3
  70740000    3
  70750000    3
  70760000    4
  70770000    2
  70780000    5
  70790000    4
  70800000    3
  70810000    3
  70820000    3
  70830000    5
  70840000    3
  70850000    3
  70860000    3
  70870000    3
  70880000    4
  70890000    4
  70900000    6
  70910000    3
  70920000    3
  70930000    3
  70940000    5
  70950000    3
  70960000    4
  70970000    5
  70980000    2
  70990000    4
  71000000    2
  71010000    3
  71020000    4
  71030000    6
  71040000    8
  71050000    5
  71060000    4
  71070000    4
  71080000    5
  71090000    4
  71100000    3
  71110000    3
  71120000    5
  71130000    6
  71140000    3
  71150000    2
  71160000    3
  71170000    4
  71180000    3
  71190000    6
  71200000    3
  71210000    5
  71220000    3
  71230000    3
  71240000    3
  71250000    3
  71260000    3
  71270000    2
  71280000    4
  71290000    4
  71300000    4
  71310000    3
  71320000    3
  71330000    4
  71340000    3
  71350000    3
  71360000    4
  71370000    9
  71380000    6
  71390000    4
  71400000    4
  71410000   13
  71420000   23
  71430000   22
  71440000   23
  71450000    5
  71460000    8
  71470000    3
  71480000    3
  71490000    4
  71500000    6
  71510000    6
  71520000    3
  71530000    6
  71540000    3
  71550000    5
  71560000    7
  71570000    4
  71580000    2
  71590000    7
  71600000    3
  71610000    3
  71620000    3
  71630000   10
  71640000   23
  71650000   24
  71660000    3
  71670000   24
  71680000   23
  71690000   26
  71700000   24
  71710000   22
  71720000   21
  71730000   24
  71740000   24
  71750000   23
  71760000   23
  71770000   23
  71780000   23
  71790000   23
  71800000   22
  71810000   23
  71820000   24
  71830000   23
  71840000   23
  71850000   22
  71860000   22
  71870000   22
  71880000   22
  71890000   22
  71900000   26
  71910000   24
  71920000   23
  71930000   25
  71940000   21
  71950000   22
  71960000   22
  71970000   22
  71980000   23
  71990000   21
  72000000   23
  72010000   24
  72020000   24
  72030000   23
  72040000   23
  72050000   27
  72060000   24
  72070000   25
  72080000   22
  72090000   21
  72100000   23
  72110000   23
  72120000   24
  72130000   24
  72140000   22
  72150000   22
  72160000   24
  72170000   22
  72180000   22
  72190000   23
  72200000   21
  72210000   23
  72220000   23
  72230000   23
  72240000   23
  72250000   23
  72260000   24
  72270000   23
  72280000   23
  72290000   22
  72300000   23
  72310000   22
  72320000   29
  72330000   19
  72340000   21
  72350000   22
  72360000   27
  72370000   28
  72380000   25
  72390000   24
  72400000   23
  72410000   25
  72420000   27
  72430000   22
  72440000   23
  72450000   22
  72460000   24
  72470000   23
  72480000   23
  72490000   22
  72500000   22
  72510000   22
  72520000   22
  72530000   24
  72540000   24
  72550000   22
  72560000   22
  72570000   24
  72580000   24
  72590000   25
  72600000   22
  72610000   21
  72620000   20
  72630000   23
  72640000   23
  72650000   22
  72660000   22
  72670000   22
  72680000   23
  72690000   26
  72700000   24
  72710000   23
  72720000   22
  72730000   24
  72740000   24
  72750000   27
  72760000   27
  72770000   24
  72780000   21
  72790000   25
  72800000   24
  72810000   24
  72820000   22
  72830000   20
  72840000   24
  72850000   22
  72860000   24
  72870000   26
  72880000   22
  72890000   18
  72900000   22
  72910000   24
  72920000   23
  72930000   23
  72940000   27
  72950000   25
  72960000   23
  72970000   24
  72980000   27
  72990000   26
  73000000   28
  73010000   22
  73020000   36
  73030000   34
  73040000   25
  73050000   23
  73060000   24
  73070000   24
  73080000   23
  73090000   24
  73100000   22
  73110000   23
  73120000   25
  73130000   23
  73140000   23
  73150000   23
  73160000   22
  73170000   27
  73180000   24
  73190000   22
  73200000   25
  73210000   23
  73220000   23
  73230000   23
  73240000   23
  73250000   16
  73260000   22
  73270000   23
  73280000   27
  73290000   26
  73300000   23
  73310000   21
  73320000   23
  73330000   23
  73340000   23
  73350000   22
  73360000   22
  73370000   20
  73380000   22
  73390000   21
  73400000   23
  73410000   22
  73420000   25
  73430000   22
  73440000   23
  73450000   24
  73460000   23
  73470000   22
  73480000   23
  73490000   24
  73500000   22
  73510000   23
  73520000   22
  73530000   22
  73540000   23
  73550000   24
  73560000   23
  73570000   24
  73580000   22
  73590000   28
  73600000   28
  73610000   23
  73620000   22
  73630000   23
  73640000   23
  73650000   23
  73660000   23
  73670000   21
  73680000   21
  73690000   24
  73700000   23
  73710000   21
  73720000   22
  73730000    3
  73740000    3
  73750000    3
  73760000    3
  73770000    3
  73780000    2
  73790000    3
  73800000    4
  73810000    3
  73820000    2
  73830000    3
  73840000    3
  73850000    3
  73860000    6
  73870000   14
  73880000    3
  73890000    3
  73900000    5
  73910000    6
  73920000    3
  73930000    3
  73940000    5
  73950000    7
  73960000    3
  73970000    3
  73980000    4
  73990000    4
  74000000    3
  74010000    4
  74020000    5
  74030000    4
  74040000    3
  74050000    3
  74060000    3
  74070000    3
  74080000    3
  74090000    4
  74100000    3
  74110000   12
  74120000    8
  74130000    9
  74140000    4
  74150000    5
  74160000    5
  74170000    8
  74180000    2
  74190000    4
  74200000    3
  74210000    2
  74220000    3
  74230000    3
  74240000    3
  74250000    6
  74260000    3
  74270000    4
  74280000    4
  74290000    3
  74300000    4
  74310000    4
  74320000    3
  74330000    4
  74340000    5
  74350000    3
  74360000    3
  74370000    5
  74380000    3
  74390000    3
  74400000    3
  74410000    3
  74420000    2
  74430000    2
  74440000    3
  74450000    4
  74460000    5
  74470000    2
  74480000    4
  74490000    3
  74500000    3
  74510000    6
  74520000    6
  74530000    4
  74540000    4
  74550000    3
  74560000    4
  74570000    7
  74580000   10
  74590000    3
  74600000    7
  74610000    9
  74620000   12
  74630000    4
  74640000    8
  74650000    4
  74660000    5
  74670000    4
  74680000    5
  74690000    3
  74700000    3
  74710000    7
  74720000    3
  74730000    3
  74740000    5
  74750000    4
  74760000    3
  74770000    3
  74780000    9
  74790000    8
  74800000   11
  74810000    4
  74820000   11
  74830000    8
  74840000   11
  74850000    9
  74860000    9
  74870000   13
  74880000   12
  74890000    7
  74900000   12
  74910000   11
  74920000    3
  74930000    3
  74940000    3
  74950000    3
  74960000    3
  74970000    3
  74980000    3
  74990000    3
  75000000    3
  75010000    4
  75020000    3
  75030000    5
  75040000    4
  75050000    2
  75060000    2
  75070000    4
  75080000    6
  75090000    4
  75100000    5
  75110000    3
  75120000   16
  75130000    7
  75140000    4
  75150000    5
  75160000   17
  75170000    8
  75180000    6
  75190000    4
  75200000    8
  75210000    6
  75220000    7
  75230000    3
  75240000    4
  75250000    4
  75260000    9
  75270000    5
  75280000    3
  75290000    3
  75300000    3
  75310000    3
  75320000    3
  75330000    3
  75340000    3
  75350000    7
  75360000    3
  75370000    3
  75380000    3
  75390000    4
  75400000    7
  75410000    5
  75420000    3
  75430000    3
  75440000    8
  75450000    7
  75460000    3
  75470000   17
  75480000   15
  75490000    3
  75500000    4
  75510000    4
  75520000   13
  75530000   12
  75540000    3
  75550000    4
  75560000    7
  75570000    4
  75580000   11
  75590000    7
  75600000   16
  75610000   21
  75620000   18
  75630000   13
  75640000    8
  75650000    5
  75660000    4
  75670000   10
  75680000    4
  75690000    5
  75700000    8
  75710000   10
  75720000    7
  75730000   11
  75740000    4
  75750000    8
  75760000   10
  75770000    3
  75780000    7
  75790000    4
  75800000    8
  75810000    4
  75820000    5
  75830000   11
  75840000   19
  75850000   23
  75860000   22
  75870000    3
  75880000    3
  75890000    4
  75900000   10
  75910000    8
  75920000    4
  75930000    2
  75940000   20
  75950000   21
  75960000   21
  75970000   16
  75980000    8
  75990000    4
  76000000   11
  76010000   10
  76020000    9
  76030000    9
  76040000    9
  76050000    3
  76060000    4
  76070000    3
  76080000    2
  76090000    3
  76100000    6
  76110000    3
  76120000    3
  76130000    3
  76140000    3
  76150000    5
  76160000    4
  76170000    6
  76180000    5
  76190000    5
  76200000    3
  76210000    3
  76220000    4
  76230000    3
  76240000    7
  76250000    5
  76260000    4
  76270000   11
  76280000    8
  76290000    3
  76300000    2
  76310000    5
  76320000    6
  76330000    7
  76340000    5
  76350000    4
  76360000    3
  76370000    3
  76380000    3
  76390000    3
  76400000    4
  76410000    3
  76420000    4
  76430000    4
  76440000    5
  76450000    4
  76460000    4
  76470000    3
  76480000    3
  76490000    3
  76500000    3
  76510000    3
  76520000    3
  76530000    5
  76540000    3
  76550000    4
  76560000    6
  76570000    2
  76580000    3
  76590000    3
  76600000    3
  76610000    3
  76620000    3
  76630000    3
  76640000    3
  76650000    4
  76660000    3
  76670000    3
  76680000    4
  76690000    4
  76700000    3
  76710000    3
  76720000    6
  76730000    5
  76740000    5
  76750000    2
  76760000    2
  76770000    6
  76780000    4
  76790000    3
  76800000    5
  76810000   12
  76820000    6
  76830000    6
  76840000    4
  76850000    7
  76860000    5
  76870000    3
  76880000    7
  76890000    2
  76900000    6
  76910000    4
  76920000    3
  76930000    5
  76940000    3
  76950000    3
  76960000    3
  76970000   10
  76980000    3
  76990000    3
  77000000    6
  77010000    3
  77020000    7
  77030000   11
  77040000    3
  77050000    4
  77060000    3
  77070000   11
  77080000    8
  77090000   13
  77100000   11
  77110000   16
  77120000    8
  77130000    4
  77140000    5
  77150000    8
  77160000    6
  77170000   14
  77180000   10
  77190000   10
  77200000    5
  77210000    2
  77220000    4
  77230000    3
  77240000   11
  77250000    5
  77260000    4
  77270000   10
  77280000   13
  77290000   12
  77300000    6
  77310000   11
  77320000   11
  77330000   12
  77340000   11
  77350000    2
  77360000    3
  77370000   13
  77380000    3
  77390000    7
  77400000    4
  77410000    4
  77420000    3
  77430000    3
  77440000    3
  77450000    2
  77460000    3
  77470000    9
  77480000   11
  77490000    6
  77500000    3
  77510000    2
  77520000    3
  77530000    3
  77540000    4
  77550000    3
  77560000    3
  77570000    4
  77580000    3
  77590000    2
  77600000    2
  77610000    4
  77620000    2
  77630000    5
  77640000    3
  77650000   13
  77660000    3
  77670000    3
  77680000    4
  77690000    2
  77700000    5
  77710000    5
  77720000    9
  77730000    4
  77740000    3
  77750000    5
  77760000    3
  77770000    5
  77780000    5
  77790000    2
  77800000    3
  77810000    4
  77820000    3
  77830000    4
  77840000    3
  77850000    3
  77860000    3
  77870000    3
  77880000    6
  77890000    5
  77900000    4
  77910000    3
  77920000    4
  77930000    3
  77940000    4
  77950000    4
  77960000    4
  77970000    3
  77980000    2
  77990000    3
  78000000    3
  78010000    3
  78020000    3
  78030000    3
  78040000    3
  78050000    5
  78060000    9
  78070000    3
  78080000    3
  78090000    3
  78100000    3
  78110000    3
  78120000    3
  78130000    3
  78140000    3
  78150000    6
  78160000    3
  78170000    4
  78180000    3
  78190000    3
  78200000    5
  78210000    3
  78220000    3
  78230000    4
  78240000    4
  78250000    4
  78260000    3
  78270000    4
  78280000    3
  78290000    2
  78300000    3
  78310000    3
  78320000    3
  78330000    8
  78340000    4
  78350000    4
  78360000    3
  78370000    2
  78380000    4
  78390000   12
  78400000    3
  78410000    3
  78420000    3
  78430000    6
  78440000    4
  78450000    4
  78460000    6
  78470000    4
  78480000    3
  78490000    3
  78500000    5
  78510000    3
  78520000    2
  78530000    2
  78540000    3
  78550000    3
  78560000    2
  78570000    3
  78580000    3
  78590000    4
  78600000    4
  78610000    4
  78620000    3
  78630000    3
  78640000    3
  78650000    3
  78660000    4
  78670000    3
  78680000    3
  78690000    3
  78700000    2
  78710000    3
  78720000    2
  78730000    4
  78740000    5
  78750000    3
  78760000    6
  78770000    5
  78780000    2
  78790000    6
  78800000    2
  78810000    4
  78820000    3
  78830000    3
  78840000    6
  78850000    2
  78860000   11
  78870000    3
  78880000    3
  78890000    3
  78900000    3
  78910000    4
  78920000    4
  78930000    8
  78940000    5
  78950000    3
  78960000    3
  78970000    3
  78980000    4
  78990000    2
  79000000    3
  79010000    4
  79020000    4
  79030000   11
  79040000    3
  79050000    3
  79060000    4
  79070000    4
  79080000    5
  79090000    5
  79100000    3
  79110000    4
  79120000    3
  79130000    3
  79140000    2
  79150000    6
  79160000    4
  79170000    2
  79180000    3
  79190000    3
  79200000    3
  79210000    2
  79220000    3
  79230000    3
  79240000    5
  79250000    2
  79260000    3
  79270000    3
  79280000    4
  79290000    4
  79300000    2
  79310000    2
  79320000    3
  79330000    3
  79340000   13
  79350000   11
  79360000   10
  79370000   11
  79380000    9
  79390000    4
  79400000   13
  79410000   12
  79420000   12
  79430000    6
  79440000    9
  79450000   13
  79460000   11
  79470000    3
  79480000    4
  79490000    3
  79500000    4
  79510000    4
  79520000    3
  79530000    6
  79540000    3
  79550000    4
  79560000    5
  79570000    5
  79580000    2
  79590000    3
  79600000    5
  79610000    3
  79620000    3
  79630000    4
  79640000    5
  79650000    4
  79660000    4
  79670000    3
  79680000    3
  79690000    3
  79700000    4
  79710000    3
  79720000    4
  79730000    3
  79740000    5
  79750000    2
  79760000    5
  79770000    5
  79780000    4
  79790000    4
  79800000    5
  79810000    4
  79820000    3
  79830000    3
  79840000    2
  79850000   13
  79860000   11
  79870000   12
  79880000    3
  79890000    3
  79900000    6
  79910000    4
  79920000    9
  79930000    6
  79940000    4
  79950000    3
  79960000    3
  79970000    3
  79980000    3
  79990000    4
  80000000    4
  80000000    4
  80010000    3
  80020000    3
  80030000    4
  80040000    3
  80050000    3
  80060000    6
  80070000    4
  80080000    7
  80090000    2
  80100000    3
  80110000    3
  80120000    6
  80130000    3
  80140000    7
  80150000    4
  80160000    8
  80170000    5
  80180000    3
  80190000    5
  80200000    4
  80210000    6
  80220000    5
  80230000    3
  80240000    4
  80250000    9
  80260000    3
  80270000    3
  80280000    3
  80290000    4
  80300000    3
  80310000    3
  80320000    9
  80330000    3
  80340000    2
  80350000    3
  80360000    3
  80370000    4
  80380000   12
  80390000   12
  80400000    3
  80410000    3
  80420000    4
  80430000    5
  80440000    4
  80450000    3
  80460000    2
  80470000    5
  80480000    3
  80490000    4
  80500000    3
  80510000    5
  80520000    3
  80530000    3
  80540000    3
  80550000    4
  80560000   22
  80570000   21
  80580000   19
  80590000   18
  80600000   12
  80610000    5
  80620000    3
  80630000    5
  80640000    5
  80650000    3
  80660000    3
  80670000    4
  80680000    5
  80690000    3
  80700000    4
  80710000    3
  80720000    3
  80730000    4
  80740000    3
  80750000   14
  80760000   11
  80770000    3
  80780000    3
  80790000    3
  80800000    3
  80810000    5
  80820000    3
  80830000    4
  80840000    3
  80850000    3
  80860000    3
  80870000    3
  80880000    7
  80890000    8
  80900000    3
  80910000    4
  80920000    4
  80930000    5
  80940000    2
  80950000    3
  80960000   11
  80970000   11
  80980000    5
  80990000    3
  81000000    3
  81010000    3
  81020000    3
  81030000    3
  81040000    4
  81050000    3
  81060000    3
  81070000    3
  81080000    3
  81090000    4
  81100000    3
  81110000    4
  81120000    3
  81130000    7
  81140000    4
  81150000    7
  81160000    9
  81170000   13
  81180000   13
  81190000   12
  81200000    9
  81210000   12
  81220000   10
  81230000   11
  81240000   10
  81250000    3
  81260000   11
  81270000    8
  81280000   11
  81290000   12
  81300000    8
  81310000   10
  81320000   16
  81330000    6
  81340000    3
  81350000    4
  81360000    4
  81370000    8
  81380000    2
  81390000    4
  81400000    5
  81410000    4
  81420000    3
  81430000    5
  81440000    9
  81450000    7
  81460000    3
  81470000    3
  81480000    2
  81490000    3
  81500000   12
  81510000   14
  81520000   11
  81530000    5
  81540000   14
  81550000   11
  81560000   14
  81570000    5
  81580000   11
  81590000    4
  81600000    4
  81610000    3
  81620000    4
  81630000    3
  81640000    3
  81650000    4
  81660000    3
  81670000    4
  81680000    2
  81690000    3
  81700000    5
  81710000    3
  81720000    3
  81730000    2
  81740000    3
  81750000    3
  81760000    5
  81770000    3
  81780000    3
  81790000    3
  81800000    7
  81810000    4
  81820000    6
  81830000    2
  81840000    3
  81850000    3
  81860000   13
  81870000   10
  81880000   15
  81890000    9
  81900000    3
  81910000    5
  81920000    4
  81930000   11
  81940000   16
  81950000   12
  81960000    9
  81970000   11
  81980000    9
  81990000    3
  82000000    3
  82010000    3
  82020000    2
  82030000    3
  82040000    3
  82050000    3
  82060000    3
  82070000    2
  82080000    3
  82090000    2
  82100000    4
  82110000    3
  82120000    3
  82130000    3
  82140000    4
  82150000    3
  82160000    4
  82170000    6
  82180000    4
  82190000    4
  82200000    4
  82210000    6
  82220000    8
  82230000    6
  82240000    3
  82250000    5
  82260000    3
  82270000    4
  82280000    3
  82290000    3
  82300000    4
  82310000    3
  82320000    7
  82330000    4
  82340000    3
  82350000    3
  82360000    3
  82370000    3
  82380000    3
  82390000    3
  82400000    3
  82410000    5
  82420000   11
  82430000   11
  82440000    7
  82450000    4
  82460000    4
  82470000   10
  82480000    3
  82490000    3
  82500000    5
  82510000    4
  82520000   11
  82530000   12
  82540000   11
  82550000    8
  82560000    7
  82570000    9
  82580000    5
  82590000   12
  82600000   11
  82610000    4
  82620000    2
  82630000    4
  82640000    9
  82650000   14
  82660000    4
  82670000    3
  82680000    5
  82690000    3
  82700000    7
  82710000    7
  82720000    4
  82730000    3
  82740000    2
  82750000    4
  82760000    2
  82770000    3
  82780000    4
  82790000    2
  82800000    3
  82810000    3
  82820000    9
  82830000    4
  82840000   12
  82850000    9
  82860000    8
  82870000    4
  82880000    5
  82890000    6
  82900000    3
  82910000    3
  82920000    4
  82930000    3
  82940000    8
  82950000    3
  82960000    3
  82970000    4
  82980000    4
  82990000    5
  83000000    4
  83010000    4
  83020000    4
  83030000    3
  83040000    5
  83050000    2
  83060000    6
  83070000    3
  83080000    3
  83090000    3
  83100000    3
  83110000    2
  83120000    9
  83130000    9
  83140000    3
  83150000    3
  83160000    3
  83170000    3
  83180000    4
  83190000    4
  83200000    3
  83210000   10
  83220000   15
  83230000    4
  83240000    4
  83250000    4
  83260000    4
  83270000    3
  83280000    3
  83290000    3
  83300000    4
  83310000    5
  83320000    4
  83330000    3
  83340000    2
  83350000    5
  83360000    4
  83370000    4
  83380000    3
  83390000    4
  83400000    3
  83410000   11
  83420000   11
  83430000    9
  83440000    9
  83450000   10
  83460000   14
  83470000   12
  83480000   12
  83490000    3
  83500000    3
  83510000    3
  83520000    3
  83530000    3
  83540000    4
  83550000    3
  83560000    3
  83570000    3
  83580000    3
  83590000    6
  83600000    3
  83610000    4
  83620000    5
  83630000    2
  83640000    9
  83650000    4
  83660000    3
  83670000    4
  83680000    5
  83690000    4
  83700000    3
  83710000    3
  83720000    3
  83730000    3
  83740000    3
  83750000    4
  83760000    4
  83770000    4
  83780000    3
  83790000    4
  83800000    2
  83810000    3
  83820000    7
  83830000    4
  83840000    3
  83850000    3
  83860000    4
  83870000    5
  83880000    3
  83890000    3
  83900000    5
  83910000    3
  83920000    3
  83930000    3
  83940000    6
  83950000    2
  83960000    2
  83970000    3
  83980000    4
  83990000    3
  84000000    3
  84010000    4
  84020000    3
  84030000    6
  84040000    4
  84050000    3
  84060000    6
  84070000    3
  84080000    4
  84090000    3
  84100000    3
  84110000    5
  84120000    4
  84130000    3
  84140000    3
  84150000    3
  84160000   11
  84170000   11
  84180000    4
  84190000    8
  84200000    3
  84210000    5
  84220000    3
  84230000    3
  84240000    4
  84250000    4
  84260000    3
  84270000    4
  84280000    2
  84290000    4
  84300000    5
  84310000    4
  84320000    3
  84330000    2
  84340000    3
  84350000    4
  84360000    3
  84370000    4
  84380000    3
  84390000    6
  84400000   10
  84410000    4
  84420000    8
  84430000    3
  84440000    3
  84450000    3
  84460000    2
  84470000    5
  84480000    3
  84490000    3
  84500000    6
  84510000   10
  84520000    6
  84530000    4
  84540000    8
  84550000   16
  84560000    9
  84570000   16
  84580000   15
  84590000    3
  84600000    3
  84610000    4
  84620000    3
  84630000    4
  84640000    5
  84650000    2
  84660000    4
  84670000    3
  84680000    3
  84690000    3
  84700000    3
  84710000    3
  84720000    3
  84730000   10
  84740000    7
  84750000   10
  84760000    3
  84770000    3
  84780000    3
  84790000    3
  84800000    6
  84810000   10
  84820000    4
  84830000    7
  84840000   10
  84850000    3
  84860000    9
  84870000    5
  84880000   10
  84890000    9
  84900000   17
  84910000   12
  84920000    7
  84930000    3
  84940000    4
  84950000    8
  84960000    6
  84970000   11
  84980000   10
  84990000   10
  85000000    3
  85010000    9
  85020000   12
  85030000   11
  85040000   12
  85050000    5
  85060000    3
  85070000    4
  85080000    4
  85090000    3
  85100000    4
  85110000    3
  85120000    4
  85130000    2
  85140000    3
  85150000    4
  85160000    7
  85170000    5
  85180000    3
  85190000    3
  85200000    3
  85210000    3
  85220000    3
  85230000    4
  85240000    4
  85250000    3
  85260000    3
  85270000    3
  85280000    6
  85290000    4
  85300000    3
  85310000    5
  85320000   12
  85330000    8
  85340000   11
  85350000   11
  85360000   12
  85370000   15
  85380000   12
  85390000    9
  85400000   10
  85410000    4
  85420000   11
  85430000   10
  85440000    4
  85450000    8
  85460000    2
  85470000    4
  85480000    7
  85490000   11
  85500000    6
  85510000    5
  85520000    7
  85530000    3
  85540000    3
  85550000    3
  85560000    3
  85570000    5
  85580000    3
  85590000    6
  85600000    3
  85610000    4
  85620000    3
  85630000    3
  85640000    5
  85650000    3
  85660000    3
  85670000    5
  85680000    3
  85690000    3
  85700000    3
  85710000    4
  85720000    3
  85730000    3
  85740000    5
  85750000    5
  85760000    3
  85770000    2
  85780000    3
  85790000    3
  85800000    3
  85810000    3
  85820000    5
  85830000    2
  85840000    3
  85850000    6
  85860000    5
  85870000    3
  85880000    3
  85890000    3
  85900000    3
  85910000    7
  85920000    3
  85930000    3
  85940000    3
  85950000    2
  85960000    3
  85970000    4
  85980000    4
  85990000    4
  86000000    3
  86010000    5
  86020000    3
  86030000    4
  86040000    3
  86050000    4
  86060000    2
  86070000    3
  86080000    3
  86090000    3
  86100000    4
  86110000    7
  86120000    4
  86130000    7
  86140000    4
  86150000    3
  86160000    3
  86170000    5
  86180000    3
  86190000    3
  86200000    3
  86210000    4
  86220000    3
  86230000    3
  86240000    3
  86250000    3
  86260000    3
  86270000    3
  86280000    3
  86290000    4
  86300000    4
  86310000    3
  86320000    5
  86330000    4
  86340000    6
  86350000   10
  86360000    6
  86370000    5
  86380000    5
  86390000    4
  86400000    3
  86410000    3
  86420000    5
  86430000    3
  86440000    3
  86450000    3
  86460000    3
  86470000    3
  86480000    2
  86490000    3
  86500000    4
  86510000    3
  86520000    6
  86530000    5
  86540000    2
  86550000    3
  86560000    8
  86570000    2
  86580000    3
  86590000    3
  86600000    3
  86610000    3
  86620000    3
  86630000    3
  86640000    3
  86650000    4
  86660000    4
  86670000    3
  86680000    4
  86690000    4
  86700000    3
  86710000    3
  86720000    4
  86730000    3
  86740000    4
  86750000    4
  86760000    7
  86770000    3
  86780000    4
  86790000    4
  86800000    3
  86810000    2
  86820000    4
  86830000   11
  86840000    5
  86850000    3
  86860000   10
  86870000    4
  86880000    3
  86890000    3
  86900000    5
  86910000    2
  86920000    4
  86930000    4
  86940000    3
  86950000    3
  86960000    3
  86970000    3
  86980000    3
  86990000    4
  87000000    3
  87010000    3
  87020000    3
  87030000    3
  87040000    3
  87050000    3
  87060000    3
  87070000    3
  87080000    3
  87090000    6
  87100000   11
  87110000    3
  87120000    9
  87130000   12
  87140000   11
  87150000   11
  87160000   20
  87170000   18
  87180000    7
  87190000    7
  87200000    6
  87210000    9
  87220000    4
  87230000   10
  87240000   11
  87250000   10
  87260000    3
  87270000    3
  87280000    5
  87290000   13
  87300000    3
  87310000    3
  87320000    4
  87330000    3
  87340000    3
  87350000    3
  87360000    3
  87370000    4
  87380000    6
  87390000   12
  87400000    3
  87410000    5
  87420000    3
  87430000    3
  87440000    4
  87450000    2
  87460000    3
  87470000    4
  87480000    3
  87490000    4
  87500000    3
  87510000    3
  87520000    4
  87530000    2
  87540000    3
  87550000    3
  87560000    4
  87570000    5
  87580000    3
  87590000    3
  87600000    3
  87610000    3
  87620000    4
  87630000    3
  87640000    5
  87650000    4
  87660000    3
  87670000    3
  87680000    3
  87690000    4
  87700000    4
  87710000    3
  87720000    3
  87730000    3
  87740000    3
  87750000    4
  87760000    7
  87770000    4
  87780000    3
  87790000    5
  87800000    3
  87810000    3
  87820000    4
  87830000    3
  87840000    4
  87850000    2
  87860000    3
  87870000    8
  87880000    5
  87890000    9
  87900000    5
  87910000   23
  87920000   25
  87930000   29
  87940000   26
  87950000   24
  87960000   24
  87970000   22
  87980000   24
  87990000   22
  88000000   23
  88010000   25
  88020000   22
  88030000   23
  88040000   22
  88050000   24
  88060000   23
  88070000   27
  88080000   24
  88090000   24
  88100000   25
  88110000   27
  88120000   24
  88130000   23
  88140000   23
  88150000   22
  88160000   22
  88170000   23
  88180000   23
  88190000   25
  88200000   23
  88210000   22
  88220000   24
  88230000   25
  88240000   23
  88250000   23
  88260000   23
  88270000   23
  88280000   23
  88290000   23
  88300000   23
  88310000   23
  88320000   22
  88330000   23
  88340000   23
  88350000   23
  88360000   24
  88370000   23
  88380000   24
  88390000   22
  88400000   21
  88410000   24
  88420000   24
  88430000   23
  88440000   23
  88450000   23
  88460000   22
  88470000   22
  88480000   23
  88490000   23
  88500000   23
  88510000   22
  88520000   23
  88530000   22
  88540000   22
  88550000   22
  88560000   32
  88570000   29
  88580000   28
  88590000   30
  88600000   30
  88610000   32
  88620000   32
  88630000   25
  88640000   24
  88650000   23
  88660000   23
  88670000   23
  88680000   24
  88690000   30
  88700000   23
  88710000   22
  88720000   24
  88730000   21
  88740000   24
  88750000   22
  88760000   24
  88770000   23
  88780000   24
  88790000   24
  88800000   23
  88810000   24
  88820000   22
  88830000   23
  88840000   23
  88850000   23
  88860000   23
  88870000   23
  88880000   24
  88890000   24
  88900000   24
  88910000   23
  88920000   26
  88930000   23
  88940000   24
  88950000   20
  88960000   23
  88970000   23
  88980000   23
  88990000   22
  89000000   22
  89010000   22
  89020000   22
  89030000   22
  89040000   23
  89050000   23
  89060000   23
  89070000   23
  89080000   22
  89090000   21
  89100000   21
  89110000   22
  89120000   23
  89130000   24
  89140000   23
  89150000   22
  89160000   25
  89170000   23
  89180000   23
  89190000   23
  89200000   22
  89210000   23
  89220000   25
  89230000   24
  89240000   22
  89250000   24
  89260000   18
  89270000   23
  89280000   22
  89290000   23
  89300000   24
  89310000   22
  89320000   30
  89330000   30
  89340000   28
  89350000   25
  89360000   27
  89370000   23
  89380000   23
  89390000   23
  89400000   22
  89410000   24
  89420000   23
  89430000   24
  89440000   24
  89450000   22
  89460000   22
  89470000   22
  89480000   22
  89490000   22
  89500000   22
  89510000   23
  89520000   22
  89530000   24
  89540000   24
  89550000   22
  89560000   23
  89570000   23
  89580000   22
  89590000   25
  89600000   23
  89610000   28
  89620000   31
  89630000   27
  89640000   23
  89650000   23
  89660000   26
  89670000   22
  89680000   26
  89690000   24
  89700000   22
  89710000   23
  89720000   24
  89730000   24
  89740000   22
  89750000   24
  89760000   24
  89770000   23
  89780000   23
  89790000   22
  89800000   22
  89810000   22
  89820000   23
  89830000   24
  89840000   23
  89850000   24
  89860000   23
  89870000   23
  89880000   22
  89890000   24
  89900000   23
  89910000   24
  89920000   23
  89930000   23
  89940000   21
  89950000   23
  89960000   24
  89970000   24
  89980000   24
  89990000   23
  90000000   23
  90010000   24
  90020000   25
  90030000   23
  90040000   23
  90050000   23
  90060000   23
  90070000   23
  90080000   23
  90090000   23
  90100000   23
  90110000   22
  90120000   22
  90130000   22
  90140000   22
  90150000   24
  90160000   22
  90170000   24
  90180000   23
  90190000   24
  90200000   33
  90210000   23
  90220000   27
  90230000   30
  90240000   30
  90250000   24
  90260000   24
  90270000   33
  90280000   37
  90290000   29
  90300000   36
  90310000   30
  90320000   25
  90330000   24
  90340000   26
  90350000   22
  90360000   24
  90370000   25
  90380000   23
  90390000   23
  90400000   25
  90410000   23
  90420000   22
  90430000   24
  90440000   24
  90450000   22
  90460000   24
  90470000   24
  90480000   26
  90490000   27
  90500000   27
  90510000   24
  90520000   23
  90530000   23
  90540000   25
  90550000   24
  90560000   26
  90570000   24
  90580000   22
  90590000   23
  90600000   23
  90610000   27
  90620000   25
  90630000   23
  90640000   27
  90650000   29
  90660000   22
  90670000   27
  90680000   25
  90690000   23
  90700000   23
  90710000   16
  90720000   23
  90730000   21
  90740000   22
  90750000   23
  90760000   25
  90770000   26
  90780000   25
  90790000   22
  90800000   25
  90810000   24
  90820000   22
  90830000   24
  90840000   24
  90850000   21
  90860000   24
  90870000   25
  90880000   24
  90890000   24
  90900000   25
  90910000   24
  90920000   23
  90930000   27
  90940000   24
  90950000   25
  90960000   28
  90970000   27
  90980000   24
  90990000   24
  91000000   23
  91010000   23
  91020000   22
  91030000   22
  91040000   23
  91050000   23
  91060000   24
  91070000   19
  91080000   24
  91090000   23
  91100000   24
  91110000   23
  91120000   22
  91130000   24
  91140000   23
  91150000   24
  91160000   23
  91170000   23
  91180000   22
  91190000   29
  91200000   23
  91210000   24
  91220000   23
  91230000   22
  91240000   26
  91250000   25
  91260000   24
  91270000   24
  91280000   24
  91290000   25
  91300000   24
  91310000   24
  91320000   24
  91330000   29
  91340000   23
  91350000   27
  91360000   28
  91370000   29
  91380000   24
  91390000   28
  91400000   25
  91410000   21
  91420000   21
  91430000   26
  91440000   24
  91450000   26
  91460000   22
  91470000   22
  91480000   23
  91490000   24
  91500000   25
  91510000   24
  91520000   27
  91530000   27
  91540000   24
  91550000   22
  91560000   24
  91570000   22
  91580000   25
  91590000   28
  91600000   31
  91610000   24
  91620000   25
  91630000   21
  91640000   24
  91650000   24
  91660000   23
  91670000   23
  91680000   23
  91690000   23
  91700000   27
  91710000   26
  91720000   24
  91730000   23
  91740000   24
  91750000   23
  91760000   24
  91770000   25
  91780000   25
  91790000   28
  91800000   27
  91810000   25
  91820000   24
  91830000   27
  91840000   28
  91850000   26
  91860000   22
  91870000   24
  91880000   25
  91890000   25
  91900000   24
  91910000   24
  91920000   25
  91930000   24
  91940000   11
  91950000   10
  91960000    6
  91970000    9
  91980000   11
  91990000    5
  92000000    5
  92010000    3
  92020000    5
  92030000    5
  92040000    3
  92050000    4
  92060000   12
  92070000    9
  92080000    3
  92090000    3
  92100000    3
  92110000    3
  92120000    4
  92130000    4
  92140000    3
  92150000    4
  92160000    3
  92170000    2
  92180000    8
  92190000   12
  92200000   17
  92210000   15
  92220000   11
  92230000   13
  92240000    8
  92250000   13
  92260000   17
  92270000    9
  92280000   15
  92290000   16
  92300000   11
  92310000   11
  92320000    3
  92330000    6
  92340000    8
  92350000   16
  92360000   17
  92370000   16
  92380000   15
  92390000   14
  92400000   15
  92410000    8
  92420000    8
  92430000    4
  92440000    6
  92450000    7
  92460000    3
  92470000   10
  92480000    6
  92490000    6
  92500000    7
  92510000    4
  92520000    4
  92530000   11
  92540000    7
  92550000    7
  92560000    7
  92570000    7
  92580000   15
  92590000    4
  92600000    7
  92610000   10
  92620000    3
  92630000    6
  92640000    5
  92650000    5
  92660000    3
  92670000    6
  92680000    4
  92690000    4
  92700000    4
  92710000   11
  92720000    4
  92730000    3
  92740000    3
  92750000   10
  92760000    5
  92770000    3
  92780000    8
  92790000    5
  92800000   11
  92810000    5
  92820000    3
  92830000    6
  92840000    4
  92850000    3
  92860000    3
  92870000    7
  92880000    3
  92890000    4
  92900000    5
  92910000    6
  92920000    5
  92930000    6
  92940000    3
  92950000    6
  92960000    6
  92970000    6
  92980000    5
  92990000   12
  93000000    4
  93010000    3
  93020000    3
  93030000    6
  93040000    3
  93050000    3
  93060000    4
  93070000    6
  93080000   12
  93090000    5
  93100000    3
  93110000    5
  93120000    5
  93130000    3
  93140000    5
  93150000    5
  93160000   22
  93170000   23
  93180000   22
  93190000   23
  93200000   22
  93210000   24
  93220000   24
  93230000   23
  93240000   22
  93250000   28
  93260000   23
  93270000   23
  93280000   23
  93290000   24
  93300000   23
  93310000   23
  93320000   25
  93330000   27
  93340000   23
  93350000   22
  93360000   22
  93370000   23
  93380000   23
  93390000   23
  93400000   23
  93410000   22
  93420000   20
  93430000   23
  93440000   25
  93450000   29
  93460000   30
  93470000   24
  93480000   23
  93490000   21
  93500000   23
  93510000   22
  93520000   16
  93530000   23
  93540000   24
  93550000   23
  93560000   21
  93570000   23
  93580000   23
  93590000   23
  93600000   23
  93610000   22
  93620000   23
  93630000   24
  93640000   21
  93650000   22
  93660000   24
  93670000   21
  93680000   23
  93690000   24
  93700000   24
  93710000   24
  93720000   24
  93730000   23
  93740000   23
  93750000   23
  93760000   24
  93770000   23
  93780000   24
  93790000   24
  93800000   23
  93810000   27
  93820000   24
  93830000   24
  93840000   22
  93850000   23
  93860000   22
  93870000   24
  93880000   24
  93890000   24
  93900000   24
  93910000   23
  93920000   24
  93930000   27
  93940000   23
  93950000   23
  93960000   23
  93970000   23
  93980000   22
  93990000   22
  94000000   24
  94010000   24
  94020000   22
  94030000   23
  94040000   22
  94050000   16
  94060000   14
  94070000   21
  94080000   15
  94090000   23
  94100000   23
  94110000   22
  94120000   24
  94130000   22
  94140000   24
  94150000   23
  94160000   22
  94170000   27
  94180000   25
  94190000   24
  94200000   30
  94210000   26
  94220000   24
  94230000   25
  94240000   33
  94250000   34
  94260000   24
  94270000   23
  94280000   23
  94290000   23
  94300000   22
  94310000   22
  94320000   22
  94330000   23
  94340000   23
  94350000   24
  94360000   24
  94370000   27
  94380000   27
  94390000   30
  94400000   25
  94410000   24
  94420000   25
  94430000   23
  94440000   23
  94450000   22
  94460000   24
  94470000   28
  94480000   30
  94490000   32
  94500000   26
  94510000   23
  94520000   21
  94530000   24
  94540000   11
  94550000   19
  94560000   19
  94570000   15
  94580000   14
  94590000    3
  94600000   11
  94610000    5
  94620000    4
  94630000    6
  94640000    2
  94650000    2
  94660000    3
  94670000    4
  94680000    7
  94690000    7
  94700000    3
  94710000    2
  94720000    4
  94730000    3
  94740000    3
  94750000    3
  94760000    3
  94770000    3
  94780000    7
  94790000    3
  94800000    3
  94810000    3
  94820000    4
  94830000   10
  94840000   14
  94850000   13
  94860000   12
  94870000   11
  94880000   12
  94890000   10
  94900000    7
  94910000    3
  94920000    3
  94930000    4
  94940000    8
  94950000    5
  94960000    5
  94970000    5
  94980000    3
  94990000    4
  95000000    4
  95010000    3
  95020000    3
  95030000    9
  95040000   17
  95050000   16
  95060000   22
  95070000   15
  95080000   18
  95090000    6
  95100000    3
  95110000    7
  95120000    2
  95130000   12
  95140000   12
  95150000    3
  95160000    3
  95170000    5
  95180000    9
  95190000   11
  95200000    3
  95210000    3
  95220000   12
  95230000    5
  95240000    6
  95250000    4
  95260000    7
  95270000    6
  95280000   10
  95290000    6
  95300000    9
  95310000    8
  95320000    3
  95330000   11
  95340000   14
  95350000   11
  95360000   11
  95370000   12
  95380000    6
  95390000    3
  95400000    7
  95410000    3
  95420000    5
  95430000    4
  95440000    9
  95450000    6
  95460000    7
  95470000    3
  95480000    7
  95490000    4
  95500000    4
  95510000    5
  95520000    6
  95530000    3
  95540000   12
  95550000   10
  95560000    7
  95570000    3
  95580000    8
  95590000    3
  95600000    7
  95610000    6
  95620000    4
  95630000    7
  95640000    9
  95650000    6
  95660000    5
  95670000    5
  95680000    5
  95690000    5
  95700000    3
  95710000   10
  95720000    9
  95730000    9
  95740000   12
  95750000   10
  95760000   15
  95770000   14
  95780000   11
  95790000    9
  95800000    7
  95810000   10
  95820000    7
  95830000   10
  95840000    6
  95850000   12
  95860000    9
  95870000    6
  95880000    5
  95890000    3
  95900000    5
  95910000    4
  95920000    6
  95930000    8
  95940000    3
  95950000    6
  95960000    4
  95970000    4
  95980000    6
  95990000    9
  96000000   21
  96010000   22
  96020000   18
  96030000    3
  96040000    4
  96050000    3
  96060000    3
  96070000    3
  96080000    4
  96090000    3
  96100000    3
  96110000    5
  96120000    4
  96130000    2
  96140000    2
  96150000    3
  96160000    3
  96170000    2
  96180000    3
  96190000    2
  96200000    3
  96210000    3
  96220000    6
  96230000    5
  96240000    5
  96250000    5
  96260000    4
  96270000    3
  96280000    3
  96290000    3
  96300000    5
  96310000    5
  96320000    8
  96330000    2
  96340000    3
  96350000    3
  96360000    4
  96370000    3
  96380000    3
  96390000    4
  96400000    3
  96410000    3
  96420000    8
  96430000    3
  96440000    2
  96450000    3
  96460000    3
  96470000    5
  96480000    4
  96490000    3
  96500000    3
  96510000    3
  96520000    4
  96530000    3
  96540000    3
  96550000    5
  96560000    3
  96570000    4
  96580000    3
  96590000    6
  96600000    3
  96610000    5
  96620000    5
  96630000    4
  96640000    4
  96650000    3
  96660000    5
  96670000    2
  96680000    3
  96690000    4
  96700000    2
  96710000    2
  96720000    3
  96730000    7
  96740000    3
  96750000    3
  96760000    7
  96770000    2
  96780000   12
  96790000    6
  96800000    6
  96810000    5
  96820000    3
  96830000    4
  96840000    3
  96850000    4
  96860000    4
  96870000    3
  96880000   11
  96890000    4
  96900000    3
  96910000    4
  96920000    3
  96930000    2
  96940000    3
  96950000    2
  96960000    4
  96970000    3
  96980000    5
  96990000    2
  97000000    3
  97010000    3
  97020000    3
  97030000    4
  97040000    4
  97050000    4
  97060000    4
  97070000    3
  97080000    3
  97090000    3
  97100000    3
  97110000    3
  97120000    6
  97130000    4
  97140000    3
  97150000    5
  97160000    2
  97170000    3
  97180000    7
  97190000    3
  97200000    4
  97210000    3
  97220000    3
  97230000    2
  97240000    3
  97250000    4
  97260000    2
  97270000    5
  97280000    5
  97290000    3
  97300000    8
  97310000    6
  97320000   10
  97330000    8
  97340000    2
  97350000    3
  97360000    3
  97370000    6
  97380000    3
  97390000    4
  97400000    3
  97410000    3
  97420000    3
  97430000    3
  97440000    4
  97450000    3
  97460000    3
  97470000    4
  97480000    3
  97490000    8
  97500000    4
  97510000    5
  97520000    3
  97530000    4
  97540000    5
  97550000    3
  97560000    5
  97570000    5
  97580000    4
  97590000    4
  97600000    3
  97610000    2
  97620000    3
  97630000    3
  97640000    3
  97650000    3
  97660000    3
  97670000    4
  97680000    3
  97690000    4
  97700000    8
  97710000    3
  97720000    3
  97730000    4
  97740000    3
  97750000    5
  97760000    9
  97770000   10
  97780000    3
  97790000    4
  97800000    4
  97810000    3
  97820000    5
  97830000    4
  97840000    3
  97850000    3
  97860000    4
  97870000    5
  97880000    6
  97890000    3
  97900000    2
  97910000    3
  97920000    2
  97930000    3
  97940000   10
  97950000    4
  97960000    3
  97970000    9
  97980000    2
  97990000    4
  98000000    4
  98010000    4
  98020000    3
  98030000    4
  98040000    2
  98050000    5
  98060000    4
  98070000    3
  98080000    3
  98090000    3
  98100000    4
  98110000    5
  98120000    3
  98130000    2
  98140000    2
  98150000    4
  98160000    3
  98170000    5
  98180000    3
  98190000    3
  98200000    3
  98210000    4
  98220000    8
  98230000    2
  98240000    3
  98250000    3
  98260000    3
  98270000    3
  98280000    3
  98290000    3
  98300000    3
  98310000    4
  98320000    3
  98330000    5
  98340000    5
  98350000    3
  98360000    3
  98370000    3
  98380000    4
  98390000    3
  98400000    9
  98410000    5
  98420000    3
  98430000    3
  98440000    4
  98450000    3
  98460000    2
  98470000    3
  98480000    2
  98490000    4
  98500000    3
  98510000    4
  98520000    4
  98530000    3
  98540000    3
  98550000    4
  98560000    3
  98570000    9
  98580000   16
  98590000    7
  98600000    4
  98610000   11
  98620000    9
  98630000   12
  98640000   13
  98650000   12
  98660000   13
  98670000    9
  98680000    4
  98690000    3
  98700000    2
  98710000    3
  98720000    2
  98730000    4
  98740000    4
  98750000    4
  98760000    6
  98770000    2
  98780000    3
  98790000    3
  98800000    3
  98810000    3
  98820000    6
  98830000    3
  98840000    5
  98850000    3
  98860000    3
  98870000    3
  98880000    4
  98890000    3
  98900000    4
  98910000    2
  98920000    6
  98930000    3
  98940000    6
  98950000    3
  98960000    3
  98970000    3
  98980000    3
  98990000    3
  99000000    3
  99010000    3
  99020000    3
  99030000    3
  99040000    4
  99050000    2
  99060000    3
  99070000    3
  99080000    3
  99090000    5
  99100000    2
  99110000    3
  99120000    4
  99130000    3
  99140000    3
  99150000    2
  99160000    4
  99170000    5
  99180000    7
  99190000    3
  99200000    4
  99210000    2
  99220000    3
  99230000    3
  99240000    2
  99250000    4
  99260000    3
  99270000    4
  99280000    4
  99290000    4
  99300000    9
  99310000    4
  99320000    5
  99330000    5
  99340000   12
  99350000    8
  99360000   12
  99370000   12
  99380000   13
  99390000    3
  99400000    4
  99410000    7
  99420000    6
  99430000    4
  99440000    3
  99450000    4
  99460000    3
  99470000   11
  99480000   13
  99490000   14
  99500000   14
  99510000   16
  99520000   10
  99530000   11
  99540000   11
  99550000   17
  99560000   12
  99570000   11
  99580000   10
  99590000    3
  99600000    5
  99610000    3
  99620000    6
  99630000    6
  99640000    4
  99650000    4
  99660000    6
  99670000    5
  99680000    3
  99690000    6
  99700000    3
  99710000    3
  99720000    3
  99730000    3
  99740000    4
  99750000    3
  99760000    3
  99770000    5
  99780000    3
  99790000    4
  99800000    3
  99810000    3
  99820000    3
  99830000    4
  99840000    3
  99850000    4
  99860000    3
  99870000    3
  99880000    3
  99890000    5
  99900000    4
  99910000    3
  99920000    3
  99930000    5
  99940000    3
  99950000    3
  99960000    4
  99970000    5
  99980000   12
  99990000   21
 100000000    3
 100000000    3
 100010000    7
 100020000    5
 100030000    4
 100040000    4
 100050000    6
 100060000    5
 100070000    6
 100080000    6
 100090000    3
 100100000    6
 100110000    6
 100120000    4
 100130000   12
 100140000    8
 100150000    4
 100160000   12
 100170000   10
 100180000   12
 100190000   12
 100200000   11
 100210000    3
 100220000    4
 100230000    3
 100240000    7
 100250000   12
 100260000   23
 100270000   23
 100280000   16
 100290000   19
 100300000   24
 100310000   23
 100320000   23
 100330000   23
 100340000   22
 100350000   24
 100360000   23
 100370000   24
 100380000   23
 100390000   23
 100400000   23
 100410000   24
 100420000   24
 100430000   23
 100440000   24
 100450000   24
 100460000   24
 100470000   24
 100480000   27
 100490000   23
 100500000   23
 100510000   27
 100520000   24
 100530000   26
 100540000   27
 100550000   24
 100560000   23
 100570000   22
 100580000   25
 100590000   24
 100600000   19
 100610000   20
 100620000    9
 100630000   22
 100640000   16
 100650000    3
 100660000   15
 100670000    3
 100680000    4
 100690000    3
 100700000    3
 100710000    3
 100720000    5
 100730000    3
 100740000    7
 100750000    3
 100760000    9
 100770000    3
 100780000    9
 100790000   11
 100800000   18
 100810000    3
 100820000   13
 100830000    4
 100840000    9
 100850000    5
 100860000    4
 100870000    3
 100880000    3
 100890000    3
 100900000    3
 100910000    3
 100920000    3
 100930000    3
 100940000    4
 100950000    6
 100960000    3
 100970000    3
 100980000    4
 100990000    4
 101000000    3
 101010000    3
 101020000    4
 101030000    3
 101040000    3
 101050000    4
 101060000    4
 101070000   11
 101080000    5
 101090000   12
 101100000   11
 101110000    9
 101120000    5
 101130000   11
 101140000    5
 101150000    3
 101160000   10
 101170000    4
 101180000    3
 101190000    4
 101200000    3
 101210000    2
 101220000    3
 101230000   10
 101240000    3
 101250000    5
 101260000    3
 101270000    3
 101280000   12
 101290000    4
 101300000    3
 101310000    8
 101320000    3
 101330000   10
 101340000    8
 101350000    8
 101360000    6
 101370000    3
 101380000    4
 101390000    4
 101400000    4
 101410000    7
 101420000    3
 101430000    3
 101440000    3
 101450000    5
 101460000    6
 101470000    4
 101480000    4
 101490000    3
 101500000    3
 101510000    3
 101520000   13
 101530000   12
 101540000   10
 101550000    4
 101560000    4
 101570000   10
 101580000    4
 101590000    7
 101600000    3
 101610000    6
 101620000    3
 101630000    3
 101640000    3
 101650000   11
 101660000    8
 101670000   16
 101680000    6
 101690000    3
 101700000    4
 101710000    3
 101720000   12
 101730000   13
 101740000   18
 101750000   13
 101760000    3
 101770000    3
 101780000    6
 101790000    4
 101800000    4
 101810000    4
 101820000    5
 101830000    4
 101840000    4
 101850000    5
 101860000    5
 101870000    3
 101880000    5
 101890000    4
 101900000    2
 101910000    5
 101920000    3
 101930000    5
 101940000    7
 101950000    3
 101960000    3
 101970000    6
 101980000    4
 101990000    3
 102000000    5
 102010000    4
 102020000    3
 102030000    3
 102040000    3
 102050000    5
 102060000    4
 102070000    7
 102080000    3
 102090000    3
 102100000    4
 102110000    4
 102120000    5
 102130000    4
 102140000    3
 102150000    4
 102160000    4
 102170000    2
 102180000    3
 102190000    3
 102200000   14
 102210000   13
 102220000    9
 102230000    2
 102240000   12
 102250000   16
 102260000    8
 102270000    4
 102280000    5
 102290000    3
 102300000    9
 102310000    5
 102320000    4
 102330000    5
 102340000    5
 102350000    4
 102360000    7
 102370000    3
 102380000    3
 102390000    5
 102400000    2
 102410000    5
 102420000    4
 102430000    5
 102440000    3
 102450000    7
 102460000    7
 102470000    3
 102480000    5
 102490000    3
 102500000    6
 102510000    3
 102520000    3
 102530000    5
 102540000    5
 102550000    4
 102560000    9
 102570000    3
 102580000    8
 102590000    4
 102600000   13
 102610000   12
 102620000   12
 102630000    4
 102640000    4
 102650000    2
 102660000    3
 102670000    2
 102680000    5
 102690000    3
 102700000    5
 102710000    3
 102720000    3
 102730000   10
 102740000   17
 102750000   13
 102760000   14
 102770000    3
 102780000    3
 102790000    4
 102800000    8
 102810000    4
 102820000    6
 102830000    4
 102840000    3
 102850000    3
 102860000    3
 102870000    5
 102880000    6
 102890000    3
 102900000    3
 102910000    3
 102920000    5
 102930000    3
 102940000    3
 102950000    2
 102960000    3
 102970000    4
 102980000    4
 102990000    3
 103000000    3
 103010000    4
 103020000    3
 103030000    7
 103040000    6
 103050000    3
 103060000    4
 103070000   10
 103080000   12
 103090000    9
 103100000    5
 103110000    9
 103120000    6
 103130000    5
 103140000    4
 103150000    3
 103160000    2
 103170000    3
 103180000    5
 103190000    3
 103200000    3
 103210000    3
 103220000   10
 103230000    4
 103240000    8
 103250000    3
 103260000    4
 103270000    2
 103280000    3
 103290000    5
 103300000    7
 103310000    7
 103320000    3
 103330000    3
 103340000    3
 103350000    3
 103360000    5
 103370000    3
 103380000    4
 103390000    2
 103400000    3
 103410000    5
 103420000    4
 103430000    7
 103440000    9
 103450000    4
 103460000    6
 103470000    4
 103480000    7
 103490000    3
 103500000    4
 103510000    3
 103520000    6
 103530000    5
 103540000   15
 103550000   13
 103560000   12
 103570000    4
 103580000    4
 103590000    6
 103600000    3
 103610000    3
 103620000    3
 103630000    7
 103640000    3
 103650000    3
 103660000    7
 103670000   16
 103680000    3
 103690000    3
 103700000    7
 103710000    8
 103720000    3
 103730000    5
 103740000    3
 103750000    4
 103760000    3
 103770000    3
 103780000    5
 103790000    5
 103800000    3
 103810000    3
 103820000    3
 103830000    4
 103840000    5
 103850000    4
 103860000    4
 103870000    4
 103880000    2
 103890000    4
 103900000    3
 103910000    6
 103920000    3
 103930000    9
 103940000    3
 103950000    4
 103960000    4
 103970000    4
 103980000    3
 103990000    6
 104000000    3
 104010000    6
 104020000    3
 104030000    3
 104040000    3
 104050000    6
 104060000    3
 104070000   11
 104080000    5
 104090000    2
 104100000    4
 104110000    3
 104120000    3
 104130000    2
 104140000    4
 104150000    9
 104160000    3
 104170000    3
 104180000   12
 104190000   11
 104200000   11
 104210000    3
 104220000    5
 104230000    2
 104240000   11
 104250000   14
 104260000   10
 104270000    7
 104280000    3
 104290000   10
 104300000   12
 104310000   11
 104320000    9
 104330000   11
 104340000    9
 104350000   10
 104360000    9
 104370000   12
 104380000   12
 104390000   13
 104400000    4
 104410000    5
 104420000    4
 104430000    5
 104440000    3
 104450000    5
 104460000    6
 104470000    4
 104480000    5
 104490000    5
 104500000    5
 104510000    4
 104520000   10
 104530000    7
 104540000    4
 104550000   10
 104560000   16
 104570000    4
 104580000   13
 104590000   11
 104600000   12
 104610000    9
 104620000    3
 104630000    7
 104640000   11
 104650000    4
 104660000   18
 104670000   11
 104680000    8
 104690000   11
 104700000    4
 104710000    3
 104720000    6
 104730000    3
 104740000    4
 104750000    3
 104760000    3
 104770000    6
 104780000    3
 104790000    3
 104800000   15
 104810000    3
 104820000    9
 104830000    4
 104840000    5
 104850000    3
 104860000    3
 104870000    3
 104880000    2
 104890000    4
 104900000    3
 104910000    3
 104920000    6
 104930000    4
 104940000    5
 104950000    6
 104960000    4
 104970000    3
 104980000    3
 104990000    3
 105000000    3
 105010000    6
 105020000    4
 105030000    3
 105040000    4
 105050000    4
 105060000    4
 105070000    6
 105080000    5
 105090000    3
 105100000    3
 105110000    7
 105120000   11
 105130000    5
 105140000   10
 105150000   15
 105160000   11
 105170000    3
 105180000    3
 105190000    3
 105200000    3
 105210000    8
 105220000    5
 105230000    4
 105240000    2
 105250000    3
 105260000    5
 105270000    4
 105280000    4
 105290000    5
 105300000    4
 105310000   10
 105320000    8
 105330000    4
 105340000    4
 105350000    4
 105360000    4
 105370000    2
 105380000    3
 105390000    3
 105400000    3
 105410000    4
 105420000    4
 105430000   18
 105440000   20
 105450000    3
 105460000    3
 105470000    4
 105480000    6
 105490000    8
 105500000    3
 105510000    4
 105520000    3
 105530000    3
 105540000    7
 105550000    3
 105560000    3
 105570000    6
 105580000    2
 105590000   11
 105600000   11
 105610000   10
 105620000   12
 105630000    3
 105640000    3
 105650000    3
 105660000    4
 105670000    6
 105680000    5
 105690000    3
 105700000    4
 105710000    4
 105720000    2
 105730000   12
 105740000    5
 105750000    5
 105760000    4
 105770000    4
 105780000   12
 105790000   11
 105800000   10
 105810000   12
 105820000   13
 105830000    7
 105840000   17
 105850000   11
 105860000   19
 105870000    9
 105880000    3
 105890000    4
 105900000    8
 105910000    7
 105920000    5
 105930000    5
 105940000    5
 105950000    2
 105960000    5
 105970000    4
 105980000    3
 105990000    5
 106000000    6
 106010000    4
 106020000    4
 106030000    3
 106040000    4
 106050000    4
 106060000    3
 106070000    3
 106080000    3
 106090000    4
 106100000    4
 106110000    2
 106120000    3
 106130000    3
 106140000    6
 106150000    4
 106160000    2
 106170000    3
 106180000    6
 106190000    5
 106200000    3
 106210000    3
 106220000    3
 106230000    4
 106240000    4
 106250000   10
 106260000    5
 106270000    3
 106280000   10
 106290000   10
 106300000    3
 106310000    3
 106320000    3
 106330000    3
 106340000    4
 106350000    5
 106360000    3
 106370000   11
 106380000    9
 106390000    4
 106400000    3
 106410000    3
 106420000    3
 106430000    3
 106440000    5
 106450000    4
 106460000    6
 106470000    5
 106480000    6
 106490000   10
 106500000    8
 106510000    6
 106520000   11
 106530000    3
 106540000    3
 106550000    5
 106560000    5
 106570000    6
 106580000    4
 106590000    5
 106600000    5
 106610000    4
 106620000    5
 106630000    4
 106640000    4
 106650000    4
 106660000    3
 106670000   12
 106680000   11
 106690000   10
 106700000   11
 106710000   10
 106720000   10
 106730000   18
 106740000    5
 106750000    4
 106760000    5
 106770000   11
 106780000   12
 106790000   12
 106800000   12
 106810000    3
 106820000    3
 106830000    4
 106840000    4
 106850000    3
 106860000    9
 106870000    9
 106880000   10
 106890000   13
 106900000    7
 106910000    3
 106920000    5
 106930000   11
 106940000    9
 106950000   12
 106960000   14
 106970000   12
 106980000   10
 106990000   14
 107000000   13
 107010000   18
 107020000   15
 107030000    9
 107040000   15
 107050000    8
 107060000   15
 107070000   15
 107080000   14
 107090000   17
 107100000   17
 107110000   10
 107120000   16
 107130000   12
 107140000   12
 107150000    9
 107160000   11
 107170000   16
 107180000   17
 107190000    8
 107200000    9
 107210000    4
 107220000    2
 107230000    3
 107240000    3
 107250000    5
 107260000    6
 107270000    3
 107280000    4
 107290000    9
 107300000    4
 107310000    3
 107320000    3
 107330000    3
 107340000    9
 107350000   17
 107360000    3
 107370000    4
 107380000    3
 107390000    3
 107400000    4
 107410000    3
 107420000    3
 107430000    2
 107440000    4
 107450000    2
 107460000    3
 107470000    3
 107480000    3
 107490000    3
 107500000    4
 107510000    2
 107520000    3
 107530000    3
 107540000    3
 107550000    3
 107560000    4
 107570000    5
 107580000    6
 107590000    2
 107600000    3
 107610000    3
 107620000   11
 107630000    5
 107640000    3
 107650000    3
 107660000    4
 107670000    5
 107680000    7
 107690000    2
 107700000    4
 107710000    3
 107720000    3
 107730000    3
 107740000    3
 107750000    3
 107760000    3
 107770000    3
 107780000    3
 107790000    3
 107800000    3
 107810000    5
 107820000    6
 107830000    3
 107840000    3
 107850000    3
 107860000    5
 107870000    4
 107880000    3
 107890000    3
 107900000    3
 107910000    3
 107920000    4
 107930000    4
 107940000    3
 107950000    4
 107960000    4
 107970000   11
 107980000   11
 107990000    4
 108000000    3
 108010000    3
 108020000   12
 108030000    7
 108040000    4
 108050000    9
 108060000    5
 108070000    3
 108080000    5
 108090000    5
 108100000   27
 108110000   23
 108120000   23
 108130000   22
 108140000   25
 108150000   25
 108160000   24
 108170000   24
 108180000   23
 108190000   24
 108200000   24
 108210000   22
 108220000   23
 108230000   21
 108240000   23
 108250000   23
 108260000   23
 108270000   23
 108280000   27
 108290000   32
 108300000   30
 108310000   23
 108320000   23
 108330000   25
 108340000   20
 108350000   23
 108360000   24
 108370000   23
 108380000   22
 108390000   23
 108400000   23
 108410000   22
 108420000   23
 108430000   23
 108440000   23
 108450000   31
 108460000   32
 108470000   27
 108480000   24
 108490000   23
 108500000   24
 108510000   24
 108520000   24
 108530000   26
 108540000   43
 108550000   37
 108560000   34
 108570000   33
 108580000   25
 108590000   22
 108600000   27
 108610000   27
 108620000   35
 108630000   22
 108640000   23
 108650000   21
 108660000   25
 108670000   24
 108680000   31
 108690000   29
 108700000   24
 108710000   34
 108720000   25
 108730000   23
 108740000   24
 108750000   25
 108760000   22
 108770000   22
 108780000   25
 108790000   23
 108800000   26
 108810000   24
 108820000   23
 108830000   23
 108840000   24
 108850000   22
 108860000   24
 108870000   22
 108880000   22
 108890000   23
 108900000   22
 108910000   23
 108920000   24
 108930000   25
 108940000   31
 108950000   24
 108960000   22
 108970000   22
 108980000   26
 108990000   22
 109000000   23
 109010000   23
 109020000   23
 109030000   21
 109040000   24
 109050000   24
 109060000   24
 109070000   29
 109080000   27
 109090000   24
 109100000   23
 109110000   30
 109120000   24
 109130000   22
 109140000   23
 109150000   26
 109160000   24
 109170000   22
 109180000   23
 109190000   31
 109200000   25
 109210000   22
 109220000   23
 109230000   23
 109240000   25
 109250000   25
 109260000   22
 109270000   23
 109280000   25
 109290000   22
 109300000   25
 109310000   24
 109320000   26
 109330000   23
 109340000   29
 109350000   23
 109360000   26
 109370000   25
 109380000   26
 109390000   22
 109400000   25
 109410000   22
 109420000   23
 109430000   21
 109440000   22
 109450000   23
 109460000   23
 109470000   23
 109480000   23
 109490000   22
 109500000   23
 109510000   24
 109520000   21
 109530000   23
 109540000   26
 109550000   23
 109560000   23
 109570000   30
 109580000   23
 109590000   24
 109600000   24
 109610000   24
 109620000   23
 109630000   20
 109640000   22
 109650000   23
 109660000   22
 109670000   23
 109680000   22
 109690000   17
 109700000   17
 109710000   27
 109720000   24
 109730000   27
 109740000   27
 109750000   23
 109760000   24
 109770000   24
 109780000   24
 109790000   25
 109800000   22
 109810000   22
 109820000   22
 109830000   21
 109840000   24
 109850000   24
 109860000   21
 109870000   22
 109880000   22
 109890000   23
 109900000   22
 109910000   22
 109920000   25
 109930000   26
 109940000   22
 109950000   22
 109960000   23
 109970000   24
 109980000   23
 109990000   22
 110000000   23
 110010000   24
 110020000   23
 110030000   23
 110040000   22
 110050000   22
 110060000   23
 110070000   24
 110080000   23
 110090000   22
 110100000   22
 110110000   22
 110120000   23
 110130000   22
 110140000   23
 110150000   22
 110160000   23
 110170000   24
 110180000   23
 110190000   24
 110200000   22
 110210000   25
 110220000   24
 110230000   25
 110240000   23
 110250000   24
 110260000   21
 110270000   23
 110280000   24
 110290000   23
 110300000   23
 110310000   22
 110320000   23
 110330000   22
 110340000   23
 110350000   22
 110360000   23
 110370000   22
 110380000   25
 110390000   24
 110400000   22
 110410000   22
 110420000   23
 110430000   22
 110440000   22
 110450000   23
 110460000   24
 110470000   22
 110480000   27
 110490000   23
 110500000   27
 110510000   25
 110520000   22
 110530000   21
 110540000   22
 110550000   22
 110560000   24
 110570000   22
 110580000   23
 110590000   23
 110600000   23
 110610000   24
 110620000   24
 110630000   25
 110640000   28
 110650000   28
 110660000   27
 110670000   24
 110680000   24
 110690000   23
 110700000   25
 110710000   28
 110720000   27
 110730000   24
 110740000   22
 110750000   24
 110760000   21
 110770000   17
 110780000   23
 110790000   23
 110800000   24
 110810000   24
 110820000   30
 110830000   33
 110840000   32
 110850000   28
 110860000   23
 110870000   23
 110880000   22
 110890000   24
 110900000   28
 110910000   36
 110920000   30
 110930000   29
 110940000   29
 110950000   32
 110960000   34
 110970000   32
 110980000   24
 110990000   26
 111000000   29
 111010000   27
 111020000   26
 111030000   27
 111040000   25
 111050000   26
 111060000   30
 111070000   26
 111080000   23
 111090000   25
 111100000   23
 111110000   27
 111120000   24
 111130000   24
 111140000   25
 111150000   24
 111160000   23
 111170000   24
 111180000   30
 111190000   31
 111200000   24
 111210000   23
 111220000   23
 111230000   22
 111240000   22
 111250000   25
 111260000   23
 111270000   23
 111280000   22
 111290000   22
 111300000   23
 111310000   24
 111320000   25
 111330000   26
 111340000   24
 111350000   25
 111360000   24
 111370000   25
 111380000   19
 111390000   23
 111400000   25
 111410000   24
 111420000   22
 111430000   22
 111440000   25
 111450000   22
 111460000   25
 111470000   23
 111480000   26
 111490000   26
 111500000   23
 111510000   24
 111520000   22
 111530000   23
 111540000   25
 111550000   26
 111560000   21
 111570000   24
 111580000   25
 111590000   24
 111600000   24
 111610000   22
 111620000   23
 111630000   22
 111640000   23
 111650000   24
 111660000   23
 111670000   22
 111680000   23
 111690000   22
 111700000   27
 111710000   25
 111720000   23
 111730000   23
 111740000   22
 111750000   23
 111760000   22
 111770000   22
 111780000   28
 111790000   24
 111800000   23
 111810000   26
 111820000   29
 111830000   26
 111840000   26
 111850000   23
 111860000   24
 111870000   24
 111880000   26
 111890000   27
 111900000   24
 111910000   23
 111920000   23
 111930000   23
 111940000   22
 111950000   23
 111960000   22
 111970000   24
 111980000   24
 111990000   22
 112000000   27
 112010000   25
 112020000   25
 112030000   26
 112040000   25
 112050000   27
 112060000   24
 112070000   23
 112080000   22
 112090000   22
 112100000   24
 112110000   24
 112120000   24
 112130000   24
 112140000   24
 112150000   22
 112160000   23
 112170000   28
 112180000   24
 112190000   23
 112200000   24
 112210000   24
 112220000   22
 112230000   23
 112240000   23
 112250000   23
 112260000   24
 112270000   23
 112280000   23
 112290000   24
 112300000   23
 112310000   23
 112320000   26
 112330000   23
 112340000   24
 112350000   23
 112360000   23
 112370000   23
 112380000   27
 112390000   24
 112400000   22
 112410000   24
 112420000   26
 112430000   26
 112440000   26
 112450000   30
 112460000   22
 112470000   26
 112480000   25
 112490000   22
 112500000   24
 112510000   26
 112520000   24
 112530000   29
 112540000   25
 112550000   22
 112560000   24
 112570000   25
 112580000   22
 112590000   22
 112600000   23
 112610000   22
 112620000   23
 112630000   30
 112640000   26
 112650000   25
 112660000   24
 112670000   24
 112680000   24
 112690000   33
 112700000   29
 112710000   33
 112720000   27
 112730000   32
 112740000   30
 112750000   31
 112760000   30
 112770000   24
 112780000   23
 112790000   23
 112800000   21
 112810000   24
 112820000   24
 112830000   24
 112840000   24
 112850000   24
 112860000   24
 112870000   22
 112880000   25
 112890000   30
 112900000   25
 112910000   25
 112920000   25
 112930000   24
 112940000   23
 112950000   22
 112960000   22
 112970000   23
 112980000   25
 112990000   24
 113000000   24
 113010000   22
 113020000   24
 113030000   22
 113040000   23
 113050000   22
 113060000   24
 113070000   22
 113080000   14
 113090000   19
 113100000   25
 113110000   24
 113120000   24
 113130000   30
 113140000   25
 113150000   24
 113160000   26
 113170000   26
 113180000   24
 113190000   24
 113200000   24
 113210000   24
 113220000   24
 113230000   24
 113240000   24
 113250000   25
 113260000   25
 113270000   22
 113280000   25
 113290000   22
 113300000   27
 113310000   26
 113320000   24
 113330000   32
 113340000   24
 113350000   25
 113360000   23
 113370000   23
 113380000   25
 113390000   24
 113400000   23
 113410000   23
 113420000   24
 113430000   25
 113440000   23
 113450000   23
 113460000   26
 113470000   27
 113480000   27
 113490000   27
 113500000   25
 113510000   23
 113520000   24
 113530000   24
 113540000   24
 113550000   24
 113560000   24
 113570000   25
 113580000   25
 113590000   28
 113600000   27
 113610000   24
 113620000   27
 113630000   28
 113640000   28
 113650000   30
 113660000   29
 113670000   25
 113680000   22
 113690000   24
 113700000   23
 113710000   29
 113720000   32
 113730000   25
 113740000   23
 113750000   24
 113760000   25
 113770000   23
 113780000   25
 113790000   24
 113800000   24
 113810000   24
 113820000   24
 113830000   32
 113840000   29
 113850000   23
 113860000   26
 113870000   23
 113880000   23
 113890000   24
 113900000   22
 113910000   25
 113920000   23
 113930000   25
 113940000   24
 113950000   24
 113960000   23
 113970000   23
 113980000   21
 113990000   27
 114000000   23
 114010000   22
 114020000   24
 114030000   29
 114040000   34
 114050000   33
 114060000   31
 114070000   26
 114080000   33
 114090000   25
 114100000   28
 114110000   29
 114120000   23
 114130000   24
 114140000   26
 114150000   33
 114160000   30
 114170000   30
 114180000   24
 114190000   25
 114200000   22
 114210000   24
 114220000   23
 114230000   22
 114240000   22
 114250000   22
 114260000   22
 114270000   22
 114280000   25
 114290000   26
 114300000   23
 114310000   23
 114320000   25
 114330000   27
 114340000   32
 114350000   27
 114360000   26
 114370000   24
 114380000   23
 114390000   24
 114400000   27
 114410000   24
 114420000   23
 114430000   22
 114440000   21
 114450000   22
 114460000   21
 114470000   22
 114480000   21
 114490000   11
 114500000    3
 114510000    4
 114520000   12
 114530000    5
 114540000    4
 114550000    4
 114560000    3
 114570000    3
 114580000    3
 114590000   14
 114600000    3
 114610000    3
 114620000    5
 114630000    3
 114640000    3
 114650000    6
 114660000   13
 114670000    3
 114680000    4
 114690000    3
 114700000    3
 114710000    6
 114720000    7
 114730000    3
 114740000    3
 114750000    3
 114760000    5
 114770000    7
 114780000    5
 114790000    2
 114800000    3
 114810000    3
 114820000    4
 114830000    3
 114840000    5
 114850000    3
 114860000   12
 114870000    3
 114880000    4
 114890000    4
 114900000    3
 114910000    5
 114920000   10
 114930000   10
 114940000    7
 114950000    9
 114960000   10
 114970000   10
 114980000    3
 114990000   16
 115000000    3
 115010000   13
 115020000    9
 115030000   15
 115040000   14
 115050000    3
 115060000    3
 115070000    9
 115080000    3
 115090000    2
 115100000    9
 115110000   10
 115120000    5
 115130000   12
 115140000    8
 115150000    3
 115160000    4
 115170000    4
 115180000   10
 115190000    3
 115200000    8
 115210000    4
 115220000    3
 115230000    3
 115240000    4
 115250000    3
 115260000    3
 115270000    3
 115280000    4
 115290000    6
 115300000    5
 115310000    3
 115320000    3
 115330000    3
 115340000    4
 115350000    7
 115360000    3
 115370000   12
 115380000    6
 115390000    4
 115400000    8
 115410000    3
 115420000    8
 115430000   10
 115440000    7
 115450000    5
 115460000    3
 115470000    5
 115480000    6
 115490000    4
 115500000    2
 115510000    4
 115520000    3
 115530000    6
 115540000    4
 115550000    5
 115560000    5
 115570000    5
 115580000   10
 115590000    5
 115600000    6
 115610000   17
 115620000    4
 115630000    3
 115640000    3
 115650000    5
 115660000    4
 115670000    5
 115680000    4
 115690000    3
 115700000    6
 115710000    7
 115720000    5
 115730000    4
 115740000    4
 115750000   10
 115760000    5
 115770000    5
 115780000    3
 115790000   12
 115800000    6
 115810000    5
 115820000    4
 115830000    7
 115840000    3
 115850000    3
 115860000    3
 115870000    4
 115880000    4
 115890000    4
 115900000    4
 115910000    8
 115920000    7
 115930000   12
 115940000    3
 115950000    6
 115960000    2
 115970000    6
 115980000    4
 115990000    3
 116000000    4
 116010000   13
 116020000    4
 116030000    2
 116040000    3
 116050000    8
 116060000    9
 116070000    2
 116080000    2
 116090000   13
 116100000   12
 116110000    8
 116120000    3
 116130000    5
 116140000   14
 116150000   11
 116160000    5
 116170000    8
 116180000   15
 116190000    9
 116200000    3
 116210000    2
 116220000    3
 116230000    4
 116240000    4
 116250000    3
 116260000    3
 116270000    3
 116280000    5
 116290000    7
 116300000    3
 116310000    6
 116320000    6
 116330000    3
 116340000    2
 116350000    3
 116360000    4
 116370000    4
 116380000    3
 116390000    6
 116400000    5
 116410000    4
 116420000    5
 116430000    4
 116440000    5
 116450000    4
 116460000    3
 116470000    6
 116480000    6
 116490000    6
 116500000    3
 116510000    3
 116520000    7
 116530000    7
 116540000    5
 116550000    5
 116560000    6
 116570000    4
 116580000    4
 116590000    5
 116600000    5
 116610000    3
 116620000    8
 116630000    3
 116640000    4
 116650000    2
 116660000    3
 116670000    3
 116680000   13
 116690000   16
 116700000   10
 116710000   11
 116720000    3
 116730000    4
 116740000    4
 116750000    5
 116760000    3
 116770000    4
 116780000    5
 116790000    3
 116800000    4
 116810000    3
 116820000    3
 116830000    4
 116840000    6
 116850000    3
 116860000    3
 116870000    4
 116880000    5
 116890000    4
 116900000    2
 116910000   10
 116920000    9
 116930000    9
 116940000   12
 116950000   12
 116960000   11
 116970000   10
 116980000   15
 116990000   10
 117000000    5
 117010000    9
 117020000   11
 117030000   16
 117040000   13
 117050000    9
 117060000    6
 117070000    3
 117080000    4
 117090000    3
 117100000    3
 117110000    3
 117120000    4
 117130000    4
 117140000    3
 117150000    7
 117160000    4
 117170000   13
 117180000    9
 117190000    8
 117200000    5
 117210000    3
 117220000    2
 117230000    6
 117240000    3
 117250000    6
 117260000    2
 117270000    4
 117280000    6
 117290000    6
 117300000   12
 117310000    4
 117320000   13
 117330000   12
 117340000   11
 117350000   13
 117360000   10
 117370000    4
 117380000    8
 117390000   11
 117400000    2
 117410000    2
 117420000   10
 117430000   14
 117440000   10
 117450000    9
 117460000    9
 117470000   16
 117480000    7
 117490000    9
 117500000   10
 117510000   11
 117520000   10
 117530000   11
 117540000   10
 117550000   11
 117560000    2
 117570000    3
 117580000    7
 117590000    7
 117600000    9
 117610000    9
 117620000    9
 117630000    9
 117640000   17
 117650000    9
 117660000    7
 117670000    9
 117680000    9
 117690000   12
 117700000   11
 117710000   11
 117720000   15
 117730000   10
 117740000   10
 117750000   12
 117760000   13
 117770000   13
 117780000   11
 117790000   16
 117800000    6
 117810000    6
 117820000    3
 117830000    5
 117840000    4
 117850000    5
 117860000    4
 117870000   13
 117880000   12
 117890000   12
 117900000   10
 117910000   12
 117920000   11
 117930000   10
 117940000   13
 117950000   15
 117960000    4
 117970000   11
 117980000    7
 117990000    5
 118000000   10
 118010000   11
 118020000   16
 118030000   13
 118040000   15
 118050000    7
 118060000   10
 118070000   15
 118080000   13
 118090000   26
 118100000   12
 118110000   21
 118120000   10
 118130000    8
 118140000    6
 118150000   12
 118160000   11
 118170000   10
 118180000   11
 118190000   18
 118200000   12
 118210000   12
 118220000   14
 118230000    9
 118240000   10
 118250000    9
 118260000    9
 118270000   10
 118280000    4
 118290000   10
 118300000    9
 118310000    6
 118320000    3
 118330000    7
 118340000    3
 118350000    5
 118360000    3
 118370000    4
 118380000    3
 118390000    3
 118400000    3
 118410000    5
 118420000    3
 118430000    6
 118440000    8
 118450000    9
 118460000    3
 118470000    3
 118480000   10
 118490000   11
 118500000    5
 118510000    8
 118520000   13
 118530000    7
 118540000    3
 118550000   10
 118560000    8
 118570000    6
 118580000    9
 118590000    4
 118600000    4
 118610000    6
 118620000    4
 118630000    9
 118640000    3
 118650000    6
 118660000   14
 118670000    8
 118680000    4
 118690000    5
 118700000   10
 118710000    3
 118720000    8
 118730000    5
 118740000   15
 118750000    3
 118760000    4
 118770000   13
 118780000    7
 118790000   12
 118800000    3
 118810000    2
 118820000    4
 118830000    2
 118840000    6
 118850000    4
 118860000    5
 118870000    3
 118880000    3
 118890000    5
 118900000    3
 118910000    5
 118920000    6
 118930000    5
 118940000    6
 118950000    5
 118960000    3
 118970000    3
 118980000    5
 118990000    3
 119000000    3
 119010000    4
 119020000    3
 119030000    2
 119040000    5
 119050000    3
 119060000    4
 119070000    7
 119080000    5
 119090000    8
 119100000    3
 119110000    6
 119120000    3
 119130000    4
 119140000    2
 119150000    3
 119160000    3
 119170000    3
 119180000    4
 119190000    2
 119200000    3
 119210000    6
 119220000    6
 119230000    4
 119240000    3
 119250000    3
 119260000    3
 119270000    2
 119280000    6
 119290000   10
 119300000    7
 119310000    7
 119320000    9
 119330000    4
 119340000    4
 119350000   10
 119360000    8
 119370000    4
 119380000    4
 119390000    4
 119400000   11
 119410000    9
 119420000   10
 119430000    3
 119440000    5
 119450000    6
 119460000    3
 119470000    8
 119480000   10
 119490000    4
 119500000    5
 119510000    6
 119520000   16
 119530000   14
 119540000    7
 119550000   12
 119560000   11
 119570000   10
 119580000    5
 119590000    3
 119600000    3
 119610000    3
 119620000    5
 119630000    5
 119640000   14
 119650000    2
 119660000    9
 119670000    4
 119680000    3
 119690000    3
 119700000    3
 119710000    8
 119720000    3
 119730000    3
 119740000    4
 119750000    3
 119760000    4
 119770000    3
 119780000    5
 119790000    4
 119800000    8
 119810000    4
 119820000    6
 119830000    8
 119840000   22
 119850000    5
 119860000    7
 119870000    4
 119880000   12
 119890000    3
 119900000    5
 119910000    5
 119920000    6
 119930000    4
 119940000    6
 119950000    4
 119960000    7
 119970000    4
 119980000    5
 119990000    3
 120000000    4
 120000000    4
 120010000    6
 120020000    3
 120030000    5
 120040000   12
 120050000    3
 120060000    9
 120070000    5
 120080000    8
 120090000    5
 120100000   11
 120110000    5
 120120000   12
 120130000    3
 120140000    4
 120150000    4
 120160000    3
 120170000    3
 120180000    3
 120190000    5
 120200000    7
 120210000    5
 120220000    4
 120230000    4
 120240000    3
 120250000    5
 120260000    6
 120270000   17
 120280000   24
 120290000   21
 120300000   10
 120310000    4
 120320000    3
 120330000    2
 120340000    4
 120350000    4
 120360000    3
 120370000    5
 120380000   15
 120390000    3
 120400000   13
 120410000   15
 120420000    6
 120430000    3
 120440000    4
 120450000    3
 120460000    3
 120470000    6
 120480000    6
 120490000    4
 120500000    3
 120510000    5
 120520000    5
 120530000    3
 120540000    3
 120550000    4
 120560000    3
 120570000    4
 120580000    3
 120590000    3
 120600000    3
 120610000    6
 120620000    4
 120630000    6
 120640000    7
 120650000    3
 120660000    4
 120670000    3
 120680000    3
 120690000    4
 120700000    7
 120710000    6
 120720000    3
 120730000    4
 120740000    4
 120750000    3
 120760000    3
 120770000    3
 120780000    3
 120790000    3
 120800000    3
 120810000    8
 120820000    4
 120830000    4
 120840000    3
 120850000    5
 120860000   11
 120870000   12
 120880000    4
 120890000    7
 120900000    4
 120910000    3
 120920000    3
 120930000    5
 120940000    5
 120950000    3
 120960000    9
 120970000    3
 120980000    3
 120990000    3
 121000000    4
 121010000    5
 121020000    4
 121030000    4
 121040000    5
 121050000    4
 121060000   12
 121070000   26
 121080000   27
 121090000   23
 121100000   25
 121110000    4
 121120000    4
 121130000    5
 121140000    4
 121150000    3
 121160000    5
 121170000    4
 121180000    2
 121190000    5
 121200000    5
 121210000    8
 121220000    3
 121230000    3
 121240000    5
 121250000    9
 121260000   13
 121270000   10
 121280000    8
 121290000    9
 121300000   10
 121310000   15
 121320000   19
 121330000   14
 121340000   11
 121350000    7
 121360000    3
 121370000    3
 121380000    3
 121390000    5
 121400000    3
 121410000    4
 121420000    8
 121430000   13
 121440000   11
 121450000    9
 121460000    9
 121470000   12
 121480000   12
 121490000   15
 121500000    9
 121510000    7
 121520000    6
 121530000    3
 121540000    8
 121550000    4
 121560000    4
 121570000    3
 121580000    4
 121590000    3
 121600000    5
 121610000    3
 121620000    3
 121630000    3
 121640000    5
 121650000    4
 121660000    4
 121670000    8
 121680000    3
 121690000    3
 121700000    4
 121710000    3
 121720000    3
 121730000    3
 121740000    3
 121750000    6
 121760000    3
 121770000    3
 121780000   12
 121790000    5
 121800000    5
 121810000    5
 121820000    3
 121830000    3
 121840000    3
 121850000    3
 121860000    6
 121870000    3
 121880000    3
 121890000    4
 121900000    4
 121910000    5
 121920000   13
 121930000   11
 121940000   10
 121950000    9
 121960000    4
 121970000    3
 121980000    3
 121990000    2
 122000000    3
 122010000    3
 122020000    4
 122030000    3
 122040000    2
 122050000    4
 122060000    3
 122070000    3
 122080000    4
 122090000    5
 122100000    4
 122110000    2
 122120000    4
 122130000    3
 122140000    7
 122150000    2
 122160000    3
 122170000    2
 122180000    3
 122190000    3
 122200000    5
 122210000    2
 122220000    3
 122230000    3
 122240000    3
 122250000    5
 122260000    3
 122270000    4
 122280000    2
 122290000    3
 122300000    3
 122310000   11
 122320000   21
 122330000   24
 122340000   11
 122350000   10
 122360000    9
 122370000    5
 122380000    3
 122390000    6
 122400000   13
 122410000    5
 122420000   11
 122430000    8
 122440000    4
 122450000    9
 122460000    6
 122470000    3
 122480000    4
 122490000    3
 122500000    5
 122510000    3
 122520000    5
 122530000    4
 122540000    3
 122550000    3
 122560000    6
 122570000    3
 122580000    5
 122590000    3
 122600000    3
 122610000    2
 122620000    3
 122630000    5
 122640000    3
 122650000    4
 122660000    7
 122670000    7
 122680000    6
 122690000    6
 122700000   12
 122710000    6
 122720000    5
 122730000    7
 122740000    3
 122750000    3
 122760000    2
 122770000    3
 122780000    3
 122790000    3
 122800000    5
 122810000   14
 122820000    8
 122830000    6
 122840000    4
 122850000    4
 122860000   10
 122870000    7
 122880000    5
 122890000    6
 122900000    7
 122910000    4
 122920000    2
 122930000    3
 122940000    2
 122950000    3
 122960000    6
 122970000    3
 122980000    5
 122990000    4
 123000000    2
 123010000    6
 123020000    4
 123030000   12
 123040000    6
 123050000   10
 123060000    7
 123070000    5
 123080000    7
 123090000    4
 123100000    4
 123110000    4
 123120000    5
 123130000    5
 123140000    5
 123150000    5
 123160000    4
 123170000    5
 123180000   10
 123190000    8
 123200000   10
 123210000   10
 123220000   13
 123230000   14
 123240000   10
 123250000   14
 123260000    8
 123270000   14
 123280000    5
 123290000    4
 123300000    5
 123310000    4
 123320000    3
 123330000    7
 123340000    5
 123350000    5
 123360000    8
 123370000    3
 123380000    7
 123390000   10
 123400000    4
 123410000    3
 123420000    7
 123430000    3
 123440000    4
 123450000    3
 123460000    4
 123470000   15
 123480000   11
 123490000   15
 123500000    2
 123510000   12
 123520000   10
 123530000   13
 123540000   13
 123550000   13
 123560000   12
 123570000    7
 123580000    3
 123590000   11
 123600000    3
 123610000    3
 123620000    5
 123630000    3
 123640000    3
 123650000    4
 123660000    4
 123670000    9
 123680000    8
 123690000    8
 123700000    3
 123710000    9
 123720000    6
 123730000    5
 123740000    5
 123750000    4
 123760000    4
 123770000    8
 123780000    4
 123790000    4
 123800000   13
 123810000    4
 123820000   13
 123830000    6
 123840000   24
 123850000    7
 123860000    4
 123870000    5
 123880000   11
 123890000   11
 123900000   13
 123910000    6
 123920000    4
 123930000    3
 123940000    4
 123950000    5
 123960000    5
 123970000    5
 123980000    4
 123990000    3
 124000000    4
 124010000    3
 124020000    4
 124030000    6
 124040000    5
 124050000    2
 124060000    3
 124070000    6
 124080000    6
 124090000    6
 124100000    3
 124110000    4
 124120000    3
 124130000    6
 124140000    4
 124150000    3
 124160000    2
 124170000    4
 124180000    3
 124190000    8
 124200000    9
 124210000    4
 124220000    3
 124230000    6
 124240000   24
 124250000    9
 124260000   10
 124270000    8
 124280000   12
 124290000   10
 124300000    4
 124310000    3
 124320000    3
 124330000    3
 124340000    6
 124350000    2
 124360000    4
 124370000    5
 124380000    4
 124390000    3
 124400000    4
 124410000    3
 124420000    6
 124430000   17
 124440000   17
 124450000   12
 124460000   23
 124470000   23
 124480000   30
 124490000   24
 124500000   24
 124510000   22
 124520000   24
 124530000   27
 124540000   24
 124550000   24
 124560000   22
 124570000   24
 124580000   23
 124590000   22
 124600000   22
 124610000   23
 124620000   22
 124630000   23
 124640000   23
 124650000   23
 124660000   23
 124670000   22
 124680000   22
 124690000   22
 124700000   23
 124710000   23
 124720000   22
 124730000   22
 124740000   29
 124750000   30
 124760000   32
 124770000   27
 124780000   23
 124790000   23
 124800000   26
 124810000   29
 124820000   23
 124830000   23
 124840000   27
 124850000   23
 124860000   23
 124870000   24
 124880000   25
 124890000   22
 124900000   24
 124910000   23
 124920000   24
 124930000   22
 124940000    7
 124950000   10
 124960000    9
 124970000   12
 124980000   10
 124990000   12
 125000000    6
 125010000    5
 125020000    5
 125030000    7
 125040000   10
 125050000    6
 125060000    4
 125070000    6
 125080000   15
 125090000   15
 125100000   12
 125110000   11
 125120000    9
 125130000    3
 125140000    3
 125150000   12
 125160000    4
 125170000    5
 125180000    3
 125190000    3
 125200000    3
 125210000    8
 125220000    4
 125230000    3
 125240000    4
 125250000   12
 125260000    5
 125270000    3
 125280000    3
 125290000    5
 125300000    3
 125310000    2
 125320000    3
 125330000    3
 125340000    3
 125350000    3
 125360000   13
 125370000   14
 125380000   12
 125390000    3
 125400000    5
 125410000    3
 125420000    3
 125430000    3
 125440000    3
 125450000    2
 125460000    3
 125470000    5
 125480000    3
 125490000    3
 125500000    5
 125510000    4
 125520000   10
 125530000    4
 125540000    9
 125550000    9
 125560000    5
 125570000    3
 125580000    4
 125590000    3
 125600000    4
 125610000    3
 125620000    3
 125630000    4
 125640000    3
 125650000    2
 125660000    3
 125670000    3
 125680000    4
 125690000    3
 125700000    5
 125710000    6
 125720000    2
 125730000    3
 125740000    4
 125750000    6
 125760000    2
 125770000    5
 125780000    5
 125790000    3
 125800000    6
 125810000    3
 125820000    3
 125830000    5
 125840000    4
 125850000    3
 125860000    4
 125870000   11
 125880000    3
 125890000    5
 125900000    4
 125910000    4
 125920000    4
 125930000    4
 125940000    5
 125950000    5
 125960000    4
 125970000    3
 125980000    3
 125990000    6
 126000000   11
 126010000   12
 126020000    5
 126030000    4
 126040000    3
 126050000    4
 126060000    7
 126070000    4
 126080000    3
 126090000    6
 126100000    3
 126110000    5
 126120000    3
 126130000    3
 126140000    4
 126150000    3
 126160000    2
 126170000    4
 126180000    3
 126190000    9
 126200000    4
 126210000    3
 126220000    5
 126230000    3
 126240000    6
 126250000    3
 126260000    2
 126270000    3
 126280000    3
 126290000    6
 126300000    3
 126310000    4
 126320000    2
 126330000    2
 126340000    4
 126350000    3
 126360000    4
 126370000    3
 126380000    3
 126390000    4
 126400000    5
 126410000    3
 126420000    4
 126430000    3
 126440000    5
 126450000    5
 126460000    3
 126470000    6
 126480000    3
 126490000    5
 126500000    5
 126510000    4
 126520000    5
 126530000    4
 126540000    7
 126550000    9
 126560000   12
 126570000    3
 126580000    4
 126590000   11
 126600000    6
 126610000    9
 126620000    5
 126630000    6
 126640000    3
 126650000    3
 126660000    4
 126670000    3
 126680000    3
 126690000    4
 126700000    3
 126710000   15
 126720000   14
 126730000    4
 126740000    4
 126750000    6
 126760000    3
 126770000    3
 126780000    2
 126790000    3
 126800000    4
 126810000    8
 126820000    4
 126830000    4
 126840000    7
 126850000    4
 126860000    4
 126870000    3
 126880000    3
 126890000    3
 126900000    4
 126910000    5
 126920000    3
 126930000    4
 126940000    3
 126950000    3
 126960000    3
 126970000    5
 126980000    4
 126990000    4
 127000000    3
 127010000    3
 127020000    3
 127030000    3
 127040000    3
 127050000    3
 127060000    3
 127070000    8
 127080000    3
 127090000    6
 127100000    3
 127110000    3
 127120000    3
 127130000    3
 127140000    3
 127150000    3
 127160000    3
 127170000    3
 127180000   21
 127190000   19
 127200000    3
 127210000    3
 127220000    3
 127230000    2
 127240000    3
 127250000    4
 127260000    8
 127270000    5
 127280000    3
 127290000    6
 127300000    3
 127310000    5
 127320000    3
 127330000    3
 127340000    4
 127350000    4
 127360000    3
 127370000    5
 127380000    4
 127390000    4
 127400000    3
 127410000   11
 127420000   11
 127430000   11
 127440000    2
 127450000    3
 127460000    3
 127470000    3
 127480000    5
 127490000    4
 127500000    6
 127510000    3
 127520000    3
 127530000    3
 127540000    3
 127550000    3
 127560000    3
 127570000    5
 127580000    4
 127590000    4
 127600000    3
 127610000    6
 127620000    3
 127630000    3
 127640000    3
 127650000    2
 127660000    3
 127670000    3
 127680000    3
 127690000    3
 127700000    3
 127710000    6
 127720000    4
 127730000   13
 127740000    5
 127750000    5
 127760000    3
 127770000    4
 127780000    3
 127790000    3
 127800000    4
 127810000    4
 127820000    4
 127830000    7
 127840000    3
 127850000    4
 127860000   11
 127870000    3
 127880000    3
 127890000    4
 127900000    3
 127910000    5
 127920000    5
 127930000    3
 127940000    2
 127950000    4
 127960000    3
 127970000    5
 127980000    3
 127990000    4
 128000000    3
 128010000    3
 128020000    5
 128030000   11
 128040000    2
 128050000    6
 128060000    5
 128070000    3
 128080000    4
 128090000    3
 128100000    3
 128110000    5
 128120000    3
 128130000    6
 128140000    3
 128150000    3
 128160000    4
 128170000   10
 128180000    7
 128190000    4
 128200000    4
 128210000   11
 128220000    8
 128230000    4
 128240000    3
 128250000    4
 128260000    5
 128270000    6
 128280000    5
 128290000   16
 128300000   13
 128310000    4
 128320000    4
 128330000    3
 128340000    3
 128350000    6
 128360000    6
 128370000    5
 128380000    4
 128390000    5
 128400000    7
 128410000    8
 128420000   18
 128430000   10
 128440000    6
 128450000    6
 128460000    4
 128470000    4
 128480000    4
 128490000    4
 128500000    3
 128510000    4
 128520000    4
 128530000    4
 128540000    3
 128550000    4
 128560000    7
 128570000    3
 128580000   10
 128590000   10
 128600000   12
 128610000    6
 128620000   12
 128630000   16
 128640000   13
 128650000    7
 128660000    2
 128670000    4
 128680000    3
 128690000    6
 128700000    3
 128710000    6
 128720000    9
 128730000   16
 128740000   11
 128750000   16
 128760000   10
 128770000    6
 128780000    3
 128790000    4
 128800000    5
 128810000   10
 128820000   11
 128830000    7
 128840000    5
 128850000    3
 128860000    3
 128870000    2
 128880000    3
 128890000    6
 128900000    4
 128910000    5
 128920000    4
 128930000    3
 128940000    3
 128950000    3
 128960000    3
 128970000    3
 128980000    4
 128990000    3
 129000000   10
 129010000    4
 129020000    3
 129030000    3
 129040000    3
 129050000    3
 129060000    3
 129070000    4
 129080000    3
 129090000    3
 129100000    2
 129110000    4
 129120000    3
 129130000    4
 129140000    5
 129150000    3
 129160000    3
 129170000    4
 129180000    2
 129190000    2
 129200000    6
 129210000    5
 129220000    7
 129230000    3
 129240000    2
 129250000    3
 129260000    5
 129270000    4
 129280000    4
 129290000    4
 129300000    5
 129310000    6
 129320000    2
 129330000    3
 129340000    4
 129350000    3
 129360000    3
 129370000    3
 129380000    3
 129390000    4
 129400000    2
 129410000    2
 129420000    2
 129430000    3
 129440000    5
 129450000    2
 129460000    5
 129470000    3
 129480000    3
 129490000    4
 129500000    3
 129510000    3
 129520000    6
 129530000    3
 129540000    4
 129550000    3
 129560000    4
 129570000    3
 129580000    5
 129590000    4
 129600000    6
 129610000    2
 129620000    4
 129630000    3
 129640000    2
 129650000    6
 129660000    3
 129670000    3
 129680000    3
 129690000    6
 129700000    7
 129710000    5
 129720000    4
 129730000    7
 129740000    3
 129750000    4
 129760000    4
 129770000    2
 129780000    4
 129790000    3
 129800000    3
 129810000    5
 129820000    3
 129830000    3
 129840000    3
 129850000    3
 129860000    3
 129870000    3
 129880000    2
 129890000    3
 129900000    4
 129910000    3
 129920000    3
 129930000    3
 129940000    3
 129950000    4
 129960000    2
 129970000    5
 129980000    3
 129990000    3
 130000000    3
 130010000    3
 130020000    4
 130030000    3
 130040000    2
 130050000    3
 130060000    3
 130070000    3
 130080000    4
 130090000    3
 130100000    5
 130110000    3
 130120000    3
 130130000    2
 130140000    4
 130150000    3
 130160000    3
 130170000    3
 130180000    3
 130190000    5
 130200000    6
 130210000    3
 130220000    3
 130230000    4
 130240000    3
 130250000    2
 130260000    4
 130270000    3
 130280000    3
 130290000    3
 130300000    3
 130310000    3
 130320000    4
 130330000    3
 130340000    3
 130350000    3
 130360000    3
 130370000    2
 130380000    3
 130390000    3
 130400000    4
 130410000    3
 130420000   10
 130430000    3
 130440000    3
 130450000    4
 130460000    2
 130470000    3
 130480000    5
 130490000    4
 130500000    4
 130510000    3
 130520000    3
 130530000    9
 130540000    3
 130550000    4
 130560000    2
 130570000    4
 130580000    3
 130590000    3
 130600000    3
 130610000    4
 130620000    5
 130630000   11
 130640000    2
 130650000    3
 130660000    5
 130670000    6
 130680000    3
 130690000    8
 130700000    4
 130710000    3
 130720000    4
 130730000    4
 130740000    4
 130750000    3
 130760000    2
 130770000    2
 130780000   10
 130790000    4
 130800000    3
 130810000    2
 130820000    3
 130830000    4
 130840000    4
 130850000    3
 130860000    3
 130870000    3
 130880000    3
 130890000    3
 130900000    2
 130910000    5
 130920000    3
 130930000    2
 130940000    5
 130950000    8
 130960000    3
 130970000    6
 130980000    4
 130990000    4
 131000000    4
 131010000    3
 131020000    4
 131030000    3
 131040000    2
 131050000    3
 131060000    3
 131070000    3
 131080000    3
 131090000    9
 131100000    4
 131110000    3
 131120000    4
 131130000    6
 131140000    5
 131150000    4
 131160000    8
 131170000    3
 131180000    5
 131190000    4
 131200000    3
 131210000    3
 131220000    4
 131230000    5
 131240000    5
 131250000    3
 131260000    3
 131270000    3
 131280000    3
 131290000    4
 131300000    2
 131310000    4
 131320000    3
 131330000    2
 131340000    3
 131350000    3
 131360000    4
 131370000    4
 131380000    3
 131390000    3
 131400000    8
 131410000    4
 131420000    3
 131430000    2
 131440000    3
 131450000    2
 131460000    3
 131470000    2
 131480000    3
 131490000    3
 131500000    2
 131510000    3
 131520000    4
 131530000    3
 131540000    3
 131550000    2
 131560000    3
 131570000    4
 131580000    3
 131590000    3
 131600000    2
 131610000    4
 131620000    2
 131630000    3
 131640000    3
 131650000    2
 131660000    6
 131670000    3
 131680000    3
 131690000    4
 131700000    2
 131710000    4
 131720000    3
 131730000    4
 131740000    4
 131750000    3
 131760000    4
 131770000    3
 131780000    2
 131790000    3
 131800000    8
 131810000    3
 131820000    4
 131830000    3
 131840000    3
 131850000    5
 131860000    4
 131870000    5
 131880000    4
 131890000    8
 131900000    3
 131910000    2
 131920000    7
 131930000    2
 131940000    7
 131950000    8
 131960000    3
 131970000    3
 131980000    3
 131990000    3
 132000000    3
 132010000    3
 132020000    3
 132030000    3
 132040000    3
 132050000    3
 132060000    3
 132070000    3
 132080000    3
 132090000    3
 132100000    6
 132110000    3
 132120000    5
 132130000    3
 132140000    5
 132150000    4
 132160000    4
 132170000    2
 132180000    3
 132190000    4
 132200000    5
 132210000    2
 132220000    5
 132230000    6
 132240000    5
 132250000    2
 132260000    2
 132270000    5
 132280000    5
 132290000    4
 132300000    5
 132310000    5
 132320000    4
 132330000    5
 132340000    2
 132350000    5
 132360000    4
 132370000    4
 132380000    3
 132390000    2
 132400000    4
 132410000    5
 132420000    4
 132430000    4
 132440000    4
 132450000    4
 132460000    2
 132470000    5
 132480000    3
 132490000    4
 132500000    6
 132510000    3
 132520000    4
 132530000    5
 132540000    3
 132550000    5
 132560000    2
 132570000    4
 132580000    3
 132590000    4
 132600000    3
 132610000    3
 132620000    3
 132630000    3
 132640000    5
 132650000    3
 132660000    5
 132670000    3
 132680000    3
 132690000    3
 132700000    6
 132710000    6
 132720000    6
 132730000    3
 132740000    4
 132750000    5
 132760000    3
 132770000    4
 132780000    4
 132790000    4
 132800000    4
 132810000    3
 132820000    3
 132830000    3
 132840000    2
 132850000    2
 132860000    6
 132870000    7
 132880000    4
 132890000    6
 132900000    3
 132910000    3
 132920000    3
 132930000    3
 132940000    4
 132950000    2
 132960000    2
 132970000    3
 132980000    3
 132990000    3
 133000000    4
 133010000    3
 133020000    5
 133030000    3
 133040000    3
 133050000    3
 133060000    3
 133070000    4
 133080000    6
 133090000    2
 133100000    3
 133110000    4
 133120000    4
 133130000    3
 133140000    3
 133150000    5
 133160000    3
 133170000    3
 133180000    3
 133190000    6
 133200000    5
 133210000    8
 133220000    6
 133230000    3
 133240000    5
 133250000    4
 133260000    5
 133270000    2
 133280000    3
 133290000    2
 133300000    5
 133310000    4
 133320000    5
 133330000    3
 133340000    4
 133350000    2
 133360000    2
 133370000    5
 133380000    3
 133390000    2
 133400000   10
 133410000   13
 133420000    6
 133430000   11
 133440000    5
 133450000    3
 133460000    4
 133470000    6
 133480000    4
 133490000    3
 133500000    4
 133510000    3
 133520000    3
 133530000    4
 133540000    4
 133550000    4
 133560000    3
 133570000    4
 133580000    3
 133590000    3
 133600000    3
 133610000    3
 133620000    3
 133630000    3
 133640000    3
 133650000    4
 133660000    3
 133670000    3
 133680000    3
 133690000    3
 133700000    5
 133710000    3
 133720000    3
 133730000    3
 133740000    3
 133750000    3
 133760000    3
 133770000    3
 133780000    4
 133790000    3
 133800000    3
 133810000    3
 133820000    2
 133830000    4
 133840000    3
 133850000    3
 133860000    4
 133870000    3
 133880000    4
 133890000    2
 133900000    4
 133910000    3
 133920000    4
 133930000    4
 133940000    2
 133950000    4
 133960000    3
 133970000    4
 133980000    4
 133990000    3
 134000000    3
 134010000    2
 134020000    4
 134030000    3
 134040000    5
 134050000    2
 134060000    3
 134070000    4
 134080000    3
 134090000    2
 134100000    2
 134110000    3
 134120000    3
 134130000    2
 134140000    3
 134150000    5
 134160000    4
 134170000    5
 134180000    2
 134190000    3
 134200000    3
 134210000    2
 134220000    4
 134230000    2
 134240000    4
 134250000    2
 134260000    2
 134270000    3
 134280000    3
 134290000    3
 134300000    3
 134310000    3
 134320000    2
 134330000    3
 134340000    6
 134350000    3
 134360000    3
 134370000    3
 134380000    3
 134390000    3
 134400000    3
 134410000    3
 134420000    3
 134430000    2
 134440000    3
 134450000    4
 134460000    3
 134470000    3
 134480000    2
 134490000    2
 134500000    3
 134510000    5
 134520000    3
 134530000    4
 134540000    5
 134550000    2
 134560000    6
 134570000    3
 134580000    3
 134590000    2
 134600000    2
 134610000    3
 134620000    3
 134630000    3
 134640000    2
 134650000    4
 134660000    3
 134670000    3
 134680000    3
 134690000    3
 134700000    3
 134710000    3
 134720000    3
 134730000    5
 134740000    4
 134750000    4
 134760000    3
 134770000    3
 134780000    3
 134790000    3
 134800000    2
 134810000    5
 134820000    2
 134830000    3
 134840000    3
 134850000    3
 134860000    5
 134870000    3
 134880000    3
 134890000    3
 134900000    4
 134910000    3
 134920000    3
 134930000    2
 134940000    3
 134950000    3
 134960000    3
 134970000    2
 134980000    3
 134990000    4
 135000000    4
 135010000    4
 135020000    5
 135030000    3
 135040000    3
 135050000    3
 135060000    3
 135070000    3
 135080000    3
 135090000    3
 135100000    2
 135110000    4
 135120000    3
 135130000    3
 135140000    3
 135150000    4
 135160000    3
 135170000    7
 135180000    5
 135190000    6
 135200000    3
 135210000    3
 135220000    3
 135230000    3
 135240000    3
 135250000    3
 135260000    4
 135270000    3
 135280000    3
 135290000    3
 135300000    3
 135310000    3
 135320000    4
 135330000    7
 135340000    3
 135350000    3
 135360000    3
 135370000    2
 135380000    4
 135390000    3
 135400000    3
 135410000    4
 135420000    4
 135430000    3
 135440000    3
 135450000    3
 135460000    3
 135470000    4
 135480000    3
 135490000    5
 135500000    3
 135510000    5
 135520000    3
 135530000    3
 135540000    4
 135550000    7
 135560000    3
 135570000    2
 135580000    3
 135590000    3
 135600000    4
 135610000    3
 135620000    3
 135630000    3
 135640000    4
 135650000    3
 135660000    5
 135670000    6
 135680000    4
 135690000    3
 135700000    3
 135710000    3
 135720000    3
 135730000    3
 135740000    2
 135750000    3
 135760000    3
 135770000    3
 135780000    3
 135790000    3
 135800000    3
 135810000    3
 135820000    4
 135830000    3
 135840000    3
 135850000    2
 135860000    4
 135870000    5
 135880000    4
 135890000    3
 135900000    2
 135910000    5
 135920000    3
 135930000    6
 135940000    3
 135950000    8
 135960000    3
 135970000    2
 135980000    3
 135990000    2
 136000000    3
 136010000   12
 136020000    6
 136030000    4
 136040000    2
 136050000    4
 136060000    2
 136070000    2
 136080000    3
 136090000    2
 136100000    7
 136110000    5
 136120000    9
 136130000    4
 136140000    2
 136150000    5
 136160000    3
 136170000    4
 136180000    3
 136190000    2
 136200000    3
 136210000    2
 136220000    2
 136230000    4
 136240000    5
 136250000    4
 136260000    3
 136270000    4
 136280000    4
 136290000    3
 136300000    3
 136310000    3
 136320000    4
 136330000    5
 136340000    4
 136350000    4
 136360000    3
 136370000    2
 136380000    4
 136390000    2
 136400000    4
 136410000    4
 136420000    3
 136430000    3
 136440000    3
 136450000    5
 136460000    3
 136470000    6
 136480000    7
 136490000    2
 136500000    4
 136510000    3
 136520000    5
 136530000    8
 136540000    7
 136550000    5
 136560000    5
 136570000    8
 136580000    6
 136590000    9
 136600000    2
 136610000    3
 136620000    5
 136630000    4
 136640000    3
 136650000    3
 136660000   10
 136670000    4
 136680000    6
 136690000    7
 136700000    3
 136710000    4
 136720000    4
 136730000    3
 136740000    3
 136750000    3
 136760000    3
 136770000    2
 136780000    2
 136790000    3
 136800000    4
 136810000    4
 136820000    3
 136830000    4
 136840000    6
 136850000    5
 136860000    6
 136870000    3
 136880000    5
 136890000    4
 136900000    4
 136910000    2
 136920000    2
 136930000    3
 136940000    2
 136950000    4
 136960000    3
 136970000    4
 136980000    5
 136990000    2
 137000000    5
 137010000    2
 137020000    3
 137030000    3
 137040000    5
 137050000    3
 137060000    4
 137070000    5
 137080000   11
 137090000    6
 137100000    7
 137110000    3
 137120000    3
 137130000    7
 137140000    8
 137150000    2
 137160000    3
 137170000    3
 137180000    4
 137190000    3
 137200000    4
 137210000    2
 137220000    3
 137230000    2
 137240000    4
 137250000    7
 137260000    3
 137270000    3
 137280000    3
 137290000    2
 137300000    5
 137310000    3
 137320000    4
 137330000    3
 137340000    3
 137350000    3
 137360000    3
 137370000    3
 137380000    3
 137390000    3
 137400000    3
 137410000    3
 137420000    3
 137430000    4
 137440000    3
 137450000    4
 137460000    3
 137470000    3
 137480000    3
 137490000    3
 137500000    2
 137510000    3
 137520000    2
 137530000    3
 137540000    3
 137550000    4
 137560000    3
 137570000    4
 137580000    2
 137590000    4
 137600000    3
 137610000    3
 137620000    2
 137630000    4
 137640000    4
 137650000    5
 137660000    3
 137670000    3
 137680000    3
 137690000    5
 137700000    3
 137710000    4
 137720000    3
 137730000    3
 137740000    2
 137750000    4
 137760000    3
 137770000    3
 137780000    4
 137790000    4
 137800000    3
 137810000    5
 137820000    3
 137830000    3
 137840000    3
 137850000    4
 137860000    3
 137870000    3
 137880000    2
 137890000    3
 137900000    2
 137910000    3
 137920000    3
 137930000    3
 137940000    3
 137950000    3
 137960000    3
 137970000    3
 137980000    2
 137990000    4
 138000000    4
 138010000    3
 138020000    4
 138030000    3
 138040000    3
 138050000    3
 138060000    3
 138070000    3
 138080000    4
 138090000    2
 138100000    2
 138110000    2
 138120000    5
 138130000    3
 138140000    4
 138150000    3
 138160000    5
 138170000    2
 138180000    3
 138190000    3
 138200000    2
 138210000    3
 138220000    3
 138230000    3
 138240000    4
 138250000    3
 138260000    4
 138270000    3
 138280000    3
 138290000    3
 138300000    4
 138310000    3
 138320000    3
 138330000    3
 138340000    3
 138350000    4
 138360000    8
 138370000    3
 138380000    3
 138390000    3
 138400000    3
 138410000    5
 138420000    3
 138430000    4
 138440000    2
 138450000    3
 138460000    3
 138470000    4
 138480000    5
 138490000    3
 138500000    5
 138510000    2
 138520000    3
 138530000    4
 138540000    4
 138550000    4
 138560000    2
 138570000    3
 138580000    3
 138590000    3
 138600000    9
 138610000    4
 138620000    3
 138630000    3
 138640000    3
 138650000    5
 138660000    3
 138670000    6
 138680000    3
 138690000    4
 138700000    3
 138710000    4
 138720000    4
 138730000    5
 138740000    3
 138750000    7
 138760000    2
 138770000    3
 138780000    5
 138790000    8
 138800000    7
 138810000    3
 138820000    7
 138830000    4
 138840000    2
 138850000    5
 138860000    2
 138870000    4
 138880000    3
 138890000    4
 138900000    3
 138910000    3
 138920000    3
 138930000    4
 138940000    3
 138950000    4
 138960000    8
 138970000    6
 138980000    6
 138990000    7
 139000000    3
 139010000   12
 139020000    3
 139030000    4
 139040000    4
 139050000    4
 139060000    6
 139070000    4
 139080000    6
 139090000    4
 139100000    3
 139110000    3
 139120000    5
 139130000    2
 139140000    3
 139150000    3
 139160000    3
 139170000    3
 139180000    3
 139190000    2
 139200000    5
 139210000    3
 139220000    4
 139230000    3
 139240000    2
 139250000    4
 139260000    3
 139270000    3
 139280000    3
 139290000    3
 139300000    5
 139310000    3
 139320000    3
 139330000    5
 139340000    2
 139350000    4
 139360000    2
 139370000    2
 139380000    2
 139390000    2
 139400000    3
 139410000    3
 139420000    4
 139430000    3
 139440000    5
 139450000    3
 139460000    2
 139470000    2
 139480000    3
 139490000    3
 139500000    4
 139510000    3
 139520000    5
 139530000    4
 139540000    5
 139550000    3
 139560000    2
 139570000    4
 139580000    3
 139590000    8
 139600000    2
 139610000    3
 139620000    3
 139630000    4
 139640000    2
 139650000    2
 139660000    3
 139670000    2
 139680000    3
 139690000    2
 139700000    3
 139710000    3
 139720000    3
 139730000    3
 139740000    3
 139750000    3
 139760000    3
 139770000    3
 139780000    3
 139790000    4
 139800000    4
 139810000    4
 139820000    3
 139830000    3
 139840000    3
 139850000    4
 139860000    4
 139870000    7
 139880000    4
 139890000    4
 139900000    3
 139910000    2
 139920000    3
 139930000    3
 139940000    3
 139950000    3
 139960000    3
 139970000    3
 139980000    2
 139990000    4
 140000000    3
 140000000    3
 140010000    2
 140020000    4
 140030000    3
 140040000    3
 140050000    2
 140060000    3
 140070000    4
 140080000    4
 140090000    3
 140100000    3
 140110000    3
 140120000    3
 140130000    4
 140140000    3
 140150000    2
 140160000    3
 140170000    3
 140180000    2
 140190000    2
 140200000    5
 140210000    3
 140220000    3
 140230000    4
 140240000    3
 140250000    5
 140260000    5
 140270000    5
 140280000    5
 140290000    5
 140300000    2
 140310000    3
 140320000    4
 140330000    3
 140340000    2
 140350000    3
 140360000    3
 140370000    4
 140380000    3
 140390000    5
 140400000    3
 140410000    3
 140420000    3
 140430000    4
 140440000    2
 140450000    3
 140460000    2
 140470000    5
 140480000    3
 140490000    4
 140500000    4
 140510000    4
 140520000    6
 140530000    2
 140540000    3
 140550000    3
 140560000    5
 140570000    3
 140580000    3
 140590000    3
 140600000    3
 140610000    4
 140620000    3
 140630000    4
 140640000    6
 140650000    2
 140660000    7
 140670000    6
 140680000    3
 140690000    3
 140700000    3
 140710000    3
 140720000    3
 140730000    2
 140740000    3
 140750000    8
 140760000    7
 140770000   11
 140780000    3
 140790000    4
 140800000    3
 140810000    3
 140820000    3
 140830000    3
 140840000    3
 140850000    4
 140860000    4
 140870000    3
 140880000    4
 140890000    4
 140900000    3
 140910000    6
 140920000    3
 140930000    3
 140940000    3
 140950000    4
 140960000    8
 140970000    4
 140980000    4
 140990000    5
 141000000    3
 141010000    4
 141020000    3
 141030000    3
 141040000    3
 141050000    3
 141060000    3
 141070000    6
 141080000    4
 141090000    4
 141100000    3
 141110000    2
 141120000    3
 141130000    3
 141140000    4
 141150000    4
 141160000    4
 141170000    2
 141180000    3
 141190000    3
 141200000    5
 141210000    5
 141220000    3
 141230000    3
 141240000    3
 141250000    3
 141260000    3
 141270000    3
 141280000    3
 141290000    3
 141300000    3
 141310000    4
 141320000    4
 141330000    3
 141340000    4
 141350000    3
 141360000    3
 141370000    3
 141380000    2
 141390000    3
 141400000    5
 141410000    4
 141420000    2
 141430000    3
 141440000    5
 141450000    3
 141460000    3
 141470000    3
 141480000    3
 141490000    3
 141500000    2
 141510000    3
 141520000    3
 141530000    2
 141540000    4
 141550000    2
 141560000    3
 141570000    4
 141580000   13
 141590000    3
 141600000    4
 141610000    2
 141620000    3
 141630000    6
 141640000    4
 141650000    4
 141660000    2
 141670000    3
 141680000    2
 141690000    3
 141700000    3
 141710000    3
 141720000    5
 141730000    3
 141740000    4
 141750000    4
 141760000    4
 141770000    3
 141780000    3
 141790000    6
 141800000    3
 141810000    3
 141820000    3
 141830000    3
 141840000    3
 141850000    4
 141860000    3
 141870000    3
 141880000    2
 141890000    5
 141900000    3
 141910000    2
 141920000    3
 141930000    2
 141940000    2
 141950000    2
 141960000    3
 141970000    2
 141980000    4
 141990000    5
 142000000    3
 142010000    6
 142020000    5
 142030000    3
 142040000    3
 142050000    5
 142060000    4
 142070000    3
 142080000    4
 142090000    3
 142100000    5
 142110000    5
 142120000    2
 142130000    3
 142140000    3
 142150000    3
 142160000    3
 142170000    3
 142180000    3
 142190000    2
 142200000    3
 142210000    3
 142220000    3
 142230000    2
 142240000    4
 142250000    3
 142260000    3
 142270000    3
 142280000    4
 142290000    2
 142300000    2
 142310000    2
 142320000    3
 142330000    4
 142340000    4
 142350000    4
 142360000    4
 142370000    4
 142380000    3
 142390000    3
 142400000    2
 142410000    2
 142420000    3
 142430000    3
 142440000    3
 142450000    5
 142460000    2
 142470000    7
 142480000    6
 142490000    7
 142500000   12
 142510000    5
 142520000    5
 142530000    3
 142540000    3
 142550000    3
 142560000    3
 142570000    3
 142580000    4
 142590000    3
 142600000    3
 142610000    2
 142620000    4
 142630000    3
 142640000    2
 142650000    3
 142660000    2
 142670000    5
 142680000    3
 142690000    2
 142700000    3
 142710000    3
 142720000    3
 142730000    3
 142740000    3
 142750000    2
 142760000    2
 142770000    3
 142780000    3
 142790000    3
 142800000    3
 142810000    3
 142820000    3
 142830000    3
 142840000    5
 142850000    3
 142860000    3
 142870000    3
 142880000    4
 142890000    4
 142900000    3
 142910000    3
 142920000    4
 142930000    4
 142940000    6
 142950000    3
 142960000    3
 142970000    5
 142980000    5
 142990000    2
 143000000    3
 143010000    8
 143020000    8
 143030000    5
 143040000    6
 143050000    3
 143060000    4
 143070000    5
 143080000    5
 143090000    3
 143100000    8
 143110000   11
 143120000    3
 143130000    3
 143140000    6
 143150000    4
 143160000    3
 143170000    5
 143180000    5
 143190000    3
 143200000    3
 143210000    3
 143220000    4
 143230000    5
 143240000    3
 143250000    4
 143260000    3
 143270000    3
 143280000    3
 143290000    2
 143300000    3
 143310000    3
 143320000    4
 143330000    3
 143340000    3
 143350000    3
 143360000    2
 143370000    5
 143380000    4
 143390000    5
 143400000    5
 143410000    9
 143420000    3
 143430000    4
 143440000    5
 143450000    8
 143460000    9
 143470000    4
 143480000    3
 143490000    3
 143500000    3
 143510000    3
 143520000    3
 143530000    3
 143540000    3
 143550000    3
 143560000    3
 143570000    3
 143580000    5
 143590000    3
 143600000    4
 143610000    2
 143620000    4
 143630000    3
 143640000    3
 143650000    3
 143660000    3
 143670000    3
 143680000    5
 143690000    5
 143700000    3
 143710000    6
 143720000    3
 143730000    5
 143740000    7
 143750000    4
 143760000    3
 143770000    4
 143780000    4
 143790000    5
 143800000    5
 143810000    3
 143820000    3
 143830000    2
 143840000    3
 143850000    3
 143860000    4
 143870000    5
 143880000    2
 143890000    4
 143900000    5
 143910000    3
 143920000    3
 143930000    5
 143940000    4
 143950000    2
 143960000    5
 143970000    2
 143980000    4
 143990000    4
 144000000    4
 144010000    3
 144020000    4
 144030000    4
 144040000    2
 144050000    3
 144060000    3
 144070000    4
 144080000    4
 144090000    3
 144100000    3
 144110000    6
 144120000    5
 144130000    3
 144140000    5
 144150000    2
 144160000    3
 144170000    3
 144180000    5
 144190000    4
 144200000    3
 144210000    5
 144220000    3
 144230000    4
 144240000    3
 144250000    4
 144260000    5
 144270000    5
 144280000    3
 144290000    7
 144300000    2
 144310000    3
 144320000    3
 144330000    3
 144340000    5
 144350000    3
 144360000    2
 144370000    4
 144380000    4
 144390000    3
 144400000    4
 144410000    3
 144420000    3
 144430000    3
 144440000    2
 144450000    3
 144460000    5
 144470000    3
 144480000    3
 144490000    2
 144500000    4
 144510000    3
 144520000    3
 144530000    3
 144540000    9
 144550000    4
 144560000    2
 144570000    5
 144580000    2
 144590000    3
 144600000    4
 144610000    3
 144620000    4
 144630000    3
 144640000    3
 144650000    4
 144660000    3
 144670000    4
 144680000    3
 144690000    6
 144700000    3
 144710000    3
 144720000    3
 144730000    3
 144740000    3
 144750000    3
 144760000    3
 144770000    2
 144780000    4
 144790000    3
 144800000    4
 144810000    3
 144820000    5
 144830000    2
 144840000    3
 144850000    3
 144860000    3
 144870000    4
 144880000    3
 144890000    2
 144900000    2
 144910000    4
 144920000    3
 144930000    3
 144940000    3
 144950000    3
 144960000    3
 144970000    4
 144980000    3
 144990000    2
 145000000    4
 145010000    3
 145020000    3
 145030000    3
 145040000    3
 145050000    2
 145060000    2
 145070000    6
 145080000    3
 145090000    4
 145100000    4
 145110000    3
 145120000    4
 145130000    3
 145140000    2
 145150000    2
 145160000    4
 145170000    3
 145180000    3
 145190000    3
 145200000    3
 145210000    3
 145220000    3
 145230000    3
 145240000    4
 145250000    4
 145260000    3
 145270000    3
 145280000    3
 145290000    2
 145300000    2
 145310000    3
 145320000    4
 145330000    3
 145340000    3
 145350000    5
 145360000    3
 145370000    2
 145380000    3
 145390000    2
 145400000    4
 145410000    4
 145420000    3
 145430000    2
 145440000    3
 145450000    4
 145460000    3
 145470000    4
 145480000    4
 145490000    4
 145500000    3
 145510000    5
 145520000    3
 145530000    3
 145540000    4
 145550000    2
 145560000    2
 145570000    3
 145580000    3
 145590000    3
 145600000    2
 145610000    2
 145620000    2
 145630000    3
 145640000    2
 145650000    3
 145660000    4
 145670000    3
 145680000    3
 145690000    7
 145700000    3
 145710000    4
 145720000    2
 145730000    3
 145740000    3
 145750000    4
 145760000    4
 145770000    6
 145780000    3
 145790000    3
 145800000    3
 145810000    3
 145820000    3
 145830000    2
 145840000    4
 145850000    4
 145860000    3
 145870000    4
 145880000    3
 145890000    3
 145900000    4
 145910000    4
 145920000    5
 145930000    3
 145940000    2
 145950000    3
 145960000    3
 145970000    3
 145980000    3
 145990000    8
 146000000    9
 146010000    7
 146020000    5
 146030000    3
 146040000    3
 146050000    3
 146060000    3
 146070000    4
 146080000    2
 146090000    3
 146100000    3
 146110000    4
 146120000    3
 146130000    2
 146140000    3
 146150000    2
 146160000    3
 146170000    4
 146180000    3
 146190000    3
 146200000    3
 146210000    3
 146220000    4
 146230000    3
 146240000    3
 146250000    4
 146260000    3
 146270000    5
 146280000    3
 146290000    3
 146300000    3
 146310000    5
 146320000    4
 146330000    4
 146340000    3
 146350000    3
 146360000    6
 146370000    2
 146380000    3
 146390000    4
 146400000    3
 146410000    3
 146420000    3
 146430000    2
 146440000    3
 146450000    2
 146460000    3
 146470000    3
 146480000    2
 146490000    3
 146500000    2
 146510000    2
 146520000    4
 146530000    3
 146540000    3
 146550000    3
 146560000    4
 146570000    4
 146580000    2
 146590000    5
 146600000    3
 146610000    4
 146620000   10
 146630000    3
 146640000    3
 146650000    4
 146660000    3
 146670000    3
 146680000    4
 146690000    3
 146700000    3
 146710000    3
 146720000    3
 146730000    3
 146740000    3
 146750000    3
 146760000    3
 146770000    4
 146780000    4
 146790000    4
 146800000    3
 146810000    3
 146820000    4
 146830000    3
 146840000    5
 146850000    3
 146860000    3
 146870000    2
 146880000    3
 146890000    4
 146900000    3
 146910000    2
 146920000    3
 146930000    3
 146940000    3
 146950000    3
 146960000    3
 146970000    3
 146980000    4
 146990000    3
 147000000    4
 147010000    3
 147020000    3
 147030000    4
 147040000    2
 147050000    3
 147060000    2
 147070000    2
 147080000    3
 147090000    3
 147100000    3
 147110000    3
 147120000    4
 147130000    2
 147140000    3
 147150000    4
 147160000    3
 147170000    3
 147180000    2
 147190000    3
 147200000    3
 147210000    3
 147220000    4
 147230000    4
 147240000    3
 147250000    3
 147260000    2
 147270000    7
 147280000    4
 147290000    4
 147300000    4
 147310000    4
 147320000    9
 147330000    6
 147340000   10
 147350000    5
 147360000    3
 147370000    2
 147380000    4
 147390000    3
 147400000    3
 147410000    3
 147420000    3
 147430000    4
 147440000    4
 147450000    3
 147460000    2
 147470000    4
 147480000    2
 147490000    6
 147500000    3
 147510000    3
 147520000    4
 147530000    4
 147540000    3
 147550000    6
 147560000    8
 147570000    3
 147580000    5
 147590000    5
 147600000    2
 147610000    4
 147620000    2
 147630000    4
 147640000    3
 147650000    4
 147660000    2
 147670000    2
 147680000    3
 147690000    3
 147700000    3
 147710000    3
 147720000    3
 147730000    4
 147740000    2
 147750000    3
 147760000    5
 147770000    3
 147780000    3
 147790000    3
 147800000    3
 147810000    3
 147820000    4
 147830000    4
 147840000    3
 147850000    3
 147860000    3
 147870000    4
 147880000    2
 147890000    4
 147900000    3
 147910000    4
 147920000    4
 147930000    3
 147940000    5
 147950000    7
 147960000    4
 147970000    3
 147980000    2
 147990000    4
 148000000    2
 148010000    3
 148020000    4
 148030000    3
 148040000    4
 148050000    5
 148060000    3
 148070000    3
 148080000    3
 148090000    3
 148100000    2
 148110000    3
 148120000    6
 148130000    6
 148140000    2
 148150000    3
 148160000    4
 148170000    3
 148180000    3
 148190000    4
 148200000    2
 148210000    7
 148220000    2
 148230000    3
 148240000    2
 148250000    3
 148260000    2
 148270000    3
 148280000    3
 148290000    2
 148300000    3
 148310000    3
 148320000    2
 148330000    3
 148340000    2
 148350000    3
 148360000    3
 148370000    2
 148380000    2
 148390000    4
 148400000    2
 148410000    3
 148420000    2
 148430000    4
 148440000    2
 148450000    3
 148460000    3
 148470000    3
 148480000    3
 148490000    3
 148500000    3
 148510000    4
 148520000    3
 148530000    3
 148540000    3
 148550000    3
 148560000    3
 148570000    4
 148580000    3
 148590000    3
 148600000    4
 148610000    3
 148620000    3
 148630000    9
 148640000    6
 148650000    2
 148660000    3
 148670000    4
 148680000    3
 148690000    3
 148700000    3
 148710000    7
 148720000    3
 148730000    3
 148740000    3
 148750000    3
 148760000   10
 148770000    3
 148780000    5
 148790000    4
 148800000    3
 148810000    5
 148820000    2
 148830000    3
 148840000    3
 148850000    3
 148860000    5
 148870000    3
 148880000    3
 148890000    3
 148900000    5
 148910000    3
 148920000    3
 148930000    3
 148940000    5
 148950000    3
 148960000    2
 148970000    2
 148980000    3
 148990000    3
 149000000    2
 149010000    4
 149020000    5
 149030000    3
 149040000    4
 149050000    3
 149060000    3
 149070000    3
 149080000    3
 149090000    3
 149100000    3
 149110000    2
 149120000    4
 149130000    5
 149140000    4
 149150000    3
 149160000    3
 149170000    3
 149180000    4
 149190000    4
 149200000    4
 149210000    4
 149220000    2
 149230000    2
 149240000    3
 149250000    4
 149260000    3
 149270000    3
 149280000    6
 149290000    3
 149300000    3
 149310000    4
 149320000    7
 149330000    3
 149340000    4
 149350000    7
 149360000    3
 149370000    4
 149380000    4
 149390000    2
 149400000    2
 149410000    2
 149420000    4
 149430000    2
 149440000    3
 149450000    4
 149460000    5
 149470000    3
 149480000    3
 149490000    3
 149500000    4
 149510000    5
 149520000    3
 149530000    4
 149540000    3
 149550000    4
 149560000    4
 149570000    3
 149580000    3
 149590000    4
 149600000    4
 149610000    3
 149620000    3
 149630000    2
 149640000    5
 149650000    5
 149660000    5
 149670000    3
 149680000    8
 149690000    3
 149700000    3
 149710000    6
 149720000    5
 149730000    4
 149740000    3
 149750000    3
 149760000    3
 149770000    2
 149780000    3
 149790000    3
 149800000    3
 149810000    4
 149820000    3
 149830000    5
 149840000    4
 149850000    4
 149860000    4
 149870000    3
 149880000    6
 149890000    5
 149900000    3
 149910000    3
 149920000    5
 149930000    3
 149940000    2
 149950000    4
 149960000    3
 149970000    4
 149980000    7
 149990000    5
 150000000    3
 150010000    3
 150020000    3
 150030000    4
 150040000    3
 150050000    6
 150060000    2
 150070000    3
 150080000    6
 150090000    3
 150100000    4
 150110000    3
 150120000    3
 150130000    3
 150140000    3
 150150000    4
 150160000    6
 150170000    3
 150180000    3
 150190000    4
 150200000    3
 150210000    4
 150220000    4
 150230000    3
 150240000    4
 150250000    4
 150260000    6
 150270000    3
 150280000    2
 150290000    4
 150300000    4
 150310000    3
 150320000    6
 150330000    3
 150340000    4
 150350000    6
 150360000    6
 150370000    3
 150380000   12
 150390000    3
 150400000    7
 150410000    3
 150420000    5
 150430000    8
 150440000   10
 150450000    2
 150460000    3
 150470000    3
 150480000    2
 150490000    4
 150500000    2
 150510000    2
 150520000    3
 150530000    4
 150540000    3
 150550000    3
 150560000    3
 150570000    2
 150580000    4
 150590000    2
 150600000    3
 150610000    5
 150620000    3
 150630000    3
 150640000    4
 150650000    7
 150660000    3
 150670000    5
 150680000    2
 150690000    3
 150700000    3
 150710000    4
 150720000    9
 150730000    3
 150740000    3
 150750000    3
 150760000    2
 150770000    3
 150780000    4
 150790000    3
 150800000    3
 150810000    3
 150820000    2
 150830000    3
 150840000    2
 150850000    4
 150860000    4
 150870000    3
 150880000    5
 150890000    3
 150900000    3
 150910000    3
 150920000    4
 150930000    4
 150940000    3
 150950000    5
 150960000    7
 150970000    2
 150980000    4
 150990000    3
 151000000    8
 151010000    2
 151020000    3
 151030000    2
 151040000    5
 151050000    2
 151060000    5
 151070000    3
 151080000    6
 151090000    3
 151100000    3
 151110000    3
 151120000    5
 151130000    2
 151140000    3
 151150000    4
 151160000    3
 151170000    3
 151180000    5
 151190000    3
 151200000    4
 151210000    4
 151220000    5
 151230000    9
 151240000    3
 151250000    4
 151260000    3
 151270000    4
 151280000    3
 151290000    5
 151300000    3
 151310000    5
 151320000    5
 151330000    4
 151340000    3
 151350000    4
 151360000    3
 151370000    3
 151380000    4
 151390000    4
 151400000    3
 151410000    2
 151420000    3
 151430000    3
 151440000    3
 151450000    5
 151460000    3
 151470000    2
 151480000   10
 151490000    2
 151500000    3
 151510000    3
 151520000    5
 151530000    3
 151540000    2
 151550000    3
 151560000    4
 151570000    4
 151580000    2
 151590000    5
 151600000    4
 151610000    3
 151620000    3
 151630000    5
 151640000    3
 151650000    3
 151660000    4
 151670000    4
 151680000    3
 151690000    3
 151700000    3
 151710000    3
 151720000    3
 151730000    3
 151740000    4
 151750000    3
 151760000    3
 151770000    4
 151780000    3
 151790000    3
 151800000    3
 151810000    2
 151820000    4
 151830000    3
 151840000    5
 151850000    3
 151860000    3
 151870000    3
 151880000    3
 151890000    3
 151900000    3
 151910000    3
 151920000    3
 151930000    3
 151940000    2
 151950000    4
 151960000    3
 151970000    3
 151980000    2
 151990000    3
 152000000    2
 152010000    3
 152020000    3
 152030000    3
 152040000    3
 152050000    3
 152060000    3
 152070000    4
 152080000    3
 152090000    3
 152100000    2
 152110000    4
 152120000    2
 152130000    4
 152140000    3
 152150000    3
 152160000    3
 152170000    4
 152180000    3
 152190000    3
 152200000    3
 152210000    3
 152220000    3
 152230000    2
 152240000    4
 152250000    3
 152260000    3
 152270000    3
 152280000    3
 152290000    3
 152300000    3
 152310000    3
 152320000    2
 152330000    4
 152340000    4
 152350000    3
 152360000    8
 152370000    3
 152380000    3
 152390000    5
 152400000    3
 152410000    3
 152420000    2
 152430000    3
 152440000    4
 152450000    5
 152460000    2
 152470000    3
 152480000    4
 152490000    6
 152500000    3
 152510000    8
 152520000    3
 152530000    3
 152540000    3
 152550000    3
 152560000    3
 152570000    3
 152580000    3
 152590000    3
 152600000    3
 152610000    3
 152620000    3
 152630000    3
 152640000    4
 152650000    4
 152660000    4
 152670000    6
 152680000    3
 152690000    2
 152700000    4
 152710000    4
 152720000    4
 152730000    2
 152740000    2
 152750000    3
 152760000    3
 152770000    3
 152780000    3
 152790000    3
 152800000    3
 152810000    3
 152820000    3
 152830000    2
 152840000    3
 152850000    3
 152860000    5
 152870000    3
 152880000    3
 152890000    3
 152900000    5
 152910000    4
 152920000    3
 152930000    3
 152940000    3
 152950000    5
 152960000    3
 152970000    3
 152980000    3
 152990000    3
 153000000    5
 153010000    2
 153020000    4
 153030000    3
 153040000    2
 153050000    2
 153060000    5
 153070000    4
 153080000    3
 153090000    4
 153100000    3
 153110000    3
 153120000    4
 153130000    4
 153140000    2
 153150000    2
 153160000    4
 153170000    4
 153180000    3
 153190000    3
 153200000    4
 153210000    4
 153220000    3
 153230000    2
 153240000    3
 153250000    3
 153260000    4
 153270000    2
 153280000    2
 153290000    2
 153300000    4
 153310000    3
 153320000    3
 153330000    2
 153340000    4
 153350000    3
 153360000    4
 153370000    3
 153380000    2
 153390000    3
 153400000    3
 153410000    4
 153420000    4
 153430000    3
 153440000    4
 153450000    3
 153460000    3
 153470000    2
 153480000    4
 153490000    4
 153500000    2
 153510000    4
 153520000    4
 153530000    3
 153540000    2
 153550000    3
 153560000    3
 153570000    4
 153580000    4
 153590000    3
 153600000    3
 153610000    5
 153620000    2
 153630000    8
 153640000    3
 153650000    3
 153660000    3
 153670000    3
 153680000    4
 153690000    3
 153700000    3
 153710000    3
 153720000    5
 153730000    2
 153740000    3
 153750000    3
 153760000    2
 153770000    4
 153780000    4
 153790000    4
 153800000    3
 153810000    4
 153820000    3
 153830000    3
 153840000    9
 153850000    3
 153860000    3
 153870000    5
 153880000    3
 153890000    4
 153900000    4
 153910000    5
 153920000    3
 153930000    4
 153940000    3
 153950000    5
 153960000    3
 153970000    3
 153980000    3
 153990000    4
 154000000    5
 154010000    2
 154020000    3
 154030000    2
 154040000    6
 154050000    4
 154060000    3
 154070000    3
 154080000    4
 154090000    3
 154100000    3
 154110000    4
 154120000    3
 154130000    3
 154140000    4
 154150000    6
 154160000    5
 154170000    2
 154180000    3
 154190000    3
 154200000    3
 154210000    4
 154220000    3
 154230000    5
 154240000    5
 154250000    8
 154260000    4
 154270000    3
 154280000    2
 154290000    4
 154300000    2
 154310000    3
 154320000    3
 154330000    3
 154340000    4
 154350000    4
 154360000    6
 154370000    3
 154380000    3
 154390000    4
 154400000    4
 154410000    3
 154420000    2
 154430000    3
 154440000    4
 154450000    4
 154460000    3
 154470000    3
 154480000    3
 154490000    2
 154500000    3
 154510000    3
 154520000    3
 154530000    4
 154540000    4
 154550000    2
 154560000    4
 154570000    3
 154580000    2
 154590000    5
 154600000    3
 154610000    4
 154620000    5
 154630000    3
 154640000    3
 154650000    3
 154660000    3
 154670000    3
 154680000    2
 154690000    2
 154700000    3
 154710000    6
 154720000    4
 154730000    3
 154740000    9
 154750000    4
 154760000    3
 154770000    4
 154780000    5
 154790000    4
 154800000    3
 154810000    3
 154820000    3
 154830000    3
 154840000    5
 154850000    4
 154860000    2
 154870000    2
 154880000    3
 154890000    3
 154900000    2
 154910000    4
 154920000    3
 154930000    3
 154940000    2
 154950000    3
 154960000    2
 154970000    2
 154980000    2
 154990000    2
 155000000    4
 155010000    3
 155020000    4
 155030000    3
 155040000    3
 155050000    3
 155060000    3
 155070000    5
 155080000    3
 155090000    5
 155100000    3
 155110000    2
 155120000    5
 155130000    4
 155140000    3
 155150000    2
 155160000    8
 155170000    3
 155180000    5
 155190000    4
 155200000    4
 155210000    4
 155220000    3
 155230000    3
 155240000    4
 155250000    5
 155260000    3
 155270000    3
 155280000    4
 155290000    5
 155300000    3
 155310000    4
 155320000    3
 155330000    3
 155340000    3
 155350000    3
 155360000    4
 155370000    4
 155380000    5
 155390000    9
 155400000    3
 155410000    4
 155420000    3
 155430000    3
 155440000    4
 155450000    3
 155460000    3
 155470000    3
 155480000    3
 155490000    3
 155500000    5
 155510000    2
 155520000    5
 155530000    3
 155540000    7
 155550000    3
 155560000    3
 155570000    3
 155580000    2
 155590000    4
 155600000    4
 155610000    4
 155620000    3
 155630000    3
 155640000    2
 155650000    4
 155660000    3
 155670000    2
 155680000    3
 155690000    2
 155700000    3
 155710000    3
 155720000    3
 155730000    2
 155740000    4
 155750000    3
 155760000    3
 155770000    5
 155780000    3
 155790000    3
 155800000    4
 155810000    3
 155820000    2
 155830000    3
 155840000    3
 155850000    4
 155860000    3
 155870000    3
 155880000    4
 155890000    3
 155900000    5
 155910000    2
 155920000    4
 155930000    3
 155940000    2
 155950000    3
 155960000    3
 155970000    3
 155980000    2
 155990000    4
 156000000    3
 156010000    6
 156020000    4
 156030000    5
 156040000    4
 156050000    3
 156060000    4
 156070000    3
 156080000    4
 156090000    3
 156100000    3
 156110000    2
 156120000    3
 156130000    3
 156140000    4
 156150000    3
 156160000    3
 156170000    3
 156180000    3
 156190000    3
 156200000    3
 156210000    3
 156220000    3
 156230000    4
 156240000    2
 156250000    3
 156260000    5
 156270000    3
 156280000    3
 156290000    3
 156300000    3
 156310000    3
 156320000    3
 156330000    2
 156340000    3
 156350000    3
 156360000    5
 156370000    3
 156380000    4
 156390000    3
 156400000    4
 156410000    3
 156420000    4
 156430000    3
 156440000    2
 156450000    6
 156460000    3
 156470000    3
 156480000    8
 156490000    3
 156500000    3
 156510000    4
 156520000    4
 156530000    3
 156540000    4
 156550000    3
 156560000    4
 156570000    3
 156580000    3
 156590000    3
 156600000    2
 156610000    3
 156620000    3
 156630000    9
 156640000    9
 156650000    9
 156660000    4
 156670000    7
 156680000    3
 156690000    5
 156700000    2
 156710000    3
 156720000    6
 156730000    5
 156740000    2
 156750000    4
 156760000    3
 156770000    3
 156780000    3
 156790000    2
 156800000    3
 156810000    2
 156820000    3
 156830000    7
 156840000    3
 156850000    3
 156860000    4
 156870000    4
 156880000    4
 156890000    3
 156900000    3
 156910000    2
 156920000    4
 156930000    3
 156940000    4
 156950000    3
 156960000    3
 156970000    2
 156980000    7
 156990000    3
 157000000    3
 157010000    3
 157020000    2
 157030000    3
 157040000    4
 157050000    3
 157060000    4
 157070000    4
 157080000    2
 157090000    3
 157100000    5
 157110000    8
 157120000    6
 157130000    4
 157140000    7
 157150000    4
 157160000    3
 157170000    3
 157180000    4
 157190000    4
 157200000    2
 157210000    6
 157220000    5
 157230000    4
 157240000   10
 157250000    3
 157260000    4
 157270000    3
 157280000    6
 157290000    3
 157300000   10
 157310000    7
 157320000    3
 157330000    3
 157340000    4
 157350000    3
 157360000    4
 157370000    3
 157380000    5
 157390000    4
 157400000    2
 157410000    3
 157420000    3
 157430000    4
 157440000    3
 157450000    3
 157460000    3
 157470000    6
 157480000    5
 157490000    3
 157500000    2
 157510000    3
 157520000    3
 157530000    3
 157540000    3
 157550000    3
 157560000    2
 157570000    3
 157580000    3
 157590000    3
 157600000    4
 157610000    3
 157620000    3
 157630000    3
 157640000    3
 157650000    8
 157660000    4
 157670000   11
 157680000    5
 157690000    6
 157700000    3
 157710000    3
 157720000    3
 157730000    5
 157740000    3
 157750000    4
 157760000    3
 157770000    3
 157780000    4
 157790000    3
 157800000    5
 157810000    2
 157820000    4
 157830000    3
 157840000    6
 157850000    4
 157860000    5
 157870000    8
 157880000    8
 157890000    3
 157900000    4
 157910000    6
 157920000    3
 157930000    5
 157940000    4
 157950000    4
 157960000    5
 157970000    2
 157980000    2
 157990000    2
 158000000    4
 158010000    2
 158020000    2
 158030000    3
 158040000    3
 158050000    4
 158060000    5
 158070000    3
 158080000    5
 158090000    3
 158100000    5
 158110000    6
 158120000    3
 158130000    4
 158140000    3
 158150000    3
 158160000    4
 158170000    6
 158180000    4
 158190000    4
 158200000    3
 158210000    5
 158220000    3
 158230000    7
 158240000    6
 158250000    2
 158260000    3
 158270000    3
 158280000    4
 158290000    3
 158300000    4
 158310000    6
 158320000    2
 158330000    3
 158340000    2
 158350000    3
 158360000    4
 158370000    2
 158380000    4
 158390000    5
 158400000    8
 158410000    3
 158420000    3
 158430000    6
 158440000    5
 158450000    4
 158460000    5
 158470000    3
 158480000    5
 158490000    5
 158500000    3
 158510000    5
 158520000    3
 158530000    3
 158540000    5
 158550000    3
 158560000    3
 158570000    2
 158580000    3
 158590000    2
 158600000    2
 158610000    4
 158620000    3
 158630000    3
 158640000    3
 158650000    3
 158660000    3
 158670000    3
 158680000    3
 158690000    5
 158700000    4
 158710000    2
 158720000    3
 158730000    3
 158740000    3
 158750000    2
 158760000    3
 158770000    5
 158780000    4
 158790000    4
 158800000    5
 158810000    4
 158820000    3
 158830000    5
 158840000    3
 158850000    2
 158860000    3
 158870000    3
 158880000    3
 158890000    3
 158900000    3
 158910000    5
 158920000    2
 158930000    2
 158940000    4
 158950000    3
 158960000    5
 158970000    4
 158980000    6
 158990000    3
 159000000    3
 159010000    4
 159020000    3
 159030000    5
 159040000    2
 159050000    4
 159060000    4
 159070000    3
 159080000    2
 159090000    5
 159100000    3
 159110000    3
 159120000    4
 159130000    3
 159140000    3
 159150000    3
 159160000    3
 159170000    3
 159180000    8
 159190000    7
 159200000    6
 159210000   10
 159220000    6
 159230000    9
 159240000    5
 159250000    2
 159260000    3
 159270000    4
 159280000    6
 159290000    4
 159300000    3
 159310000    3
 159320000    3
 159330000    3
 159340000    5
 159350000    4
 159360000    2
 159370000    2
 159380000    2
 159390000    4
 159400000    4
 159410000    3
 159420000    3
 159430000    3
 159440000    3
 159450000    3
 159460000    4
 159470000    4
 159480000    3
 159490000    3
 159500000    3
 159510000    5
 159520000    8
 159530000    6
 159540000    3
 159550000    4
 159560000    6
 159570000    3
 159580000    2
 159590000    4
 159600000    3
 159610000    4
 159620000    4
 159630000    6
 159640000    4
 159650000    3
 159660000    5
 159670000    3
 159680000    7
 159690000    4
 159700000    4
 159710000    3
 159720000    3
 159730000    5
 159740000    3
 159750000    3
 159760000    4
 159770000    4
 159780000    4
 159790000    3
 159800000    3
 159810000    3
 159820000    2
 159830000    3
 159840000    3
 159850000    4
 159860000    5
 159870000    5
 159880000    3
 159890000    3
 159900000    5
 159910000    5
 159920000    2
 159930000    3
 159940000    5
 159950000    4
 159960000    3
 159970000    7
 159980000   11
 159990000    2
 160000000    2
 160000000    2
 160010000    3
 160020000    2
 160030000    3
 160040000    5
 160050000    6
 160060000    9
 160070000    6
 160080000    8
 160090000    4
 160100000    8
 160110000    3
 160120000    2
 160130000    3
 160140000    3
 160150000    3
 160160000    3
 160170000    2
 160180000    3
 160190000    2
 160200000    3
 160210000    3
 160220000    4
 160230000    4
 160240000    4
 160250000    2
 160260000    4
 160270000    3
 160280000    8
 160290000    6
 160300000    3
 160310000    7
 160320000    3
 160330000    5
 160340000    5
 160350000   10
 160360000    4
 160370000    9
 160380000    6
 160390000    2
 160400000    4
 160410000    3
 160420000    3
 160430000    2
 160440000    2
 160450000    3
 160460000    4
 160470000    2
 160480000    3
 160490000    3
 160500000    4
 160510000    3
 160520000    5
 160530000    5
 160540000    3
 160550000    4
 160560000    2
 160570000    3
 160580000    3
 160590000    4
 160600000    3
 160610000    3
 160620000    3
 160630000    6
 160640000    3
 160650000    4
 160660000    4
 160670000    3
 160680000    3
 160690000    3
 160700000    9
 160710000    4
 160720000    3
 160730000    3
 160740000    4
 160750000    2
 160760000    5
 160770000    3
 160780000    4
 160790000    3
 160800000    3
 160810000    5
 160820000    3
 160830000    2
 160840000    6
 160850000    3
 160860000    3
 160870000    3
 160880000    2
 160890000    3
 160900000    3
 160910000    3
 160920000    3
 160930000    4
 160940000    3
 160950000    2
 160960000    3
 160970000    4
 160980000    3
 160990000    3
 161000000    3
 161010000    5
 161020000    3
 161030000    2
 161040000    3
 161050000    5
 161060000    8
 161070000    3
 161080000    3
 161090000    2
 161100000    3
 161110000    2
 161120000    5
 161130000    3
 161140000    3
 161150000    3
 161160000    4
 161170000    2
 161180000    3
 161190000    3
 161200000    4
 161210000    4
 161220000    3
 161230000    3
 161240000    2
 161250000    2
 161260000    3
 161270000    3
 161280000    4
 161290000    2
 161300000    3
 161310000    3
 161320000    4
 161330000    3
 161340000    4
 161350000    4
 161360000    2
 161370000    3
 161380000    3
 161390000    3
 161400000    4
 161410000    3
 161420000    3
 161430000    4
 161440000    3
 161450000    3
 161460000    6
 161470000    4
 161480000    2
 161490000    4
 161500000    3
 161510000    4
 161520000    3
 161530000    5
 161540000    7
 161550000    8
 161560000    4
 161570000    5
 161580000    4
 161590000    3
 161600000    4
 161610000    4
 161620000    3
 161630000    2
 161640000    3
 161650000    3
 161660000    3
 161670000    3
 161680000    2
 161690000    3
 161700000    3
 161710000    3
 161720000    4
 161730000    4
 161740000    2
 161750000    3
 161760000    3
 161770000    5
 161780000    4
 161790000    4
 161800000    2
 161810000    3
 161820000    2
 161830000    2
 161840000    2
 161850000    3
 161860000    3
 161870000    3
 161880000    2
 161890000    3
 161900000    5
 161910000    3
 161920000    3
 161930000    3
 161940000    3
 161950000    3
 161960000    2
 161970000    2
 161980000    3
 161990000    3
 162000000    4
 162010000    2
 162020000    4
 162030000    4
 162040000    3
 162050000    3
 162060000    4
 162070000    4
 162080000    6
 162090000    4
 162100000    3
 162110000    3
 162120000    3
 162130000    4
 162140000    4
 162150000    5
 162160000    3
 162170000    3
 162180000    3
 162190000    2
 162200000    3
 162210000    3
 162220000    3
 162230000    3
 162240000    3
 162250000    3
 162260000    3
 162270000    2
 162280000    4
 162290000    3
 162300000    4
 162310000    3
 162320000    4
 162330000    5
 162340000    3
 162350000    4
 162360000    3
 162370000    3
 162380000    3
 162390000    3
 162400000    4
 162410000    2
 162420000    8
 162430000    3
 162440000    3
 162450000    4
 162460000    4
 162470000    7
 162480000    6
 162490000    3
 162500000    5
 162510000    3
 162520000    3
 162530000    3
 162540000    2
 162550000    5
 162560000    3
 162570000    2
 162580000    2
 162590000   13
 162600000    4
 162610000    4
 162620000    3
 162630000   11
 162640000    9
 162650000   11
 162660000   10
 162670000    9
 162680000    9
 162690000   12
 162700000    5
 162710000    3
 162720000    7
 162730000    6
 162740000    5
 162750000    3
 162760000    3
 162770000    4
 162780000    5
 162790000    3
 162800000    2
 162810000    3
 162820000    5
 162830000    4
 162840000    5
 162850000    4
 162860000    3
 162870000    3
 162880000    3
 162890000    3
 162900000    4
 162910000    4
 162920000    3
 162930000    4
 162940000    7
 162950000    5
 162960000    4
 162970000    5
 162980000    4
 162990000    4
 163000000    3
 163010000    3
 163020000    4
 163030000    4
 163040000   11
 163050000    5
 163060000    6
 163070000    5
 163080000    4
 163090000    8
 163100000   11
 163110000    8
 163120000    4
 163130000    5
 163140000    3
 163150000    3
 163160000    3
 163170000    4
 163180000    3
 163190000    3
 163200000    4
 163210000    3
 163220000    2
 163230000    3
 163240000    3
 163250000    4
 163260000    2
 163270000    3
 163280000    5
 163290000    8
 163300000    3
 163310000    4
 163320000    2
 163330000    3
 163340000    2
 163350000    4
 163360000    3
 163370000    3
 163380000    2
 163390000    3
 163400000    3
 163410000    4
 163420000    3
 163430000    2
 163440000    3
 163450000    3
 163460000    3
 163470000    4
 163480000    2
 163490000    3
 163500000    3
 163510000    3
 163520000    2
 163530000    4
 163540000    3
 163550000    4
 163560000    5
 163570000    3
 163580000    3
 163590000    3
 163600000    3
 163610000    3
 163620000    3
 163630000    4
 163640000    3
 163650000    2
 163660000    4
 163670000    3
 163680000    3
 163690000    3
 163700000    3
 163710000    3
 163720000    4
 163730000    2
 163740000    3
 163750000    3
 163760000    3
 163770000    4
 163780000    6
 163790000    4
 163800000    3
 163810000    4
 163820000    3
 163830000    3
 163840000    2
 163850000    5
 163860000    3
 163870000    4
 163880000    4
 163890000    3
 163900000    3
 163910000    2
 163920000    2
 163930000    6
 163940000    3
 163950000    5
 163960000    4
 163970000    2
 163980000    4
 163990000    3
 164000000    3
 164010000    2
 164020000    2
 164030000    3
 164040000    3
 164050000    4
 164060000    3
 164070000    3
 164080000    3
 164090000    3
 164100000    3
 164110000    3
 164120000    3
 164130000    3
 164140000    3
 164150000    4
 164160000    3
 164170000    3
 164180000    2
 164190000    4
 164200000    5
 164210000    4
 164220000    5
 164230000    5
 164240000    4
 164250000    3
 164260000    5
 164270000    3
 164280000    3
 164290000    3
 164300000    2
 164310000    2
 164320000    2
 164330000    3
 164340000    3
 164350000    3
 164360000    3
 164370000    3
 164380000    4
 164390000    3
 164400000    4
 164410000    2
 164420000    3
 164430000    3
 164440000    3
 164450000    3
 164460000    5
 164470000    3
 164480000    4
 164490000    2
 164500000    3
 164510000    2
 164520000    3
 164530000    3
 164540000    3
 164550000    3
 164560000    2
 164570000    2
 164580000    4
 164590000    3
 164600000    4
 164610000    3
 164620000    2
 164630000    4
 164640000    3
 164650000    4
 164660000    4
 164670000    2
 164680000    3
 164690000    3
 164700000    4
 164710000    3
 164720000    3
 164730000    3
 164740000    3
 164750000    3
 164760000    4
 164770000    3
 164780000    5
 164790000    6
 164800000    4
 164810000    3
 164820000    3
 164830000    3
 164840000    3
 164850000    3
 164860000    3
 164870000    3
 164880000    3
 164890000    3
 164900000    3
 164910000    4
 164920000    3
 164930000    4
 164940000    3
 164950000    3
 164960000    5
 164970000    6
 164980000    4
 164990000    2
 165000000    4
 165010000    5
 165020000    3
 165030000    3
 165040000    3
 165050000    3
 165060000    3
 165070000    4
 165080000    5
 165090000    4
 165100000    3
 165110000    4
 165120000    3
 165130000    3
 165140000    4
 165150000    3
 165160000    2
 165170000    3
 165180000    4
 165190000    3
 165200000    3
 165210000    4
 165220000    3
 165230000    5
 165240000    6
 165250000    3
 165260000    2
 165270000    2
 165280000    5
 165290000    3
 165300000    7
 165310000    5
 165320000    3
 165330000    3
 165340000    3
 165350000    3
 165360000    2
 165370000    3
 165380000    3
 165390000    3
 165400000    3
 165410000    2
 165420000    3
 165430000    3
 165440000    4
 165450000    3
 165460000    4
 165470000    2
 165480000    3
 165490000    3
 165500000    5
 165510000    3
 165520000    3
 165530000    3
 165540000    3
 165550000    3
 165560000    3
 165570000    5
 165580000    4
 165590000    4
 165600000    4
 165610000    3
 165620000    4
 165630000    2
 165640000    3
 165650000    2
 165660000    4
 165670000    3
 165680000    4
 165690000    3
 165700000    3
 165710000    3
 165720000    2
 165730000    5
 165740000    4
 165750000    4
 165760000    3
 165770000    3
 165780000    3
 165790000    3
 165800000    3
 165810000    3
 165820000    3
 165830000    5
 165840000    4
 165850000    3
 165860000    3
 165870000    3
 165880000    3
 165890000    4
 165900000    3
 165910000    3
 165920000    3
 165930000    3
 165940000    4
 165950000    3
 165960000    3
 165970000    6
 165980000    2
 165990000    3
 166000000    2
 166010000    3
 166020000    3
 166030000    3
 166040000    3
 166050000    5
 166060000    3
 166070000    3
 166080000    5
 166090000    5
 166100000    2
 166110000    4
 166120000    3
 166130000    2
 166140000    3
 166150000    4
 166160000    3
 166170000    5
 166180000    4
 166190000    4
 166200000    5
 166210000    3
 166220000    3
 166230000    3
 166240000    5
 166250000    4
 166260000    6
 166270000    2
 166280000    4
 166290000    4
 166300000    2
 166310000    3
 166320000    3
 166330000    3
 166340000    3
 166350000    3
 166360000    3
 166370000    2
 166380000    2
 166390000    3
 166400000    5
 166410000    3
 166420000    4
 166430000    3
 166440000    5
 166450000    3
 166460000    2
 166470000    3
 166480000    3
 166490000    4
 166500000    3
 166510000    3
 166520000    5
 166530000    3
 166540000    5
 166550000    3
 166560000    3
 166570000    3
 166580000    4
 166590000    3
 166600000    5
 166610000    3
 166620000    3
 166630000    3
 166640000    5
 166650000    3
 166660000    4
 166670000    3
 166680000    4
 166690000    6
 166700000    3
 166710000    3
 166720000    3
 166730000    2
 166740000    3
 166750000    3
 166760000    3
 166770000    7
 166780000    5
 166790000    3
 166800000    3
 166810000    2
 166820000    3
 166830000    2
 166840000    4
 166850000    3
 166860000    3
 166870000    4
 166880000    3
 166890000    4
 166900000    3
 166910000    2
 166920000    3
 166930000    3
 166940000    3
 166950000    3
 166960000    4
 166970000    3
 166980000    5
 166990000    3
 167000000    3
 167010000    3
 167020000    4
 167030000    4
 167040000    3
 167050000    3
 167060000    3
 167070000    3
 167080000    3
 167090000    4
 167100000    3
 167110000    3
 167120000    3
 167130000    3
 167140000    3
 167150000    3
 167160000    3
 167170000    5
 167180000    3
 167190000    3
 167200000    2
 167210000    3
 167220000    5
 167230000    3
 167240000    5
 167250000    4
 167260000    2
 167270000    4
 167280000    3
 167290000    4
 167300000    3
 167310000    3
 167320000    5
 167330000    3
 167340000    2
 167350000    3
 167360000    3
 167370000    3
 167380000    4
 167390000    3
 167400000    4
 167410000    5
 167420000    5
 167430000    3
 167440000    2
 167450000    5
 167460000    5
 167470000    4
 167480000    3
 167490000    4
 167500000    4
 167510000    4
 167520000    3
 167530000    3
 167540000    3
 167550000    3
 167560000    3
 167570000    3
 167580000    3
 167590000    2
 167600000    3
 167610000    3
 167620000    3
 167630000    3
 167640000    3
 167650000    3
 167660000    3
 167670000    8
 167680000    3
 167690000    4
 167700000    3
 167710000    3
 167720000    3
 167730000    4
 167740000    8
 167750000    2
 167760000    3
 167770000    4
 167780000    5
 167790000    9
 167800000    2
 167810000    3
 167820000    3
 167830000    3
 167840000    5
 167850000    3
 167860000    4
 167870000    3
 167880000    7
 167890000    3
 167900000    3
 167910000    3
 167920000    3
 167930000    2
 167940000    3
 167950000    2
 167960000    3
 167970000    3
 167980000    3
 167990000    4
 168000000    4
 168010000    3
 168020000    3
 168030000    4
 168040000    3
 168050000    3
 168060000    4
 168070000    3
 168080000    3
 168090000    3
 168100000    4
 168110000    3
 168120000    3
 168130000    3
 168140000    3
 168150000    3
 168160000    3
 168170000    5
 168180000    4
 168190000    3
 168200000    5
 168210000    4
 168220000    3
 168230000    3
 168240000    3
 168250000    2
 168260000    4
 168270000    3
 168280000    3
 168290000    4
 168300000    4
 168310000    5
 168320000    5
 168330000    3
 168340000    3
 168350000    2
 168360000    4
 168370000    3
 168380000    3
 168390000    3
 168400000    4
 168410000    4
 168420000    4
 168430000    3
 168440000    4
 168450000    4
 168460000    3
 168470000    4
 168480000    3
 168490000    3
 168500000    3
 168510000    2
 168520000    3
 168530000    3
 168540000    3
 168550000    3
 168560000    3
 168570000    2
 168580000    3
 168590000    3
 168600000    3
 168610000    3
 168620000    3
 168630000    5
 168640000    4
 168650000    3
 168660000    3
 168670000    3
 168680000    3
 168690000    2
 168700000    3
 168710000    2
 168720000    4
 168730000    5
 168740000    4
 168750000    3
 168760000    3
 168770000    3
 168780000    3
 168790000    3
 168800000    3
 168810000    3
 168820000    4
 168830000    2
 168840000    3
 168850000    3
 168860000    4
 168870000    4
 168880000    3
 168890000    3
 168900000    2
 168910000    3
 168920000    4
 168930000    3
 168940000    2
 168950000    5
 168960000    3
 168970000    3
 168980000    3
 168990000    3
 169000000    3
 169010000    3
 169020000    4
 169030000    3
 169040000    4
 169050000    3
 169060000    6
 169070000    4
 169080000    5
 169090000    5
 169100000    4
 169110000    5
 169120000    4
 169130000    3
 169140000    5
 169150000    4
 169160000    3
 169170000    3
 169180000    4
 169190000    4
 169200000    2
 169210000    3
 169220000    7
 169230000    3
 169240000    3
 169250000    4
 169260000    3
 169270000    4
 169280000    3
 169290000    3
 169300000    5
 169310000    3
 169320000    2
 169330000    2
 169340000    2
 169350000    3
 169360000    4
 169370000    3
 169380000    3
 169390000    3
 169400000    2
 169410000    3
 169420000    3
 169430000    3
 169440000    6
 169450000    3
 169460000    4
 169470000    4
 169480000    8
 169490000    3
 169500000    3
 169510000    6
 169520000    5
 169530000    7
 169540000    4
 169550000    3
 169560000    4
 169570000    3
 169580000    2
 169590000    3
 169600000    3
 169610000    4
 169620000    3
 169630000    3
 169640000    4
 169650000    4
 169660000    4
 169670000   10
 169680000    6
 169690000    3
 169700000    4
 169710000    3
 169720000    4
 169730000    5
 169740000    4
 169750000    3
 169760000    3
 169770000    3
 169780000    3
 169790000    5
 169800000    4
 169810000    3
 169820000    3
 169830000    6
 169840000    3
 169850000    5
 169860000    7
 169870000    4
 169880000    2
 169890000    5
 169900000    8
 169910000    2
 169920000    5
 169930000    3
 169940000    2
 169950000    3
 169960000    2
 169970000    3
 169980000    4
 169990000    3
 170000000    4
 170010000    3
 170020000    5
 170030000    4
 170040000    4
 170050000    4
 170060000    2
 170070000    3
 170080000    3
 170090000    2
 170100000    2
 170110000    3
 170120000    3
 170130000    3
 170140000    3
 170150000    3
 170160000    3
 170170000    3
 170180000    6
 170190000    3
 170200000    3
 170210000    3
 170220000    8
 170230000    9
 170240000    4
 170250000    2
 170260000    3
 170270000    3
 170280000    3
 170290000    3
 170300000    3
 170310000    3
 170320000    2
 170330000    3
 170340000    3
 170350000    3
 170360000    3
 170370000    2
 170380000    5
 170390000    8
 170400000    4
 170410000    3
 170420000    3
 170430000    6
 170440000    5
 170450000    2
 170460000    3
 170470000    6
 170480000    3
 170490000    4
 170500000   10
 170510000    4
 170520000    3
 170530000    3
 170540000    3
 170550000    4
 170560000    4
 170570000    5
 170580000    5
 170590000    7
 170600000    2
 170610000    2
 170620000    7
 170630000    4
 170640000    3
 170650000    4
 170660000    7
 170670000    2
 170680000    3
 170690000    2
 170700000    5
 170710000    5
 170720000    4
 170730000    4
 170740000    3
 170750000    3
 170760000    7
 170770000    3
 170780000    4
 170790000    3
 170800000    5
 170810000    5
 170820000    6
 170830000    3
 170840000    7
 170850000    8
 170860000    2
 170870000    3
 170880000    4
 170890000    3
 170900000    4
 170910000    3
 170920000    5
 170930000    2
 170940000    4
 170950000    3
 170960000    4
 170970000    2
 170980000    3
 170990000    3
 171000000    3
 171010000    2
 171020000    4
 171030000    4
 171040000    5
 171050000    2
 171060000    3
 171070000    9
 171080000    3
 171090000    2
 171100000    4
 171110000    3
 171120000    3
 171130000    3
 171140000    3
 171150000    3
 171160000    4
 171170000    5
 171180000    2
 171190000    3
 171200000    2
 171210000    2
 171220000    7
 171230000    2
 171240000    3
 171250000    4
 171260000    3
 171270000    2
 171280000    5
 171290000    2
 171300000    3
 171310000    4
 171320000    7
 171330000    3
 171340000    4
 171350000    5
 171360000    2
 171370000    6
 171380000    4
 171390000    3
 171400000    3
 171410000    3
 171420000    4
 171430000    9
 171440000    3
 171450000    3
 171460000    2
 171470000    3
 171480000    5
 171490000    4
 171500000    3
 171510000    3
 171520000    4
 171530000    3
 171540000    4
 171550000    3
 171560000    2
 171570000    4
 171580000    3
 171590000    3
 171600000    4
 171610000    4
 171620000    5
 171630000    6
 171640000    4
 171650000    3
 171660000    4
 171670000    3
 171680000    3
 171690000    3
 171700000    3
 171710000    3
 171720000    4
 171730000    2
 171740000    5
 171750000    7
 171760000    3
 171770000    6
 171780000    4
 171790000    3
 171800000    5
 171810000    3
 171820000    3
 171830000    3
 171840000    2
 171850000    3
 171860000    2
 171870000    2
 171880000    3
 171890000    4
 171900000    2
 171910000    3
 171920000    3
 171930000    3
 171940000    2
 171950000    3
 171960000    3
 171970000    3
 171980000    2
 171990000    3
 172000000    3
 172010000    4
 172020000    2
 172030000    4
 172040000    4
 172050000    5
 172060000    2
 172070000    2
 172080000    3
 172090000    4
 172100000    3
 172110000    3
 172120000    4
 172130000    3
 172140000    3
 172150000    3
 172160000    2
 172170000    3
 172180000    3
 172190000    4
 172200000    4
 172210000    4
 172220000    4
 172230000    4
 172240000    4
 172250000    4
 172260000    3
 172270000    3
 172280000    2
 172290000    3
 172300000    3
 172310000    4
 172320000    4
 172330000    4
 172340000    3
 172350000    4
 172360000    2
 172370000    3
 172380000    3
 172390000    3
 172400000    3
 172410000    2
 172420000    4
 172430000    3
 172440000    4
 172450000    3
 172460000    3
 172470000    2
 172480000    3
 172490000    4
 172500000    2
 172510000    2
 172520000    3
 172530000    3
 172540000    3
 172550000    3
 172560000    4
 172570000    4
 172580000    5
 172590000    3
 172600000    3
 172610000    2
 172620000    3
 172630000    4
 172640000    3
 172650000    3
 172660000    2
 172670000    3
 172680000    4
 172690000    2
 172700000    2
 172710000    3
 172720000    3
 172730000    5
 172740000    6
 172750000    3
 172760000    3
 172770000    5
 172780000    3
 172790000    2
 172800000    4
 172810000   10
 172820000    4
 172830000    3
 172840000    6
 172850000    7
 172860000    8
 172870000    3
 172880000    3
 172890000    4
 172900000    2
 172910000    3
 172920000    4
 172930000    2
 172940000    4
 172950000    6
 172960000    3
 172970000    3
 172980000    3
 172990000    2
 173000000    3
 173010000    5
 173020000    8
 173030000    5
 173040000    3
 173050000    4
 173060000    3
 173070000    2
 173080000    3
 173090000    3
 173100000    3
 173110000    2
 173120000    5
 173130000    3
 173140000    3
 173150000    4
 173160000    3
 173170000    3
 173180000    3
 173190000    6
 173200000    3
 173210000    3
 173220000    3
 173230000    3
 173240000    4
 173250000    3
 173260000    3
 173270000    4
 173280000    3
 173290000    2
 173300000    3
 173310000    4
 173320000    3
 173330000    3
 173340000    2
 173350000    2
 173360000    3
 173370000    3
 173380000    6
 173390000    4
 173400000    3
 173410000    4
 173420000    3
 173430000    3
 173440000    3
 173450000    5
 173460000    3
 173470000    3
 173480000    3
 173490000    5
 173500000    3
 173510000    3
 173520000    4
 173530000    3
 173540000    4
 173550000    3
 173560000    3
 173570000    4
 173580000    4
 173590000    3
 173600000    4
 173610000    3
 173620000    3
 173630000    3
 173640000    2
 173650000    3
 173660000    3
 173670000    3
 173680000    3
 173690000    4
 173700000    2
 173710000    3
 173720000    3
 173730000    4
 173740000    2
 173750000    3
 173760000    2
 173770000    3
 173780000    5
 173790000    2
 173800000    3
 173810000    5
 173820000    2
 173830000    3
 173840000    3
 173850000    3
 173860000    4
 173870000    3
 173880000    4
 173890000    3
 173900000    3
 173910000    2
 173920000    3
 173930000    2
 173940000    3
 173950000    4
 173960000    3
 173970000    4
 173980000    3
 173990000    2
 174000000    3
 174010000    4
 174020000    3
 174030000    8
 174040000    5
 174050000    3
 174060000    4
 174070000    4
 174080000    8
 174090000    4
 174100000    2
 174110000    3
 174120000    3
 174130000    8
 174140000    4
 174150000    2
 174160000    4
 174170000    3
 174180000    3
 174190000    3
 174200000    5
 174210000    4
 174220000    3
 174230000    5
 174240000    5
 174250000    8
 174260000    6
 174270000    4
 174280000    6
 174290000    4
 174300000    5
 174310000    4
 174320000    3
 174330000    3
 174340000    3
 174350000    4
 174360000    5
 174370000    4
 174380000    4
 174390000    4
 174400000   12
 174410000    9
 174420000    3
 174430000    5
 174440000    3
 174450000    3
 174460000    2
 174470000    4
 174480000    2
 174490000    3
 174500000    2
 174510000    3
 174520000    6
 174530000    3
 174540000    4
 174550000    3
 174560000    3
 174570000    4
 174580000    5
 174590000    3
 174600000    5
 174610000    4
 174620000    3
 174630000    7
 174640000   11
 174650000    5
 174660000    2
 174670000    3
 174680000    4
 174690000    3
 174700000    7
 174710000    4
 174720000    3
 174730000    4
 174740000    5
 174750000    3
 174760000    5
 174770000    3
 174780000    2
 174790000    3
 174800000    3
 174810000    3
 174820000    3
 174830000    3
 174840000    5
 174850000    3
 174860000    3
 174870000    3
 174880000    3
 174890000    3
 174900000    3
 174910000    3
 174920000    2
 174930000    3
 174940000    3
 174950000    2
 174960000    3
 174970000    4
 174980000    5
 174990000    3
 175000000    5
 175010000    3
 175020000    3
 175030000    3
 175040000    3
 175050000    3
 175060000    3
 175070000    4
 175080000    3
 175090000    2
 175100000    2
 175110000    3
 175120000    2
 175130000    3
 175140000    4
 175150000    3
 175160000    4
 175170000   10
 175180000    6
 175190000    4
 175200000    4
 175210000    3
 175220000    4
 175230000    5
 175240000    4
 175250000    3
 175260000    3
 175270000    2
 175280000    3
 175290000    3
 175300000    3
 175310000    3
 175320000    5
 175330000    5
 175340000    4
 175350000    4
 175360000    5
 175370000    3
 175380000    8
 175390000    4
 175400000    8
 175410000    5
 175420000    2
 175430000    3
 175440000    3
 175450000    3
 175460000    3
 175470000    3
 175480000    3
 175490000    3
 175500000    4
 175510000    2
 175520000    2
 175530000    3
 175540000    2
 175550000    3
 175560000    3
 175570000    3
 175580000    3
 175590000    5
 175600000    4
 175610000    3
 175620000    3
 175630000    3
 175640000    3
 175650000    5
 175660000    3
 175670000    4
 175680000    2
 175690000    3
 175700000    4
 175710000    3
 175720000    3
 175730000    3
 175740000    4
 175750000    3
 175760000    3
 175770000    3
 175780000    4
 175790000    3
 175800000    3
 175810000    3
 175820000    4
 175830000    3
 175840000    9
 175850000    5
 175860000    3
 175870000    3
 175880000    2
 175890000    6
 175900000    4
 175910000    5
 175920000    3
 175930000    3
 175940000    2
 175950000    3
 175960000    5
 175970000    3
 175980000    3
 175990000    2
 176000000    3
 176010000    3
 176020000    4
 176030000    2
 176040000    4
 176050000    4
 176060000    4
 176070000    3
 176080000    3
 176090000    3
 176100000    4
 176110000    3
 176120000    5
 176130000    4
 176140000    3
 176150000    2
 176160000    3
 176170000    3
 176180000    3
 176190000    3
 176200000    5
 176210000    3
 176220000    4
 176230000    3
 176240000    3
 176250000    3
 176260000    4
 176270000    3
 176280000    2
 176290000    3
 176300000    3
 176310000    3
 176320000    3
 176330000    2
 176340000    3
 176350000    3
 176360000    5
 176370000    2
 176380000    3
 176390000    3
 176400000    3
 176410000    3
 176420000    4
 176430000    4
 176440000    4
 176450000    4
 176460000    5
 176470000    5
 176480000    3
 176490000    3
 176500000    4
 176510000    3
 176520000    2
 176530000    3
 176540000    5
 176550000    3
 176560000    3
 176570000    3
 176580000    3
 176590000    4
 176600000    2
 176610000    3
 176620000    3
 176630000    3
 176640000    3
 176650000    2
 176660000    3
 176670000    4
 176680000    5
 176690000    3
 176700000    5
 176710000    4
 176720000    3
 176730000    4
 176740000    7
 176750000    3
 176760000    3
 176770000    4
 176780000    3
 176790000    2
 176800000    4
 176810000    3
 176820000    3
 176830000    3
 176840000    3
 176850000    3
 176860000    3
 176870000    3
 176880000    3
 176890000    3
 176900000    3
 176910000    3
 176920000    3
 176930000    2
 176940000    3
 176950000    3
 176960000    3
 176970000    2
 176980000    3
 176990000    6
 177000000    5
 177010000    4
 177020000    4
 177030000    3
 177040000    5
 177050000    4
 177060000    5
 177070000    3
 177080000    5
 177090000    5
 177100000    3
 177110000    2
 177120000    5
 177130000    3
 177140000    2
 177150000    3
 177160000    5
 177170000    5
 177180000    3
 177190000    3
 177200000    7
 177210000    4
 177220000    4
 177230000    3
 177240000    3
 177250000    2
 177260000    3
 177270000    3
 177280000    4
 177290000    3
 177300000    3
 177310000    3
 177320000    2
 177330000    3
 177340000    2
 177350000    3
 177360000    4
 177370000    3
 177380000    3
 177390000    3
 177400000    3
 177410000    3
 177420000    4
 177430000    4
 177440000    4
 177450000    5
 177460000    4
 177470000    4
 177480000    5
 177490000    5
 177500000    5
 177510000    4
 177520000    3
 177530000    5
 177540000    3
 177550000    3
 177560000    2
 177570000    6
 177580000    9
 177590000    7
 177600000    4
 177610000    6
 177620000    3
 177630000    3
 177640000    3
 177650000    5
 177660000    6
 177670000    4
 177680000    4
 177690000    5
 177700000    4
 177710000    4
 177720000    7
 177730000    5
 177740000    6
 177750000    2
 177760000    3
 177770000    6
 177780000    4
 177790000    3
 177800000    4
 177810000    3
 177820000    2
 177830000    5
 177840000    4
 177850000    2
 177860000    3
 177870000    4
 177880000    3
 177890000    2
 177900000    3
 177910000    3
 177920000    2
 177930000    4
 177940000    3
 177950000    3
 177960000    3
 177970000    2
 177980000    4
 177990000    2
 178000000    3
 178010000    3
 178020000    3
 178030000    4
 178040000    4
 178050000    3
 178060000    3
 178070000    3
 178080000    3
 178090000    3
 178100000    3
 178110000    2
 178120000    2
 178130000    2
 178140000    3
 178150000    2
 178160000    5
 178170000    3
 178180000    3
 178190000    4
 178200000   10
 178210000    3
 178220000    3
 178230000    2
 178240000    3
 178250000    3
 178260000    4
 178270000    4
 178280000    3
 178290000    3
 178300000    3
 178310000    3
 178320000    3
 178330000    3
 178340000    3
 178350000    3
 178360000    3
 178370000    3
 178380000    3
 178390000    4
 178400000    5
 178410000    7
 178420000    3
 178430000    5
 178440000    3
 178450000    4
 178460000    3
 178470000    9
 178480000    8
 178490000    3
 178500000    5
 178510000    4
 178520000    3
 178530000    2
 178540000    3
 178550000    4
 178560000    6
 178570000    3
 178580000    6
 178590000    2
 178600000    3
 178610000    3
 178620000    3
 178630000    2
 178640000    4
 178650000    6
 178660000    3
 178670000    7
 178680000    6
 178690000    2
 178700000    3
 178710000    6
 178720000    5
 178730000    3
 178740000    4
 178750000    4
 178760000    4
 178770000    4
 178780000    3
 178790000    2
 178800000    3
 178810000    4
 178820000    3
 178830000    5
 178840000    2
 178850000    5
 178860000    3
 178870000    4
 178880000    3
 178890000    4
 178900000    4
 178910000    3
 178920000    3
 178930000    5
 178940000    6
 178950000    2
 178960000    3
 178970000    4
 178980000    3
 178990000    3
 179000000    4
 179010000    4
 179020000    3
 179030000    4
 179040000    4
 179050000    3
 179060000    3
 179070000    3
 179080000    3
 179090000    3
 179100000    3
 179110000    3
 179120000    7
 179130000    3
 179140000    4
 179150000    4
 179160000    3
 179170000    3
 179180000    3
 179190000    2
 179200000    4
 179210000    3
 179220000    5
 179230000    3
 179240000    4
 179250000    5
 179260000    2
 179270000    3
 179280000    5
 179290000    3
 179300000    3
 179310000    3
 179320000    3
 179330000    3
 179340000    3
 179350000    4
 179360000    3
 179370000    4
 179380000    3
 179390000    3
 179400000    4
 179410000    2
 179420000    2
 179430000    3
 179440000    6
 179450000    2
 179460000    4
 179470000    2
 179480000    3
 179490000    3
 179500000    3
 179510000    2
 179520000    3
 179530000    3
 179540000    2
 179550000    2
 179560000    2
 179570000    2
 179580000    3
 179590000    3
 179600000    7
 179610000    2
 179620000    3
 179630000    3
 179640000    3
 179650000    2
 179660000    3
 179670000    4
 179680000    7
 179690000    2
 179700000    3
 179710000    3
 179720000    4
 179730000    3
 179740000    2
 179750000    4
 179760000    3
 179770000    6
 179780000    6
 179790000    2
 179800000    4
 179810000    6
 179820000    5
 179830000    5
 179840000    3
 179850000    3
 179860000    3
 179870000    4
 179880000    3
 179890000    4
 179900000    3
 179910000    4
 179920000    3
 179930000    3
 179940000    2
 179950000    2
 179960000    4
 179970000    3
 179980000    3
 179990000    3
 180000000    2
 180010000    3
 180020000    2
 180030000    4
 180040000    3
 180050000    5
 180060000    7
 180070000    4
 180080000    3
 180090000    2
 180100000    3
 180110000    2
 180120000    3
 180130000    5
 180140000    3
 180150000    4
 180160000    3
 180170000    2
 180180000    3
 180190000    3
 180200000    4
 180210000    4
 180220000    3
 180230000    2
 180240000    3
 180250000    2
 180260000    5
 180270000    3
 180280000    3
 180290000    3
 180300000    5
 180310000    3
 180320000    3
 180330000    2
 180340000    3
 180350000    3
 180360000    5
 180370000    3
 180380000    5
 180390000    3
 180400000    4
 180410000    4
 180420000    2
 180430000    3
 180440000    4
 180450000    3
 180460000    3
 180470000    3
 180480000    8
 180490000    6
 180500000    7
 180510000    3
 180520000    3
 180530000   11
 180540000    4
 180550000    4
 180560000    2
 180570000    3
 180580000   11
 180590000    4
 180600000    3
 180610000    3
 180620000    3
 180630000    6
 180640000    3
 180650000    6
 180660000    7
 180670000    4
 180680000    3
 180690000    3
 180700000    4
 180710000    3
 180720000    2
 180730000    4
 180740000    3
 180750000    2
 180760000    3
 180770000    4
 180780000    3
 180790000    3
 180800000    3
 180810000    5
 180820000    4
 180830000    3
 180840000    3
 180850000    3
 180860000    4
 180870000    4
 180880000    5
 180890000    3
 180900000    3
 180910000    4
 180920000    4
 180930000    3
 180940000    4
 180950000    5
 180960000    3
 180970000    3
 180980000    3
 180990000    3
 181000000    2
 181010000    4
 181020000    3
 181030000    2
 181040000    3
 181050000    5
 181060000    2
 181070000    3
 181080000    4
 181090000    4
 181100000    3
 181110000    3
 181120000    3
 181130000    2
 181140000    3
 181150000    3
 181160000    3
 181170000    3
 181180000    8
 181190000    4
 181200000    2
 181210000    4
 181220000    3
 181230000    4
 181240000    4
 181250000    3
 181260000    3
 181270000    2
 181280000    5
 181290000    2
 181300000    3
 181310000    6
 181320000    3
 181330000    3
 181340000    3
 181350000    3
 181360000    3
 181370000    3
 181380000    3
 181390000    5
 181400000    3
 181410000    4
 181420000    4
 181430000    4
 181440000   10
 181450000    4
 181460000    3
 181470000    3
 181480000    3
 181490000    3
 181500000    3
 181510000    3
 181520000    3
 181530000    4
 181540000    3
 181550000    3
 181560000    3
 181570000    3
 181580000    4
 181590000    3
 181600000    3
 181610000    3
 181620000    5
 181630000    3
 181640000    3
 181650000    4
 181660000    2
 181670000    3
 181680000    4
 181690000    3
 181700000    2
 181710000    6
 181720000    3
 181730000    3
 181740000    4
 181750000    5
 181760000    4
 181770000    4
 181780000    2
 181790000    4
 181800000    3
 181810000    8
 181820000    3
 181830000    3
 181840000    2
 181850000    2
 181860000    3
 181870000    3
 181880000    2
 181890000    3
 181900000    3
 181910000    3
 181920000    5
 181930000    4
 181940000    4
 181950000    3
 181960000    3
 181970000    4
 181980000    2
 181990000    4
 182000000    3
 182010000    4
 182020000    3
 182030000    3
 182040000    4
 182050000    2
 182060000    3
 182070000    2
 182080000    4
 182090000    3
 182100000    3
 182110000    3
 182120000    3
 182130000    3
 182140000    3
 182150000    3
 182160000    2
 182170000    3
 182180000    3
 182190000    5
 182200000    4
 182210000    2
 182220000    3
 182230000    4
 182240000    5
 182250000    4
 182260000    4
 182270000    5
 182280000    3
 182290000    4
 182300000    3
 182310000    3
 182320000    4
 182330000    2
 182340000    2
 182350000    4
 182360000    2
 182370000    3
 182380000    3
 182390000    3
 182400000    3
 182410000    4
 182420000    2
 182430000    3
 182440000    3
 182450000    3
 182460000    3
 182470000    3
 182480000    5
 182490000    4
 182500000    2
 182510000    3
 182520000    4
 182530000    3
 182540000    5
 182550000    3
 182560000    3
 182570000    2
 182580000    3
 182590000    2
 182600000    5
 182610000    3
 182620000    3
 182630000    3
 182640000    3
 182650000    3
 182660000    3
 182670000    3
 182680000    3
 182690000    3
 182700000    2
 182710000    2
 182720000    5
 182730000    5
 182740000    2
 182750000    4
 182760000    2
 182770000    3
 182780000    2
 182790000    2
 182800000    4
 182810000    4
 182820000    3
 182830000    5
 182840000    3
 182850000    4
 182860000    3
 182870000    4
 182880000    3
 182890000    2
 182900000    3
 182910000    3
 182920000    2
 182930000    3
 182940000    5
 182950000    4
 182960000    3
 182970000    2
 182980000    3
 182990000    4
 183000000    3
 183010000    3
 183020000    3
 183030000    3
 183040000    2
 183050000    4
 183060000    4
 183070000    3
 183080000    4
 183090000    2
 183100000    3
 183110000    2
 183120000    4
 183130000    7
 183140000    3
 183150000    5
 183160000    3
 183170000    5
 183180000    5
 183190000    3
 183200000    5
 183210000    5
 183220000    3
 183230000    3
 183240000    3
 183250000    2
 183260000    2
 183270000    2
 183280000    3
 183290000    2
 183300000    5
 183310000    3
 183320000    3
 183330000    3
 183340000    4
 183350000    3
 183360000    3
 183370000    6
 183380000    3
 183390000    2
 183400000    3
 183410000    2
 183420000    3
 183430000    3
 183440000    3
 183450000    4
 183460000    4
 183470000    3
 183480000    3
 183490000    2
 183500000    3
 183510000    5
 183520000    3
 183530000    5
 183540000    3
 183550000    4
 183560000    3
 183570000    3
 183580000    3
 183590000    6
 183600000    7
 183610000    4
 183620000    4
 183630000    6
 183640000    3
 183650000    4
 183660000    3
 183670000    6
 183680000    4
 183690000    3
 183700000    3
 183710000    3
 183720000    3
 183730000    3
 183740000    3
 183750000    3
 183760000    3
 183770000    3
 183780000    3
 183790000    3
 183800000    6
 183810000    3
 183820000    3
 183830000    4
 183840000    3
 183850000    2
 183860000    3
 183870000    2
 183880000    3
 183890000    3
 183900000    2
 183910000    3
 183920000    2
 183930000    3
 183940000    3
 183950000    5
 183960000    3
 183970000    4
 183980000    5
 183990000    4
 184000000    4
 184010000    3
 184020000    4
 184030000    3
 184040000    5
 184050000    8
 184060000    2
 184070000    7
 184080000    3
 184090000    4
 184100000    3
 184110000    4
 184120000    5
 184130000    3
 184140000    9
 184150000    2
 184160000    2
 184170000    3
 184180000    7
 184190000    5
 184200000    6
 184210000    7
 184220000    6
 184230000    3
 184240000    3
 184250000    3
 184260000    3
 184270000    4
 184280000    2
 184290000    3
 184300000    3
 184310000    3
 184320000    5
 184330000    3
 184340000    3
 184350000    3
 184360000    3
 184370000    5
 184380000    4
 184390000    4
 184400000    3
 184410000    3
 184420000    3
 184430000    5
 184440000    3
 184450000    5
 184460000    4
 184470000    3
 184480000    2
 184490000    2
 184500000    3
 184510000    3
 184520000    2
 184530000    3
 184540000    3
 184550000    3
 184560000    2
 184570000    3
 184580000    2
 184590000    3
 184600000    3
 184610000    3
 184620000    4
 184630000    2
 184640000    2
 184650000    3
 184660000    3
 184670000    3
 184680000    3
 184690000    3
 184700000    3
 184710000    3
 184720000    3
 184730000    3
 184740000    3
 184750000    3
 184760000    3
 184770000    3
 184780000    3
 184790000    2
 184800000    4
 184810000    3
 184820000    3
 184830000    3
 184840000    2
 184850000    3
 184860000    4
 184870000    3
 184880000    4
 184890000    3
 184900000    3
 184910000    3
 184920000    2
 184930000    3
 184940000    3
 184950000    3
 184960000    4
 184970000    4
 184980000    3
 184990000    3
 185000000    2
 185010000    4
 185020000    4
 185030000    4
 185040000    3
 185050000    3
 185060000    4
 185070000    3
 185080000    2
 185090000    3
 185100000    5
 185110000    4
 185120000    4
 185130000    3
 185140000    6
 185150000    3
 185160000    2
 185170000    3
 185180000    2
 185190000    3
 185200000    2
 185210000    3
 185220000    3
 185230000    2
 185240000    3
 185250000    3
 185260000    3
 185270000    5
 185280000    3
 185290000    3
 185300000    4
 185310000    4
 185320000    2
 185330000    3
 185340000    5
 185350000    3
 185360000    3
 185370000    3
 185380000    3
 185390000    4
 185400000    3
 185410000    4
 185420000    5
 185430000    3
 185440000    7
 185450000    4
 185460000    2
 185470000    3
 185480000    2
 185490000    6
 185500000    4
 185510000    3
 185520000    2
 185530000    2
 185540000    7
 185550000    8
 185560000    8
 185570000    3
 185580000    3
 185590000    2
 185600000    3
 185610000    3
 185620000    3
 185630000    3
 185640000    3
 185650000    3
 185660000    3
 185670000    3
 185680000    3
 185690000    6
 185700000    3
 185710000    3
 185720000    8
 185730000    3
 185740000    3
 185750000    5
 185760000    5
 185770000    3
 185780000    6
 185790000    3
 185800000    3
 185810000    3
 185820000    2
 185830000    3
 185840000    4
 185850000    3
 185860000    3
 185870000    3
 185880000    2
 185890000    3
 185900000    5
 185910000    9
 185920000    3
 185930000    2
 185940000    4
 185950000    5
 185960000    3
 185970000    3
 185980000    4
 185990000    3
 186000000    4
 186010000    3
 186020000    4
 186030000    6
 186040000    2
 186050000    2
 186060000    4
 186070000    3
 186080000    3
 186090000    5
 186100000    4
 186110000    3
 186120000    5
 186130000    5
 186140000    3
 186150000    3
 186160000    2
 186170000    4
 186180000    3
 186190000    3
 186200000    3
 186210000    3
 186220000    4
 186230000    3
 186240000    3
 186250000    3
 186260000    3
 186270000    3
 186280000    3
 186290000    3
 186300000    5
 186310000    2
 186320000    3
 186330000    3
 186340000    4
 186350000    3
 186360000    2
 186370000    3
 186380000    4
 186390000    7
 186400000    3
 186410000    3
 186420000    3
 186430000    5
 186440000    2
 186450000    3
 186460000    3
 186470000    3
 186480000    3
 186490000    6
 186500000    3
 186510000    3
 186520000    3
 186530000    4
 186540000    4
 186550000    2
 186560000    2
 186570000    3
 186580000    3
 186590000    3
 186600000    3
 186610000    3
 186620000    3
 186630000    3
 186640000    4
 186650000    3
 186660000    2
 186670000    3
 186680000    4
 186690000    3
 186700000    2
 186710000    3
 186720000    3
 186730000    3
 186740000    3
 186750000    5
 186760000    3
 186770000    2
 186780000    3
 186790000    4
 186800000    3
 186810000    3
 186820000    3
 186830000    4
 186840000    3
 186850000    3
 186860000    3
 186870000    2
 186880000    3
 186890000    4
 186900000    5
 186910000    2
 186920000    3
 186930000    2
 186940000    8
 186950000    4
 186960000    3
 186970000    9
 186980000   11
 186990000    4
 187000000    5
 187010000    4
 187020000    3
 187030000    3
 187040000    4
 187050000    4
 187060000    3
 187070000    3
 187080000    4
 187090000    2
 187100000    5
 187110000    3
 187120000    7
 187130000    3
 187140000    6
 187150000    3
 187160000    2
 187170000    3
 187180000    3
 187190000    4
 187200000    4
 187210000    3
 187220000    2
 187230000    3
 187240000    3
 187250000    5
 187260000    4
 187270000    3
 187280000    4
 187290000    4
 187300000    3
 187310000    3
 187320000    6
 187330000    3
 187340000    3
 187350000    3
 187360000    3
 187370000    3
 187380000    3
 187390000    6
 187400000    3
 187410000    7
 187420000    3
 187430000    4
 187440000    3
 187450000    3
 187460000    4
 187470000    3
 187480000    4
 187490000    3
 187500000    3
 187510000    2
 187520000    5
 187530000    3
 187540000    7
 187550000    3
 187560000    4
 187570000    5
 187580000    3
 187590000    3
 187600000    3
 187610000    4
 187620000    2
 187630000    3
 187640000    2
 187650000    5
 187660000    2
 187670000    5
 187680000    3
 187690000    9
 187700000    5
 187710000    5
 187720000    4
 187730000    3
 187740000    4
 187750000    4
 187760000    2
 187770000    4
 187780000   10
 187790000    8
 187800000    3
 187810000    7
 187820000    4
 187830000    3
 187840000    5
 187850000    6
 187860000    8
 187870000    7
 187880000   10
 187890000    5
 187900000    6
 187910000    3
 187920000    3
 187930000    4
 187940000    4
 187950000    6
 187960000    5
 187970000    3
 187980000    4
 187990000    3
 188000000    4
 188010000    3
 188020000    5
 188030000    4
 188040000    2
 188050000    4
 188060000    7
 188070000    3
 188080000    5
 188090000    5
 188100000    3
 188110000    4
 188120000    3
 188130000    3
 188140000    3
 188150000    3
 188160000    2
 188170000    4
 188180000    5
 188190000    3
 188200000    4
 188210000    3
 188220000    5
 188230000    2
 188240000    7
 188250000    4
 188260000    3
 188270000    3
 188280000    3
 188290000    4
 188300000    5
 188310000    4
 188320000    4
 188330000    3
 188340000    3
 188350000    4
 188360000    2
 188370000    3
 188380000    4
 188390000    3
 188400000    5
 188410000    6
 188420000    3
 188430000    6
 188440000   10
 188450000    3
 188460000    3
 188470000    2
 188480000    5
 188490000    3
 188500000    4
 188510000    3
 188520000    5
 188530000    4
 188540000    3
 188550000    3
 188560000    2
 188570000    3
 188580000    9
 188590000    3
 188600000    3
 188610000    3
 188620000    4
 188630000    4
 188640000    4
 188650000    3
 188660000    3
 188670000    2
 188680000    4
 188690000    2
 188700000    7
 188710000    3
 188720000    3
 188730000    4
 188740000    3
 188750000    3
 188760000    3
 188770000    3
 188780000    3
 188790000    4
 188800000    4
 188810000    5
 188820000    3
 188830000    5
 188840000    3
 188850000    3
 188860000    6
 188870000    3
 188880000    3
 188890000    5
 188900000    5
 188910000    5
 188920000    3
 188930000    3
 188940000    3
 188950000    4
 188960000    7
 188970000    3
 188980000    4
 188990000    3
 189000000    8
 189010000    4
 189020000    3
 189030000    5
 189040000    3
 189050000    4
 189060000    2
 189070000    6
 189080000    2
 189090000    7
 189100000    3
 189110000    3
 189120000    3
 189130000    3
 189140000    5
 189150000    5
 189160000    4
 189170000    3
 189180000    5
 189190000    3
 189200000    5
 189210000    3
 189220000    3
 189230000    5
 189240000    5
 189250000    3
 189260000    2
 189270000    3
 189280000    3
 189290000    2
 189300000    5
 189310000    3
 189320000    2
 189330000    3
 189340000    6
 189350000    2
 189360000    4
 189370000    4
 189380000    4
 189390000    4
 189400000    3
 189410000    3
 189420000    2
 189430000    4
 189440000    2
 189450000    3
 189460000    3
 189470000    4
 189480000    4
 189490000    7
 189500000    3
 189510000    4
 189520000    2
 189530000    2
 189540000    2
 189550000    3
 189560000    3
 189570000    3
 189580000    6
 189590000    3
 189600000    3
 189610000    5
 189620000    4
 189630000    2
 189640000    3
 189650000    5
 189660000    4
 189670000    5
 189680000    3
 189690000    5
 189700000    6
 189710000    3
 189720000    3
 189730000    3
 189740000    4
 189750000    3
 189760000    3
 189770000    4
 189780000    3
 189790000    3
 189800000    3
 189810000    5
 189820000    2
 189830000    2
 189840000    3
 189850000    3
 189860000    4
 189870000    2
 189880000    3
 189890000    3
 189900000    4
 189910000    2
 189920000    4
 189930000    3
 189940000    3
 189950000    3
 189960000    3
 189970000    2
 189980000    4
 189990000    3
 190000000    7
 190010000    3
 190020000    5
 190030000    2
 190040000    2
 190050000    3
 190060000    3
 190070000    2
 190080000    4
 190090000    3
 190100000    5
 190110000    3
 190120000    3
 190130000    4
 190140000    2
 190150000    3
 190160000    3
 190170000    3
 190180000    3
 190190000    3
 190200000    3
 190210000    3
 190220000    2
 190230000    2
 190240000    3
 190250000    3
 190260000    3
 190270000    3
 190280000    3
 190290000    4
 190300000    2
 190310000    2
 190320000    5
 190330000    4
 190340000    3
 190350000    3
 190360000    3
 190370000    2
 190380000    4
 190390000    3
 190400000    3
 190410000    3
 190420000    3
 190430000    3
 190440000    3
 190450000    3
 190460000    3
 190470000    2
 190480000    4
 190490000    3
 190500000    3
 190510000    3
 190520000    3
 190530000    3
 190540000    3
 190550000    3
 190560000    3
 190570000    3
 190580000    3
 190590000    4
 190600000    3
 190610000    3
 190620000    3
 190630000    6
 190640000    4
 190650000    7
 190660000    4
 190670000    4
 190680000    3
 190690000    3
 190700000    3
 190710000    4
 190720000    8
 190730000    4
 190740000    5
 190750000    3
 190760000    3
 190770000    3
 190780000    3
 190790000    3
 190800000    2
 190810000    5
 190820000    2
 190830000    4
 190840000    8
 190850000    4
 190860000    3
 190870000    3
 190880000    2
 190890000    4
 190900000    3
 190910000    2
 190920000    3
 190930000    2
 190940000    2
 190950000    4
 190960000    5
 190970000    2
 190980000    3
 190990000    3
 191000000    3
 191010000    4
 191020000    3
 191030000    3
 191040000    3
 191050000    3
 191060000    3
 191070000    5
 191080000    2
 191090000    3
 191100000    3
 191110000    4
 191120000    6
 191130000    3
 191140000    2
 191150000    2
 191160000    4
 191170000    3
 191180000    2
 191190000    2
 191200000    2
 191210000    5
 191220000    4
 191230000    2
 191240000    7
 191250000    3
 191260000    3
 191270000    4
 191280000    4
 191290000    4
 191300000    4
 191310000    4
 191320000    3
 191330000    4
 191340000    3
 191350000    3
 191360000    3
 191370000    5
 191380000    3
 191390000    3
 191400000    4
 191410000    3
 191420000    3
 191430000    3
 191440000    5
 191450000    3
 191460000    4
 191470000    3
 191480000    3
 191490000    4
 191500000    3
 191510000    4
 191520000    4
 191530000    3
 191540000    6
 191550000    4
 191560000    2
 191570000    3
 191580000    2
 191590000    4
 191600000    2
 191610000    3
 191620000    9
 191630000    3
 191640000    2
 191650000    3
 191660000    2
 191670000    3
 191680000    2
 191690000    4
 191700000    6
 191710000    3
 191720000    3
 191730000    3
 191740000    4
 191750000    3
 191760000    3
 191770000    3
 191780000    2
 191790000    4
 191800000    2
 191810000    3
 191820000    4
 191830000    4
 191840000    2
 191850000    3
 191860000    4
 191870000    4
 191880000    5
 191890000    6
 191900000    3
 191910000    4
 191920000    7
 191930000    3
 191940000    4
 191950000    3
 191960000    3
 191970000    4
 191980000    2
 191990000    3
 192000000    4
 192010000    3
 192020000    2
 192030000    3
 192040000    4
 192050000    8
 192060000    6
 192070000    4
 192080000    4
 192090000    4
 192100000    2
 192110000    4
 192120000    8
 192130000    4
 192140000    5
 192150000    3
 192160000    3
 192170000    3
 192180000    8
 192190000    2
 192200000    5
 192210000    9
 192220000    3
 192230000    2
 192240000    5
 192250000    2
 192260000    9
 192270000    9
 192280000    3
 192290000    3
 192300000    3
 192310000    3
 192320000    4
 192330000    4
 192340000    3
 192350000    5
 192360000    5
 192370000    4
 192380000    3
 192390000    7
 192400000    5
 192410000    3
 192420000    3
 192430000    3
 192440000    3
 192450000    3
 192460000    4
 192470000    3
 192480000    3
 192490000    3
 192500000    5
 192510000    3
 192520000    4
 192530000    4
 192540000    8
 192550000    4
 192560000    2
 192570000    5
 192580000    6
 192590000    4
 192600000    7
 192610000    8
 192620000    9
 192630000    6
 192640000    5
 192650000    6
 192660000    5
 192670000    3
 192680000    3
 192690000    3
 192700000    3
 192710000    2
 192720000    4
 192730000    3
 192740000    3
 192750000    3
 192760000    4
 192770000    7
 192780000    4
 192790000    3
 192800000    5
 192810000    2
 192820000    2
 192830000    2
 192840000    2
 192850000    3
 192860000    5
 192870000    3
 192880000    3
 192890000    3
 192900000    3
 192910000    3
 192920000    4
 192930000    3
 192940000    4
 192950000    4
 192960000    3
 192970000    3
 192980000    2
 192990000    4
 193000000    5
 193010000    3
 193020000    3
 193030000    5
 193040000    4
 193050000    3
 193060000    2
 193070000    2
 193080000    3
 193090000    5
 193100000    2
 193110000    2
 193120000    3
 193130000    3
 193140000    4
 193150000    3
 193160000    3
 193170000    4
 193180000    4
 193190000    3
 193200000    4
 193210000    3
 193220000    4
 193230000    3
 193240000    8
 193250000    4
 193260000    3
 193270000    5
 193280000    2
 193290000    6
 193300000    3
 193310000    4
 193320000    3
 193330000    5
 193340000    4
 193350000    7
 193360000    2
 193370000    4
 193380000    3
 193390000    3
 193400000    3
 193410000    3
 193420000    3
 193430000    5
 193440000    2
 193450000    4
 193460000    3
 193470000    5
 193480000    3
 193490000    4
 193500000    4
 193510000    2
 193520000    3
 193530000    3
 193540000    3
 193550000    2
 193560000    3
 193570000    2
 193580000    5
 193590000    3
 193600000    2
 193610000    3
 193620000    4
 193630000    3
 193640000    3
 193650000    2
 193660000    4
 193670000    2
 193680000    4
 193690000    3
 193700000    5
 193710000    2
 193720000    3
 193730000    2
 193740000    3
 193750000    4
 193760000    4
 193770000    2
 193780000    3
 193790000    3
 193800000    3
 193810000    3
 193820000    3
 193830000    3
 193840000    3
 193850000    3
 193860000    2
 193870000    3
 193880000    3
 193890000    3
 193900000    3
 193910000    2
 193920000    3
 193930000    3
 193940000    4
 193950000    3
 193960000    4
 193970000    4
 193980000    3
 193990000    3
 194000000    3
 194010000    3
 194020000    3
 194030000    3
 194040000    4
 194050000    3
 194060000    4
 194070000    4
 194080000    3
 194090000    3
 194100000    3
 194110000    3
 194120000    4
 194130000    4
 194140000    3
 194150000    4
 194160000    3
 194170000    2
 194180000    3
 194190000    3
 194200000    3
 194210000    5
 194220000    3
 194230000    3
 194240000    4
 194250000    3
 194260000    4
 194270000    3
 194280000    4
 194290000    3
 194300000    3
 194310000    3
 194320000    4
 194330000    4
 194340000    5
 194350000    2
 194360000    4
 194370000    6
 194380000    4
 194390000    2
 194400000    3
 194410000    3
 194420000    2
 194430000    2
 194440000    2
 194450000    2
 194460000    2
 194470000    3
 194480000    3
 194490000    3
 194500000    4
 194510000    7
 194520000    3
 194530000    4
 194540000    3
 194550000    2
 194560000    3
 194570000    2
 194580000    3
 194590000    4
 194600000    3
 194610000    4
 194620000    2
 194630000    4
 194640000    4
 194650000    4
 194660000    3
 194670000    3
 194680000    3
 194690000    3
 194700000    3
 194710000    3
 194720000    3
 194730000    4
 194740000    3
 194750000    5
 194760000    4
 194770000    4
 194780000    3
 194790000    4
 194800000    4
 194810000    3
 194820000    4
 194830000    4
 194840000    2
 194850000    7
 194860000    2
 194870000    3
 194880000    2
 194890000    3
 194900000    3
 194910000    2
 194920000    3
 194930000    3
 194940000    3
 194950000    3
 194960000    6
 194970000    3
 194980000    4
 194990000    3
 195000000    4
 195010000    3
 195020000    3
 195030000    2
 195040000    2
 195050000    3
 195060000    4
 195070000    3
 195080000    3
 195090000    3
 195100000    4
 195110000    4
 195120000    3
 195130000    6
 195140000    3
 195150000    3
 195160000    3
 195170000    5
 195180000    3
 195190000   11
 195200000    3
 195210000    3
 195220000    5
 195230000    3
 195240000    3
 195250000    4
 195260000    3
 195270000    3
 195280000    3
 195290000    6
 195300000    3
 195310000    2
 195320000    3
 195330000    4
 195340000    3
 195350000    4
 195360000    2
 195370000    3
 195380000    3
 195390000    4
 195400000    3
 195410000    5
 195420000    3
 195430000    4
 195440000    3
 195450000    3
 195460000    3
 195470000    5
 195480000    2
 195490000    3
 195500000    2
 195510000    5
 195520000    4
 195530000    3
 195540000    3
 195550000    3
 195560000    3
 195570000    8
 195580000    3
 195590000    3
 195600000    7
 195610000    4
 195620000    3
 195630000    3
 195640000    3
 195650000    3
 195660000    3
 195670000    3
 195680000    5
 195690000    3
 195700000    3
 195710000    3
 195720000    4
 195730000    3
 195740000    3
 195750000    5
 195760000    2
 195770000    4
 195780000    4
 195790000    3
 195800000    3
 195810000    3
 195820000    6
 195830000    3
 195840000    4
 195850000    2
 195860000    3
 195870000    3
 195880000    6
 195890000    4
 195900000    3
 195910000    3
 195920000    3
 195930000    4
 195940000    5
 195950000    3
 195960000    4
 195970000    4
 195980000    5
 195990000    3
 196000000    5
 196010000    3
 196020000    4
 196030000    2
 196040000    3
 196050000    3
 196060000    3
 196070000    4
 196080000    9
 196090000    5
 196100000    3
 196110000    3
 196120000    7
 196130000    6
 196140000    7
 196150000    4
 196160000    4
 196170000    4
 196180000    2
 196190000    4
 196200000    7
 196210000    5
 196220000    3
 196230000    3
 196240000    3
 196250000    4
 196260000    8
 196270000    6
 196280000    3
 196290000    5
 196300000    3
 196310000    7
 196320000   12
 196330000    5
 196340000    4
 196350000    4
 196360000    3
 196370000    4
 196380000    6
 196390000    3
 196400000    3
 196410000    4
 196420000    3
 196430000    3
 196440000    4
 196450000    3
 196460000    4
 196470000    4
 196480000    3
 196490000    3
 196500000    3
 196510000    6
 196520000    3
 196530000    3
 196540000    3
 196550000    2
 196560000    4
 196570000    4
 196580000    4
 196590000    4
 196600000    4
 196610000    3
 196620000    4
 196630000    5
 196640000    6
 196650000   11
 196660000    7
 196670000    4
 196680000    7
 196690000    4
 196700000    4
 196710000    4
 196720000    3
 196730000    3
 196740000    6
 196750000    5
 196760000    5
 196770000    4
 196780000    5
 196790000    4
 196800000    3
 196810000    3
 196820000    3
 196830000    3
 196840000    3
 196850000    3
 196860000    3
 196870000    2
 196880000    3
 196890000    3
 196900000    2
 196910000    3
 196920000    5
 196930000    3
 196940000    3
 196950000    3
 196960000    6
 196970000    3
 196980000    3
 196990000    2
 197000000    4
 197010000    4
 197020000    4
 197030000    3
 197040000    3
 197050000    6
 197060000    3
 197070000    3
 197080000    3
 197090000    4
 197100000    2
 197110000    3
 197120000    3
 197130000    4
 197140000    4
 197150000    3
 197160000    4
 197170000    3
 197180000    3
 197190000    4
 197200000    3
 197210000    4
 197220000    3
 197230000    2
 197240000    2
 197250000    2
 197260000    3
 197270000    3
 197280000    4
 197290000    2
 197300000    3
 197310000    5
 197320000    2
 197330000    4
 197340000    3
 197350000    3
 197360000    2
 197370000    3
 197380000    4
 197390000    3
 197400000    2
 197410000    3
 197420000    3
 197430000    4
 197440000    3
 197450000    4
 197460000    3
 197470000    3
 197480000    3
 197490000    2
 197500000    4
 197510000    3
 197520000    3
 197530000    4
 197540000    2
 197550000    3
 197560000    3
 197570000    3
 197580000    3
 197590000    5
 197600000    2
 197610000    3
 197620000    3
 197630000    2
 197640000    3
 197650000    3
 197660000    3
 197670000    3
 197680000    9
 197690000    3
 197700000    3
 197710000    3
 197720000    4
 197730000    4
 197740000    3
 197750000    3
 197760000    3
 197770000    2
 197780000    4
 197790000    3
 197800000    3
 197810000    3
 197820000    3
 197830000    3
 197840000    3
 197850000    3
 197860000    2
 197870000    4
 197880000    3
 197890000    3
 197900000    3
 197910000    5
 197920000    3
 197930000    3
 197940000    2
 197950000    4
 197960000    3
 197970000    3
 197980000    3
 197990000    9
 198000000    3
 198010000    7
 198020000    3
 198030000    4
 198040000    2
 198050000    3
 198060000    5
 198070000    6
 198080000    2
 198090000    3
 198100000    3
 198110000    4
 198120000    3
 198130000    2
 198140000    4
 198150000    3
 198160000    4
 198170000    3
 198180000    3
 198190000    3
 198200000    3
 198210000    7
 198220000    4
 198230000    4
 198240000    6
 198250000    2
 198260000    2
 198270000    2
 198280000    4
 198290000    3
 198300000    2
 198310000    3
 198320000    3
 198330000    4
 198340000    3
 198350000    3
 198360000    3
 198370000    2
 198380000    4
 198390000    4
 198400000    2
 198410000    5
 198420000    3
 198430000    3
 198440000    4
 198450000    3
 198460000    2
 198470000    4
 198480000    5
 198490000    4
 198500000    5
 198510000    3
 198520000    3
 198530000    3
 198540000    2
 198550000    5
 198560000    3
 198570000    3
 198580000   10
 198590000   10
 198600000    4
 198610000    3
 198620000    6
 198630000    6
 198640000    5
 198650000    3
 198660000    4
 198670000    5
 198680000    4
 198690000    4
 198700000    3
 198710000    7
 198720000    5
 198730000    4
 198740000    4
 198750000    3
 198760000    3
 198770000    2
 198780000    3
 198790000    2
 198800000    6
 198810000    3
 198820000    3
 198830000    5
 198840000    2
 198850000    5
 198860000    2
 198870000    5
 198880000    4
 198890000    4
 198900000    4
 198910000    5
 198920000    7
 198930000    3
 198940000    4
 198950000    4
 198960000    3
 198970000    2
 198980000    3
 198990000    3
 199000000    3
 199010000    3
 199020000    3
 199030000    4
 199040000    4
 199050000    5
 199060000    5
 199070000    6
 199080000    3
 199090000    3
 199100000    3
 199110000    3
 199120000    4
 199130000    2
 199140000    3
 199150000    3
 199160000    3
 199170000    3
 199180000    3
 199190000    3
 199200000    3
 199210000    3
 199220000    4
 199230000    3
 199240000    3
 199250000    3
 199260000    4
 199270000    4
 199280000    2
 199290000    3
 199300000    7
 199310000    3
 199320000    3
 199330000    3
 199340000    2
 199350000    2
 199360000    3
 199370000    3
 199380000    3
 199390000    3
 199400000    3
 199410000    2
 199420000    3
 199430000    3
 199440000    3
 199450000    9
 199460000    3
 199470000    7
 199480000    3
 199490000    3
 199500000    3
 199510000    3
 199520000    3
 199530000    3
 199540000    3
 199550000    2
 199560000    3
 199570000    3
 199580000    3
 199590000    3
 199600000    3
 199610000    3
 199620000    2
 199630000    4
 199640000    5
 199650000    2
 199660000    3
 199670000    4
 199680000    6
 199690000    6
 199700000    5
 199710000    2
 199720000    6
 199730000    7
 199740000    4
 199750000    3
 199760000    3
 199770000    3
 199780000    4
 199790000    5
 199800000    4
 199810000    3
 199820000    3
 199830000    7
 199840000    4
 199850000    7
 199860000    3
 199870000    3
 199880000    7
 199890000    3
 199900000    3
 199910000    3
 199920000    3
 199930000    5
 199940000    6
 199950000    3
 199960000   13
 199970000    3
 199980000    3
 199990000    5
 200000000    5
 200010000    3
 200020000    2
 200030000    3
 200040000    4
 200050000    3
 200060000    2
 200070000    3
 200080000    3
 200090000    5
 200100000    3
 200110000    4
 200120000    3
 200130000    3
 200140000    3
 200150000    3
 200160000    3
 200170000    3
 200180000    3
 200190000    3
 200200000    3
 200210000    3
 200220000    3
 200230000    3
 200240000    3
 200250000    5
 200260000    2
 200270000    6
 200280000    4
 200290000    3
 200300000    4
 200310000    4
 200320000    3
 200330000    3
 200340000    3
 200350000    3
 200360000    3
 200370000    2
 200380000    4
 200390000    3
 200400000    2
 200410000    3
 200420000    3
 200430000    3
 200440000    2
 200450000    3
 200460000    5
 200470000    3
 200480000    2
 200490000    3
 200500000    4
 200510000    2
 200520000    6
 200530000    3
 200540000    3
 200550000    2
 200560000    3
 200570000    2
 200580000    4
 200590000    3
 200600000    4
 200610000    4
 200620000    4
 200630000    3
 200640000    4
 200650000    3
 200660000    3
 200670000   11
 200680000    3
 200690000    6
 200700000    3
 200710000    3
 200720000    4
 200730000    2
 200740000    3
 200750000    4
 200760000    4
 200770000    5
 200780000    2
 200790000    3
 200800000    6
 200810000    2
 200820000    3
 200830000    2
 200840000    3
 200850000    6
 200860000    3
 200870000    6
 200880000    3
 200890000    2
 200900000    3
 200910000    3
 200920000    3
 200930000    3
 200940000    2
 200950000    3
 200960000    4
 200970000    4
 200980000    5
 200990000    3
 201000000    4
 201010000    3
 201020000    6
 201030000    9
 201040000    3
 201050000    5
 201060000    3
 201070000    4
 201080000    4
 201090000    5
 201100000    3
 201110000    2
 201120000    4
 201130000    3
 201140000    4
 201150000    4
 201160000    4
 201170000    3
 201180000    3
 201190000    5
 201200000    4
 201210000    5
 201220000    3
 201230000    3
 201240000    2
 201250000    3
 201260000    3
 201270000    4
 201280000    3
 201290000    4
 201300000    4
 201310000    3
 201320000    3
 201330000    3
 201340000    2
 201350000    6
 201360000    6
 201370000    3
 201380000    3
 201390000    2
 201400000    3
 201410000    4
 201420000    6
 201430000    5
 201440000    3
 201450000    2
 201460000    3
 201470000    3
 201480000    3
 201490000    3
 201500000    3
 201510000    2
 201520000    4
 201530000    3
 201540000    3
 201550000    4
 201560000    4
 201570000    2
 201580000    4
 201590000    3
 201600000    3
 201610000    3
 201620000    4
 201630000    3
 201640000    9
 201650000    4
 201660000    7
 201670000    3
 201680000    4
 201690000    3
 201700000    5
 201710000    3
 201720000    2
 201730000    4
 201740000    5
 201750000    6
 201760000    2
 201770000    3
 201780000    4
 201790000    3
 201800000    3
 201810000    2
 201820000    2
 201830000    3
 201840000    3
 201850000    4
 201860000    3
 201870000    3
 201880000    4
 201890000    4
 201900000    3
 201910000    5
 201920000    4
 201930000    2
 201940000    3
 201950000    3
 201960000    5
 201970000    4
 201980000    3
 201990000    3
 202000000    4
 202010000    4
 202020000    4
 202030000    3
 202040000    2
 202050000    2
 202060000    3
 202070000    3
 202080000    2
 202090000    3
 202100000    2
 202110000    3
 202120000    3
 202130000    4
 202140000    4
 202150000    4
 202160000    4
 202170000    3
 202180000    3
 202190000    3
 202200000    4
 202210000    4
 202220000    3
 202230000    6
 202240000    3
 202250000    4
 202260000    3
 202270000    3
 202280000    3
 202290000    3
 202300000    2
 202310000    3
 202320000    3
 202330000    7
 202340000    2
 202350000    3
 202360000    2
 202370000    3
 202380000    4
 202390000    2
 202400000    3
 202410000    4
 202420000    3
 202430000    3
 202440000    3
 202450000    3
 202460000    4
 202470000    3
 202480000    3
 202490000    5
 202500000    5
 202510000   11
 202520000    6
 202530000    4
 202540000    5
 202550000    3
 202560000    5
 202570000    3
 202580000    2
 202590000    6
 202600000    3
 202610000    3
 202620000    3
 202630000    2
 202640000    6
 202650000    3
 202660000    2
 202670000    5
 202680000    4
 202690000    4
 202700000    3
 202710000    2
 202720000    3
 202730000    2
 202740000    3
 202750000    2
 202760000    3
 202770000    7
 202780000    3
 202790000    4
 202800000    5
 202810000    2
 202820000    3
 202830000    3
 202840000    4
 202850000    4
 202860000    3
 202870000    7
 202880000    5
 202890000    5
 202900000    3
 202910000    4
 202920000    2
 202930000    2
 202940000    9
 202950000    3
 202960000    5
 202970000    3
 202980000    2
 202990000    3
 203000000    2
 203010000    2
 203020000    3
 203030000    3
 203040000    2
 203050000    3
 203060000    4
 203070000    3
 203080000    2
 203090000    3
 203100000    3
 203110000    3
 203120000    3
 203130000    3
 203140000    4
 203150000    3
 203160000    5
 203170000    3
 203180000    3
 203190000    3
 203200000    3
 203210000    2
 203220000    5
 203230000    4
 203240000    3
 203250000    3
 203260000    3
 203270000    2
 203280000    4
 203290000    2
 203300000    6
 203310000    4
 203320000    2
 203330000    3
 203340000    2
 203350000    4
 203360000    3
 203370000    5
 203380000    5
 203390000    5
 203400000    5
 203410000    5
 203420000    2
 203430000    4
 203440000    5
 203450000    3
 203460000    3
 203470000    3
 203480000    5
 203490000    5
 203500000    3
 203510000    3
 203520000    3
 203530000    4
 203540000    3
 203550000    4
 203560000    3
 203570000    3
 203580000    2
 203590000    3
 203600000    8
 203610000    5
 203620000    3
 203630000    3
 203640000    3
 203650000    4
 203660000    4
 203670000    5
 203680000    4
 203690000    4
 203700000    3
 203710000    3
 203720000    3
 203730000    5
 203740000    4
 203750000    5
 203760000    5
 203770000    5
 203780000    9
 203790000    4
 203800000    5
 203810000    2
 203820000    2
 203830000    2
 203840000    4
 203850000    2
 203860000    3
 203870000    3
 203880000    2
 203890000    2
 203900000    5
 203910000    2
 203920000    2
 203930000    3
 203940000    4
 203950000    4
 203960000    4
 203970000    3
 203980000    4
 203990000    4
 204000000    3
 204010000    3
 204020000    4
 204030000    4
 204040000    4
 204050000    5
 204060000    3
 204070000    3
 204080000    2
 204090000    5
 204100000    4
 204110000    3
 204120000    3
 204130000    3
 204140000    3
 204150000    5
 204160000    3
 204170000    7
 204180000    2
 204190000    2
 204200000    5
 204210000    3
 204220000    6
 204230000    5
 204240000    3
 204250000    3
 204260000    3
 204270000    3
 204280000    5
 204290000    3
 204300000    3
 204310000    3
 204320000    3
 204330000    6
 204340000    3
 204350000    3
 204360000    3
 204370000    4
 204380000    3
 204390000    5
 204400000    4
 204410000    6
 204420000    3
 204430000    3
 204440000    4
 204450000    3
 204460000    3
 204470000    4
 204480000    4
 204490000    3
 204500000    5
 204510000    3
 204520000    3
 204530000    5
 204540000    2
 204550000    2
 204560000    3
 204570000    3
 204580000    3
 204590000    2
 204600000    2
 204610000    6
 204620000    3
 204630000    3
 204640000    3
 204650000    3
 204660000    4
 204670000    3
 204680000    2
 204690000    6
 204700000    4
 204710000    4
 204720000   12
 204730000    6
 204740000    4
 204750000    2
 204760000    4
 204770000    4
 204780000    3
 204790000    5
 204800000    4
 204810000    4
 204820000    4
 204830000    3
 204840000    3
 204850000    2
 204860000    3
 204870000    2
 204880000    3
 204890000    3
 204900000    7
 204910000    3
 204920000    3
 204930000    3
 204940000    2
 204950000    4
 204960000    3
 204970000    2
 204980000    3
 204990000    4
 205000000    3
 205010000    3
 205020000    3
 205030000    3
 205040000    2
 205050000    4
 205060000    9
 205070000    4
 205080000    4
 205090000    3
 205100000    5
 205110000    5
 205120000    3
 205130000    4
 205140000    3
 205150000    3
 205160000    3
 205170000    3
 205180000    3
 205190000    4
 205200000    3
 205210000    3
 205220000    6
 205230000    3
 205240000    3
 205250000    3
 205260000    5
 205270000    3
 205280000    3
 205290000    3
 205300000    3
 205310000    2
 205320000    3
 205330000    4
 205340000    3
 205350000    3
 205360000    6
 205370000    7
 205380000    3
 205390000    4
 205400000    3
 205410000    5
 205420000    3
 205430000    4
 205440000    4
 205450000    3
 205460000    3
 205470000    4
 205480000    7
 205490000    4
 205500000    5
 205510000    3
 205520000    3
 205530000    4
 205540000    3
 205550000    4
 205560000    2
 205570000    4
 205580000    3
 205590000    3
 205600000    3
 205610000    3
 205620000    3
 205630000    4
 205640000    3
 205650000    7
 205660000    4
 205670000    4
 205680000    5
 205690000    3
 205700000    4
 205710000    3
 205720000    4
 205730000    3
 205740000    3
 205750000    5
 205760000    3
 205770000    3
 205780000    3
 205790000    3
 205800000    4
 205810000    3
 205820000    3
 205830000    6
 205840000    5
 205850000    9
 205860000    3
 205870000    4
 205880000    3
 205890000    3
 205900000    3
 205910000    4
 205920000    3
 205930000    3
 205940000    2
 205950000    3
 205960000    4
 205970000    4
 205980000    3
 205990000    3
 206000000    3
 206010000    5
 206020000    4
 206030000    5
 206040000    2
 206050000    3
 206060000    3
 206070000    3
 206080000    3
 206090000    3
 206100000    4
 206110000    3
 206120000    3
 206130000    2
 206140000    3
 206150000    3
 206160000    3
 206170000    3
 206180000    3
 206190000    3
 206200000    3
 206210000    4
 206220000    3
 206230000    3
 206240000    3
 206250000    3
 206260000    2
 206270000    3
 206280000    3
 206290000    4
 206300000    4
 206310000    2
 206320000    3
 206330000    2
 206340000    3
 206350000    4
 206360000    4
 206370000    2
 206380000    6
 206390000    4
 206400000    5
 206410000    3
 206420000    2
 206430000    4
 206440000    4
 206450000    2
 206460000    6
 206470000    2
 206480000    3
 206490000    2
 206500000    2
 206510000    3
 206520000    5
 206530000    3
 206540000    6
 206550000    3
 206560000    3
 206570000    2
 206580000    2
 206590000    3
 206600000    4
 206610000    3
 206620000    2
 206630000    3
 206640000    3
 206650000    4
 206660000    4
 206670000    3
 206680000    3
 206690000    2
 206700000    4
 206710000    4
 206720000    4
 206730000    3
 206740000    3
 206750000    3
 206760000    3
 206770000    3
 206780000    3
 206790000    4
 206800000    4
 206810000    3
 206820000    4
 206830000    3
 206840000    3
 206850000    4
 206860000    3
 206870000    3
 206880000    4
 206890000    4
 206900000    3
 206910000    3
 206920000    4
 206930000   11
 206940000    4
 206950000    4
 206960000    2
 206970000    3
 206980000    3
 206990000    3
 207000000    2
 207010000    4
 207020000    3
 207030000    5
 207040000    3
 207050000    4
 207060000    2
 207070000    2
 207080000    3
 207090000    3
 207100000    2
 207110000    2
 207120000    3
 207130000    4
 207140000    2
 207150000    3
 207160000    3
 207170000    3
 207180000    2
 207190000    3
 207200000    3
 207210000    4
 207220000    7
 207230000    4
 207240000    3
 207250000    4
 207260000    3
 207270000    3
 207280000    2
 207290000    2
 207300000    3
 207310000    3
 207320000    3
 207330000    6
 207340000    3
 207350000    6
 207360000    3
 207370000    4
 207380000    4
 207390000    3
 207400000    4
 207410000    2
 207420000    3
 207430000    4
 207440000    2
 207450000    3
 207460000    3
 207470000    4
 207480000    4
 207490000    4
 207500000    3
 207510000    3
 207520000    2
 207530000    3
 207540000    3
 207550000    2
 207560000    2
 207570000    3
 207580000    3
 207590000    4
 207600000    2
 207610000    3
 207620000    3
 207630000    4
 207640000    2
 207650000    4
 207660000    5
 207670000    2
 207680000    2
 207690000    4
 207700000    3
 207710000    7
 207720000    3
 207730000    5
 207740000    3
 207750000    4
 207760000    3
 207770000    5
 207780000    3
 207790000    4
 207800000    3
 207810000    3
 207820000    4
 207830000    5
 207840000    3
 207850000    5
 207860000    6
 207870000    3
 207880000    3
 207890000    4
 207900000    3
 207910000    3
 207920000    3
 207930000    3
 207940000    3
 207950000    4
 207960000    3
 207970000    4
 207980000    5
 207990000    3
 208000000    5
 208010000    3
 208020000    3
 208030000    4
 208040000    3
 208050000    5
 208060000    2
 208070000    3
 208080000    3
 208090000    4
 208100000    3
 208110000    3
 208120000    4
 208130000    2
 208140000    4
 208150000    3
 208160000    3
 208170000    3
 208180000    2
 208190000    4
 208200000    5
 208210000    3
 208220000    6
 208230000    4
 208240000    3
 208250000    3
 208260000    4
 208270000    2
 208280000    3
 208290000    4
 208300000    2
 208310000    3
 208320000    3
 208330000    3
 208340000    2
 208350000    3
 208360000    4
 208370000    2
 208380000    3
 208390000    3
 208400000    3
 208410000    2
 208420000    3
 208430000    3
 208440000    5
 208450000    3
 208460000    5
 208470000    2
 208480000    4
 208490000    3
 208500000    4
 208510000    3
 208520000    2
 208530000    4
 208540000    3
 208550000    3
 208560000    4
 208570000    3
 208580000    3
 208590000    3
 208600000    5
 208610000    3
 208620000    3
 208630000    4
 208640000    4
 208650000    4
 208660000    3
 208670000    3
 208680000    3
 208690000    5
 208700000    4
 208710000    3
 208720000    4
 208730000    4
 208740000    2
 208750000    3
 208760000    7
 208770000    4
 208780000    3
 208790000    3
 208800000    2
 208810000    4
 208820000    3
 208830000    3
 208840000    2
 208850000    3
 208860000    3
 208870000    2
 208880000    5
 208890000    3
 208900000    2
 208910000    3
 208920000    4
 208930000    4
 208940000    2
 208950000    4
 208960000    2
 208970000    3
 208980000    2
 208990000    4
 209000000    4
 209010000    4
 209020000    3
 209030000    6
 209040000    2
 209050000    3
 209060000    4
 209070000    3
 209080000    3
 209090000    4
 209100000    3
 209110000    3
 209120000    5
 209130000    4
 209140000    3
 209150000    4
 209160000    3
 209170000    4
 209180000    3
 209190000    3
 209200000    7
 209210000    8
 209220000    4
 209230000    4
 209240000    3
 209250000    5
 209260000    2
 209270000    2
 209280000    3
 209290000    3
 209300000    2
 209310000    3
 209320000    5
 209330000    5
 209340000    4
 209350000    4
 209360000    3
 209370000    3
 209380000    3
 209390000    3
 209400000    3
 209410000    4
 209420000    4
 209430000    3
 209440000    5
 209450000    3
 209460000    2
 209470000    3
 209480000    4
 209490000    3
 209500000    4
 209510000    3
 209520000    4
 209530000    3
 209540000    4
 209550000    8
 209560000    5
 209570000    3
 209580000    4
 209590000    4
 209600000    5
 209610000    4
 209620000    4
 209630000    5
 209640000    5
 209650000    2
 209660000    5
 209670000    2
 209680000    2
 209690000    6
 209700000    4
 209710000    2
 209720000    3
 209730000    5
 209740000    6
 209750000    3
 209760000    4
 209770000    7
 209780000    5
 209790000    3
 209800000    3
 209810000    5
 209820000    4
 209830000    5
 209840000    3
 209850000    6
 209860000    2
 209870000    5
 209880000    4
 209890000    4
 209900000    3
 209910000    4
 209920000    6
 209930000    4
 209940000    3
 209950000    2
 209960000    3
 209970000    3
 209980000    3
 209990000    3
 210000000    2
 210010000    3
 210020000    4
 210030000    4
 210040000    4
 210050000    3
 210060000    3
 210070000    3
 210080000    3
 210090000    2
 210100000    3
 210110000    4
 210120000    3
 210130000    4
 210140000    4
 210150000    2
 210160000    4
 210170000    3
 210180000    2
 210190000    3
 210200000    2
 210210000    2
 210220000    3
 210230000    3
 210240000    5
 210250000    7
 210260000    3
 210270000    2
 210280000    3
 210290000    3
 210300000    6
 210310000    2
 210320000    3
 210330000    3
 210340000    3
 210350000    5
 210360000    4
 210370000    3
 210380000    4
 210390000    2
 210400000    5
 210410000    2
 210420000    4
 210430000    4
 210440000    2
 210450000    4
 210460000    3
 210470000    7
 210480000    3
 210490000    4
 210500000    3
 210510000    3
 210520000    3
 210530000    3
 210540000    3
 210550000    5
 210560000    4
 210570000    4
 210580000    9
 210590000    3
 210600000    2
 210610000    2
 210620000    3
 210630000    4
 210640000    3
 210650000    2
 210660000    4
 210670000    4
 210680000    4
 210690000    3
 210700000    4
 210710000    3
 210720000    3
 210730000    3
 210740000    3
 210750000    5
 210760000    3
 210770000    3
 210780000    4
 210790000    2
 210800000    3
 210810000    4
 210820000    3
 210830000    6
 210840000    3
 210850000    4
 210860000    6
 210870000    4
 210880000    3
 210890000    3
 210900000    2
 210910000    3
 210920000    3
 210930000    3
 210940000    3
 210950000    4
 210960000    4
 210970000    3
 210980000    2
 210990000    6
 211000000    3
 211010000    4
 211020000    5
 211030000    3
 211040000    4
 211050000    5
 211060000    4
 211070000    3
 211080000    5
 211090000    9
 211100000    5
 211110000    3
 211120000    4
 211130000    3
 211140000    4
 211150000    5
 211160000    3
 211170000    3
 211180000    3
 211190000    3
 211200000    4
 211210000    2
 211220000    3
 211230000    3
 211240000    4
 211250000    2
 211260000    7
 211270000    4
 211280000    2
 211290000    3
 211300000    3
 211310000    3
 211320000    2
 211330000    4
 211340000    7
 211350000    3
 211360000    4
 211370000    4
 211380000    4
 211390000    3
 211400000    5
 211410000    3
 211420000    2
 211430000    3
 211440000    4
 211450000    6
 211460000    5
 211470000    3
 211480000    3
 211490000    3
 211500000    5
 211510000    2
 211520000    5
 211530000    3
 211540000    3
 211550000    4
 211560000    2
 211570000    3
 211580000    3
 211590000    3
 211600000    5
 211610000    4
 211620000    3
 211630000    2
 211640000    2
 211650000    3
 211660000    2
 211670000    2
 211680000    3
 211690000    4
 211700000    3
 211710000    3
 211720000    4
 211730000    5
 211740000    3
 211750000    3
 211760000    3
 211770000    4
 211780000    3
 211790000    5
 211800000    5
 211810000    3
 211820000    4
 211830000    4
 211840000    7
 211850000    3
 211860000    5
 211870000    4
 211880000    5
 211890000    3
 211900000    4
 211910000    4
 211920000    3
 211930000    4
 211940000    4
 211950000    3
 211960000    3
 211970000    4
 211980000    4
 211990000    4
 212000000    3
 212010000    2
 212020000    3
 212030000    4
 212040000    4
 212050000    4
 212060000    3
 212070000    3
 212080000    5
 212090000    3
 212100000    3
 212110000    4
 212120000    2
 212130000    3
 212140000    3
 212150000    3
 212160000    3
 212170000    3
 212180000    3
 212190000    2
 212200000    3
 212210000    3
 212220000    3
 212230000    3
 212240000    2
 212250000    4
 212260000    8
 212270000    2
 212280000    3
 212290000    3
 212300000    4
 212310000    3
 212320000    5
 212330000    4
 212340000    3
 212350000    2
 212360000    2
 212370000    4
 212380000    4
 212390000    4
 212400000    8
 212410000    3
 212420000    3
 212430000    6
 212440000    8
 212450000    7
 212460000    3
 212470000    3
 212480000    2
 212490000    3
 212500000    3
 212510000    3
 212520000    5
 212530000    3
 212540000    4
 212550000    2
 212560000    3
 212570000    7
 212580000    3
 212590000    5
 212600000    3
 212610000    3
 212620000    3
 212630000    2
 212640000    3
 212650000    3
 212660000    5
 212670000    3
 212680000    4
 212690000    3
 212700000    4
 212710000    3
 212720000    4
 212730000    3
 212740000    3
 212750000    4
 212760000    2
 212770000    3
 212780000    2
 212790000    3
 212800000    6
 212810000    2
 212820000    3
 212830000    3
 212840000    6
 212850000    3
 212860000    4
 212870000    3
 212880000    3
 212890000    3
 212900000    2
 212910000    4
 212920000    3
 212930000    3
 212940000    2
 212950000    3
 212960000    3
 212970000    2
 212980000    3
 212990000    2
 213000000    4
 213010000    3
 213020000    3
 213030000    3
 213040000    3
 213050000    5
 213060000    6
 213070000   13
 213080000    7
 213090000    4
 213100000    6
 213110000    2
 213120000    3
 213130000    4
 213140000    3
 213150000    4
 213160000    4
 213170000    2
 213180000    2
 213190000    2
 213200000    3
 213210000    4
 213220000    8
 213230000    3
 213240000    4
 213250000    6
 213260000    5
 213270000    4
 213280000    3
 213290000    2
 213300000    3
 213310000    2
 213320000    3
 213330000    3
 213340000    2
 213350000    3
 213360000    4
 213370000    3
 213380000    3
 213390000    3
 213400000    4
 213410000    4
 213420000    2
 213430000    2
 213440000    3
 213450000    7
 213460000    2
 213470000    3
 213480000    3
 213490000    3
 213500000    3
 213510000    3
 213520000    2
 213530000    3
 213540000    3
 213550000    3
 213560000    5
 213570000    2
 213580000    2
 213590000    9
 213600000    4
 213610000    6
 213620000    2
 213630000    3
 213640000    3
 213650000    3
 213660000    6
 213670000    3
 213680000    4
 213690000    4
 213700000    3
 213710000    4
 213720000    2
 213730000    3
 213740000    3
 213750000    3
 213760000    2
 213770000    3
 213780000    2
 213790000    2
 213800000    3
 213810000    6
 213820000    8
 213830000    6
 213840000    2
 213850000    3
 213860000    4
 213870000    9
 213880000    4
 213890000    5
 213900000    4
 213910000    3
 213920000    3
 213930000    3
 213940000    3
 213950000    3
 213960000    3
 213970000    3
 213980000    3
 213990000    3
 214000000    3
 214010000    2
 214020000    5
 214030000    5
 214040000    3
 214050000    6
 214060000    3
 214070000    4
 214080000    4
 214090000    3
 214100000    3
 214110000    3
 214120000    5
 214130000    3
 214140000    4
 214150000    3
 214160000    3
 214170000    2
 214180000    3
 214190000    5
 214200000    3
 214210000    3
 214220000    2
 214230000    3
 214240000    4
 214250000    3
 214260000    3
 214270000    3
 214280000    3
 214290000    3
 214300000    7
 214310000    4
 214320000    4
 214330000    2
 214340000    4
 214350000    5
 214360000    3
 214370000    4
 214380000    5
 214390000    5
 214400000    4
 214410000    4
 214420000    3
 214430000    3
 214440000    4
 214450000    4
 214460000    3
 214470000    2
 214480000    4
 214490000    5
 214500000    6
 214510000    3
 214520000    5
 214530000    4
 214540000    2
 214550000    3
 214560000    3
 214570000    4
 214580000    5
 214590000    5
 214600000    5
 214610000    4
 214620000    3
 214630000    6
 214640000    4
 214650000    6
 214660000    2
 214670000    3
 214680000    4
 214690000    3
 214700000    2
 214710000    4
 214720000    4
 214730000    3
 214740000    5
 214750000    3
 214760000    4
 214770000    5
 214780000    2
 214790000    4
 214800000    3
 214810000    4
 214820000    3
 214830000    6
 214840000   10
 214850000    8
 214860000    5
 214870000    4
 214880000    5
 214890000    4
 214900000    3
 214910000    3
 214920000    2
 214930000    4
 214940000    4
 214950000    5
 214960000    2
 214970000    4
 214980000    4
 214990000    3
 215000000    3
 215010000    4
 215020000    3
 215030000    3
 215040000    4
 215050000    3
 215060000    3
 215070000    3
 215080000    3
 215090000    5
 215100000    4
 215110000    3
 215000000    3
 215010000    4
 215020000    3
 215030000    3
 215040000    6
 215050000    3
 215060000    2
 215070000    3
 215080000    2
 215090000    3
 215100000    4
 215110000    6
 215120000    3
 215130000    4
 215140000    5
 215150000    3
 215160000    3
 215170000    5
 215180000    3
 215190000    7
 215200000    3
 215210000    4
 215220000    2
 215230000    7
 215240000    5
 215250000    2
 215260000    8
 215270000    3
 215280000    4
 215290000    4
 215300000    3
 215310000    3
 215320000    2
 215330000    4
 215340000    3
 215350000    3
 215360000    3
 215370000    3
 215380000    4
 215390000    3
 215400000    3
 215410000    3
 215420000    4
 215430000    3
 215440000    5
 215450000    3
 215460000    5
 215470000    3
 215480000    4
 215490000    3
 215500000    2
 215510000    4
 215520000    3
 215530000    2
 215540000    3
 215550000    2
 215560000    3
 215570000    4
 215580000    3
 215590000    4
 215600000    3
 215610000    4
 215620000    3
 215630000    3
 215640000    2
 215650000    3
 215660000    3
 215670000    3
 215680000    2
 215690000    3
 215700000    2
 215710000    2
 215720000    3
 215730000    4
 215740000    4
 215750000    3
 215760000    3
 215770000    3
 215780000    2
 215790000    2
 215800000    4
 215810000    3
 215820000    3
 215830000    4
 215840000    5
 215850000    3
 215860000    5
 215870000    5
 215880000    4
 215890000    2
 215900000    3
 215910000    4
 215920000    4
 215930000    4
 215940000    2
 215950000    6
 215960000    3
 215970000    4
 215980000    3
 215990000    3
 216000000    3
 216010000    5
 216020000    3
 216030000    5
 216040000    3
 216050000    3
 216060000    3
 216070000    5
 216080000    3
 216090000    5
 216100000    4
 216110000    3
 216120000    3
 216130000    3
 216140000    2
 216150000    5
 216160000    3
 216170000    3
 216180000    3
 216190000    5
 216200000    3
 216210000    4
 216220000    3
 216230000    6
 216240000    4
 216250000    3
 216260000    3
 216270000    3
 216280000    3
 216290000    3
 216300000    3
 216310000    5
 216320000    3
 216330000    4
 216340000    2
 216350000    7
 216360000    4
 216370000    4
 216380000    4
 216390000    3
 216400000    3
 216410000    4
 216420000    5
 216430000    7
 216440000    5
 216450000    3
 216460000    3
 216470000    3
 216480000    3
 216490000    4
 216500000    5
 216510000    2
 216520000    3
 216530000    4
 216540000    3
 216550000    3
 216560000    5
 216570000    3
 216580000    3
 216590000    3
 216600000    3
 216610000    4
 216620000    4
 216630000    3
 216640000    2
 216650000    4
 216660000    2
 216670000    8
 216680000    3
 216690000    2
 216700000    3
 216710000    3
 216720000    3
 216730000    3
 216740000    3
 216750000    2
 216760000    3
 216770000    3
 216780000    5
 216790000    7
 216800000    3
 216810000    3
 216820000    3
 216830000    3
 216840000    4
 216850000    3
 216860000    3
 216870000    2
 216880000    4
 216890000    3
 216900000    3
 216910000    3
 216920000    6
 216930000    2
 216940000    3
 216950000    4
 216960000    3
 216970000    5
 216980000    7
 216990000    3
 217000000    3
 217010000    3
 217020000    2
 217030000    3
 217040000    4
 217050000    3
 217060000    3
 217070000    3
 217080000    3
 217090000    3
 217100000    2
 217110000    4
 217120000    3
 217130000    2
 217140000    3
 217150000    4
 217160000    4
 217170000    4
 217180000    2
 217190000    2
 217200000    2
 217210000    6
 217220000    3
 217230000    2
 217240000    3
 217250000    4
 217260000    4
 217270000    3
 217280000    3
 217290000    3
 217300000    3
 217310000    3
 217320000    4
 217330000    3
 217340000    3
 217350000    3
 217360000    3
 217370000    4
 217380000    4
 217390000    4
 217400000    3
 217410000    3
 217420000    4
 217430000    3
 217440000    3
 217450000    4
 217460000    3
 217470000    4
 217480000    3
 217490000    3
 217500000    5
 217510000    4
 217520000    4
 217530000    3
 217540000    3
 217550000    3
 217560000    2
 217570000    4
 217580000    4
 217590000    3
 217600000    4
 217610000    3
 217620000    3
 217630000    4
 217640000    9
 217650000    5
 217660000    4
 217670000    3
 217680000    3
 217690000    4
 217700000    2
 217710000    3
 217720000    4
 217730000    4
 217740000    3
 217750000    2
 217760000    4
 217770000    2
 217780000    3
 217790000    2
 217800000    7
 217810000    4
 217820000    4
 217830000    3
 217840000    3
 217850000    4
 217860000    3
 217870000    4
 217880000    3
 217890000    3
 217900000    3
 217910000    3
 217920000    3
 217930000    3
 217940000    3
 217950000    3
 217960000    3
 217970000    4
 217980000    2
 217990000    4
 218000000    4
 218010000    2
 218020000    3
 218030000    3
 218040000    3
 218050000    3
 218060000    3
 218070000    3
 218080000    4
 218090000    5
 218100000    5
 218110000    3
 218120000    5
 218130000    3
 218140000    3
 218150000    3
 218160000    3
 218170000    3
 218180000    2
 218190000    3
 218200000    6
 218210000    2
 218220000    2
 218230000    2
 218240000    4
 218250000    4
 218260000    2
 218270000    2
 218280000    4
 218290000    6
 218300000    5
 218310000    3
 218320000    3
 218330000    2
 218340000    3
 218350000    4
 218360000    5
 218370000    5
 218380000    4
 218390000    4
 218400000    6
 218410000    2
 218420000    3
 218430000    5
 218440000    7
 218450000    4
 218460000    6
 218470000    4
 218480000    3
 218490000    4
 218500000    3
 218510000    3
 218520000    4
 218530000    5
 218540000    5
 218550000    3
 218560000    2
 218570000    3
 218580000    5
 218590000    4
 218600000    4
 218610000    3
 218620000    4
 218630000    3
 218640000    5
 218650000    6
 218660000    3
 218670000    3
 218680000    4
 218690000    2
 218700000    6
 218710000    3
 218720000    3
 218730000    3
 218740000    2
 218750000    2
 218760000    3
 218770000    3
 218780000    3
 218790000    3
 218800000    3
 218810000    4
 218820000    4
 218830000    3
 218840000    4
 218850000    4
 218860000    3
 218870000    3
 218880000    4
 218890000    7
 218900000    2
 218910000    3
 218920000    4
 218930000    3
 218940000    4
 218950000    4
 218960000    3
 218970000    4
 218980000    6
 218990000    4
 219000000    4
 219010000    6
 219020000    3
 219030000    3
 219040000    4
 219050000    3
 219060000    3
 219070000    3
 219080000    3
 219090000    2
 219100000    4
 219110000    3
 219120000    3
 219130000    3
 219140000    3
 219150000    3
 219160000    3
 219170000    3
 219180000    3
 219190000    6
 219200000    2
 219210000    3
 219220000    3
 219230000    3
 219240000    3
 219250000    3
 219260000    4
 219270000    3
 219280000    2
 219290000    4
 219300000    2
 219310000    3
 219320000    6
 219330000    3
 219340000    3
 219350000    5
 219360000    3
 219370000    3
 219380000    4
 219390000    3
 219400000    9
 219410000    4
 219420000    3
 219430000    3
 219440000    3
 219450000    4
 219460000    2
 219470000    4
 219480000    4
 219490000    5
 219500000    6
 219510000    4
 219520000    3
 219530000    5
 219540000    4
 219550000    3
 219560000    3
 219570000    4
 219580000    2
 219590000    3
 219600000    3
 219610000    3
 219620000    5
 219630000    3
 219640000   10
 219650000    3
 219660000    6
 219670000    7
 219680000    4
 219690000    4
 219700000    9
 219710000    9
 219720000    3
 219730000    3
 219740000    3
 219750000    3
 219760000    3
 219770000    3
 219780000    3
 219790000    3
 219800000    2
 219810000    2
 219820000    4
 219830000    3
 219840000    3
 219850000    3
 219860000    4
 219870000    3
 219880000    4
 219890000    3
 219900000    6
 219910000    3
 219920000    3
 219930000    2
 219940000    3
 219950000    4
 219960000    3
 219970000    4
 219980000    3
 219990000    2
 220000000    3
 220010000    2
 220020000    3
 220030000    3
 220040000    4
 220050000    3
 220060000    3
 220070000    3
 220080000    3
 220090000    2
 220100000    3
 220110000    4
 220120000    4
 220130000    3
 220140000    2
 220150000    3
 220160000    3
 220170000    4
 220180000    4
 220190000    3
 220200000    4
 220210000    3
 220220000    5
 220230000    3
 220240000    4
 220250000    3
 220260000    2
 220270000    3
 220280000    2
 220290000    3
 220300000    2
 220310000    3
 220320000    3
 220330000    4
 220340000    3
 220350000    4
 220360000    3
 220370000    3
 220380000    2
 220390000    4
 220400000    4
 220410000    3
 220420000    2
 220430000    3
 220440000    7
 220450000    3
 220460000    4
 220470000    3
 220480000    4
 220490000    3
 220500000    5
 220510000    3
 220520000    6
 220530000    5
 220540000    2
 220550000    2
 220560000    8
 220570000    3
 220580000    6
 220590000    3
 220600000    3
 220610000    4
 220620000    5
 220630000    7
 220640000    8
 220650000    2
 220660000    3
 220670000    2
 220680000    3
 220690000    2
 220700000    3
 220710000    4
 220720000    4
 220730000    6
 220740000    2
 220750000    4
 220760000    4
 220770000    4
 220780000    5
 220790000    3
 220800000    3
 220810000    3
 220820000    2
 220830000    3
 220840000    4
 220850000    3
 220860000    3
 220870000    3
 220880000    2
 220890000    5
 220900000    3
 220910000    2
 220920000    2
 220930000    3
 220940000    2
 220950000    6
 220960000    4
 220970000    8
 220980000    4
 220990000    3
 221000000    3
 221010000    5
 221020000    4
 221030000    3
 221040000    4
 221050000    3
 221060000    3
 221070000    4
 221080000    2
 221090000    3
 221100000    2
 221110000    4
 221120000    3
 221130000    5
 221140000    2
 221150000    3
 221160000    3
 221170000    4
 221180000    3
 221190000    2
 221200000    4
 221210000    4
 221220000    3
 221230000    3
 221240000    4
 221250000    3
 221260000    3
 221270000    3
 221280000    3
 221290000    2
 221300000    6
 221310000    3
 221320000    4
 221330000    4
 221340000    3
 221350000    3
 221360000    3
 221370000    3
 221380000    3
 221390000    6
 221400000    5
 221410000    3
 221420000    5
 221430000    3
 221440000    5
 221450000    6
 221460000    7
 221470000    4
 221480000    5
 221490000    4
 221500000    3
 221510000    3
 221520000    2
 221530000    4
 221540000    8
 221550000    3
 221560000    3
 221570000    2
 221580000    5
 221590000    4
 221600000    3
 221610000    3
 221620000    4
 221630000    4
 221640000    3
 221650000    5
 221660000    2
 221670000    3
 221680000    3
 221690000    3
 221700000    4
 221710000    3
 221720000    2
 221730000    3
 221740000    4
 221750000    6
 221760000    3
 221770000    3
 221780000    8
 221790000   12
 221800000   10
 221810000    8
 221820000    5
 221830000    2
 221840000    3
 221850000    4
 221860000    3
 221870000    3
 221880000    3
 221890000    3
 221900000    4
 221910000    3
 221920000    3
 221930000    4
 221940000    3
 221950000    3
 221960000    4
 221970000    2
 221980000    3
 221990000    3
 222000000    4
 222010000    3
 222020000    5
 222030000    3
 222040000    6
 222050000    4
 222060000    5
 222070000    3
 222080000    3
 222090000    5
 222100000    3
 222110000    2
 222120000    2
 222130000    2
 222140000    5
 222150000    3
 222160000    3
 222170000    2
 222180000    3
 222190000    2
 222200000    7
 222210000    3
 222220000    4
 222230000    3
 222240000    5
 222250000    2
 222260000    3
 222270000    2
 222280000    2
 222290000    3
 222300000    3
 222310000    3
 222320000    4
 222330000    5
 222340000    2
 222350000    3
 222360000    3
 222370000    4
 222380000    3
 222390000    6
 222400000    5
 222410000    3
 222420000   10
 222430000    6
 222440000    4
 222450000    6
 222460000    3
 222470000    4
 222480000    3
 222490000    4
 222500000    7
 222510000    3
 222520000    3
 222530000    3
 222540000    3
 222550000    2
 222560000    3
 222570000    2
 222580000    2
 222590000    3
 222600000    2
 222610000    2
 222620000    4
 222630000    4
 222640000    6
 222650000    3
 222660000    4
 222670000    2
 222680000    3
 222690000    2
 222700000    3
 222710000    3
 222720000    3
 222730000    2
 222740000    3
 222750000    2
 222760000    2
 222770000    3
 222780000    3
 222790000    4
 222800000    2
 222810000    6
 222820000    2
 222830000    3
 222840000    4
 222850000    4
 222860000    4
 222870000    4
 222880000    6
 222890000    3
 222900000    3
 222910000    3
 222920000    5
 222930000    3
 222940000    7
 222950000    5
 222960000    4
 222970000    3
 222980000    3
 222990000    4
 223000000    3
 223010000    4
 223020000    3
 223030000    3
 223040000    3
 223050000    3
 223060000    4
 223070000    3
 223080000    3
 223090000    4
 223100000    2
 223110000    2
 223120000    9
 223130000    3
 223140000    6
 223150000    5
 223160000    3
 223170000    3
 223180000    4
 223190000    3
 223200000    3
 223210000    8
 223220000    3
 223230000    5
 223240000    3
 223250000    3
 223260000    5
 223270000    3
 223280000    3
 223290000    3
 223300000    3
 223310000    4
 223320000    3
 223330000    3
 223340000    3
 223350000    2
 223360000    4
 223370000    3
 223380000    4
 223390000    4
 223400000    4
 223410000    4
 223420000    4
 223430000    3
 223440000    4
 223450000    3
 223460000    3
 223470000    2
 223480000    3
 223490000    4
 223500000    4
 223510000    3
 223520000    3
 223530000    3
 223540000    3
 223550000    2
 223560000    2
 223570000   10
 223580000    3
 223590000    3
 223600000    3
 223610000    2
 223620000    4
 223630000    6
 223640000    4
 223650000    4
 223660000    3
 223670000    3
 223680000    2
 223690000    3
 223700000    3
 223710000    3
 223720000    2
 223730000    6
 223740000    9
 223750000    6
 223760000    3
 223770000    3
 223780000    3
 223790000    4
 223800000    4
 223810000    5
 223820000    6
 223830000    3
 223840000    4
 223850000    4
 223860000    3
 223870000    3
 223880000    3
 223890000    3
 223900000    4
 223910000    4
 223920000    5
 223930000    2
 223940000    4
 223950000    3
 223960000    4
 223970000    3
 223980000    5
 223990000    4
 224000000    3
 224010000    3
 224020000    3
 224030000    3
 224040000    5
 224050000    3
 224060000    3
 224070000    3
 224080000    4
 224090000    4
 224100000    2
 224110000    4
 224120000    4
 224130000    3
 224140000    3
 224150000    4
 224160000    4
 224170000    4
 224180000    3
 224190000    3
 224200000    4
 224210000    4
 224220000    3
 224230000    2
 224240000    3
 224250000    3
 224260000    5
 224270000    3
 224280000    3
 224290000    2
 224300000    3
 224310000    3
 224320000    3
 224330000    3
 224340000    4
 224350000    3
 224360000    4
 224370000    3
 224380000    4
 224390000    5
 224400000    4
 224410000    4
 224420000    2
 224430000    4
 224440000    3
 224450000    3
 224460000    3
 224470000    4
 224480000    6
 224490000    5
 224500000    3
 224510000    5
 224520000    4
 224530000    3
 224540000    3
 224550000    3
 224560000    3
 224570000    4
 224580000    3
 224590000    4
 224600000    3
 224610000    8
 224620000    5
 224630000    8
 224640000    3
 224650000    4
 224660000    4
 224670000    4
 224680000    3
 224690000    5
 224700000    3
 224710000    4
 224720000    5
 224730000    4
 224740000    6
 224750000    7
 224760000    7
 224770000    5
 224780000    3
 224790000    2
 224800000    3
 224810000    3
 224820000    3
 224830000    3
 224840000    4
 224850000    4
 224860000    7
 224870000    3
 224880000    3
 224890000    2
 224900000    3
 224910000    4
 224920000    5
 224930000    6
 224940000    4
 224950000    3
 224960000    2
 224970000    3
 224980000    3
 224990000    2
 225000000    2
 225010000    3
 225020000    3
 225030000    3
 225040000    4
 225050000    3
 225060000    4
 225070000    3
 225080000    5
 225090000    4
 225100000    3
 225110000    3
 225120000    5
 225130000    7
 225140000    4
 225150000    6
 225160000    2
 225170000    4
 225180000    3
 225190000    4
 225200000    4
 225210000    4
 225220000    5
 225230000    4
 225240000    4
 225250000    4
 225260000    3
 225270000    3
 225280000    2
 225290000    3
 225300000    3
 225310000    3
 225320000    2
 225330000    3
 225340000    5
 225350000    3
 225360000    5
 225370000    2
 225380000    3
 225390000    3
 225400000    2
 225410000    3
 225420000    3
 225430000    3
 225440000    3
 225450000    3
 225460000    3
 225470000    3
 225480000    4
 225490000    4
 225500000    3
 225510000    3
 225520000    4
 225530000    3
 225540000    3
 225550000    4
 225560000    4
 225570000    4
 225580000    4
 225590000    2
 225600000    3
 225610000    2
 225620000    3
 225630000    3
 225640000    3
 225650000    5
 225660000    3
 225670000    4
 225680000    4
 225690000    4
 225700000   10
 225710000   15
 225720000    9
 225730000   11
 225740000    6
 225750000    5
 225760000    3
 225770000    4
 225780000   10
 225790000    9
 225800000    5
 225810000    4
 225820000    4
 225830000    3
 225840000    3
 225850000    3
 225860000    3
 225870000    2
 225880000    3
 225890000    3
 225900000    3
 225910000    5
 225920000    3
 225930000    3
 225940000    2
 225950000    3
 225960000    3
 225970000    3
 225980000    3
 225990000    3
 226000000    3
 226010000    4
 226020000    4
 226030000    3
 226040000    3
 226050000    4
 226060000    3
 226070000    3
 226080000    3
 226090000    3
 226100000    3
 226110000    3
 226120000    3
 226130000    4
 226140000    3
 226150000    4
 226160000    3
 226170000    4
 226180000    4
 226190000    4
 226200000    4
 226210000    4
 226220000    5
 226230000    3
 226240000    6
 226250000    3
 226260000    4
 226270000    2
 226280000    3
 226290000    3
 226300000    3
 226310000    3
 226320000    3
 226330000    3
 226340000    5
 226350000    3
 226360000    4
 226370000    2
 226380000    3
 226390000    3
 226400000    4
 226410000    4
 226420000    7
 226430000    3
 226440000    4
 226450000    4
 226460000    3
 226470000    3
 226480000    4
 226490000    3
 226500000    5
 226510000    3
 226520000    5
 226530000    3
 226540000    3
 226550000    7
 226560000    4
 226570000    6
 226580000    7
 226590000    8
 226600000    5
 226610000    8
 226620000    8
 226630000    5
 226640000    4
 226650000    4
 226660000    4
 226670000    2
 226680000    3
 226690000    5
 226700000    3
 226710000    3
 226720000    3
 226730000    3
 226740000    4
 226750000    3
 226760000    4
 226770000    3
 226780000    9
 226790000   10
 226800000    3
 226810000    3
 226820000    4
 226830000    3
 226840000    3
 226850000    3
 226860000    4
 226870000    4
 226880000    2
 226890000    4
 226900000    5
 226910000    3
 226920000    4
 226930000    2
 226940000    2
 226950000    2
 226960000    5
 226970000    4
 226980000    3
 226990000    4
 227000000    3
 227010000    4
 227020000    4
 227030000    2
 227040000    4
 227050000    5
 227060000    3
 227070000    3
 227080000    3
 227090000    4
 227100000    4
 227110000    4
 227120000    5
 227130000    4
 227140000    3
 227150000    3
 227160000    3
 227170000    4
 227180000    2
 227190000    3
 227200000    3
 227210000    5
 227220000    3
 227230000    3
 227240000    4
 227250000    3
 227260000    5
 227270000    4
 227280000    2
 227290000    4
 227300000    3
 227310000   10
 227320000    3
 227330000    5
 227340000    3
 227350000    3
 227360000    3
 227370000    3
 227380000    3
 227390000    4
 227400000    3
 227410000    5
 227420000    3
 227430000    4
 227440000    3
 227450000    3
 227460000    4
 227470000    3
 227480000    3
 227490000    3
 227500000    3
 227510000    3
 227520000    3
 227530000    4
 227540000    3
 227550000    5
 227560000    3
 227570000    3
 227580000    5
 227590000    4
 227600000    3
 227610000    4
 227620000    3
 227630000    3
 227640000    3
 227650000    4
 227660000    3
 227670000    3
 227680000    6
 227690000    5
 227700000    4
 227710000    3
 227720000    3
 227730000    5
 227740000    5
 227750000    5
 227760000    3
 227770000    2
 227780000    2
 227790000    7
 227800000   11
 227810000    2
 227820000    4
 227830000    3
 227840000    3
 227850000    3
 227860000    3
 227870000    2
 227880000    4
 227890000    3
 227900000    2
 227910000    3
 227920000    6
 227930000    6
 227940000    3
 227950000    3
 227960000    3
 227970000    2
 227980000    4
 227990000    4
 228000000    2
 228010000    4
 228020000    3
 228030000    3
 228040000    5
 228050000    5
 228060000    3
 228070000    3
 228080000    5
 228090000    3
 228100000    6
 228110000    3
 228120000    3
 228130000    3
 228140000    4
 228150000    4
 228160000    9
 228170000    5
 228180000    4
 228190000    7
 228200000    6
 228210000    3
 228220000    3
 228230000    3
 228240000    7
 228250000    2
 228260000    2
 228270000    3
 228280000    3
 228290000    3
 228300000    3
 228310000    4
 228320000    3
 228330000    4
 228340000    3
 228350000    3
 228360000    3
 228370000    3
 228380000    3
 228390000    2
 228400000    3
 228410000    4
 228420000    4
 228430000    3
 228440000    4
 228450000    3
 228460000    3
 228470000    3
 228480000    3
 228490000    3
 228500000    2
 228510000    4
 228520000    3
 228530000    2
 228540000    3
 228550000    3
 228560000    4
 228570000    3
 228580000    5
 228590000    3
 228600000    3
 228610000    3
 228620000    5
 228630000    2
 228640000    3
 228650000    3
 228660000    2
 228670000    3
 228680000    3
 228690000    3
 228700000    5
 228710000    2
 228720000    4
 228730000    3
 228740000    2
 228750000    3
 228760000    8
 228770000    4
 228780000    4
 228790000    3
 228800000    5
 228810000    3
 228820000    3
 228830000    5
 228840000    3
 228850000    4
 228860000    3
 228870000    3
 228880000    3
 228890000    3
 228900000    3
 228910000    4
 228920000    3
 228930000    4
 228940000    2
 228950000    3
 228960000    4
 228970000    3
 228980000    3
 228990000    5
 229000000    3
 229010000    3
 229020000    4
 229030000    3
 229040000    4
 229050000    3
 229060000    5
 229070000    3
 229080000    4
 229090000    3
 229100000    4
 229110000    3
 229120000    3
 229130000    3
 229140000    3
 229150000    3
 229160000    3
 229170000    3
 229180000    3
 229190000    3
 229200000    3
 229210000    3
 229220000    2
 229230000    3
 229240000    2
 229250000    3
 229260000    3
 229270000    2
 229280000    3
 229290000    4
 229300000    5
 229310000    5
 229320000    5
 229330000    7
 229340000    5
 229350000    3
 229360000    3
 229370000    6
 229380000    3
 229390000    2
 229400000    4
 229410000    2
 229420000    5
 229430000    3
 229440000    4
 229450000    3
 229460000    2
 229470000    4
 229480000    3
 229490000    2
 229500000    6
 229510000    2
 229520000    4
 229530000    3
 229540000    3
 229550000    4
 229560000    5
 229570000    2
 229580000    4
 229590000    3
 229600000    3
 229610000    4
 229620000    3
 229630000    2
 229640000    4
 229650000    4
 229660000    5
 229670000    8
 229680000    3
 229690000    3
 229700000    2
 229710000    3
 229720000    2
 229730000    3
 229740000    3
 229750000    3
 229760000    2
 229770000    3
 229780000    3
 229790000    2
 229800000    2
 229810000    3
 229820000    2
 229830000    3
 229840000    3
 229850000    3
 229860000    3
 229870000    4
 229880000    3
 229890000    3
 229900000    3
 229910000    3
 229920000    6
 229930000    4
 229940000    3
 229950000    3
 229960000    3
 229970000    3
 229980000    3
 229990000    3
 230000000    4
 230010000    3
 230020000    3
 230030000    3
 230040000    2
 230050000    3
 230060000    6
 230070000    5
 230080000    3
 230090000    3
 230100000    3
 230110000    3
 230120000    5
 230130000    3
 230140000    8
 230150000    4
 230160000    6
 230170000    6
 230180000    2
 230190000    4
 230200000    4
 230210000    2
 230220000    3
 230230000    2
 230240000    6
 230250000    3
 230260000    3
 230270000    3
 230280000    3
 230290000    3
 230300000    3
 230310000    5
 230320000    5
 230330000    4
 230340000    4
 230350000    3
 230360000    3
 230370000    5
 230380000    2
 230390000    3
 230400000    3
 230410000    3
 230420000    4
 230430000    4
 230440000    3
 230450000    4
 230460000    3
 230470000    3
 230480000    3
 230490000    3
 230500000    2
 230510000    3
 230520000    4
 230530000    3
 230540000    3
 230550000    4
 230560000    3
 230570000    2
 230580000    3
 230590000    2
 230600000    2
 230610000    7
 230620000    3
 230630000    5
 230640000    3
 230650000    3
 230660000    3
 230670000    3
 230680000    2
 230690000    3
 230700000    2
 230710000    3
 230720000    3
 230730000    2
 230740000    4
 230750000    2
 230760000    2
 230770000    3
 230780000    2
 230790000    2
 230800000    3
 230810000    5
 230820000    3
 230830000    3
 230840000    2
 230850000    3
 230860000    3
 230870000    2
 230880000    2
 230890000    3
 230900000    3
 230910000    7
 230920000    3
 230930000    5
 230940000    4
 230950000    5
 230960000    6
 230970000    3
 230980000    3
 230990000    2
 231000000    4
 231010000    3
 231020000    4
 231030000    4
 231040000    4
 231050000    7
 231060000    3
 231070000    5
 231080000    4
 231090000    3
 231100000    3
 231110000    3
 231120000    5
 231130000    4
 231140000    6
 231150000    4
 231160000    4
 231170000    3
 231180000    5
 231190000    4
 231200000    3
 231210000    3
 231220000    3
 231230000    3
 231240000    3
 231250000    3
 231260000    4
 231270000    6
 231280000    3
 231290000   10
 231300000    3
 231310000    5
 231320000    6
 231330000    3
 231340000    2
 231350000    3
 231360000    5
 231370000    3
 231380000    4
 231390000    4
 231400000    3
 231410000    3
 231420000    3
 231430000    5
 231440000    3
 231450000    3
 231460000    3
 231470000    2
 231480000    3
 231490000    5
 231500000    3
 231510000    3
 231520000    3
 231530000    4
 231540000    3
 231550000    3
 231560000    3
 231570000    5
 231580000    8
 231590000    3
 231600000    3
 231610000    3
 231620000    8
 231630000    6
 231640000    4
 231650000    3
 231660000    3
 231670000    3
 231680000    4
 231690000    4
 231700000    4
 231710000    6
 231720000    5
 231730000    9
 231740000    6
 231750000    5
 231760000    4
 231770000    4
 231780000    6
 231790000    2
 231800000    4
 231810000    3
 231820000    3
 231830000    3
 231840000    7
 231850000    2
 231860000    4
 231870000    7
 231880000    3
 231890000    3
 231900000    4
 231910000    5
 231920000    3
 231930000    4
 231940000    4
 231950000    6
 231960000    3
 231970000    3
 231980000    3
 231990000    3
 232000000    5
 232010000    4
 232020000    5
 232030000    5
 232040000    5
 232050000    4
 232060000    3
 232070000    4
 232080000    3
 232090000    2
 232100000    2
 232110000    3
 232120000    3
 232130000    2
 232140000    4
 232150000    3
 232160000    3
 232170000    5
 232180000    3
 232190000    3
 232200000    4
 232210000    2
 232220000    3
 232230000    4
 232240000    3
 232250000    7
 232260000    5
 232270000    4
 232280000    4
 232290000    5
 232300000    6
 232310000    3
 232320000    5
 232330000    3
 232340000    2
 232350000    6
 232360000    6
 232370000    3
 232380000    6
 232390000   10
 232400000    3
 232410000    8
 232420000    6
 232430000    3
 232440000    4
 232450000    3
 232460000    9
 232470000    2
 232480000    2
 232490000    3
 232500000    3
 232510000    4
 232520000    4
 232530000    5
 232540000    8
 232550000    5
 232560000    3
 232570000    8
 232580000    6
 232590000    3
 232600000    3
 232610000    2
 232620000    3
 232630000    4
 232640000    7
 232650000    6
 232660000    4
 232670000    4
 232680000    5
 232690000    5
 232700000    6
 232710000    3
 232720000    4
 232730000    6
 232740000    4
 232750000    3
 232760000    3
 232770000    3
 232780000    3
 232790000    6
 232800000    4
 232810000    5
 232820000    2
 232830000    5
 232840000    3
 232850000    3
 232860000    4
 232870000    3
 232880000    3
 232890000    5
 232900000    5
 232910000    3
 232920000    4
 232930000    3
 232940000    5
 232950000    3
 232960000    2
 232970000    3
 232980000    3
 232990000    4
 233000000    3
 233010000    4
 233020000    4
 233030000    2
 233040000    2
 233050000    2
 233060000    4
 233070000    3
 233080000    3
 233090000    3
 233100000    3
 233110000    3
 233120000    3
 233130000    3
 233140000    3
 233150000    2
 233160000    3
 233170000    3
 233180000    5
 233190000    5
 233200000    3
 233210000    6
 233220000    6
 233230000    3
 233240000    3
 233250000    3
 233260000    4
 233270000    3
 233280000    4
 233290000    4
 233300000    4
 233310000    3
 233320000    4
 233330000    3
 233340000    2
 233350000    3
 233360000    3
 233370000    4
 233380000    5
 233390000    3
 233400000    3
 233410000    4
 233420000    3
 233430000    2
 233440000    8
 233450000    7
 233460000    2
 233470000    3
 233480000    4
 233490000    4
 233500000    2
 233510000    4
 233520000    3
 233530000    4
 233540000    7
 233550000    9
 233560000    5
 233570000    8
 233580000    4
 233590000    3
 233600000    2
 233610000    2
 233620000    3
 233630000    3
 233640000    3
 233650000    4
 233660000    3
 233670000    3
 233680000    3
 233690000    2
 233700000    3
 233710000    3
 233720000    3
 233730000    3
 233740000    3
 233750000    3
 233760000    3
 233770000    3
 233780000    3
 233790000    2
 233800000    3
 233810000    3
 233820000    2
 233830000    6
 233840000    3
 233850000    3
 233860000    2
 233870000    3
 233880000    9
 233890000    3
 233900000    2
 233910000    4
 233920000    2
 233930000    3
 233940000    3
 233950000    7
 233960000    9
 233970000    5
 233980000    2
 233990000    4
 234000000    3
 234010000    3
 234020000    6
 234030000    4
 234040000    4
 234050000    2
 234060000    3
 234070000    3
 234080000    3
 234090000    4
 234100000    3
 234110000    3
 234120000    6
 234130000    3
 234140000    7
 234150000    2
 234160000    5
 234170000    5
 234180000    4
 234190000    5
 234200000    3
 234210000    3
 234220000    2
 234230000    3
 234240000    3
 234250000    3
 234260000    3
 234270000    4
 234280000    3
 234290000    2
 234300000    2
 234310000    5
 234320000    4
 234330000    3
 234340000    3
 234350000    3
 234360000    2
 234370000    3
 234380000    3
 234390000    2
 234400000    4
 234410000    3
 234420000    5
 234430000    3
 234440000    7
 234450000    4
 234460000    3
 234470000    4
 234480000    2
 234490000    2
 234500000    2
 234510000    5
 234520000    3
 234530000    4
 234540000    3
 234550000    3
 234560000    3
 234570000    3
 234580000    4
 234590000    3
 234600000    3
 234610000    4
 234620000    5
 234630000    4
 234640000    3
 234650000    3
 234660000    3
 234670000    2
 234680000    2
 234690000    2
 234700000    3
 234710000    3
 234720000    5
 234730000    3
 234740000    5
 234750000    3
 234760000    2
 234770000    3
 234780000    3
 234790000    2
 234800000    3
 234810000    3
 234820000    5
 234830000    4
 234840000    6
 234850000    3
 234860000    5
 234870000    6
 234880000    8
 234890000    5
 234900000    4
 234910000    5
 234920000    4
 234930000    5
 234940000    3
 234950000    4
 234960000    2
 234970000    4
 234980000    3
 234990000    5
 235000000    4
 235010000    3
 235020000    2
 235030000    3
 235040000    5
 235050000    4
 235060000    3
 235070000    5
 235080000    4
 235090000    2
 235100000    2
 235110000    4
 235120000    4
 235130000    3
 235140000    3
 235150000    2
 235160000    4
 235170000    4
 235180000    3
 235190000    4
 235200000    2
 235210000    5
 235220000    6
 235230000    4
 235240000    3
 235250000    3
 235260000    6
 235270000    3
 235280000    3
 235290000    3
 235300000    3
 235310000    3
 235320000    5
 235330000    4
 235340000    3
 235350000    5
 235360000    3
 235370000    3
 235380000    2
 235390000    6
 235400000    3
 235410000    2
 235420000    2
 235430000    3
 235440000    5
 235450000    3
 235460000    3
 235470000    3
 235480000    3
 235490000    4
 235500000    3
 235510000    2
 235520000    2
 235530000    3
 235540000    3
 235550000    2
 235560000    3
 235570000    3
 235580000    5
 235590000    2
 235600000    3
 235610000    3
 235620000    4
 235630000    4
 235640000    5
 235650000    4
 235660000    3
 235670000    2
 235680000    2
 235690000    3
 235700000    4
 235710000    3
 235720000    3
 235730000    2
 235740000    2
 235750000    3
 235760000    4
 235770000    3
 235780000    3
 235790000    6
 235800000    4
 235810000    3
 235820000    3
 235830000    4
 235840000    3
 235850000    3
 235860000    3
 235870000    2
 235880000    4
 235890000    3
 235900000    5
 235910000    7
 235920000    2
 235930000    3
 235940000    2
 235950000    8
 235960000    3
 235970000   12
 235980000    6
 235990000    3
 236000000    5
 236010000    3
 236020000    2
 236030000    3
 236040000    5
 236050000    3
 236060000    2
 236070000    4
 236080000    2
 236090000    3
 236100000    3
 236110000    4
 236120000    3
 236130000    2
 236140000    3
 236150000    3
 236160000    3
 236170000    2
 236180000    2
 236190000    3
 236200000    3
 236210000    3
 236220000    3
 236230000    3
 236240000    4
 236250000    3
 236260000    3
 236270000    4
 236280000    3
 236290000    3
 236300000    3
 236310000    4
 236320000    3
 236330000    3
 236340000    3
 236350000    3
 236360000    3
 236370000    7
 236380000    3
 236390000    2
 236400000    3
 236410000    3
 236420000    3
 236430000    3
 236440000    6
 236450000    5
 236460000    5
 236470000    8
 236480000    5
 236490000    3
 236500000    3
 236510000    4
 236520000    3
 236530000    5
 236540000    4
 236550000    8
 236560000    3
 236570000    7
 236580000    8
 236590000    4
 236600000    4
 236610000    3
 236620000    3
 236630000    3
 236640000    3
 236650000    4
 236660000    2
 236670000    3
 236680000    2
 236690000    5
 236700000    2
 236710000    5
 236720000    4
 236730000    2
 236740000    4
 236750000    3
 236760000    5
 236770000    3
 236780000    4
 236790000    8
 236800000    4
 236810000    3
 236820000    3
 236830000    3
 236840000    3
 236850000    3
 236860000    3
 236870000    3
 236880000    3
 236890000    2
 236900000    4
 236910000    6
 236920000    3
 236930000    2
 236940000    4
 236950000    3
 236960000    3
 236970000    3
 236980000    2
 236990000    3
 237000000    5
 237010000    3
 237020000    2
 237030000    3
 237040000    2
 237050000    2
 237060000    4
 237070000    3
 237080000    4
 237090000    3
 237100000    5
 237110000    3
 237120000    3
 237130000    3
 237140000    3
 237150000    2
 237160000    4
 237170000    3
 237180000    6
 237190000    3
 237200000    3
 237210000    4
 237220000    4
 237230000    4
 237240000    4
 237250000    4
 237260000    4
 237270000    4
 237280000    3
 237290000    3
 237300000    3
 237310000    4
 237320000    2
 237330000    3
 237340000    4
 237350000    4
 237360000    3
 237370000    5
 237380000    3
 237390000    3
 237400000    4
 237410000    2
 237420000    3
 237430000    2
 237440000    3
 237450000    4
 237460000    2
 237470000    3
 237480000    4
 237490000    3
 237500000    3
 237510000    7
 237520000    4
 237530000    3
 237540000    3
 237550000    3
 237560000    3
 237570000    2
 237580000    3
 237590000    4
 237600000    9
 237610000    3
 237620000    3
 237630000    3
 237640000    3
 237650000    3
 237660000    4
 237670000    3
 237680000    4
 237690000    2
 237700000    4
 237710000    2
 237720000    6
 237730000    3
 237740000    3
 237750000    6
 237760000    3
 237770000    5
 237780000    2
 237790000    4
 237800000    4
 237810000    4
 237820000    4
 237830000    2
 237840000    3
 237850000    2
 237860000    3
 237870000    4
 237880000    2
 237890000    4
 237900000    3
 237910000    4
 237920000    3
 237930000    3
 237940000    3
 237950000    3
 237960000    3
 237970000    2
 237980000    3
 237990000    5
 238000000    3
 238010000    5
 238020000    7
 238030000    3
 238040000    3
 238050000    3
 238060000    3
 238070000    2
 238080000    7
 238090000    3
 238100000    4
 238110000    2
 238120000    3
 238130000    5
 238140000    3
 238150000    4
 238160000    3
 238170000    5
 238180000    2
 238190000    3
 238200000    2
 238210000    5
 238220000    3
 238230000    3
 238240000    4
 238250000    3
 238260000    7
 238270000    7
 238280000    5
 238290000    6
 238300000    2
 238310000    4
 238320000    2
 238330000    3
 238340000    4
 238350000    4
 238360000    8
 238370000    5
 238380000    8
 238390000    9
 238400000    4
 238410000    3
 238420000    3
 238430000    3
 238440000    3
 238450000    3
 238460000    2
 238470000    5
 238480000    4
 238490000    4
 238500000    5
 238510000    9
 238520000    5
 238530000    7
 238540000    2
 238550000    3
 238560000    2
 238570000    3
 238580000    4
 238590000    4
 238600000    3
 238610000    3
 238620000    6
 238630000    5
 238640000    4
 238650000    3
 238660000    3
 238670000    3
 238680000    4
 238690000    2
 238700000    4
 238710000    2
 238720000    3
 238730000    4
 238740000    3
 238750000    3
 238760000    5
 238770000    3
 238780000    2
 238790000    5
 238800000    3
 238810000    6
 238820000    2
 238830000    2
 238840000    2
 238850000    5
 238860000    3
 238870000    3
 238880000    4
 238890000    3
 238900000    2
 238910000    3
 238920000    2
 238930000    3
 238940000    3
 238950000    4
 238960000    2
 238970000    2
 238980000    2
 238990000    7
 239000000    4
 239010000    3
 239020000    4
 239030000    3
 239040000    4
 239050000    3
 239060000    4
 239070000    7
 239080000    6
 239090000    5
 239100000    3
 239110000    2
 239120000    3
 239130000    3
 239140000    3
 239150000    3
 239160000    4
 239170000    4
 239180000    3
 239190000    4
 239200000    7
 239210000    5
 239220000    4
 239230000    7
 239240000    2
 239250000    5
 239260000    3
 239270000    2
 239280000    3
 239290000    5
 239300000    2
 239310000    3
 239320000    2
 239330000    3
 239340000    3
 239350000    3
 239360000    5
 239370000    3
 239380000    3
 239390000    2
 239400000    4
 239410000    2
 239420000    3
 239430000    2
 239440000    6
 239450000    3
 239460000    2
 239470000    3
 239480000    3
 239490000    7
 239500000    3
 239510000    4
 239520000   10
 239530000    5
 239540000    2
 239550000    4
 239560000    6
 239570000    3
 239580000    2
 239590000    4
 239600000    5
 239610000    4
 239620000    4
 239630000    5
 239640000    3
 239650000    3
 239660000    4
 239670000    4
 239680000    4
 239690000    3
 239700000    4
 239710000    3
 239720000    4
 239730000    4
 239740000    3
 239750000    6
 239760000    4
 239770000    3
 239780000    3
 239790000    4
 239800000    5
 239810000    4
 239820000    3
 239830000    4
 239840000    3
 239850000    4
 239860000    4
 239870000    4
 239880000    5
 239890000    4
 239900000    6
 239910000    3
 239920000    2
 239930000    3
 239940000    6
 239950000    5
 239960000    4
 239970000   10
 239980000    3
 239990000    3
 240000000    6
 240010000    4
 240020000    6
 240030000    4
 240040000    4
 240050000    3
 240060000    7
 240070000    3
 240080000    2
 240090000    3
 240100000    4
 240110000    3
 240120000    5
 240130000    5
 240140000    4
 240150000    4
 240160000    3
 240170000    3
 240180000    3
 240190000    3
 240200000    3
 240210000    3
 240220000    3
 240230000    4
 240240000    3
 240250000    3
 240260000    4
 240270000    3
 240280000    2
 240290000    3
 240300000    3
 240310000    3
 240320000    3
 240330000    4
 240340000    2
 240350000    4
 240360000    2
 240370000    4
 240380000    5
 240390000    2
 240400000    4
 240410000    6
 240420000    8
 240430000    5
 240440000    4
 240450000    5
 240460000    2
 240470000    5
 240480000    4
 240490000    3
 240500000    7
 240510000    3
 240520000    3
 240530000    4
 240540000    4
 240550000    4
 240560000    3
 240570000    3
 240580000    6
 240590000    6
 240600000    3
 240610000    2
 240620000    2
 240630000    5
 240640000    3
 240650000    3
 240660000    4
 240670000    6
 240680000    9
 240690000    3
 240700000    3
 240710000    6
 240720000    4
 240730000    3
 240740000    5
 240750000    5
 240760000    4
 240770000    3
 240780000    5
 240790000    3
 240800000    3
 240810000    7
 240820000    2
 240830000    3
 240840000    4
 240850000    2
 240860000   10
 240870000    8
 240880000    4
 240890000    4
 240900000    3
 240910000    3
 240920000    3
 240930000    3
 240940000    2
 240950000    3
 240960000    2
 240970000    3
 240980000    3
 240990000    2
 241000000    2
 241010000    2
 241020000    2
 241030000    9
 241040000    4
 241050000    4
 241060000    3
 241070000    3
 241080000    4
 241090000    5
 241100000    3
 241110000    3
 241120000    4
 241130000    3
 241140000    5
 241150000    3
 241160000    4
 241170000    3
 241180000    5
 241190000    6
 241200000    3
 241210000    5
 241220000    5
 241230000    4
 241240000    3
 241250000    3
 241260000    6
 241270000    4
 241280000    3
 241290000    2
 241300000    6
 241310000    8
 241320000    3
 241330000    4
 241340000    5
 241350000    2
 241360000    2
 241370000    2
 241380000    3
 241390000    3
 241400000    3
 241410000    3
 241420000    2
 241430000    3
 241440000    3
 241450000    3
 241460000    3
 241470000    3
 241480000    3
 241490000    3
 241500000    4
 241510000    3
 241520000    4
 241530000    2
 241540000    5
 241550000    3
 241560000    5
 241570000    4
 241580000    3
 241590000    4
 241600000    5
 241610000    3
 241620000    3
 241630000    5
 241640000    3
 241650000    3
 241660000    3
 241670000    3
 241680000    6
 241690000   10
 241700000    5
 241710000    4
 241720000    4
 241730000    3
 241740000    3
 241750000    3
 241760000    4
 241770000    3
 241780000    3
 241790000    3
 241800000    3
 241810000    4
 241820000    3
 241830000    3
 241840000    3
 241850000    3
 241860000    2
 241870000    2
 241880000    3
 241890000    3
 241900000    3
 241910000    2
 241920000    3
 241930000    3
 241940000    3
 241950000    3
 241960000    4
 241970000    3
 241980000    3
 241990000    3
 242000000    3
 242010000    3
 242020000    4
 242030000    3
 242040000    4
 242050000    3
 242060000    3
 242070000    3
 242080000    3
 242090000    3
 242100000    4
 242110000    5
 242120000    4
 242130000    3
 242140000    3
 242150000    4
 242160000    4
 242170000    4
 242180000    3
 242190000    4
 242200000    3
 242210000    2
 242220000    3
 242230000    3
 242240000    2
 242250000    3
 242260000    5
 242270000    3
 242280000    4
 242290000    3
 242300000    3
 242310000    3
 242320000    3
 242330000    4
 242340000    2
 242350000    5
 242360000    4
 242370000    4
 242380000    3
 242390000    3
 242400000    2
 242410000    3
 242420000    2
 242430000    3
 242440000    3
 242450000    3
 242460000    3
 242470000    3
 242480000    3
 242490000    4
 242500000    7
 242510000    2
 242520000    3
 242530000    3
 242540000    4
 242550000    2
 242560000    3
 242570000    3
 242580000    3
 242590000    3
 242600000    3
 242610000    3
 242620000    5
 242630000    3
 242640000    4
 242650000    4
 242660000    3
 242670000    2
 242680000    4
 242690000    3
 242700000    2
 242710000    4
 242720000    3
 242730000    3
 242740000    2
 242750000    5
 242760000    2
 242770000    3
 242780000    3
 242790000    3
 242800000    3
 242810000    3
 242820000    4
 242830000    2
 242840000    4
 242850000    2
 242860000    2
 242870000    3
 242880000    6
 242890000    3
 242900000    5
 242910000    6
 242920000    3
 242930000    3
 242940000    3
 242950000    3
 242960000    3
 242970000    2
 242980000    2
 242990000    3
 243000000    4
 243010000    7
 243020000    2
 243030000    3
 243040000    3
 243050000    3
 243060000    3
 243070000    5
 243080000    3
 243090000    3
 243100000    2
 243110000    2
 243120000    4
 243130000    3
 243140000    9
 243150000    2
 243160000    5
 243170000    5
 243180000    2
 243190000    5
 243200000    3
 243210000    3
 243220000    4
 243230000    3
 243240000    4
 243250000    3
 243260000    4
 243270000    2
 243280000    4
 243290000    3
 243300000    3
 243310000    3
 243320000    4
 243330000    2
 243340000    2
 243350000    2
 243360000    4
 243370000    5
 243380000    2
 243390000    3
 243400000    4
 243410000    2
 243420000    3
 243430000    5
 243440000    2
 243450000    3
 243460000    5
 243470000    3
 243480000    5
 243490000    5
 243500000    3
 243510000    4
 243520000    3
 243530000    3
 243540000    3
 243550000    4
 243560000    4
 243570000    3
 243580000    5
 243590000    4
 243600000    7
 243610000    3
 243620000    3
 243630000    4
 243640000    3
 243650000    5
 243660000    5
 243670000    5
 243680000    3
 243690000    4
 243700000    4
 243710000    3
 243720000    7
 243730000    6
 243740000   12
 243750000    3
 243760000    4
 243770000    5
 243780000    4
 243790000    9
 243800000    8
 243810000    8
 243820000    3
 243830000    5
 243840000    3
 243850000    2
 243860000    4
 243870000    5
 243880000    4
 243890000    2
 243900000    2
 243910000    3
 243920000    3
 243930000    5
 243940000    6
 243950000    3
 243960000    3
 243970000    5
 243980000    3
 243990000    3
 244000000    3
 244010000    2
 244020000    3
 244030000    3
 244040000    4
 244050000    3
 244060000    3
 244070000    3
 244080000    4
 244090000    3
 244100000    3
 244110000    3
 244120000    6
 244130000    3
 244140000    4
 244150000    4
 244160000    3
 244170000    8
 244180000    4
 244190000    3
 244200000    3
 244210000    2
 244220000    3
 244230000    4
 244240000    2
 244250000    3
 244260000    3
 244270000    3
 244280000    4
 244290000    5
 244300000    8
 244310000    3
 244320000    3
 244330000    6
 244340000    5
 244350000    3
 244360000    4
 244370000    2
 244380000    6
 244390000    3
 244400000    7
 244410000    6
 244420000    7
 244430000    6
 244440000    3
 244450000    6
 244460000    3
 244470000    3
 244480000    4
 244490000    3
 244500000    3
 244510000    4
 244520000    4
 244530000    5
 244540000    5
 244550000    2
 244560000    5
 244570000    5
 244580000    3
 244590000    2
 244600000    3
 244610000    4
 244620000    2
 244630000    3
 244640000    3
 244650000    3
 244660000    4
 244670000    5
 244680000    3
 244690000    3
 244700000    5
 244710000    3
 244720000    3
 244730000    3
 244740000    4
 244750000    3
 244760000    3
 244770000    4
 244780000    3
 244790000    4
 244800000    4
 244810000    3
 244820000    3
 244830000    3
 244840000    2
 244850000    3
 244860000    2
 244870000    3
 244880000    3
 244890000    2
 244900000    6
 244910000    3
 244920000    4
 244930000    2
 244940000    6
 244950000    3
 244960000    3
 244970000    3
 244980000    3
 244990000    4
 245000000    5
 245010000    3
 245020000    5
 245030000    3
 245040000    4
 245050000    3
 245060000    4
 245070000    3
 245080000    3
 245090000    8
 245100000    3
 245110000    4
 245120000    3
 245130000    2
 245140000    3
 245150000    3
 245160000    3
 245170000    3
 245180000    3
 245190000    4
 245200000    2
 245210000    3
 245220000    3
 245230000    3
 245240000    3
 245250000    3
 245260000    3
 245270000    5
 245280000    3
 245290000    3
 245300000    3
 245310000    3
 245320000    3
 245330000    3
 245340000    3
 245350000    3
 245360000    3
 245370000    7
 245380000    2
 245390000    3
 245400000    3
 245410000    3
 245420000    4
 245430000    4
 245440000    7
 245450000    3
 245460000    3
 245470000    3
 245480000    3
 245490000    3
 245500000    3
 245510000    5
 245520000    3
 245530000    3
 245540000    3
 245550000    3
 245560000    2
 245570000    3
 245580000    4
 245590000    3
 245600000    3
 245610000    2
 245620000    4
 245630000    4
 245640000    4
 245650000    3
 245660000    4
 245670000    4
 245680000    4
 245690000    5
 245700000    4
 245710000    3
 245720000    5
 245730000    5
 245740000    3
 245750000    3
 245760000    3
 245770000    5
 245780000    2
 245790000    5
 245800000    4
 245810000    6
 245820000    3
 245830000    3
 245840000    4
 245850000    4
 245860000    3
 245870000   12
 245880000    6
 245890000    4
 245900000    3
 245910000    3
 245920000    2
 245930000    3
 245940000    2
 245950000    3
 245960000   14
 245970000    4
 245980000    2
 245990000    5
 246000000    4
 246010000    2
 246020000    3
 246030000    3
 246040000    3
 246050000    4
 246060000    2
 246070000    3
 246080000    3
 246090000    3
 246100000    2
 246110000    2
 246120000    3
 246130000    6
 246140000    5
 246150000    6
 246160000    3
 246170000    2
 246180000    2
 246190000    3
 246200000    2
 246210000    6
 246220000    5
 246230000    4
 246240000    4
 246250000    3
 246260000    4
 246270000    4
 246280000    4
 246290000    5
 246300000    7
 246310000    5
 246320000    4
 246330000    4
 246340000    6
 246350000    3
 246360000    3
 246370000    5
 246380000    2
 246390000    3
 246400000    5
 246410000    6
 246420000    2
 246430000    4
 246440000    5
 246450000    4
 246460000    3
 246470000    5
 246480000    6
 246490000    3
 246500000    5
 246510000    2
 246520000    4
 246530000    4
 246540000    3
 246550000    3
 246560000    3
 246570000    4
 246580000    7
 246590000    4
 246600000    5
 246610000    4
 246620000    4
 246630000    5
 246640000    4
 246650000    3
 246660000    4
 246670000    6
 246680000    3
 246690000    5
 246700000    5
 246710000    4
 246720000    4
 246730000    4
 246740000    3
 246750000    3
 246760000    3
 246770000    4
 246780000    4
 246790000    4
 246800000    5
 246810000    4
 246820000    3
 246830000    5
 246840000    3
 246850000    3
 246860000    5
 246870000    3
 246880000    2
 246890000    6
 246900000    3
 246910000    6
 246920000    6
 246930000    9
 246940000    4
 246950000    9
 246960000    7
 246970000    3
 246980000    9
 246990000    3
 247000000    6
 247010000   10
 247020000    5
 247030000    3
 247040000    7
 247050000    3
 247060000    5
 247070000    4
 247080000    4
 247090000    7
 247100000    6
 247110000    4
 247120000   12
 247130000    7
 247140000    9
 247150000   10
 247160000    3
 247170000    3
 247180000    3
 247190000    3
 247200000    3
 247210000    3
 247220000    3
 247230000    8
 247240000   11
 247250000    3
 247260000    4
 247270000    5
 247280000    7
 247290000    7
 247300000    6
 247310000    5
 247320000    3
 247330000    3
 247340000    3
 247350000    2
 247360000    6
 247370000    3
 247380000    3
 247390000    4
 247400000    3
 247410000    3
 247420000    4
 247430000    5
 247440000    3
 247450000    3
 247460000    4
 247470000    5
 247480000    7
 247490000    5
 247500000    4
 247510000    5
 247520000   11
 247530000    3
 247540000    3
 247550000    3
 247560000    2
 247570000    6
 247580000    4
 247590000    3
 247600000    3
 247610000    2
 247620000    5
 247630000    5
 247640000    2
 247650000    3
 247660000    5
 247670000    2
 247680000    3
 247690000    3
 247700000    3
 247710000    2
 247720000    6
 247730000   12
 247740000   18
 247750000   13
 247760000    4
 247770000    9
 247780000   13
 247790000   11
 247800000   14
 247810000    6
 247820000    3
 247830000    4
 247840000    4
 247850000    5
 247860000    5
 247870000    4
 247880000    3
 247890000    8
 247900000    4
 247910000    3
 247920000    3
 247930000    3
 247940000    4
 247950000    3
 247960000   12
 247970000   10
 247980000    3
 247990000    9
 248000000    3
 248010000    6
 248020000    3
 248030000    3
 248040000    7
 248050000    6
 248060000    4
 248070000    2
 248080000    4
 248090000    3
 248100000    3
 248110000    9
 248120000    4
 248130000   10
 248140000    8
 248150000    4
 248160000    5
 248170000    3
 248180000    3
 248190000    4
 248200000    4
 248210000    7
 248220000    6
 248230000    3
 248240000    5
 248250000    4
 248260000    2
 248270000    6
 248280000    3
 248290000    3
 248300000    5
 248310000    4
 248320000    4
 248330000    3
 248340000    7
 248350000    4
 248360000    3
 248370000    2
 248380000    3
 248390000    3
 248400000    3
 248410000    4
 248420000    4
 248430000    3
 248440000    3
 248450000    3
 248460000    4
 248470000    3
 248480000    4
 248490000    3
 248500000    4
 248510000    5
 248520000    3
 248530000    4
 248540000    3
 248550000    8
 248560000    6
 248570000    2
 248580000    3
 248590000    7
 248600000    5
 248610000    4
 248620000    2
 248630000    3
 248640000    5
 248650000    4
 248660000    2
 248670000    3
 248680000    3
 248690000    3
 248700000    3
 248710000    6
 248720000    3
 248730000    3
 248740000    3
 248750000    2
 248760000    3
 248770000    9
 248780000    3
 248790000    3
 248800000    2
 248810000    3
 248820000    3
 248830000    2
 248840000    5
 248850000    4
 248860000    3
 248870000    2
 248880000    8
 248890000    3
 248900000    4
 248910000    3
 248920000    3
 248930000    2
 248940000    3
 248950000    3
 248960000    3
 248970000    3
 248980000    3
 248990000    4
 249000000    3
 249010000    5
 249020000    6
 249030000    7
 249040000    3
 249050000    9
 249060000    5
 249070000    3
 249080000    3
 249090000    3
 249100000    4
 249110000    3
 249120000    5
 249130000    2
 249140000    4
 249150000    3
 249160000    6
 249170000    4
 249180000    2
 249190000    5
 249200000    3
 249210000    3
 249220000    3
 249230000    3
 249240000    3
 249250000    4
 249260000    4
 249270000    4
 249280000    2
 249290000    4
 249300000    3
 249310000    3
 249320000    2
 249330000    3
 249340000    3
 249350000    3
 249360000    3
 249370000    3
 249380000    2
 249390000    3
 249400000    5
 249410000    5
 249420000    3
 249430000    3
 249440000    4
 249450000    3
 249460000    4
 249470000    3
 249480000    8
 249490000    4
 249500000   10
 249510000    5
 249520000    3
 249530000    5
 249540000    6
 249550000    3
 249560000    3
 249570000    8
 249580000    3
 249590000    3
 249600000    7
 249610000    6
 249620000    2
 249630000    4
 249640000    3
 249650000    6
 249660000    3
 249670000    3
 249680000    4
 249690000    6
[truncated: 255,057 more chars]
