# Supplementary material for: Directional translocation resistance of Zika xrRNA
Source: Nat Commun. 2020 Jul 27;11:3749. doi: 10.1038/s41467-020-17508-7 (PMC7385498; doi:10.1038/s41467-020-17508-7)
Supplement: Supplementary file 4 — Source Data [file 41467_2020_17508_MOESM4_ESM.zip › Source_Data_Figures/Fig2B/3'translocation-rate_r0-T300K/r_5_translocated_portion.dat]

# Trajectory file ../../zika_rna/03_translocation_by_force_ramping/TP_END2/rate1x/t95/r_5/dump_t95_Rramped.lammpstrj
# time  length_translocated_portion
         0    5
     10000    2
     20000    3
     30000    3
     40000    3
     50000    4
     60000    3
     70000    2
     80000    3
     90000    3
    100000    3
    110000    4
    120000    2
    130000    7
    140000    3
    150000    3
    160000    3
    170000    3
    180000    2
    190000    5
    200000    3
    210000    3
    220000    3
    230000    4
    240000    3
    250000    3
    260000    4
    270000    4
    280000    4
    290000    2
    300000    3
    310000    3
    320000    3
    330000    4
    340000    5
    350000    3
    360000    4
    370000    5
    380000    3
    390000    3
    400000    2
    410000    4
    420000    3
    430000    3
    440000    4
    450000    3
    460000    3
    470000    2
    480000    3
    490000    3
    500000    3
    510000    3
    520000    2
    530000    2
    540000    3
    550000    3
    560000    5
    570000    3
    580000    3
    590000    3
    600000    3
    610000    4
    620000    4
    630000    2
    640000    4
    650000    3
    660000    5
    670000    2
    680000    3
    690000    3
    700000    3
    710000    2
    720000    4
    730000    2
    740000    4
    750000    4
    760000    2
    770000    4
    780000    2
    790000    3
    800000    3
    810000    2
    820000    3
    830000    3
    840000    3
    850000    3
    860000    4
    870000    2
    880000    3
    890000    3
    900000    3
    910000    3
    920000    4
    930000    3
    940000    5
    950000    6
    960000    3
    970000    2
    980000    2
    990000    4
   1000000    4
   1010000    3
   1020000    4
   1030000    2
   1040000    4
   1050000    3
   1060000    3
   1070000    4
   1080000    2
   1090000    3
   1100000    2
   1110000    3
   1120000    3
   1130000    3
   1140000    3
   1150000    4
   1160000    4
   1170000    3
   1180000    3
   1190000    3
   1200000    3
   1210000    3
   1220000    3
   1230000    3
   1240000    2
   1250000    3
   1260000    3
   1270000    3
   1280000    4
   1290000    4
   1300000    4
   1310000    4
   1320000    3
   1330000    3
   1340000    3
   1350000    3
   1360000    5
   1370000    9
   1380000    5
   1390000    3
   1400000    3
   1410000    3
   1420000    3
   1430000    4
   1440000    4
   1450000    3
   1460000    4
   1470000    3
   1480000    3
   1490000    3
   1500000    3
   1510000    3
   1520000    4
   1530000    4
   1540000    4
   1550000    4
   1560000    3
   1570000    6
   1580000    3
   1590000    3
   1600000    3
   1610000    4
   1620000    3
   1630000    2
   1640000    3
   1650000    2
   1660000    5
   1670000    3
   1680000    3
   1690000    5
   1700000    4
   1710000    3
   1720000    2
   1730000    3
   1740000    3
   1750000    3
   1760000    3
   1770000    2
   1780000    3
   1790000    4
   1800000    3
   1810000    4
   1820000    2
   1830000    3
   1840000    3
   1850000    3
   1860000    3
   1870000    4
   1880000    4
   1890000    3
   1900000    2
   1910000    2
   1920000    6
   1930000    3
   1940000    6
   1950000   10
   1960000    3
   1970000    3
   1980000    3
   1990000    6
   2000000    2
   2010000    4
   2020000    3
   2030000    3
   2040000    2
   2050000    3
   2060000    2
   2070000    3
   2080000    4
   2090000    5
   2100000    4
   2110000    2
   2120000    4
   2130000    3
   2140000    3
   2150000    4
   2160000    4
   2170000    5
   2180000    3
   2190000    4
   2200000    6
   2210000    3
   2220000    4
   2230000    4
   2240000    8
   2250000    5
   2260000    2
   2270000    5
   2280000    4
   2290000    4
   2300000    2
   2310000    5
   2320000    4
   2330000    3
   2340000    2
   2350000    6
   2360000    4
   2370000    5
   2380000    3
   2390000    4
   2400000    3
   2410000    2
   2420000    7
   2430000    4
   2440000    2
   2450000    3
   2460000    3
   2470000    7
   2480000    2
   2490000    3
   2500000    3
   2510000    3
   2520000    4
   2530000    2
   2540000    2
   2550000    3
   2560000    2
   2570000    3
   2580000    3
   2590000    4
   2600000    2
   2610000    3
   2620000    3
   2630000    5
   2640000    4
   2650000    4
   2660000    3
   2670000    4
   2680000    4
   2690000    3
   2700000    3
   2710000    2
   2720000    4
   2730000    8
   2740000    3
   2750000    3
   2760000    2
   2770000    3
   2780000    5
   2790000    3
   2800000    4
   2810000    2
   2820000    3
   2830000    3
   2840000    2
   2850000    4
   2860000    3
   2870000    3
   2880000    3
   2890000    3
   2900000    2
   2910000    3
   2920000    3
   2930000    3
   2940000    3
   2950000    3
   2960000    4
   2970000    5
   2980000    5
   2990000    4
   3000000    3
   3010000    3
   3020000    3
   3030000    3
   3040000    3
   3050000    3
   3060000    2
   3070000    3
   3080000    3
   3090000    5
   3100000    3
   3110000    5
   3120000    3
   3130000    2
   3140000    3
   3150000    2
   3160000    2
   3170000    3
   3180000    3
   3190000    3
   3200000    2
   3210000    5
   3220000    3
   3230000    4
   3240000    3
   3250000   10
   3260000    3
   3270000    5
   3280000    4
   3290000    4
   3300000    3
   3310000    2
   3320000    3
   3330000    3
   3340000    2
   3350000    2
   3360000    4
   3370000    3
   3380000    5
   3390000    5
   3400000    4
   3410000    3
   3420000    3
   3430000    2
   3440000    3
   3450000    3
   3460000    2
   3470000    3
   3480000    3
   3490000    5
   3500000    4
   3510000    2
   3520000    7
   3530000    3
   3540000    3
   3550000    3
   3560000    4
   3570000    5
   3580000    5
   3590000    3
   3600000    3
   3610000    3
   3620000    3
   3630000    3
   3640000    5
   3650000    3
   3660000    3
   3670000    3
   3680000    2
   3690000    5
   3700000    3
   3710000    2
   3720000    3
   3730000    5
   3740000    3
   3750000    4
   3760000    2
   3770000    3
   3780000    5
   3790000    3
   3800000    5
   3810000    4
   3820000    3
   3830000    4
   3840000    2
   3850000    4
   3860000    3
   3870000    6
   3880000    6
   3890000    3
   3900000    3
   3910000    8
   3920000    3
   3930000    3
   3940000    5
   3950000    7
   3960000    5
   3970000    9
   3980000    9
   3990000    6
   4000000    2
   4010000    2
   4020000    4
   4030000    4
   4040000    2
   4050000    3
   4060000    5
   4070000    3
   4080000    3
   4090000    3
   4100000    2
   4110000    2
   4120000    3
   4130000    2
   4140000    4
   4150000    3
   4160000    2
   4170000    3
   4180000    3
   4190000    2
   4200000    2
   4210000    5
   4220000    3
   4230000    5
   4240000    3
   4250000    3
   4260000    2
   4270000    3
   4280000    4
   4290000    3
   4300000    3
   4310000    2
   4320000    3
   4330000    5
   4340000    3
   4350000    3
   4360000    3
   4370000    3
   4380000    3
   4390000    3
   4400000    3
   4410000    2
   4420000    3
   4430000    4
   4440000    5
   4450000    5
   4460000    5
   4470000    5
   4480000    3
   4490000    3
   4500000    4
   4510000    4
   4520000    3
   4530000    3
   4540000    3
   4550000    3
   4560000    4
   4570000    5
   4580000    3
   4590000    3
   4600000    3
   4610000    4
   4620000    3
   4630000    3
   4640000    3
   4650000    4
   4660000    3
   4670000    5
   4680000    3
   4690000    3
   4700000    3
   4710000    4
   4720000    3
   4730000    3
   4740000    3
   4750000    3
   4760000    3
   4770000    4
   4780000    3
   4790000    4
   4800000    4
   4810000    4
   4820000    3
   4830000    7
   4840000    4
   4850000    3
   4860000    2
   4870000    3
   4880000    3
   4890000    2
   4900000    3
   4910000    3
   4920000    3
   4930000    2
   4940000    3
   4950000    3
   4960000    5
   4970000    3
   4980000    4
   4990000    3
   5000000    6
   5010000    2
   5020000    5
   5030000    3
   5040000    4
   5050000    3
   5060000    2
   5070000    3
   5080000    3
   5090000    3
   5100000    3
   5110000    6
   5120000   13
   5130000    6
   5140000    3
   5150000    4
   5160000    3
   5170000    4
   5180000    3
   5190000    2
   5200000    3
   5210000    3
   5220000    2
   5230000    2
   5240000    3
   5250000    5
   5260000    2
   5270000    3
   5280000    3
   5290000    4
   5300000    5
   5310000    3
   5320000    2
   5330000    2
   5340000    3
   5350000    4
   5360000    3
   5370000    3
   5380000    2
   5390000    3
   5400000    2
   5410000    4
   5420000    5
   5430000    3
   5440000    3
   5450000    4
   5460000    2
   5470000    4
   5480000    3
   5490000    3
   5500000    3
   5510000    3
   5520000    4
   5530000    3
   5540000    3
   5550000    5
   5560000    5
   5570000    4
   5580000    3
   5590000    3
   5600000    4
   5610000    4
   5620000    3
   5630000    6
   5640000    3
   5650000    3
   5660000    3
   5670000    3
   5680000    3
   5690000    3
   5700000    3
   5710000    4
   5720000    4
   5730000    5
   5740000    3
   5750000    3
   5760000    3
   5770000    3
   5780000    3
   5790000    2
   5800000    4
   5810000    2
   5820000    3
   5830000    3
   5840000    3
   5850000    3
   5860000    2
   5870000    3
   5880000    3
   5890000    3
   5900000    3
   5910000    6
   5920000    3
   5930000    3
   5940000    3
   5950000    4
   5960000    3
   5970000    5
   5980000    6
   5990000    4
   6000000    4
   6010000    2
   6020000    6
   6030000    4
   6040000    3
   6050000    3
   6060000    3
   6070000    3
   6080000    4
   6090000    3
   6100000    4
   6110000    5
   6120000    3
   6130000    5
   6140000   12
   6150000    7
   6160000    3
   6170000    3
   6180000    3
   6190000    3
   6200000    3
   6210000    3
   6220000    4
   6230000    3
   6240000    5
   6250000    3
   6260000    3
   6270000    4
   6280000    3
   6290000    3
   6300000    3
   6310000    5
   6320000    3
   6330000    3
   6340000    4
   6350000    4
   6360000    3
   6370000    3
   6380000    3
   6390000    4
   6400000    5
   6410000    7
   6420000    2
   6430000    2
   6440000    3
   6450000    3
   6460000    3
   6470000    4
   6480000    3
   6490000    5
   6500000    3
   6510000    3
   6520000    3
   6530000    3
   6540000    7
   6550000    4
   6560000    3
   6570000    3
   6580000    4
   6590000    6
   6600000    5
   6610000    4
   6620000    3
   6630000    8
   6640000    5
   6650000    4
   6660000    4
   6670000    4
   6680000    3
   6690000    3
   6700000    2
   6710000    2
   6720000    2
   6730000    3
   6740000    3
   6750000    5
   6760000    3
   6770000    2
   6780000    4
   6790000    3
   6800000    3
   6810000    2
   6820000    4
   6830000    3
   6840000    4
   6850000    5
   6860000    3
   6870000    4
   6880000    4
   6890000    3
   6900000    3
   6910000    3
   6920000    4
   6930000    5
   6940000    3
   6950000    4
   6960000    3
   6970000    2
   6980000    2
   6990000    4
   7000000    4
   7010000    3
   7020000    3
   7030000    4
   7040000    2
   7050000    3
   7060000    3
   7070000    3
   7080000    2
   7090000    3
   7100000    3
   7110000    3
   7120000    3
   7130000    3
   7140000    4
   7150000    2
   7160000    3
   7170000    3
   7180000    3
   7190000    3
   7200000    5
   7210000    3
   7220000    3
   7230000    3
   7240000    3
   7250000    2
   7260000    3
   7270000    3
   7280000    3
   7290000    3
   7300000    5
   7310000    3
   7320000    3
   7330000    2
   7340000    4
   7350000    3
   7360000    3
   7370000    4
   7380000    4
   7390000    3
   7400000    4
   7410000    3
   7420000    3
   7430000    4
   7440000    5
   7450000    3
   7460000    3
   7470000    5
   7480000    3
   7490000    3
   7500000    3
   7510000    3
   7520000    3
   7530000    2
   7540000    5
   7550000    2
   7560000    2
   7570000    3
   7580000    3
   7590000    4
   7600000    2
   7610000    3
   7620000    2
   7630000    3
   7640000    2
   7650000    3
   7660000    4
   7670000    2
   7680000    3
   7690000    3
   7700000    5
   7710000    4
   7720000    3
   7730000    3
   7740000    3
   7750000    4
   7760000    5
   7770000    3
   7780000    3
   7790000    3
   7800000    4
   7810000    2
   7820000    4
   7830000    4
   7840000    4
   7850000    3
   7860000    3
   7870000    2
   7880000    3
   7890000    5
   7900000    3
   7910000    3
   7920000    4
   7930000    3
   7940000    2
   7950000    4
   7960000    4
   7970000    3
   7980000    6
   7990000    4
   8000000    3
   8010000    3
   8020000    3
   8030000    3
   8040000    3
   8050000    3
   8060000    2
   8070000    2
   8080000    3
   8090000    4
   8100000    3
   8110000    3
   8120000    2
   8130000    3
   8140000    3
   8150000    3
   8160000    3
   8170000    3
   8180000    3
   8190000    4
   8200000    4
   8210000    2
   8220000    3
   8230000    3
   8240000    2
   8250000    2
   8260000    3
   8270000    3
   8280000    5
   8290000    3
   8300000    3
   8310000    2
   8320000    4
   8330000    3
   8340000    2
   8350000    3
   8360000    2
   8370000    3
   8380000    3
   8390000    2
   8400000    2
   8410000    3
   8420000    3
   8430000    4
   8440000    3
   8450000    4
   8460000    4
   8470000    3
   8480000    3
   8490000    3
   8500000    4
   8510000    2
   8520000    3
   8530000    5
   8540000    5
   8550000    4
   8560000    3
   8570000    4
   8580000    3
   8590000    4
   8600000    3
   8610000    7
   8620000    8
   8630000    4
   8640000    2
   8650000    2
   8660000    3
   8670000    3
   8680000    3
   8690000    3
   8700000    4
   8710000    3
   8720000   10
   8730000    7
   8740000    3
   8750000    3
   8760000    2
   8770000    5
   8780000    3
   8790000    4
   8800000    5
   8810000    6
   8820000    4
   8830000    6
   8840000    3
   8850000    2
   8860000    2
   8870000    5
   8880000    4
   8890000    3
   8900000    2
   8910000    3
   8920000    3
   8930000    2
   8940000    9
   8950000    6
   8960000    3
   8970000    3
   8980000    2
   8990000    2
   9000000    3
   9010000    3
   9020000    6
   9030000    3
   9040000    3
   9050000    3
   9060000    4
   9070000    3
   9080000    3
   9090000    3
   9100000    3
   9110000    2
   9120000    2
   9130000    2
   9140000    3
   9150000    3
   9160000    3
   9170000    4
   9180000    3
   9190000    3
   9200000    3
   9210000    3
   9220000    3
   9230000    2
   9240000    2
   9250000    2
   9260000    3
   9270000    5
   9280000    7
   9290000    6
   9300000    2
   9310000    3
   9320000    4
   9330000    5
   9340000    3
   9350000    5
   9360000    3
   9370000    3
   9380000    2
   9390000    4
   9400000    2
   9410000    3
   9420000    4
   9430000    3
   9440000    2
   9450000    5
   9460000    4
   9470000    2
   9480000    3
   9490000    4
   9500000    3
   9510000    3
   9520000    2
   9530000    2
   9540000    4
   9550000    3
   9560000    2
   9570000    3
   9580000    2
   9590000    3
   9600000    3
   9610000    3
   9620000    3
   9630000    2
   9640000    3
   9650000    2
   9660000    3
   9670000    2
   9680000    2
   9690000    4
   9700000    2
   9710000    2
   9720000    4
   9730000    6
   9740000    3
   9750000    3
   9760000    3
   9770000    2
   9780000    2
   9790000    2
   9800000    2
   9810000    3
   9820000    3
   9830000    4
   9840000    3
   9850000    3
   9860000    3
   9870000    3
   9880000    2
   9890000    4
   9900000    3
   9910000    3
   9920000    2
   9930000    3
   9940000    3
   9950000    5
   9960000    4
   9970000    3
   9980000    3
   9990000    3
  10000000    3
  10010000    2
  10020000    2
  10030000    3
  10040000    2
  10050000    2
  10060000    4
  10070000    3
  10080000    3
  10090000    3
  10100000    3
  10110000    4
  10120000    5
  10130000    2
  10140000    4
  10150000    2
  10160000    3
  10170000    2
  10180000    3
  10190000    3
  10200000    2
  10210000    3
  10220000    3
  10230000    4
  10240000    3
  10250000    4
  10260000    5
  10270000    3
  10280000    2
  10290000    3
  10300000    2
  10310000    6
  10320000    6
  10330000    2
  10340000    2
  10350000    4
  10360000    3
  10370000    2
  10380000    3
  10390000    3
  10400000    3
  10410000    2
  10420000    4
  10430000    3
  10440000    5
  10450000    4
  10460000    3
  10470000    3
  10480000    6
  10490000    4
  10500000    3
  10510000    3
  10520000    3
  10530000    3
  10540000    4
  10550000    3
  10560000    5
  10570000    4
  10580000    3
  10590000    5
  10600000    4
  10610000    3
  10620000    3
  10630000    3
  10640000    3
  10650000    2
  10660000    3
  10670000    3
  10680000    3
  10690000    4
  10700000    3
  10710000    3
  10720000    3
  10730000    3
  10740000    3
  10750000    2
  10760000    3
  10770000    3
  10780000    3
  10790000    2
  10800000    2
  10810000    2
  10820000    2
  10830000    4
  10840000    3
  10850000    3
  10860000    3
  10870000    3
  10880000    3
  10890000    3
  10900000    2
  10910000    3
  10920000    4
  10930000    4
  10940000    4
  10950000    2
  10960000    4
  10970000    3
  10980000    4
  10990000    4
  11000000    2
  11010000    4
  11020000    3
  11030000    2
  11040000    4
  11050000    3
  11060000    3
  11070000    5
  11080000    3
  11090000    3
  11100000    3
  11110000    3
  11120000    3
  11130000    3
  11140000    4
  11150000    2
  11160000    3
  11170000    3
  11180000    3
  11190000    3
  11200000    3
  11210000    4
  11220000    2
  11230000    2
  11240000    3
  11250000    3
  11260000    3
  11270000    4
  11280000    5
  11290000    4
  11300000    3
  11310000    4
  11320000    3
  11330000    3
  11340000    3
  11350000    3
  11360000    3
  11370000    3
  11380000    5
  11390000    3
  11400000    3
  11410000    3
  11420000    5
  11430000    3
  11440000    3
  11450000    2
  11460000    4
  11470000    5
  11480000    3
  11490000    3
  11500000    4
  11510000    3
  11520000    7
  11530000    3
  11540000    5
  11550000    4
  11560000    3
  11570000    3
  11580000    3
  11590000    4
  11600000    3
  11610000    6
  11620000    3
  11630000    4
  11640000    2
  11650000    5
  11660000    3
  11670000    3
  11680000    3
  11690000    3
  11700000    5
  11710000    5
  11720000    2
  11730000    2
  11740000    3
  11750000    3
  11760000    3
  11770000    3
  11780000    3
  11790000    3
  11800000    2
  11810000    3
  11820000    5
  11830000    2
  11840000    3
  11850000    3
  11860000    2
  11870000    3
  11880000    7
  11890000    3
  11900000    4
  11910000    3
  11920000    2
  11930000    3
  11940000    2
  11950000    4
  11960000    3
  11970000    3
  11980000    3
  11990000    4
  12000000    3
  12010000    2
  12020000    4
  12030000    2
  12040000    4
  12050000    4
  12060000    5
  12070000    2
  12080000    6
  12090000    2
  12100000    4
  12110000    9
  12120000    7
  12130000    5
  12140000    4
  12150000    3
  12160000    2
  12170000    2
  12180000    3
  12190000    2
  12200000    4
  12210000    2
  12220000    3
  12230000    4
  12240000    2
  12250000    2
  12260000    3
  12270000    2
  12280000    3
  12290000    4
  12300000    3
  12310000    3
  12320000    3
  12330000    2
  12340000    2
  12350000    3
  12360000    4
  12370000    3
  12380000    2
  12390000    2
  12400000    2
  12410000    3
  12420000    3
  12430000    6
  12440000    3
  12450000    3
  12460000    2
  12470000    3
  12480000    3
  12490000    3
  12500000    3
  12510000    3
  12520000    3
  12530000    4
  12540000    3
  12550000    2
  12560000    3
  12570000    4
  12580000    3
  12590000    3
  12600000    4
  12610000    4
  12620000    4
  12630000    3
  12640000    2
  12650000    3
  12660000    4
  12670000    3
  12680000    2
  12690000    4
  12700000    3
  12710000    3
  12720000    3
  12730000    3
  12740000    2
  12750000    2
  12760000    3
  12770000    3
  12780000    2
  12790000    3
  12800000    3
  12810000    3
  12820000    2
  12830000    3
  12840000    2
  12850000    2
  12860000    3
  12870000    3
  12880000    3
  12890000    3
  12900000    3
  12910000    3
  12920000    3
  12930000    4
  12940000    3
  12950000    3
  12960000    3
  12970000    3
  12980000    4
  12990000    3
  13000000    2
  13010000    3
  13020000    4
  13030000    3
  13040000    3
  13050000    3
  13060000    3
  13070000    6
  13080000    3
  13090000    3
  13100000    3
  13110000    3
  13120000    3
  13130000    3
  13140000    4
  13150000    3
  13160000    3
  13170000    3
  13180000    3
  13190000    4
  13200000    4
  13210000    4
  13220000    5
  13230000    4
  13240000    3
  13250000    4
  13260000    3
  13270000    3
  13280000    4
  13290000    4
  13300000    4
  13310000    3
  13320000    4
  13330000    2
  13340000    4
  13350000    4
  13360000    6
  13370000    6
  13380000    3
  13390000    2
  13400000    3
  13410000    3
  13420000    3
  13430000    6
  13440000    4
  13450000    4
  13460000    2
  13470000    4
  13480000    3
  13490000    6
  13500000    5
  13510000    3
  13520000    4
  13530000    3
  13540000    4
  13550000    4
  13560000    6
  13570000    6
  13580000    4
  13590000    3
  13600000    5
  13610000    4
  13620000    4
  13630000    3
  13640000    3
  13650000    5
  13660000    4
  13670000    4
  13680000    5
  13690000    3
  13700000    2
  13710000    4
  13720000    5
  13730000    2
  13740000    2
  13750000    2
  13760000    3
  13770000    3
  13780000    2
  13790000    2
  13800000    3
  13810000    3
  13820000    4
  13830000    2
  13840000    3
  13850000    5
  13860000    3
  13870000    3
  13880000    2
  13890000    2
  13900000    4
  13910000    2
  13920000    2
  13930000    4
  13940000    3
  13950000    3
  13960000    3
  13970000    3
  13980000    5
  13990000    3
  14000000    2
  14010000    3
  14020000    3
  14030000    3
  14040000    2
  14050000    3
  14060000    3
  14070000    2
  14080000    9
  14090000    4
  14100000    2
  14110000    4
  14120000    2
  14130000    3
  14140000    5
  14150000    5
  14160000    5
  14170000    2
  14180000    4
  14190000    2
  14200000    2
  14210000    3
  14220000    2
  14230000    3
  14240000    3
  14250000    2
  14260000    4
  14270000    2
  14280000    3
  14290000    3
  14300000    4
  14310000    3
  14320000    3
  14330000    3
  14340000    3
  14350000    3
  14360000    2
  14370000    3
  14380000    3
  14390000    3
  14400000    5
  14410000    4
  14420000    2
  14430000    4
  14440000    3
  14450000    2
  14460000    2
  14470000    3
  14480000    3
  14490000    3
  14500000    3
  14510000    3
  14520000    3
  14530000    3
  14540000    4
  14550000    4
  14560000    2
  14570000    2
  14580000    3
  14590000    3
  14600000    3
  14610000    3
  14620000    3
  14630000    3
  14640000    3
  14650000    3
  14660000    3
  14670000    3
  14680000    4
  14690000    3
  14700000    4
  14710000    4
  14720000    4
  14730000    2
  14740000    5
  14750000    3
  14760000    3
  14770000    5
  14780000    3
  14790000    2
  14800000    3
  14810000    8
  14820000    4
  14830000    3
  14840000    2
  14850000    4
  14860000    4
  14870000    4
  14880000    4
  14890000    3
  14900000    7
  14910000    5
  14920000    4
  14930000    4
  14940000    3
  14950000    3
  14960000    3
  14970000    3
  14980000    7
  14990000    3
  15000000    3
  15010000    3
  15020000    4
  15030000    3
  15040000    3
  15050000    3
  15060000    3
  15070000    4
  15080000    3
  15090000    3
  15100000    3
  15110000    3
  15120000    3
  15130000    3
  15140000    2
  15150000    3
  15160000    4
  15170000    9
  15180000    4
  15190000    4
  15200000    3
  15210000    3
  15220000    3
  15230000    3
  15240000    3
  15250000    2
  15260000    5
  15270000    3
  15280000    3
  15290000    3
  15300000    3
  15310000    3
  15320000    3
  15330000    5
  15340000    3
  15350000    2
  15360000    8
  15370000    8
  15380000    9
  15390000    4
  15400000    5
  15410000    3
  15420000    3
  15430000    3
  15440000    3
  15450000    3
  15460000    3
  15470000    2
  15480000    3
  15490000    4
  15500000    3
  15510000    3
  15520000    3
  15530000    4
  15540000    2
  15550000    3
  15560000    3
  15570000    3
  15580000    4
  15590000    2
  15600000    3
  15610000    3
  15620000    3
  15630000    2
  15640000    4
  15650000    3
  15660000    3
  15670000    3
  15680000    3
  15690000    2
  15700000    3
  15710000    4
  15720000    4
  15730000    3
  15740000    4
  15750000    3
  15760000    5
  15770000    3
  15780000    4
  15790000    3
  15800000    4
  15810000    3
  15820000    3
  15830000    3
  15840000    3
  15850000    3
  15860000    3
  15870000    4
  15880000    4
  15890000    2
  15900000    4
  15910000    4
  15920000    2
  15930000    3
  15940000    3
  15950000    3
  15960000    3
  15970000    3
  15980000    2
  15990000    3
  16000000    3
  16010000    3
  16020000    4
  16030000    3
  16040000    2
  16050000    3
  16060000    4
  16070000    3
  16080000    3
  16090000    3
  16100000    3
  16110000    4
  16120000    2
  16130000    2
  16140000    2
  16150000    3
  16160000    4
  16170000    3
  16180000    2
  16190000    3
  16200000    3
  16210000    3
  16220000    3
  16230000    4
  16240000    3
  16250000    2
  16260000    4
  16270000    3
  16280000    3
  16290000    2
  16300000    2
  16310000    3
  16320000    3
  16330000    3
  16340000    3
  16350000    5
  16360000    3
  16370000    3
  16380000    3
  16390000    3
  16400000    4
  16410000    3
  16420000    3
  16430000    3
  16440000    3
  16450000    3
  16460000    3
  16470000    4
  16480000    2
  16490000    2
  16500000    4
  16510000    3
  16520000    3
  16530000    5
  16540000    3
  16550000    3
  16560000    3
  16570000    3
  16580000    4
  16590000    3
  16600000    3
  16610000    3
  16620000    4
  16630000    2
  16640000    2
  16650000    5
  16660000    5
  16670000    2
  16680000    4
  16690000    3
  16700000    3
  16710000    3
  16720000    3
  16730000    3
  16740000    4
  16750000    4
  16760000    4
  16770000    3
  16780000    3
  16790000    3
  16800000    3
  16810000    3
  16820000    3
  16830000    3
  16840000    4
  16850000    2
  16860000    4
  16870000    3
  16880000    3
  16890000    2
  16900000    3
  16910000    3
  16920000    4
  16930000    3
  16940000    3
  16950000    3
  16960000    4
  16970000    6
  16980000    3
  16990000    3
  17000000    3
  17010000    3
  17020000    2
  17030000    4
  17040000    4
  17050000    5
  17060000    3
  17070000    4
  17080000    5
  17090000    7
  17100000    2
  17110000    5
  17120000    5
  17130000    6
  17140000    3
  17150000    4
  17160000    4
  17170000    3
  17180000    3
  17190000    2
  17200000    3
  17210000    3
  17220000    2
  17230000    2
  17240000    2
  17250000    3
  17260000    3
  17270000    3
  17280000    2
  17290000    7
  17300000    4
  17310000    5
  17320000    2
  17330000    3
  17340000    3
  17350000    2
  17360000    4
  17370000    5
  17380000    2
  17390000    5
  17400000    3
  17410000    3
  17420000    3
  17430000    3
  17440000    4
  17450000    2
  17460000    4
  17470000    2
  17480000    3
  17490000    3
  17500000    3
  17510000    3
  17520000    3
  17530000    3
  17540000    4
  17550000    3
  17560000    4
  17570000    5
  17580000    3
  17590000    3
  17600000    3
  17610000    4
  17620000    5
  17630000    3
  17640000    3
  17650000    3
  17660000    5
  17670000    5
  17680000    3
  17690000    3
  17700000    2
  17710000    4
  17720000    3
  17730000    4
  17740000    3
  17750000    3
  17760000    4
  17770000    4
  17780000    2
  17790000    4
  17800000    2
  17810000    3
  17820000    3
  17830000    2
  17840000    3
  17850000    3
  17860000    3
  17870000    2
  17880000    3
  17890000    3
  17900000    4
  17910000    3
  17920000    6
  17930000    3
  17940000    3
  17950000    3
  17960000    3
  17970000    7
  17980000    9
  17990000    4
  18000000    4
  18010000    5
  18020000    8
  18030000    2
  18040000    3
  18050000    3
  18060000    2
  18070000    3
  18080000    2
  18090000    3
  18100000    3
  18110000    3
  18120000    3
  18130000    3
  18140000    4
  18150000    3
  18160000    3
  18170000    2
  18180000    4
  18190000    4
  18200000    3
  18210000    3
  18220000    3
  18230000    3
  18240000    3
  18250000    4
  18260000    3
  18270000    3
  18280000    3
  18290000    3
  18300000    2
  18310000    2
  18320000    3
  18330000    7
  18340000    5
  18350000    3
  18360000    3
  18370000    4
  18380000    3
  18390000    4
  18400000    2
  18410000    2
  18420000    2
  18430000    3
  18440000    2
  18450000    4
  18460000    5
  18470000    5
  18480000    2
  18490000    5
  18500000    5
  18510000    3
  18520000    2
  18530000    3
  18540000    3
  18550000    3
  18560000    3
  18570000    3
  18580000    2
  18590000    3
  18600000    3
  18610000    3
  18620000    3
  18630000    3
  18640000    4
  18650000    5
  18660000    3
  18670000    4
  18680000    3
  18690000    2
  18700000    4
  18710000    3
  18720000    3
  18730000    5
  18740000    4
  18750000    3
  18760000    3
  18770000    3
  18780000    2
  18790000    3
  18800000    3
  18810000    3
  18820000    3
  18830000    3
  18840000    2
  18850000    3
  18860000    4
  18870000    4
  18880000    3
  18890000    3
  18900000    5
  18910000    3
  18920000    3
  18930000    5
  18940000    5
  18950000    2
  18960000    4
  18970000    4
  18980000    4
  18990000    3
  19000000    3
  19010000    7
  19020000    4
  19030000    2
  19040000    4
  19050000    3
  19060000    3
  19070000    4
  19080000    4
  19090000    3
  19100000    4
  19110000    2
  19120000    4
  19130000    4
  19140000    3
  19150000    3
  19160000    3
  19170000    4
  19180000    6
  19190000    4
  19200000    3
  19210000    4
  19220000    2
  19230000    2
  19240000    3
  19250000    3
  19260000    4
  19270000    3
  19280000    3
  19290000    2
  19300000    2
  19310000    3
  19320000    3
  19330000    3
  19340000    4
  19350000    2
  19360000    4
  19370000    3
  19380000    5
  19390000    3
  19400000    2
  19410000    2
  19420000    4
  19430000    3
  19440000    3
  19450000    3
  19460000    9
  19470000    3
  19480000    3
  19490000    3
  19500000    2
  19510000    3
  19520000    4
  19530000    3
  19540000    4
  19550000    3
  19560000    4
  19570000    4
  19580000    2
  19590000    4
  19600000    3
  19610000    5
  19620000    4
  19630000    3
  19640000    3
  19650000    3
  19660000    3
  19670000    5
  19680000    5
  19690000    2
  19700000    5
  19710000    2
  19720000    3
  19730000    2
  19740000    2
  19750000    3
  19760000    4
  19770000    2
  19780000    2
  19790000    3
  19800000    3
  19810000    3
  19820000    4
  19830000    6
  19840000    3
  19850000    2
  19860000    3
  19870000    4
  19880000    4
  19890000    4
  19900000    3
  19910000    4
  19920000    3
  19930000    3
  19940000    5
  19950000    3
  19960000    3
  19970000    4
  19980000    3
  19990000    2
  20000000    5
  20000000    5
  20010000    5
  20020000    3
  20030000    3
  20040000    5
  20050000    2
  20060000    6
  20070000    3
  20080000    4
  20090000    5
  20100000    3
  20110000    3
  20120000    3
  20130000   10
  20140000    3
  20150000    3
  20160000    5
  20170000    3
  20180000    2
  20190000    3
  20200000    4
  20210000    3
  20220000    4
  20230000    3
  20240000    4
  20250000    3
  20260000    3
  20270000    3
  20280000    3
  20290000    3
  20300000    3
  20310000    3
  20320000    3
  20330000    4
  20340000    3
  20350000    4
  20360000    4
  20370000    3
  20380000    3
  20390000    6
  20400000    9
  20410000    3
  20420000    4
  20430000    7
  20440000    8
  20450000   10
  20460000    2
  20470000    6
  20480000    3
  20490000    3
  20500000    5
  20510000    3
  20520000    4
  20530000    4
  20540000    3
  20550000    5
  20560000    4
  20570000    4
  20580000    5
  20590000    5
  20600000    4
  20610000    3
  20620000    3
  20630000    4
  20640000    4
  20650000    2
  20660000    3
  20670000    8
  20680000   11
  20690000    7
  20700000    7
  20710000    9
  20720000    4
  20730000    7
  20740000    3
  20750000    3
  20760000    3
  20770000    3
  20780000    4
  20790000    4
  20800000    4
  20810000    3
  20820000    3
  20830000    3
  20840000    4
  20850000    3
  20860000    2
  20870000    3
  20880000    4
  20890000    4
  20900000    4
  20910000    6
  20920000    4
  20930000    3
  20940000    3
  20950000    5
  20960000    3
  20970000    2
  20980000    2
  20990000    6
  21000000    3
  21010000    2
  21020000    3
  21030000    3
  21040000    2
  21050000    2
  21060000    3
  21070000    4
  21080000    2
  21090000    3
  21100000    2
  21110000    4
  21120000    4
  21130000    4
  21140000    3
  21150000    3
  21160000    3
  21170000    2
  21180000    3
  21190000    3
  21200000    3
  21210000    3
  21220000    3
  21230000    2
  21240000    3
  21250000    4
  21260000    2
  21270000    3
  21280000    3
  21290000    3
  21300000    2
  21310000    2
  21320000    3
  21330000    3
  21340000    3
  21350000    3
  21360000    3
  21370000    4
  21380000    9
  21390000    3
  21400000    3
  21410000    3
  21420000    3
  21430000    5
  21440000    6
  21450000    5
  21460000    3
  21470000    4
  21480000    3
  21490000    4
  21500000    3
  21510000    4
  21520000    3
  21530000    3
  21540000    2
  21550000    4
  21560000    4
  21570000    2
  21580000    3
  21590000    9
  21600000   10
  21610000   10
  21620000    9
  21630000    3
  21640000    4
  21650000    3
  21660000    3
  21670000    3
  21680000    3
  21690000    3
  21700000    3
  21710000    3
  21720000    3
  21730000    3
  21740000    4
  21750000    3
  21760000    3
  21770000    3
  21780000    2
  21790000    3
  21800000    2
  21810000    3
  21820000    2
  21830000    4
  21840000    3
  21850000    2
  21860000    3
  21870000    3
  21880000    2
  21890000    4
  21900000    3
  21910000    3
  21920000    3
  21930000    3
  21940000    2
  21950000    3
  21960000    3
  21970000    4
  21980000    3
  21990000    2
  22000000    4
  22010000    3
  22020000    3
  22030000    5
  22040000    5
  22050000    4
  22060000    9
  22070000    3
  22080000    2
  22090000    3
  22100000    6
  22110000    2
  22120000    3
  22130000    4
  22140000    5
  22150000    3
  22160000    4
  22170000    3
  22180000    3
  22190000    3
  22200000    3
  22210000    2
  22220000    4
  22230000    3
  22240000    3
  22250000    3
  22260000    3
  22270000    9
  22280000    8
  22290000    4
  22300000    6
  22310000    3
  22320000    3
  22330000    2
  22340000    4
  22350000    3
  22360000    3
  22370000    3
  22380000    3
  22390000    3
  22400000    3
  22410000    3
  22420000    4
  22430000    3
  22440000    3
  22450000    3
  22460000    3
  22470000    4
  22480000    4
  22490000    5
  22500000    2
  22510000    2
  22520000    2
  22530000    3
  22540000    2
  22550000    6
  22560000    4
  22570000    2
  22580000    3
  22590000    3
  22600000    2
  22610000    2
  22620000    2
  22630000    3
  22640000    3
  22650000    2
  22660000    2
  22670000    3
  22680000    3
  22690000    3
  22700000    3
  22710000    2
  22720000    2
  22730000    4
  22740000    3
  22750000    2
  22760000    3
  22770000    3
  22780000    3
  22790000    2
  22800000    3
  22810000    4
  22820000    4
  22830000    3
  22840000    3
  22850000    3
  22860000    3
  22870000    2
  22880000    3
  22890000    3
  22900000    3
  22910000    2
  22920000    3
  22930000    3
  22940000    3
  22950000    4
  22960000    4
  22970000    3
  22980000    2
  22990000    2
  23000000    3
  23010000    2
  23020000    3
  23030000    3
  23040000    3
  23050000    2
  23060000    3
  23070000    3
  23080000    2
  23090000    5
  23100000    3
  23110000    3
  23120000    4
  23130000    2
  23140000    3
  23150000    2
  23160000    3
  23170000    3
  23180000    3
  23190000    3
  23200000    4
  23210000    2
  23220000    3
  23230000    2
  23240000    3
  23250000    3
  23260000    3
  23270000    3
  23280000    3
  23290000    4
  23300000    2
  23310000    3
  23320000    4
  23330000    8
  23340000    5
  23350000    4
  23360000    3
  23370000    4
  23380000    3
  23390000    3
  23400000    3
  23410000    6
  23420000    3
  23430000    4
  23440000    3
  23450000    3
  23460000    3
  23470000    3
  23480000    3
  23490000    2
  23500000    3
  23510000    3
  23520000    4
  23530000    3
  23540000    3
  23550000    3
  23560000    3
  23570000    3
  23580000    3
  23590000    3
  23600000    2
  23610000    3
  23620000    3
  23630000    2
  23640000    3
  23650000    3
  23660000    3
  23670000    4
  23680000    3
  23690000    3
  23700000    3
  23710000    5
  23720000    3
  23730000    3
  23740000    3
  23750000    4
  23760000    3
  23770000    2
  23780000    5
  23790000    3
  23800000    4
  23810000    2
  23820000    3
  23830000    3
  23840000    4
  23850000    3
  23860000    3
  23870000    4
  23880000    3
  23890000    3
  23900000    3
  23910000    3
  23920000    3
  23930000    3
  23940000    3
  23950000    5
  23960000    8
  23970000    3
  23980000    2
  23990000    4
  24000000    3
  24010000    3
  24020000    3
  24030000    4
  24040000    3
  24050000    3
  24060000    3
  24070000    4
  24080000    3
  24090000    5
  24100000    2
  24110000    3
  24120000    3
  24130000    2
  24140000    3
  24150000    4
  24160000    2
  24170000    4
  24180000    3
  24190000    3
  24200000    3
  24210000    3
  24220000    2
  24230000    3
  24240000    3
  24250000    2
  24260000    4
  24270000    3
  24280000    3
  24290000    4
  24300000    5
  24310000    4
  24320000    3
  24330000    3
  24340000    3
  24350000    3
  24360000    2
  24370000    3
  24380000    3
  24390000    3
  24400000    4
  24410000    7
  24420000    2
  24430000    9
  24440000    4
  24450000    6
  24460000    3
  24470000    4
  24480000   10
  24490000    4
  24500000    5
  24510000    2
  24520000    4
  24530000    2
  24540000    2
  24550000    3
  24560000    3
  24570000    3
  24580000    3
  24590000    4
  24600000    3
  24610000    3
  24620000    3
  24630000    3
  24640000    4
  24650000    3
  24660000   11
  24670000    4
  24680000    3
  24690000    2
  24700000    3
  24710000    2
  24720000    4
  24730000    4
  24740000    4
  24750000    8
  24760000    9
  24770000    2
  24780000    3
  24790000    3
  24800000    4
  24810000    3
  24820000    2
  24830000    2
  24840000    6
  24850000    6
  24860000    3
  24870000    2
  24880000    5
  24890000    4
  24900000    3
  24910000    3
  24920000    2
  24930000    2
  24940000    3
  24950000    8
  24960000    3
  24970000    3
  24980000    3
  24990000    3
  25000000    2
  25010000    3
  25020000    2
  25030000    3
  25040000    3
  25050000    3
  25060000    4
  25070000    4
  25080000    4
  25090000    3
  25100000    2
  25110000    4
  25120000    3
  25130000    3
  25140000    4
  25150000    3
  25160000    4
  25170000    2
  25180000    2
  25190000    4
  25200000    4
  25210000    3
  25220000    2
  25230000    5
  25240000    5
  25250000    2
  25260000    5
  25270000    3
  25280000    3
  25290000    2
  25300000    3
  25310000    2
  25320000    3
  25330000    2
  25340000    4
  25350000    2
  25360000    2
  25370000    4
  25380000    4
  25390000    5
  25400000    4
  25410000    4
  25420000    2
  25430000    4
  25440000    3
  25450000    3
  25460000    2
  25470000    4
  25480000    2
  25490000    4
  25500000    2
  25510000    3
  25520000    5
  25530000    8
  25540000    4
  25550000    2
  25560000    2
  25570000    2
  25580000    3
  25590000    3
  25600000    3
  25610000    4
  25620000    3
  25630000    4
  25640000    4
  25650000    4
  25660000    3
  25670000    5
  25680000    4
  25690000    3
  25700000    3
  25710000    2
  25720000    2
  25730000    3
  25740000    3
  25750000    3
  25760000    3
  25770000    3
  25780000    6
  25790000    3
  25800000    3
  25810000    3
  25820000    3
  25830000    3
  25840000    4
  25850000    4
  25860000    2
  25870000    4
  25880000    2
  25890000    2
  25900000    3
  25910000    3
  25920000    2
  25930000    3
  25940000    7
  25950000    4
  25960000    2
  25970000    3
  25980000    3
  25990000    4
  26000000    2
  26010000    3
  26020000    8
  26030000    4
  26040000    3
  26050000    3
  26060000    3
  26070000    3
  26080000    3
  26090000    2
  26100000    5
  26110000    4
  26120000    3
  26130000    3
  26140000    3
  26150000    2
  26160000    3
  26170000    3
  26180000    3
  26190000    3
  26200000    3
  26210000    3
  26220000    4
  26230000    2
  26240000    3
  26250000    3
  26260000    3
  26270000    4
  26280000    4
  26290000    3
  26300000    2
  26310000    4
  26320000    4
  26330000    3
  26340000    2
  26350000    4
  26360000    3
  26370000    2
  26380000    3
  26390000    3
  26400000    4
  26410000    4
  26420000    3
  26430000    2
  26440000    3
  26450000    4
  26460000    9
  26470000    3
  26480000    2
  26490000    3
  26500000    5
  26510000    3
  26520000    3
  26530000    3
  26540000    5
  26550000    5
  26560000    2
  26570000    7
  26580000    3
  26590000    4
  26600000    3
  26610000    3
  26620000    3
  26630000    2
  26640000    3
  26650000    4
  26660000    3
  26670000    3
  26680000    3
  26690000    2
  26700000    3
  26710000    3
  26720000    4
  26730000    3
  26740000    3
  26750000    3
  26760000    4
  26770000    2
  26780000    4
  26790000    3
  26800000    3
  26810000    4
  26820000    3
  26830000    3
  26840000    3
  26850000    3
  26860000    4
  26870000    2
  26880000    4
  26890000    3
  26900000    2
  26910000    3
  26920000    3
  26930000    4
  26940000    2
  26950000    6
  26960000    3
  26970000    4
  26980000    3
  26990000    3
  27000000    3
  27010000    4
  27020000    4
  27030000    4
  27040000    4
  27050000    6
  27060000    3
  27070000    3
  27080000    3
  27090000    3
  27100000    3
  27110000    3
  27120000    3
  27130000    3
  27140000    3
  27150000    3
  27160000    3
  27170000    2
  27180000    2
  27190000    3
  27200000    3
  27210000    3
  27220000    3
  27230000    3
  27240000    3
  27250000    3
  27260000    3
  27270000    2
  27280000    3
  27290000    4
  27300000    3
  27310000    3
  27320000    5
  27330000    3
  27340000    4
  27350000    3
  27360000    3
  27370000    3
  27380000    5
  27390000    4
  27400000    4
  27410000    3
  27420000    2
  27430000    3
  27440000    5
  27450000    2
  27460000    4
  27470000    5
  27480000    4
  27490000    3
  27500000    3
  27510000    4
  27520000    9
  27530000    4
  27540000    3
  27550000    3
  27560000    3
  27570000    3
  27580000    3
  27590000    4
  27600000    3
  27610000    3
  27620000    3
  27630000    3
  27640000    3
  27650000    2
  27660000    3
  27670000    3
  27680000    2
  27690000    2
  27700000    2
  27710000    3
  27720000    3
  27730000    3
  27740000    2
  27750000    2
  27760000    2
  27770000    3
  27780000    2
  27790000    3
  27800000    4
  27810000    3
  27820000    3
  27830000    3
  27840000    3
  27850000    3
  27860000    5
  27870000    3
  27880000    3
  27890000    3
  27900000    3
  27910000    3
  27920000    3
  27930000    2
  27940000    3
  27950000    3
  27960000    3
  27970000    3
  27980000    2
  27990000    3
  28000000    4
  28010000    3
  28020000    9
  28030000    8
  28040000    3
  28050000    3
  28060000    3
  28070000    2
  28080000    3
  28090000    2
  28100000    3
  28110000    4
  28120000    3
  28130000    3
  28140000    5
  28150000    3
  28160000    3
  28170000    3
  28180000    2
  28190000    2
  28200000    3
  28210000    3
  28220000    2
  28230000    3
  28240000    3
  28250000    3
  28260000    3
  28270000    3
  28280000    2
  28290000    3
  28300000    3
  28310000    3
  28320000    4
  28330000    3
  28340000    3
  28350000    2
  28360000    2
  28370000    3
  28380000    3
  28390000    3
  28400000    2
  28410000    3
  28420000    3
  28430000    4
  28440000    4
  28450000    4
  28460000    5
  28470000    3
  28480000    3
  28490000    6
  28500000    3
  28510000    2
  28520000    2
  28530000    4
  28540000    4
  28550000    3
  28560000    3
  28570000    5
  28580000    3
  28590000    3
  28600000    4
  28610000    2
  28620000    7
  28630000    2
  28640000    3
  28650000    3
  28660000    3
  28670000    2
  28680000    2
  28690000    3
  28700000    2
  28710000    3
  28720000    5
  28730000    2
  28740000    6
  28750000    4
  28760000    6
  28770000    3
  28780000    5
  28790000    3
  28800000    3
  28810000    5
  28820000    3
  28830000    4
  28840000    3
  28850000    8
  28860000    5
  28870000    4
  28880000    4
  28890000    2
  28900000    2
  28910000    8
  28920000    3
  28930000    2
  28940000    3
  28950000    3
  28960000    4
  28970000    4
  28980000    2
  28990000    2
  29000000    6
  29010000    3
  29020000    3
  29030000    3
  29040000    3
  29050000    3
  29060000    3
  29070000    3
  29080000    4
  29090000    3
  29100000    2
  29110000    5
  29120000    3
  29130000    4
  29140000    3
  29150000    3
  29160000    3
  29170000    3
  29180000    3
  29190000    2
  29200000    3
  29210000    3
  29220000    4
  29230000    5
  29240000    3
  29250000    4
  29260000    3
  29270000    4
  29280000    5
  29290000    5
  29300000    3
  29310000    3
  29320000    3
  29330000    3
  29340000    3
  29350000    5
  29360000    3
  29370000    2
  29380000    3
  29390000    3
  29400000    3
  29410000    3
  29420000    4
  29430000    4
  29440000    2
  29450000    3
  29460000    3
  29470000    4
  29480000    2
  29490000    4
  29500000    4
  29510000    3
  29520000    4
  29530000    5
  29540000    3
  29550000    3
  29560000    3
  29570000    2
  29580000    4
  29590000    2
  29600000    5
  29610000    3
  29620000    3
  29630000    5
  29640000    3
  29650000    6
  29660000    3
  29670000    3
  29680000    3
  29690000    2
  29700000    4
  29710000    5
  29720000    3
  29730000    3
  29740000    4
  29750000    6
  29760000    4
  29770000    3
  29780000    2
  29790000    3
  29800000    3
  29810000    3
  29820000    3
  29830000    3
  29840000    2
  29850000    4
  29860000    3
  29870000    3
  29880000    2
  29890000    2
  29900000    4
  29910000    4
  29920000    4
  29930000    3
  29940000    3
  29950000    2
  29960000    3
  29970000    4
  29980000    3
  29990000    4
  30000000    3
  30010000    4
  30020000    3
  30030000    3
  30040000    3
  30050000    3
  30060000    2
  30070000    2
  30080000    3
  30090000    3
  30100000    3
  30110000    4
  30120000    3
  30130000    3
  30140000    4
  30150000    4
  30160000    3
  30170000    2
  30180000    3
  30190000    6
  30200000    4
  30210000    3
  30220000    2
  30230000    3
  30240000    3
  30250000    4
  30260000    4
  30270000    3
  30280000    3
  30290000    5
  30300000    3
  30310000    3
  30320000    4
  30330000    4
  30340000    2
  30350000    3
  30360000    3
  30370000    3
  30380000    3
  30390000    2
  30400000    3
  30410000    3
  30420000    3
  30430000    3
  30440000    3
  30450000    4
  30460000    3
  30470000    4
  30480000    3
  30490000    4
  30500000    2
  30510000    3
  30520000    3
  30530000    3
  30540000    3
  30550000    3
  30560000    2
  30570000    3
  30580000    2
  30590000    3
  30600000    3
  30610000    3
  30620000    3
  30630000    3
  30640000    3
  30650000    3
  30660000    3
  30670000    3
  30680000    4
  30690000    3
  30700000    4
  30710000    3
  30720000    3
  30730000    4
  30740000    3
  30750000    4
  30760000    6
  30770000    3
  30780000    3
  30790000    3
  30800000    3
  30810000    6
  30820000    3
  30830000    4
  30840000    3
  30850000    2
  30860000    3
  30870000    4
  30880000    3
  30890000    4
  30900000    3
  30910000    2
  30920000    3
  30930000    3
  30940000    3
  30950000    3
  30960000    3
  30970000    4
  30980000    3
  30990000    4
  31000000    4
  31010000    4
  31020000    5
  31030000    5
  31040000    4
  31050000    6
  31060000    4
  31070000    5
  31080000    3
  31090000    3
  31100000    3
  31110000    5
  31120000    4
  31130000    3
  31140000    5
  31150000    8
  31160000    4
  31170000    3
  31180000    3
  31190000    3
  31200000    3
  31210000    3
  31220000    3
  31230000    3
  31240000    2
  31250000    4
  31260000    3
  31270000    3
  31280000    3
  31290000    3
  31300000    2
  31310000    3
  31320000    2
  31330000    3
  31340000    3
  31350000    3
  31360000    3
  31370000    3
  31380000    3
  31390000    3
  31400000    3
  31410000    2
  31420000    3
  31430000    4
  31440000    3
  31450000    2
  31460000    5
  31470000    2
  31480000    3
  31490000    3
  31500000    3
  31510000    8
  31520000    2
  31530000    3
  31540000    7
  31550000    8
  31560000    2
  31570000    3
  31580000    2
  31590000    4
  31600000    4
  31610000    3
  31620000    3
  31630000    4
  31640000    3
  31650000    4
  31660000    3
  31670000    3
  31680000    3
  31690000    4
  31700000    6
  31710000    2
  31720000    2
  31730000    4
  31740000    4
  31750000    2
  31760000    2
  31770000    4
  31780000    3
  31790000    3
  31800000    4
  31810000    3
  31820000    2
  31830000    3
  31840000    3
  31850000    3
  31860000    4
  31870000    4
  31880000    3
  31890000    4
  31900000    3
  31910000    3
  31920000    2
  31930000    3
  31940000    4
  31950000    3
  31960000    3
  31970000    3
  31980000    3
  31990000    3
  32000000    3
  32010000    3
  32020000    3
  32030000    3
  32040000    5
  32050000    3
  32060000    3
  32070000    3
  32080000    3
  32090000    4
  32100000    4
  32110000    3
  32120000    3
  32130000    5
  32140000    4
  32150000    3
  32160000   11
  32170000    4
  32180000    2
  32190000    6
  32200000    2
  32210000    3
  32220000    3
  32230000    5
  32240000    3
  32250000    5
  32260000    3
  32270000    3
  32280000    4
  32290000    2
  32300000    2
  32310000    3
  32320000    4
  32330000    4
  32340000    4
  32350000    5
  32360000    4
  32370000    2
  32380000    3
  32390000    4
  32400000    4
  32410000    4
  32420000    3
  32430000    4
  32440000    4
  32450000    2
  32460000    7
  32470000    4
  32480000    2
  32490000    3
  32500000    8
  32510000    4
  32520000    3
  32530000    3
  32540000    4
  32550000    2
  32560000    3
  32570000    6
  32580000    4
  32590000    5
  32600000    8
  32610000    2
  32620000    5
  32630000    3
  32640000    3
  32650000    4
  32660000    3
  32670000    2
  32680000    3
  32690000    3
  32700000    2
  32710000    2
  32720000    4
  32730000    6
  32740000    3
  32750000    3
  32760000    3
  32770000    5
  32780000    3
  32790000    3
  32800000    2
  32810000    3
  32820000    4
  32830000    3
  32840000    4
  32850000    2
  32860000    3
  32870000    8
  32880000    4
  32890000    7
  32900000    3
  32910000    4
  32920000    3
  32930000    3
  32940000    3
  32950000    4
  32960000    3
  32970000    5
  32980000    3
  32990000    6
  33000000    4
  33010000    5
  33020000    4
  33030000    4
  33040000    4
  33050000    2
  33060000    4
  33070000    4
  33080000    3
  33090000    3
  33100000    3
  33110000    3
  33120000    3
  33130000    3
  33140000    3
  33150000    3
  33160000    7
  33170000    3
  33180000    4
  33190000    3
  33200000    3
  33210000    2
  33220000    4
  33230000    3
  33240000    3
  33250000    4
  33260000    3
  33270000    3
  33280000    3
  33290000    3
  33300000    3
  33310000    3
  33320000    3
  33330000    2
  33340000    2
  33350000    3
  33360000    2
  33370000    2
  33380000    2
  33390000    3
  33400000    3
  33410000    2
  33420000    3
  33430000    3
  33440000    2
  33450000    4
  33460000    3
  33470000    3
  33480000    3
  33490000    4
  33500000    3
  33510000    2
  33520000    3
  33530000    2
  33540000    3
  33550000    2
  33560000    3
  33570000    5
  33580000    3
  33590000    3
  33600000    3
  33610000    3
  33620000    3
  33630000    3
  33640000    3
  33650000    2
  33660000    3
  33670000    4
  33680000    3
  33690000    3
  33700000    3
  33710000    4
  33720000    3
  33730000    4
  33740000    4
  33750000    3
  33760000    3
  33770000    4
  33780000    3
  33790000    3
  33800000    3
  33810000    4
  33820000    3
  33830000    2
  33840000    2
  33850000    5
  33860000    2
  33870000    2
  33880000    4
  33890000    3
  33900000    4
  33910000    3
  33920000    3
  33930000    4
  33940000    2
  33950000    4
  33960000    3
  33970000    4
  33980000    3
  33990000    3
  34000000    3
  34010000    3
  34020000    3
  34030000    3
  34040000    4
  34050000    3
  34060000    4
  34070000    3
  34080000    2
  34090000    2
  34100000    3
  34110000    2
  34120000    2
  34130000    2
  34140000    5
  34150000    3
  34160000    3
  34170000    4
  34180000    2
  34190000    2
  34200000    4
  34210000    3
  34220000    3
  34230000    3
  34240000    3
  34250000    3
  34260000    2
  34270000    4
  34280000    3
  34290000    3
  34300000    3
  34310000    3
  34320000    3
  34330000    3
  34340000    3
  34350000    4
  34360000    3
  34370000    5
  34380000    3
  34390000    4
  34400000    4
  34410000    5
  34420000    2
  34430000    3
  34440000    4
  34450000    4
  34460000    2
  34470000    4
  34480000    3
  34490000    5
  34500000    3
  34510000    2
  34520000    3
  34530000    6
  34540000    4
  34550000    3
  34560000    3
  34570000    2
  34580000    3
  34590000    4
  34600000    5
  34610000    3
  34620000    2
  34630000    3
  34640000    8
  34650000    2
  34660000    2
  34670000    3
  34680000    2
  34690000    6
  34700000    2
  34710000    3
  34720000    2
  34730000    2
  34740000    3
  34750000    4
  34760000    2
  34770000    4
  34780000    3
  34790000    5
  34800000    4
  34810000    2
  34820000    4
  34830000    3
  34840000    2
  34850000    3
  34860000    6
  34870000    8
  34880000    2
  34890000    3
  34900000    4
  34910000    4
  34920000    4
  34930000    2
  34940000    3
  34950000   10
  34960000    4
  34970000    4
  34980000    5
  34990000    6
  35000000    3
  35010000    4
  35020000    4
  35030000    5
  35040000    4
  35050000    4
  35060000    3
  35070000    3
  35080000    4
  35090000    4
  35100000    3
  35110000    3
  35120000    2
  35130000    4
  35140000    5
  35150000    8
  35160000    6
  35170000    4
  35180000    7
  35190000    7
  35200000    4
  35210000    4
  35220000    3
  35230000    3
  35240000    2
  35250000    2
  35260000    3
  35270000    3
  35280000    3
  35290000    5
  35300000    2
  35310000    2
  35320000    3
  35330000    3
  35340000    4
  35350000    3
  35360000    3
  35370000    7
  35380000    3
  35390000    4
  35400000    3
  35410000    3
  35420000    3
  35430000    3
  35440000    3
  35450000    3
  35460000    4
  35470000    2
  35480000    2
  35490000    2
  35500000    3
  35510000    3
  35520000    3
  35530000    4
  35540000    3
  35550000    3
  35560000    3
  35570000    3
  35580000    2
  35590000    5
  35600000    3
  35610000    4
  35620000    3
  35630000    3
  35640000    2
  35650000    4
  35660000    4
  35670000    2
  35680000    5
  35690000    3
  35700000    3
  35710000    4
  35720000    3
  35730000    3
  35740000    2
  35750000    3
  35760000    3
  35770000    4
  35780000    5
  35790000    3
  35800000    2
  35810000    4
  35820000    3
  35830000    3
  35840000    4
  35850000    4
  35860000    3
  35870000    4
  35880000    4
  35890000    3
  35900000    3
  35910000    3
  35920000    2
  35930000    3
  35940000    3
  35950000    4
  35960000    4
  35970000    2
  35980000    4
  35990000    3
  36000000    2
  36010000    3
  36020000    6
  36030000    5
  36040000    4
  36050000    7
  36060000    4
  36070000    3
  36080000    7
  36090000    2
  36100000    2
  36110000    3
  36120000    4
  36130000    3
  36140000    4
  36150000    9
  36160000    5
  36170000    6
  36180000    4
  36190000    5
  36200000    3
  36210000    4
  36220000    3
  36230000    2
  36240000    4
  36250000    3
  36260000    3
  36270000    3
  36280000    5
  36290000    7
  36300000    4
  36310000    3
  36320000    7
  36330000    4
  36340000    4
  36350000    3
  36360000    4
  36370000    3
  36380000    4
  36390000    3
  36400000    3
  36410000    3
  36420000    3
  36430000    5
  36440000    4
  36450000    3
  36460000    2
  36470000    3
  36480000    9
  36490000    4
  36500000    2
  36510000    2
  36520000    2
  36530000    3
  36540000    3
  36550000    3
  36560000    3
  36570000    5
  36580000    4
  36590000    2
  36600000    3
  36610000    3
  36620000    3
  36630000    3
  36640000    2
  36650000    3
  36660000    3
  36670000    3
  36680000    2
  36690000    3
  36700000    3
  36710000    3
  36720000    3
  36730000    3
  36740000    3
  36750000    5
  36760000    3
  36770000    2
  36780000    3
  36790000    3
  36800000    4
  36810000    4
  36820000    4
  36830000    5
  36840000    4
  36850000    3
  36860000    3
  36870000    4
  36880000    4
  36890000    4
  36900000    4
  36910000    3
  36920000    5
  36930000    3
  36940000    6
  36950000    2
  36960000    2
  36970000    3
  36980000    5
  36990000    3
  37000000    4
  37010000    3
  37020000    4
  37030000    5
  37040000    4
  37050000    7
  37060000    3
  37070000    3
  37080000    2
  37090000    3
  37100000    2
  37110000    2
  37120000    4
  37130000    3
  37140000    3
  37150000    2
  37160000    2
  37170000    3
  37180000    3
  37190000    3
  37200000    3
  37210000    3
  37220000    5
  37230000    5
  37240000    4
  37250000    3
  37260000    4
  37270000    3
  37280000    3
  37290000    3
  37300000    3
  37310000    4
  37320000    2
  37330000    5
  37340000    3
  37350000    2
  37360000    2
  37370000    6
  37380000    7
  37390000    4
  37400000    2
  37410000    3
  37420000    4
  37430000    5
  37440000    3
  37450000    5
  37460000    3
  37470000    3
  37480000    3
  37490000    3
  37500000    2
  37510000    3
  37520000    3
  37530000    2
  37540000    4
  37550000    2
  37560000    3
  37570000    3
  37580000    3
  37590000    3
  37600000    4
  37610000    3
  37620000    3
  37630000    3
  37640000    3
  37650000    3
  37660000    2
  37670000    3
  37680000    3
  37690000    2
  37700000    4
  37710000    4
  37720000    3
  37730000    3
  37740000    5
  37750000    4
  37760000    5
  37770000    3
  37780000    3
  37790000    3
  37800000    4
  37810000    2
  37820000    4
  37830000    3
  37840000    3
  37850000    3
  37860000    3
  37870000    3
  37880000    5
  37890000    3
  37900000    5
  37910000    6
  37920000    5
  37930000    3
  37940000    2
  37950000    3
  37960000    3
  37970000    3
  37980000    3
  37990000    3
  38000000    2
  38010000    3
  38020000    3
  38030000    5
  38040000    3
  38050000    6
  38060000    6
  38070000    5
  38080000    5
  38090000    3
  38100000    3
  38110000    3
  38120000    5
  38130000    4
  38140000    4
  38150000    3
  38160000    2
  38170000    2
  38180000    3
  38190000    4
  38200000    6
  38210000    3
  38220000    5
  38230000    4
  38240000    3
  38250000    4
  38260000    3
  38270000    3
  38280000    4
  38290000    3
  38300000    2
  38310000    3
  38320000    2
  38330000    3
  38340000    2
  38350000    5
  38360000    3
  38370000    3
  38380000    4
  38390000    3
  38400000    3
  38410000    4
  38420000    6
  38430000    3
  38440000    3
  38450000    3
  38460000    3
  38470000    4
  38480000    3
  38490000    5
  38500000    4
  38510000    3
  38520000    3
  38530000    2
  38540000    3
  38550000    4
  38560000    3
  38570000    3
  38580000    3
  38590000    3
  38600000    3
  38610000    3
  38620000    4
  38630000    3
  38640000    4
  38650000    6
  38660000    3
  38670000    3
  38680000    3
  38690000    3
  38700000    2
  38710000    4
  38720000    3
  38730000    4
  38740000    3
  38750000    5
  38760000    5
  38770000    3
  38780000    4
  38790000    2
  38800000    4
  38810000    3
  38820000    3
  38830000    3
  38840000    3
  38850000    3
  38860000    3
  38870000    2
  38880000    3
  38890000    3
  38900000    3
  38910000    2
  38920000    4
  38930000    3
  38940000    5
  38950000    3
  38960000    3
  38970000    3
  38980000    3
  38990000    3
  39000000    3
  39010000    2
  39020000    2
  39030000    3
  39040000    2
  39050000    3
  39060000    3
  39070000    3
  39080000    3
  39090000    3
  39100000    2
  39110000    4
  39120000    3
  39130000    2
  39140000    2
  39150000    3
  39160000    3
  39170000    3
  39180000    2
  39190000    3
  39200000    3
  39210000    3
  39220000    5
  39230000    3
  39240000    3
  39250000    3
  39260000    3
  39270000    3
  39280000    3
  39290000    3
  39300000    4
  39310000    3
  39320000    3
  39330000    3
  39340000    3
  39350000    4
  39360000    5
  39370000    3
  39380000    3
  39390000    2
  39400000    3
  39410000    3
  39420000    3
  39430000    3
  39440000    3
  39450000    3
  39460000    4
  39470000    2
  39480000    2
  39490000    3
  39500000    3
  39510000    2
  39520000    2
  39530000    3
  39540000    4
  39550000    2
  39560000    2
  39570000    2
  39580000    3
  39590000    3
  39600000    3
  39610000    4
  39620000    3
  39630000    2
  39640000    2
  39650000    3
  39660000    3
  39670000    3
  39680000    2
  39690000    7
  39700000    3
  39710000    3
  39720000    4
  39730000    3
  39740000    4
  39750000    4
  39760000    3
  39770000    6
  39780000    4
  39790000    2
  39800000    4
  39810000    9
  39820000    5
  39830000    3
  39840000    3
  39850000    7
  39860000    2
  39870000    3
  39880000    4
  39890000    4
  39900000    3
  39910000    2
  39920000    3
  39930000    3
  39940000    3
  39950000    4
  39960000    4
  39970000    3
  39980000    3
  39990000    2
  40000000    2
  40000000    2
  40010000    3
  40020000    3
  40030000    3
  40040000    3
  40050000    3
  40060000    3
  40070000    5
  40080000    2
  40090000    2
  40100000    3
  40110000    3
  40120000    3
  40130000    4
  40140000    5
  40150000    3
  40160000    3
  40170000    2
  40180000    3
  40190000    3
  40200000    2
  40210000    3
  40220000    3
  40230000    3
  40240000    2
  40250000    3
  40260000    4
  40270000    2
  40280000    3
  40290000    3
  40300000    3
  40310000    4
  40320000    4
  40330000    4
  40340000    6
  40350000    2
  40360000    2
  40370000    3
  40380000    4
  40390000    4
  40400000    4
  40410000    4
  40420000    2
  40430000    8
  40440000    3
  40450000    4
  40460000    3
  40470000    4
  40480000    2
  40490000    2
  40500000    4
  40510000    3
  40520000    3
  40530000    2
  40540000    3
  40550000    3
  40560000    2
  40570000    3
  40580000    3
  40590000    3
  40600000    3
  40610000    3
  40620000    4
  40630000    7
  40640000    4
  40650000    5
  40660000    3
  40670000    2
  40680000    2
  40690000    2
  40700000    2
  40710000    3
  40720000    3
  40730000    3
  40740000    4
  40750000    3
  40760000    4
  40770000    3
  40780000    2
  40790000    3
  40800000    3
  40810000    3
  40820000    3
  40830000    7
  40840000    2
  40850000    2
  40860000    2
  40870000    3
  40880000    3
  40890000    3
  40900000    2
  40910000    3
  40920000    3
  40930000    4
  40940000    3
  40950000    4
  40960000    4
  40970000    3
  40980000    4
  40990000    3
  41000000    3
  41010000    2
  41020000    4
  41030000    3
  41040000    3
  41050000    4
  41060000    4
  41070000    4
  41080000    3
  41090000    8
  41100000    4
  41110000    3
  41120000    3
  41130000    4
  41140000    3
  41150000    3
  41160000    3
  41170000    2
  41180000    3
  41190000    3
  41200000    3
  41210000    3
  41220000    2
  41230000    3
  41240000    5
  41250000    3
  41260000    2
  41270000    4
  41280000    3
  41290000    3
  41300000    4
  41310000    3
  41320000    4
  41330000    3
  41340000    3
  41350000    3
  41360000    2
  41370000    2
  41380000    3
  41390000    4
  41400000    3
  41410000    5
  41420000    3
  41430000    3
  41440000    3
  41450000    3
  41460000    3
  41470000    3
  41480000    3
  41490000    3
  41500000    2
  41510000    4
  41520000    2
  41530000    3
  41540000    3
  41550000    3
  41560000    4
  41570000    3
  41580000    2
  41590000    3
  41600000    4
  41610000    3
  41620000    2
  41630000    3
  41640000    2
  41650000    3
  41660000    3
  41670000    3
  41680000    4
  41690000    3
  41700000    3
  41710000    5
  41720000    2
  41730000    2
  41740000    3
  41750000    3
  41760000    3
  41770000    4
  41780000    2
  41790000    3
  41800000    2
  41810000    4
  41820000    4
  41830000    4
  41840000    2
  41850000    3
  41860000    3
  41870000    3
  41880000    3
  41890000    5
  41900000    3
  41910000    3
  41920000    2
  41930000    3
  41940000    3
  41950000    3
  41960000    4
  41970000    4
  41980000    2
  41990000    2
  42000000    2
  42010000    4
  42020000    4
  42030000    3
  42040000    4
  42050000    5
  42060000    2
  42070000    2
  42080000    5
  42090000    2
  42100000    2
  42110000    3
  42120000    3
  42130000    3
  42140000    3
  42150000    3
  42160000    3
  42170000    2
  42180000    2
  42190000    3
  42200000    3
  42210000    4
  42220000    2
  42230000    3
  42240000    5
  42250000    3
  42260000    3
  42270000    2
  42280000    3
  42290000    4
  42300000    6
  42310000    3
  42320000    3
  42330000    4
  42340000    5
  42350000    3
  42360000    3
  42370000    3
  42380000    5
  42390000    4
  42400000    3
  42410000    3
  42420000    3
  42430000    5
  42440000    3
  42450000    3
  42460000    3
  42470000    4
  42480000    3
  42490000    3
  42500000    4
  42510000    5
  42520000    2
  42530000    3
  42540000    3
  42550000    3
  42560000    3
  42570000    3
  42580000    3
  42590000    3
  42600000    2
  42610000    4
  42620000    3
  42630000    4
  42640000    4
  42650000    6
  42660000    4
  42670000    3
  42680000    3
  42690000    3
  42700000    2
  42710000    3
  42720000    3
  42730000    4
  42740000    3
  42750000    4
  42760000    2
  42770000    3
  42780000    3
  42790000    3
  42800000    3
  42810000    3
  42820000    3
  42830000    4
  42840000    2
  42850000    4
  42860000    4
  42870000    3
  42880000    3
  42890000    3
  42900000    2
  42910000    3
  42920000    3
  42930000    3
  42940000    2
  42950000    3
  42960000    2
  42970000    3
  42980000    3
  42990000    3
  43000000    3
  43010000    2
  43020000    3
  43030000    2
  43040000    3
  43050000    4
  43060000    3
  43070000    4
  43080000    3
  43090000    3
  43100000    6
  43110000    3
  43120000    3
  43130000    3
  43140000    4
  43150000    3
  43160000    3
  43170000    3
  43180000    4
  43190000    2
  43200000    3
  43210000    3
  43220000    8
  43230000    4
  43240000    3
  43250000    3
  43260000    5
  43270000    4
  43280000    5
  43290000    5
  43300000    4
  43310000    4
  43320000    5
  43330000    2
  43340000    3
  43350000    3
  43360000    6
  43370000    2
  43380000    4
  43390000    3
  43400000    3
  43410000    3
  43420000    2
  43430000    2
  43440000    3
  43450000    3
  43460000    3
  43470000    4
  43480000    3
  43490000    5
  43500000    3
  43510000    3
  43520000    3
  43530000    3
  43540000    5
  43550000    2
  43560000    4
  43570000    3
  43580000    3
  43590000    2
  43600000    3
  43610000    2
  43620000    4
  43630000    3
  43640000    3
  43650000    4
  43660000    4
  43670000    3
  43680000    2
  43690000    2
  43700000    3
  43710000    3
  43720000    4
  43730000    2
  43740000    3
  43750000    3
  43760000    3
  43770000    3
  43780000    3
  43790000    3
  43800000    3
  43810000    4
  43820000    3
  43830000    2
  43840000    3
  43850000    2
  43860000    3
  43870000    2
  43880000    3
  43890000    4
  43900000    5
  43910000    5
  43920000    5
  43930000    3
  43940000    3
  43950000    4
  43960000    4
  43970000    4
  43980000    5
  43990000    4
  44000000    4
  44010000    5
  44020000    5
  44030000    6
  44040000    3
  44050000    8
  44060000    8
  44070000    2
  44080000    5
  44090000    3
  44100000    4
  44110000    3
  44120000    4
  44130000    3
  44140000    3
  44150000    4
  44160000    4
  44170000    2
  44180000    3
  44190000    3
  44200000    4
  44210000    3
  44220000    4
  44230000    3
  44240000    4
  44250000    4
  44260000    3
  44270000    4
  44280000    5
  44290000    5
  44300000    3
  44310000    4
  44320000    3
  44330000    4
  44340000    4
  44350000    5
  44360000    3
  44370000    3
  44380000    3
  44390000    3
  44400000    3
  44410000    3
  44420000    4
  44430000    4
  44440000    3
  44450000    3
  44460000    4
  44470000    3
  44480000    4
  44490000    3
  44500000    3
  44510000    3
  44520000    2
  44530000    2
  44540000    3
  44550000    2
  44560000    3
  44570000    2
  44580000    3
  44590000    2
  44600000    4
  44610000    3
  44620000    3
  44630000    4
  44640000    2
  44650000    2
  44660000    3
  44670000    4
  44680000    3
  44690000    3
  44700000    3
  44710000    3
  44720000    3
  44730000    2
  44740000    2
  44750000    2
  44760000    4
  44770000    4
  44780000    4
  44790000    2
  44800000    2
  44810000    3
  44820000    4
  44830000    3
  44840000    3
  44850000    3
  44860000    3
  44870000    2
  44880000    4
  44890000    3
  44900000    7
  44910000    5
  44920000    3
  44930000    3
  44940000    4
  44950000    3
  44960000    3
  44970000    2
  44980000    3
  44990000    3
  45000000    3
  45010000    3
  45020000    3
  45030000    3
  45040000    2
  45050000    3
  45060000    3
  45070000    2
  45080000    3
  45090000    3
  45100000    3
  45110000    4
  45120000    4
  45130000    2
  45140000    3
  45150000    2
  45160000    4
  45170000    3
  45180000    4
  45190000    3
  45200000    3
  45210000    3
  45220000    4
  45230000    3
  45240000    3
  45250000    3
  45260000    3
  45270000    3
  45280000    3
  45290000    2
  45300000    3
  45310000    2
  45320000    3
  45330000    4
  45340000    3
  45350000    4
  45360000    3
  45370000    3
  45380000    3
  45390000    3
  45400000    3
  45410000    4
  45420000    3
  45430000    3
  45440000    2
  45450000    5
  45460000    5
  45470000    2
  45480000    2
  45490000    3
  45500000    3
  45510000    3
  45520000    4
  45530000    3
  45540000    3
  45550000    3
  45560000    3
  45570000    3
  45580000    5
  45590000    4
  45600000    3
  45610000    2
  45620000    3
  45630000    5
  45640000    3
  45650000    4
  45660000    3
  45670000    3
  45680000    3
  45690000    3
  45700000    4
  45710000    3
  45720000    3
  45730000    3
  45740000    3
  45750000    3
  45760000    4
  45770000    2
  45780000    3
  45790000    3
  45800000    4
  45810000    3
  45820000    4
  45830000    3
  45840000    3
  45850000    3
  45860000    4
  45870000    3
  45880000    3
  45890000    3
  45900000    2
  45910000    3
  45920000    3
  45930000    2
  45940000    4
  45950000    3
  45960000    3
  45970000    3
  45980000    2
  45990000    2
  46000000    3
  46010000    3
  46020000    3
  46030000    3
  46040000    6
  46050000    3
  46060000    3
  46070000    4
  46080000    5
  46090000    4
  46100000    6
  46110000    3
  46120000    2
  46130000    3
  46140000    3
  46150000    3
  46160000    6
  46170000    3
  46180000    2
  46190000    2
  46200000    3
  46210000    4
  46220000    2
  46230000    3
  46240000    3
  46250000    3
  46260000    3
  46270000    2
  46280000    3
  46290000    3
  46300000    3
  46310000    4
  46320000    3
  46330000    8
  46340000    6
  46350000    3
  46360000    3
  46370000    5
  46380000    2
  46390000    5
  46400000    4
  46410000    4
  46420000    3
  46430000    3
  46440000    3
  46450000    4
  46460000    5
  46470000    2
  46480000    6
  46490000    3
  46500000    6
  46510000    3
  46520000    3
  46530000    3
  46540000    2
  46550000    3
  46560000    5
  46570000    4
  46580000    4
  46590000    2
  46600000    4
  46610000    4
  46620000    4
  46630000    2
  46640000    3
  46650000    4
  46660000    4
  46670000    4
  46680000    3
  46690000    7
  46700000    3
  46710000    3
  46720000    6
  46730000    4
  46740000    2
  46750000    4
  46760000   10
  46770000    3
  46780000    3
  46790000    3
  46800000    4
  46810000    5
  46820000    3
  46830000    5
  46840000    3
  46850000    3
  46860000    2
  46870000    8
  46880000    2
  46890000    3
  46900000    3
  46910000    4
  46920000    3
  46930000    3
  46940000    3
  46950000    3
  46960000    3
  46970000    3
  46980000    3
  46990000    3
  47000000    4
  47010000    2
  47020000    3
  47030000    4
  47040000    2
  47050000    4
  47060000    3
  47070000    2
  47080000    3
  47090000    3
  47100000    3
  47110000    4
  47120000    4
  47130000    2
  47140000    4
  47150000    3
  47160000    3
  47170000    3
  47180000    3
  47190000    3
  47200000    2
  47210000    3
  47220000    3
  47230000    3
  47240000    3
  47250000    4
  47260000    4
  47270000    3
  47280000    3
  47290000    2
  47300000    3
  47310000    3
  47320000    3
  47330000    3
  47340000    5
  47350000    4
  47360000    3
  47370000    5
  47380000    4
  47390000    3
  47400000    4
  47410000    3
  47420000    3
  47430000    4
  47440000    3
  47450000    5
  47460000    4
  47470000    4
  47480000    2
  47490000    4
  47500000    5
  47510000    3
  47520000    4
  47530000    3
  47540000    3
  47550000    3
  47560000    3
  47570000    7
  47580000    2
  47590000    5
  47600000    3
  47610000    4
  47620000    4
  47630000    3
  47640000    3
  47650000    3
  47660000    3
  47670000    3
  47680000    3
  47690000    3
  47700000    4
  47710000    3
  47720000    3
  47730000    4
  47740000    3
  47750000    2
  47760000    3
  47770000    4
  47780000    3
  47790000    3
  47800000    3
  47810000    4
  47820000    3
  47830000    3
  47840000    3
  47850000    3
  47860000    4
  47870000    3
  47880000    2
  47890000    2
  47900000    2
  47910000    3
  47920000    5
  47930000    3
  47940000    5
  47950000    3
  47960000    4
  47970000    3
  47980000    3
  47990000    5
  48000000    3
  48010000    4
  48020000    3
  48030000    3
  48040000    3
  48050000    3
  48060000    2
  48070000    2
  48080000    3
  48090000    3
  48100000    3
  48110000    4
  48120000    3
  48130000    3
  48140000    3
  48150000    3
  48160000    3
  48170000    2
  48180000    3
  48190000    2
  48200000    3
  48210000    4
  48220000    2
  48230000    3
  48240000    4
  48250000    2
  48260000    2
  48270000    4
  48280000    3
  48290000    3
  48300000    5
  48310000    4
  48320000    3
  48330000    2
  48340000    4
  48350000    8
  48360000    3
  48370000    2
  48380000    3
  48390000    3
  48400000    4
  48410000    4
  48420000    4
  48430000    3
  48440000    4
  48450000    3
  48460000    3
  48470000    3
  48480000    3
  48490000    3
  48500000    4
  48510000    3
  48520000    3
  48530000    4
  48540000    3
  48550000    3
  48560000    3
  48570000    3
  48580000    3
  48590000    4
  48600000    4
  48610000    3
  48620000    3
  48630000    3
  48640000    4
  48650000    3
  48660000    2
  48670000    4
  48680000    3
  48690000    3
  48700000    2
  48710000    3
  48720000    3
  48730000    3
  48740000    3
  48750000    2
  48760000    3
  48770000    2
  48780000    2
  48790000    3
  48800000    2
  48810000    2
  48820000    3
  48830000    3
  48840000    3
  48850000    3
  48860000    5
  48870000    3
  48880000    4
  48890000    2
  48900000    3
  48910000    3
  48920000    4
  48930000    9
  48940000    4
  48950000    3
  48960000    9
  48970000    5
  48980000    9
  48990000    3
  49000000    5
  49010000    3
  49020000    4
  49030000    3
  49040000    8
  49050000    7
  49060000    2
  49070000    3
  49080000    3
  49090000    3
  49100000    5
  49110000    6
  49120000    3
  49130000    3
  49140000    3
  49150000    2
  49160000    4
  49170000    3
  49180000    4
  49190000    2
  49200000    5
  49210000    3
  49220000    4
  49230000    5
  49240000    4
  49250000    9
  49260000    5
  49270000    3
  49280000    3
  49290000    5
  49300000    5
  49310000    7
  49320000    2
  49330000    7
  49340000    3
  49350000    4
  49360000    3
  49370000    3
  49380000    3
  49390000    3
  49400000    3
  49410000    4
  49420000    2
  49430000    3
  49440000    3
  49450000    4
  49460000    3
  49470000    4
  49480000    3
  49490000    3
  49500000    4
  49510000    3
  49520000    3
  49530000    3
  49540000    5
  49550000    3
  49560000    5
  49570000    3
  49580000    4
  49590000    3
  49600000    3
  49610000    4
  49620000    3
  49630000    3
  49640000    5
  49650000    3
  49660000    5
  49670000    3
  49680000    4
  49690000    4
  49700000    3
  49710000    3
  49720000    3
  49730000    2
  49740000    5
  49750000    4
  49760000    3
  49770000    3
  49780000    3
  49790000    4
  49800000    3
  49810000    2
  49820000    4
  49830000    3
  49840000    3
  49850000    5
  49860000    4
  49870000    3
  49880000    5
  49890000    2
  49900000    3
  49910000    3
  49920000    2
  49930000    4
  49940000    4
  49950000    2
  49960000    2
  49970000    2
  49980000    3
  49990000    2
  50000000    3
  50010000    2
  50020000    3
  50030000    2
  50040000    3
  50050000    4
  50060000    2
  50070000    3
  50080000    3
  50090000    2
  50100000    5
  50110000    6
  50120000    4
  50130000    4
  50140000    4
  50150000    2
  50160000    3
  50170000    5
  50180000    3
  50190000    2
  50200000    3
  50210000    3
  50220000    3
  50230000    3
  50240000    4
  50250000    4
  50260000    3
  50270000    3
  50280000    3
  50290000    3
  50300000    4
  50310000    2
  50320000    3
  50330000    3
  50340000    3
  50350000    2
  50360000    4
  50370000    3
  50380000    2
  50390000    3
  50400000    3
  50410000    2
  50420000    4
  50430000    3
  50440000    4
  50450000    4
  50460000    6
  50470000    4
  50480000    3
  50490000    3
  50500000    3
  50510000    3
  50520000    3
  50530000    2
  50540000    3
  50550000    2
  50560000    3
  50570000    3
  50580000    5
  50590000    4
  50600000    3
  50610000    2
  50620000    4
  50630000    3
  50640000    4
  50650000    4
  50660000    3
  50670000    5
  50680000    3
  50690000    5
  50700000    3
  50710000    2
  50720000    3
  50730000    4
  50740000    2
  50750000    4
  50760000    3
  50770000    2
  50780000    3
  50790000    4
  50800000    4
  50810000    3
  50820000    6
  50830000    3
  50840000    3
  50850000    4
  50860000    3
  50870000    3
  50880000    3
  50890000    4
  50900000    2
  50910000    3
  50920000    3
  50930000    5
  50940000    2
  50950000    3
  50960000    4
  50970000    3
  50980000    3
  50990000    3
  51000000    4
  51010000    3
  51020000    3
  51030000    3
  51040000    4
  51050000    5
  51060000    3
  51070000    4
  51080000    2
  51090000    4
  51100000    3
  51110000    2
  51120000    3
  51130000    2
  51140000    3
  51150000    2
  51160000    4
  51170000    5
  51180000    4
  51190000    3
  51200000    3
  51210000    4
  51220000    4
  51230000    4
  51240000    3
  51250000    3
  51260000    3
  51270000    3
  51280000    3
  51290000    4
  51300000    3
  51310000    5
  51320000    2
  51330000    4
  51340000    2
  51350000    3
  51360000    2
  51370000    3
  51380000    3
  51390000    3
  51400000    3
  51410000    2
  51420000    3
  51430000    3
  51440000    5
  51450000    3
  51460000    4
  51470000    7
  51480000    3
  51490000    4
  51500000    3
  51510000    3
  51520000    4
  51530000    3
  51540000    3
  51550000    5
  51560000    3
  51570000    3
  51580000    3
  51590000    3
  51600000    3
  51610000    4
  51620000    4
  51630000    3
  51640000    3
  51650000    3
  51660000    3
  51670000    2
  51680000    3
  51690000    6
  51700000    2
  51710000    2
  51720000    6
  51730000    7
  51740000    3
  51750000    2
  51760000    3
  51770000    5
  51780000    3
  51790000    4
  51800000    2
  51810000    3
  51820000    3
  51830000    3
  51840000    3
  51850000    2
  51860000    3
  51870000    3
  51880000    3
  51890000    3
  51900000    3
  51910000    2
  51920000    2
  51930000    4
  51940000    3
  51950000    3
  51960000    2
  51970000    4
  51980000    2
  51990000    3
  52000000    5
  52010000    4
  52020000    3
  52030000    3
  52040000    3
  52050000    4
  52060000    4
  52070000    3
  52080000    3
  52090000    3
  52100000    3
  52110000    4
  52120000    2
  52130000    6
  52140000    3
  52150000    3
  52160000    4
  52170000    2
  52180000    3
  52190000    3
  52200000    3
  52210000    3
  52220000    3
  52230000    2
  52240000    2
  52250000    4
  52260000    3
  52270000    3
  52280000    3
  52290000    2
  52300000    3
  52310000    4
  52320000    3
  52330000    3
  52340000    2
  52350000    2
  52360000    2
  52370000    3
  52380000    4
  52390000    4
  52400000    3
  52410000    2
  52420000    3
  52430000    4
  52440000    4
  52450000    3
  52460000    4
  52470000    4
  52480000    2
  52490000    4
  52500000    3
  52510000    6
  52520000    3
  52530000    3
  52540000    2
  52550000    3
  52560000    3
  52570000    3
  52580000    3
  52590000    4
  52600000    3
  52610000    3
  52620000    3
  52630000    2
  52640000    3
  52650000    3
  52660000    3
  52670000    3
  52680000    3
  52690000    2
  52700000    3
  52710000    4
  52720000    2
  52730000    3
  52740000    3
  52750000    3
  52760000    3
  52770000    4
  52780000    4
  52790000    2
  52800000    5
  52810000    5
  52820000    4
  52830000    4
  52840000    2
  52850000    2
  52860000    3
  52870000    4
  52880000    3
  52890000    3
  52900000    3
  52910000    3
  52920000    3
  52930000    3
  52940000    3
  52950000    3
  52960000    3
  52970000    3
  52980000    3
  52990000    3
  53000000    3
  53010000    3
  53020000    3
  53030000    3
  53040000    3
  53050000    2
  53060000    3
  53070000    3
  53080000    3
  53090000    2
  53100000    3
  53110000    2
  53120000    3
  53130000    2
  53140000    3
  53150000    4
  53160000    3
  53170000    3
  53180000    3
  53190000    3
  53200000    2
  53210000    2
  53220000    4
  53230000    3
  53240000    5
  53250000    4
  53260000    4
  53270000    4
  53280000    4
  53290000    3
  53300000    3
  53310000    3
  53320000    3
  53330000    4
  53340000    2
  53350000    3
  53360000    3
  53370000    4
  53380000    4
  53390000    4
  53400000    4
  53410000    2
  53420000    2
  53430000    4
  53440000    4
  53450000    4
  53460000    5
  53470000    4
  53480000    3
  53490000    4
  53500000    6
  53510000    5
  53520000    3
  53530000    3
  53540000    3
  53550000    3
  53560000    2
  53570000    4
  53580000    3
  53590000    3
  53600000    3
  53610000    5
  53620000    3
  53630000    4
  53640000    3
  53650000    4
  53660000    2
  53670000    4
  53680000    4
  53690000    3
  53700000    3
  53710000    3
  53720000    4
  53730000    3
  53740000    3
  53750000    3
  53760000    2
  53770000    3
  53780000    7
  53790000    3
  53800000    2
  53810000    2
  53820000    3
  53830000    2
  53840000    4
  53850000    6
  53860000    6
  53870000    4
  53880000    8
  53890000    3
  53900000    3
  53910000    2
  53920000    4
  53930000    3
  53940000    3
  53950000    4
  53960000    3
  53970000    5
  53980000    4
  53990000    2
  54000000    3
  54010000    3
  54020000    2
  54030000    3
  54040000    3
  54050000    4
  54060000    3
  54070000    2
  54080000    3
  54090000    3
  54100000    3
  54110000    3
  54120000    2
  54130000    4
  54140000    2
  54150000    3
  54160000    2
  54170000    4
  54180000    4
  54190000    3
  54200000    2
  54210000    2
  54220000    4
  54230000    2
  54240000    3
  54250000    3
  54260000    3
  54270000    4
  54280000    3
  54290000    3
  54300000    2
  54310000    3
  54320000    3
  54330000    4
  54340000    2
  54350000    4
  54360000    4
  54370000    3
  54380000    3
  54390000    4
  54400000    3
  54410000    2
  54420000    2
  54430000    3
  54440000    2
  54450000    3
  54460000    2
  54470000    3
  54480000    4
  54490000    3
  54500000    2
  54510000    4
  54520000    3
  54530000    3
  54540000    3
  54550000    4
  54560000    3
  54570000    2
  54580000    3
  54590000    3
  54600000    2
  54610000    3
  54620000    2
  54630000    3
  54640000    3
  54650000    3
  54660000    3
  54670000    4
  54680000    3
  54690000    4
  54700000    3
  54710000    3
  54720000    2
  54730000    2
  54740000    4
  54750000    5
  54760000    3
  54770000    3
  54780000    4
  54790000    3
  54800000    3
  54810000    3
  54820000    2
  54830000    3
  54840000    3
  54850000    3
  54860000    4
  54870000    3
  54880000    4
  54890000    6
  54900000    3
  54910000    3
  54920000    3
  54930000    3
  54940000    3
  54950000    5
  54960000    3
  54970000    5
  54980000    5
  54990000    2
  55000000    3
  55010000    5
  55020000    5
  55030000    5
  55040000    8
  55050000    2
  55060000    3
  55070000    3
  55080000    2
  55090000    3
  55100000    3
  55110000    2
  55120000    4
  55130000    3
  55140000    4
  55150000    3
  55160000    2
  55170000    3
  55180000    2
  55190000    3
  55200000    3
  55210000    3
  55220000    4
  55230000    2
  55240000    3
  55250000    3
  55260000    2
  55270000    3
  55280000    4
  55290000    4
  55300000    3
  55310000    3
  55320000    3
  55330000    3
  55340000    2
  55350000    3
  55360000    4
  55370000    2
  55380000    3
  55390000    3
  55400000    4
  55410000    4
  55420000    3
  55430000    4
  55440000    4
  55450000    4
  55460000    3
  55470000    2
  55480000    2
  55490000    3
  55500000    6
  55510000    3
  55520000    5
  55530000    4
  55540000    2
  55550000   12
  55560000    7
  55570000    4
  55580000    3
  55590000    2
  55600000    3
  55610000    4
  55620000    2
  55630000    3
  55640000    4
  55650000    4
  55660000    3
  55670000    3
  55680000    3
  55690000    3
  55700000    3
  55710000    4
  55720000    4
  55730000    4
  55740000    3
  55750000    4
  55760000    5
  55770000    3
  55780000    3
  55790000    3
  55800000    2
  55810000    2
  55820000    4
  55830000    3
  55840000    3
  55850000    5
  55860000    2
  55870000    3
  55880000    3
  55890000    3
  55900000    3
  55910000    4
  55920000    4
  55930000    5
  55940000    5
  55950000    5
  55960000    4
  55970000    4
  55980000    3
  55990000    3
  56000000    2
  56010000    3
  56020000    3
  56030000    2
  56040000    3
  56050000    3
  56060000    3
  56070000    4
  56080000    3
  56090000    3
  56100000    3
  56110000    3
  56120000    6
  56130000    4
  56140000    4
  56150000    3
  56160000    3
  56170000    3
  56180000    3
  56190000    3
  56200000    3
  56210000    3
  56220000    4
  56230000    4
  56240000    4
  56250000    3
  56260000    4
  56270000    4
  56280000    3
  56290000    3
  56300000    2
  56310000    3
  56320000    3
  56330000    2
  56340000    2
  56350000    5
  56360000    4
  56370000    4
  56380000    2
  56390000    3
  56400000    3
  56410000    3
  56420000    3
  56430000    3
  56440000    3
  56450000    2
  56460000    4
  56470000    3
  56480000    3
  56490000    5
  56500000    3
  56510000    2
  56520000    4
  56530000    4
  56540000    3
  56550000    2
  56560000    2
  56570000    4
  56580000    4
  56590000    3
  56600000    2
  56610000    3
  56620000    3
  56630000    3
  56640000    4
  56650000    3
  56660000    3
  56670000    4
  56680000    4
  56690000    5
  56700000    4
  56710000    3
  56720000    3
  56730000    3
  56740000    3
  56750000    4
  56760000    3
  56770000    3
  56780000    2
  56790000    3
  56800000    3
  56810000    3
  56820000    3
  56830000    3
  56840000    2
  56850000    4
  56860000    3
  56870000    3
  56880000    3
  56890000    3
  56900000    3
  56910000    3
  56920000    3
  56930000    2
  56940000    3
  56950000    3
  56960000    2
  56970000    3
  56980000    3
  56990000    3
  57000000    3
  57010000    3
  57020000    4
  57030000    4
  57040000    2
  57050000    3
  57060000    3
  57070000    3
  57080000    3
  57090000    3
  57100000    3
  57110000    3
  57120000    6
  57130000    4
  57140000    2
  57150000    3
  57160000    3
  57170000    2
  57180000    2
  57190000    3
  57200000    4
  57210000    5
  57220000    4
  57230000    4
  57240000    2
  57250000    3
  57260000    3
  57270000    3
  57280000    3
  57290000    3
  57300000    4
  57310000    3
  57320000    4
  57330000    4
  57340000    4
  57350000    4
  57360000    2
  57370000    3
  57380000    3
  57390000    5
  57400000    3
  57410000    3
  57420000    3
  57430000    7
  57440000    3
  57450000    3
  57460000    2
  57470000    5
  57480000    6
  57490000    4
  57500000    4
  57510000    3
  57520000    5
  57530000    3
  57540000    3
  57550000    3
  57560000    3
  57570000    4
  57580000    3
  57590000    2
  57600000    3
  57610000    4
  57620000    4
  57630000    3
  57640000    4
  57650000    3
  57660000    3
  57670000    3
  57680000    3
  57690000    4
  57700000    3
  57710000    3
  57720000    2
  57730000    4
  57740000    3
  57750000    4
  57760000    4
  57770000    2
  57780000    3
  57790000    2
  57800000    3
  57810000    4
  57820000    3
  57830000    5
  57840000    4
  57850000    3
  57860000    3
  57870000    3
  57880000    2
  57890000    3
  57900000    2
  57910000    3
  57920000    5
  57930000    2
  57940000    3
  57950000    3
  57960000    2
  57970000    4
  57980000    3
  57990000    3
  58000000    3
  58010000    3
  58020000    3
  58030000    6
  58040000    2
  58050000    2
  58060000    4
  58070000    2
  58080000    3
  58090000    3
  58100000    3
  58110000    3
  58120000    5
  58130000    2
  58140000    3
  58150000    3
  58160000    4
  58170000    6
  58180000    3
  58190000    3
  58200000    3
  58210000    3
  58220000    2
  58230000    3
  58240000    3
  58250000    2
  58260000    3
  58270000    3
  58280000    3
  58290000    4
  58300000    3
  58310000    3
  58320000    3
  58330000    3
  58340000    3
  58350000    3
  58360000    7
  58370000    3
  58380000    5
  58390000    3
  58400000    3
  58410000    5
  58420000    3
  58430000    3
  58440000    4
  58450000    5
  58460000    6
  58470000    2
  58480000    4
  58490000    3
  58500000    3
  58510000    5
  58520000    4
  58530000    4
  58540000    3
  58550000    3
  58560000    3
  58570000    4
  58580000    3
  58590000    3
  58600000    3
  58610000    5
  58620000    3
  58630000    3
  58640000    3
  58650000    3
  58660000    3
  58670000    4
  58680000    3
  58690000    2
  58700000    3
  58710000    3
  58720000    5
  58730000    3
  58740000    3
  58750000    3
  58760000    4
  58770000    7
  58780000    3
  58790000    5
  58800000    4
  58810000    2
  58820000    5
  58830000    4
  58840000    3
  58850000    2
  58860000    2
  58870000    4
  58880000    3
  58890000    3
  58900000    4
  58910000    3
  58920000    3
  58930000    3
  58940000    3
  58950000    2
  58960000    4
  58970000    3
  58980000    3
  58990000    2
  59000000    3
  59010000    6
  59020000    2
  59030000    3
  59040000    7
  59050000    2
  59060000    4
  59070000    3
  59080000    4
  59090000    3
  59100000    3
  59110000    3
  59120000    3
  59130000    3
  59140000    4
  59150000    4
  59160000    2
  59170000    3
  59180000    3
  59190000    3
  59200000    2
  59210000    5
  59220000    3
  59230000    3
  59240000    3
  59250000    3
  59260000    2
  59270000    3
  59280000    2
  59290000    3
  59300000    3
  59310000    4
  59320000    2
  59330000    3
  59340000    2
  59350000    3
  59360000    3
  59370000    3
  59380000    4
  59390000    2
  59400000    2
  59410000    7
  59420000    2
  59430000    3
  59440000    3
  59450000    2
  59460000    3
  59470000    2
  59480000    3
  59490000    5
  59500000    3
  59510000    2
  59520000    3
  59530000    5
  59540000    4
  59550000    3
  59560000    3
  59570000    2
  59580000    2
  59590000    4
  59600000    2
  59610000    4
  59620000    4
  59630000    3
  59640000    3
  59650000    3
  59660000    3
  59670000    2
  59680000    3
  59690000    7
  59700000    3
  59710000    5
  59720000    2
  59730000    3
  59740000    4
  59750000    3
  59760000    2
  59770000    3
  59780000    3
  59790000    5
  59800000    3
  59810000    3
  59820000    3
  59830000    3
  59840000    4
  59850000    5
  59860000    6
  59870000    3
  59880000    3
  59890000    3
  59900000    3
  59910000    3
  59920000    3
  59930000    5
  59940000    4
  59950000    3
  59960000    6
  59970000    2
  59980000    3
  59990000    2
  60000000    3
  60000000    3
  60010000    8
  60020000    8
  60030000    3
  60040000    2
  60050000    3
  60060000    3
  60070000    3
  60080000    7
  60090000    3
  60100000    3
  60110000    3
  60120000    4
  60130000    6
  60140000    4
  60150000    4
  60160000    8
  60170000    3
  60180000    6
  60190000    5
  60200000    5
  60210000    2
  60220000    3
  60230000    3
  60240000    3
  60250000    3
  60260000    4
  60270000    3
  60280000    5
  60290000    4
  60300000    2
  60310000    2
  60320000    3
  60330000    3
  60340000    4
  60350000    3
  60360000    3
  60370000    4
  60380000    4
  60390000    5
  60400000    3
  60410000    3
  60420000    2
  60430000    3
  60440000    3
  60450000    2
  60460000    4
  60470000    3
  60480000    3
  60490000    3
  60500000    3
  60510000    3
  60520000    2
  60530000    3
  60540000    3
  60550000    3
  60560000    3
  60570000    3
  60580000    3
  60590000    3
  60600000    5
  60610000    3
  60620000    5
  60630000    3
  60640000    2
  60650000    3
  60660000    3
  60670000    5
  60680000    4
  60690000    3
  60700000    3
  60710000    3
  60720000    3
  60730000    3
  60740000    4
  60750000    2
  60760000    4
  60770000    3
  60780000    2
  60790000    3
  60800000    3
  60810000    3
  60820000    4
  60830000    4
  60840000    4
  60850000    3
  60860000    3
  60870000    3
  60880000    3
  60890000    2
  60900000    3
  60910000    3
  60920000    2
  60930000    2
  60940000    3
  60950000    3
  60960000    3
  60970000    4
  60980000    3
  60990000    2
  61000000    7
  61010000    3
  61020000   11
  61030000    6
  61040000    4
  61050000    3
  61060000    3
  61070000    2
  61080000    3
  61090000    4
  61100000    5
  61110000    5
  61120000    7
  61130000    5
  61140000    4
  61150000    5
  61160000    3
  61170000    2
  61180000    2
  61190000    6
  61200000    6
  61210000    9
  61220000    4
  61230000    3
  61240000    5
  61250000    3
  61260000    3
  61270000    5
  61280000    3
  61290000    7
  61300000    3
  61310000    9
  61320000   12
  61330000    7
  61340000    6
  61350000    6
  61360000    4
  61370000    3
  61380000    4
  61390000    3
  61400000    2
  61410000    3
  61420000    3
  61430000    2
  61440000    5
  61450000    2
  61460000    3
  61470000    3
  61480000    3
  61490000    4
  61500000    3
  61510000    3
  61520000    2
  61530000    3
  61540000    2
  61550000    3
  61560000    3
  61570000    3
  61580000    3
  61590000    3
  61600000    3
  61610000    4
  61620000    3
  61630000    4
  61640000    3
  61650000    3
  61660000    3
  61670000    3
  61680000    3
  61690000    4
  61700000    2
  61710000    3
  61720000    5
  61730000    3
  61740000    5
  61750000    3
  61760000    4
  61770000    5
  61780000    2
  61790000    2
  61800000    3
  61810000    3
  61820000    3
  61830000    3
  61840000    3
  61850000    4
  61860000    3
  61870000    4
  61880000    4
  61890000    3
  61900000    3
  61910000    2
  61920000    2
  61930000    2
  61940000    2
  61950000    4
  61960000    3
  61970000    4
  61980000    3
  61990000    3
  62000000    6
  62010000    2
  62020000    3
  62030000    3
  62040000    3
  62050000    3
  62060000    3
  62070000    4
  62080000    2
  62090000    3
  62100000    4
  62110000    3
  62120000    3
  62130000    3
  62140000    2
  62150000    5
  62160000    3
  62170000    4
  62180000    2
  62190000    4
  62200000    3
  62210000    4
  62220000    5
  62230000    3
  62240000    3
  62250000    3
  62260000    3
  62270000    3
  62280000    5
  62290000    3
  62300000    3
  62310000    3
  62320000    3
  62330000    3
  62340000    3
  62350000    3
  62360000    3
  62370000    3
  62380000    3
  62390000    3
  62400000    3
  62410000    3
  62420000    3
  62430000    3
  62440000    2
  62450000    4
  62460000    3
  62470000    3
  62480000    3
  62490000    3
  62500000    3
  62510000    3
  62520000    3
  62530000    3
  62540000    3
  62550000    4
  62560000    4
  62570000    3
  62580000    3
  62590000    3
  62600000    3
  62610000    3
  62620000    4
  62630000    5
  62640000    3
  62650000    4
  62660000    3
  62670000    6
  62680000    2
  62690000    5
  62700000    3
  62710000    3
  62720000    4
  62730000    4
  62740000    4
  62750000    3
  62760000    3
  62770000    3
  62780000    2
  62790000    2
  62800000    4
  62810000    3
  62820000    3
  62830000    4
  62840000    2
  62850000    5
  62860000    3
  62870000    4
  62880000    3
  62890000    2
  62900000    3
  62910000    3
  62920000    3
  62930000    3
  62940000    5
  62950000    3
  62960000    3
  62970000    3
  62980000    3
  62990000    2
  63000000    2
  63010000    3
  63020000    6
  63030000    7
  63040000    3
  63050000    4
  63060000    4
  63070000    6
  63080000    5
  63090000    7
  63100000    4
  63110000    3
  63120000    3
  63130000    4
  63140000    3
  63150000    3
  63160000    3
  63170000    4
  63180000    4
  63190000    2
  63200000    3
  63210000    4
  63220000    3
  63230000    3
  63240000    6
  63250000    3
  63260000    3
  63270000    4
  63280000    3
  63290000    2
  63300000    6
  63310000    3
  63320000    4
  63330000    3
  63340000    2
  63350000    2
  63360000    3
  63370000    2
  63380000    2
  63390000    3
  63400000    4
  63410000    3
  63420000    2
  63430000    2
  63440000    3
  63450000    3
  63460000    3
  63470000    3
  63480000    2
  63490000    4
  63500000    3
  63510000    2
  63520000    2
  63530000    2
  63540000    3
  63550000    3
  63560000    2
  63570000    3
  63580000    3
  63590000    3
  63600000    3
  63610000    4
  63620000    3
  63630000    2
  63640000    3
  63650000    2
  63660000    3
  63670000    4
  63680000    4
  63690000    4
  63700000    2
  63710000    3
  63720000    4
  63730000    4
  63740000    3
  63750000    3
  63760000    3
  63770000    3
  63780000    3
  63790000    4
  63800000    4
  63810000    3
  63820000    3
  63830000    3
  63840000    3
  63850000    2
  63860000    4
  63870000    3
  63880000    2
  63890000    3
  63900000    3
  63910000    4
  63920000    3
  63930000    4
  63940000    2
  63950000    4
  63960000    3
  63970000    4
  63980000    3
  63990000    2
  64000000    3
  64010000    2
  64020000    2
  64030000    3
  64040000    2
  64050000    3
  64060000    2
  64070000    3
  64080000    3
  64090000    2
  64100000    5
  64110000    2
  64120000    4
  64130000    3
  64140000    3
  64150000    3
  64160000    2
  64170000    3
  64180000    2
  64190000    3
  64200000    2
  64210000    3
  64220000    3
  64230000    3
  64240000    2
  64250000    3
  64260000    3
  64270000    7
  64280000    3
  64290000    4
  64300000    4
  64310000    7
  64320000    3
  64330000    2
  64340000    3
  64350000    3
  64360000    3
  64370000    3
  64380000    3
  64390000    4
  64400000    4
  64410000    5
  64420000    3
  64430000    3
  64440000    3
  64450000    2
  64460000    3
  64470000    4
  64480000    3
  64490000    3
  64500000    3
  64510000    7
  64520000    3
  64530000    3
  64540000    3
  64550000    2
  64560000    2
  64570000    4
  64580000    3
  64590000    3
  64600000    2
  64610000    3
  64620000    2
  64630000    3
  64640000    3
  64650000    2
  64660000    3
  64670000    3
  64680000    3
  64690000    2
  64700000    2
  64710000    3
  64720000    3
  64730000    4
  64740000    3
  64750000    2
  64760000    2
  64770000    4
  64780000    3
  64790000    6
  64800000    2
  64810000    3
  64820000    3
  64830000    3
  64840000    3
  64850000    3
  64860000    4
  64870000    3
  64880000    4
  64890000    4
  64900000    3
  64910000    3
  64920000    4
  64930000    3
  64940000    3
  64950000    2
  64960000    4
  64970000    3
  64980000    2
  64990000    3
  65000000    3
  65010000    5
  65020000    4
  65030000    3
  65040000    3
  65050000    3
  65060000    4
  65070000    3
  65080000    5
  65090000    2
  65100000    3
  65110000    2
  65120000    3
  65130000    5
  65140000    3
  65150000    3
  65160000    2
  65170000    4
  65180000    2
  65190000    4
  65200000    7
  65210000    4
  65220000    5
  65230000    4
  65240000    2
  65250000    3
  65260000    3
  65270000    3
  65280000    8
  65290000    3
  65300000    3
  65310000    2
  65320000    4
  65330000    3
  65340000    4
  65350000    3
  65360000    3
  65370000    3
  65380000    3
  65390000    5
  65400000    2
  65410000    2
  65420000    3
  65430000    3
  65440000    3
  65450000    3
  65460000    3
  65470000    2
  65480000    4
  65490000    4
  65500000    6
  65510000    3
  65520000    7
  65530000    3
  65540000    5
  65550000    4
  65560000    4
  65570000    4
  65580000    4
  65590000    3
  65600000    3
  65610000    4
  65620000    4
  65630000    7
  65640000    3
  65650000    4
  65660000    2
  65670000    3
  65680000    3
  65690000    3
  65700000    4
  65710000    3
  65720000    4
  65730000    2
  65740000    2
  65750000    2
  65760000    3
  65770000    3
  65780000    3
  65790000    3
  65800000    2
  65810000    3
  65820000    3
  65830000    2
  65840000    4
  65850000    4
  65860000    4
  65870000    3
  65880000    4
  65890000    4
  65900000    2
  65910000    3
  65920000    2
  65930000    3
  65940000    3
  65950000    2
  65960000    3
  65970000    3
  65980000    4
  65990000    3
  66000000    5
  66010000    2
  66020000    3
  66030000    3
  66040000    4
  66050000    3
  66060000    3
  66070000    2
  66080000    3
  66090000    3
  66100000    2
  66110000    3
  66120000    4
  66130000    3
  66140000    4
  66150000    4
  66160000    3
  66170000    2
  66180000    2
  66190000    2
  66200000    4
  66210000    4
  66220000    3
  66230000    3
  66240000    3
  66250000    4
  66260000    4
  66270000    3
  66280000    3
  66290000    3
  66300000    3
  66310000    3
  66320000    2
  66330000    3
  66340000    4
  66350000    3
  66360000    3
  66370000    3
  66380000    4
  66390000    4
  66400000    3
  66410000    3
  66420000    2
  66430000    8
  66440000    3
  66450000    3
  66460000    2
  66470000    3
  66480000    3
  66490000    3
  66500000    3
  66510000    4
  66520000    3
  66530000    3
  66540000    4
  66550000    3
  66560000    3
  66570000    3
  66580000    3
  66590000    4
  66600000    3
  66610000    3
  66620000    3
  66630000    4
  66640000    3
  66650000    4
  66660000    3
  66670000    4
  66680000    3
  66690000    5
  66700000    3
  66710000    2
  66720000    3
  66730000    3
  66740000    3
  66750000    4
  66760000    4
  66770000    3
  66780000    3
  66790000    3
  66800000    3
  66810000    4
  66820000    3
  66830000    3
  66840000    4
  66850000    5
  66860000    3
  66870000    3
  66880000    3
  66890000    3
  66900000    3
  66910000    4
  66920000    4
  66930000    3
  66940000    3
  66950000    4
  66960000    3
  66970000    3
  66980000    3
  66990000    3
  67000000    3
  67010000    3
  67020000    4
  67030000    3
  67040000    3
  67050000    2
  67060000    2
  67070000    3
  67080000    3
  67090000    3
  67100000    4
  67110000    3
  67120000    2
  67130000    3
  67140000    3
  67150000    6
  67160000    5
  67170000    2
  67180000    5
  67190000    2
  67200000    3
  67210000    4
  67220000    6
  67230000    3
  67240000    3
  67250000    4
  67260000    9
  67270000    2
  67280000    2
  67290000    4
  67300000    3
  67310000    3
  67320000    7
  67330000    3
  67340000    5
  67350000    3
  67360000    3
  67370000    6
  67380000    4
  67390000    5
  67400000    2
  67410000    7
  67420000    6
  67430000    3
  67440000    3
  67450000    4
  67460000    3
  67470000    5
  67480000    4
  67490000    3
  67500000    2
  67510000    3
  67520000    3
  67530000    3
  67540000    4
  67550000   12
  67560000    2
  67570000    4
  67580000    4
  67590000    3
  67600000    7
  67610000    4
  67620000    3
  67630000    3
  67640000    3
  67650000    5
  67660000    3
  67670000    3
  67680000    3
  67690000    3
  67700000    3
  67710000    5
  67720000    3
  67730000    2
  67740000    2
  67750000    3
  67760000    3
  67770000    2
  67780000    3
  67790000    2
  67800000    2
  67810000    6
  67820000    2
  67830000    3
  67840000    5
  67850000    3
  67860000    3
  67870000    2
  67880000    4
  67890000    4
  67900000    3
  67910000    3
  67920000    2
  67930000    3
  67940000    2
  67950000    3
  67960000    3
  67970000    3
  67980000    4
  67990000    3
  68000000    4
  68010000    2
  68020000    3
  68030000    3
  68040000    4
  68050000    3
  68060000    3
  68070000    4
  68080000    4
  68090000    3
  68100000    4
  68110000    3
  68120000    3
  68130000    5
  68140000    3
  68150000    2
  68160000    3
  68170000    3
  68180000    3
  68190000    3
  68200000    6
  68210000    5
  68220000    4
  68230000    3
  68240000    3
  68250000    3
  68260000    4
  68270000    3
  68280000    3
  68290000    4
  68300000    4
  68310000    4
  68320000    3
  68330000    3
  68340000    3
  68350000    6
  68360000    2
  68370000    2
  68380000    4
  68390000    2
  68400000    2
  68410000    2
  68420000    3
  68430000    3
  68440000    3
  68450000    4
  68460000    4
  68470000    2
  68480000    4
  68490000    4
  68500000    3
  68510000    4
  68520000    3
  68530000    3
  68540000    3
  68550000    4
  68560000    3
  68570000    3
  68580000    3
  68590000    3
  68600000    3
  68610000    3
  68620000    3
  68630000    2
  68640000    3
  68650000    4
  68660000    4
  68670000    3
  68680000    3
  68690000    3
  68700000    2
  68710000    2
  68720000    3
  68730000    3
  68740000    3
  68750000    4
  68760000    5
  68770000    3
  68780000    3
  68790000    3
  68800000    3
  68810000    2
  68820000    5
  68830000    3
  68840000    2
  68850000    3
  68860000    4
  68870000    3
  68880000    3
  68890000    3
  68900000    4
  68910000    3
  68920000    3
  68930000    2
  68940000    3
  68950000    2
  68960000    4
  68970000    3
  68980000    6
  68990000    3
  69000000    3
  69010000    5
  69020000    3
  69030000    2
  69040000    3
  69050000    9
  69060000    3
  69070000    2
  69080000    5
  69090000    6
  69100000    4
  69110000    3
  69120000    3
  69130000    2
  69140000    3
  69150000    3
  69160000    3
  69170000    3
  69180000    3
  69190000    3
  69200000    3
  69210000    3
  69220000    2
  69230000    3
  69240000    3
  69250000    4
  69260000    2
  69270000    3
  69280000    3
  69290000    3
  69300000    3
  69310000    3
  69320000    4
  69330000    3
  69340000    4
  69350000    5
  69360000    3
  69370000    4
  69380000    3
  69390000    4
  69400000    3
  69410000    3
  69420000    3
  69430000    3
  69440000    3
  69450000    3
  69460000    3
  69470000    5
  69480000    3
  69490000    6
  69500000    3
  69510000    2
  69520000    5
  69530000    4
  69540000    2
  69550000    3
  69560000    2
  69570000    3
  69580000    3
  69590000    5
  69600000    3
  69610000    3
  69620000    3
  69630000    2
  69640000    2
  69650000    2
  69660000    4
  69670000    5
  69680000    2
  69690000    3
  69700000    3
  69710000    2
  69720000    3
  69730000    2
  69740000    3
  69750000    2
  69760000    4
  69770000    4
  69780000    4
  69790000    3
  69800000    3
  69810000    3
  69820000    2
  69830000    9
  69840000    3
  69850000    4
  69860000    3
  69870000    8
  69880000    3
  69890000    4
  69900000    3
  69910000    3
  69920000    4
  69930000    4
  69940000    3
  69950000    4
  69960000    3
  69970000    3
  69980000    3
  69990000    4
  70000000    2
  70010000    4
  70020000    5
  70030000    2
  70040000    3
  70050000    3
  70060000    3
  70070000    3
  70080000    3
  70090000    3
  70100000    3
  70110000    4
  70120000    5
  70130000    3
  70140000    6
  70150000    2
  70160000    4
  70170000    3
  70180000    3
  70190000    5
  70200000    3
  70210000    3
  70220000    4
  70230000    3
  70240000    4
  70250000    3
  70260000    3
  70270000    3
  70280000    2
  70290000    3
  70300000    4
  70310000    3
  70320000    3
  70330000    3
  70340000    3
  70350000    2
  70360000    3
  70370000    3
  70380000    2
  70390000    3
  70400000    5
  70410000    2
  70420000    3
  70430000    4
  70440000    4
  70450000    4
  70460000    5
  70470000    5
  70480000    2
  70490000    9
  70500000    2
  70510000    4
  70520000    3
  70530000    4
  70540000    4
  70550000    3
  70560000    3
  70570000    7
  70580000    3
  70590000    3
  70600000    4
  70610000    4
  70620000    7
  70630000    7
  70640000    3
  70650000    3
  70660000    3
  70670000    3
  70680000    5
  70690000    3
  70700000    2
  70710000    3
  70720000    3
  70730000    2
  70740000    3
  70750000    2
  70760000    2
  70770000    3
  70780000    4
  70790000    2
  70800000    3
  70810000    3
  70820000    2
  70830000    4
  70840000    3
  70850000    5
  70860000    3
  70870000    4
  70880000    4
  70890000    3
  70900000    3
  70910000    3
  70920000    6
  70930000    7
  70940000    5
  70950000    3
  70960000    3
  70970000    4
  70980000    4
  70990000    3
  71000000    3
  71010000    3
  71020000    2
  71030000    2
  71040000    3
  71050000    3
  71060000    2
  71070000    3
  71080000    4
  71090000    4
  71100000    4
  71110000    3
  71120000    3
  71130000    2
  71140000    3
  71150000    6
  71160000    4
  71170000    4
  71180000    3
  71190000    4
  71200000    3
  71210000    4
  71220000    3
  71230000    3
  71240000    3
  71250000    2
  71260000    2
  71270000    3
  71280000    3
  71290000    3
  71300000    3
  71310000    5
  71320000    3
  71330000    3
  71340000    3
  71350000    3
  71360000    3
  71370000    3
  71380000    3
  71390000    4
  71400000    2
  71410000    4
  71420000    3
  71430000    3
  71440000    3
  71450000    5
  71460000    2
  71470000    2
  71480000    3
  71490000    3
  71500000    3
  71510000    3
  71520000    3
  71530000    2
  71540000    3
  71550000    5
  71560000    3
  71570000    3
  71580000    5
  71590000    3
  71600000    3
  71610000    3
  71620000    3
  71630000    4
  71640000    3
  71650000    3
  71660000    3
  71670000    6
  71680000    3
  71690000    7
  71700000    3
  71710000    3
  71720000    3
  71730000    4
  71740000    5
  71750000    3
  71760000    3
  71770000    2
  71780000    3
  71790000    3
  71800000    4
  71810000    4
  71820000    3
  71830000    2
  71840000    4
  71850000    3
  71860000    3
  71870000    3
  71880000    3
  71890000    3
  71900000    3
  71910000    3
  71920000    3
  71930000    5
  71940000    3
  71950000    3
  71960000    3
  71970000    6
  71980000    6
  71990000    3
  72000000    3
  72010000    3
  72020000    4
  72030000    3
  72040000    3
  72050000    6
  72060000    3
  72070000    2
  72080000    3
  72090000    4
  72100000    5
  72110000    5
  72120000    3
  72130000    3
  72140000    3
  72150000    4
  72160000    3
  72170000    3
  72180000    3
  72190000    4
  72200000    4
  72210000    4
  72220000    3
  72230000    2
  72240000    4
  72250000    3
  72260000    3
  72270000    4
  72280000    4
  72290000    3
  72300000    3
  72310000    3
  72320000    3
  72330000    7
  72340000    6
  72350000    3
  72360000    3
  72370000    3
  72380000    4
  72390000    3
  72400000    4
  72410000    3
  72420000    4
  72430000    3
  72440000    4
  72450000    3
  72460000    4
  72470000    3
  72480000    4
  72490000    2
  72500000    4
  72510000    3
  72520000    4
  72530000    2
  72540000    3
  72550000    3
  72560000    3
  72570000    5
  72580000    7
  72590000    5
  72600000    4
  72610000    5
  72620000    3
  72630000    4
  72640000    3
  72650000    4
  72660000    5
  72670000    5
  72680000    3
  72690000    3
  72700000    7
  72710000    5
  72720000    3
  72730000    5
  72740000    4
  72750000    3
  72760000    5
  72770000    2
  72780000    3
  72790000    2
  72800000    4
  72810000    5
  72820000    8
  72830000    3
  72840000    3
  72850000    5
  72860000    3
  72870000    3
  72880000    3
  72890000    3
  72900000    4
  72910000    3
  72920000    9
  72930000    3
  72940000    6
  72950000    4
  72960000    2
  72970000    3
  72980000    3
  72990000    3
  73000000    4
  73010000    4
  73020000    7
  73030000    3
  73040000    3
  73050000    3
  73060000    3
  73070000    2
  73080000    3
  73090000    2
  73100000    4
  73110000    4
  73120000    2
  73130000    2
  73140000    4
  73150000    2
  73160000    4
  73170000    2
  73180000    4
  73190000    5
  73200000    3
  73210000    3
  73220000    3
  73230000    3
  73240000    6
  73250000    5
  73260000    3
  73270000    3
  73280000    5
  73290000    4
  73300000    3
  73310000    3
  73320000    3
  73330000    3
  73340000    2
  73350000    4
  73360000    3
  73370000    4
  73380000    5
  73390000    4
  73400000    3
  73410000    4
  73420000    4
  73430000    4
  73440000    3
  73450000    3
  73460000    3
  73470000    6
  73480000    7
  73490000    4
  73500000    3
  73510000    3
  73520000    3
  73530000    2
  73540000    3
  73550000    5
  73560000    3
  73570000    3
  73580000    3
  73590000    3
  73600000    4
  73610000    3
  73620000    2
  73630000    4
  73640000    3
  73650000    3
  73660000    3
  73670000    3
  73680000    3
  73690000    5
  73700000    4
  73710000    3
  73720000    2
  73730000    3
  73740000    2
  73750000    3
  73760000    4
  73770000    4
  73780000    3
  73790000    5
  73800000    4
  73810000    4
  73820000    3
  73830000    7
  73840000    4
  73850000    2
  73860000    4
  73870000    3
  73880000    3
  73890000    3
  73900000    5
  73910000    5
  73920000    2
  73930000    3
  73940000    3
  73950000    3
  73960000    2
  73970000    4
  73980000    2
  73990000    2
  74000000    3
  74010000    5
  74020000    3
  74030000    4
  74040000    3
  74050000    3
  74060000    2
  74070000    2
  74080000    4
  74090000    3
  74100000    3
  74110000    3
  74120000    3
  74130000    3
  74140000    7
  74150000    5
  74160000    4
  74170000    3
  74180000    8
  74190000    4
  74200000    4
  74210000    3
  74220000    3
  74230000    3
  74240000    3
  74250000    3
  74260000    3
  74270000    2
  74280000    4
  74290000    4
  74300000    2
  74310000    2
  74320000    2
  74330000    2
  74340000    3
  74350000    3
  74360000    3
  74370000    3
  74380000    4
  74390000    4
  74400000    4
  74410000    2
  74420000    3
  74430000    3
  74440000    2
  74450000    5
  74460000    3
  74470000    3
  74480000    3
  74490000    3
  74500000    3
  74510000    6
  74520000    3
  74530000    4
  74540000    3
  74550000    3
  74560000    3
  74570000    3
  74580000    3
  74590000    3
  74600000    3
  74610000    3
  74620000    2
  74630000    3
  74640000    3
  74650000    3
  74660000    2
  74670000    3
  74680000    6
  74690000    2
  74700000    4
  74710000    2
  74720000    3
  74730000    7
  74740000    3
  74750000    2
  74760000    4
  74770000    4
  74780000    2
  74790000    3
  74800000    3
  74810000    3
  74820000    5
  74830000    3
  74840000    3
  74850000    2
  74860000    3
  74870000    2
  74880000    4
  74890000    4
  74900000    3
  74910000    5
  74920000    2
  74930000    4
  74940000    2
  74950000    3
  74960000    2
  74970000    3
  74980000    4
  74990000    3
  75000000    4
  75010000    3
  75020000    3
  75030000    3
  75040000    3
  75050000    3
  75060000    2
  75070000    3
  75080000    4
  75090000    4
  75100000    4
  75110000    3
  75120000    3
  75130000    3
  75140000    4
  75150000    6
  75160000    5
  75170000    2
  75180000    3
  75190000    2
  75200000    4
  75210000    3
  75220000    2
  75230000    3
  75240000    3
  75250000    5
  75260000    2
  75270000    2
  75280000    3
  75290000    3
  75300000    2
  75310000    3
  75320000    4
  75330000    3
  75340000    3
  75350000    3
  75360000    3
  75370000    3
  75380000    3
  75390000    3
  75400000    2
  75410000    3
  75420000    3
  75430000    3
  75440000    3
  75450000    3
  75460000    3
  75470000    3
  75480000    4
  75490000    4
  75500000    2
  75510000    5
  75520000    3
  75530000    2
  75540000    3
  75550000    3
  75560000    3
  75570000    2
  75580000    3
  75590000    3
  75600000    4
  75610000    4
  75620000    4
  75630000    3
  75640000    3
  75650000    3
  75660000    2
  75670000    3
  75680000    3
  75690000    2
  75700000    3
  75710000    3
  75720000    3
  75730000    3
  75740000    5
  75750000    4
  75760000    7
  75770000    3
  75780000    4
  75790000    3
  75800000    2
  75810000    3
  75820000    4
  75830000    3
  75840000    3
  75850000    3
  75860000    2
  75870000    3
  75880000    3
  75890000    3
  75900000    3
  75910000    3
  75920000    4
  75930000    4
  75940000    3
  75950000    3
  75960000    3
  75970000    3
  75980000    2
  75990000    5
  76000000    2
  76010000    3
  76020000    3
  76030000    7
  76040000    4
  76050000    4
  76060000    3
  76070000    4
  76080000    3
  76090000    3
  76100000    3
  76110000    3
  76120000    3
  76130000    2
  76140000    2
  76150000    3
  76160000    3
  76170000    4
  76180000    3
  76190000    2
  76200000    3
  76210000    4
  76220000    3
  76230000    2
  76240000    2
  76250000    2
  76260000   10
  76270000    7
  76280000    2
  76290000    3
  76300000    3
  76310000    4
  76320000    2
  76330000    3
  76340000    2
  76350000    4
  76360000    3
  76370000    3
  76380000    3
  76390000    4
  76400000    4
  76410000    5
  76420000    2
  76430000    3
  76440000    3
  76450000    2
  76460000    2
  76470000    4
  76480000    3
  76490000    3
  76500000    2
  76510000    4
  76520000    3
  76530000    4
  76540000    3
  76550000    3
  76560000    3
  76570000    2
  76580000    3
  76590000    2
  76600000    3
  76610000    3
  76620000    3
  76630000    2
  76640000    3
  76650000    3
  76660000    3
  76670000    2
  76680000    5
  76690000    3
  76700000    3
  76710000    5
  76720000    5
  76730000    6
  76740000    3
  76750000    3
  76760000    3
  76770000    4
  76780000    3
  76790000    3
  76800000    2
  76810000    5
  76820000    4
  76830000    6
  76840000    2
  76850000    3
  76860000    3
  76870000    3
  76880000    5
  76890000    8
  76900000    3
  76910000    4
  76920000    6
  76930000    3
  76940000    4
  76950000    5
  76960000    3
  76970000    3
  76980000    4
  76990000    3
  77000000    3
  77010000    5
  77020000    3
  77030000    4
  77040000    2
  77050000    3
  77060000    5
  77070000    4
  77080000    3
  77090000    3
  77100000    4
  77110000    5
  77120000    3
  77130000    6
  77140000    4
  77150000    3
  77160000    8
  77170000   12
  77180000    6
  77190000    4
  77200000    9
  77210000    6
  77220000    3
  77230000    4
  77240000    4
  77250000    4
  77260000    4
  77270000    3
  77280000    4
  77290000    4
  77300000    4
  77310000    4
  77320000    3
  77330000    4
  77340000    3
  77350000    3
  77360000    8
  77370000    7
  77380000    8
  77390000    3
  77400000    3
  77410000    2
  77420000    5
  77430000    4
  77440000    2
  77450000    3
  77460000    3
  77470000    3
  77480000    3
  77490000    4
  77500000    3
  77510000    2
  77520000    2
  77530000    3
  77540000    3
  77550000    3
  77560000    4
  77570000    3
  77580000    4
  77590000    5
  77600000    4
  77610000    3
  77620000    3
  77630000    3
  77640000    3
  77650000    4
  77660000    3
  77670000    3
  77680000    3
  77690000    3
  77700000    3
  77710000    4
  77720000    3
  77730000    4
  77740000    3
  77750000    3
  77760000    2
  77770000    2
  77780000    2
  77790000    3
  77800000    3
  77810000    2
  77820000    3
  77830000    3
  77840000    4
  77850000    3
  77860000    2
  77870000    3
  77880000    3
  77890000    2
  77900000    6
  77910000    2
  77920000    4
  77930000    3
  77940000    3
  77950000    3
  77960000    5
  77970000    2
  77980000    4
  77990000    4
  78000000    2
  78010000    2
  78020000    3
  78030000    3
  78040000    4
  78050000    3
  78060000    3
  78070000    3
  78080000    3
  78090000    3
  78100000    3
  78110000    2
  78120000    3
  78130000    3
  78140000    3
  78150000    3
  78160000    3
  78170000    2
  78180000    5
  78190000    2
  78200000    4
  78210000    5
  78220000    5
  78230000    4
  78240000    3
  78250000    2
  78260000    2
  78270000    4
  78280000    3
  78290000    3
  78300000    3
  78310000    3
  78320000    4
  78330000    3
  78340000    3
  78350000    4
  78360000    3
  78370000    3
  78380000    4
  78390000    3
  78400000    4
  78410000    4
  78420000    3
  78430000    3
  78440000    3
  78450000    3
  78460000    3
  78470000    4
  78480000    3
  78490000    2
  78500000    3
  78510000    2
  78520000    2
  78530000    6
  78540000    2
  78550000    2
  78560000    6
  78570000    2
  78580000    2
  78590000    3
  78600000    2
  78610000    2
  78620000    2
  78630000    6
  78640000    3
  78650000    3
  78660000    6
  78670000    3
  78680000    2
  78690000    3
  78700000    2
  78710000    3
  78720000    3
  78730000    4
  78740000    5
  78750000    2
  78760000    3
  78770000    2
  78780000    3
  78790000    7
  78800000    3
  78810000    3
  78820000    3
  78830000    4
  78840000    3
  78850000    3
  78860000    3
  78870000    4
  78880000    3
  78890000    3
  78900000    4
  78910000    4
  78920000    3
  78930000    3
  78940000    4
  78950000    2
  78960000    4
  78970000    3
  78980000    3
  78990000    4
  79000000    3
  79010000    4
  79020000    3
  79030000    2
  79040000    3
  79050000    5
  79060000    3
  79070000    3
  79080000    5
  79090000    5
  79100000    3
  79110000    2
  79120000    3
  79130000    3
  79140000    2
  79150000    3
  79160000    3
  79170000    3
  79180000    2
  79190000    3
  79200000    5
  79210000    5
  79220000    5
  79230000    4
  79240000    3
  79250000    3
  79260000    3
  79270000    5
  79280000    5
  79290000    4
  79300000    2
  79310000    4
  79320000    5
  79330000    5
  79340000    3
  79350000    3
  79360000    4
  79370000    4
  79380000    3
  79390000    3
  79400000    3
  79410000    2
  79420000    3
  79430000    3
  79440000    2
  79450000    3
  79460000    4
  79470000    4
  79480000    3
  79490000    3
  79500000    3
  79510000    4
  79520000    3
  79530000    3
  79540000    3
  79550000    3
  79560000    4
  79570000    2
  79580000    4
  79590000    4
  79600000    2
  79610000    3
  79620000    3
  79630000    3
  79640000    2
  79650000    2
  79660000    3
  79670000    3
  79680000    3
  79690000    3
  79700000    3
  79710000    3
  79720000    3
  79730000    3
  79740000    2
  79750000    3
  79760000    3
  79770000    3
  79780000    4
  79790000    3
  79800000    3
  79810000    3
  79820000    4
  79830000    2
  79840000    4
  79850000    4
  79860000    3
  79870000    4
  79880000    6
  79890000    4
  79900000    3
  79910000    3
  79920000    3
  79930000    3
  79940000    3
  79950000    3
  79960000    4
  79970000    3
  79980000    5
  79990000    3
  80000000    4
  80000000    4
  80010000    3
  80020000    3
  80030000    3
  80040000    2
  80050000    3
  80060000    3
  80070000    2
  80080000    4
  80090000    4
  80100000    3
  80110000    3
  80120000    2
  80130000    3
  80140000    4
  80150000    3
  80160000    4
  80170000    4
  80180000    8
  80190000    2
  80200000    3
  80210000    4
  80220000    3
  80230000    3
  80240000    3
  80250000    3
  80260000    2
  80270000    4
  80280000    9
  80290000    7
  80300000    4
  80310000    3
  80320000    4
  80330000    2
  80340000    3
  80350000    2
  80360000    4
  80370000    3
  80380000    3
  80390000    3
  80400000    2
  80410000    3
  80420000    4
  80430000    4
  80440000    3
  80450000    3
  80460000    4
  80470000    3
  80480000    6
  80490000    2
  80500000    3
  80510000    3
  80520000    4
  80530000    4
  80540000    3
  80550000    3
  80560000    4
  80570000    3
  80580000    4
  80590000    5
  80600000    3
  80610000    3
  80620000    3
  80630000    3
  80640000    2
  80650000    3
  80660000    2
  80670000    3
  80680000    3
  80690000    3
  80700000    2
  80710000    3
  80720000    4
  80730000    4
  80740000    3
  80750000    3
  80760000    3
  80770000    2
  80780000    3
  80790000    6
  80800000    2
  80810000    3
  80820000    3
  80830000    3
  80840000    2
  80850000    3
  80860000    3
  80870000    4
  80880000    4
  80890000    3
  80900000    3
  80910000    2
  80920000    3
  80930000    3
  80940000    3
  80950000    3
  80960000    3
  80970000    3
  80980000    3
  80990000    3
  81000000    8
  81010000    4
  81020000    4
  81030000    3
  81040000    3
  81050000    3
  81060000    4
  81070000    3
  81080000    3
  81090000    3
  81100000    3
  81110000    3
  81120000    3
  81130000    2
  81140000    3
  81150000    3
  81160000    4
  81170000    3
  81180000    4
  81190000    4
  81200000    4
  81210000    2
  81220000    4
  81230000    2
  81240000    3
  81250000    2
  81260000    3
  81270000    5
  81280000    3
  81290000    3
  81300000    5
  81310000    4
  81320000    5
  81330000    3
  81340000    3
  81350000    3
  81360000    3
  81370000    2
  81380000    2
  81390000    3
  81400000    2
  81410000    4
  81420000    3
  81430000    5
  81440000    3
  81450000    4
  81460000    2
  81470000    3
  81480000    2
  81490000    3
  81500000    2
  81510000    7
  81520000   10
  81530000    6
  81540000    3
  81550000    3
  81560000    6
  81570000    4
  81580000    4
  81590000    2
  81600000    3
  81610000    3
  81620000    3
  81630000    3
  81640000    3
  81650000    3
  81660000    5
  81670000    3
  81680000    3
  81690000    2
  81700000    3
  81710000    2
  81720000    3
  81730000    3
  81740000    3
  81750000    3
  81760000    3
  81770000    3
  81780000    4
  81790000    3
  81800000    3
  81810000    3
  81820000    3
  81830000    3
  81840000    3
  81850000    3
  81860000    4
  81870000    3
  81880000    3
  81890000    3
  81900000    3
  81910000    7
  81920000    4
  81930000    6
  81940000    3
  81950000    3
  81960000    3
  81970000    2
  81980000    3
  81990000    3
  82000000    2
  82010000    4
  82020000    3
  82030000    3
  82040000    2
  82050000    4
  82060000    3
  82070000    3
  82080000    3
  82090000    3
  82100000    3
  82110000    3
  82120000    4
  82130000    2
  82140000    3
  82150000    4
  82160000    4
  82170000    3
  82180000    2
  82190000    2
  82200000    2
  82210000    3
  82220000    8
  82230000    5
  82240000    4
  82250000    2
  82260000    3
  82270000    6
  82280000    3
  82290000    3
  82300000    4
  82310000    2
  82320000    2
  82330000    3
  82340000    3
  82350000    2
  82360000    4
  82370000    4
  82380000    3
  82390000    3
  82400000    3
  82410000    4
  82420000    4
  82430000    2
  82440000    2
  82450000    3
  82460000    4
  82470000    2
  82480000    3
  82490000    3
  82500000    3
  82510000    4
  82520000    5
  82530000    4
  82540000    3
  82550000    2
  82560000    3
  82570000    6
  82580000    3
  82590000    3
  82600000    4
  82610000    5
  82620000    4
  82630000    5
  82640000    3
  82650000    3
  82660000    3
  82670000    3
  82680000    3
  82690000    3
  82700000    4
  82710000    5
  82720000    9
  82730000    3
  82740000    3
  82750000    2
  82760000    3
  82770000    3
  82780000    5
  82790000    5
  82800000    9
  82810000    5
  82820000    3
  82830000    3
  82840000    3
  82850000    4
  82860000    3
  82870000    4
  82880000    3
  82890000    2
  82900000    4
  82910000    3
  82920000    2
  82930000    3
  82940000    5
  82950000    3
  82960000    3
  82970000    3
  82980000    2
  82990000    5
  83000000    2
  83010000    5
  83020000    4
  83030000    2
  83040000    3
  83050000    4
  83060000    2
  83070000    3
  83080000    4
  83090000    6
  83100000    3
  83110000    2
  83120000    3
  83130000    4
  83140000    4
  83150000    3
  83160000    3
  83170000    3
  83180000    2
  83190000    2
  83200000    4
  83210000    3
  83220000    3
  83230000    4
  83240000    3
  83250000    3
  83260000    3
  83270000    3
  83280000    4
  83290000    2
  83300000    3
  83310000    3
  83320000    2
  83330000    4
  83340000    3
  83350000    3
  83360000    2
  83370000    3
  83380000    4
  83390000    3
  83400000    3
  83410000    2
  83420000    3
  83430000    3
  83440000    3
  83450000    3
  83460000    3
  83470000    3
  83480000    3
  83490000    3
  83500000    2
  83510000    2
  83520000    2
  83530000    2
  83540000    4
  83550000    3
  83560000    4
  83570000    2
  83580000    4
  83590000    5
  83600000    4
  83610000    3
  83620000    3
  83630000    5
  83640000    5
  83650000    3
  83660000    2
  83670000    4
  83680000    5
  83690000    5
  83700000    4
  83710000    4
  83720000    3
  83730000    4
  83740000    3
  83750000    5
  83760000    3
  83770000    3
  83780000    3
  83790000    2
  83800000    3
  83810000    4
  83820000    3
  83830000    3
  83840000    4
  83850000    3
  83860000    2
  83870000    4
  83880000    3
  83890000    3
  83900000    2
  83910000    2
  83920000    3
  83930000    2
  83940000    4
  83950000    3
  83960000    3
  83970000    3
  83980000    4
  83990000    3
  84000000    3
  84010000    2
  84020000    3
  84030000    4
  84040000    3
  84050000    2
  84060000    3
  84070000    3
  84080000    2
  84090000    3
  84100000    4
  84110000    2
  84120000    4
  84130000    4
  84140000    4
  84150000    3
  84160000    3
  84170000    3
  84180000    4
  84190000    4
  84200000    3
  84210000    4
  84220000    3
  84230000    3
  84240000    3
  84250000    3
  84260000    4
  84270000    7
  84280000    4
  84290000    3
  84300000    4
  84310000    4
  84320000    2
  84330000    3
  84340000   10
  84350000   13
  84360000    8
  84370000    2
  84380000    4
  84390000    3
  84400000    3
  84410000    3
  84420000    3
  84430000    3
  84440000    3
  84450000    3
  84460000    3
  84470000    3
  84480000    3
  84490000    3
  84500000    3
  84510000    3
  84520000    3
  84530000    3
  84540000    3
  84550000    4
  84560000    9
  84570000    4
  84580000    3
  84590000    2
  84600000    3
  84610000    3
  84620000    4
  84630000    3
  84640000    2
  84650000    4
  84660000    3
  84670000    3
  84680000    4
  84690000    3
  84700000    3
  84710000    3
  84720000    5
  84730000    5
  84740000    3
  84750000    3
  84760000    2
  84770000    3
  84780000    3
  84790000    4
  84800000    4
  84810000    2
  84820000    3
  84830000    2
  84840000    4
  84850000    3
  84860000    2
  84870000    3
  84880000    3
  84890000    2
  84900000    3
  84910000    3
  84920000    3
  84930000    3
  84940000    4
  84950000    2
  84960000    3
  84970000    3
  84980000    4
  84990000    2
  85000000    3
  85010000    3
  85020000    3
  85030000    2
  85040000    6
  85050000    4
  85060000    5
  85070000    5
  85080000    6
  85090000    3
  85100000    3
  85110000    3
  85120000    4
  85130000    3
  85140000    3
  85150000    3
  85160000    5
  85170000    5
  85180000    3
  85190000   12
  85200000    8
  85210000    5
  85220000    4
  85230000    3
  85240000    3
  85250000    4
  85260000    5
  85270000    3
  85280000    3
  85290000    3
  85300000    3
  85310000    7
  85320000    4
  85330000    3
  85340000    3
  85350000    3
  85360000    2
  85370000    2
  85380000    3
  85390000    4
  85400000    3
  85410000    3
  85420000    4
  85430000    3
  85440000    3
  85450000    2
  85460000    3
  85470000    3
  85480000    3
  85490000    3
  85500000    2
  85510000    3
  85520000    3
  85530000    4
  85540000    4
  85550000    3
  85560000    5
  85570000    2
  85580000    4
  85590000    3
  85600000    4
  85610000    4
  85620000    4
  85630000    2
  85640000    4
  85650000    3
  85660000    2
  85670000    4
  85680000    2
  85690000    4
  85700000    3
  85710000    2
  85720000    3
  85730000    3
  85740000    6
  85750000    4
  85760000    5
  85770000    3
  85780000    5
  85790000    8
  85800000    5
  85810000    6
  85820000    3
  85830000    4
  85840000    4
  85850000    3
  85860000    5
  85870000    3
  85880000    3
  85890000    3
  85900000    5
  85910000    6
  85920000    7
  85930000    2
  85940000    4
  85950000    2
  85960000    3
  85970000    4
  85980000    3
  85990000    3
  86000000    3
  86010000    3
  86020000    3
  86030000    3
  86040000    4
  86050000    3
  86060000    4
  86070000    4
  86080000    5
  86090000    3
  86100000    3
  86110000    6
  86120000    3
  86130000    3
  86140000    3
  86150000    3
  86160000    2
  86170000    5
  86180000    3
  86190000    2
  86200000    3
  86210000    3
  86220000    3
  86230000    3
  86240000    2
  86250000    3
  86260000    3
  86270000    4
  86280000    4
  86290000    4
  86300000    4
  86310000    3
  86320000    3
  86330000    3
  86340000    3
  86350000    3
  86360000    3
  86370000    2
  86380000    3
  86390000    3
  86400000    3
  86410000    3
  86420000    2
  86430000    3
  86440000    4
  86450000    3
  86460000    3
  86470000    4
  86480000    4
  86490000    3
  86500000    3
  86510000    4
  86520000    2
  86530000    8
  86540000    6
  86550000    3
  86560000    5
  86570000    3
  86580000    3
  86590000    3
  86600000    2
  86610000    3
  86620000    2
  86630000    3
  86640000    6
  86650000    3
  86660000    5
  86670000    3
  86680000    3
  86690000    2
  86700000    4
  86710000    4
  86720000    4
  86730000   10
  86740000    3
  86750000    3
  86760000    4
  86770000    5
  86780000    4
  86790000    3
  86800000    4
  86810000    3
  86820000    4
  86830000    3
  86840000    2
  86850000    3
  86860000    5
  86870000    5
  86880000    3
  86890000    3
  86900000    4
  86910000    4
  86920000    4
  86930000    4
  86940000    8
  86950000    2
  86960000    4
  86970000    3
  86980000    7
  86990000    3
  87000000    3
  87010000    3
  87020000    5
  87030000    3
  87040000    4
  87050000    4
  87060000    3
  87070000    2
  87080000    4
  87090000    2
  87100000    3
  87110000    4
  87120000    2
  87130000    3
  87140000    3
  87150000    2
  87160000    5
  87170000    2
  87180000    4
  87190000    2
  87200000    5
  87210000    3
  87220000    3
  87230000    3
  87240000    4
  87250000    3
  87260000    3
  87270000    5
  87280000    3
  87290000    3
  87300000    3
  87310000    3
  87320000    5
  87330000    4
  87340000    5
  87350000    3
  87360000    3
  87370000    2
  87380000    4
  87390000    6
  87400000    5
  87410000    4
  87420000    5
  87430000    4
  87440000    3
  87450000    3
  87460000    3
  87470000    4
  87480000    3
  87490000    3
  87500000    3
  87510000    3
  87520000    2
  87530000    3
  87540000    4
  87550000    2
  87560000    3
  87570000    3
  87580000    4
  87590000    4
  87600000    4
  87610000    3
  87620000    2
  87630000    3
  87640000    4
  87650000    3
  87660000    6
  87670000    4
  87680000    3
  87690000    5
  87700000    3
  87710000    2
  87720000    4
  87730000    3
  87740000    3
  87750000    3
  87760000    3
  87770000    3
  87780000    3
  87790000    3
  87800000    3
  87810000    3
  87820000    2
  87830000    3
  87840000    4
  87850000    2
  87860000    5
  87870000    3
  87880000    3
  87890000    4
  87900000    5
  87910000    4
  87920000    3
  87930000    4
  87940000    3
  87950000    3
  87960000    4
  87970000    3
  87980000    3
  87990000    3
  88000000    3
  88010000    6
  88020000    5
  88030000    5
  88040000    3
  88050000    3
  88060000    4
  88070000    2
  88080000    2
  88090000    3
  88100000    2
  88110000    4
  88120000    4
  88130000    4
  88140000    4
  88150000    3
  88160000    4
  88170000    4
  88180000    4
  88190000    2
  88200000    2
  88210000    3
  88220000    4
  88230000    2
  88240000    3
  88250000    2
  88260000    3
  88270000    3
  88280000    3
  88290000    3
  88300000    3
  88310000    5
  88320000    3
  88330000    5
  88340000    3
  88350000    3
  88360000    2
  88370000    3
  88380000    5
  88390000    3
  88400000    3
  88410000    3
  88420000    3
  88430000    3
  88440000    2
  88450000    4
  88460000    3
  88470000    3
  88480000    3
  88490000    2
  88500000    3
  88510000    2
  88520000    4
  88530000    4
  88540000    3
  88550000    4
  88560000    2
  88570000    3
  88580000    3
  88590000    4
  88600000    3
  88610000    6
  88620000    3
  88630000    3
  88640000    3
  88650000    3
  88660000    2
  88670000    3
  88680000    3
  88690000    3
  88700000    4
  88710000    3
  88720000    2
  88730000    6
  88740000    2
  88750000    2
  88760000    3
  88770000    4
  88780000    3
  88790000    4
  88800000    3
  88810000    4
  88820000    3
  88830000    4
  88840000    4
  88850000    3
  88860000    2
  88870000    3
  88880000    2
  88890000    3
  88900000    2
  88910000    3
  88920000    2
  88930000    3
  88940000    3
  88950000    3
  88960000    6
  88970000    6
  88980000   11
  88990000    3
  89000000    5
  89010000    3
  89020000    2
  89030000    5
  89040000    3
  89050000    3
  89060000    2
  89070000    3
  89080000    4
  89090000    3
  89100000    3
  89110000    5
  89120000    5
  89130000    4
  89140000    4
  89150000    5
  89160000    3
  89170000    3
  89180000    4
  89190000    4
  89200000    3
  89210000    7
  89220000    2
  89230000    3
  89240000    2
  89250000    3
  89260000    3
  89270000    3
  89280000    3
  89290000    8
  89300000    6
  89310000    5
  89320000    2
  89330000    3
  89340000    3
  89350000    3
  89360000    4
  89370000    3
  89380000    3
  89390000    3
  89400000    3
  89410000    3
  89420000    2
  89430000    3
  89440000    4
  89450000    3
  89460000    3
  89470000    5
  89480000    3
  89490000    3
  89500000    3
  89510000    3
  89520000    3
  89530000    3
  89540000    2
  89550000    4
  89560000    5
  89570000    3
  89580000    2
  89590000    3
  89600000    3
  89610000    4
  89620000    3
  89630000    2
  89640000    6
  89650000    3
  89660000    2
  89670000    3
  89680000    2
  89690000    3
  89700000    3
  89710000    3
  89720000    3
  89730000    3
  89740000    3
  89750000    4
  89760000    3
  89770000    3
  89780000    3
  89790000    5
  89800000    3
  89810000    5
  89820000    2
  89830000    3
  89840000    3
  89850000    4
  89860000    2
  89870000    3
  89880000    3
  89890000    6
  89900000    8
  89910000    4
  89920000    3
  89930000    3
  89940000    3
  89950000    4
  89960000    3
  89970000    2
  89980000    4
  89990000    6
  90000000    3
  90010000    2
  90020000    3
  90030000    3
  90040000    4
  90050000    4
  90060000    4
  90070000    5
  90080000    3
  90090000    3
  90100000    4
  90110000    5
  90120000    4
  90130000    3
  90140000    4
  90150000    5
  90160000    2
  90170000    2
  90180000    2
  90190000    3
  90200000    5
  90210000    5
  90220000    2
  90230000    4
  90240000    6
  90250000    6
  90260000    3
  90270000    2
  90280000    3
  90290000    3
  90300000    3
  90310000    3
  90320000    3
  90330000    3
  90340000    3
  90350000    3
  90360000    3
  90370000    4
  90380000    4
  90390000    3
  90400000    4
  90410000    3
  90420000    4
  90430000    4
  90440000    4
  90450000    3
  90460000    3
  90470000    3
  90480000    3
  90490000    3
  90500000    6
  90510000    5
  90520000    4
  90530000    2
  90540000    6
  90550000    3
  90560000    4
  90570000    3
  90580000    2
  90590000    2
  90600000    3
  90610000    3
  90620000    3
  90630000    4
  90640000    3
  90650000    3
  90660000    3
  90670000    4
  90680000    3
  90690000    2
  90700000    3
  90710000    4
  90720000    3
  90730000    3
  90740000    4
  90750000    4
  90760000    5
  90770000    6
  90780000    3
  90790000    5
  90800000    2
  90810000    3
  90820000    4
  90830000    6
  90840000    3
  90850000    5
  90860000    4
  90870000    3
  90880000    4
  90890000    2
  90900000    2
  90910000    5
  90920000    4
  90930000    3
  90940000    2
  90950000    3
  90960000    4
  90970000    3
  90980000    2
  90990000    7
  91000000    4
  91010000    5
  91020000    5
  91030000    3
  91040000    5
  91050000    4
  91060000    4
  91070000    2
  91080000    3
  91090000    4
  91100000    4
  91110000    3
  91120000    4
  91130000    9
  91140000    5
  91150000    7
  91160000    3
  91170000    4
  91180000    5
  91190000    3
  91200000    5
  91210000    2
  91220000    4
  91230000    5
  91240000    4
  91250000    6
  91260000    7
  91270000    8
  91280000    3
  91290000    6
  91300000    4
  91310000    3
  91320000    3
  91330000    4
  91340000    3
  91350000    4
  91360000    3
  91370000    4
  91380000    5
  91390000    4
  91400000    3
  91410000    4
  91420000    6
  91430000    3
  91440000    3
  91450000    3
  91460000    3
  91470000    3
  91480000    3
  91490000    3
  91500000    3
  91510000    3
  91520000    3
  91530000    4
  91540000    5
  91550000    3
  91560000    6
  91570000    5
  91580000    3
  91590000    4
  91600000    3
  91610000    4
  91620000    2
  91630000    5
  91640000    5
  91650000    4
  91660000    5
  91670000    3
  91680000    4
  91690000    4
  91700000    4
  91710000    3
  91720000    4
  91730000    4
  91740000    3
  91750000    3
  91760000    3
  91770000    3
  91780000    5
  91790000    4
  91800000    2
  91810000    3
  91820000    3
  91830000    2
  91840000    3
  91850000    3
  91860000    3
  91870000    2
  91880000    5
  91890000    3
  91900000    6
  91910000    3
  91920000    5
  91930000    3
  91940000    2
  91950000    4
  91960000    4
  91970000    3
  91980000    3
  91990000    2
  92000000    3
  92010000    4
  92020000    5
  92030000    5
  92040000    2
  92050000    3
  92060000    3
  92070000    3
  92080000    2
  92090000    3
  92100000    2
  92110000    2
  92120000    4
  92130000    3
  92140000    3
  92150000    2
  92160000    3
  92170000    3
  92180000    3
  92190000    3
  92200000    2
  92210000    4
  92220000    2
  92230000    3
  92240000    5
  92250000    5
  92260000    3
  92270000    5
  92280000    3
  92290000    3
  92300000    3
  92310000    3
  92320000    3
  92330000    2
  92340000    2
  92350000    5
  92360000    5
  92370000    3
  92380000    3
  92390000    3
  92400000    3
  92410000    2
  92420000    3
  92430000    4
  92440000    2
  92450000    4
  92460000    2
  92470000    4
  92480000    3
  92490000    2
  92500000    3
  92510000    4
  92520000    3
  92530000    3
  92540000    3
  92550000    3
  92560000    4
  92570000    4
  92580000    8
  92590000    4
  92600000    3
  92610000    5
  92620000    5
  92630000    4
  92640000    4
  92650000    4
  92660000    5
  92670000    6
  92680000    3
  92690000    6
  92700000    3
  92710000    3
  92720000    5
  92730000    5
  92740000    6
  92750000    4
  92760000    3
  92770000    2
  92780000    5
  92790000    4
  92800000    3
  92810000    3
  92820000    2
  92830000    2
  92840000    3
  92850000    3
  92860000    3
  92870000    3
  92880000    3
  92890000    3
  92900000    4
  92910000    3
  92920000    4
  92930000    8
  92940000    3
  92950000    3
  92960000    4
  92970000    3
  92980000    4
  92990000    3
  93000000    3
  93010000    4
  93020000    2
  93030000    4
  93040000    3
  93050000    6
  93060000    6
  93070000    4
  93080000    3
  93090000    3
  93100000    2
  93110000    4
  93120000    3
  93130000    2
  93140000    2
  93150000    3
  93160000    2
  93170000    3
  93180000    4
  93190000    3
  93200000    3
  93210000    2
  93220000    3
  93230000    5
  93240000    3
  93250000    2
  93260000    5
  93270000    3
  93280000    4
  93290000    2
  93300000    3
  93310000    5
  93320000    4
  93330000    6
  93340000    4
  93350000    3
  93360000    3
  93370000    2
  93380000    3
  93390000    3
  93400000    4
  93410000    7
  93420000    3
  93430000    5
  93440000    3
  93450000    4
  93460000    7
  93470000    7
  93480000    4
  93490000    4
  93500000    3
  93510000    7
  93520000    6
  93530000    3
  93540000    3
  93550000    3
  93560000    4
  93570000    3
  93580000    4
  93590000    8
  93600000    4
  93610000   10
  93620000    5
  93630000    4
  93640000    3
  93650000    3
  93660000    2
  93670000    3
  93680000    4
  93690000    5
  93700000    5
  93710000    5
  93720000    4
  93730000    3
  93740000    3
  93750000    6
  93760000    3
  93770000    4
  93780000    3
  93790000    3
  93800000    3
  93810000    4
  93820000    3
  93830000    3
  93840000    5
  93850000    4
  93860000    3
  93870000    4
  93880000    3
  93890000    4
  93900000    3
  93910000    3
  93920000    4
  93930000    5
  93940000    3
  93950000    3
  93960000    2
  93970000    2
  93980000    2
  93990000    3
  94000000    3
  94010000    2
  94020000    3
  94030000    3
  94040000    2
  94050000    5
  94060000    2
  94070000    2
  94080000    4
  94090000    3
  94100000    2
  94110000    2
  94120000    4
  94130000    2
  94140000    3
  94150000    6
  94160000    4
  94170000    2
  94180000    6
  94190000    3
  94200000    3
  94210000    4
  94220000    4
  94230000    3
  94240000    2
  94250000    4
  94260000    3
  94270000    3
  94280000    3
  94290000    3
  94300000    3
  94310000    4
  94320000    3
  94330000    5
  94340000    2
  94350000    3
  94360000    2
  94370000    3
  94380000    3
  94390000    3
  94400000    3
  94410000    3
  94420000    7
  94430000    3
  94440000    3
  94450000    4
  94460000    4
  94470000    4
  94480000    3
  94490000    3
  94500000    3
  94510000    3
  94520000    3
  94530000    3
  94540000    3
  94550000    4
  94560000    3
  94570000    4
  94580000    3
  94590000    3
  94600000    5
  94610000    4
  94620000    2
  94630000    3
  94640000    7
  94650000    4
  94660000    2
  94670000    3
  94680000    3
  94690000    4
  94700000    4
  94710000    2
  94720000    3
  94730000    2
  94740000    2
  94750000    4
  94760000    2
  94770000    3
  94780000    6
  94790000    3
  94800000    4
  94810000    3
  94820000    4
  94830000    5
  94840000    3
  94850000    3
  94860000    2
  94870000    3
  94880000    3
  94890000    3
  94900000    2
  94910000    3
  94920000    3
  94930000    6
  94940000    3
  94950000    8
  94960000    4
  94970000    4
  94980000    5
  94990000    2
  95000000    2
  95010000    3
  95020000    2
  95030000    4
  95040000    4
  95050000    3
  95060000    3
  95070000    4
  95080000    3
  95090000    3
  95100000    4
  95110000    4
  95120000    4
  95130000    3
  95140000    3
  95150000    4
  95160000    7
  95170000    3
  95180000    4
  95190000    3
  95200000    4
  95210000   11
  95220000    5
  95230000    5
  95240000    2
  95250000    4
  95260000    3
  95270000    3
  95280000    2
  95290000    4
  95300000    6
  95310000    3
  95320000    3
  95330000    4
  95340000    3
  95350000    2
  95360000    3
  95370000    4
  95380000    3
  95390000    3
  95400000    3
  95410000    3
  95420000    3
  95430000    3
  95440000    3
  95450000    3
  95460000    3
  95470000    2
  95480000    5
  95490000    3
  95500000    3
  95510000    3
  95520000    3
  95530000    3
  95540000    3
  95550000    3
  95560000    3
  95570000    2
  95580000    3
  95590000    3
  95600000    4
  95610000    3
  95620000    4
  95630000    3
  95640000    2
  95650000    3
  95660000    2
  95670000    3
  95680000    4
  95690000    3
  95700000    4
  95710000    3
  95720000    3
  95730000    3
  95740000    3
  95750000    3
  95760000    2
  95770000    4
  95780000    2
  95790000    3
  95800000    3
  95810000    4
  95820000    3
  95830000    2
  95840000    3
  95850000    4
  95860000    4
  95870000    4
  95880000    3
  95890000    3
  95900000    3
  95910000    3
  95920000    3
  95930000    3
  95940000    3
  95950000    3
  95960000    6
  95970000    3
  95980000    2
  95990000    3
  96000000    2
  96010000    3
  96020000    3
  96030000    3
  96040000    4
  96050000    3
  96060000    2
  96070000    5
  96080000    3
  96090000    4
  96100000    3
  96110000    3
  96120000    5
  96130000    3
  96140000    3
  96150000    4
  96160000    3
  96170000    3
  96180000    2
  96190000    4
  96200000    4
  96210000    4
  96220000    4
  96230000    5
  96240000    3
  96250000    3
  96260000    3
  96270000    3
  96280000    2
  96290000    3
  96300000    3
  96310000    3
  96320000    3
  96330000    3
  96340000    3
  96350000    3
  96360000    3
  96370000   11
  96380000    4
  96390000    4
  96400000    4
  96410000    4
  96420000    2
  96430000    3
  96440000    3
  96450000    3
  96460000    3
  96470000    3
  96480000    3
  96490000    3
  96500000    4
  96510000    4
  96520000    4
  96530000    4
  96540000    4
  96550000    3
  96560000    4
  96570000    3
  96580000    3
  96590000    3
  96600000    3
  96610000    3
  96620000    4
  96630000    3
  96640000    3
  96650000    3
  96660000    3
  96670000    3
  96680000    3
  96690000    3
  96700000    3
  96710000    3
  96720000    3
  96730000    5
  96740000    3
  96750000    3
  96760000    5
  96770000    2
  96780000    4
  96790000    3
  96800000    3
  96810000    3
  96820000    3
  96830000    3
  96840000    3
  96850000    3
  96860000    3
  96870000    3
  96880000    7
  96890000    5
  96900000    3
  96910000    3
  96920000    2
  96930000    3
  96940000    3
  96950000    4
  96960000    3
  96970000    3
  96980000    4
  96990000    3
  97000000    3
  97010000    4
  97020000    3
  97030000    2
  97040000    4
  97050000    3
  97060000    3
  97070000    3
  97080000    3
  97090000    3
  97100000    2
  97110000    2
  97120000    2
  97130000    3
  97140000    5
  97150000    6
  97160000    3
  97170000    4
  97180000    7
  97190000    6
  97200000    3
  97210000    3
  97220000    3
  97230000    2
  97240000    4
  97250000    3
  97260000    4
  97270000    2
  97280000    3
  97290000    3
  97300000    3
  97310000    3
  97320000    3
  97330000    3
  97340000    2
  97350000    3
  97360000    7
  97370000    3
  97380000    4
  97390000    4
  97400000    3
  97410000    3
  97420000    4
  97430000    4
  97440000    5
  97450000    3
  97460000    2
  97470000    4
  97480000    8
  97490000    7
  97500000    3
  97510000    3
  97520000    4
  97530000    3
  97540000    2
  97550000    4
  97560000    3
  97570000    6
  97580000    5
  97590000    4
  97600000    4
  97610000    4
  97620000    4
  97630000    3
  97640000    3
  97650000    3
  97660000    2
  97670000    4
  97680000    3
  97690000    3
  97700000    3
  97710000    3
  97720000    3
  97730000    4
  97740000    4
  97750000    2
  97760000    3
  97770000    3
  97780000    2
  97790000    3
  97800000    3
  97810000    2
  97820000    3
  97830000    4
  97840000    2
  97850000    7
  97860000    3
  97870000    4
  97880000    2
  97890000    3
  97900000    2
  97910000    3
  97920000    3
  97930000    4
  97940000    4
  97950000    3
  97960000    2
  97970000    3
  97980000    3
  97990000    4
  98000000    3
  98010000    6
  98020000    3
  98030000    2
  98040000    3
  98050000    3
  98060000    3
  98070000    3
  98080000    2
  98090000    4
  98100000    4
  98110000    2
  98120000    2
  98130000    2
  98140000    3
  98150000    2
  98160000    3
  98170000    2
  98180000    3
  98190000    2
  98200000    3
  98210000    3
  98220000    2
  98230000    3
  98240000    4
  98250000    2
  98260000    4
  98270000    3
  98280000    5
  98290000    3
  98300000    3
  98310000    3
  98320000    3
  98330000    3
  98340000    3
  98350000    4
  98360000    2
  98370000    3
  98380000    4
  98390000    3
  98400000    3
  98410000    7
  98420000    3
  98430000    2
  98440000    4
  98450000    3
  98460000    3
  98470000    2
  98480000    2
  98490000    2
  98500000    4
  98510000    2
  98520000    3
  98530000    4
  98540000    5
  98550000    3
  98560000    2
  98570000    3
  98580000    4
  98590000    4
  98600000    3
  98610000    3
  98620000    5
  98630000    7
  98640000    3
  98650000    3
  98660000    3
  98670000    2
  98680000    6
  98690000    5
  98700000    3
  98710000    3
  98720000    3
  98730000    3
  98740000    3
  98750000    3
  98760000    2
  98770000    3
  98780000    5
  98790000    3
  98800000    3
  98810000    4
  98820000    3
  98830000    3
  98840000    2
  98850000    2
  98860000    3
  98870000    4
  98880000    3
  98890000    4
  98900000    3
  98910000    4
  98920000    3
  98930000    3
  98940000    2
  98950000    3
  98960000    8
  98970000    4
  98980000    4
  98990000    3
  99000000    3
  99010000    3
  99020000    3
  99030000    3
  99040000    3
  99050000    4
  99060000    3
  99070000    2
  99080000    3
  99090000    3
  99100000    4
  99110000    3
  99120000    5
  99130000    4
  99140000    4
  99150000    3
  99160000    4
  99170000    4
  99180000    4
  99190000    2
  99200000    3
  99210000    2
  99220000    4
  99230000    3
  99240000    4
  99250000    3
  99260000    2
  99270000    3
  99280000    4
  99290000    3
  99300000    4
  99310000    3
  99320000    3
  99330000    4
  99340000    2
  99350000    2
  99360000    3
  99370000    4
  99380000    5
  99390000    3
  99400000    3
  99410000    4
  99420000    3
  99430000    3
  99440000    3
  99450000    3
  99460000    3
  99470000    3
  99480000    3
  99490000    4
  99500000    4
  99510000    3
  99520000    5
  99530000    3
  99540000    4
  99550000    4
  99560000    3
  99570000    2
  99580000    3
  99590000    4
  99600000    4
  99610000    5
  99620000    3
  99630000    2
  99640000    2
  99650000    3
  99660000    3
  99670000    3
  99680000    3
  99690000    4
  99700000    3
  99710000    3
  99720000    3
  99730000    3
  99740000    3
  99750000    2
  99760000    3
  99770000    3
  99780000    3
  99790000    3
  99800000    3
  99810000    2
  99820000    3
  99830000    3
  99840000    3
  99850000    4
  99860000    2
  99870000    4
  99880000    5
  99890000    3
  99900000    2
  99910000    2
  99920000    5
  99930000    3
  99940000    3
  99950000    3
  99960000    4
  99970000    4
  99980000    3
  99990000    2
 100000000    2
 100000000    2
 100010000    5
 100020000    3
 100030000    4
 100040000    6
 100050000    3
 100060000    3
 100070000    2
 100080000    3
 100090000    2
 100100000    6
 100110000    4
 100120000    3
 100130000    3
 100140000    3
 100150000    3
 100160000    2
 100170000    3
 100180000    4
 100190000    3
 100200000    2
 100210000    2
 100220000    2
 100230000    3
 100240000    3
 100250000    3
 100260000    3
 100270000    2
 100280000    2
 100290000    3
 100300000    3
 100310000    2
 100320000    5
 100330000    2
 100340000    4
 100350000    4
 100360000    3
 100370000    2
 100380000    4
 100390000    3
 100400000    2
 100410000    4
 100420000    3
 100430000    3
 100440000    4
 100450000    3
 100460000    4
 100470000    4
 100480000    3
 100490000    3
 100500000    2
 100510000    3
 100520000    3
 100530000    5
 100540000    3
 100550000    4
 100560000    5
 100570000    3
 100580000    4
 100590000    4
 100600000    5
 100610000    4
 100620000    3
 100630000    3
 100640000    2
 100650000    6
 100660000    2
 100670000    2
 100680000    3
 100690000    3
 100700000    2
 100710000    3
 100720000    3
 100730000    5
 100740000    3
 100750000    4
 100760000    3
 100770000    4
 100780000    4
 100790000    4
 100800000    5
 100810000    4
 100820000    4
 100830000    3
 100840000    3
 100850000    3
 100860000    3
 100870000    2
 100880000    4
 100890000    4
 100900000    5
 100910000    3
 100920000    3
 100930000    3
 100940000    4
 100950000    5
 100960000    4
 100970000    3
 100980000    3
 100990000    3
 101000000    4
 101010000    3
 101020000    5
 101030000    3
 101040000    3
 101050000    4
 101060000    5
 101070000    4
 101080000    3
 101090000    2
 101100000    3
 101110000    4
 101120000    3
 101130000    3
 101140000    3
 101150000    3
 101160000    3
 101170000    2
 101180000    6
 101190000    5
 101200000    4
 101210000    2
 101220000    4
 101230000    4
 101240000    4
 101250000    3
 101260000    3
 101270000    5
 101280000    4
 101290000    3
 101300000    3
 101310000    4
 101320000    3
 101330000    6
 101340000    3
 101350000    4
 101360000    2
 101370000    3
 101380000    5
 101390000    3
 101400000    2
 101410000    2
 101420000    4
 101430000    4
 101440000    2
 101450000    3
 101460000    3
 101470000    3
 101480000    2
 101490000    2
 101500000    4
 101510000    3
 101520000    4
 101530000    3
 101540000    3
 101550000    4
 101560000    4
 101570000    3
 101580000    5
 101590000    5
 101600000    3
 101610000    4
 101620000    3
 101630000    2
 101640000    3
 101650000    2
 101660000    2
 101670000    2
 101680000    2
 101690000    3
 101700000    5
 101710000    5
 101720000    3
 101730000    4
 101740000    2
 101750000    3
 101760000    4
 101770000    3
 101780000    4
 101790000    3
 101800000    2
 101810000    3
 101820000    2
 101830000    4
 101840000    3
 101850000    4
 101860000    2
 101870000    3
 101880000    2
 101890000    3
 101900000    3
 101910000    2
 101920000    3
 101930000    3
 101940000    6
 101950000    4
 101960000    3
 101970000    4
 101980000    3
 101990000    3
 102000000    3
 102010000    3
 102020000    3
 102030000    7
 102040000    4
 102050000    3
 102060000    3
 102070000    3
 102080000    3
 102090000    4
 102100000    2
 102110000    3
 102120000    3
 102130000    7
 102140000    6
 102150000    3
 102160000    5
 102170000    5
 102180000    3
 102190000    5
 102200000    3
 102210000    3
 102220000    4
 102230000    3
 102240000    3
 102250000    3
 102260000    5
 102270000    3
 102280000    2
 102290000    4
 102300000    6
 102310000    3
 102320000    5
 102330000    3
 102340000    4
 102350000    3
 102360000    3
 102370000    3
 102380000    6
 102390000    8
 102400000    6
 102410000    9
 102420000    3
 102430000    6
 102440000    5
 102450000    2
 102460000    3
 102470000    5
 102480000    3
 102490000    6
 102500000    4
 102510000    4
 102520000   11
 102530000    7
 102540000    5
 102550000    3
 102560000    5
 102570000    5
 102580000    3
 102590000    3
 102600000    3
 102610000    3
 102620000    3
 102630000    4
 102640000    3
 102650000    3
 102660000    4
 102670000    3
 102680000    3
 102690000    3
 102700000    3
 102710000    5
 102720000    5
 102730000    5
 102740000    4
 102750000    3
 102760000    5
 102770000   11
 102780000    5
 102790000    3
 102800000    3
 102810000    3
 102820000    3
 102830000    3
 102840000    3
 102850000    3
 102860000    3
 102870000    3
 102880000    7
 102890000    3
 102900000    4
 102910000    7
 102920000    6
 102930000    5
 102940000    4
 102950000    3
 102960000    3
 102970000    3
 102980000    7
 102990000    3
 103000000    4
 103010000    3
 103020000    3
 103030000    5
 103040000    3
 103050000    3
 103060000    3
 103070000    4
 103080000    2
 103090000    2
 103100000    3
 103110000    3
 103120000    3
 103130000    3
 103140000    3
 103150000    9
 103160000    3
 103170000    5
 103180000    4
 103190000    3
 103200000    3
 103210000   10
 103220000    3
 103230000    4
 103240000    3
 103250000    3
 103260000    3
 103270000    3
 103280000    3
 103290000    4
 103300000    3
 103310000    3
 103320000    4
 103330000    9
 103340000    5
 103350000    4
 103360000    3
 103370000    4
 103380000    3
 103390000    3
 103400000    5
 103410000    4
 103420000    5
 103430000    4
 103440000    2
 103450000    3
 103460000    3
 103470000    3
 103480000    3
 103490000    5
 103500000    3
 103510000    3
 103520000    3
 103530000    3
 103540000    4
 103550000    3
 103560000    3
 103570000    3
 103580000    3
 103590000    3
 103600000    3
 103610000    5
 103620000    4
 103630000    3
 103640000    4
 103650000    4
 103660000    3
 103670000    2
 103680000    3
 103690000    4
 103700000    6
 103710000   10
 103720000    5
 103730000    3
 103740000    3
 103750000    5
 103760000    4
 103770000    5
 103780000    4
 103790000    5
 103800000    3
 103810000    4
 103820000    3
 103830000    4
 103840000    4
 103850000    4
 103860000    3
 103870000    3
 103880000    4
 103890000    2
 103900000    5
 103910000    4
 103920000    3
 103930000    4
 103940000    3
 103950000    4
 103960000    3
 103970000    3
 103980000    3
 103990000    4
 104000000    4
 104010000    3
 104020000    4
 104030000    5
 104040000    3
 104050000    3
 104060000    3
 104070000    4
 104080000    2
 104090000    3
 104100000    4
 104110000    6
 104120000    5
 104130000    3
 104140000    4
 104150000    3
 104160000    3
 104170000    3
 104180000    3
 104190000    3
 104200000    2
 104210000    6
 104220000    4
 104230000    4
 104240000    3
 104250000    3
 104260000    3
 104270000    4
 104280000    3
 104290000    4
 104300000    4
 104310000    3
 104320000    3
 104330000    3
 104340000    3
 104350000    3
 104360000    4
 104370000    3
 104380000    5
 104390000    3
 104400000    2
 104410000    2
 104420000    3
 104430000    6
 104440000    3
 104450000    3
 104460000    3
 104470000    3
 104480000    2
 104490000    3
 104500000    2
 104510000    3
 104520000    3
 104530000    3
 104540000    4
 104550000    3
 104560000    3
 104570000    9
 104580000    4
 104590000    4
 104600000    4
 104610000    2
 104620000    3
 104630000    3
 104640000    4
 104650000    3
 104660000    3
 104670000    5
 104680000    3
 104690000    3
 104700000    2
 104710000    3
 104720000    3
 104730000    2
 104740000    2
 104750000    3
 104760000    2
 104770000    2
 104780000    5
 104790000    4
 104800000    5
 104810000    2
 104820000    3
 104830000    4
 104840000    2
 104850000    3
 104860000    3
 104870000    3
 104880000    3
 104890000    3
 104900000    2
 104910000    3
 104920000    3
 104930000    4
 104940000    3
 104950000    3
 104960000    3
 104970000    3
 104980000    3
 104990000    3
 105000000    3
 105010000    3
 105020000    3
 105030000    3
 105040000    3
 105050000    3
 105060000    2
 105070000    3
 105080000    3
 105090000    3
 105100000    3
 105110000    3
 105120000    2
 105130000    2
 105140000    2
 105150000    4
 105160000    2
 105170000    3
 105180000    3
 105190000    3
 105200000    3
 105210000    4
 105220000    3
 105230000    4
 105240000    2
 105250000    4
 105260000    5
 105270000    4
 105280000    4
 105290000    3
 105300000    3
 105310000    3
 105320000    3
 105330000    2
 105340000    3
 105350000    3
 105360000    3
 105370000    4
 105380000    2
 105390000    3
 105400000    4
 105410000    4
 105420000    4
 105430000    4
 105440000    3
 105450000    3
 105460000    3
 105470000    3
 105480000    3
 105490000    3
 105500000    3
 105510000    3
 105520000    4
 105530000    3
 105540000    4
 105550000    4
 105560000    5
 105570000    4
 105580000    5
 105590000    2
 105600000    3
 105610000    3
 105620000    4
 105630000    4
 105640000    4
 105650000    3
 105660000    6
 105670000    3
 105680000    5
 105690000    8
 105700000    7
 105710000    5
 105720000    5
 105730000    2
 105740000    6
 105750000    3
 105760000    2
 105770000    4
 105780000    4
 105790000    4
 105800000    2
 105810000    3
 105820000    3
 105830000    3
 105840000    3
 105850000    4
 105860000    4
 105870000   13
 105880000    2
 105890000    4
 105900000    5
 105910000    4
 105920000    4
 105930000    3
 105940000    5
 105950000    2
 105960000    4
 105970000    3
 105980000    4
 105990000    4
 106000000    3
 106010000    4
 106020000    5
 106030000    4
 106040000    4
 106050000    3
 106060000    3
 106070000    5
 106080000    3
 106090000    2
 106100000    3
 106110000    3
 106120000    3
 106130000    4
 106140000    3
 106150000    2
 106160000    3
 106170000    3
 106180000    2
 106190000    3
 106200000    3
 106210000    3
 106220000    2
 106230000    3
 106240000    3
 106250000    3
 106260000    4
 106270000    2
 106280000    5
 106290000    4
 106300000    5
 106310000    3
 106320000    2
 106330000    4
 106340000    3
 106350000    3
 106360000    5
 106370000    2
 106380000    2
 106390000    3
 106400000    3
 106410000    3
 106420000    3
 106430000    5
 106440000    2
 106450000    4
 106460000    3
 106470000    5
 106480000    2
 106490000    3
 106500000    3
 106510000    4
 106520000    2
 106530000    2
 106540000    4
 106550000    3
 106560000    3
 106570000    3
 106580000    7
 106590000    3
 106600000    3
 106610000    3
 106620000    3
 106630000    3
 106640000    4
 106650000    3
 106660000    3
 106670000    3
 106680000    3
 106690000    4
 106700000    2
 106710000    3
 106720000    3
 106730000    4
 106740000    3
 106750000    3
 106760000    4
 106770000    3
 106780000    4
 106790000    2
 106800000    3
 106810000    2
 106820000    4
 106830000    2
 106840000    3
 106850000    3
 106860000    3
 106870000    3
 106880000    2
 106890000    4
 106900000    3
 106910000    2
 106920000    3
 106930000    3
 106940000    3
 106950000    3
 106960000    3
 106970000    4
 106980000    5
 106990000    3
 107000000    3
 107010000    4
 107020000    4
 107030000    5
 107040000    6
 107050000    3
 107060000    4
 107070000    9
 107080000    2
 107090000    6
 107100000    3
 107110000    4
 107120000    4
 107130000    3
 107140000    4
 107150000    2
 107160000    3
 107170000    4
 107180000    2
 107190000    2
 107200000    3
 107210000    4
 107220000    3
 107230000    3
 107240000    3
 107250000    3
 107260000    4
 107270000    2
 107280000    3
 107290000    3
 107300000    3
 107310000    2
 107320000    2
 107330000    2
 107340000    3
 107350000    3
 107360000    3
 107370000    2
 107380000    4
 107390000    3
 107400000    2
 107410000    3
 107420000    3
 107430000    3
 107440000    4
 107450000    3
 107460000    3
 107470000    2
 107480000    2
 107490000    3
 107500000    4
 107510000    3
 107520000    3
 107530000    3
 107540000    2
 107550000    3
 107560000    3
 107570000    3
 107580000    3
 107590000    2
 107600000    3
 107610000    3
 107620000    3
 107630000    3
 107640000    2
 107650000    3
 107660000    3
 107670000    3
 107680000    3
 107690000    2
 107700000    4
 107710000    8
 107720000    3
 107730000    4
 107740000    4
 107750000    3
 107760000    2
 107770000    4
 107780000    7
 107790000    2
 107800000    5
 107810000    6
 107820000    3
 107830000    4
 107840000    2
 107850000    3
 107860000    3
 107870000    3
 107880000    2
 107890000    4
 107900000    4
 107910000    2
 107920000    3
 107930000    3
 107940000    3
 107950000    3
 107960000    5
 107970000    3
 107980000    4
 107990000    3
 108000000    3
 108010000    2
 108020000    2
 108030000    2
 108040000    3
 108050000    5
 108060000    3
 108070000    2
 108080000    4
 108090000    2
 108100000    3
 108110000    3
 108120000    3
 108130000    5
 108140000    3
 108150000    3
 108160000    3
 108170000    3
 108180000    3
 108190000    2
 108200000    3
 108210000    4
 108220000    2
 108230000    3
 108240000    4
 108250000    3
 108260000    3
 108270000    3
 108280000    4
 108290000    4
 108300000    5
 108310000    4
 108320000    4
 108330000    4
 108340000    3
 108350000    3
 108360000    3
 108370000    3
 108380000    3
 108390000    2
 108400000    3
 108410000    2
 108420000    4
 108430000    3
 108440000    3
 108450000    4
 108460000    3
 108470000    4
 108480000    3
 108490000    9
 108500000    8
 108510000    5
 108520000    4
 108530000    3
 108540000    4
 108550000    3
 108560000    3
 108570000    3
 108580000    3
 108590000    2
 108600000    3
 108610000    4
 108620000    5
 108630000    2
 108640000    3
 108650000    3
 108660000    5
 108670000    4
 108680000    3
 108690000    4
 108700000    3
 108710000    4
 108720000    4
 108730000    2
 108740000    7
 108750000    5
 108760000    3
 108770000    2
 108780000    4
 108790000    4
 108800000    3
 108810000    4
 108820000    4
 108830000    5
 108840000    3
 108850000    3
 108860000    2
 108870000    3
 108880000    5
 108890000    3
 108900000    3
 108910000    3
 108920000    2
 108930000    3
 108940000    3
 108950000    3
 108960000    5
 108970000    3
 108980000    4
 108990000    2
 109000000    2
 109010000    3
 109020000    3
 109030000    3
 109040000    3
 109050000    3
 109060000    4
 109070000    4
 109080000    3
 109090000    3
 109100000    2
 109110000    3
 109120000    3
 109130000    2
 109140000    3
 109150000    2
 109160000    2
 109170000    4
 109180000    3
 109190000    3
 109200000    7
 109210000    3
 109220000    3
 109230000    3
 109240000    3
 109250000    3
 109260000    5
 109270000    3
 109280000    3
 109290000    4
 109300000    6
 109310000    7
 109320000    3
 109330000    4
 109340000    3
 109350000    2
 109360000    4
 109370000    3
 109380000    3
 109390000    3
 109400000    3
 109410000    9
 109420000    5
 109430000    4
 109440000    3
 109450000    4
 109460000    4
 109470000    4
 109480000    5
 109490000    3
 109500000    4
 109510000    3
 109520000    3
 109530000    5
 109540000    2
 109550000    3
 109560000    2
 109570000    3
 109580000    3
 109590000    4
 109600000    3
 109610000    5
 109620000    4
 109630000    2
 109640000    3
 109650000    3
 109660000    3
 109670000    4
 109680000    2
 109690000    6
 109700000    4
 109710000    3
 109720000    4
 109730000    4
 109740000    2
 109750000    5
 109760000    3
 109770000    3
 109780000    3
 109790000    3
 109800000    2
 109810000    3
 109820000    3
 109830000    4
 109840000    2
 109850000    5
 109860000    2
 109870000    2
 109880000    4
 109890000    3
 109900000    2
 109910000    3
 109920000    3
 109930000    2
 109940000    2
 109950000    2
 109960000    4
 109970000    3
 109980000    3
 109990000    3
 110000000    3
 110010000    3
 110020000    3
 110030000    4
 110040000    5
 110050000    3
 110060000    3
 110070000    3
 110080000    3
 110090000    3
 110100000    3
 110110000    3
 110120000    2
 110130000    5
 110140000    4
 110150000    3
 110160000    2
 110170000    3
 110180000    5
 110190000    2
 110200000    3
 110210000    3
 110220000    2
 110230000    4
 110240000    3
 110250000    3
 110260000    3
 110270000    2
 110280000    3
 110290000    3
 110300000    3
 110310000    3
 110320000    3
 110330000    4
 110340000    3
 110350000    4
 110360000    3
 110370000    3
 110380000    3
 110390000    4
 110400000    4
 110410000    3
 110420000    4
 110430000    3
 110440000    3
 110450000    3
 110460000    5
 110470000    5
 110480000    2
 110490000    3
 110500000    3
 110510000    4
 110520000    4
 110530000    2
 110540000    2
 110550000    2
 110560000    3
 110570000    4
 110580000    3
 110590000    5
 110600000    2
 110610000    3
 110620000    4
 110630000    2
 110640000    3
 110650000    4
 110660000    4
 110670000    2
 110680000    2
 110690000    3
 110700000    3
 110710000    4
 110720000    3
 110730000    5
 110740000    2
 110750000    3
 110760000    2
 110770000    3
 110780000    3
 110790000    3
 110800000    3
 110810000    4
 110820000    2
 110830000    2
 110840000    3
 110850000    5
 110860000    3
 110870000    2
 110880000    3
 110890000    3
 110900000    2
 110910000    4
 110920000    5
 110930000    3
 110940000    9
 110950000    5
 110960000    3
 110970000    3
 110980000    3
 110990000    3
 111000000    3
 111010000    3
 111020000    3
 111030000    3
 111040000    4
 111050000    4
 111060000    4
 111070000    4
 111080000    3
 111090000    3
 111100000    7
 111110000    4
 111120000    3
 111130000    4
 111140000    2
 111150000    3
 111160000    4
 111170000    8
 111180000   11
 111190000    4
 111200000    7
 111210000    4
 111220000    3
 111230000    2
 111240000    3
 111250000    4
 111260000    2
 111270000    2
 111280000    5
 111290000    3
 111300000    5
 111310000    3
 111320000    3
 111330000    4
 111340000    6
 111350000    2
 111360000    2
 111370000    3
 111380000    3
 111390000    4
 111400000    3
 111410000    6
 111420000    4
 111430000    2
 111440000    3
 111450000    3
 111460000    3
 111470000    3
 111480000    2
 111490000    5
 111500000    4
 111510000    6
 111520000    3
 111530000    6
 111540000    4
 111550000    6
 111560000    6
 111570000    2
 111580000    4
 111590000    3
 111600000    5
 111610000    3
 111620000    3
 111630000    4
 111640000    5
 111650000    4
 111660000    3
 111670000    2
 111680000    3
 111690000    7
 111700000    4
 111710000    4
 111720000    5
 111730000    7
 111740000    3
 111750000    3
 111760000    3
 111770000    3
 111780000    4
 111790000    4
 111800000    3
 111810000    3
 111820000    2
 111830000    3
 111840000    4
 111850000    3
 111860000    7
 111870000    3
 111880000    4
 111890000    3
 111900000    4
 111910000    3
 111920000    2
 111930000    3
 111940000    2
 111950000    4
 111960000    3
 111970000    2
 111980000    3
 111990000    4
 112000000    3
 112010000    3
 112020000    3
 112030000    3
 112040000    3
 112050000    3
 112060000    3
 112070000    4
 112080000    3
 112090000    8
 112100000    3
 112110000    3
 112120000    3
 112130000    2
 112140000    2
 112150000    3
 112160000    3
 112170000    3
 112180000    4
 112190000    3
 112200000    3
 112210000    2
 112220000    4
 112230000    3
 112240000    3
 112250000    3
 112260000    2
 112270000    3
 112280000    3
 112290000    3
 112300000    4
 112310000    2
 112320000    2
 112330000    4
 112340000    2
 112350000    3
 112360000    3
 112370000    4
 112380000    3
 112390000    5
 112400000    3
 112410000    4
 112420000    4
 112430000    3
 112440000    4
 112450000    4
 112460000    3
 112470000    3
 112480000    3
 112490000    3
 112500000    3
 112510000    4
 112520000    3
 112530000    3
 112540000    4
 112550000    4
 112560000    4
 112570000    5
 112580000    4
 112590000    5
 112600000    2
 112610000    3
 112620000    3
 112630000    8
 112640000    2
 112650000    2
 112660000    3
 112670000    3
 112680000    3
 112690000    3
 112700000    4
 112710000    6
 112720000    4
 112730000    3
 112740000    3
 112750000    4
 112760000    4
 112770000    3
 112780000    3
 112790000    2
 112800000    3
 112810000    3
 112820000    2
 112830000    2
 112840000    3
 112850000    2
 112860000    3
 112870000    2
 112880000    3
 112890000    4
 112900000    3
 112910000    5
 112920000    3
 112930000    4
 112940000    2
 112950000    3
 112960000    3
 112970000    3
 112980000    2
 112990000    5
 113000000    2
 113010000    2
 113020000    6
 113030000    4
 113040000    3
 113050000    5
 113060000    3
 113070000    3
 113080000    3
 113090000    3
 113100000    4
 113110000    3
 113120000    5
 113130000    4
 113140000    3
 113150000    2
 113160000    4
 113170000    3
 113180000    4
 113190000    2
 113200000    4
 113210000    3
 113220000    8
 113230000    3
 113240000    5
 113250000    3
 113260000    3
 113270000    5
 113280000    4
 113290000    3
 113300000    3
 113310000    4
 113320000    3
 113330000    3
 113340000    4
 113350000    3
 113360000    3
 113370000    3
 113380000    3
 113390000    6
 113400000    3
 113410000    3
 113420000    2
 113430000    3
 113440000    3
 113450000    2
 113460000    3
 113470000    3
 113480000    4
 113490000    5
 113500000    4
 113510000    3
 113520000    3
 113530000    2
 113540000    3
 113550000    7
 113560000    7
 113570000    4
 113580000    3
 113590000    5
 113600000    3
 113610000    5
 113620000    4
 113630000    6
 113640000    3
 113650000    4
 113660000    3
 113670000    2
 113680000    5
 113690000    3
 113700000    3
 113710000    3
 113720000    5
 113730000    2
 113740000    4
 113750000    2
 113760000    3
 113770000    3
 113780000    3
 113790000    5
 113800000    6
 113810000    3
 113820000    3
 113830000    3
 113840000    3
 113850000    3
 113860000    3
 113870000    5
 113880000    2
 113890000    3
 113900000    4
 113910000    3
 113920000    3
 113930000    3
 113940000    2
 113950000    3
 113960000    2
 113970000    2
 113980000    3
 113990000    2
 114000000    3
 114010000    3
 114020000    2
 114030000    2
 114040000    3
 114050000    3
 114060000    3
 114070000    5
 114080000    5
 114090000    3
 114100000    2
 114110000    3
 114120000    2
 114130000    3
 114140000    2
 114150000    3
 114160000    5
 114170000    3
 114180000    3
 114190000    7
 114200000    6
 114210000    4
 114220000    5
 114230000    3
 114240000    5
 114250000    5
 114260000    7
 114270000    5
 114280000    3
 114290000    3
 114300000    3
 114310000    3
 114320000    4
 114330000    3
 114340000    3
 114350000    4
 114360000    3
 114370000    3
 114380000    4
 114390000    3
 114400000    2
 114410000    3
 114420000    3
 114430000    3
 114440000    3
 114450000    3
 114460000    3
 114470000    3
 114480000    3
 114490000    3
 114500000    4
 114510000    3
 114520000    4
 114530000    2
 114540000    3
 114550000    3
 114560000    4
 114570000    3
 114580000    2
 114590000    2
 114600000    2
 114610000    3
 114620000    2
 114630000    3
 114640000    3
 114650000    3
 114660000    3
 114670000    4
 114680000    3
 114690000    3
 114700000    3
 114710000    3
 114720000    3
 114730000    4
 114740000    3
 114750000    4
 114760000    5
 114770000    3
 114780000    3
 114790000    3
 114800000    3
 114810000    3
 114820000    3
 114830000    3
 114840000    2
 114850000    4
 114860000    3
 114870000    4
 114880000    3
 114890000    4
 114900000    3
 114910000    3
 114920000    5
 114930000    3
 114940000    4
 114950000    4
 114960000    7
 114970000    6
 114980000    4
 114990000    3
 115000000    2
 115010000    6
 115020000    4
 115030000    6
 115040000    3
 115050000    4
 115060000    4
 115070000    4
 115080000    4
 115090000    4
 115100000    4
 115110000    2
 115120000    4
 115130000    3
 115140000    4
 115150000    4
 115160000    3
 115170000    3
 115180000    3
 115190000    3
 115200000    4
 115210000    4
 115220000    3
 115230000    4
 115240000    4
 115250000    4
 115260000    7
 115270000    3
 115280000    3
 115290000    4
 115300000    7
 115310000    3
 115320000    5
 115330000    5
 115340000    7
 115350000    4
 115360000    4
 115370000    4
 115380000    4
 115390000    3
 115400000    4
 115410000    3
 115420000    5
 115430000    3
 115440000    4
 115450000    2
 115460000    5
 115470000    3
 115480000    3
 115490000    3
 115500000    3
 115510000    3
 115520000    3
 115530000    3
 115540000    3
 115550000    6
 115560000    4
 115570000    5
 115580000    6
 115590000    7
 115600000    5
 115610000    3
 115620000    3
 115630000    2
 115640000    8
 115650000    4
 115660000    2
 115670000    3
 115680000    4
 115690000    3
 115700000    5
 115710000    3
 115720000    3
 115730000    2
 115740000    5
 115750000    3
 115760000    3
 115770000    3
 115780000    3
 115790000    3
 115800000    3
 115810000    3
 115820000    3
 115830000    3
 115840000    4
 115850000    3
 115860000    3
 115870000    4
 115880000    3
 115890000    3
 115900000    3
 115910000    4
 115920000    4
 115930000    3
 115940000    3
 115950000    3
 115960000    4
 115970000    3
 115980000    3
 115990000    3
 116000000    3
 116010000    5
 116020000    4
 116030000    3
 116040000    4
 116050000    3
 116060000    3
 116070000    2
 116080000    4
 116090000    5
 116100000    3
 116110000    3
 116120000    3
 116130000    3
 116140000    3
 116150000    4
 116160000    3
 116170000    4
 116180000    3
 116190000    4
 116200000    5
 116210000    3
 116220000    7
 116230000    4
 116240000    3
 116250000    3
 116260000    4
 116270000    2
 116280000    3
 116290000    4
 116300000    2
 116310000    3
 116320000    3
 116330000    3
 116340000    3
 116350000    3
 116360000    3
 116370000    3
 116380000    3
 116390000    4
 116400000    3
 116410000    3
 116420000    3
 116430000    3
 116440000    3
 116450000    3
 116460000    3
 116470000    3
 116480000    4
 116490000    3
 116500000    4
 116510000    3
 116520000    3
 116530000    4
 116540000    2
 116550000    4
 116560000    2
 116570000    2
 116580000    3
 116590000    3
 116600000    3
 116610000    4
 116620000    4
 116630000    3
 116640000    3
 116650000    3
 116660000    5
 116670000    3
 116680000    4
 116690000    4
 116700000    2
 116710000    2
 116720000    2
 116730000    3
 116740000    3
 116750000    9
 116760000    2
 116770000    2
 116780000    4
 116790000    3
 116800000    3
 116810000    2
 116820000    5
 116830000    5
 116840000    2
 116850000    3
 116860000    2
 116870000    3
 116880000    3
 116890000    3
 116900000    3
 116910000    4
 116920000    3
 116930000    5
 116940000    4
 116950000    4
 116960000    4
 116970000    4
 116980000    3
 116990000    3
 117000000    4
 117010000    5
 117020000    3
 117030000    3
 117040000    4
 117050000    3
 117060000    3
 117070000    2
 117080000    3
 117090000    3
 117100000    5
 117110000    3
 117120000    4
 117130000    4
 117140000    6
 117150000    4
 117160000    4
 117170000    2
 117180000    3
 117190000    2
 117200000    2
 117210000    4
 117220000    4
 117230000    4
 117240000    3
 117250000    4
 117260000    3
 117270000    4
 117280000    3
 117290000    4
 117300000    3
 117310000    2
 117320000    2
 117330000    3
 117340000    3
 117350000    4
 117360000    5
 117370000    3
 117380000    3
 117390000    3
 117400000    3
 117410000    4
 117420000    3
 117430000    4
 117440000    5
 117450000    2
 117460000    3
 117470000    5
 117480000    2
 117490000    4
 117500000    4
 117510000    3
 117520000    7
 117530000    3
 117540000    5
 117550000    4
 117560000    4
 117570000    3
 117580000    3
 117590000    3
 117600000    3
 117610000    3
 117620000    4
 117630000    3
 117640000    3
 117650000    3
 117660000    4
 117670000    3
 117680000    3
 117690000    5
 117700000    3
 117710000    2
 117720000    3
 117730000    5
 117740000    2
 117750000    5
 117760000    5
 117770000    7
 117780000    4
 117790000    5
 117800000    5
 117810000    9
 117820000    7
 117830000    3
 117840000    4
 117850000    4
 117860000    3
 117870000    4
 117880000    3
 117890000    4
 117900000    2
 117910000    6
 117920000    3
 117930000    3
 117940000    3
 117950000    3
 117960000    3
 117970000    3
 117980000    6
 117990000    2
 118000000    3
 118010000    3
 118020000    3
 118030000    4
 118040000    3
 118050000    3
 118060000    4
 118070000    5
 118080000    3
 118090000    3
 118100000    3
 118110000    4
 118120000    3
 118130000    7
 118140000    3
 118150000    2
 118160000    5
 118170000    2
 118180000    3
 118190000    3
 118200000    2
 118210000    3
 118220000    5
 118230000    3
 118240000    3
 118250000    3
 118260000    3
 118270000    3
 118280000    5
 118290000    3
 118300000    4
 118310000    3
 118320000    2
 118330000    3
 118340000    4
 118350000    7
 118360000    4
 118370000    7
 118380000    3
 118390000    2
 118400000    4
 118410000    5
 118420000    3
 118430000    3
 118440000    3
 118450000    3
 118460000    3
 118470000    3
 118480000    5
 118490000    4
 118500000    2
 118510000    2
 118520000    5
 118530000    2
 118540000    3
 118550000    5
 118560000    4
 118570000    8
 118580000    5
 118590000    3
 118600000   11
 118610000    8
 118620000   13
 118630000   12
 118640000    8
 118650000    4
 118660000    4
 118670000    2
 118680000    3
 118690000    3
 118700000    4
 118710000    3
 118720000    4
 118730000    2
 118740000    2
 118750000    3
 118760000    3
 118770000    3
 118780000    2
 118790000    3
 118800000    3
 118810000    4
 118820000    4
 118830000    2
 118840000    4
 118850000    3
 118860000    5
 118870000    3
 118880000    4
 118890000    3
 118900000    4
 118910000    4
 118920000    3
 118930000    3
 118940000    3
 118950000    3
 118960000    3
 118970000    4
 118980000    3
 118990000    3
 119000000    5
 119010000    3
 119020000    3
 119030000    3
 119040000    4
 119050000    2
 119060000    3
 119070000    4
 119080000    3
 119090000    2
 119100000    3
 119110000    3
 119120000    3
 119130000    3
 119140000    6
 119150000    4
 119160000    3
 119170000    5
 119180000    3
 119190000    4
 119200000    2
 119210000    3
 119220000    3
 119230000    3
 119240000    2
 119250000    3
 119260000    2
 119270000    3
 119280000    4
 119290000    2
 119300000    3
 119310000    3
 119320000    4
 119330000    3
 119340000    5
 119350000    4
 119360000    3
 119370000    4
 119380000    3
 119390000    5
 119400000    6
 119410000    4
 119420000    4
 119430000    3
 119440000    3
 119450000    3
 119460000    3
 119470000    3
 119480000    3
 119490000    5
 119500000    4
 119510000    3
 119520000    3
 119530000    4
 119540000    2
 119550000    2
 119560000    3
 119570000    3
 119580000    3
 119590000    5
 119600000    3
 119610000    3
 119620000    3
 119630000    4
 119640000    2
 119650000    4
 119660000    4
 119670000    2
 119680000    2
 119690000    3
 119700000    3
 119710000    2
 119720000    3
 119730000    4
 119740000    3
 119750000    3
 119760000    3
 119770000    4
 119780000    3
 119790000    3
 119800000    3
 119810000    3
 119820000    2
 119830000    5
 119840000    3
 119850000    4
 119860000    4
 119870000    3
 119880000    3
 119890000    3
 119900000    2
 119910000    4
 119920000    5
 119930000    2
 119940000    3
 119950000    2
 119960000    3
 119970000    3
 119980000    4
 119990000    3
 120000000    3
 120000000    3
 120010000    3
 120020000    3
 120030000    3
 120040000    4
 120050000    2
 120060000    3
 120070000    3
 120080000    3
 120090000    3
 120100000    3
 120110000    2
 120120000    3
 120130000    3
 120140000    3
 120150000    3
 120160000    2
 120170000    4
 120180000    3
 120190000    3
 120200000    3
 120210000    3
 120220000    2
 120230000    3
 120240000    5
 120250000    3
 120260000    2
 120270000    3
 120280000    3
 120290000    3
 120300000    3
 120310000    2
 120320000    3
 120330000    3
 120340000    3
 120350000    3
 120360000    2
 120370000    4
 120380000    4
 120390000    3
 120400000    3
 120410000    3
 120420000    3
 120430000    4
 120440000    3
 120450000    3
 120460000    2
 120470000    2
 120480000    3
 120490000    2
 120500000    4
 120510000    3
 120520000    3
 120530000    3
 120540000    4
 120550000    3
 120560000    3
 120570000    3
 120580000    3
 120590000    3
 120600000    3
 120610000    2
 120620000    2
 120630000    3
 120640000    3
 120650000    2
 120660000    3
 120670000    2
 120680000    2
 120690000    2
 120700000    3
 120710000    3
 120720000    3
 120730000    2
 120740000    3
 120750000    6
 120760000    3
 120770000    2
 120780000    3
 120790000    3
 120800000    4
 120810000    3
 120820000    4
 120830000    3
 120840000    3
 120850000    3
 120860000    3
 120870000    3
 120880000    3
 120890000    5
 120900000    3
 120910000    2
 120920000    3
 120930000    5
 120940000    4
 120950000    3
 120960000    3
 120970000    3
 120980000    4
 120990000    5
 121000000    5
 121010000    3
 121020000    3
 121030000    3
 121040000    3
 121050000    3
 121060000    3
 121070000    3
 121080000    3
 121090000    7
 121100000    4
 121110000    4
 121120000    3
 121130000    6
 121140000    7
 121150000    3
 121160000    3
 121170000    4
 121180000    3
 121190000    4
 121200000    4
 121210000    4
 121220000    5
 121230000    3
 121240000    3
 121250000    5
 121260000    2
 121270000    3
 121280000    9
 121290000    4
 121300000   10
 121310000    5
 121320000    2
 121330000    4
 121340000    3
 121350000    3
 121360000    3
 121370000    7
 121380000    5
 121390000    3
 121400000    2
 121410000    4
 121420000    2
 121430000    3
 121440000    3
 121450000    4
 121460000    3
 121470000    2
 121480000    3
 121490000    2
 121500000    3
 121510000    5
 121520000    4
 121530000    3
 121540000    3
 121550000    9
 121560000    3
 121570000    3
 121580000    3
 121590000    4
 121600000    3
 121610000    3
 121620000    3
 121630000    4
 121640000    3
 121650000    3
 121660000    4
 121670000    3
 121680000    3
 121690000    3
 121700000    4
 121710000    3
 121720000    3
 121730000    2
 121740000    4
 121750000    5
 121760000    6
 121770000    4
 121780000    5
 121790000    5
 121800000    2
 121810000    9
 121820000    3
 121830000    4
 121840000    3
 121850000    2
 121860000    3
 121870000    5
 121880000    4
 121890000    3
 121900000    2
 121910000    3
 121920000    3
 121930000    4
 121940000    7
 121950000    4
 121960000    3
 121970000    4
 121980000    2
 121990000    2
 122000000    3
 122010000    3
 122020000    2
 122030000    4
 122040000    3
 122050000    2
 122060000    3
 122070000    4
 122080000    3
 122090000    5
 122100000    4
 122110000    4
 122120000    6
 122130000    7
 122140000    3
 122150000    4
 122160000    3
 122170000    4
 122180000    2
 122190000    5
 122200000    3
 122210000    4
 122220000    3
 122230000    3
 122240000    3
 122250000    2
 122260000    3
 122270000    4
 122280000    2
 122290000    3
 122300000    3
 122310000    3
 122320000    3
 122330000    3
 122340000    3
 122350000    5
 122360000    3
 122370000    4
 122380000    3
 122390000    4
 122400000    5
 122410000    3
 122420000    4
 122430000    4
 122440000    4
 122450000    5
 122460000    4
 122470000    3
 122480000    4
 122490000    4
 122500000    3
 122510000    3
 122520000    3
 122530000    3
 122540000    2
 122550000    4
 122560000    2
 122570000    6
 122580000    3
 122590000    3
 122600000    3
 122610000    9
 122620000    3
 122630000    3
 122640000    3
 122650000    3
 122660000    3
 122670000    3
 122680000    2
 122690000    3
 122700000    4
 122710000    2
 122720000    4
 122730000    5
 122740000    2
 122750000    5
 122760000    6
 122770000    3
 122780000    3
 122790000    4
 122800000    3
 122810000    4
 122820000    4
 122830000    2
 122840000    4
 122850000    4
 122860000    3
 122870000    5
 122880000    3
 122890000    3
 122900000    5
 122910000    4
 122920000    4
 122930000    3
 122940000    3
 122950000    3
 122960000    5
 122970000    3
 122980000    3
 122990000    2
 123000000    3
 123010000    4
 123020000    2
 123030000    3
 123040000    5
 123050000    3
 123060000    4
 123070000    6
 123080000    2
 123090000    3
 123100000    4
 123110000    4
 123120000    4
 123130000    5
 123140000    6
 123150000    3
 123160000    3
 123170000    3
 123180000    3
 123190000    4
 123200000    2
 123210000    2
 123220000    2
 123230000    3
 123240000    3
 123250000    3
 123260000    4
 123270000    3
 123280000    3
 123290000    3
 123300000    3
 123310000    3
 123320000    3
 123330000    4
 123340000    3
 123350000    3
 123360000    4
 123370000    3
 123380000    3
 123390000    5
 123400000    3
 123410000    3
 123420000    3
 123430000    3
 123440000    3
 123450000    2
 123460000    4
 123470000    3
 123480000    3
 123490000    3
 123500000    2
 123510000    3
 123520000    3
 123530000    3
 123540000    3
 123550000    3
 123560000    3
 123570000    2
 123580000    2
 123590000    3
 123600000    3
 123610000    2
 123620000    3
 123630000    2
 123640000    2
 123650000    2
 123660000    3
 123670000    3
 123680000    3
 123690000    3
 123700000    5
 123710000    2
 123720000    7
 123730000    2
 123740000    3
 123750000    4
 123760000    4
 123770000    3
 123780000    4
 123790000    3
 123800000    3
 123810000    3
 123820000    2
 123830000    5
 123840000    4
 123850000    3
 123860000    3
 123870000    3
 123880000    3
 123890000    4
 123900000    4
 123910000    3
 123920000    4
 123930000    3
 123940000    3
 123950000    3
 123960000    3
 123970000    4
 123980000    4
 123990000    4
 124000000    5
 124010000    3
 124020000    2
 124030000    3
 124040000    5
 124050000    3
 124060000    3
 124070000    4
 124080000    4
 124090000    4
 124100000    3
 124110000    3
 124120000    4
 124130000    3
 124140000    2
 124150000    4
 124160000    3
 124170000    3
 124180000    3
 124190000    3
 124200000    3
 124210000    3
 124220000    3
 124230000    5
 124240000    3
 124250000    4
 124260000    3
 124270000    3
 124280000    3
 124290000    3
 124300000    3
 124310000    2
 124320000    5
 124330000    4
 124340000    3
 124350000    3
 124360000    5
 124370000    4
 124380000    5
 124390000    3
 124400000    8
 124410000    4
 124420000    2
 124430000    3
 124440000    4
 124450000    4
 124460000    2
 124470000    3
 124480000    5
 124490000    3
 124500000    5
 124510000    3
 124520000    4
 124530000    4
 124540000    5
 124550000    3
 124560000    3
 124570000    3
 124580000    4
 124590000    3
 124600000    4
 124610000    3
 124620000    3
 124630000    3
 124640000    6
 124650000    4
 124660000    4
 124670000    3
 124680000    3
 124690000    7
 124700000    4
 124710000    4
 124720000    3
 124730000    4
 124740000    3
 124750000    3
 124760000    3
 124770000    5
 124780000    4
 124790000    3
 124800000    3
 124810000    8
 124820000    4
 124830000    4
 124840000    3
 124850000   10
 124860000    3
 124870000    5
 124880000    5
 124890000    3
 124900000    5
 124910000    3
 124920000    3
 124930000    2
 124940000    3
 124950000    4
 124960000    5
 124970000    4
 124980000    3
 124990000    4
 125000000    4
 125010000    3
 125020000    3
 125030000    3
 125040000    3
 125050000    3
 125060000    6
 125070000    3
 125080000    2
 125090000    3
 125100000    4
 125110000    3
 125120000    3
 125130000    3
 125140000    4
 125150000    3
 125160000    4
 125170000    3
 125180000    4
 125190000    3
 125200000    4
 125210000    3
 125220000    2
 125230000    3
 125240000    4
 125250000    2
 125260000    3
 125270000    3
 125280000    3
 125290000    3
 125300000    3
 125310000    4
 125320000    3
 125330000    2
 125340000    4
 125350000    3
 125360000    3
 125370000    3
 125380000    4
 125390000    2
 125400000    3
 125410000    3
 125420000    3
 125430000    2
 125440000    3
 125450000    3
 125460000    3
 125470000    3
 125480000    3
 125490000    3
 125500000    3
 125510000    6
 125520000    3
 125530000    2
 125540000    3
 125550000    3
 125560000    3
 125570000    4
 125580000    3
 125590000    3
 125600000    4
 125610000    3
 125620000    3
 125630000    3
 125640000    3
 125650000    3
 125660000    4
 125670000    3
 125680000    3
 125690000    4
 125700000    4
 125710000    3
 125720000    4
 125730000    2
 125740000    2
 125750000    3
 125760000    3
 125770000    3
 125780000    3
 125790000    4
 125800000    3
 125810000    2
 125820000    3
 125830000    5
 125840000    3
 125850000    4
 125860000    3
 125870000    3
 125880000    4
 125890000    3
 125900000    3
 125910000    3
 125920000    4
 125930000    3
 125940000    3
 125950000    3
 125960000    3
 125970000    3
 125980000    3
 125990000    2
 126000000    3
 126010000    4
 126020000    2
 126030000    3
 126040000    2
 126050000    2
 126060000    2
 126070000    3
 126080000    3
 126090000    3
 126100000    3
 126110000    3
 126120000    4
 126130000    5
 126140000    5
 126150000    3
 126160000    3
 126170000    3
 126180000    4
 126190000    3
 126200000    3
 126210000    4
 126220000    3
 126230000    2
 126240000    3
 126250000    3
 126260000    4
 126270000    8
 126280000    4
 126290000    2
 126300000    3
 126310000    3
 126320000    3
 126330000    2
 126340000    3
 126350000    4
 126360000    8
 126370000    3
 126380000    4
 126390000    3
 126400000    3
 126410000    2
 126420000    3
 126430000    4
 126440000    5
 126450000    4
 126460000    3
 126470000    3
 126480000    3
 126490000    2
 126500000    3
 126510000    2
 126520000    5
 126530000    5
 126540000    3
 126550000    3
 126560000    4
 126570000    6
 126580000   10
 126590000    5
 126600000    5
 126610000    3
 126620000    4
 126630000    3
 126640000    2
 126650000    3
 126660000    4
 126670000    3
 126680000    3
 126690000    3
 126700000    3
 126710000    5
 126720000    3
 126730000    3
 126740000    5
 126750000    5
 126760000    4
 126770000    4
 126780000    3
 126790000    3
 126800000    4
 126810000    3
 126820000    3
 126830000    4
 126840000    3
 126850000    3
 126860000    3
 126870000    2
 126880000    3
 126890000    2
 126900000    6
 126910000    5
 126920000    3
 126930000    2
 126940000    4
 126950000    3
 126960000    4
 126970000    3
 126980000    3
 126990000    4
 127000000    3
 127010000    5
 127020000    2
 127030000    3
 127040000    3
 127050000    3
 127060000    4
 127070000    3
 127080000    3
 127090000    2
 127100000    3
 127110000    3
 127120000    4
 127130000    4
 127140000    3
 127150000    3
 127160000    3
 127170000    3
 127180000    4
 127190000    3
 127200000    3
 127210000    3
 127220000    4
 127230000    5
 127240000    5
 127250000    3
 127260000    3
 127270000    3
 127280000    2
 127290000    3
 127300000    2
 127310000    3
 127320000    3
 127330000    3
 127340000    4
 127350000    2
 127360000    3
 127370000    3
 127380000    7
 127390000    4
 127400000    3
 127410000    3
 127420000    6
 127430000    3
 127440000    2
 127450000    4
 127460000    4
 127470000    3
 127480000    3
 127490000    5
 127500000    3
 127510000    4
 127520000    3
 127530000    4
 127540000    4
 127550000    5
 127560000    3
 127570000    6
 127580000    7
 127590000    3
 127600000    4
 127610000    3
 127620000    3
 127630000    4
 127640000    3
 127650000    2
 127660000    3
 127670000    6
 127680000    3
 127690000    3
 127700000    3
 127710000    6
 127720000    3
 127730000    4
 127740000    5
 127750000    3
 127760000    5
 127770000    2
 127780000    2
 127790000    5
 127800000    5
 127810000    2
 127820000    3
 127830000    2
 127840000    2
 127850000    3
 127860000    3
 127870000    4
 127880000    3
 127890000    3
 127900000    7
 127910000    4
 127920000    3
 127930000    9
 127940000    6
 127950000    3
 127960000    3
 127970000    3
 127980000    3
 127990000    3
 128000000    5
 128010000    3
 128020000    3
 128030000    3
 128040000    3
 128050000    3
 128060000    5
 128070000    4
 128080000    4
 128090000    4
 128100000    5
 128110000    2
 128120000    3
 128130000    4
 128140000    4
 128150000    2
 128160000    4
 128170000    3
 128180000    3
 128190000    3
 128200000    2
 128210000    3
 128220000    3
 128230000    3
 128240000    5
 128250000    5
 128260000    7
 128270000    3
 128280000    3
 128290000    3
 128300000    3
 128310000    3
 128320000    3
 128330000    3
 128340000    3
 128350000    2
 128360000    5
 128370000    3
 128380000    2
 128390000    3
 128400000    3
 128410000    3
 128420000    2
 128430000    3
 128440000    5
 128450000    3
 128460000    3
 128470000    2
 128480000    3
 128490000    3
 128500000    2
 128510000    3
 128520000    3
 128530000    2
 128540000    2
 128550000    3
 128560000    3
 128570000    3
 128580000   10
 128590000    3
 128600000    3
 128610000    3
 128620000    7
 128630000    3
 128640000    3
 128650000    3
 128660000    3
 128670000    3
 128680000    4
 128690000    4
 128700000    3
 128710000    3
 128720000    4
 128730000    4
 128740000    3
 128750000    3
 128760000    3
 128770000    3
 128780000    3
 128790000    3
 128800000    3
 128810000    4
 128820000    4
 128830000    2
 128840000    3
 128850000    3
 128860000    4
 128870000    3
 128880000    3
 128890000    4
 128900000    6
 128910000    3
 128920000    3
 128930000    3
 128940000    3
 128950000    3
 128960000    3
 128970000    3
 128980000    4
 128990000    3
 129000000    3
 129010000    4
 129020000    3
 129030000    5
 129040000    3
 129050000    3
 129060000    3
 129070000    3
 129080000    2
 129090000    2
 129100000    3
 129110000    5
 129120000    3
 129130000    3
 129140000    4
 129150000    3
 129160000    3
 129170000    4
 129180000    3
 129190000    3
 129200000    5
 129210000    2
 129220000    4
 129230000    4
 129240000    4
 129250000    2
 129260000    4
 129270000    3
 129280000    3
 129290000    2
 129300000    2
 129310000    3
 129320000    4
 129330000    5
 129340000    5
 129350000    5
 129360000    4
 129370000    4
 129380000    5
 129390000    5
 129400000    4
 129410000    9
 129420000    8
 129430000    6
 129440000    8
 129450000    4
 129460000    6
 129470000    4
 129480000    2
 129490000    4
 129500000    3
 129510000    3
 129520000    2
 129530000    2
 129540000    5
 129550000    3
 129560000    3
 129570000    3
 129580000    4
 129590000    5
 129600000    2
 129610000    2
 129620000    3
 129630000    3
 129640000    4
 129650000    2
 129660000    2
 129670000    3
 129680000    4
 129690000    5
 129700000    3
 129710000   10
 129720000    2
 129730000    3
 129740000    3
 129750000    3
 129760000    4
 129770000    3
 129780000    4
 129790000    3
 129800000    2
 129810000    3
 129820000    3
 129830000    3
 129840000    3
 129850000    3
 129860000    3
 129870000    3
 129880000    3
 129890000    3
 129900000    4
 129910000    3
 129920000    3
 129930000    4
 129940000    4
 129950000    4
 129960000    3
 129970000    3
 129980000    3
 129990000    4
 130000000    2
 130010000    3
 130020000    3
 130030000    2
 130040000    3
 130050000    2
 130060000    3
 130070000    3
 130080000    3
 130090000    5
 130100000    3
 130110000    2
 130120000    3
 130130000    3
 130140000    6
 130150000    3
 130160000    3
 130170000    3
 130180000    3
 130190000    5
 130200000    3
 130210000    4
 130220000    3
 130230000    4
 130240000    3
 130250000    2
 130260000    2
 130270000    5
 130280000    3
 130290000    3
 130300000    3
 130310000    2
 130320000    4
 130330000    3
 130340000    3
 130350000    3
 130360000    4
 130370000    4
 130380000    4
 130390000    3
 130400000    2
 130410000    3
 130420000    3
 130430000    5
 130440000    3
 130450000    2
 130460000    3
 130470000    3
 130480000    3
 130490000    4
 130500000    3
 130510000    2
 130520000    3
 130530000    3
 130540000    4
 130550000    4
 130560000    3
 130570000    3
 130580000    5
 130590000    4
 130600000    3
 130610000    3
 130620000    3
 130630000    7
 130640000    2
 130650000    2
 130660000    4
 130670000    3
 130680000    3
 130690000    2
 130700000    3
 130710000    3
 130720000    6
 130730000    3
 130740000    3
 130750000    3
 130760000    3
 130770000    6
 130780000    4
 130790000    3
 130800000    3
 130810000    4
 130820000    2
 130830000    2
 130840000    4
 130850000    2
 130860000    3
 130870000    2
 130880000    3
 130890000    3
 130900000    2
 130910000    4
 130920000    3
 130930000    3
 130940000    5
 130950000    5
 130960000    3
 130970000    3
 130980000    3
 130990000    3
 131000000    4
 131010000    3
 131020000    4
 131030000    5
 131040000    5
 131050000    3
 131060000    3
 131070000    3
 131080000    6
 131090000    3
 131100000    4
 131110000    4
 131120000    4
 131130000    3
 131140000    4
 131150000    2
 131160000    5
 131170000    2
 131180000    3
 131190000    2
 131200000    2
 131210000    3
 131220000    4
 131230000    2
 131240000    6
 131250000    4
 131260000    3
 131270000    4
 131280000    3
 131290000    3
 131300000    4
 131310000    3
 131320000    3
 131330000    3
 131340000    3
 131350000    3
 131360000    3
 131370000    3
 131380000    3
 131390000    4
 131400000    2
 131410000    4
 131420000    4
 131430000    2
 131440000    3
 131450000    3
 131460000    3
 131470000    3
 131480000    4
 131490000    3
 131500000    7
 131510000    2
 131520000    3
 131530000    3
 131540000    7
 131550000    4
 131560000    5
 131570000    7
 131580000    2
 131590000    4
 131600000    3
 131610000    4
 131620000    2
 131630000    3
 131640000    3
 131650000    3
 131660000    3
 131670000    3
 131680000    7
 131690000    3
 131700000    3
 131710000    3
 131720000    3
 131730000    3
 131740000    2
 131750000    3
 131760000    3
 131770000    2
 131780000    3
 131790000    2
 131800000    2
 131810000    2
 131820000    4
 131830000    3
 131840000    3
 131850000    4
 131860000    3
 131870000    4
 131880000    3
 131890000    5
 131900000    5
 131910000    3
 131920000    3
 131930000    4
 131940000    5
 131950000    3
 131960000    4
 131970000    3
 131980000    2
 131990000    3
 132000000    2
 132010000    4
 132020000    7
 132030000    4
 132040000    3
 132050000    4
 132060000    6
 132070000    3
 132080000    2
 132090000    3
 132100000    3
 132110000    3
 132120000    3
 132130000    3
 132140000    5
 132150000    3
 132160000    3
 132170000    3
 132180000    3
 132190000    4
 132200000    3
 132210000    2
 132220000    5
 132230000    3
 132240000    3
 132250000    3
 132260000    4
 132270000    3
 132280000    2
 132290000    3
 132300000    3
 132310000    3
 132320000    3
 132330000    2
 132340000    3
 132350000    3
 132360000    7
 132370000    5
 132380000    2
 132390000    3
 132400000    3
 132410000    3
 132420000    3
 132430000    3
 132440000    5
 132450000    5
 132460000    4
 132470000    5
 132480000    2
 132490000    3
 132500000    3
 132510000    3
 132520000    3
 132530000    3
 132540000    3
 132550000    3
 132560000    5
 132570000    3
 132580000    3
 132590000    4
 132600000    5
 132610000    5
 132620000    5
 132630000    4
 132640000    4
 132650000    6
 132660000    3
 132670000    3
 132680000    3
 132690000    6
 132700000    5
 132710000    4
 132720000    4
 132730000    5
 132740000    4
 132750000    3
 132760000    3
 132770000    4
 132780000    4
 132790000    3
 132800000    2
 132810000    3
 132820000    4
 132830000    5
 132840000    3
 132850000    3
 132860000    2
 132870000    3
 132880000    3
 132890000    5
 132900000    3
 132910000    4
 132920000    3
 132930000    4
 132940000    3
 132950000    3
 132960000    5
 132970000    3
 132980000    2
 132990000    3
 133000000    3
 133010000    3
 133020000    4
 133030000    5
 133040000    4
 133050000    2
 133060000    3
 133070000    4
 133080000    3
 133090000    3
 133100000    5
 133110000    4
 133120000    3
 133130000    5
 133140000    3
 133150000    3
 133160000    3
 133170000    4
 133180000    4
 133190000    4
 133200000    3
 133210000    4
 133220000    3
 133230000    4
 133240000    2
 133250000    5
 133260000    4
 133270000    3
 133280000    3
 133290000    5
 133300000    3
 133310000    3
 133320000    3
 133330000    3
 133340000    3
 133350000    3
 133360000    3
 133370000    4
 133380000    3
 133390000    4
 133400000    4
 133410000    2
 133420000    4
 133430000    4
 133440000    5
 133450000    4
 133460000    2
 133470000    4
 133480000    4
 133490000    4
 133500000    3
 133510000    4
 133520000    2
 133530000    3
 133540000    2
 133550000    2
 133560000    4
 133570000    6
 133580000    7
 133590000    3
 133600000    3
 133610000    4
 133620000    3
 133630000    3
 133640000    4
 133650000    3
 133660000    3
 133670000    2
 133680000    3
 133690000    3
 133700000    3
 133710000    3
 133720000    2
 133730000    4
 133740000    3
 133750000    6
 133760000    3
 133770000    4
 133780000    5
 133790000    5
 133800000    4
 133810000    3
 133820000    2
 133830000    4
 133840000    3
 133850000    3
 133860000    3
 133870000    4
 133880000    5
 133890000    3
 133900000    2
 133910000    3
 133920000    3
 133930000    3
 133940000    4
 133950000    4
 133960000    3
 133970000    3
 133980000    3
 133990000    4
 134000000    2
 134010000    3
 134020000    3
 134030000    3
 134040000    4
 134050000    4
 134060000    5
 134070000    5
 134080000    5
 134090000    3
 134100000    3
 134110000    4
 134120000    3
 134130000    3
 134140000    2
 134150000    2
 134160000    3
 134170000    3
 134180000    6
 134190000    4
 134200000    5
 134210000    3
 134220000    3
 134230000    3
 134240000    2
 134250000    2
 134260000    3
 134270000    3
 134280000    3
 134290000    3
 134300000    5
 134310000    3
 134320000    4
 134330000    4
 134340000    5
 134350000    4
 134360000    3
 134370000    4
 134380000    5
 134390000    3
 134400000    3
 134410000    4
 134420000    4
 134430000    3
 134440000    7
 134450000    4
 134460000    6
 134470000    2
 134480000    3
 134490000    3
 134500000    3
 134510000    2
 134520000    3
 134530000    2
 134540000    3
 134550000    3
 134560000    4
 134570000    3
 134580000    3
 134590000    3
 134600000    3
 134610000    2
 134620000    4
 134630000    4
 134640000    3
 134650000    5
 134660000    3
 134670000    3
 134680000    3
 134690000    4
 134700000    5
 134710000    3
 134720000    3
 134730000    2
 134740000    3
 134750000    5
 134760000    4
 134770000    3
 134780000    4
 134790000    5
 134800000    3
 134810000    3
 134820000    3
 134830000    3
 134840000    4
 134850000    3
 134860000    5
 134870000    3
 134880000    3
 134890000    2
 134900000    3
 134910000    3
 134920000    5
 134930000    4
 134940000    3
 134950000    4
 134960000    3
 134970000    6
 134980000   12
 134990000    4
 135000000    2
 135010000    5
 135020000    3
 135030000    5
 135040000    3
 135050000    3
 135060000    3
 135070000    2
 135080000    4
 135090000    7
 135100000    2
 135110000    5
 135120000    2
 135130000    3
 135140000   10
 135150000    4
 135160000    3
 135170000    2
 135180000    3
 135190000    3
 135200000    3
 135210000    3
 135220000    2
 135230000    6
 135240000    4
 135250000    2
 135260000    3
 135270000    3
 135280000    3
 135290000    2
 135300000    5
 135310000    5
 135320000    3
 135330000    3
 135340000    2
 135350000    2
 135360000    2
 135370000    5
 135380000    3
 135390000    5
 135400000    3
 135410000    2
 135420000    3
 135430000    5
 135440000    3
 135450000    3
 135460000    8
 135470000    2
 135480000    3
 135490000    5
 135500000    4
 135510000    3
 135520000    4
 135530000    3
 135540000    3
 135550000    3
 135560000    4
 135570000    3
 135580000    3
 135590000    3
 135600000    3
 135610000    3
 135620000    3
 135630000    5
 135640000    3
 135650000    4
 135660000    4
 135670000    4
 135680000    4
 135690000    3
 135700000    7
 135710000    7
 135720000    3
 135730000    7
 135740000    3
 135750000    4
 135760000    5
 135770000    3
 135780000    3
 135790000    3
 135800000    4
 135810000    2
 135820000    3
 135830000    5
 135840000    3
 135850000    2
 135860000    5
 135870000    4
 135880000    3
 135890000   12
 135900000   11
 135910000    8
 135920000    4
 135930000    2
 135940000    3
 135950000    3
 135960000    5
 135970000    3
 135980000    5
 135990000    3
 136000000    3
 136010000    4
 136020000    3
 136030000    2
 136040000    3
 136050000    3
 136060000    2
 136070000    3
 136080000    3
 136090000    3
 136100000    5
 136110000    4
 136120000    3
 136130000    3
 136140000    4
 136150000    4
 136160000    3
 136170000    3
 136180000    3
 136190000    4
 136200000    3
 136210000    4
 136220000    3
 136230000    3
 136240000    4
 136250000    3
 136260000    4
 136270000    2
 136280000    3
 136290000    2
 136300000    3
 136310000    2
 136320000    3
 136330000    4
 136340000    3
 136350000    3
 136360000    3
 136370000    4
 136380000    3
 136390000    2
 136400000    3
 136410000    5
 136420000    3
 136430000    4
 136440000    3
 136450000    2
 136460000    3
 136470000    3
 136480000    8
 136490000    4
 136500000    4
 136510000   11
 136520000    3
 136530000    3
 136540000    7
 136550000    7
 136560000    4
 136570000    3
 136580000    3
 136590000    3
 136600000    4
 136610000    4
 136620000    4
 136630000    3
 136640000    4
 136650000    4
 136660000    4
 136670000    3
 136680000    3
 136690000    8
 136700000    5
 136710000    2
 136720000    3
 136730000    4
 136740000    4
 136750000    5
 136760000    5
 136770000   13
 136780000    4
 136790000    3
 136800000    3
 136810000    3
 136820000    4
 136830000    4
 136840000    4
 136850000    4
 136860000    4
 136870000    4
 136880000    5
 136890000    3
 136900000    4
 136910000    3
 136920000    4
 136930000    4
 136940000    4
 136950000    3
 136960000    3
 136970000    3
 136980000    3
 136990000    3
 137000000    3
 137010000    4
 137020000    3
 137030000    3
 137040000    4
 137050000    3
 137060000    4
 137070000    3
 137080000    3
 137090000    2
 137100000    2
 137110000    4
 137120000    3
 137130000    4
 137140000    3
 137150000    2
 137160000    3
 137170000    4
 137180000    3
 137190000    3
 137200000    2
 137210000    2
 137220000    3
 137230000    3
 137240000    2
 137250000    3
 137260000    4
 137270000    3
 137280000    3
 137290000    4
 137300000    3
 137310000    4
 137320000    4
 137330000    6
 137340000    4
 137350000   10
 137360000    8
 137370000    4
 137380000    6
 137390000    3
 137400000    3
 137410000    4
 137420000    3
 137430000    3
 137440000    4
 137450000    3
 137460000    3
 137470000    3
 137480000    3
 137490000    3
 137500000    2
 137510000    3
 137520000    3
 137530000    3
 137540000    3
 137550000    3
 137560000    3
 137570000    4
 137580000    3
 137590000    7
 137600000    3
 137610000    3
 137620000    5
 137630000    2
 137640000    3
 137650000    2
 137660000    4
 137670000    2
 137680000    3
 137690000   11
 137700000    9
 137710000    4
 137720000    3
 137730000    4
 137740000    3
 137750000    7
 137760000    4
 137770000    3
 137780000    4
 137790000    4
 137800000    6
 137810000    3
 137820000    3
 137830000    4
 137840000    3
 137850000    3
 137860000    6
 137870000    3
 137880000    3
 137890000    4
 137900000    2
 137910000    4
 137920000    4
 137930000    3
 137940000    3
 137950000    3
 137960000    3
 137970000    2
 137980000    4
 137990000    3
 138000000    4
 138010000    4
 138020000    3
 138030000    3
 138040000    3
 138050000    3
 138060000   10
 138070000    3
 138080000    2
 138090000    4
 138100000    3
 138110000    3
 138120000    3
 138130000    2
 138140000    3
 138150000    3
 138160000    3
 138170000    3
 138180000    3
 138190000    2
 138200000    4
 138210000    2
 138220000    2
 138230000    3
 138240000    2
 138250000    3
 138260000    3
 138270000    3
 138280000    3
 138290000    2
 138300000    3
 138310000    3
 138320000    3
 138330000    3
 138340000    2
 138350000    4
 138360000    3
 138370000    3
 138380000    3
 138390000    4
 138400000    4
 138410000    3
 138420000    3
 138430000    3
 138440000    3
 138450000    3
 138460000    3
 138470000    7
 138480000    3
 138490000    4
 138500000    3
 138510000    4
 138520000    3
 138530000    2
 138540000    3
 138550000    3
 138560000    4
 138570000    3
 138580000    3
 138590000    2
 138600000    3
 138610000    3
 138620000    2
 138630000    2
 138640000    3
 138650000    2
 138660000    5
 138670000    4
 138680000    6
 138690000    3
 138700000    7
 138710000    3
 138720000    4
 138730000    3
 138740000    4
 138750000    3
 138760000    4
 138770000    7
 138780000    2
 138790000    2
 138800000    4
 138810000    3
 138820000    4
 138830000    3
 138840000    3
 138850000    2
 138860000    3
 138870000    3
 138880000    4
 138890000    3
 138900000    3
 138910000    3
 138920000    4
 138930000    6
 138940000    2
 138950000    3
 138960000    4
 138970000    4
 138980000    3
 138990000    2
 139000000    2
 139010000    6
 139020000    3
 139030000    4
 139040000    3
 139050000    3
 139060000    7
 139070000    3
 139080000    2
 139090000    4
 139100000    3
 139110000    7
 139120000    3
 139130000    3
 139140000    4
 139150000    2
 139160000    3
 139170000    5
 139180000    3
 139190000    3
 139200000    4
 139210000    9
 139220000    3
 139230000    3
 139240000    5
 139250000    5
 139260000    4
 139270000    4
 139280000    5
 139290000    3
 139300000    3
 139310000    3
 139320000    3
 139330000    2
 139340000    4
 139350000    4
 139360000    3
 139370000    4
 139380000    2
 139390000    3
 139400000    4
 139410000    3
 139420000    4
 139430000    3
 139440000    5
 139450000    5
 139460000    3
 139470000    4
 139480000    3
 139490000    3
 139500000    2
 139510000    3
 139520000    3
 139530000    3
 139540000    3
 139550000    4
 139560000    3
 139570000    2
 139580000    3
 139590000    3
 139600000    3
 139610000    2
 139620000    7
 139630000    5
 139640000    6
 139650000    4
 139660000    3
 139670000    4
 139680000    5
 139690000    2
 139700000    3
 139710000    3
 139720000    5
 139730000    3
 139740000    5
 139750000    4
 139760000    3
 139770000    3
 139780000    5
 139790000    4
 139800000    4
 139810000    2
 139820000    3
 139830000    3
 139840000    3
 139850000    4
 139860000    3
 139870000    3
 139880000    2
 139890000    3
 139900000    2
 139910000    3
 139920000    3
 139930000    3
 139940000    3
 139950000    3
 139960000    4
 139970000    3
 139980000    4
 139990000    3
 140000000    5
 140000000    5
 140010000    3
 140020000    3
 140030000    3
 140040000    2
 140050000    4
 140060000    5
 140070000    2
 140080000    4
 140090000    3
 140100000    3
 140110000    3
 140120000    6
 140130000    3
 140140000    2
 140150000    3
 140160000    3
 140170000    4
 140180000    4
 140190000    3
 140200000    4
 140210000    2
 140220000    3
 140230000    3
 140240000    4
 140250000    3
 140260000    4
 140270000    3
 140280000    3
 140290000    3
 140300000    6
 140310000    4
 140320000    5
 140330000    2
 140340000    3
 140350000    5
 140360000    5
 140370000    3
 140380000    3
 140390000    4
 140400000    3
 140410000    2
 140420000    4
 140430000    3
 140440000    4
 140450000    3
 140460000    3
 140470000    3
 140480000    3
 140490000    7
 140500000    3
 140510000    5
 140520000    4
 140530000    3
 140540000    4
 140550000    4
 140560000    4
 140570000    2
 140580000    4
 140590000    3
 140600000    3
 140610000    5
 140620000    2
 140630000    4
 140640000    3
 140650000    3
 140660000    3
 140670000    3
 140680000    3
 140690000    3
 140700000    4
 140710000    4
 140720000    4
 140730000    3
 140740000    5
 140750000    3
 140760000    4
 140770000    8
 140780000    4
 140790000    2
 140800000    4
 140810000    3
 140820000    3
 140830000    3
 140840000    3
 140850000    4
 140860000    3
 140870000    2
 140880000    3
 140890000    3
 140900000    2
 140910000    3
 140920000    4
 140930000    4
 140940000    4
 140950000    3
 140960000    4
 140970000    3
 140980000    3
 140990000    3
 141000000    2
 141010000    3
 141020000    3
 141030000    3
 141040000    5
 141050000    4
 141060000    3
 141070000    3
 141080000    3
 141090000    3
 141100000    3
 141110000    3
 141120000    3
 141130000    2
 141140000    4
 141150000    4
 141160000    6
 141170000    4
 141180000    2
 141190000    3
 141200000    3
 141210000    3
 141220000    3
 141230000    3
 141240000    3
 141250000    2
 141260000    4
 141270000    6
 141280000    4
 141290000    3
 141300000    3
 141310000    3
 141320000    4
 141330000    3
 141340000    2
 141350000    3
 141360000    8
 141370000    3
 141380000    3
 141390000    3
 141400000    4
 141410000    4
 141420000    2
 141430000    2
 141440000    2
 141450000    3
 141460000    3
 141470000    3
 141480000    3
 141490000    3
 141500000    3
 141510000    4
 141520000    3
 141530000    2
 141540000    3
 141550000    2
 141560000    3
 141570000    3
 141580000    4
 141590000    3
 141600000    3
 141610000    3
 141620000    2
 141630000    3
 141640000    3
 141650000    4
 141660000    3
 141670000    5
 141680000    4
 141690000    5
 141700000    5
 141710000    4
 141720000    3
 141730000    5
 141740000    7
 141750000    3
 141760000    6
 141770000    4
 141780000    5
 141790000    2
 141800000    4
 141810000    4
 141820000    4
 141830000    3
 141840000    3
 141850000    3
 141860000    2
 141870000    3
 141880000    3
 141890000    3
 141900000    3
 141910000    2
 141920000    3
 141930000    3
 141940000    3
 141950000    3
 141960000    4
 141970000    4
 141980000    3
 141990000    4
 142000000    3
 142010000    2
 142020000    2
 142030000    4
 142040000    3
 142050000    3
 142060000    2
 142070000    3
 142080000    3
 142090000    3
 142100000    3
 142110000    4
 142120000    2
 142130000    3
 142140000    3
 142150000    5
 142160000    5
 142170000    3
 142180000    3
 142190000    2
 142200000    3
 142210000    3
 142220000    3
 142230000    3
 142240000    3
 142250000    3
 142260000    2
 142270000    4
 142280000    2
 142290000    3
 142300000    4
 142310000    3
 142320000    6
 142330000    3
 142340000    3
 142350000    3
 142360000    4
 142370000    4
 142380000    3
 142390000    4
 142400000    4
 142410000    3
 142420000    2
 142430000    3
 142440000    5
 142450000    4
 142460000    3
 142470000    4
 142480000    3
 142490000    3
 142500000    4
 142510000    4
 142520000    4
 142530000    4
 142540000    3
 142550000    3
 142560000    3
 142570000    3
 142580000    8
 142590000    3
 142600000    3
 142610000    3
 142620000    4
 142630000    3
 142640000    8
 142650000    4
 142660000    5
 142670000    2
 142680000    3
 142690000    2
 142700000    2
 142710000    5
 142720000    4
 142730000    3
 142740000    2
 142750000    3
 142760000    3
 142770000    3
 142780000    3
 142790000    2
 142800000    4
 142810000    4
 142820000    5
 142830000    4
 142840000    4
 142850000    3
 142860000    3
 142870000    3
 142880000    3
 142890000    2
 142900000    4
 142910000    2
 142920000    3
 142930000    3
 142940000    2
 142950000    3
 142960000    4
 142970000    3
 142980000    3
 142990000    2
 143000000    3
 143010000    6
 143020000    3
 143030000    3
 143040000    3
 143050000    2
 143060000    3
 143070000    3
 143080000    3
 143090000    5
 143100000    4
 143110000    3
 143120000    2
 143130000    2
 143140000    3
 143150000    3
 143160000    2
 143170000    3
 143180000    3
 143190000    5
 143200000    3
 143210000    3
 143220000    3
 143230000    5
 143240000    3
 143250000    3
 143260000    6
 143270000    4
 143280000    3
 143290000    3
 143300000    3
 143310000    7
 143320000    4
 143330000    4
 143340000    3
 143350000    3
 143360000    3
 143370000    6
 143380000    5
 143390000    3
 143400000    4
 143410000    3
 143420000    5
 143430000    2
 143440000    2
 143450000    3
 143460000    4
 143470000    3
 143480000    3
 143490000    5
 143500000    3
 143510000    3
 143520000    4
 143530000    3
 143540000    3
 143550000    3
 143560000    3
 143570000    2
 143580000    3
 143590000    5
 143600000    3
 143610000    3
 143620000    5
 143630000    3
 143640000    3
 143650000    2
 143660000    4
 143670000    4
 143680000    4
 143690000    3
 143700000    4
 143710000    3
 143720000    3
 143730000    3
 143740000    2
 143750000    5
 143760000    3
 143770000    3
 143780000    4
 143790000    2
 143800000    3
 143810000    2
 143820000    3
 143830000    4
 143840000    3
 143850000    2
 143860000    4
 143870000    2
 143880000    2
 143890000    3
 143900000    3
 143910000    3
 143920000    3
 143930000    3
 143940000    3
 143950000    7
 143960000    6
 143970000    3
 143980000    4
 143990000    4
 144000000    4
 144010000    3
 144020000    3
 144030000    3
 144040000    2
 144050000    4
 144060000    4
 144070000    2
 144080000    4
 144090000    2
 144100000    3
 144110000    3
 144120000    4
 144130000    5
 144140000    3
 144150000    3
 144160000    2
 144170000    2
 144180000    3
 144190000    4
 144200000    3
 144210000    3
 144220000    3
 144230000    3
 144240000    3
 144250000    3
 144260000    2
 144270000    3
 144280000    4
 144290000    2
 144300000    3
 144310000    4
 144320000    6
 144330000    3
 144340000    5
 144350000    5
 144360000    3
 144370000    2
 144380000    4
 144390000    3
 144400000    3
 144410000    4
 144420000    3
 144430000    4
 144440000    3
 144450000    3
 144460000    3
 144470000    3
 144480000    9
 144490000    3
 144500000    4
 144510000    3
 144520000    2
 144530000    4
 144540000    3
 144550000    3
 144560000    4
 144570000    3
 144580000    3
 144590000    3
 144600000    2
 144610000    9
 144620000    6
 144630000    9
 144640000    2
 144650000    3
 144660000    3
 144670000    3
 144680000    3
 144690000    3
 144700000    2
 144710000    2
 144720000    7
 144730000    3
 144740000    3
 144750000    2
 144760000    3
 144770000    2
 144780000    4
 144790000    3
 144800000    3
 144810000    3
 144820000    2
 144830000    3
 144840000    2
 144850000    3
 144860000    3
 144870000    3
 144880000    2
 144890000    2
 144900000    3
 144910000    3
 144920000    3
 144930000    3
 144940000    3
 144950000    3
 144960000    3
 144970000    3
 144980000    3
 144990000    3
 145000000    5
 145010000    3
 145020000    3
 145030000    4
 145040000    4
 145050000    3
 145060000    4
 145070000    2
 145080000    3
 145090000    3
 145100000    3
 145110000    3
 145120000    3
 145130000    2
 145140000    3
 145150000    4
 145160000    3
 145170000    4
 145180000    3
 145190000    3
 145200000    3
 145210000    2
 145220000    4
 145230000    3
 145240000    3
 145250000    3
 145260000    2
 145270000    3
 145280000    3
 145290000    3
 145300000    2
 145310000    5
 145320000    3
 145330000    4
 145340000    2
 145350000    3
 145360000    4
 145370000    2
 145380000    3
 145390000    3
 145400000    4
 145410000    4
 145420000    3
 145430000    3
 145440000    3
 145450000    3
 145460000    3
 145470000    3
 145480000    3
 145490000    4
 145500000    6
 145510000    3
 145520000    4
 145530000    2
 145540000    3
 145550000    4
 145560000    3
 145570000    2
 145580000    3
 145590000    4
 145600000    3
 145610000    3
 145620000    8
 145630000    2
 145640000    3
 145650000    2
 145660000    3
 145670000    3
 145680000    3
 145690000    4
 145700000    4
 145710000    3
 145720000    4
 145730000    5
 145740000    2
 145750000    3
 145760000    4
 145770000    3
 145780000    4
 145790000    4
 145800000    2
 145810000    3
 145820000    5
 145830000    4
 145840000    5
 145850000    4
 145860000    3
 145870000    5
 145880000    7
 145890000    3
 145900000    3
 145910000    5
 145920000    3
 145930000    3
 145940000    3
 145950000    2
 145960000    3
 145970000    2
 145980000    3
 145990000    6
 146000000    5
 146010000    3
 146020000    3
 146030000    4
 146040000    2
 146050000    3
 146060000    2
 146070000    3
 146080000    3
 146090000    4
 146100000    3
 146110000    4
 146120000    4
 146130000    3
 146140000    4
 146150000    4
 146160000    2
 146170000    3
 146180000    4
 146190000    4
 146200000    3
 146210000    3
 146220000    3
 146230000    3
 146240000    2
 146250000    3
 146260000    3
 146270000    4
 146280000    4
 146290000    3
 146300000    3
 146310000    3
 146320000    4
 146330000    3
 146340000    5
 146350000    3
 146360000    3
 146370000    3
 146380000    3
 146390000    3
 146400000    2
 146410000    3
 146420000    3
 146430000    3
 146440000    3
 146450000    3
 146460000    3
 146470000    3
 146480000    3
 146490000    2
 146500000    5
 146510000    3
 146520000    3
 146530000    4
 146540000    2
 146550000    4
 146560000    4
 146570000    3
 146580000    3
 146590000    4
 146600000    4
 146610000    3
 146620000    3
 146630000    3
 146640000    3
 146650000    3
 146660000    4
 146670000    3
 146680000    4
 146690000    3
 146700000    5
 146710000    8
 146720000    3
 146730000    4
 146740000    8
 146750000    3
 146760000    3
 146770000    3
 146780000    3
 146790000    4
 146800000    3
 146810000    5
 146820000    3
 146830000    4
 146840000    2
 146850000    3
 146860000    3
 146870000    3
 146880000    4
 146890000    3
 146900000    4
 146910000    3
 146920000    3
 146930000    3
 146940000    3
 146950000    4
 146960000    4
 146970000    8
 146980000    5
 146990000    4
 147000000    6
 147010000    4
 147020000    3
 147030000    3
 147040000    4
 147050000    8
 147060000    7
 147070000    3
 147080000    3
 147090000    6
 147100000    2
 147110000    3
 147120000    3
 147130000    4
 147140000    3
 147150000    3
 147160000    3
 147170000    7
 147180000    3
 147190000    4
 147200000    3
 147210000    6
 147220000    7
 147230000    4
 147240000    3
 147250000    4
 147260000    6
 147270000    3
 147280000    3
 147290000    2
 147300000    4
 147310000    3
 147320000    2
 147330000    3
 147340000    5
 147350000    3
 147360000    2
 147370000    3
 147380000    7
 147390000    4
 147400000    4
 147410000    2
 147420000    2
 147430000    3
 147440000   11
 147450000    3
 147460000    4
 147470000    3
 147480000    3
 147490000    5
 147500000    3
 147510000    2
 147520000    5
 147530000    5
 147540000    3
 147550000    5
 147560000    3
 147570000    3
 147580000    3
 147590000    3
 147600000    3
 147610000    3
 147620000    3
 147630000    2
 147640000    2
 147650000    3
 147660000    2
 147670000    3
 147680000    6
 147690000    3
 147700000    3
 147710000    4
 147720000    3
 147730000    4
 147740000    3
 147750000    3
 147760000    3
 147770000    4
 147780000    4
 147790000    3
 147800000    5
 147810000    4
 147820000    5
 147830000    4
 147840000    6
 147850000    4
 147860000    3
 147870000    4
 147880000    3
 147890000    6
 147900000    3
 147910000    8
 147920000    7
 147930000    4
 147940000    6
 147950000    3
 147960000    7
 147970000    2
 147980000    3
 147990000    4
 148000000    3
 148010000    3
 148020000    9
 148030000    6
 148040000    2
 148050000    3
 148060000    4
 148070000    3
 148080000    3
 148090000    3
 148100000    3
 148110000    3
 148120000    3
 148130000    3
 148140000    3
 148150000    2
 148160000    2
 148170000    4
 148180000    4
 148190000    4
 148200000    3
 148210000    5
 148220000    2
 148230000    5
 148240000    4
 148250000    3
 148260000    3
 148270000    3
 148280000    3
 148290000    3
 148300000    3
 148310000    4
 148320000    3
 148330000    3
 148340000    3
 148350000    4
 148360000    3
 148370000    3
 148380000    4
 148390000    3
 148400000    4
 148410000    3
 148420000    3
 148430000    3
 148440000    3
 148450000    3
 148460000    3
 148470000    2
 148480000    3
 148490000    4
 148500000    6
 148510000    3
 148520000    3
 148530000    4
 148540000    3
 148550000    4
 148560000    3
 148570000    2
 148580000    2
 148590000    4
 148600000    4
 148610000    2
 148620000    3
 148630000    4
 148640000    2
 148650000    3
 148660000    4
 148670000    3
 148680000    3
 148690000    3
 148700000    3
 148710000    4
 148720000    3
 148730000    4
 148740000    4
 148750000    3
 148760000    3
 148770000    3
 148780000    3
 148790000    4
 148800000    4
 148810000    3
 148820000    3
 148830000    7
 148840000    4
 148850000    3
 148860000    3
 148870000    3
 148880000    3
 148890000    2
 148900000    3
 148910000    4
 148920000    3
 148930000    2
 148940000    3
 148950000    4
 148960000    4
 148970000    3
 148980000    3
 148990000    4
 149000000    3
 149010000    4
 149020000    4
 149030000    4
 149040000    3
 149050000    4
 149060000    3
 149070000    3
 149080000    3
 149090000    3
 149100000    4
 149110000    3
 149120000    3
 149130000    3
 149140000    2
 149150000    3
 149160000    4
 149170000    2
 149180000    2
 149190000    4
 149200000    2
 149210000    3
 149220000    3
 149230000    2
 149240000    3
 149250000    3
 149260000    3
 149270000    4
 149280000    7
 149290000    4
 149300000    4
 149310000    4
 149320000    3
 149330000    3
 149340000    3
 149350000    3
 149360000    4
 149370000    3
 149380000    4
 149390000    4
 149400000    2
 149410000    2
 149420000    4
 149430000    3
 149440000    2
 149450000    3
 149460000    3
 149470000    4
 149480000    5
 149490000    3
 149500000    3
 149510000    3
 149520000    3
 149530000    4
 149540000    3
 149550000    4
 149560000    3
 149570000    5
 149580000    2
 149590000    3
 149600000    4
 149610000    3
 149620000    4
 149630000    4
 149640000    4
 149650000    4
 149660000    4
 149670000    5
 149680000    2
 149690000    3
 149700000    3
 149710000    3
 149720000    4
 149730000    2
 149740000    3
 149750000    3
 149760000    3
 149770000    5
 149780000    6
 149790000    5
 149800000    3
 149810000    3
 149820000    2
 149830000    4
 149840000    3
 149850000    4
 149860000    2
 149870000    3
 149880000    3
 149890000    3
 149900000    2
 149910000    4
 149920000    4
 149930000    3
 149940000    6
 149950000    3
 149960000    3
 149970000    4
 149980000    5
 149990000    7
 150000000    3
 150010000    3
 150020000    3
 150030000    2
 150040000    4
 150050000    6
 150060000    3
 150070000    2
 150080000    3
 150090000    3
 150100000    4
 150110000    3
 150120000    3
 150130000    3
 150140000    4
 150150000    5
 150160000    3
 150170000    3
 150180000    3
 150190000    3
 150200000    3
 150210000    3
 150220000    5
 150230000    6
 150240000    4
 150250000    3
 150260000    3
 150270000    4
 150280000    2
 150290000    3
 150300000    3
 150310000    4
 150320000    2
 150330000    3
 150340000    5
 150350000    3
 150360000    3
 150370000    3
 150380000    3
 150390000    4
 150400000    3
 150410000    3
 150420000    3
 150430000    2
 150440000    2
 150450000    2
 150460000    3
 150470000    3
 150480000    3
 150490000    3
 150500000    4
 150510000    4
 150520000    7
 150530000    3
 150540000    4
 150550000    3
 150560000    5
 150570000    5
 150580000    3
 150590000    3
 150600000    3
 150610000    3
 150620000    3
 150630000    3
 150640000    3
 150650000    4
 150660000    3
 150670000    3
 150680000    3
 150690000    3
 150700000    4
 150710000    3
 150720000    2
 150730000    4
 150740000    2
 150750000    3
 150760000    2
 150770000    4
 150780000    3
 150790000    3
 150800000    3
 150810000    3
 150820000    3
 150830000    3
 150840000    2
 150850000    5
 150860000    3
 150870000    2
 150880000    3
 150890000    3
 150900000    2
 150910000    4
 150920000    3
 150930000    2
 150940000    3
 150950000    4
 150960000    4
 150970000    2
 150980000    3
 150990000    3
 151000000    3
 151010000    2
 151020000    3
 151030000    4
 151040000    3
 151050000    4
 151060000    3
 151070000    4
 151080000    2
 151090000    3
 151100000    3
 151110000    2
 151120000    5
 151130000    3
 151140000    3
 151150000    4
 151160000    4
 151170000    4
 151180000    3
 151190000    3
 151200000    5
 151210000    3
 151220000    3
 151230000    4
 151240000    3
 151250000    3
 151260000    2
 151270000    3
 151280000    3
 151290000    4
 151300000    3
 151310000    4
 151320000    2
 151330000    3
 151340000    3
 151350000    3
 151360000    5
 151370000    4
 151380000    3
 151390000    4
 151400000    5
 151410000    3
 151420000    4
 151430000    3
 151440000    3
 151450000    3
 151460000    3
 151470000    3
 151480000    3
 151490000    2
 151500000    3
 151510000    3
 151520000    4
 151530000    2
 151540000    5
 151550000    3
 151560000    3
 151570000    3
 151580000    2
 151590000    3
 151600000    3
 151610000    3
 151620000    2
 151630000    5
 151640000    4
 151650000    4
 151660000    3
 151670000    3
 151680000    3
 151690000    4
 151700000    3
 151710000    3
 151720000    2
 151730000    3
 151740000    4
 151750000    3
 151760000    3
 151770000    2
 151780000    3
 151790000    3
 151800000    3
 151810000    2
 151820000    3
 151830000    5
 151840000    3
 151850000    4
 151860000    3
 151870000    3
 151880000    4
 151890000    3
 151900000    3
 151910000    3
 151920000    3
 151930000    3
 151940000    3
 151950000    5
 151960000    3
 151970000    3
 151980000    3
 151990000    3
 152000000    2
 152010000    3
 152020000    3
 152030000    3
 152040000    3
 152050000    3
 152060000    3
 152070000    3
 152080000    3
 152090000    3
 152100000    2
 152110000    3
 152120000    3
 152130000    3
 152140000    2
 152150000    3
 152160000    2
 152170000    4
 152180000    3
 152190000    4
 152200000    3
 152210000    3
 152220000    3
 152230000    3
 152240000    2
 152250000    3
 152260000    3
 152270000    2
 152280000    2
 152290000    2
 152300000    3
 152310000    2
 152320000    3
 152330000    3
 152340000    3
 152350000    3
 152360000    5
 152370000    3
 152380000    3
 152390000    6
 152400000    7
 152410000    5
 152420000    3
 152430000    4
 152440000    3
 152450000    3
 152460000    3
 152470000    3
 152480000    3
 152490000    4
 152500000    4
 152510000    2
 152520000    3
 152530000    4
 152540000    4
 152550000    5
 152560000    3
 152570000   13
 152580000    7
 152590000    5
 152600000    7
 152610000    2
 152620000    4
 152630000    3
 152640000    5
 152650000    3
 152660000    4
 152670000    2
 152680000    3
 152690000    6
 152700000    3
 152710000    4
 152720000    4
 152730000    2
 152740000    4
 152750000    3
 152760000    4
 152770000    3
 152780000    4
 152790000    3
 152800000    2
 152810000    2
 152820000    5
 152830000    3
 152840000    3
 152850000    4
 152860000    3
 152870000    3
 152880000    2
 152890000    3
 152900000    3
 152910000    3
 152920000    3
 152930000    9
 152940000    3
 152950000    3
 152960000    8
 152970000   10
 152980000    5
 152990000    3
 153000000    3
 153010000    2
 153020000    3
 153030000    3
 153040000    2
 153050000    5
 153060000    3
 153070000    3
 153080000    3
 153090000    3
 153100000    4
 153110000    4
 153120000    3
 153130000    3
 153140000    3
 153150000    3
 153160000    3
 153170000    2
 153180000    3
 153190000    3
 153200000    3
 153210000    3
 153220000    3
 153230000    4
 153240000    4
 153250000    3
 153260000    3
 153270000    2
 153280000    3
 153290000    3
 153300000    4
 153310000    2
 153320000    6
 153330000    5
 153340000    3
 153350000    3
 153360000    3
 153370000    3
 153380000    3
 153390000    4
 153400000    2
 153410000    3
 153420000    3
 153430000    3
 153440000    3
 153450000    2
 153460000    3
 153470000    4
 153480000    3
 153490000    6
 153500000    3
 153510000    5
 153520000    2
 153530000    3
 153540000    4
 153550000    5
 153560000    3
 153570000    4
 153580000    2
 153590000    4
 153600000    4
 153610000    3
 153620000    3
 153630000    3
 153640000    3
 153650000    2
 153660000    6
 153670000    8
 153680000    6
 153690000    3
 153700000    3
 153710000    6
 153720000    2
 153730000    2
 153740000    3
 153750000    3
 153760000    2
 153770000    3
 153780000    3
 153790000    4
 153800000    2
 153810000    5
 153820000    3
 153830000    4
 153840000    6
 153850000    3
 153860000    5
 153870000    4
 153880000    2
 153890000    4
 153900000    3
 153910000    5
 153920000    3
 153930000    3
 153940000    2
 153950000    4
 153960000    3
 153970000    4
 153980000    5
 153990000    3
 154000000    4
 154010000    2
 154020000    2
 154030000    4
 154040000    3
 154050000    4
 154060000    4
 154070000    5
 154080000    3
 154090000    4
 154100000    2
 154110000    3
 154120000    3
 154130000    4
 154140000    2
 154150000    4
 154160000    3
 154170000    3
 154180000    5
 154190000    3
 154200000    5
 154210000    3
 154220000    2
 154230000    3
 154240000    3
 154250000    4
 154260000    7
 154270000    4
 154280000    6
 154290000    3
 154300000    5
 154310000    4
 154320000    3
 154330000    3
 154340000    4
 154350000    4
 154360000    4
 154370000    8
 154380000    5
 154390000    5
 154400000    3
 154410000    3
 154420000    2
 154430000    3
 154440000    4
 154450000    5
 154460000    9
 154470000    3
 154480000    6
 154490000    5
 154500000    3
 154510000    2
 154520000    6
 154530000    4
 154540000    5
 154550000    5
 154560000    2
 154570000    3
 154580000    4
 154590000    5
 154600000    4
 154610000    4
 154620000    3
 154630000    3
 154640000    3
 154650000    2
 154660000    3
 154670000    2
 154680000    3
 154690000    4
 154700000    3
 154710000    3
 154720000    3
 154730000    8
 154740000    4
 154750000    3
 154760000    4
 154770000    4
 154780000    3
 154790000    3
 154800000    3
 154810000    3
 154820000    3
 154830000    4
 154840000    3
 154850000    3
 154860000    4
 154870000    3
 154880000    3
 154890000    3
 154900000    3
 154910000    4
 154920000    4
 154930000    2
 154940000    3
 154950000    4
 154960000    8
 154970000   11
 154980000   10
 154990000    5
 155000000    5
 155010000    9
 155020000    9
 155030000    4
 155040000    7
 155050000    3
 155060000    9
 155070000    9
 155080000   10
 155090000    9
 155100000   10
 155110000   10
 155120000    9
 155130000   11
 155140000    3
 155150000    2
 155160000    3
 155170000    4
 155180000    3
 155190000    2
 155200000    3
 155210000    3
 155220000    3
 155230000    8
 155240000    4
 155250000    9
 155260000    6
 155270000    2
 155280000    4
 155290000    4
 155300000    4
 155310000    4
 155320000    4
 155330000    3
 155340000    3
 155350000    4
 155360000    3
 155370000    3
 155380000    4
 155390000    3
 155400000    3
 155410000    5
 155420000    4
 155430000    4
 155440000    4
 155450000    5
 155460000    4
 155470000    5
 155480000    3
 155490000    4
 155500000    3
 155510000    3
 155520000    3
 155530000    3
 155540000    3
 155550000    3
 155560000    3
 155570000    3
 155580000    3
 155590000    5
 155600000    3
 155610000    2
 155620000    3
 155630000    4
 155640000    2
 155650000    3
 155660000    3
 155670000    3
 155680000    3
 155690000    3
 155700000    4
 155710000    5
 155720000    4
 155730000    3
 155740000    3
 155750000    3
 155760000    2
 155770000    3
 155780000    4
 155790000    4
 155800000    3
 155810000    5
 155820000   10
 155830000    3
 155840000    3
 155850000    4
 155860000    3
 155870000    3
 155880000    2
 155890000    3
 155900000    7
 155910000    4
 155920000    2
 155930000   12
 155940000    4
 155950000    3
 155960000    4
 155970000    4
 155980000    2
 155990000    3
 156000000    3
 156010000    3
 156020000    3
 156030000    3
 156040000    3
 156050000    3
 156060000    3
 156070000    3
 156080000    2
 156090000    3
 156100000    3
 156110000    3
 156120000    3
 156130000    3
 156140000    2
 156150000    3
 156160000    6
 156170000    2
 156180000    3
 156190000    3
 156200000    3
 156210000    3
 156220000    2
 156230000    2
 156240000    3
 156250000    3
 156260000    2
 156270000    3
 156280000    4
 156290000    3
 156300000    4
 156310000    3
 156320000    3
 156330000    5
 156340000    3
 156350000    4
 156360000    3
 156370000    5
 156380000    3
 156390000    3
 156400000    2
 156410000    2
 156420000    4
 156430000    3
 156440000    3
 156450000    3
 156460000    3
 156470000    4
 156480000    4
 156490000    2
 156500000    3
 156510000    4
 156520000    2
 156530000    4
 156540000    3
 156550000    2
 156560000    5
 156570000    3
 156580000    6
 156590000    3
 156600000    4
 156610000    2
 156620000    4
 156630000    3
 156640000    4
 156650000    2
 156660000    4
 156670000    3
 156680000    2
 156690000    6
 156700000    2
 156710000    2
 156720000    3
 156730000    4
 156740000    2
 156750000    2
 156760000    3
 156770000    4
 156780000    3
 156790000    3
 156800000    2
 156810000    4
 156820000    3
 156830000    3
 156840000    4
 156850000    4
 156860000    2
 156870000    3
 156880000    3
 156890000    3
 156900000    5
 156910000    5
 156920000    2
 156930000    2
 156940000    3
 156950000    4
 156960000    2
 156970000    5
 156980000    3
 156990000    3
 157000000    3
 157010000    4
 157020000    3
 157030000    3
 157040000    5
 157050000    5
 157060000    2
 157070000    3
 157080000    3
 157090000    6
 157100000    3
 157110000    2
 157120000    2
 157130000    4
 157140000    3
 157150000    4
 157160000    3
 157170000    4
 157180000    3
 157190000    6
 157200000    3
 157210000    3
 157220000    3
 157230000    3
 157240000    3
 157250000    5
 157260000    3
 157270000    5
 157280000    4
 157290000    3
 157300000    5
 157310000    3
 157320000    4
 157330000    4
 157340000    4
 157350000    4
 157360000    2
 157370000    3
 157380000    3
 157390000    2
 157400000    3
 157410000    3
 157420000    3
 157430000    3
 157440000    3
 157450000    3
 157460000    3
 157470000    3
 157480000    3
 157490000    3
 157500000    3
 157510000    3
 157520000    4
 157530000    3
 157540000    3
 157550000    3
 157560000    3
 157570000    4
 157580000    4
 157590000    2
 157600000    2
 157610000    3
 157620000    6
 157630000    3
 157640000    3
 157650000    9
 157660000    6
 157670000    4
 157680000    3
 157690000    3
 157700000    3
 157710000    2
 157720000    2
 157730000    3
 157740000    4
 157750000    2
 157760000    3
 157770000    2
 157780000    3
 157790000    3
 157800000    3
 157810000    5
 157820000    5
 157830000    3
 157840000   12
 157850000    5
 157860000    3
 157870000    3
 157880000    6
 157890000    3
 157900000    4
 157910000    4
 157920000    5
 157930000    3
 157940000    2
 157950000    3
 157960000    3
 157970000    3
 157980000    3
 157990000    3
 158000000    3
 158010000    4
 158020000    4
 158030000    3
 158040000    3
 158050000    4
 158060000    3
 158070000    5
 158080000    4
 158090000    4
 158100000    4
 158110000    4
 158120000    2
 158130000    3
 158140000    3
 158150000    3
 158160000    3
 158170000    4
 158180000    7
 158190000    4
 158200000    4
 158210000    3
 158220000    3
 158230000    3
 158240000    4
 158250000    4
 158260000    3
 158270000    3
 158280000    6
 158290000    4
 158300000    4
 158310000    3
 158320000    3
 158330000    4
 158340000    3
 158350000    5
 158360000    3
 158370000    3
 158380000    3
 158390000    4
 158400000    3
 158410000    3
 158420000    3
 158430000    9
 158440000    6
 158450000    6
 158460000    4
 158470000    3
 158480000    3
 158490000    2
 158500000    3
 158510000    4
 158520000    5
 158530000    4
 158540000    8
 158550000    4
 158560000    3
 158570000    7
 158580000    6
 158590000    7
 158600000    3
 158610000    4
 158620000    2
 158630000    3
 158640000    3
 158650000    4
 158660000    3
 158670000    5
 158680000    3
 158690000    3
 158700000    4
 158710000    2
 158720000    4
 158730000    3
 158740000    2
 158750000    8
 158760000    7
 158770000    6
 158780000    4
 158790000    6
 158800000    7
 158810000    7
 158820000    2
 158830000    5
 158840000    4
 158850000    4
 158860000    3
 158870000    6
 158880000    3
 158890000    3
 158900000    2
 158910000    4
 158920000    3
 158930000    5
 158940000    3
 158950000    4
 158960000    6
 158970000    4
 158980000    5
 158990000    3
 159000000    2
 159010000    3
 159020000    2
 159030000    3
 159040000    4
 159050000    4
 159060000    3
 159070000    3
 159080000    3
 159090000    3
 159100000    4
 159110000    3
 159120000    3
 159130000    3
 159140000    3
 159150000    3
 159160000    3
 159170000    6
 159180000    3
 159190000    3
 159200000    3
 159210000    5
 159220000    4
 159230000    3
 159240000    3
 159250000    2
 159260000    3
 159270000    3
 159280000    2
 159290000    3
 159300000    3
 159310000    2
 159320000    4
 159330000    3
 159340000    2
 159350000    3
 159360000    3
 159370000    2
 159380000    2
 159390000    3
 159400000    4
 159410000    3
 159420000    3
 159430000    2
 159440000    5
 159450000    4
 159460000    2
 159470000    9
 159480000    2
 159490000    3
 159500000    3
 159510000    2
 159520000    4
 159530000    3
 159540000    3
 159550000    3
 159560000    4
 159570000    3
 159580000    4
 159590000    5
 159600000    3
 159610000    3
 159620000    5
 159630000    3
 159640000    5
 159650000    5
 159660000    4
 159670000    4
 159680000    5
 159690000    2
 159700000    4
 159710000    4
 159720000    2
 159730000    3
 159740000    3
 159750000    3
 159760000    3
 159770000    2
 159780000    3
 159790000    3
 159800000    4
 159810000    2
 159820000    2
 159830000    3
 159840000    3
 159850000    3
 159860000    3
 159870000    4
 159880000    3
 159890000    4
 159900000    3
 159910000    2
 159920000    3
 159930000    3
 159940000    4
 159950000    3
 159960000    4
 159970000    3
 159980000    2
 159990000    2
 160000000    3
 160000000    3
 160010000    3
 160020000    3
 160030000    3
 160040000    3
 160050000    3
 160060000    3
 160070000    3
 160080000    3
 160090000    4
 160100000    3
 160110000    3
 160120000    3
 160130000    3
 160140000    3
 160150000    3
 160160000    3
 160170000    4
 160180000    4
 160190000    2
 160200000    3
 160210000    4
 160220000    3
 160230000    4
 160240000    3
 160250000    2
 160260000    4
 160270000    3
 160280000    2
 160290000    4
 160300000    4
 160310000    4
 160320000    5
 160330000    2
 160340000    4
 160350000    4
 160360000    5
 160370000    4
 160380000    3
 160390000    4
 160400000    2
 160410000    3
 160420000    9
 160430000    2
 160440000    3
 160450000    4
 160460000    3
 160470000    4
 160480000    7
 160490000    2
 160500000    3
 160510000    3
 160520000    2
 160530000    3
 160540000    4
 160550000    4
 160560000    3
 160570000    2
 160580000    3
 160590000    4
 160600000    4
 160610000    2
 160620000    4
 160630000    3
 160640000    3
 160650000    4
 160660000    3
 160670000    3
 160680000    7
 160690000    4
 160700000    4
 160710000    6
 160720000    5
 160730000    4
 160740000    4
 160750000    3
 160760000    3
 160770000    3
 160780000    3
 160790000    3
 160800000    3
 160810000    4
 160820000    4
 160830000    2
 160840000    3
 160850000    3
 160860000    3
 160870000    3
 160880000    3
 160890000    2
 160900000    4
 160910000    3
 160920000    4
 160930000    4
 160940000   10
 160950000    3
 160960000    4
 160970000    2
 160980000    3
 160990000    3
 161000000    7
 161010000    3
 161020000    4
 161030000    3
 161040000    7
 161050000    5
 161060000    4
 161070000    4
 161080000    2
 161090000    4
 161100000    4
 161110000    4
 161120000    2
 161130000    4
 161140000    6
 161150000    5
 161160000    3
 161170000    4
 161180000    4
 161190000    4
 161200000    3
 161210000    2
 161220000    4
 161230000    3
 161240000    3
 161250000    3
 161260000    3
 161270000    3
 161280000    3
 161290000    3
 161300000    3
 161310000    3
 161320000    2
 161330000    3
 161340000    3
 161350000    3
 161360000    3
 161370000    3
 161380000    3
 161390000    3
 161400000    5
 161410000    3
 161420000    3
 161430000    3
 161440000    3
 161450000    3
 161460000    3
 161470000    3
 161480000    3
 161490000    4
 161500000    3
 161510000    3
 161520000    5
 161530000    3
 161540000    2
 161550000    3
 161560000    3
 161570000    3
 161580000    2
 161590000    3
 161600000    6
 161610000    6
 161620000    3
 161630000    2
 161640000    2
 161650000    3
 161660000    4
 161670000    4
 161680000    7
 161690000    4
 161700000    4
 161710000    4
 161720000    2
 161730000    4
 161740000    3
 161750000    5
 161760000    2
 161770000    4
 161780000    5
 161790000    4
 161800000    3
 161810000    4
 161820000    3
 161830000    3
 161840000    3
 161850000    3
 161860000    2
 161870000    3
 161880000    4
 161890000    3
 161900000    3
 161910000    4
 161920000    4
 161930000    3
 161940000    4
 161950000    3
 161960000    5
 161970000    5
 161980000    3
 161990000    2
 162000000    3
 162010000    3
 162020000    3
 162030000    3
 162040000    3
 162050000    4
 162060000    3
 162070000    4
 162080000    4
 162090000    6
 162100000    4
 162110000    3
 162120000    2
 162130000    4
 162140000    3
 162150000    3
 162160000    3
 162170000    3
 162180000    4
 162190000    4
 162200000    5
 162210000    3
 162220000    5
 162230000    3
 162240000    2
 162250000    3
 162260000    2
 162270000    4
 162280000    3
 162290000    3
 162300000    3
 162310000    4
 162320000    5
 162330000    2
 162340000    8
 162350000    3
 162360000    3
 162370000    4
 162380000    4
 162390000    2
 162400000    3
 162410000    4
 162420000    7
 162430000    3
 162440000    2
 162450000    3
 162460000    3
 162470000    8
 162480000    3
 162490000    3
 162500000    3
 162510000    3
 162520000    2
 162530000    3
 162540000    6
 162550000    4
 162560000    2
 162570000    3
 162580000    4
 162590000    3
 162600000    2
 162610000    3
 162620000    3
 162630000    4
 162640000    3
 162650000    3
 162660000    3
 162670000    2
 162680000    4
 162690000    3
 162700000    4
 162710000    3
 162720000    5
 162730000    4
 162740000    4
 162750000    3
 162760000    3
 162770000    4
 162780000    3
 162790000    3
 162800000    3
 162810000    3
 162820000    3
 162830000    2
 162840000    3
 162850000    4
 162860000    5
 162870000    3
 162880000    4
 162890000    2
 162900000    5
 162910000    5
 162920000    3
 162930000    3
 162940000    3
 162950000    7
 162960000    3
 162970000    3
 162980000    3
 162990000    2
 163000000    3
 163010000    4
 163020000    2
 163030000    3
 163040000    5
 163050000    3
 163060000    4
 163070000    3
 163080000    3
 163090000    3
 163100000    4
 163110000    4
 163120000    4
 163130000    3
 163140000    3
 163150000    4
 163160000    2
 163170000    3
 163180000    3
 163190000    3
 163200000    7
 163210000    4
 163220000    4
 163230000    3
 163240000    3
 163250000    4
 163260000    4
 163270000    2
 163280000    3
 163290000    2
 163300000    2
 163310000    3
 163320000    8
 163330000    3
 163340000    5
 163350000    3
 163360000    5
 163370000    3
 163380000    6
 163390000    4
 163400000    2
 163410000    3
 163420000    2
 163430000    4
 163440000    3
 163450000    3
 163460000    2
 163470000    4
 163480000    5
 163490000    4
 163500000    3
 163510000    8
 163520000    5
 163530000    5
 163540000    5
 163550000    6
 163560000    3
 163570000    3
 163580000    4
 163590000    3
 163600000    3
 163610000    6
 163620000    2
 163630000    3
 163640000    5
 163650000    3
 163660000    4
 163670000    3
 163680000    3
 163690000    4
 163700000    4
 163710000    3
 163720000    3
 163730000    3
 163740000    3
 163750000    4
 163760000    3
 163770000    3
 163780000    3
 163790000    3
 163800000    4
 163810000    3
 163820000    3
 163830000    3
 163840000    9
 163850000    5
 163860000    3
 163870000    3
 163880000    3
 163890000    4
 163900000    4
 163910000    2
 163920000    9
 163930000    3
 163940000    2
 163950000    3
 163960000    3
 163970000    4
 163980000    3
 163990000    6
 164000000    4
 164010000    4
 164020000    3
 164030000    3
 164040000    2
 164050000    2
 164060000    4
 164070000    5
 164080000    3
 164090000    3
 164100000    4
 164110000    3
 164120000    4
 164130000    4
 164140000    4
 164150000    3
 164160000    3
 164170000    2
 164180000    2
 164190000    3
 164200000    2
 164210000    2
 164220000    5
 164230000    3
 164240000    5
 164250000    5
 164260000    3
 164270000    3
 164280000    2
 164290000    3
 164300000    3
 164310000    4
 164320000    3
 164330000    3
 164340000    3
 164350000    3
 164360000    3
 164370000    3
 164380000    3
 164390000    2
 164400000    3
 164410000    2
 164420000    2
 164430000    3
 164440000    3
 164450000    4
 164460000    5
 164470000    9
 164480000    3
 164490000    3
 164500000    3
 164510000    4
 164520000    3
 164530000    2
 164540000    3
 164550000    3
 164560000    4
 164570000    3
 164580000    3
 164590000    2
 164600000    4
 164610000    3
 164620000    3
 164630000    3
 164640000    3
 164650000    3
 164660000    4
 164670000    3
 164680000    3
 164690000    4
 164700000    3
 164710000    2
 164720000    3
 164730000    6
 164740000    6
 164750000    4
 164760000    3
 164770000    4
 164780000    3
 164790000    4
 164800000    8
 164810000    9
 164820000    2
 164830000    3
 164840000    9
 164850000    5
 164860000    4
 164870000    3
 164880000    4
 164890000    5
 164900000    3
 164910000    3
 164920000    3
 164930000    4
 164940000    4
 164950000    5
 164960000    5
 164970000    4
 164980000    4
 164990000    3
 165000000    3
 165010000    3
 165020000    3
 165030000    3
 165040000    5
 165050000    2
 165060000    3
 165070000    3
 165080000    3
 165090000    3
 165100000    2
 165110000    3
 165120000    3
 165130000    4
 165140000    4
 165150000    2
 165160000    3
 165170000    4
 165180000    3
 165190000    3
 165200000    4
 165210000    3
 165220000    4
 165230000    3
 165240000    3
 165250000    2
 165260000    3
 165270000    3
 165280000    5
 165290000    4
 165300000    3
 165310000    4
 165320000    3
 165330000    4
 165340000    3
 165350000    4
 165360000    3
 165370000    3
 165380000    4
 165390000    3
 165400000    6
 165410000    3
 165420000    3
 165430000    5
 165440000    4
 165450000    4
 165460000    3
 165470000    3
 165480000    3
 165490000    3
 165500000    4
 165510000    4
 165520000    2
 165530000    3
 165540000    3
 165550000    3
 165560000    3
 165570000    3
 165580000    2
 165590000    4
 165600000    3
 165610000    3
 165620000    3
 165630000    3
 165640000    4
 165650000    3
 165660000    3
 165670000    6
 165680000    3
 165690000    3
 165700000    3
 165710000    4
 165720000    2
 165730000    3
 165740000    3
 165750000    5
 165760000    3
 165770000    3
 165780000    3
 165790000    3
 165800000    4
 165810000    3
 165820000    3
 165830000    2
 165840000    3
 165850000    4
 165860000    2
 165870000    4
 165880000    2
 165890000    4
 165900000    4
 165910000    3
 165920000    3
 165930000    2
 165940000    9
 165950000    2
 165960000    3
 165970000    4
 165980000    6
 165990000    3
 166000000    3
 166010000    3
 166020000    3
 166030000    4
 166040000    3
 166050000    3
 166060000    3
 166070000    5
 166080000    3
 166090000    3
 166100000    3
 166110000    4
 166120000    3
 166130000    2
 166140000    3
 166150000    3
 166160000    3
 166170000    2
 166180000    2
 166190000    3
 166200000    3
 166210000    3
 166220000    2
 166230000    4
 166240000    3
 166250000    5
 166260000    3
 166270000    3
 166280000    3
 166290000    3
 166300000    5
 166310000    5
 166320000    5
 166330000    3
 166340000    7
 166350000    3
 166360000    4
 166370000    2
 166380000    3
 166390000    2
 166400000    3
 166410000    3
 166420000    4
 166430000    4
 166440000    2
 166450000    3
 166460000    4
 166470000    7
 166480000   11
 166490000    3
 166500000    2
 166510000    3
 166520000    6
 166530000    4
 166540000    3
 166550000    3
 166560000    3
 166570000    5
 166580000    4
 166590000    3
 166600000   10
 166610000    2
 166620000    2
 166630000    3
 166640000    5
 166650000    3
 166660000    3
 166670000    5
 166680000    3
 166690000    5
 166700000    5
 166710000    3
 166720000    4
 166730000    4
 166740000    3
 166750000    3
 166760000    5
 166770000    4
 166780000    4
 166790000    2
 166800000    4
 166810000    3
 166820000    3
 166830000    3
 166840000    2
 166850000    4
 166860000    5
 166870000    4
 166880000    2
 166890000    3
 166900000    3
 166910000    3
 166920000    3
 166930000    4
 166940000    4
 166950000    5
 166960000    6
 166970000    4
 166980000    5
 166990000    3
 167000000    4
 167010000    5
 167020000    6
 167030000    8
 167040000    4
 167050000    3
 167060000    2
 167070000    2
 167080000    3
 167090000    3
 167100000    3
 167110000    5
 167120000    3
 167130000    5
 167140000    2
 167150000    3
 167160000    3
 167170000    3
 167180000    4
 167190000    5
 167200000    4
 167210000    3
 167220000    9
 167230000    5
 167240000    3
 167250000    3
 167260000    3
 167270000    3
 167280000    3
 167290000    2
 167300000    3
 167310000    3
 167320000    4
 167330000    4
 167340000    3
 167350000    2
 167360000    3
 167370000    2
 167380000    7
 167390000    3
 167400000    3
 167410000    4
 167420000    3
 167430000    4
 167440000    3
 167450000    4
 167460000    3
 167470000    4
 167480000    3
 167490000    5
 167500000    7
 167510000    3
 167520000    4
 167530000    3
 167540000    5
 167550000    3
 167560000    8
 167570000    8
 167580000    6
 167590000    5
 167600000    3
 167610000    2
 167620000    4
 167630000    3
 167640000    3
 167650000    8
 167660000    7
 167670000    9
 167680000    9
 167690000    2
 167700000    5
 167710000   10
 167720000    5
 167730000    3
 167740000    5
 167750000    7
 167760000    3
 167770000    3
 167780000    3
 167790000    3
 167800000    3
 167810000    3
 167820000    7
 167830000    3
 167840000    4
 167850000    3
 167860000    3
 167870000    6
 167880000    4
 167890000    3
 167900000    6
 167910000    6
 167920000    3
 167930000    4
 167940000    3
 167950000    3
 167960000    2
 167970000    6
 167980000    4
 167990000    5
 168000000    5
 168010000    3
 168020000    3
 168030000    3
 168040000    3
 168050000    3
 168060000    3
 168070000    4
 168080000    6
 168090000    3
 168100000    2
 168110000    3
 168120000    3
 168130000    4
 168140000    3
 168150000    3
 168160000    2
 168170000    2
 168180000    3
 168190000    3
 168200000    3
 168210000    2
 168220000    3
 168230000    2
 168240000    3
 168250000    3
 168260000    3
 168270000    3
 168280000    3
 168290000    3
 168300000    3
 168310000    3
 168320000    3
 168330000    3
 168340000    3
 168350000    3
 168360000    3
 168370000    3
 168380000    3
 168390000    3
 168400000    3
 168410000    3
 168420000    3
 168430000    3
 168440000    3
 168450000    3
 168460000    3
 168470000    4
 168480000    3
 168490000    3
 168500000    4
 168510000    3
 168520000    2
 168530000    4
 168540000    7
 168550000    3
 168560000    3
 168570000    3
 168580000    3
 168590000    3
 168600000    6
 168610000    4
 168620000    3
 168630000    4
 168640000    6
 168650000    5
 168660000    3
 168670000    3
 168680000    3
 168690000    4
 168700000    3
 168710000   12
 168720000    3
 168730000    3
 168740000    3
 168750000    4
 168760000    3
 168770000    7
 168780000    3
 168790000    3
 168800000    2
 168810000    4
 168820000    4
 168830000    4
 168840000    4
 168850000    4
 168860000    5
 168870000    4
 168880000    5
 168890000    3
 168900000    4
 168910000    3
 168920000    2
 168930000    9
 168940000    2
 168950000    3
 168960000    3
 168970000    4
 168980000    3
 168990000    3
 169000000    3
 169010000    3
 169020000    2
 169030000    4
 169040000    2
 169050000    3
 169060000    3
 169070000    5
 169080000    4
 169090000    2
 169100000    4
 169110000    3
 169120000    3
 169130000    2
 169140000    3
 169150000    5
 169160000    5
 169170000    5
 169180000    6
 169190000    2
 169200000    3
 169210000    2
 169220000    4
 169230000    2
 169240000    3
 169250000    3
 169260000    2
 169270000    3
 169280000    2
 169290000    3
 169300000    3
 169310000    3
 169320000    5
 169330000    4
 169340000    7
 169350000    3
 169360000    3
 169370000    3
 169380000    5
 169390000    3
 169400000    7
 169410000    3
 169420000    4
 169430000    7
 169440000    6
 169450000    5
 169460000    7
 169470000    4
 169480000    2
 169490000    8
 169500000    5
 169510000    3
 169520000    2
 169530000    3
 169540000    2
 169550000    2
 169560000    3
 169570000    3
 169580000    4
 169590000    4
 169600000    3
 169610000    7
 169620000    7
 169630000    7
 169640000    2
 169650000    2
 169660000    5
 169670000    3
 169680000    3
 169690000    4
 169700000    3
 169710000    3
 169720000    3
 169730000    3
 169740000    2
 169750000    3
 169760000    3
 169770000    3
 169780000    3
 169790000    4
 169800000    3
 169810000    3
 169820000    3
 169830000    3
 169840000    3
 169850000    3
 169860000    4
 169870000    3
 169880000    3
 169890000    2
 169900000    3
 169910000    3
 169920000    4
 169930000    6
 169940000    4
 169950000    3
 169960000    2
 169970000    2
 169980000    3
 169990000    3
 170000000    4
 170010000    3
 170020000    2
 170030000    4
 170040000    4
 170050000    2
 170060000    3
 170070000    5
 170080000    4
 170090000    3
 170100000    2
 170110000    4
 170120000    6
 170130000    3
 170140000    2
 170150000    9
 170160000    3
 170170000    2
 170180000    6
 170190000    3
 170200000    5
 170210000    2
 170220000    2
 170230000    4
 170240000    3
 170250000    3
 170260000    8
 170270000    2
 170280000    3
 170290000    3
 170300000    4
 170310000    4
 170320000    3
 170330000    3
 170340000    2
 170350000    3
 170360000    3
 170370000    4
 170380000    3
 170390000    3
 170400000    3
 170410000    3
 170420000    3
 170430000    3
 170440000    3
 170450000    3
 170460000    3
 170470000    4
 170480000    7
 170490000    3
 170500000    2
 170510000    3
 170520000    3
 170530000    2
 170540000    4
 170550000    4
 170560000    4
 170570000    2
 170580000    4
 170590000    4
 170600000    4
 170610000    3
 170620000    3
 170630000    3
 170640000    4
 170650000    3
 170660000    3
 170670000    3
 170680000    5
 170690000    5
 170700000    2
 170710000    3
 170720000    5
 170730000    4
 170740000    5
 170750000    4
 170760000    3
 170770000    2
 170780000    3
 170790000    3
 170800000    6
 170810000    3
 170820000    3
 170830000    4
 170840000   10
 170850000    5
 170860000    5
 170870000    2
 170880000    4
 170890000    4
 170900000    2
 170910000    3
 170920000    2
 170930000    3
 170940000    3
 170950000    2
 170960000    4
 170970000    3
 170980000    3
 170990000    3
 171000000    3
 171010000    3
 171020000    4
 171030000    5
 171040000    3
 171050000    3
 171060000    4
 171070000    8
 171080000    3
 171090000    3
 171100000    4
 171110000    7
 171120000    7
 171130000    5
 171140000    3
 171150000    4
 171160000    3
 171170000    3
 171180000    3
 171190000    3
 171200000    6
 171210000    4
 171220000    3
 171230000    3
 171240000    3
 171250000    3
 171260000    3
 171270000    3
 171280000    3
 171290000    3
 171300000    3
 171310000    5
 171320000    3
 171330000    2
 171340000    4
 171350000    3
 171360000    5
 171370000    3
 171380000    5
 171390000    3
 171400000    3
 171410000    6
 171420000    3
 171430000    4
 171440000    3
 171450000    3
 171460000    4
 171470000    3
 171480000    4
 171490000    6
 171500000    4
 171510000    5
 171520000    3
 171530000    5
 171540000    3
 171550000    3
 171560000    3
 171570000    4
 171580000    3
 171590000    3
 171600000    2
 171610000    4
 171620000    5
 171630000    3
 171640000    3
 171650000    3
 171660000    3
 171670000    3
 171680000    3
 171690000    2
 171700000    3
 171710000    3
 171720000    3
 171730000    2
 171740000    2
 171750000    3
 171760000    3
 171770000    4
 171780000    4
 171790000    2
 171800000    4
 171810000    4
 171820000    3
 171830000    5
 171840000    4
 171850000    2
 171860000    3
 171870000    3
 171880000    4
 171890000    4
 171900000    4
 171910000    4
 171920000    2
 171930000    3
 171940000    3
 171950000    5
 171960000    4
 171970000    3
 171980000    3
 171990000    9
 172000000    6
 172010000    4
 172020000    3
 172030000    3
 172040000    3
 172050000    6
 172060000    7
 172070000    2
 172080000    4
 172090000    3
 172100000    4
 172110000    3
 172120000    4
 172130000    3
 172140000    4
 172150000    3
 172160000    4
 172170000    2
 172180000    2
 172190000    3
 172200000    3
 172210000    5
 172220000    4
 172230000    3
 172240000    3
 172250000    3
 172260000    3
 172270000    5
 172280000    3
 172290000    2
 172300000    3
 172310000    4
 172320000    3
 172330000    3
 172340000    4
 172350000    3
 172360000    5
 172370000    3
 172380000    2
 172390000    4
 172400000    3
 172410000    4
 172420000    4
 172430000    4
 172440000    4
 172450000    2
 172460000    3
 172470000    3
 172480000    3
 172490000    3
 172500000    4
 172510000    4
 172520000    3
 172530000    3
 172540000    4
 172550000    3
 172560000    2
 172570000    3
 172580000    3
 172590000    5
 172600000    3
 172610000    6
 172620000    3
 172630000    3
 172640000    3
 172650000    4
 172660000    5
 172670000    5
 172680000    2
 172690000    3
 172700000    4
 172710000    3
 172720000    2
 172730000    5
 172740000    3
 172750000    4
 172760000    2
 172770000    4
 172780000    3
 172790000    3
 172800000    3
 172810000    4
 172820000    7
 172830000    3
 172840000    3
 172850000    4
 172860000    3
 172870000    2
 172880000    4
 172890000    3
 172900000    3
 172910000    5
 172920000    3
 172930000    2
 172940000    4
 172950000    3
 172960000    3
 172970000    3
 172980000    3
 172990000    3
 173000000    7
 173010000    4
 173020000    3
 173030000    3
 173040000    3
 173050000    3
 173060000    3
 173070000    4
 173080000    5
 173090000    4
 173100000    3
 173110000    5
 173120000    5
 173130000    4
 173140000    3
 173150000    3
 173160000    4
 173170000    3
 173180000    2
 173190000    3
 173200000    3
 173210000    3
 173220000    2
 173230000    3
 173240000    4
 173250000    4
 173260000    3
 173270000    2
 173280000    3
 173290000    4
 173300000    3
 173310000    3
 173320000    3
 173330000    3
 173340000    2
 173350000    3
 173360000    3
 173370000    3
 173380000    4
 173390000    3
 173400000    2
 173410000    3
 173420000    4
 173430000    3
 173440000    3
 173450000    3
 173460000    4
 173470000    3
 173480000    3
 173490000    3
 173500000    6
 173510000    3
 173520000    3
 173530000    3
 173540000    3
 173550000    3
 173560000    4
 173570000    3
 173580000    3
 173590000    5
 173600000    4
 173610000    3
 173620000    4
 173630000    4
 173640000    3
 173650000    3
 173660000    3
 173670000    3
 173680000    2
 173690000    3
 173700000    3
 173710000    3
 173720000    2
 173730000    3
 173740000    3
 173750000    6
 173760000    6
 173770000    3
 173780000    5
 173790000    2
 173800000    3
 173810000    3
 173820000    4
 173830000    4
 173840000    3
 173850000    3
 173860000    6
 173870000    3
 173880000    2
 173890000    3
 173900000    4
 173910000    3
 173920000    3
 173930000    3
 173940000    3
 173950000    3
 173960000    3
 173970000    6
 173980000    3
 173990000    4
 174000000    3
 174010000    3
 174020000    5
 174030000    3
 174040000    3
 174050000    3
 174060000    4
 174070000    3
 174080000    3
 174090000    3
 174100000    4
 174110000    3
 174120000    4
 174130000    3
 174140000    2
 174150000    2
 174160000    3
 174170000    3
 174180000    3
 174190000    2
 174200000    3
 174210000    3
 174220000    3
 174230000    3
 174240000    7
 174250000    3
 174260000    6
 174270000    4
 174280000    3
 174290000    4
 174300000    3
 174310000    5
 174320000    4
 174330000    4
 174340000    3
 174350000    5
 174360000    6
 174370000    2
 174380000    3
 174390000    3
 174400000    8
 174410000    4
 174420000    4
 174430000    3
 174440000    3
 174450000    6
 174460000    6
 174470000    3
 174480000    3
 174490000    5
 174500000    5
 174510000    2
 174520000    2
 174530000    4
 174540000    9
 174550000    6
 174560000    2
 174570000    2
 174580000    3
 174590000    3
 174600000    4
 174610000    4
 174620000    3
 174630000    3
 174640000    7
 174650000    4
 174660000    7
 174670000    3
 174680000    2
 174690000    6
 174700000    4
 174710000    4
 174720000    4
 174730000   10
 174740000    3
 174750000    8
 174760000    5
 174770000    2
 174780000    3
 174790000    2
 174800000    3
 174810000    3
 174820000    3
 174830000    4
 174840000    3
 174850000    4
 174860000    3
 174870000    4
 174880000    3
 174890000    3
 174900000    3
 174910000    2
 174920000    3
 174930000    4
 174940000    3
 174950000    4
 174960000    5
 174970000    3
 174980000    4
 174990000    3
 175000000    5
 175010000    4
 175020000    4
 175030000    3
 175040000    3
 175050000    7
 175060000    2
 175070000    2
 175080000    4
 175090000    3
 175100000    5
 175110000    4
 175120000    4
 175130000    8
 175140000    5
 175150000    3
 175160000    2
 175170000    2
 175180000    3
 175190000    4
 175200000    4
 175210000    3
 175220000    3
 175230000    9
 175240000    3
 175250000    5
 175260000    3
 175270000    4
 175280000    4
 175290000    3
 175300000    3
 175310000    3
 175320000    3
 175330000    3
 175340000    4
 175350000    4
 175360000    3
 175370000    5
 175380000    3
 175390000    5
 175400000    3
 175410000    2
 175420000    3
 175430000    3
 175440000    3
 175450000    4
 175460000    3
 175470000    3
 175480000    3
 175490000    4
 175500000    4
 175510000    3
 175520000    4
 175530000    5
 175540000    3
 175550000    4
 175560000    6
 175570000   12
 175580000    3
 175590000    6
 175600000    3
 175610000    3
 175620000    4
 175630000    4
 175640000    4
 175650000    4
 175660000    4
 175670000    5
 175680000    3
 175690000    3
 175700000    3
 175710000    4
 175720000    3
 175730000    3
 175740000    4
 175750000    4
 175760000    2
 175770000    3
 175780000    3
 175790000    5
 175800000    4
 175810000    3
 175820000    5
 175830000    5
 175840000    4
 175850000    5
 175860000    2
 175870000    4
 175880000    3
 175890000    3
 175900000    3
 175910000    5
 175920000    4
 175930000    3
 175940000    3
 175950000    3
 175960000    3
 175970000    5
 175980000    3
 175990000    3
 176000000    3
 176010000    3
 176020000    3
 176030000    5
 176040000    2
 176050000    2
 176060000    4
 176070000    2
 176080000    3
 176090000    4
 176100000    3
 176110000    3
 176120000    4
 176130000    8
 176140000    7
 176150000    3
 176160000    2
 176170000    3
 176180000    3
 176190000    2
 176200000    5
 176210000    5
 176220000    5
 176230000    3
 176240000    2
 176250000    4
 176260000    2
 176270000    7
 176280000    3
 176290000    3
 176300000    2
 176310000    3
 176320000    4
 176330000    3
 176340000    3
 176350000    5
 176360000    3
 176370000    3
 176380000    2
 176390000    2
 176400000    3
 176410000    3
 176420000    2
 176430000    4
 176440000    3
 176450000    2
 176460000    6
 176470000    3
 176480000    5
 176490000    3
 176500000    3
 176510000    4
 176520000    3
 176530000    3
 176540000    3
 176550000    3
 176560000    3
 176570000    3
 176580000    4
 176590000    3
 176600000    3
 176610000    3
 176620000    3
 176630000    3
 176640000    3
 176650000    3
 176660000    3
 176670000    3
 176680000    3
 176690000    3
 176700000    3
 176710000    3
 176720000    2
 176730000    4
 176740000    2
 176750000    3
 176760000    4
 176770000    3
 176780000    4
 176790000    2
 176800000    2
 176810000    3
 176820000    2
 176830000    2
 176840000    4
 176850000    2
 176860000    3
 176870000    3
 176880000    3
 176890000    5
 176900000    3
 176910000    5
 176920000    5
 176930000    6
 176940000    4
 176950000    3
 176960000    3
 176970000    3
 176980000    3
 176990000    2
 177000000    5
 177010000    6
 177020000    3
 177030000    2
 177040000    4
 177050000    4
 177060000    3
 177070000    3
 177080000    4
 177090000    3
 177100000    4
 177110000    2
 177120000    3
 177130000    4
 177140000    2
 177150000    3
 177160000    4
 177170000    7
 177180000    3
 177190000    3
 177200000    3
 177210000    4
 177220000    4
 177230000    5
 177240000    3
 177250000    4
 177260000    3
 177270000    3
 177280000    2
 177290000    2
 177300000    3
 177310000    2
 177320000    4
 177330000    3
 177340000    7
 177350000    4
 177360000    6
 177370000    3
 177380000    3
 177390000    3
 177400000    3
 177410000    2
 177420000    3
 177430000    3
 177440000    4
 177450000    2
 177460000    7
 177470000    3
 177480000    3
 177490000    3
 177500000    5
 177510000    2
 177520000    5
 177530000    3
 177540000    4
 177550000    3
 177560000    3
 177570000    7
 177580000    2
 177590000    4
 177600000    3
 177610000    6
 177620000    3
 177630000    2
 177640000    3
 177650000    3
 177660000    8
 177670000    3
 177680000    5
 177690000    4
 177700000    3
 177710000    3
 177720000    2
 177730000    3
 177740000    4
 177750000    3
 177760000    3
 177770000    6
 177780000    2
 177790000    3
 177800000    3
 177810000    3
 177820000    3
 177830000    3
 177840000    3
 177850000    3
 177860000    2
 177870000    4
 177880000    3
 177890000    3
 177900000    3
 177910000    5
 177920000    2
 177930000    3
 177940000    3
 177950000    7
 177960000    4
 177970000    3
 177980000    3
 177990000    3
 178000000    3
 178010000    4
 178020000    4
 178030000    3
 178040000    4
 178050000    3
 178060000    3
 178070000    3
 178080000    3
 178090000    3
 178100000    3
 178110000    3
 178120000    3
 178130000    2
 178140000    4
 178150000    5
 178160000    3
 178170000    6
 178180000    3
 178190000    3
 178200000    3
 178210000    3
 178220000    3
 178230000    3
 178240000    3
 178250000    5
 178260000    2
 178270000    4
 178280000    3
 178290000    4
 178300000    2
 178310000    4
 178320000    4
 178330000    2
 178340000    2
 178350000    6
 178360000    4
 178370000    3
 178380000    3
 178390000    4
 178400000    4
 178410000    3
 178420000    2
 178430000    4
 178440000    2
 178450000    3
 178460000    4
 178470000    4
 178480000    3
 178490000    3
 178500000    4
 178510000    4
 178520000    4
 178530000    2
 178540000    4
 178550000    2
 178560000    3
 178570000    6
 178580000    3
 178590000    3
 178600000    2
 178610000    4
 178620000    2
 178630000    3
 178640000    4
 178650000    4
 178660000    3
 178670000    3
 178680000    3
 178690000    3
 178700000    2
 178710000    2
 178720000    5
 178730000    5
 178740000    4
 178750000    4
 178760000    5
 178770000    2
 178780000    6
 178790000    7
 178800000    4
 178810000    4
 178820000    3
 178830000    7
 178840000    4
 178850000    2
 178860000    4
 178870000    3
 178880000    3
 178890000    2
 178900000    4
 178910000    3
 178920000    3
 178930000    4
 178940000    3
 178950000    4
 178960000    2
 178970000    3
 178980000    6
 178990000    9
 179000000    4
 179010000    4
 179020000    4
 179030000    3
 179040000    4
 179050000    5
 179060000    3
 179070000    3
 179080000    3
 179090000    3
 179100000    3
 179110000    2
 179120000    3
 179130000    4
 179140000    3
 179150000    6
 179160000    2
 179170000    3
 179180000    4
 179190000    3
 179200000    3
 179210000    4
 179220000    4
 179230000    3
 179240000    4
 179250000    4
 179260000    3
 179270000    3
 179280000    5
 179290000    2
 179300000    3
 179310000    3
 179320000    3
 179330000    4
 179340000    2
 179350000    5
 179360000    4
 179370000    4
 179380000    4
 179390000    4
 179400000    3
 179410000    4
 179420000    5
 179430000    4
 179440000    2
 179450000    2
 179460000    3
 179470000    2
 179480000    3
 179490000    5
 179500000    3
 179510000    3
 179520000    3
 179530000    3
 179540000    3
 179550000    3
 179560000    3
 179570000    5
 179580000    3
 179590000    4
 179600000    3
 179610000    3
 179620000    3
 179630000    2
 179640000    3
 179650000    3
 179660000    3
 179670000    3
 179680000    3
 179690000    2
 179700000    3
 179710000    3
 179720000    8
 179730000    6
 179740000    3
 179750000    3
 179760000    3
 179770000    3
 179780000    3
 179790000    3
 179800000    3
 179810000    3
 179820000    4
 179830000    3
 179840000    3
 179850000    5
 179860000    4
 179870000    3
 179880000    4
 179890000    2
 179900000    3
 179910000    3
 179920000    3
 179930000    3
 179940000    3
 179950000    3
 179960000    6
 179970000    3
 179980000    3
 179990000    6
 180000000    9
 180000000    9
 180010000    4
 180020000    3
 180030000    4
 180040000    3
 180050000    3
 180060000    2
 180070000    4
 180080000    8
 180090000    5
 180100000    4
 180110000    3
 180120000    3
 180130000    2
 180140000    4
 180150000    3
 180160000    5
 180170000    3
 180180000    3
 180190000    3
 180200000    4
 180210000    4
 180220000    3
 180230000    2
 180240000    3
 180250000    5
 180260000    6
 180270000    2
 180280000    3
 180290000    3
 180300000    4
 180310000    3
 180320000    3
 180330000    2
 180340000    5
 180350000    2
 180360000    3
 180370000    7
 180380000    3
 180390000    4
 180400000    2
 180410000    4
 180420000    4
 180430000    3
 180440000    4
 180450000    5
 180460000    3
 180470000    4
 180480000    3
 180490000    3
 180500000    3
 180510000    4
 180520000    4
 180530000    2
 180540000    4
 180550000    3
 180560000    3
 180570000    4
 180580000    4
 180590000    3
 180600000    3
 180610000    4
 180620000    4
 180630000    4
 180640000    4
 180650000    3
 180660000    4
 180670000    2
 180680000    4
 180690000    3
 180700000    3
 180710000    3
 180720000    5
 180730000    3
 180740000    4
 180750000    3
 180760000    4
 180770000    4
 180780000    2
 180790000    7
 180800000    3
 180810000    4
 180820000    3
 180830000    4
 180840000    3
 180850000    3
 180860000    3
 180870000    3
 180880000    3
 180890000    3
 180900000    3
 180910000    3
 180920000    4
 180930000    4
 180940000    3
 180950000    3
 180960000    3
 180970000    3
 180980000    5
 180990000    2
 181000000    3
 181010000    4
 181020000    2
 181030000    5
 181040000    6
 181050000    7
 181060000    4
 181070000    4
 181080000    2
 181090000    5
 181100000    3
 181110000    3
 181120000    6
 181130000    3
 181140000    3
 181150000    5
 181160000    4
 181170000    4
 181180000    5
 181190000    3
 181200000    3
 181210000    4
 181220000    7
 181230000    3
 181240000    6
 181250000    5
 181260000    4
 181270000    6
 181280000    3
 181290000    6
 181300000    5
 181310000    5
 181320000    3
 181330000    3
 181340000    3
 181350000    5
 181360000    4
 181370000    2
 181380000    3
 181390000    3
 181400000   13
 181410000    5
 181420000    5
 181430000    3
 181440000    3
 181450000    3
 181460000    4
 181470000    4
 181480000    3
 181490000    3
 181500000    5
 181510000    4
 181520000    3
 181530000    3
 181540000    3
 181550000    4
 181560000    3
 181570000    5
 181580000    3
 181590000    3
 181600000    3
 181610000    2
 181620000    4
 181630000    3
 181640000    3
 181650000    2
 181660000    3
 181670000    2
 181680000    4
 181690000    3
 181700000    2
 181710000    3
 181720000    2
 181730000    3
 181740000    7
 181750000    2
 181760000    5
 181770000    6
 181780000    4
 181790000    3
 181800000    4
 181810000    5
 181820000    4
 181830000    5
 181840000    7
 181850000    6
 181860000    3
 181870000    3
 181880000    4
 181890000    5
 181900000    4
 181910000    3
 181920000    5
 181930000    3
 181940000    3
 181950000    3
 181960000    3
 181970000    4
 181980000    2
 181990000    2
 182000000    3
 182010000    3
 182020000    3
 182030000    5
 182040000    3
 182050000    3
 182060000    6
 182070000    2
 182080000    2
 182090000    3
 182100000    2
 182110000    4
 182120000    4
 182130000    2
 182140000    4
 182150000    3
 182160000    3
 182170000    3
 182180000    4
 182190000    2
 182200000    3
 182210000    3
 182220000    2
 182230000    4
 182240000    3
 182250000    3
 182260000    2
 182270000    3
 182280000    4
 182290000    3
 182300000    7
 182310000    2
 182320000    3
 182330000    3
 182340000    3
 182350000    3
 182360000    2
 182370000    3
 182380000    3
 182390000    3
 182400000    4
 182410000    2
 182420000    2
 182430000    3
 182440000    3
 182450000    3
 182460000    3
 182470000    3
 182480000    4
 182490000    3
 182500000    5
 182510000    3
 182520000    3
 182530000    3
 182540000    2
 182550000    5
 182560000    2
 182570000    4
 182580000    3
 182590000    3
 182600000    4
 182610000    3
 182620000    4
 182630000    4
 182640000    3
 182650000    5
 182660000    3
 182670000    6
 182680000    3
 182690000    3
 182700000    3
 182710000    3
 182720000    6
 182730000    3
 182740000    4
 182750000    3
 182760000    2
 182770000    3
 182780000    2
 182790000    3
 182800000    2
 182810000    5
 182820000    4
 182830000    8
 182840000    2
 182850000    7
 182860000    3
 182870000    3
 182880000    6
 182890000    3
 182900000    3
 182910000    4
 182920000    3
 182930000    5
 182940000    2
 182950000    7
 182960000    3
 182970000    4
 182980000    3
 182990000    3
 183000000    3
 183010000    3
 183020000    3
 183030000    3
 183040000    3
 183050000    3
 183060000    4
 183070000    3
 183080000   11
 183090000    3
 183100000    3
 183110000    3
 183120000    4
 183130000    8
 183140000    6
 183150000    3
 183160000    7
 183170000    5
 183180000    2
 183190000    8
 183200000    3
 183210000    3
 183220000    2
 183230000    3
 183240000    4
 183250000    3
 183260000    4
 183270000    3
 183280000    4
 183290000    5
 183300000    3
 183310000    3
 183320000    5
 183330000    3
 183340000    3
 183350000    5
 183360000    3
 183370000    2
 183380000    3
 183390000    3
 183400000    3
 183410000    5
 183420000    4
 183430000    3
 183440000    3
 183450000    3
 183460000    3
 183470000    2
 183480000    4
 183490000    4
 183500000    4
 183510000    3
 183520000    2
 183530000    3
 183540000    2
 183550000    5
 183560000    6
 183570000    4
 183580000    3
 183590000    3
 183600000    3
 183610000    3
 183620000    9
 183630000    5
 183640000   10
 183650000   10
 183660000   12
 183670000    4
 183680000    3
 183690000    3
 183700000    3
 183710000    3
 183720000    3
 183730000    3
 183740000    3
 183750000    5
 183760000    4
 183770000    3
 183780000    4
 183790000    3
 183800000    3
 183810000    5
 183820000    4
 183830000    3
 183840000    4
 183850000    3
 183860000    2
 183870000    3
 183880000    3
 183890000    3
 183900000    3
 183910000    5
 183920000    2
 183930000    3
 183940000    2
 183950000    3
 183960000    3
 183970000    3
 183980000    4
 183990000    3
 184000000    2
 184010000    2
 184020000    3
 184030000    3
 184040000    3
 184050000    6
 184060000    3
 184070000    3
 184080000    2
 184090000    3
 184100000    2
 184110000    3
 184120000    3
 184130000    4
 184140000    4
 184150000    4
 184160000    2
 184170000    4
 184180000    4
 184190000    3
 184200000    3
 184210000    3
 184220000    3
 184230000    3
 184240000    3
 184250000    3
 184260000    4
 184270000    4
 184280000    3
 184290000    6
 184300000    3
 184310000    3
 184320000    3
 184330000    3
 184340000    3
 184350000    3
 184360000    3
 184370000    3
 184380000    8
 184390000    6
 184400000    4
 184410000    5
 184420000    4
 184430000    4
 184440000    3
 184450000    2
 184460000    3
 184470000    4
 184480000    3
 184490000    3
 184500000    2
 184510000    4
 184520000    3
 184530000    3
 184540000    3
 184550000    3
 184560000    3
 184570000    5
 184580000    4
 184590000    2
 184600000    6
 184610000    2
 184620000    3
 184630000   10
 184640000    7
 184650000    7
 184660000    4
 184670000    3
 184680000    3
 184690000    4
 184700000    4
 184710000    3
 184720000    3
 184730000    4
 184740000    3
 184750000    6
 184760000    4
 184770000    4
 184780000    3
 184790000    3
 184800000    2
 184810000    5
 184820000    3
 184830000    4
 184840000    4
 184850000    3
 184860000    3
 184870000    4
 184880000    4
 184890000    3
 184900000    4
 184910000    3
 184920000    6
 184930000    3
 184940000    8
 184950000    3
 184960000    3
 184970000    3
 184980000    3
 184990000    2
 185000000    4
 185010000    2
 185020000    2
 185030000    2
 185040000    3
 185050000    3
 185060000    3
 185070000    3
 185080000    3
 185090000    3
 185100000    3
 185110000    2
 185120000    3
 185130000    5
 185140000    6
 185150000    4
 185160000    3
 185170000    6
 185180000    5
 185190000    3
 185200000    3
 185210000    3
 185220000    2
 185230000    3
 185240000    3
 185250000    6
 185260000    7
 185270000    3
 185280000    4
 185290000    4
 185300000    4
 185310000    5
 185320000    5
 185330000    4
 185340000    4
 185350000    5
 185360000    6
 185370000    3
 185380000    3
 185390000    3
 185400000    4
 185410000    4
 185420000    5
 185430000    2
 185440000    6
 185450000    6
 185460000    2
 185470000    6
 185480000    2
 185490000   10
 185500000    3
 185510000    4
 185520000    4
 185530000    6
 185540000    4
 185550000    5
 185560000    5
 185570000    3
 185580000    9
 185590000    3
 185600000    2
 185610000    6
 185620000    6
 185630000    4
 185640000    2
 185650000    2
 185660000    4
 185670000    3
 185680000    3
 185690000    3
 185700000    3
 185710000    3
 185720000    4
 185730000    3
 185740000    5
 185750000    3
 185760000    4
 185770000    2
 185780000    4
 185790000    5
 185800000    5
 185810000    4
 185820000    4
 185830000    6
 185840000    3
 185850000   10
 185860000    3
 185870000    3
 185880000    6
 185890000    3
 185900000    3
 185910000    3
 185920000    5
 185930000    3
 185940000    5
 185950000    3
 185960000    3
 185970000    3
 185980000    3
 185990000    2
 186000000    4
 186010000    3
 186020000    3
 186030000    3
 186040000    3
 186050000    5
 186060000    7
 186070000   10
 186080000    9
 186090000    7
 186100000    4
 186110000    5
 186120000    9
 186130000    3
 186140000    3
 186150000    3
 186160000    3
 186170000    5
 186180000    5
 186190000    3
 186200000    3
 186210000    4
 186220000    3
 186230000    3
 186240000    4
 186250000    4
 186260000    5
 186270000    5
 186280000    3
 186290000    2
 186300000    4
 186310000    7
 186320000    4
 186330000    5
 186340000    3
 186350000    4
 186360000    2
 186370000    3
 186380000    5
 186390000    9
 186400000    4
 186410000    3
 186420000    5
 186430000    3
 186440000    5
 186450000    3
 186460000    2
 186470000    4
 186480000    3
 186490000    3
 186500000    2
 186510000    3
 186520000    2
 186530000    6
 186540000    3
 186550000    2
 186560000   10
 186570000    4
 186580000    4
 186590000    7
 186600000    3
 186610000    3
 186620000    3
 186630000    3
 186640000    3
 186650000    3
 186660000    4
 186670000    5
 186680000    2
 186690000    4
 186700000    3
 186710000    4
 186720000    3
 186730000    6
 186740000    2
 186750000    3
 186760000    4
 186770000    4
 186780000   10
 186790000    6
 186800000   10
 186810000    4
 186820000    3
 186830000    7
 186840000    3
 186850000    3
 186860000    5
 186870000    5
 186880000    5
 186890000    4
 186900000    3
 186910000    2
 186920000    7
 186930000   10
 186940000    2
 186950000    4
 186960000    9
 186970000    4
 186980000    3
 186990000    2
 187000000    4
 187010000    3
 187020000    6
 187030000    4
 187040000    3
 187050000    4
 187060000    3
 187070000    3
 187080000    2
 187090000    2
 187100000    5
 187110000    4
 187120000    3
 187130000    3
 187140000    2
 187150000    4
 187160000    3
 187170000    4
 187180000    3
 187190000    3
 187200000    3
 187210000    3
 187220000    2
 187230000    4
 187240000    3
 187250000    7
 187260000    3
 187270000    3
 187280000    6
 187290000    4
 187300000    5
 187310000    8
 187320000    3
 187330000    6
 187340000    3
 187350000    3
 187360000    3
 187370000    3
 187380000    3
 187390000    3
 187400000    3
 187410000    3
 187420000    4
 187430000    4
 187440000    6
 187450000    4
 187460000    3
 187470000    4
 187480000    4
 187490000    2
 187500000    5
 187510000    3
 187520000    4
 187530000    6
 187540000    4
 187550000    4
 187560000    5
 187570000    2
 187580000    3
 187590000    3
 187600000    3
 187610000    4
 187620000    5
 187630000    4
 187640000    5
 187650000    7
 187660000    4
 187670000    2
 187680000    3
 187690000    3
 187700000    2
 187710000    4
 187720000    5
 187730000    6
 187740000    4
 187750000    4
 187760000    6
 187770000    7
 187780000    5
 187790000    2
 187800000    3
 187810000    3
 187820000    3
 187830000    2
 187840000    5
 187850000    3
 187860000    2
 187870000    3
 187880000    3
 187890000    3
 187900000    3
 187910000    3
 187920000    3
 187930000    3
 187940000    3
 187950000    4
 187960000    2
 187970000    4
 187980000    2
 187990000    2
 188000000    3
 188010000    4
 188020000    4
 188030000    2
 188040000    3
 188050000   11
 188060000    3
 188070000    6
 188080000    4
 188090000    6
 188100000    7
 188110000    7
 188120000    5
 188130000    3
 188140000    3
 188150000    3
 188160000    3
 188170000    4
 188180000    4
 188190000    7
 188200000    6
 188210000    8
 188220000    2
 188230000    8
 188240000    3
 188250000    3
 188260000    4
 188270000    3
 188280000    2
 188290000    3
 188300000    3
 188310000    3
 188320000    5
 188330000    4
 188340000    7
 188350000    3
 188360000    4
 188370000    4
 188380000    2
 188390000    3
 188400000    5
 188410000    3
 188420000    4
 188430000    5
 188440000    4
 188450000    3
 188460000    4
 188470000    4
 188480000    2
 188490000    2
 188500000    4
 188510000    3
 188520000    3
 188530000    2
 188540000    3
 188550000    3
 188560000    4
 188570000    4
 188580000    4
 188590000    6
 188600000    4
 188610000    4
 188620000    3
 188630000    3
 188640000    3
 188650000    3
 188660000    5
 188670000    3
 188680000    2
 188690000    4
 188700000    3
 188710000    2
 188720000    3
 188730000    5
 188740000    4
 188750000    3
 188760000    5
 188770000    6
 188780000    3
 188790000    4
 188800000    3
 188810000    3
 188820000    3
 188830000    3
 188840000    3
 188850000    3
 188860000    4
 188870000    4
 188880000    4
 188890000    3
 188900000    2
 188910000    3
 188920000    3
 188930000    4
 188940000    4
 188950000    3
 188960000    5
 188970000    6
 188980000   10
 188990000    4
 189000000    3
 189010000    3
 189020000    3
 189030000    6
 189040000    3
 189050000    3
 189060000    5
 189070000    3
 189080000    3
 189090000    3
 189100000    3
 189110000    3
 189120000    3
 189130000    7
 189140000    6
 189150000    5
 189160000    5
 189170000    9
 189180000    6
 189190000    4
 189200000   10
 189210000    3
 189220000    3
 189230000    4
 189240000    2
 189250000    4
 189260000    3
 189270000    2
 189280000    3
 189290000    5
 189300000    3
 189310000    3
 189320000    5
 189330000    5
 189340000    4
 189350000    3
 189360000    6
 189370000    3
 189380000    2
 189390000    3
 189400000    3
 189410000    7
 189420000    5
 189430000    5
 189440000    3
 189450000    4
 189460000    2
 189470000    5
 189480000    3
 189490000    3
 189500000    3
 189510000    3
 189520000    4
 189530000    2
 189540000    6
 189550000    3
 189560000    3
 189570000    3
 189580000    3
 189590000    8
 189600000    3
 189610000    6
 189620000    3
 189630000    3
 189640000   10
 189650000    7
 189660000    3
 189670000    5
 189680000    3
 189690000    2
 189700000    5
 189710000    7
 189720000    3
 189730000    3
 189740000    4
 189750000    3
 189760000    6
 189770000    3
 189780000    2
 189790000    3
 189800000    2
 189810000    4
 189820000    3
 189830000    4
 189840000    5
 189850000    7
 189860000    3
 189870000    5
 189880000    3
 189890000    5
 189900000    5
 189910000    3
 189920000    5
 189930000    3
 189940000    3
 189950000    3
 189960000    3
 189970000    4
 189980000    5
 189990000    3
 190000000    3
 190010000    3
 190020000    3
 190030000    4
 190040000    3
 190050000    3
 190060000    3
 190070000    2
 190080000    3
 190090000    2
 190100000    3
 190110000    3
 190120000    3
 190130000    7
 190140000    3
 190150000    3
 190160000    3
 190170000    5
 190180000    3
 190190000    3
 190200000    3
 190210000    3
 190220000    3
 190230000    3
 190240000    2
 190250000    3
 190260000    4
 190270000    3
 190280000    3
 190290000    4
 190300000    5
 190310000    4
 190320000    3
 190330000    3
 190340000    3
 190350000    3
 190360000    4
 190370000    3
 190380000    2
 190390000    3
 190400000    3
 190410000    2
 190420000    4
 190430000    2
 190440000    4
 190450000    2
 190460000    2
 190470000    3
 190480000    5
 190490000    5
 190500000    3
 190510000    2
 190520000    5
 190530000    3
 190540000    3
 190550000    4
 190560000    4
 190570000    3
 190580000    5
 190590000    2
 190600000    4
 190610000    3
 190620000    4
 190630000    4
 190640000    3
 190650000    3
 190660000    2
 190670000    2
 190680000    3
 190690000    3
 190700000    2
 190710000    2
 190720000    3
 190730000    3
 190740000    2
 190750000    3
 190760000    4
 190770000    3
 190780000    3
 190790000    3
 190800000    3
 190810000    4
 190820000    2
 190830000    4
 190840000    2
 190850000    3
 190860000    3
 190870000    4
 190880000    4
 190890000    2
 190900000    4
 190910000    4
 190920000    4
 190930000    3
 190940000    2
 190950000    3
 190960000    4
 190970000    2
 190980000    3
 190990000    2
 191000000    3
 191010000    2
 191020000    3
 191030000    3
 191040000    3
 191050000    4
 191060000    2
 191070000    5
 191080000    3
 191090000    5
 191100000    3
 191110000    4
 191120000    6
 191130000    6
 191140000    3
 191150000    4
 191160000    3
 191170000    2
 191180000    3
 191190000    3
 191200000    3
 191210000    2
 191220000    3
 191230000    3
 191240000    5
 191250000    3
 191260000    5
 191270000    2
 191280000    3
 191290000    2
 191300000    4
 191310000    4
 191320000    2
 191330000    3
 191340000    3
 191350000    6
 191360000    7
 191370000    3
 191380000    3
 191390000    3
 191400000    2
 191410000    4
 191420000    3
 191430000    3
 191440000    2
 191450000    3
 191460000    3
 191470000    2
 191480000    3
 191490000    4
 191500000    3
 191510000    3
 191520000    4
 191530000    3
 191540000    3
 191550000    3
 191560000    4
 191570000    4
 191580000    5
 191590000    3
 191600000    5
 191610000    8
 191620000    6
 191630000    4
 191640000    3
 191650000    3
 191660000    3
 191670000    4
 191680000    2
 191690000    3
 191700000    4
 191710000    4
 191720000    3
 191730000    7
 191740000    3
 191750000    6
 191760000    7
 191770000    4
 191780000    3
 191790000    4
 191800000    3
 191810000    7
 191820000    2
 191830000    3
 191840000    5
 191850000    4
 191860000    5
 191870000    8
 191880000    3
 191890000    3
 191900000    5
 191910000    3
 191920000    3
 191930000    3
 191940000    3
 191950000    3
 191960000    7
 191970000    4
 191980000    4
 191990000    2
 192000000    4
 192010000    3
 192020000    3
 192030000    5
 192040000    2
 192050000    3
 192060000    3
 192070000    5
 192080000    3
 192090000    3
 192100000    3
 192110000    3
 192120000    4
 192130000    3
 192140000    2
 192150000    3
 192160000    4
 192170000    3
 192180000    5
 192190000    5
 192200000    5
 192210000    3
 192220000    4
 192230000    3
 192240000    4
 192250000    4
 192260000    3
 192270000    3
 192280000    3
 192290000    3
 192300000    3
 192310000    3
 192320000    3
 192330000    2
 192340000    3
 192350000    3
 192360000    4
 192370000    4
 192380000    4
 192390000    2
 192400000    5
 192410000    3
 192420000    4
 192430000    3
 192440000    3
 192450000    4
 192460000    3
 192470000    3
 192480000    2
 192490000    3
 192500000    3
 192510000    3
 192520000    3
 192530000    2
 192540000    2
 192550000    3
 192560000    3
 192570000    4
 192580000    2
 192590000    2
 192600000    2
 192610000    3
 192620000    2
 192630000    3
 192640000    2
 192650000    3
 192660000    6
 192670000    3
 192680000    6
 192690000    4
 192700000    5
 192710000    3
 192720000    4
 192730000    4
 192740000    2
 192750000    3
 192760000    3
 192770000    3
 192780000    3
 192790000    3
 192800000    3
 192810000    7
 192820000   10
 192830000    5
 192840000    4
 192850000    4
 192860000    4
 192870000    3
 192880000    3
 192890000    3
 192900000    2
 192910000    3
 192920000    2
 192930000    4
 192940000    3
 192950000    3
 192960000    3
 192970000    2
 192980000    4
 192990000    4
 193000000    3
 193010000    3
 193020000    3
 193030000    3
 193040000    5
 193050000    3
 193060000    3
 193070000    3
 193080000    3
 193090000    7
 193100000    3
 193110000    3
 193120000    5
 193130000    2
 193140000    3
 193150000    6
 193160000    3
 193170000    3
 193180000    3
 193190000    3
 193200000    8
 193210000    2
 193220000    2
 193230000    4
 193240000    2
 193250000    3
 193260000    3
 193270000    4
 193280000    3
 193290000    3
 193300000    3
 193310000    4
 193320000    4
 193330000    3
 193340000    3
 193350000    2
 193360000    2
 193370000    5
 193380000    3
 193390000    3
 193400000    4
 193410000    3
 193420000    3
 193430000    4
 193440000    2
 193450000    5
 193460000    5
 193470000    5
 193480000    5
 193490000    6
 193500000    4
 193510000    3
 193520000    3
 193530000    4
 193540000    2
 193550000    4
 193560000    5
 193570000    4
 193580000    3
 193590000    6
 193600000    5
 193610000    4
 193620000    7
 193630000    5
 193640000    4
 193650000    3
 193660000    5
 193670000    4
 193680000    6
 193690000    5
 193700000    3
 193710000    2
 193720000    3
 193730000    4
 193740000    2
 193750000    2
 193760000   10
 193770000    3
 193780000    4
 193790000    4
 193800000    3
 193810000    3
 193820000    5
 193830000    2
 193840000    3
 193850000    2
 193860000    3
 193870000    3
 193880000    2
 193890000    3
 193900000    4
 193910000    3
 193920000    3
 193930000    4
 193940000    5
 193950000    3
 193960000    3
 193970000    4
 193980000    3
 193990000    2
 194000000    6
 194010000    4
 194020000    4
 194030000    4
 194040000    9
 194050000    7
 194060000    8
 194070000    9
 194080000   11
 194090000    9
 194100000    4
 194110000    4
 194120000    4
 194130000    3
 194140000    2
 194150000    5
 194160000    3
 194170000    3
 194180000    4
 194190000    3
 194200000    3
 194210000    3
 194220000    4
 194230000    5
 194240000    5
 194250000    3
 194260000    8
 194270000    4
 194280000    5
 194290000    3
 194300000    3
 194310000    3
 194320000    3
 194330000    3
 194340000    4
 194350000    2
 194360000    4
 194370000    5
 194380000    2
 194390000    6
 194400000    5
 194410000    6
 194420000    3
 194430000    3
 194440000    4
 194450000    4
 194460000    3
 194470000    4
 194480000    3
 194490000    4
 194500000    5
 194510000    5
 194520000    4
 194530000    2
 194540000    3
 194550000    3
 194560000    6
 194570000    3
 194580000    4
 194590000    6
 194600000    3
 194610000    2
 194620000    2
 194630000    2
 194640000    4
 194650000    4
 194660000    2
 194670000    3
 194680000    6
 194690000    2
 194700000    4
 194710000    2
 194720000    2
 194730000    4
 194740000    3
 194750000    2
 194760000    3
 194770000    3
 194780000    4
 194790000    2
 194800000    2
 194810000    3
 194820000    3
 194830000    2
 194840000    3
 194850000    6
 194860000    5
 194870000    3
 194880000    3
 194890000    4
 194900000    7
 194910000    5
 194920000    2
 194930000    3
 194940000    3
 194950000    5
 194960000    4
 194970000    3
 194980000    5
 194990000    4
 195000000    4
 195010000    5
 195020000    3
 195030000    4
 195040000    6
 195050000    5
 195060000    3
 195070000    3
 195080000    3
 195090000    5
 195100000    3
 195110000    3
 195120000    3
 195130000    5
 195140000    5
 195150000    4
 195160000    3
 195170000    4
 195180000    6
 195190000    4
 195200000    2
 195210000    2
 195220000    3
 195230000    3
 195240000    2
 195250000    3
 195260000    3
 195270000    2
 195280000    4
 195290000    3
 195300000    3
 195310000    3
 195320000    4
 195330000    2
 195340000    4
 195350000    3
 195360000    3
 195370000    4
 195380000    3
 195390000    2
 195400000    2
 195410000    2
 195420000    4
 195430000    3
 195440000    4
 195450000    3
 195460000    3
 195470000    4
 195480000    3
 195490000    3
 195500000    4
 195510000    3
 195520000    2
 195530000    3
 195540000    3
 195550000    5
 195560000    3
 195570000    4
 195580000    4
 195590000    3
 195600000    3
 195610000    3
 195620000    4
 195630000    4
 195640000    3
 195650000    3
 195660000    4
 195670000    3
 195680000    5
 195690000    3
 195700000    5
 195710000    4
 195720000    4
 195730000    3
 195740000    3
 195750000    3
 195760000    4
 195770000    4
 195780000    3
 195790000    4
 195800000    3
 195810000    3
 195820000    4
 195830000    3
 195840000    4
 195850000    3
 195860000    3
 195870000    4
 195880000    2
 195890000    4
 195900000    4
 195910000    3
 195920000    2
 195930000    4
 195940000    7
 195950000    3
 195960000    4
 195970000    4
 195980000    4
 195990000    2
 196000000    3
 196010000    4
 196020000    3
 196030000    4
 196040000    2
 196050000    3
 196060000    3
 196070000    3
 196080000    3
 196090000    6
 196100000    5
 196110000    4
 196120000    4
 196130000    3
 196140000    3
 196150000    4
 196160000    4
 196170000    3
 196180000    3
 196190000    3
 196200000    3
 196210000    3
 196220000    5
 196230000    4
 196240000    3
 196250000    2
 196260000    3
 196270000    3
 196280000    3
 196290000    4
 196300000    3
 196310000    3
 196320000    3
 196330000    3
 196340000    5
 196350000    5
 196360000    3
 196370000    5
 196380000    5
 196390000    3
 196400000    3
 196410000    3
 196420000    5
 196430000    3
 196440000    3
 196450000    2
 196460000    5
 196470000    3
 196480000    4
 196490000    3
 196500000    2
 196510000    3
 196520000    2
 196530000    3
 196540000    3
 196550000    2
 196560000    3
 196570000    3
 196580000    3
 196590000    3
 196600000    4
 196610000    3
 196620000    3
 196630000    4
 196640000    6
 196650000    3
 196660000    4
 196670000    3
 196680000    4
 196690000    5
 196700000    4
 196710000    8
 196720000    2
 196730000    5
 196740000    5
 196750000    5
 196760000    3
 196770000    3
 196780000    4
 196790000    5
 196800000    3
 196810000    3
 196820000    2
 196830000    3
 196840000    3
 196850000    2
 196860000    3
 196870000    6
 196880000    3
 196890000    3
 196900000    5
 196910000    4
 196920000    3
 196930000    2
 196940000    3
 196950000    2
 196960000    3
 196970000    3
 196980000    4
 196990000    2
 197000000    3
 197010000    2
 197020000    2
 197030000    3
 197040000    6
 197050000    3
 197060000    2
 197070000    4
 197080000    2
 197090000    3
 197100000    4
 197110000    3
 197120000    5
 197130000    4
 197140000    3
 197150000    3
 197160000    5
 197170000    2
 197180000    4
 197190000    4
 197200000    7
 197210000    3
 197220000    3
 197230000    6
 197240000    5
 197250000    2
 197260000    5
 197270000    6
 197280000    3
 197290000    2
 197300000    2
 197310000    4
 197320000    4
 197330000    4
 197340000    4
 197350000    6
 197360000    5
 197370000    3
 197380000    4
 197390000    2
 197400000    5
 197410000    5
 197420000    5
 197430000    3
 197440000    4
 197450000    5
 197460000    5
 197470000    3
 197480000    6
 197490000    2
 197500000    2
 197510000    3
 197520000    2
 197530000    3
 197540000    3
 197550000    4
 197560000    4
 197570000    4
 197580000    3
 197590000    3
 197600000    3
 197610000    3
 197620000    4
 197630000    3
 197640000    3
 197650000    8
 197660000    3
 197670000    5
 197680000    3
 197690000    3
 197700000    5
 197710000    3
 197720000    4
 197730000    4
 197740000    3
 197750000    3
 197760000    3
 197770000    3
 197780000    3
 197790000    5
 197800000   10
 197810000    3
 197820000    3
 197830000    3
 197840000    6
 197850000    4
 197860000    3
 197870000    3
 197880000    3
 197890000    3
 197900000    3
 197910000    4
 197920000    3
 197930000    3
 197940000    2
 197950000    5
 197960000    6
 197970000    3
 197980000    4
 197990000    5
 198000000    2
 198010000    3
 198020000    3
 198030000    3
 198040000    3
 198050000    5
 198060000    3
 198070000    4
 198080000    3
 198090000    3
 198100000    3
 198110000    3
 198120000    3
 198130000    3
 198140000    5
 198150000    6
 198160000    5
 198170000    4
 198180000    3
 198190000    5
 198200000    3
 198210000    3
 198220000    3
 198230000    6
 198240000    8
 198250000    3
 198260000    3
 198270000    3
 198280000    3
 198290000    2
 198300000    6
 198310000    4
 198320000    4
 198330000    2
 198340000    3
 198350000    4
 198360000    3
 198370000    3
 198380000    7
 198390000   10
 198400000    5
 198410000    3
 198420000    4
 198430000    6
 198440000    4
 198450000    3
 198460000    4
 198470000    3
 198480000    3
 198490000    3
 198500000    3
 198510000    4
 198520000    4
 198530000    4
 198540000    9
 198550000    3
 198560000    4
 198570000    7
 198580000    3
 198590000    3
 198600000    3
 198610000    3
 198620000    2
 198630000    4
 198640000    3
 198650000    3
 198660000    3
 198670000    4
 198680000    3
 198690000    2
 198700000    3
 198710000    2
 198720000    5
 198730000    4
 198740000    5
 198750000    4
 198760000    3
 198770000    4
 198780000    5
 198790000    3
 198800000    4
 198810000    2
 198820000    4
 198830000    3
 198840000    6
 198850000    3
 198860000    2
 198870000    3
 198880000    4
 198890000    3
 198900000    2
 198910000    6
 198920000    2
 198930000    3
 198940000    3
 198950000    4
 198960000    3
 198970000    3
 198980000    3
 198990000    3
 199000000    3
 199010000    6
 199020000    7
 199030000    6
 199040000    8
 199050000    5
 199060000    4
 199070000    9
 199080000   12
 199090000    4
 199100000    4
 199110000    5
 199120000    3
 199130000    3
 199140000    4
 199150000    6
 199160000    8
 199170000    3
 199180000    3
 199190000    3
 199200000    4
 199210000    3
 199220000    3
 199230000    3
 199240000    4
 199250000    6
 199260000    2
 199270000    3
 199280000    2
 199290000    3
 199300000    3
 199310000    3
 199320000    3
 199330000    4
 199340000   15
 199350000    9
 199360000    5
 199370000    5
 199380000    6
 199390000    5
 199400000    3
 199410000    4
 199420000    3
 199430000    4
 199440000    7
 199450000    5
 199460000    4
 199470000    4
 199480000    3
 199490000    4
 199500000    3
 199510000    3
 199520000    3
 199530000    4
 199540000    3
 199550000    6
 199560000    5
 199570000    3
 199580000    3
 199590000    2
 199600000    3
 199610000    5
 199620000    2
 199630000    3
 199640000    3
 199650000    6
 199660000    5
 199670000    3
 199680000    7
 199690000    4
 199700000    3
 199710000    3
 199720000    2
 199730000    7
 199740000    3
 199750000    3
 199760000    3
 199770000    3
 199780000    3
 199790000    5
 199800000    3
 199810000    4
 199820000    3
 199830000    2
 199840000    2
 199850000    3
 199860000    5
 199870000    3
 199880000    5
 199890000    3
 199900000    4
 199910000    4
 199920000    3
 199930000    3
 199940000    3
 199950000    4
 199960000    4
 199970000    3
 199980000    3
 199990000    3
 200000000    5
 200000000    5
 200010000    4
 200020000    4
 200030000    8
 200040000    3
 200050000    3
 200060000    4
 200070000    5
 200080000    3
 200090000    3
 200100000    3
 200110000    3
 200120000    3
 200130000    3
 200140000    4
 200150000    4
 200160000    5
 200170000    3
 200180000    3
 200190000    5
 200200000    3
 200210000    3
 200220000    2
 200230000    3
 200240000    3
 200250000    3
 200260000    4
 200270000    3
 200280000    4
 200290000    4
 200300000    2
 200310000    3
 200320000    4
 200330000    3
 200340000    3
 200350000    7
 200360000    4
 200370000    4
 200380000    4
 200390000    3
 200400000    3
 200410000    5
 200420000    6
 200430000    4
 200440000    3
 200450000    2
 200460000    3
 200470000    7
 200480000    3
 200490000    5
 200500000    6
 200510000    3
 200520000    4
 200530000    5
 200540000    3
 200550000    3
 200560000    5
 200570000    2
 200580000    5
 200590000    4
 200600000    5
 200610000    5
 200620000    4
 200630000    3
 200640000    5
 200650000    3
 200660000    4
 200670000    4
 200680000    3
 200690000    4
 200700000    3
 200710000    4
 200720000    4
 200730000    2
 200740000    3
 200750000    4
 200760000    3
 200770000    5
 200780000    4
 200790000    4
 200800000    3
 200810000    4
 200820000    4
 200830000    6
 200840000    4
 200850000    5
 200860000    3
 200870000    4
 200880000    2
 200890000    3
 200900000    3
 200910000    3
 200920000    2
 200930000    3
 200940000    6
 200950000    3
 200960000    3
 200970000    3
 200980000    2
 200990000    5
 201000000    3
 201010000    4
 201020000    4
 201030000    3
 201040000    4
 201050000    2
 201060000    3
 201070000    3
 201080000    3
 201090000    3
 201100000    4
 201110000    2
 201120000    4
 201130000    3
 201140000    3
 201150000    2
 201160000    3
 201170000    3
 201180000    5
 201190000    3
 201200000    3
 201210000    3
 201220000    3
 201230000    3
 201240000    2
 201250000    3
 201260000    2
 201270000    3
 201280000    3
 201290000    6
 201300000    4
 201310000    3
 201320000    3
 201330000    3
 201340000    2
 201350000    5
 201360000    2
 201370000    3
 201380000    3
 201390000    4
 201400000    4
 201410000    4
 201420000    4
 201430000    5
 201440000    3
 201450000    6
 201460000    4
 201470000    2
 201480000    3
 201490000    3
 201500000    3
 201510000    2
 201520000    5
 201530000    3
 201540000    3
 201550000    6
 201560000    4
 201570000    5
 201580000    4
 201590000    3
 201600000    2
 201610000    3
 201620000    2
 201630000    4
 201640000    3
 201650000    4
 201660000    5
 201670000    2
 201680000    2
 201690000    3
 201700000    3
 201710000    3
 201720000    5
 201730000    4
 201740000    3
 201750000    4
 201760000    2
 201770000    2
 201780000    2
 201790000    5
 201800000    3
 201810000    2
 201820000    3
 201830000    3
 201840000    4
 201850000    2
 201860000    4
 201870000    2
 201880000    3
 201890000    4
 201900000    5
 201910000    4
 201920000    3
 201930000    2
 201940000    3
 201950000    2
 201960000    5
 201970000    4
 201980000    3
 201990000    3
 202000000    5
 202010000    4
 202020000    3
 202030000    3
 202040000    4
 202050000    5
 202060000    3
 202070000    3
 202080000    4
 202090000    3
 202100000    2
 202110000    6
 202120000    3
 202130000    3
 202140000    4
 202150000    3
 202160000    5
 202170000    2
 202180000    3
 202190000    4
 202200000    3
 202210000   12
 202220000    2
 202230000    3
 202240000    3
 202250000    5
 202260000    3
 202270000    3
 202280000    8
 202290000   14
 202300000   13
 202310000    7
 202320000   10
 202330000    4
 202340000    3
 202350000    4
 202360000    4
 202370000    3
 202380000    4
 202390000    4
 202400000    2
 202410000    4
 202420000    4
 202430000    3
 202440000    4
 202450000    2
 202460000    5
 202470000    6
 202480000    3
 202490000    3
 202500000    3
 202510000    2
 202520000    3
 202530000    3
 202540000    2
 202550000    5
 202560000    3
 202570000    3
 202580000    2
 202590000    3
 202600000    4
 202610000    3
 202620000    3
 202630000    4
 202640000    5
 202650000    6
 202660000    3
 202670000    3
 202680000    7
 202690000   10
 202700000    4
 202710000    4
 202720000    3
 202730000    4
 202740000    2
 202750000    3
 202760000    2
 202770000    3
 202780000    4
 202790000    4
 202800000    4
 202810000    4
 202820000    4
 202830000    3
 202840000    2
 202850000    3
 202860000    2
 202870000    5
 202880000    3
 202890000    4
 202900000    4
 202910000    2
 202920000    3
 202930000    3
 202940000    3
 202950000    3
 202960000    3
 202970000    3
 202980000    3
 202990000    3
 203000000    3
 203010000    3
 203020000    4
 203030000    3
 203040000    5
 203050000    8
 203060000    5
 203070000    4
 203080000    3
 203090000    3
 203100000    5
 203110000    3
 203120000    3
 203130000    6
 203140000    8
 203150000    3
 203160000    3
 203170000    2
 203180000    2
 203190000    3
 203200000    5
 203210000    4
 203220000    2
 203230000    3
 203240000    3
 203250000    2
 203260000    3
 203270000    3
 203280000    4
 203290000    2
 203300000    3
 203310000    3
 203320000    4
 203330000    4
 203340000    2
 203350000    3
 203360000    2
 203370000    5
 203380000    7
 203390000    3
 203400000    4
 203410000    3
 203420000    4
 203430000    3
 203440000    4
 203450000    4
 203460000    4
 203470000    3
 203480000    3
 203490000    3
 203500000    3
 203510000    3
 203520000    3
 203530000    3
 203540000    5
 203550000    4
 203560000    4
 203570000    3
 203580000    4
 203590000    3
 203600000    3
 203610000    6
 203620000    3
 203630000    5
 203640000    3
 203650000    3
 203660000    3
 203670000    4
 203680000    3
 203690000    3
 203700000    3
 203710000    2
 203720000    2
 203730000    3
 203740000    3
 203750000    3
 203760000    3
 203770000    4
 203780000    2
 203790000    2
 203800000    3
 203810000    4
 203820000    3
 203830000    3
 203840000    3
 203850000    2
 203860000    7
 203870000    4
 203880000    2
 203890000    4
 203900000    3
 203910000    3
 203920000    3
 203930000    5
 203940000    2
 203950000    3
 203960000    3
 203970000    3
 203980000    3
 203990000    3
 204000000    3
 204010000    5
 204020000    5
 204030000    4
 204040000    5
 204050000    3
 204060000    5
 204070000    4
 204080000    3
 204090000    4
 204100000    3
 204110000    4
 204120000    4
 204130000    3
 204140000    4
 204150000    3
 204160000    3
 204170000    4
 204180000    3
 204190000    5
 204200000    5
 204210000    3
 204220000    3
 204230000    3
 204240000    3
 204250000    4
 204260000    4
 204270000    6
 204280000    4
 204290000    3
 204300000    3
 204310000    4
 204320000    5
 204330000    3
 204340000    3
 204350000    2
 204360000    3
 204370000    4
 204380000    3
 204390000    4
 204400000    3
 204410000    4
 204420000    3
 204430000    3
 204440000    2
 204450000    4
 204460000    4
 204470000    3
 204480000    2
 204490000    4
 204500000    3
 204510000    3
 204520000    4
 204530000    3
 204540000    3
 204550000    4
 204560000    3
 204570000    3
 204580000    4
 204590000    4
 204600000    3
 204610000    4
 204620000    4
 204630000    3
 204640000    3
 204650000    5
 204660000    4
 204670000    6
 204680000    4
 204690000    2
 204700000    5
 204710000    2
 204720000    2
 204730000    4
 204740000    4
 204750000    2
 204760000    3
 204770000    4
 204780000    3
 204790000    3
 204800000    3
 204810000    6
 204820000    5
 204830000    4
 204840000    3
 204850000    3
 204860000    2
 204870000    4
 204880000    3
 204890000    3
 204900000    3
 204910000    3
 204920000    4
 204930000    3
 204940000    3
 204950000    5
 204960000    4
 204970000    3
 204980000    3
 204990000    3
 205000000    3
 205010000    3
 205020000    3
 205030000    4
 205040000    4
 205050000    3
 205060000    3
 205070000    2
 205080000    2
 205090000    3
 205100000    3
 205110000    3
 205120000    5
 205130000    3
 205140000    3
 205150000    7
 205160000    3
 205170000    3
 205180000    2
 205190000    3
 205200000    3
 205210000    3
 205220000    3
 205230000    3
 205240000    3
 205250000    3
 205260000    2
 205270000    6
 205280000    5
 205290000    4
 205300000    7
 205310000    5
 205320000    5
 205330000    9
 205340000    5
 205350000    3
 205360000    4
 205370000    6
 205380000    4
 205390000    4
 205400000    2
 205410000    5
 205420000    3
 205430000    5
 205440000    5
 205450000    4
 205460000    2
 205470000    5
 205480000    2
 205490000    5
 205500000    3
 205510000    4
 205520000    4
 205530000    3
 205540000    4
 205550000    2
 205560000    3
 205570000    4
 205580000    4
 205590000    5
 205600000    3
 205610000    2
 205620000    3
 205630000    3
 205640000    2
 205650000    2
 205660000    2
 205670000    5
 205680000    5
 205690000    5
 205700000    4
 205710000    2
 205720000    5
 205730000    4
 205740000    3
 205750000    3
 205760000    3
 205770000    3
 205780000    3
 205790000    4
 205800000    3
 205810000    3
 205820000    3
 205830000    5
 205840000    2
 205850000    3
 205860000    3
 205870000    5
 205880000    3
 205890000    9
 205900000    4
 205910000    3
 205920000    3
 205930000    3
 205940000    4
 205950000    5
 205960000    3
 205970000    3
 205980000    4
 205990000    3
 206000000    4
 206010000    3
 206020000    4
 206030000    5
 206040000    2
 206050000    4
 206060000    3
 206070000    3
 206080000    7
 206090000    3
 206100000    4
 206110000    7
 206120000    3
 206130000    5
 206140000    3
 206150000    3
 206160000    3
 206170000    4
 206180000    4
 206190000    7
 206200000    3
 206210000    4
 206220000    3
 206230000    3
 206240000    3
 206250000    4
 206260000    4
 206270000    3
 206280000    3
 206290000    4
 206300000    4
 206310000    4
 206320000    2
 206330000    3
 206340000    2
 206350000    3
 206360000    3
 206370000    4
 206380000    4
 206390000    3
 206400000    2
 206410000    4
 206420000    3
 206430000    5
 206440000    4
 206450000    5
 206460000    4
 206470000    4
 206480000    4
 206490000    8
 206500000    5
 206510000    4
 206520000    4
 206530000    5
 206540000    5
 206550000    2
 206560000    3
 206570000    4
 206580000    5
 206590000    4
 206600000    3
 206610000    4
 206620000    4
 206630000    3
 206640000    3
 206650000    4
 206660000    3
 206670000    3
 206680000    4
 206690000    3
 206700000    3
 206710000    4
 206720000    3
 206730000    3
 206740000    2
 206750000    4
 206760000    4
 206770000    3
 206780000    4
 206790000    2
 206800000    4
 206810000    4
 206820000    4
 206830000    3
 206840000    4
 206850000    3
 206860000    3
 206870000    4
 206880000    6
 206890000    3
 206900000    4
 206910000    8
 206920000    3
 206930000    3
 206940000    5
 206950000    6
 206960000    6
 206970000    6
 206980000    3
 206990000    3
 207000000    4
 207010000    3
 207020000    3
 207030000    3
 207040000    5
 207050000    6
 207060000    6
 207070000    4
 207080000    2
 207090000    6
 207100000    4
 207110000   10
 207120000    7
 207130000    3
 207140000    5
 207150000    5
 207160000    3
 207170000    3
 207180000    3
 207190000    4
 207200000    5
 207210000    3
 207220000    3
 207230000    3
 207240000    4
 207250000    5
 207260000    3
 207270000    8
 207280000    5
 207290000    6
 207300000    3
 207310000    6
 207320000    3
 207330000    2
 207340000    3
 207350000    4
 207360000    3
 207370000    5
 207380000    2
 207390000    4
 207400000    4
 207410000    4
 207420000    3
 207430000    2
 207440000    4
 207450000    4
 207460000    4
 207470000    5
 207480000    6
 207490000    4
 207500000    3
 207510000    3
 207520000    4
 207530000    4
 207540000    7
 207550000    6
 207560000   12
 207570000    7
 207580000    5
 207590000    7
 207600000    7
 207610000    8
 207620000    3
 207630000    3
 207640000    3
 207650000    3
 207660000    3
 207670000    3
 207680000    3
 207690000    4
 207700000    5
 207710000    4
 207720000    4
 207730000    4
 207740000    4
 207750000    3
 207760000    5
 207770000    2
 207780000    3
 207790000    3
 207800000    3
 207810000    2
 207820000    7
 207830000    5
 207840000    3
 207850000    3
 207860000    2
 207870000    3
 207880000    4
 207890000    5
 207900000    4
 207910000    3
 207920000    3
 207930000    3
 207940000    2
 207950000    3
 207960000    3
 207970000    3
 207980000    3
 207990000    3
 208000000    3
 208010000    3
 208020000    3
 208030000    3
 208040000    5
 208050000    2
 208060000    3
 208070000    3
 208080000    4
 208090000    6
 208100000    3
 208110000    2
 208120000    3
 208130000    3
 208140000    4
 208150000    3
 208160000    2
 208170000    3
 208180000    3
 208190000    3
 208200000    4
 208210000    3
 208220000    3
 208230000    3
 208240000    3
 208250000    7
 208260000    3
 208270000    2
 208280000    4
 208290000    2
 208300000    2
 208310000    2
 208320000    4
 208330000    3
 208340000    6
 208350000    6
 208360000    5
 208370000    3
 208380000    6
 208390000    2
 208400000    4
 208410000    3
 208420000    3
 208430000    4
 208440000    2
 208450000    3
 208460000    5
 208470000    4
 208480000    3
 208490000    3
 208500000    3
 208510000    3
 208520000    3
 208530000    3
 208540000    4
 208550000    3
 208560000    2
 208570000    4
 208580000    3
 208590000    2
 208600000    3
 208610000    3
 208620000    4
 208630000    3
 208640000    3
 208650000    3
 208660000    3
 208670000    3
 208680000    3
 208690000    4
 208700000    4
 208710000    3
 208720000    3
 208730000    4
 208740000    3
 208750000    3
 208760000    3
 208770000    3
 208780000    6
 208790000    4
 208800000    3
 208810000    3
 208820000    2
 208830000    3
 208840000    3
 208850000    2
 208860000    3
 208870000    3
 208880000    2
 208890000    4
 208900000    3
 208910000    2
 208920000    4
 208930000    4
 208940000    4
 208950000    3
 208960000    3
 208970000    2
 208980000    4
 208990000    3
 209000000    6
 209010000    2
 209020000    3
 209030000    3
 209040000    3
 209050000    3
 209060000    2
 209070000    2
 209080000    3
 209090000    4
 209100000    3
 209110000    3
 209120000    3
 209130000    2
 209140000    2
 209150000    4
 209160000    8
 209170000    3
 209180000    3
 209190000    3
 209200000    3
 209210000    4
 209220000    4
 209230000    4
 209240000    3
 209250000    3
 209260000    3
 209270000    4
 209280000    3
 209290000    7
 209300000    3
 209310000    3
 209320000    4
 209330000    3
 209340000    4
 209350000    4
 209360000    2
 209370000    3
 209380000    4
 209390000    2
 209400000    3
 209410000    3
 209420000    3
 209430000    3
 209440000    3
 209450000    5
 209460000    3
 209470000    3
 209480000    3
 209490000   10
 209500000    6
 209510000    3
 209520000    3
 209530000    2
 209540000    3
 209550000    4
 209560000    3
 209570000    3
 209580000    5
 209590000    4
 209600000    8
 209610000    4
 209620000    4
 209630000    3
 209640000    3
 209650000    3
 209660000    3
 209670000    3
 209680000    3
 209690000    3
 209700000    5
 209710000    3
 209720000    3
 209730000    3
 209740000    3
 209750000    6
 209760000    3
 209770000    3
 209780000    4
 209790000    3
 209800000    7
 209810000    3
 209820000    4
 209830000    4
 209840000    5
 209850000    5
 209860000    3
 209870000    4
 209880000    3
 209890000    3
 209900000    4
 209910000    5
 209920000    4
 209930000    4
 209940000    3
 209950000    3
 209960000    3
 209970000    3
 209980000    3
 209990000    3
 210000000    4
 210010000    3
 210020000    3
 210030000    4
 210040000    3
 210050000    3
 210060000    5
 210070000    6
 210080000    3
 210090000    3
 210100000    3
 210110000    3
 210120000    3
 210130000    4
 210140000    3
 210150000    2
 210160000    3
 210170000    3
 210180000    8
 210190000   10
 210200000    6
 210210000    6
 210220000    5
 210230000    3
 210240000    3
 210250000    2
 210260000    3
 210270000    4
 210280000    4
 210290000    4
 210300000    4
 210310000    5
 210320000    3
 210330000    5
 210340000    4
 210350000    4
 210360000    3
 210370000    2
 210380000    3
 210390000    3
 210400000    3
 210410000    2
 210420000    3
 210430000    4
 210440000    4
 210450000    3
 210460000    4
 210470000    3
 210480000    3
 210490000    2
 210500000    4
 210510000    2
 210520000    3
 210530000    2
 210540000    4
 210550000    3
 210560000    4
 210570000    4
 210580000    3
 210590000    3
 210600000    3
 210610000    3
 210620000    3
 210630000    4
 210640000    4
 210650000    6
 210660000    3
 210670000    6
 210680000    3
 210690000    8
 210700000    5
 210710000    4
 210720000    3
 210730000    3
 210740000    3
 210750000    6
 210760000    2
 210770000    2
 210780000    5
 210790000    3
 210800000    3
 210810000    2
 210820000    3
 210830000    4
 210840000    4
 210850000    6
 210860000    6
 210870000    3
 210880000    3
 210890000    2
 210900000    5
 210910000    3
 210920000    3
 210930000    5
 210940000    3
 210950000    3
 210960000    5
 210970000    8
 210980000    5
 210990000    5
 211000000   10
 211010000    5
 211020000    4
 211030000    3
 211040000    6
 211050000    2
 211060000    2
 211070000    3
 211080000    6
 211090000    3
 211100000    2
 211110000    2
 211120000    5
 211130000    3
 211140000    3
 211150000    3
 211160000    3
 211170000    5
 211180000    3
 211190000    3
 211200000    4
 211210000    3
 211220000    3
 211230000    9
 211240000    3
 211250000    3
 211260000    3
 211270000    3
 211280000    6
 211290000    5
 211300000    8
 211310000    8
 211320000    4
 211330000    4
 211340000    8
 211350000    4
 211360000    6
 211370000    6
 211380000    3
 211390000    6
 211400000    4
 211410000    4
 211420000    3
 211430000    6
 211440000    4
 211450000    5
 211460000    3
 211470000    3
 211480000    4
 211490000    2
 211500000    8
 211510000    3
 211520000    5
 211530000    3
 211540000    4
 211550000    3
 211560000    4
 211570000    5
 211580000    4
 211590000    3
 211600000    6
 211610000    2
 211620000    4
 211630000    4
 211640000    3
 211650000    3
 211660000    4
 211670000    4
 211680000    3
 211690000    3
 211700000    3
 211710000    4
 211720000    3
 211730000    2
 211740000    3
 211750000    6
 211760000    6
 211770000    2
 211780000    3
 211790000    3
 211800000    3
 211810000    8
 211820000    2
 211830000    2
 211840000    5
 211850000    3
 211860000    2
 211870000    3
 211880000    2
 211890000    7
 211900000    5
 211910000    3
 211920000    3
 211930000    5
 211940000    3
 211950000    4
 211960000    3
 211970000    2
 211980000    2
 211990000    6
 212000000    4
 212010000    4
 212020000    3
 212030000    2
 212040000    3
 212050000    3
 212060000    4
 212070000    4
 212080000    4
 212090000    4
 212100000    5
 212110000    4
 212120000    3
 212130000    3
 212140000    5
 212150000    3
 212160000    3
 212170000    4
 212180000    2
 212190000    3
 212200000    4
 212210000    4
 212220000    3
 212230000    4
 212240000    3
 212250000    4
 212260000    3
 212270000    3
 212280000    5
 212290000    3
 212300000    4
 212310000    3
 212320000    4
 212330000    5
 212340000    5
 212350000    5
 212360000    4
 212370000    5
 212380000    3
 212390000    3
 212400000    4
 212410000    2
 212420000    3
 212430000    2
 212440000    3
 212450000    3
 212460000    6
 212470000    3
 212480000    4
 212490000    5
 212500000    5
 212510000    5
 212520000    3
 212530000    4
 212540000    6
 212550000    4
 212560000    3
 212570000    8
 212580000    5
 212590000    2
 212600000    3
 212610000    3
 212620000    3
 212630000    3
 212640000    3
 212650000    3
 212660000    3
 212670000    2
 212680000    3
 212690000    3
 212700000    4
 212710000    4
 212720000    3
 212730000    3
 212740000    2
 212750000    5
 212760000    2
 212770000    5
 212780000    5
 212790000    4
 212800000    3
 212810000    4
 212820000   10
 212830000    6
 212840000    7
 212850000    7
 212860000    3
 212870000    3
 212880000    3
 212890000    3
 212900000    4
 212910000    2
 212920000    3
 212930000    6
 212940000    3
 212950000    5
 212960000    9
 212970000    2
 212980000    9
 212990000    3
 213000000    8
 213010000    4
 213020000    4
 213030000    3
 213040000    4
 213050000    5
 213060000    4
 213070000    3
 213080000    2
 213090000    4
 213100000    4
 213110000    4
 213120000    5
 213130000    6
 213140000    4
 213150000    3
 213160000    9
 213170000    2
 213180000    3
 213190000    2
 213200000    4
 213210000    3
 213220000    4
 213230000    3
 213240000    3
 213250000    3
 213260000    3
 213270000    3
 213280000    4
 213290000    3
 213300000    3
 213310000    2
 213320000    4
 213330000    3
 213340000    7
 213350000    4
 213360000    2
 213370000    2
 213380000    3
 213390000    3
 213400000    3
 213410000    4
 213420000    2
 213430000    2
 213440000    3
 213450000    2
 213460000    3
 213470000    3
 213480000    2
 213490000    3
 213500000    5
 213510000    2
 213520000    3
 213530000    3
 213540000    5
 213550000    3
 213560000    8
 213570000    2
 213580000    4
 213590000    5
 213600000    8
 213610000    4
 213620000    6
 213630000    5
 213640000    3
 213650000    6
 213660000    3
 213670000    5
 213680000    4
 213690000    3
 213700000    7
 213710000    4
 213720000    3
 213730000    4
 213740000    4
 213750000    3
 213760000    3
 213770000    3
 213780000    3
 213790000    2
 213800000    3
 213810000    3
 213820000    7
 213830000    5
 213840000    3
 213850000    2
 213860000    3
 213870000    3
 213880000    3
 213890000    3
 213900000    3
 213910000    3
 213920000    3
 213930000    4
 213940000    3
 213950000    4
 213960000    3
 213970000    3
 213980000    3
 213990000    5
 214000000    3
 214010000    3
 214020000    4
 214030000    3
 214040000    3
 214050000    4
 214060000    4
 214070000    2
 214080000    3
 214090000    2
 214100000    5
 214110000    3
 214120000    5
 214130000    2
 214140000    3
 214150000    3
 214160000    3
 214170000    3
 214180000    2
 214190000    3
 214200000    2
 214210000    3
 214220000    3
 214230000    3
 214240000    2
 214250000    3
 214260000    2
 214270000    2
 214280000    2
 214290000    4
 214300000    9
 214310000    4
 214320000    2
 214330000    4
 214340000    3
 214350000    3
 214360000    4
 214370000    4
 214380000    3
 214390000    5
 214400000    4
 214410000    4
 214420000    5
 214430000    3
 214440000    3
 214450000    3
 214460000    3
 214470000    2
 214480000    3
 214490000    4
 214500000    2
 214510000    5
 214520000    3
 214530000    4
 214540000    4
 214550000    4
 214560000    4
 214570000    4
 214580000    3
 214590000    3
 214600000    3
 214610000    4
 214620000    4
 214630000    3
 214640000    3
 214650000    5
 214660000    4
 214670000    4
 214680000    6
 214690000    3
 214700000    4
 214710000    7
 214720000    4
 214730000    2
 214740000    4
 214750000    4
 214760000    3
 214770000    3
 214780000    4
 214790000    6
 214800000    8
 214810000    8
 214820000    4
 214830000    3
 214840000    3
 214850000    4
 214860000    3
 214870000    4
 214880000    2
 214890000    4
 214900000    3
 214910000    3
 214920000    3
 214930000    3
 214940000    3
 214950000    3
 214960000    3
 214970000    3
 214980000    3
 214990000    3
 215000000    3
 215010000    4
 215020000    4
 215030000    3
 215040000    3
 215050000    3
 215060000    3
 215070000    2
 215080000    3
 215090000    5
 215100000    3
 215110000    4
 215120000    3
 215130000    3
 215140000    3
 215150000    3
 215160000    4
 215170000    2
 215180000    2
 215190000   10
 215200000    2
 215210000    2
 215220000    2
 215230000    5
 215240000    4
 215250000    2
 215260000    3
 215270000    3
 215280000    2
 215290000    3
 215300000    3
 215310000    4
 215320000    3
 215330000    4
 215340000    4
 215350000    3
 215360000    3
 215370000    4
 215380000    4
 215390000    5
 215400000    6
 215410000    2
 215420000    3
 215430000    5
 215440000    4
 215450000    3
 215460000    6
 215470000    5
 215480000    3
 215490000    3
 215500000    3
 215510000    3
 215520000    3
 215530000    3
 215540000    4
 215550000    3
 215560000    3
 215570000    5
 215580000    3
 215590000    2
 215600000    4
 215610000    3
 215620000    2
 215630000    6
 215640000    3
 215650000    4
 215660000    2
 215670000    3
 215680000    4
 215690000    4
 215700000    5
 215710000    4
 215720000    3
 215730000    3
 215740000    3
 215750000    2
 215760000    3
 215770000    4
 215780000    5
 215790000    2
 215800000    3
 215810000    3
 215820000    3
 215830000    3
 215840000    3
 215850000    4
 215860000    3
 215870000    3
 215880000    3
 215890000    2
 215900000    3
 215910000    6
 215920000    3
 215930000    3
 215940000    3
 215950000    3
 215960000    4
 215970000    4
 215980000    3
 215990000    3
 216000000    2
 216010000    3
 216020000    4
 216030000    2
 216040000    3
 216050000    3
 216060000    4
 216070000    5
 216080000    5
 216090000    3
 216100000    3
 216110000    5
 216120000    3
 216130000    3
 216140000    3
 216150000    2
 216160000    4
 216170000    4
 216180000    3
 216190000    3
 216200000    4
 216210000    3
 216220000    5
 216230000    4
 216240000    3
 216250000    4
 216260000    3
 216270000    3
 216280000    3
 216290000    4
 216300000    4
 216310000    5
 216320000    4
 216330000    3
 216340000    4
 216350000    5
 216360000    6
 216370000    4
 216380000    2
 216390000    3
 216400000    3
 216410000    2
 216420000    2
 216430000    3
 216440000    4
 216450000    4
 216460000    4
 216470000    4
 216480000    3
 216490000    4
 216500000    4
 216510000    3
 216520000    8
 216530000    4
 216540000    3
 216550000    3
 216560000    3
 216570000    6
 216580000    4
 216590000    2
 216600000    4
 216610000    3
 216620000    4
 216630000    4
 216640000    2
 216650000    3
 216660000    5
 216670000    2
 216680000    4
 216690000    2
 216700000    3
 216710000    2
 216720000    3
 216730000    2
 216740000    3
 216750000    3
 216760000    4
 216770000    5
 216780000    3
 216790000    4
 216800000    4
 216810000    3
 216820000    3
 216830000    4
 216840000    2
 216850000    3
 216860000    3
 216870000    4
 216880000    3
 216890000    3
 216900000    3
 216910000    5
 216920000    2
 216930000    3
 216940000    4
 216950000    4
 216960000    2
 216970000    2
 216980000    4
 216990000    3
 217000000    3
 217010000    7
 217020000    4
 217030000    3
 217040000    3
 217050000    3
 217060000    3
 217070000    3
 217080000    3
 217090000    4
 217100000    4
 217110000    2
 217120000    6
 217130000    5
 217140000    3
 217150000    4
 217160000    5
 217170000    7
 217180000    3
 217190000    5
 217200000    3
 217210000    3
 217220000    3
 217230000    7
 217240000    5
 217250000    4
 217260000    2
 217270000    3
 217280000    7
 217290000    5
 217300000    6
 217310000    8
 217320000    7
 217330000    4
 217340000    4
 217350000    5
 217360000    3
 217370000    3
 217380000    3
 217390000    3
 217400000    4
 217410000    5
 217420000    4
 217430000    2
 217440000    3
 217450000    3
 217460000    2
 217470000    2
 217480000    3
 217490000    4
 217500000    3
 217510000    5
 217520000    3
 217530000    3
 217540000    3
 217550000    3
 217560000    3
 217570000    2
 217580000    3
 217590000    3
 217600000    3
 217610000    3
 217620000    2
 217630000    3
 217640000    3
 217650000    4
 217660000    2
 217670000    2
 217680000    3
 217690000    4
 217700000    2
 217710000    3
 217720000    4
 217730000    2
 217740000    2
 217750000    2
 217760000    3
 217770000    2
 217780000    2
 217790000    4
 217800000    3
 217810000    4
 217820000    3
 217830000    3
 217840000    5
 217850000    3
 217860000    4
 217870000    3
 217880000    2
 217890000    3
 217900000    3
 217910000    6
 217920000    3
 217930000    3
 217940000    2
 217950000    3
 217960000    3
 217970000    8
 217980000    3
 217990000    3
 218000000    3
 218010000    4
 218020000    5
 218030000    4
 218040000    2
 218050000    4
 218060000    4
 218070000    3
 218080000    4
 218090000    3
 218100000    3
 218110000    3
 218120000    4
 218130000    4
 218140000    3
 218150000    2
 218160000    3
 218170000    4
 218180000    2
 218190000    3
 218200000    4
 218210000    8
 218220000    6
 218230000    4
 218240000    8
 218250000    4
 218260000    2
 218270000    3
 218280000    4
 218290000    3
 218300000    4
 218310000    2
 218320000    3
 218330000    4
 218340000    3
 218350000    3
 218360000    3
 218370000    4
 218380000    5
 218390000    5
 218400000    2
 218410000    3
 218420000    4
 218430000    4
 218440000    3
 218450000    7
 218460000    5
 218470000    4
 218480000    4
 218490000    4
 218500000    3
 218510000    3
 218520000    3
 218530000    3
 218540000    4
 218550000    4
 218560000    3
 218570000    2
 218580000    3
 218590000    3
 218600000    5
 218610000    3
 218620000    3
 218630000    3
 218640000    8
 218650000    7
 218660000   10
 218670000    4
 218680000    3
 218690000    3
 218700000    4
 218710000    4
 218720000    3
 218730000    5
 218740000    8
 218750000    3
 218760000    3
 218770000    5
 218780000    3
 218790000    2
 218800000    2
 218810000    3
 218820000    6
 218830000    2
 218840000    3
 218850000    4
 218860000    5
 218870000    3
 218880000    2
 218890000    4
 218900000    3
 218910000    3
 218920000    3
 218930000    4
 218940000    6
 218950000    3
 218960000    3
 218970000    4
 218980000    3
 218990000    4
 219000000    3
 219010000    5
 219020000    4
 219030000    5
 219040000    5
 219050000    7
 219060000    3
 219070000    3
 219080000    4
 219090000    4
 219100000    4
 219110000    4
 219120000    3
 219130000    6
 219140000    4
 219150000    6
 219160000    3
 219170000    3
 219180000    3
 219190000    3
 219200000    3
 219210000    2
 219220000    3
 219230000    3
 219240000    4
 219250000    5
 219260000    6
 219270000    4
 219280000    5
 219290000    5
 219300000    5
 219310000    6
 219320000    5
 219330000   11
 219340000    3
 219350000    3
 219360000    4
 219370000    3
 219380000    6
 219390000    3
 219400000    2
 219410000    5
 219420000    3
 219430000    8
 219440000    9
 219450000    5
 219460000    3
 219470000    3
 219480000    3
 219490000    3
 219500000    2
 219510000    4
 219520000    4
 219530000    8
 219540000    5
 219550000    6
 219560000    3
 219570000    9
 219580000   10
 219590000   10
 219600000    4
 219610000    7
 219620000    4
 219630000    3
 219640000   11
 219650000    8
 219660000    4
 219670000    4
 219680000   11
 219690000    3
 219700000   10
 219710000    3
 219720000    8
 219730000    9
 219740000    8
 219750000   13
 219760000    4
 219770000   15
 219780000   13
 219790000   20
 219800000    7
 219810000    7
 219820000    8
 219830000    7
 219840000   10
 219850000   10
 219860000    7
 219870000    3
 219880000    3
 219890000    3
 219900000    4
 219910000    5
 219920000    3
 219930000    3
 219940000    3
 219950000    2
 219960000    5
 219970000    6
 219980000    2
 219990000    3
 220000000    4
 220010000    5
 220020000    6
 220030000    6
 220040000    3
 220050000    3
 220060000    3
 220070000   11
 220080000   10
 220090000    8
 220100000    3
 220110000    3
 220120000    5
 220130000    4
 220140000    5
 220150000    8
 220160000    3
 220170000    4
 220180000    6
 220190000    6
 220200000    6
 220210000    6
 220220000    3
 220230000    2
 220240000    4
 220250000   11
 220260000   12
 220270000   10
 220280000    8
 220290000    3
 220300000    6
 220310000    3
 220320000    3
 220330000   11
 220340000    3
 220350000    3
 220360000    5
 220370000    5
 220380000    3
 220390000    8
 220400000   11
 220410000   13
 220420000   13
 220430000   11
 220440000   14
 220450000    7
 220460000   10
 220470000   12
 220480000   17
 220490000   16
 220500000   12
 220510000   16
 220520000   15
 220530000   12
 220540000    5
 220550000    9
 220560000   10
 220570000    4
 220580000   10
 220590000    7
 220600000    5
 220610000    5
 220620000    8
 220630000   15
 220640000    4
 220650000    5
 220660000    6
 220670000    8
 220680000    6
 220690000    3
 220700000    4
 220710000    4
 220720000    3
 220730000    4
 220740000    3
 220750000    4
 220760000    4
 220770000    8
 220780000    3
 220790000   12
 220800000    3
 220810000    9
 220820000    5
 220830000    3
 220840000    2
 220850000    3
 220860000    9
 220870000    3
 220880000   13
 220890000   11
 220900000   14
 220910000   14
 220920000    5
 220930000   11
 220940000   18
 220950000    6
 220960000    6
 220970000    5
 220980000    8
 220990000    3
 221000000    3
 221010000    3
 221020000    3
 221030000    3
 221040000    3
 221050000    5
 221060000    5
 221070000    3
 221080000    2
 221090000    3
 221100000    3
 221110000    4
 221120000    2
 221130000    4
 221140000    3
 221150000    3
 221160000    3
 221170000    3
 221180000    3
 221190000    3
 221200000    2
 221210000    3
 221220000    3
 221230000    3
 221240000    2
 221250000    4
 221260000   12
 221270000    6
 221280000   10
 221290000    3
 221300000   12
 221310000   12
 221320000    3
 221330000    3
 221340000    5
 221350000    5
 221360000    3
 221370000    4
 221380000    4
 221390000    6
 221400000    3
 221410000    3
 221420000    3
 221430000    3
 221440000    4
 221450000    4
 221460000    5
 221470000    3
 221480000    3
 221490000    5
 221500000    3
 221510000    4
 221520000    3
 221530000    3
 221540000    3
 221550000    3
 221560000    5
 221570000    4
 221580000    6
 221590000    4
 221600000    3
 221610000    5
 221620000    3
 221630000    4
 221640000    4
 221650000    3
 221660000    3
 221670000    4
 221680000    5
 221690000    4
 221700000    2
 221710000    7
 221720000    5
 221730000    3
 221740000    2
 221750000   11
 221760000    5
 221770000    5
 221780000    3
 221790000    3
 221800000    5
 221810000    4
 221820000    3
 221830000    3
 221840000    4
 221850000    3
 221860000    6
 221870000    4
 221880000    4
 221890000    4
 221900000    4
 221910000    3
 221920000    3
 221930000    3
 221940000    3
 221950000    3
 221960000    3
 221970000    3
 221980000    4
 221990000    5
 222000000   10
 222010000    5
 222020000    2
 222030000    3
 222040000    3
 222050000    4
 222060000    3
 222070000    3
 222080000    4
 222090000    6
 222100000    3
 222110000    8
 222120000    3
 222130000    3
 222140000    9
 222150000    3
 222160000    3
 222170000    4
 222180000    5
 222190000    3
 222200000    3
 222210000    4
 222220000    3
 222230000    3
 222240000    3
 222250000    4
 222260000    5
 222270000    9
 222280000    2
 222290000    3
 222300000    4
 222310000    4
 222320000    3
 222330000    3
 222340000    4
 222350000    4
 222360000    4
 222370000    5
 222380000    3
 222390000    3
 222400000    2
 222410000    5
 222420000    3
 222430000    3
 222440000    2
 222450000    3
 222460000    4
 222470000    4
 222480000    3
 222490000    3
 222500000    3
 222510000    4
 222520000    4
 222530000    3
 222540000    2
 222550000    2
 222560000    3
 222570000    3
 222580000    3
 222590000    3
 222600000    4
 222610000    7
 222620000    3
 222630000    3
 222640000    2
 222650000    4
 222660000    5
 222670000    3
 222680000    3
 222690000    4
 222700000    3
 222710000    4
 222720000    3
 222730000    2
 222740000    3
 222750000    4
 222760000    3
 222770000    3
 222780000    4
 222790000    3
 222800000    4
 222810000    3
 222820000    3
 222830000    4
 222840000    2
 222850000    6
 222860000    3
 222870000    4
 222880000    5
 222890000    3
 222900000    9
 222910000    2
 222920000    4
 222930000    8
 222940000    6
 222950000    2
 222960000    3
 222970000    3
 222980000    5
 222990000    2
 223000000    4
 223010000    2
 223020000    3
 223030000    2
 223040000    3
 223050000    4
 223060000    2
 223070000    2
 223080000    4
 223090000    4
 223100000    3
 223110000    3
 223120000    2
 223130000    3
 223140000    3
 223150000    3
 223160000    4
 223170000    5
 223180000    3
 223190000    6
 223200000    2
 223210000    6
 223220000    3
 223230000    4
 223240000    3
 223250000    3
 223260000    4
 223270000    4
 223280000    3
 223290000    3
 223300000    4
 223310000    3
 223320000    6
 223330000    4
 223340000    4
 223350000    3
 223360000    4
 223370000    2
 223380000    3
 223390000    4
 223400000    3
 223410000    4
 223420000    5
 223430000    4
 223440000    5
 223450000    6
 223460000    3
 223470000    4
 223480000    3
 223490000    5
 223500000    3
 223510000    3
 223520000    3
 223530000    4
 223540000    5
 223550000    3
 223560000    5
 223570000    4
 223580000    4
 223590000    3
 223600000    5
 223610000    3
 223620000    7
 223630000    9
 223640000    3
 223650000    4
 223660000    4
 223670000    4
 223680000    3
 223690000    6
 223700000    4
 223710000    4
 223720000    6
 223730000    3
 223740000    2
 223750000    4
 223760000    4
 223770000    3
 223780000    3
 223790000    2
 223800000    3
 223810000    3
 223820000    3
 223830000    3
 223840000    4
 223850000    2
 223860000    4
 223870000    6
 223880000    5
 223890000    3
 223900000    3
 223910000    3
 223920000    4
 223930000    3
 223940000    6
 223950000    6
 223960000    4
 223970000    5
 223980000    4
 223990000    2
 224000000    3
 224010000    2
 224020000    3
 224030000    4
 224040000    3
 224050000    2
 224060000    8
 224070000    3
 224080000    4
 224090000    2
 224100000    9
 224110000    4
 224120000    3
 224130000    3
 224140000    5
 224150000    6
 224160000    4
 224170000    4
 224180000    3
 224190000    3
 224200000    7
 224210000    4
 224220000    7
 224230000    4
 224240000    5
 224250000    5
 224260000    5
 224270000    5
 224280000    3
 224290000    4
 224300000    3
 224310000    2
 224320000    4
 224330000    3
 224340000    5
 224350000    3
 224360000    8
 224370000    5
 224380000    3
 224390000    6
 224400000    4
 224410000    3
 224420000    3
 224430000    4
 224440000    3
 224450000    3
 224460000    3
 224470000    4
 224480000    3
 224490000    3
 224500000    4
 224510000    3
 224520000    3
 224530000    3
 224540000    5
 224550000    6
 224560000    6
 224570000    3
 224580000    4
 224590000    7
 224600000    3
 224610000    4
 224620000    3
 224630000    5
 224640000    2
 224650000    3
 224660000    3
 224670000    4
 224680000    3
 224690000    3
 224700000    4
 224710000    4
 224720000    3
 224730000    3
 224740000    5
 224750000    2
 224760000    3
 224770000    3
 224780000    2
 224790000    3
 224800000    2
 224810000    4
 224820000    3
 224830000    4
 224840000    3
 224850000    4
 224860000    3
 224870000    3
 224880000    5
 224890000    4
 224900000    3
 224910000    3
 224920000    3
 224930000    4
 224940000    3
 224950000    2
 224960000    7
 224970000    3
 224980000    5
 224990000    3
 225000000    3
 225010000    2
 225020000    3
 225030000    3
 225040000    4
 225050000    2
 225060000    3
 225070000    4
 225080000    5
 225090000    7
 225100000    2
 225110000    4
 225120000    3
 225130000    3
 225140000    3
 225150000    6
 225160000    3
 225170000    4
 225180000    4
 225190000    3
 225200000    4
 225210000    3
 225220000    3
 225230000    3
 225240000    5
 225250000    3
 225260000    3
 225270000    3
 225280000    3
 225290000    2
 225300000    3
 225310000    4
 225320000    3
 225330000    2
 225340000    3
 225350000    4
 225360000    3
 225370000    4
 225380000    6
 225390000    3
 225400000    2
 225410000    4
 225420000    4
 225430000    3
 225440000    3
 225450000    6
 225460000    4
 225470000    3
 225480000    3
 225490000    4
 225500000    6
 225510000    4
 225520000    2
 225530000    3
 225540000    4
 225550000    4
 225560000    2
 225570000    2
 225580000    3
 225590000    5
 225600000    6
 225610000    2
 225620000    4
 225630000    4
 225640000    5
 225650000    3
 225660000    3
 225670000    3
 225680000    4
 225690000    5
 225700000    4
 225710000    3
 225720000    3
 225730000    3
 225740000    3
 225750000    4
 225760000    3
 225770000    2
 225780000    7
 225790000    3
 225800000    3
 225810000    3
 225820000    3
 225830000    4
 225840000    3
 225850000    3
 225860000    5
 225870000    3
 225880000    5
 225890000    3
 225900000    4
 225910000    4
 225920000    5
 225930000    3
 225940000    6
 225950000    4
 225960000    3
 225970000    2
 225980000    3
 225990000    3
 226000000    2
 226010000    2
 226020000    2
 226030000    2
 226040000    3
 226050000    3
 226060000    4
 226070000    3
 226080000    4
 226090000    2
 226100000    3
 226110000    3
 226120000    3
 226130000    4
 226140000    4
 226150000    3
 226160000    3
 226170000    5
 226180000    4
 226190000    4
 226200000    2
 226210000    5
 226220000    4
 226230000    5
 226240000    3
 226250000    6
 226260000    4
 226270000    3
 226280000    4
 226290000    3
 226300000    4
 226310000    3
 226320000    3
 226330000    3
 226340000    3
 226350000    3
 226360000    4
 226370000    3
 226380000    2
 226390000    4
 226400000    4
 226410000    3
 226420000    3
 226430000    3
 226440000    3
 226450000    3
 226460000    7
 226470000    5
 226480000    5
 226490000    4
 226500000    7
 226510000    4
 226520000    2
 226530000    2
 226540000    3
 226550000    3
 226560000    6
 226570000    2
 226580000    3
 226590000    3
 226600000    3
 226610000    3
 226620000    3
 226630000    3
 226640000    4
 226650000    3
 226660000    6
 226670000    6
 226680000    3
 226690000    4
 226700000    3
 226710000    3
 226720000    3
 226730000    3
 226740000    4
 226750000    6
 226760000    3
 226770000    3
 226780000    2
 226790000    3
 226800000    5
 226810000    7
 226820000    2
 226830000    7
 226840000    3
 226850000    3
 226860000    5
 226870000    3
 226880000    2
 226890000    3
 226900000    4
 226910000    3
 226920000    3
 226930000    5
 226940000    2
 226950000    3
 226960000    3
 226970000    2
 226980000    2
 226990000    3
 227000000    5
 227010000    3
 227020000    2
 227030000    4
 227040000    2
 227050000    3
 227060000    3
 227070000    3
 227080000    3
 227090000    3
 227100000    3
 227110000    4
 227120000    3
 227130000    2
 227140000    3
 227150000    3
 227160000    5
 227170000    2
 227180000    3
 227190000    3
 227200000    3
 227210000    3
 227220000    3
 227230000    3
 227240000    2
 227250000    2
 227260000    3
 227270000    3
 227280000    3
 227290000    3
 227300000    4
 227310000    3
 227320000    3
 227330000    3
 227340000    2
 227350000    3
 227360000    3
 227370000    4
 227380000    3
 227390000    3
 227400000    3
 227410000    3
 227420000    3
 227430000    4
 227440000    2
 227450000    4
 227460000    3
 227470000    3
 227480000    3
 227490000    3
 227500000    3
 227510000    3
 227520000    3
 227530000    3
 227540000    3
 227550000    3
 227560000    4
 227570000    4
 227580000    4
 227590000    3
 227600000    4
 227610000    3
 227620000    3
 227630000    6
 227640000    3
 227650000    3
 227660000    4
 227670000    2
 227680000    3
 227690000    4
 227700000    3
 227710000    3
 227720000    3
 227730000    3
 227740000    2
 227750000    3
 227760000    4
 227770000    3
 227780000    2
 227790000    4
 227800000    3
 227810000    3
 227820000    5
 227830000    2
 227840000    3
 227850000    3
 227860000    4
 227870000    3
 227880000    5
 227890000    2
 227900000    4
 227910000    3
 227920000    5
 227930000    8
 227940000    3
 227950000    3
 227960000    3
 227970000    3
 227980000    2
 227990000    3
 228000000    3
 228010000    3
 228020000    4
 228030000    3
 228040000    2
 228050000    3
 228060000    3
 228070000    3
 228080000    3
 228090000    3
 228100000    3
 228110000    3
 228120000    5
 228130000    4
 228140000    3
 228150000    4
 228160000    2
 228170000    4
 228180000    3
 228190000    5
 228200000    3
 228210000    2
 228220000    3
 228230000    4
 228240000    4
 228250000    2
 228260000    4
 228270000    3
 228280000    4
 228290000    3
 228300000    4
 228310000    3
 228320000    6
 228330000    5
 228340000    2
 228350000    3
 228360000    3
 228370000    4
 228380000    3
 228390000    4
 228400000    3
 228410000    2
 228420000    3
 228430000    3
 228440000    3
 228450000    3
 228460000    4
 228470000    3
 228480000    5
 228490000    8
 228500000    3
 228510000    4
 228520000    4
 228530000    4
 228540000    4
 228550000    3
 228560000    3
 228570000    2
 228580000    4
 228590000    2
 228600000    3
 228610000    5
 228620000    4
 228630000    8
 228640000    3
 228650000    4
 228660000    4
 228670000    7
 228680000    4
 228690000    6
 228700000    4
 228710000    3
 228720000    2
 228730000    4
 228740000    2
 228750000    4
 228760000    6
 228770000    5
 228780000   12
 228790000    3
 228800000    6
 228810000    4
 228820000    6
 228830000    3
 228840000    6
 228850000    5
 228860000   12
 228870000    9
 228880000    6
 228890000    3
 228900000    3
 228910000    2
 228920000    3
 228930000    2
 228940000    2
 228950000    4
 228960000    3
 228970000    3
 228980000    3
 228990000    7
 229000000    6
 229010000    3
 229020000    2
 229030000    3
 229040000    2
 229050000    4
 229060000    3
 229070000    2
 229080000    2
 229090000    3
 229100000    2
 229110000    3
 229120000    2
 229130000    3
 229140000    4
 229150000    3
 229160000    3
 229170000    4
 229180000    8
 229190000    3
 229200000    3
 229210000    3
 229220000    3
 229230000    3
 229240000    3
 229250000    3
 229260000    3
 229270000    3
 229280000    3
 229290000    5
 229300000    3
 229310000    5
 229320000    3
 229330000    4
 229340000    4
 229350000    4
 229360000    3
 229370000    3
 229380000    2
 229390000    2
 229400000    3
 229410000    2
 229420000    2
 229430000    6
 229440000    5
 229450000    3
 229460000    3
 229470000    4
 229480000    3
 229490000    5
 229500000    2
 229510000    3
 229520000    3
 229530000    4
 229540000    5
 229550000    3
 229560000    3
 229570000    3
 229580000    6
 229590000    5
 229600000    3
 229610000    5
 229620000    2
 229630000    3
 229640000    5
 229650000    3
 229660000    2
 229670000    3
 229680000    4
 229690000    4
 229700000    5
 229710000    4
 229720000    4
 229730000    6
 229740000    3
 229750000    6
 229760000    3
 229770000    3
 229780000    3
 229790000    3
 229800000    2
 229810000    3
 229820000    2
 229830000    4
 229840000    3
 229850000    4
 229860000    6
 229870000    3
 229880000    3
 229890000    7
 229900000    3
 229910000    7
 229920000    3
 229930000    6
 229940000    2
 229950000    3
 229960000    3
 229970000    3
 229980000    6
 229990000    3
 230000000    4
 230010000    3
 230020000    5
 230030000    3
 230040000    3
 230050000    4
 230060000    4
 230070000    3
 230080000    5
 230090000    3
 230100000    4
 230110000    3
 230120000    4
 230130000    3
 230140000    7
 230150000    3
 230160000    3
 230170000    3
 230180000    2
 230190000    3
 230200000    7
 230210000    4
 230220000    3
 230230000    2
 230240000    3
 230250000    3
 230260000    4
 230270000    4
 230280000    3
 230290000    3
 230300000    4
 230310000    2
 230320000    2
 230330000    3
 230340000    4
 230350000    2
 230360000    4
 230370000    3
 230380000    4
 230390000    7
 230400000    3
 230410000    3
 230420000    3
 230430000    2
 230440000    4
 230450000    4
 230460000    4
 230470000    2
 230480000    3
 230490000    5
 230500000    3
 230510000    2
 230520000    4
 230530000    8
 230540000    3
 230550000    2
 230560000    6
 230570000    2
 230580000    3
 230590000    4
 230600000    2
 230610000    3
 230620000    3
 230630000    3
 230640000    4
 230650000    4
 230660000    3
 230670000    4
 230680000    7
 230690000    3
 230700000    3
 230710000    3
 230720000    4
 230730000    3
 230740000    3
 230750000    6
 230760000    3
 230770000    2
 230780000    4
 230790000    6
 230800000    4
 230810000    4
 230820000    2
 230830000    2
 230840000    4
 230850000    2
 230860000    2
 230870000    3
 230880000    2
 230890000    3
 230900000    3
 230910000    4
 230920000    4
 230930000    2
 230940000    3
 230950000    5
 230960000    5
 230970000    2
 230980000    3
 230990000    3
 231000000    4
 231010000    3
 231020000    3
 231030000    3
 231040000    3
 231050000    3
 231060000    4
 231070000    4
 231080000    2
 231090000    2
 231100000    4
 231110000    3
 231120000    2
 231130000    4
 231140000    2
 231150000    3
 231160000    8
 231170000    2
 231180000    3
 231190000    3
 231200000    5
 231210000    3
 231220000    4
 231230000    3
 231240000    3
 231250000    4
 231260000    4
 231270000    3
 231280000    5
 231290000    3
 231300000    3
 231310000    4
 231320000    4
 231330000    4
 231340000    3
 231350000    3
 231360000    2
 231370000    3
 231380000    3
 231390000    3
 231400000    3
 231410000    2
 231420000    3
 231430000    4
 231440000    2
 231450000    6
 231460000    4
 231470000    4
 231480000    3
 231490000    3
 231500000    4
 231510000    5
 231520000    3
 231530000    3
 231540000    3
 231550000    3
 231560000    3
 231570000    7
 231580000    3
 231590000    4
 231600000    3
 231610000    5
 231620000    3
 231630000    5
 231640000    6
 231650000    4
 231660000    4
 231670000    6
 231680000    4
 231690000    2
 231700000    3
 231710000    4
 231720000    3
 231730000    4
 231740000    3
 231750000    5
 231760000    5
 231770000    3
 231780000    4
 231790000    4
 231800000    3
 231810000    3
 231820000    3
 231830000    3
 231840000    2
 231850000    2
 231860000    4
 231870000    4
 231880000    3
 231890000    3
 231900000    4
 231910000    4
 231920000    3
 231930000   11
 231940000    2
 231950000    2
 231960000    4
 231970000    3
 231980000    3
 231990000    3
 232000000    3
 232010000    6
 232020000    6
 232030000    5
 232040000    6
 232050000    5
 232060000    5
 232070000    4
 232080000    4
 232090000    3
 232100000    6
 232110000    4
 232120000    3
 232130000    3
 232140000    4
 232150000    5
 232160000    7
 232170000    8
 232180000    4
 232190000    4
 232200000    3
 232210000    2
 232220000    5
 232230000    4
 232240000    3
 232250000    6
 232260000    5
 232270000    3
 232280000    3
 232290000    4
 232300000    2
 232310000    4
 232320000    8
 232330000    6
 232340000    7
 232350000    4
 232360000    3
 232370000    3
 232380000    4
 232390000    2
 232400000    4
 232410000    3
 232420000    4
 232430000    4
 232440000    4
 232450000    2
 232460000    3
 232470000    3
 232480000    4
 232490000    4
 232500000    3
 232510000    3
 232520000    3
 232530000    6
 232540000    4
 232550000    4
 232560000    3
 232570000    4
 232580000    5
 232590000    6
 232600000    5
 232610000    4
 232620000    4
 232630000    3
 232640000    5
 232650000    5
 232660000    6
 232670000    3
 232680000    3
 232690000    2
 232700000    3
 232710000    6
 232720000    3
 232730000    3
 232740000    4
 232750000    4
 232760000    3
 232770000    3
 232780000    5
 232790000    3
 232800000    3
 232810000    3
 232820000    2
 232830000    3
 232840000    2
 232850000    3
 232860000    5
 232870000    3
 232880000    2
 232890000    2
 232900000    4
 232910000    3
 232920000    5
 232930000    3
 232940000    2
 232950000    3
 232960000    3
 232970000    3
 232980000    3
 232990000    2
 233000000    6
 233010000    2
 233020000    3
 233030000    3
 233040000    3
 233050000    3
 233060000    2
 233070000    4
 233080000    4
 233090000    3
 233100000    4
 233110000    4
 233120000    3
 233130000    3
 233140000    3
 233150000    3
 233160000    2
 233170000    3
 233180000    5
 233190000    7
 233200000    3
 233210000    3
 233220000    3
 233230000    4
 233240000    2
 233250000    4
 233260000    3
 233270000    3
 233280000    3
 233290000    3
 233300000    2
 233310000    3
 233320000    5
 233330000    2
 233340000    4
 233350000    2
 233360000    4
 233370000    7
 233380000    3
 233390000    8
 233400000    4
 233410000    4
 233420000    5
 233430000    8
 233440000    4
 233450000    5
 233460000    3
 233470000    2
 233480000    2
 233490000    2
 233500000    3
 233510000    5
 233520000    7
 233530000    5
 233540000    5
 233550000    5
 233560000    3
 233570000    4
 233580000    4
 233590000    3
 233600000    5
 233610000    3
 233620000    2
 233630000    4
 233640000    4
 233650000    5
 233660000    2
 233670000    2
 233680000    3
 233690000    3
 233700000    3
 233710000    5
 233720000    2
 233730000    2
 233740000    5
 233750000    6
 233760000    3
 233770000    4
 233780000    3
 233790000    4
 233800000    4
 233810000    3
 233820000    4
 233830000    2
 233840000    3
 233850000    2
 233860000    3
 233870000    4
 233880000    4
 233890000    3
 233900000    3
 233910000    7
 233920000    3
 233930000    4
 233940000    2
 233950000    3
 233960000    3
 233970000    3
 233980000    5
 233990000    4
 234000000    6
 234010000    4
 234020000    3
 234030000    4
 234040000    7
 234050000    2
 234060000    3
 234070000    8
 234080000    3
 234090000    4
 234100000    3
 234110000    3
 234120000    4
 234130000    3
 234140000    3
 234150000    4
 234160000    3
 234170000    4
 234180000    3
 234190000    2
 234200000    3
 234210000    3
 234220000    5
 234230000    4
 234240000    2
 234250000    3
 234260000    2
 234270000    3
 234280000    3
 234290000    6
 234300000    3
 234310000    3
 234320000    3
 234330000    2
 234340000    4
 234350000    3
 234360000    5
 234370000    3
 234380000    3
 234390000    4
 234400000    5
 234410000    4
 234420000    4
 234430000    5
 234440000    5
 234450000   10
 234460000    7
 234470000    4
 234480000    2
 234490000    4
 234500000    2
 234510000    3
 234520000    3
 234530000    3
 234540000    3
 234550000   10
 234560000    2
 234570000    3
 234580000    3
 234590000    3
 234600000    3
 234610000    5
 234620000    7
 234630000    6
 234640000    5
 234650000    3
 234660000    4
 234670000    3
 234680000    2
 234690000    2
 234700000    3
 234710000    3
 234720000    4
 234730000    5
 234740000    4
 234750000    3
 234760000    2
 234770000    3
 234780000    3
 234790000    2
 234800000    3
 234810000    4
 234820000    3
 234830000    3
 234840000    3
 234850000    4
 234860000    8
 234870000    3
 234880000    2
 234890000    3
 234900000    3
 234910000    3
 234920000    8
 234930000    4
 234940000    6
 234950000    2
 234960000    4
 234970000    2
 234980000    3
 234990000    5
 235000000    5
 235010000    4
 235020000    3
 235030000    2
 235040000    4
 235050000    4
 235060000    3
 235070000    3
 235080000    4
 235090000    4
 235100000    3
 235110000    3
 235120000    6
 235130000    3
 235140000    4
 235150000    2
 235160000    3
 235170000    3
 235180000    5
 235190000    3
 235200000    5
 235210000    5
 235220000    3
 235230000    3
 235240000    3
 235250000    5
 235260000    2
 235270000    3
 235280000    3
 235290000    3
 235300000    4
 235310000    3
 235320000    3
 235330000    3
 235340000    5
 235350000    6
 235360000    7
 235370000    3
 235380000    4
 235390000   13
 235400000    5
 235410000    3
 235420000    3
 235430000    4
 235440000    3
 235450000    2
 235460000    4
 235470000    3
 235480000    3
 235490000    3
 235500000    7
 235510000    4
 235520000    3
 235530000    3
 235540000    3
 235550000    3
 235560000    5
 235570000    4
 235580000    3
 235590000    2
 235600000    3
 235610000    2
 235620000    4
 235630000    3
 235640000    4
 235650000    4
 235660000    4
 235670000    3
 235680000    2
 235690000    2
 235700000    5
 235710000    3
 235720000    2
 235730000    3
 235740000    6
 235750000    4
 235760000    4
 235770000    4
 235780000    3
 235790000    3
 235800000    4
 235810000    3
 235820000    6
 235830000    2
 235840000    3
 235850000    4
 235860000    2
 235870000    4
 235880000    3
 235890000    4
 235900000    3
 235910000    4
 235920000    3
 235930000    5
 235940000    2
 235950000    4
 235960000    4
 235970000    3
 235980000    3
 235990000    3
 236000000    3
 236010000    4
 236020000    4
 236030000    3
 236040000    5
 236050000    7
 236060000    3
 236070000    3
 236080000    2
 236090000    3
 236100000    5
 236110000    4
 236120000    3
 236130000    3
 236140000    6
 236150000    3
 236160000    4
 236170000    5
 236180000    3
 236190000    3
 236200000    4
 236210000    3
 236220000    4
 236230000    2
 236240000    5
 236250000    3
 236260000    3
 236270000    3
 236280000    2
 236290000    5
 236300000    4
 236310000    3
 236320000    6
 236330000    9
 236340000    3
 236350000    7
 236360000    6
 236370000    8
 236380000    8
 236390000    3
 236400000    6
 236410000    8
 236420000    3
 236430000    5
 236440000    4
 236450000    3
 236460000    5
 236470000    4
 236480000    3
 236490000    5
 236500000    4
 236510000    2
 236520000    4
 236530000    3
 236540000    3
 236550000    3
 236560000    5
 236570000    4
 236580000    3
 236590000    4
 236600000    4
 236610000    2
 236620000    3
 236630000    4
 236640000   11
 236650000    3
 236660000    5
 236670000    2
 236680000    8
 236690000    5
 236700000    3
 236710000    4
 236720000    6
 236730000    3
 236740000    3
 236750000    3
 236760000    3
 236770000    3
 236780000    2
 236790000    5
 236800000    4
 236810000    5
 236820000    5
 236830000    3
 236840000    3
 236850000    3
 236860000    3
 236870000    4
 236880000    5
 236890000    4
 236900000    4
 236910000    3
 236920000    4
 236930000    4
 236940000    5
 236950000    5
 236960000    5
 236970000    2
 236980000    4
 236990000    3
 237000000    3
 237010000    4
 237020000    3
 237030000    3
 237040000    3
 237050000    3
 237060000    3
 237070000    3
 237080000    3
 237090000    3
 237100000    2
 237110000    3
 237120000    5
 237130000   10
 237140000    3
 237150000    7
 237160000    5
 237170000    4
 237180000    3
 237190000    3
 237200000    4
 237210000    3
 237220000    5
 237230000    4
 237240000    3
 237250000    3
 237260000    3
 237270000    3
 237280000    7
 237290000    3
 237300000    8
 237310000    7
 237320000    3
 237330000    4
 237340000    3
 237350000    3
 237360000    5
 237370000    2
 237380000    3
 237390000    4
 237400000    2
 237410000    2
 237420000    3
 237430000    4
 237440000    3
 237450000    7
 237460000    5
 237470000    5
 237480000    4
 237490000    3
 237500000    3
 237510000    3
 237520000    3
 237530000    3
 237540000    2
 237550000    6
 237560000    3
 237570000    6
 237580000    3
 237590000    3
 237600000    3
 237610000    5
 237620000    3
 237630000    5
 237640000    4
 237650000    3
 237660000    3
 237670000    3
 237680000    4
 237690000    5
 237700000    3
 237710000    3
 237720000    3
 237730000    3
 237740000    3
 237750000    4
 237760000    6
 237770000    5
 237780000    3
 237790000    3
 237800000    6
 237810000    3
 237820000    9
 237830000    7
 237840000    3
 237850000    5
 237860000    5
 237870000    2
 237880000    3
 237890000    3
 237900000    4
 237910000    3
 237920000    8
 237930000    4
 237940000    9
 237950000    4
 237960000    3
 237970000    5
 237980000    6
 237990000    4
 238000000    6
 238010000    5
 238020000    3
 238030000    2
 238040000    4
 238050000    5
 238060000    3
 238070000    5
 238080000    3
 238090000    4
 238100000    4
 238110000    3
 238120000    5
 238130000    5
 238140000    3
 238150000    3
 238160000    5
 238170000    3
 238180000    5
 238190000    4
 238200000    3
 238210000    3
 238220000    4
 238230000    5
 238240000    4
 238250000    3
 238260000    3
 238270000    5
 238280000    3
 238290000    6
 238300000    3
 238310000    3
 238320000    4
 238330000    2
 238340000    3
 238350000    4
 238360000    5
 238370000    5
 238380000    6
 238390000    3
 238400000    3
 238410000    2
 238420000    3
 238430000    3
 238440000    3
 238450000    3
 238460000    4
 238470000    4
 238480000    5
 238490000    3
 238500000    3
 238510000    3
 238520000    3
 238530000    2
 238540000    3
 238550000    2
 238560000    3
 238570000    3
 238580000    3
 238590000    3
 238600000    3
 238610000    2
 238620000    4
 238630000    3
 238640000    3
 238650000    3
 238660000    3
 238670000    4
 238680000    2
 238690000    3
 238700000    5
 238710000    2
 238720000    2
 238730000    4
 238740000    3
 238750000    3
 238760000    4
 238770000    3
 238780000    3
 238790000    3
 238800000    5
 238810000    4
 238820000    4
 238830000    3
 238840000    3
 238850000    2
 238860000    4
 238870000    2
 238880000    3
 238890000    3
 238900000    3
 238910000    3
 238920000    2
 238930000    3
 238940000    4
 238950000    3
 238960000    5
 238970000    3
 238980000    3
 238990000    4
 239000000    3
 239010000    2
 239020000    2
 239030000    2
 239040000    4
 239050000    4
 239060000    3
 239070000    6
 239080000    3
 239090000    6
 239100000    5
 239110000    2
 239120000    3
 239130000    3
 239140000    2
 239150000    3
 239160000    3
 239170000    4
 239180000    2
 239190000    3
 239200000    3
 239210000    2
 239220000    4
 239230000    4
 239240000    5
 239250000    3
 239260000    3
 239270000    4
 239280000    4
 239290000    3
 239300000    4
 239310000    3
 239320000    3
 239330000    6
 239340000    8
 239350000    5
 239360000    3
 239370000    9
 239380000    5
 239390000    3
 239400000    3
 239410000    3
 239420000    2
 239430000    3
 239440000    2
 239450000    3
 239460000    4
 239470000    2
 239480000    3
 239490000    3
 239500000    3
 239510000    4
 239520000    3
 239530000    4
 239540000    3
 239550000    5
 239560000    3
 239570000    3
 239580000    5
 239590000    3
 239600000    6
 239610000    3
 239620000    3
 239630000    2
 239640000    4
 239650000    5
 239660000    6
 239670000    6
 239680000    5
 239690000    6
 239700000    4
 239710000    6
 239720000    5
 239730000    6
 239740000    5
 239750000    4
 239760000    2
 239770000    3
 239780000    4
 239790000    2
 239800000    2
 239810000    2
 239820000    4
 239830000    4
 239840000    3
 239850000    3
 239860000    4
 239870000    6
 239880000    3
 239890000    3
 239900000    6
 239910000    4
 239920000    3
 239930000    4
 239940000    3
 239950000    4
 239960000    3
 239970000    4
 239980000    3
 239990000    2
 240000000    5
 240010000    2
 240020000    3
 240030000    2
 240040000    3
 240050000    3
 240060000    2
 240070000    3
 240080000    3
 240090000    9
 240100000    4
 240110000    8
 240120000    3
 240130000    4
 240140000    4
 240150000    6
 240160000    3
 240170000    3
 240180000    3
 240190000    6
 240200000    3
 240210000    3
 240220000    5
 240230000    3
 240240000    2
 240250000    2
 240260000    4
 240270000    3
 240280000    4
 240290000    3
 240300000    3
 240310000    3
 240320000    3
 240330000    3
 240340000    3
 240350000    9
 240360000    3
 240370000    3
 240380000    4
 240390000    3
 240400000    3
 240410000    2
 240420000    8
 240430000    3
 240440000    4
 240450000    3
 240460000    3
 240470000    3
 240480000    4
 240490000    4
 240500000    4
 240510000    3
 240520000    6
 240530000   10
 240540000    2
 240550000    4
 240560000    2
 240570000    3
 240580000    2
 240590000    4
 240600000    3
 240610000    4
 240620000    4
 240630000    3
 240640000    8
 240650000    3
 240660000    6
 240670000    3
 240680000    9
 240690000    3
 240700000    3
 240710000    5
 240720000    2
 240730000    3
 240740000    4
 240750000    3
 240760000    5
 240770000    6
 240780000    3
 240790000    3
 240800000    3
 240810000    3
 240820000    3
 240830000    3
 240840000    6
 240850000    4
 240860000    3
 240870000    3
 240880000    2
 240890000    4
 240900000    6
 240910000    3
 240920000    2
 240930000    3
 240940000    4
 240950000    4
 240960000    3
 240970000    2
 240980000    3
 240990000    3
 241000000    3
 241010000    3
 241020000    5
 241030000    3
 241040000    3
 241050000    3
 241060000    2
 241070000    2
 241080000    3
 241090000    3
 241100000    3
 241110000    3
 241120000    6
 241130000    2
 241140000    3
 241150000    4
 241160000    3
 241170000    3
 241180000    3
 241190000    5
 241200000    3
 241210000    2
 241220000    3
 241230000    7
 241240000    4
 241250000    3
 241260000    4
 241270000    3
 241280000    4
 241290000    4
 241300000    4
 241310000    3
 241320000    3
 241330000    3
 241340000    3
 241350000    4
 241360000    3
 241370000    3
 241380000    3
 241390000    3
 241400000    3
 241410000    3
 241420000    3
 241430000    4
 241440000    3
 241450000    3
 241460000    4
 241470000    5
 241480000    3
 241490000    3
 241500000    3
 241510000    4
 241520000    4
 241530000    2
 241540000    3
 241550000   10
 241560000    3
 241570000    3
 241580000    3
 241590000    5
 241600000    3
 241610000    2
 241620000    2
 241630000    4
 241640000    4
 241650000    3
 241660000    2
 241670000    4
 241680000    2
 241690000    2
 241700000    4
 241710000    3
 241720000    2
 241730000    4
 241740000    3
 241750000    3
 241760000    3
 241770000    3
 241780000    5
 241790000    4
 241800000    3
 241810000    5
 241820000    2
 241830000    2
 241840000    3
 241850000    3
 241860000    4
 241870000    7
 241880000    2
 241890000    4
 241900000    5
 241910000    4
 241920000    4
 241930000    4
 241940000    3
 241950000    7
 241960000    7
 241970000    8
 241980000    9
 241990000    4
 242000000    4
 242010000    3
 242020000    3
 242030000    2
 242040000    4
 242050000    4
 242060000    3
 242070000    4
 242080000    3
 242090000    2
 242100000    3
 242110000    2
 242120000    3
 242130000    3
 242140000    3
 242150000    5
 242160000    4
 242170000    3
 242180000    3
 242190000    3
 242200000    6
 242210000    4
 242220000    4
 242230000    5
 242240000    3
 242250000    2
 242260000    2
 242270000    8
 242280000    5
 242290000    6
 242300000    4
 242310000    5
 242320000    2
 242330000    5
 242340000    4
 242350000    3
 242360000    5
 242370000    3
 242380000    3
 242390000    3
 242400000    6
 242410000    3
 242420000    3
 242430000    3
 242440000    6
 242450000    8
 242460000    4
 242470000    5
 242480000    6
 242490000    4
 242500000    2
 242510000    3
 242520000    4
 242530000    4
 242540000    6
 242550000    2
 242560000    3
 242570000    5
 242580000    5
 242590000    5
 242600000    5
 242610000    4
 242620000    4
 242630000    3
 242640000    4
 242650000    2
 242660000    3
 242670000    6
 242680000    3
 242690000    5
 242700000    3
 242710000    3
 242720000    4
 242730000    3
 242740000    3
 242750000    4
 242760000    3
 242770000    4
 242780000    3
 242790000    4
 242800000    2
 242810000    3
 242820000    3
 242830000    3
 242840000    4
 242850000    2
 242860000   12
 242870000    2
 242880000    6
 242890000    4
 242900000    6
 242910000    3
 242920000    3
 242930000    3
 242940000    4
 242950000    5
 242960000    3
 242970000    5
 242980000    4
 242990000    3
 243000000    2
 243010000    3
 243020000    3
 243030000    5
 243040000    4
 243050000    3
 243060000    5
 243070000    3
 243080000    3
 243090000    3
 243100000    4
 243110000    3
 243120000    3
 243130000    3
 243140000    2
 243150000    4
 243160000    4
 243170000    2
 243180000    3
 243190000    5
 243200000    3
 243210000    3
 243220000    3
 243230000    3
 243240000    4
 243250000    2
 243260000    3
 243270000    2
 243280000    3
 243290000    3
 243300000    3
 243310000    3
 243320000    4
 243330000    6
 243340000    3
 243350000    5
 243360000    4
 243370000    2
 243380000    3
 243390000    3
 243400000    4
 243410000    3
 243420000    3
 243430000    4
 243440000    3
 243450000    3
 243460000    7
 243470000    2
 243480000    3
 243490000    3
 243500000    4
 243510000    3
 243520000    3
 243530000    3
 243540000    2
 243550000    4
 243560000    3
 243570000    9
 243580000    3
 243590000    4
 243600000    4
 243610000    3
 243620000    3
 243630000    3
 243640000    3
 243650000    3
 243660000    7
 243670000    4
 243680000    7
 243690000    2
 243700000    4
 243710000    4
 243720000    5
 243730000    5
 243740000    6
 243750000   15
 243760000    3
 243770000    4
 243780000    7
 243790000    3
 243800000    5
 243810000    5
 243820000    4
 243830000    4
 243840000    4
 243850000    4
 243860000    3
 243870000    3
 243880000    6
 243890000    5
 243900000    5
 243910000    4
 243920000    3
 243930000    3
 243940000    3
 243950000    3
 243960000    3
 243970000    3
 243980000    4
 243990000    4
 244000000    4
 244010000    9
 244020000    4
 244030000    2
 244040000    5
 244050000    2
 244060000    4
 244070000    4
 244080000    4
 244090000    3
 244100000    5
 244110000    2
 244120000    4
 244130000    7
 244140000    3
 244150000    4
 244160000    7
 244170000    6
 244180000    3
 244190000    3
 244200000    3
 244210000    3
 244220000    5
 244230000    3
 244240000    4
 244250000    5
 244260000    6
 244270000    9
 244280000    4
 244290000    4
 244300000    6
 244310000    8
 244320000    7
 244330000    3
 244340000    3
 244350000    5
 244360000    5
 244370000    3
 244380000    6
 244390000    5
 244400000    6
 244410000    2
 244420000    3
 244430000    5
 244440000    3
 244450000    6
 244460000    7
 244470000    7
 244480000    6
 244490000    8
 244500000   13
 244510000    4
 244520000    2
 244530000    3
 244540000    3
 244550000    5
 244560000    3
 244570000    2
 244580000    3
 244590000    4
 244600000    3
 244610000    3
 244620000    2
 244630000    4
 244640000    3
 244650000    2
 244660000    4
 244670000    3
 244680000    3
 244690000    6
 244700000    4
 244710000    3
 244720000    6
 244730000    3
 244740000    3
 244750000    3
 244760000    3
 244770000    6
 244780000    4
 244790000    4
 244800000    4
 244810000    5
 244820000    4
 244830000    3
 244840000    3
 244850000    3
 244860000    3
 244870000    2
 244880000    5
 244890000    3
 244900000    4
 244910000    3
 244920000    3
 244930000    3
 244940000    4
 244950000    3
 244960000    3
 244970000    2
 244980000    3
 244990000    4
 245000000    3
 245010000    3
 245020000    4
 245030000    4
 245040000    2
 245050000    5
 245060000    3
 245070000    3
 245080000    3
 245090000    3
 245100000    2
 245110000    3
 245120000    3
 245130000    4
 245140000    4
 245150000    4
 245160000    3
 245170000    3
 245180000    5
 245190000    2
 245200000    5
 245210000    6
 245220000    4
 245230000    2
 245240000    4
 245250000    3
 245260000    6
 245270000    4
 245280000    3
 245290000    3
 245300000    3
 245310000    4
 245320000    5
 245330000    3
 245340000    4
 245350000    3
 245360000    3
 245370000    4
 245380000    3
 245390000    3
 245400000    3
 245410000    3
 245420000    3
 245430000    3
 245440000    4
 245450000    4
 245460000    4
 245470000    2
 245480000    4
 245490000    3
 245500000    3
 245510000    2
 245520000    2
 245530000    2
 245540000    3
 245550000    3
 245560000    2
 245570000    2
 245580000    3
 245590000    2
 245600000    4
 245610000    4
 245620000    4
 245630000    3
 245640000    3
 245650000    5
 245660000    9
 245670000    4
 245680000    3
 245690000    4
 245700000    3
 245710000    3
 245720000    2
 245730000    2
 245740000    2
 245750000    3
 245760000    3
 245770000    3
 245780000    3
 245790000    3
 245800000    3
 245810000    2
 245820000    4
 245830000    3
 245840000    3
 245850000    6
 245860000    3
 245870000    3
 245880000    2
 245890000    3
 245900000    3
 245910000    2
 245920000    3
 245930000    3
 245940000    3
 245950000    3
 245960000    4
 245970000    3
 245980000    4
 245990000    4
 246000000    4
 246010000    3
 246020000    3
 246030000    4
 246040000    3
 246050000    2
 246060000    3
 246070000    3
 246080000    2
 246090000    2
 246100000    3
 246110000    4
 246120000    3
 246130000    4
 246140000    8
 246150000    5
 246160000    2
 246170000    4
 246180000    3
 246190000    3
 246200000    4
 246210000    3
 246220000    4
 246230000    3
 246240000    3
 246250000    3
 246260000    5
 246270000    3
 246280000    3
 246290000    3
 246300000    4
 246310000    3
 246320000    3
 246330000    3
 246340000    3
 246350000    5
 246360000    3
 246370000    5
 246380000    3
 246390000    3
 246400000    5
 246410000    3
 246420000    4
 246430000    4
 246440000    8
 246450000    3
 246460000    3
 246470000    3
 246480000    4
 246490000    3
 246500000    3
 246510000    3
 246520000    3
 246530000    6
 246540000    3
 246550000    3
 246560000    3
 246570000    5
 246580000    7
 246590000    3
 246600000    2
 246610000    3
 246620000    6
 246630000    3
 246640000    4
 246650000    3
 246660000    2
 246670000    6
 246680000    4
 246690000    4
 246700000    4
 246710000    3
 246720000    4
 246730000    3
 246740000    3
 246750000    3
 246760000    4
 246770000    4
 246780000    5
 246790000    5
 246800000    4
 246810000    3
 246820000    5
 246830000    5
 246840000    5
 246850000    4
 246860000    3
 246870000    7
 246880000    4
 246890000    3
 246900000    6
 246910000    3
 246920000    3
 246930000    4
 246940000    4
 246950000    2
 246960000    3
 246970000    2
 246980000    5
 246990000    2
 247000000    3
 247010000    3
 247020000    3
 247030000    5
 247040000    2
 247050000    3
 247060000    3
 247070000    3
 247080000    3
 247090000    3
 247100000    2
 247110000    5
 247120000    3
 247130000    4
 247140000    4
 247150000    3
 247160000    4
 247170000    3
 247180000    5
 247190000    5
 247200000    4
 247210000    3
 247220000    3
 247230000    2
 247240000    3
 247250000    3
 247260000    4
 247270000    2
 247280000    5
 247290000    3
 247300000    2
 247310000    4
 247320000    4
 247330000    3
 247340000    3
 247350000    3
 247360000    4
 247370000    4
 247380000    5
 247390000    4
 247400000    3
 247410000    3
 247420000    4
 247430000    4
 247440000    4
 247450000    4
 247460000    3
 247470000    3
 247480000    5
 247490000    6
 247500000    7
 247510000    3
 247520000    3
 247530000    3
 247540000    3
 247550000    2
 247560000    3
 247570000    2
 247580000    3
 247590000    3
 247600000    5
 247610000    5
 247620000    4
 247630000    7
 247640000    3
 247650000    3
 247660000    3
 247670000    2
 247680000    3
 247690000    3
 247700000    3
 247710000    3
 247720000    3
 247730000    2
 247740000    3
 247750000    3
 247760000    3
 247770000    3
 247780000    3
 247790000    3
 247800000    3
 247810000    3
 247820000    2
 247830000    2
 247840000    3
 247850000    3
 247860000    4
 247870000    3
 247880000    3
 247890000    9
 247900000    3
 247910000    6
 247920000    6
 247930000    5
 247940000    8
 247950000    8
 247960000    2
 247970000    3
 247980000    3
 247990000    3
 248000000    3
 248010000    8
 248020000    2
 248030000    4
 248040000    4
 248050000    4
 248060000    2
 248070000    3
 248080000    3
 248090000    3
 248100000    4
 248110000    4
 248120000    3
 248130000    3
 248140000    3
 248150000    4
 248160000    3
 248170000    3
 248180000    4
 248190000    4
 248200000    4
 248210000    3
 248220000    3
 248230000    3
 248240000    3
 248250000    3
 248260000    3
 248270000    4
 248280000    3
 248290000    2
 248300000    4
 248310000    2
 248320000    2
 248330000    3
 248340000    3
 248350000    3
 248360000    2
 248370000    3
 248380000    4
 248390000    4
 248400000    3
 248410000    4
 248420000    3
 248430000    3
 248440000    3
 248450000    4
 248460000    3
 248470000    2
 248480000    3
 248490000    4
 248500000    3
 248510000    6
 248520000    7
 248530000    3
 248540000    3
 248550000    3
 248560000    2
 248570000    2
 248580000    3
 248590000    3
 248600000    3
 248610000    7
 248620000    3
 248630000    3
 248640000    4
 248650000    3
 248660000    3
 248670000    3
 248680000    2
 248690000    4
 248700000    4
 248710000    5
 248720000    3
 248730000    2
 248740000    2
 248750000    3
 248760000    4
 248770000    3
 248780000    5
 248790000    3
 248800000    3
 248810000    3
 248820000    3
 248830000    4
 248840000    2
 248850000    2
 248860000    2
 248870000    2
 248880000    4
 248890000    5
 248900000    3
 248910000    7
 248920000    3
 248930000    3
 248940000    4
 248950000    2
 248960000    2
 248970000    4
 248980000    6
 248990000    7
 249000000    2
 249010000    6
 249020000    6
 249030000    6
 249040000    9
 249050000    8
 249060000    8
 249070000    2
 249080000    2
 249090000    3
 249100000    3
 249110000    4
 249120000    3
 249130000    3
 249140000    3
 249150000    2
 249160000    4
 249170000    4
 249180000    2
 249190000    4
 249200000    8
 249210000    4
 249220000    2
 249230000    5
 249240000    5
 249250000    6
 249260000    4
 249270000    8
 249280000    4
 249290000    6
 249300000    6
 249310000    8
 249320000    4
 249330000    4
 249340000    3
 249350000    2
 249360000    3
 249370000    6
 249380000    4
 249390000    3
 249400000    3
 249410000    2
 249420000    4
 249430000    3
 249440000    4
 249450000    4
 249460000    3
 249470000    4
 249480000    2
 249490000    5
 249500000    3
 249510000    4
 249520000    9
 249530000    4
 249540000    4
 249550000    2
 249560000    4
 249570000    3
 249580000    3
 249590000    3
 249600000    2
 249610000    4
 249620000    2
 249630000    3
 249640000    3
 249650000    3
 249660000    3
 249670000    3
 249680000    4
 249690000    2
 249700000    3
 249710000    3
 249720000    3
 249730000    3
 249740000    3
 249750000    4
 249760000    4
 249770000    5
 249780000    3
 249790000    6
[truncated: 342,017 more chars]
