# Supplementary material for: Directional translocation resistance of Zika xrRNA
Source: Nat Commun. 2020 Jul 27;11:3749. doi: 10.1038/s41467-020-17508-7 (PMC7385498; doi:10.1038/s41467-020-17508-7)
Supplement: Supplementary file 4 — Source Data [file 41467_2020_17508_MOESM4_ESM.zip › Source_Data_Figures/Fig2B/3'translocation-rate_r0-T300K/r_9_translocated_portion.dat]

# Trajectory file ../../zika_rna/03_translocation_by_force_ramping/TP_END2/rate1x/t95/r_9/dump_t95_Rramped.lammpstrj
# time  length_translocated_portion
         0    2
     10000    2
     20000    3
     30000    4
     40000    2
     50000    2
     60000    3
     70000    4
     80000    2
     90000    2
    100000    5
    110000    3
    120000    3
    130000    3
    140000    4
    150000    3
    160000    3
    170000    4
    180000    3
    190000    3
    200000    2
    210000    3
    220000    3
    230000    2
    240000    3
    250000    2
    260000    4
    270000    4
    280000    5
    290000    3
    300000    7
    310000    4
    320000    3
    330000    2
    340000    2
    350000    6
    360000    4
    370000    3
    380000    4
    390000    2
    400000    3
    410000    3
    420000    2
    430000    3
    440000    3
    450000    2
    460000    3
    470000    3
    480000    4
    490000    3
    500000    3
    510000    3
    520000    2
    530000    4
    540000    2
    550000    3
    560000    3
    570000    3
    580000    2
    590000    5
    600000    5
    610000    5
    620000    3
    630000    3
    640000    4
    650000    4
    660000    3
    670000    3
    680000    3
    690000    3
    700000    4
    710000    2
    720000    5
    730000    4
    740000    4
    750000    3
    760000    7
    770000    5
    780000    5
    790000    3
    800000    4
    810000    4
    820000    4
    830000    6
    840000    4
    850000    3
    860000    3
    870000    2
    880000    3
    890000    6
    900000    8
    910000    4
    920000    3
    930000    3
    940000    2
    950000    5
    960000    4
    970000    4
    980000    3
    990000    4
   1000000    3
   1010000    3
   1020000    3
   1030000    3
   1040000    4
   1050000    3
   1060000    3
   1070000    3
   1080000    5
   1090000    2
   1100000    3
   1110000    3
   1120000    3
   1130000    3
   1140000    3
   1150000    3
   1160000    5
   1170000    3
   1180000    3
   1190000    4
   1200000    3
   1210000    3
   1220000    3
   1230000    3
   1240000    2
   1250000    3
   1260000    2
   1270000    4
   1280000    3
   1290000    3
   1300000    4
   1310000    3
   1320000    3
   1330000    3
   1340000    2
   1350000    2
   1360000    3
   1370000    3
   1380000    3
   1390000    3
   1400000    3
   1410000    3
   1420000    4
   1430000    3
   1440000    3
   1450000    4
   1460000    3
   1470000    3
   1480000    3
   1490000    3
   1500000    2
   1510000    3
   1520000    4
   1530000    5
   1540000    2
   1550000    4
   1560000    3
   1570000    2
   1580000    3
   1590000    3
   1600000    3
   1610000    2
   1620000    3
   1630000    4
   1640000    3
   1650000    4
   1660000    4
   1670000    2
   1680000    3
   1690000    4
   1700000    3
   1710000    3
   1720000    3
   1730000    3
   1740000    3
   1750000    3
   1760000    2
   1770000    2
   1780000    3
   1790000    6
   1800000    3
   1810000    3
   1820000    3
   1830000    3
   1840000    3
   1850000    3
   1860000    3
   1870000    4
   1880000    3
   1890000    4
   1900000    3
   1910000    3
   1920000    3
   1930000    3
   1940000    2
   1950000    2
   1960000    3
   1970000    4
   1980000    4
   1990000    3
   2000000    2
   2010000    3
   2020000    5
   2030000    3
   2040000    3
   2050000    3
   2060000    4
   2070000    3
   2080000    4
   2090000    5
   2100000    2
   2110000    3
   2120000    3
   2130000    3
   2140000    4
   2150000    3
   2160000    3
   2170000    2
   2180000    4
   2190000    2
   2200000    2
   2210000    4
   2220000    2
   2230000    3
   2240000    3
   2250000    2
   2260000    3
   2270000    2
   2280000    4
   2290000    3
   2300000    4
   2310000    3
   2320000    3
   2330000    3
   2340000    3
   2350000    3
   2360000    3
   2370000    3
   2380000    3
   2390000    4
   2400000    2
   2410000    2
   2420000    3
   2430000    3
   2440000    3
   2450000    3
   2460000    3
   2470000    3
   2480000    3
   2490000    4
   2500000    3
   2510000    3
   2520000    2
   2530000    3
   2540000    3
   2550000    4
   2560000    4
   2570000    3
   2580000    3
   2590000    3
   2600000    3
   2610000    3
   2620000    3
   2630000    3
   2640000    3
   2650000    4
   2660000    3
   2670000    3
   2680000    3
   2690000    4
   2700000    7
   2710000    3
   2720000    3
   2730000    3
   2740000    3
   2750000    3
   2760000    3
   2770000    4
   2780000    3
   2790000    3
   2800000    4
   2810000    4
   2820000    3
   2830000    3
   2840000    4
   2850000    2
   2860000    3
   2870000    3
   2880000    2
   2890000    4
   2900000    2
   2910000    3
   2920000    2
   2930000    3
   2940000    3
   2950000    3
   2960000    3
   2970000    2
   2980000    3
   2990000    2
   3000000    4
   3010000    2
   3020000    3
   3030000    3
   3040000    2
   3050000    4
   3060000    2
   3070000    3
   3080000    4
   3090000    3
   3100000    8
   3110000    3
   3120000    3
   3130000    3
   3140000    4
   3150000    3
   3160000    2
   3170000    3
   3180000    3
   3190000    3
   3200000    5
   3210000    3
   3220000    3
   3230000    3
   3240000    5
   3250000    3
   3260000    4
   3270000    2
   3280000    3
   3290000    4
   3300000    3
   3310000    4
   3320000    3
   3330000    3
   3340000    3
   3350000    3
   3360000    3
   3370000    4
   3380000    3
   3390000    3
   3400000    2
   3410000    3
   3420000    3
   3430000    3
   3440000    3
   3450000    2
   3460000    3
   3470000    3
   3480000    3
   3490000    4
   3500000    4
   3510000    3
   3520000    2
   3530000    3
   3540000    3
   3550000    3
   3560000    3
   3570000    4
   3580000    3
   3590000    5
   3600000    4
   3610000    3
   3620000    3
   3630000    3
   3640000    3
   3650000    2
   3660000    3
   3670000    2
   3680000    3
   3690000    3
   3700000    3
   3710000    3
   3720000    3
   3730000    6
   3740000    2
   3750000    3
   3760000    3
   3770000    3
   3780000    3
   3790000    2
   3800000    3
   3810000    3
   3820000    3
   3830000    3
   3840000    3
   3850000    2
   3860000    5
   3870000    3
   3880000    3
   3890000    4
   3900000    4
   3910000    4
   3920000    4
   3930000    4
   3940000    3
   3950000    3
   3960000    3
   3970000    3
   3980000    3
   3990000    3
   4000000    3
   4010000    3
   4020000    3
   4030000    2
   4040000    2
   4050000    3
   4060000    3
   4070000    2
   4080000    2
   4090000    3
   4100000    3
   4110000    3
   4120000    3
   4130000    4
   4140000    6
   4150000    4
   4160000    3
   4170000    4
   4180000    4
   4190000    3
   4200000    3
   4210000    3
   4220000    4
   4230000    3
   4240000    3
   4250000    4
   4260000    4
   4270000    2
   4280000    2
   4290000    2
   4300000    3
   4310000    3
   4320000    2
   4330000    2
   4340000    3
   4350000    3
   4360000    4
   4370000    3
   4380000    2
   4390000    3
   4400000    3
   4410000    4
   4420000    3
   4430000    3
   4440000    3
   4450000    3
   4460000    3
   4470000    3
   4480000    3
   4490000    3
   4500000    5
   4510000    4
   4520000    4
   4530000    3
   4540000    4
   4550000    3
   4560000    3
   4570000    3
   4580000    3
   4590000    2
   4600000    3
   4610000    3
   4620000    3
   4630000    3
   4640000    3
   4650000    2
   4660000    4
   4670000    4
   4680000    3
   4690000    3
   4700000    2
   4710000    2
   4720000    3
   4730000    2
   4740000    3
   4750000    2
   4760000    4
   4770000    3
   4780000    3
   4790000    3
   4800000    3
   4810000    4
   4820000    5
   4830000    7
   4840000    5
   4850000    3
   4860000    3
   4870000    3
   4880000    3
   4890000    3
   4900000    2
   4910000    4
   4920000    3
   4930000    2
   4940000    3
   4950000    3
   4960000    3
   4970000    4
   4980000    3
   4990000    3
   5000000    3
   5010000    5
   5020000    3
   5030000    3
   5040000    3
   5050000    4
   5060000    3
   5070000    3
   5080000    3
   5090000    3
   5100000    3
   5110000    3
   5120000    4
   5130000    4
   5140000    5
   5150000    3
   5160000    3
   5170000    7
   5180000    4
   5190000    5
   5200000    2
   5210000    4
   5220000    3
   5230000    3
   5240000    4
   5250000    3
   5260000    5
   5270000    5
   5280000    4
   5290000    3
   5300000    3
   5310000    3
   5320000    4
   5330000    6
   5340000    4
   5350000    4
   5360000    3
   5370000    3
   5380000    3
   5390000    3
   5400000    2
   5410000    2
   5420000    3
   5430000    3
   5440000    3
   5450000    5
   5460000    3
   5470000    4
   5480000    3
   5490000    2
   5500000    2
   5510000    4
   5520000    3
   5530000    3
   5540000    4
   5550000    4
   5560000    3
   5570000    5
   5580000    4
   5590000    3
   5600000    3
   5610000    4
   5620000    2
   5630000    4
   5640000    2
   5650000    2
   5660000    6
   5670000    3
   5680000    3
   5690000    3
   5700000    7
   5710000    3
   5720000    3
   5730000    3
   5740000    3
   5750000    3
   5760000    5
   5770000    2
   5780000    3
   5790000    3
   5800000    2
   5810000    2
   5820000    3
   5830000    3
   5840000    3
   5850000    3
   5860000    3
   5870000    3
   5880000    3
   5890000    3
   5900000    3
   5910000    3
   5920000    3
   5930000    3
   5940000    5
   5950000    3
   5960000    3
   5970000    3
   5980000    5
   5990000    2
   6000000    3
   6010000    4
   6020000    3
   6030000    4
   6040000    4
   6050000    3
   6060000    3
   6070000    4
   6080000    4
   6090000    3
   6100000    3
   6110000    4
   6120000    3
   6130000    4
   6140000    3
   6150000    2
   6160000    5
   6170000    3
   6180000    3
   6190000    4
   6200000    3
   6210000    3
   6220000    3
   6230000    4
   6240000    3
   6250000    3
   6260000    3
   6270000    3
   6280000    2
   6290000    3
   6300000    4
   6310000    3
   6320000    3
   6330000    3
   6340000    2
   6350000    3
   6360000    3
   6370000    3
   6380000    3
   6390000    3
   6400000    3
   6410000    2
   6420000    3
   6430000    3
   6440000    3
   6450000    4
   6460000    4
   6470000    4
   6480000    3
   6490000    3
   6500000    3
   6510000    2
   6520000    3
   6530000    3
   6540000    3
   6550000    4
   6560000    3
   6570000    4
   6580000    2
   6590000    3
   6600000    2
   6610000    6
   6620000    3
   6630000    2
   6640000    4
   6650000    3
   6660000    3
   6670000    4
   6680000    2
   6690000    3
   6700000    3
   6710000    3
   6720000    3
   6730000    4
   6740000    3
   6750000    5
   6760000    4
   6770000    4
   6780000    3
   6790000    4
   6800000    3
   6810000    4
   6820000    2
   6830000    3
   6840000    2
   6850000    2
   6860000    3
   6870000    3
   6880000    3
   6890000    3
   6900000    4
   6910000    3
   6920000    5
   6930000    3
   6940000    3
   6950000    3
   6960000    5
   6970000    4
   6980000    9
   6990000    4
   7000000    3
   7010000    2
   7020000    5
   7030000    2
   7040000    6
   7050000    4
   7060000    3
   7070000    4
   7080000    3
   7090000    4
   7100000    3
   7110000    3
   7120000    2
   7130000    3
   7140000    3
   7150000    3
   7160000    4
   7170000    2
   7180000    3
   7190000    2
   7200000    3
   7210000    4
   7220000    4
   7230000    3
   7240000    3
   7250000    3
   7260000    3
   7270000    4
   7280000    2
   7290000    5
   7300000    3
   7310000    4
   7320000    3
   7330000    2
   7340000    7
   7350000    7
   7360000    3
   7370000    9
   7380000    4
   7390000    3
   7400000    7
   7410000    4
   7420000    5
   7430000    4
   7440000    3
   7450000    2
   7460000    3
   7470000    4
   7480000    3
   7490000    3
   7500000    4
   7510000    4
   7520000    4
   7530000    3
   7540000    4
   7550000    2
   7560000    3
   7570000    4
   7580000    2
   7590000    3
   7600000    4
   7610000    3
   7620000    2
   7630000    4
   7640000    3
   7650000    4
   7660000    3
   7670000    9
   7680000    3
   7690000    3
   7700000    4
   7710000    4
   7720000    4
   7730000    4
   7740000    3
   7750000    3
   7760000    3
   7770000    3
   7780000    3
   7790000    5
   7800000    4
   7810000    3
   7820000    3
   7830000    2
   7840000    3
   7850000    4
   7860000    4
   7870000    3
   7880000    3
   7890000    3
   7900000    5
   7910000    3
   7920000    3
   7930000    2
   7940000    3
   7950000    4
   7960000    4
   7970000    4
   7980000    2
   7990000    5
   8000000    4
   8010000    3
   8020000    4
   8030000    4
   8040000    3
   8050000    2
   8060000    4
   8070000    4
   8080000    4
   8090000    5
   8100000    3
   8110000    3
   8120000    2
   8130000    4
   8140000    4
   8150000    3
   8160000    4
   8170000    3
   8180000    4
   8190000    3
   8200000    4
   8210000    3
   8220000    2
   8230000    3
   8240000    3
   8250000    3
   8260000    4
   8270000    2
   8280000    3
   8290000    4
   8300000    3
   8310000    2
   8320000    4
   8330000    3
   8340000    2
   8350000    5
   8360000    2
   8370000    4
   8380000    6
   8390000    3
   8400000    3
   8410000    3
   8420000    4
   8430000    3
   8440000    4
   8450000    2
   8460000    3
   8470000    3
   8480000    3
   8490000    3
   8500000    5
   8510000    3
   8520000    7
   8530000    3
   8540000    5
   8550000    6
   8560000    5
   8570000    6
   8580000    4
   8590000    5
   8600000    3
   8610000    4
   8620000    4
   8630000    3
   8640000    4
   8650000    5
   8660000    3
   8670000    5
   8680000    3
   8690000    3
   8700000    5
   8710000    3
   8720000    3
   8730000    3
   8740000    3
   8750000    4
   8760000    3
   8770000    3
   8780000    5
   8790000    4
   8800000    3
   8810000    3
   8820000    3
   8830000    4
   8840000    4
   8850000    3
   8860000    3
   8870000    3
   8880000    3
   8890000    2
   8900000    3
   8910000    4
   8920000    4
   8930000    3
   8940000    3
   8950000    3
   8960000    4
   8970000    5
   8980000    3
   8990000    3
   9000000    4
   9010000    3
   9020000    3
   9030000    4
   9040000    2
   9050000    3
   9060000    4
   9070000    2
   9080000    3
   9090000    4
   9100000    3
   9110000    2
   9120000    3
   9130000    2
   9140000    3
   9150000    3
   9160000    5
   9170000    5
   9180000    4
   9190000    4
   9200000    3
   9210000    3
   9220000    3
   9230000    4
   9240000    3
   9250000    4
   9260000    4
   9270000    4
   9280000    3
   9290000    3
   9300000    2
   9310000    4
   9320000    3
   9330000    3
   9340000    3
   9350000    2
   9360000    3
   9370000    3
   9380000    2
   9390000    3
   9400000    3
   9410000    3
   9420000    2
   9430000    3
   9440000    4
   9450000    4
   9460000    3
   9470000    2
   9480000    4
   9490000    3
   9500000    3
   9510000    3
   9520000    3
   9530000    2
   9540000    3
   9550000    3
   9560000    3
   9570000    4
   9580000    3
   9590000    4
   9600000    5
   9610000    2
   9620000    2
   9630000    3
   9640000    3
   9650000    3
   9660000    2
   9670000    2
   9680000    3
   9690000    4
   9700000    3
   9710000    4
   9720000    8
   9730000    5
   9740000    3
   9750000    3
   9760000    4
   9770000    3
   9780000    3
   9790000    3
   9800000    6
   9810000    2
   9820000    3
   9830000    3
   9840000    3
   9850000    2
   9860000    2
   9870000    3
   9880000    2
   9890000    3
   9900000    4
   9910000    4
   9920000    4
   9930000    6
   9940000    2
   9950000    3
   9960000    2
   9970000    3
   9980000    4
   9990000    2
  10000000    2
  10010000    2
  10020000    4
  10030000    3
  10040000    3
  10050000    3
  10060000    2
  10070000    3
  10080000    2
  10090000    3
  10100000    3
  10110000    4
  10120000    3
  10130000    2
  10140000    2
  10150000    2
  10160000    3
  10170000    4
  10180000    4
  10190000    3
  10200000    2
  10210000    3
  10220000    3
  10230000    4
  10240000    5
  10250000    3
  10260000    4
  10270000    3
  10280000    2
  10290000    4
  10300000    3
  10310000    2
  10320000    2
  10330000    4
  10340000    4
  10350000    2
  10360000    4
  10370000    3
  10380000    3
  10390000    3
  10400000    3
  10410000    3
  10420000    3
  10430000    5
  10440000    3
  10450000    4
  10460000    3
  10470000    3
  10480000    3
  10490000    3
  10500000    3
  10510000    4
  10520000    3
  10530000    3
  10540000    4
  10550000    2
  10560000    2
  10570000    3
  10580000    3
  10590000    4
  10600000    5
  10610000    2
  10620000    3
  10630000    2
  10640000    4
  10650000    4
  10660000    4
  10670000    3
  10680000    3
  10690000    3
  10700000    5
  10710000    4
  10720000    6
  10730000    3
  10740000    3
  10750000    2
  10760000    3
  10770000    3
  10780000    3
  10790000    2
  10800000    3
  10810000    3
  10820000    2
  10830000    3
  10840000    3
  10850000    3
  10860000    3
  10870000    3
  10880000    2
  10890000    3
  10900000    3
  10910000    3
  10920000    3
  10930000    2
  10940000    2
  10950000    3
  10960000    2
  10970000    3
  10980000    3
  10990000    3
  11000000    2
  11010000    3
  11020000    2
  11030000    3
  11040000    4
  11050000    2
  11060000    3
  11070000    2
  11080000    2
  11090000    4
  11100000    3
  11110000    4
  11120000    3
  11130000    4
  11140000    4
  11150000    3
  11160000    3
  11170000    4
  11180000    5
  11190000    5
  11200000    3
  11210000    7
  11220000    2
  11230000    2
  11240000    2
  11250000    3
  11260000    2
  11270000    3
  11280000    3
  11290000    4
  11300000    4
  11310000    3
  11320000    3
  11330000    2
  11340000    3
  11350000    3
  11360000    4
  11370000    2
  11380000    6
  11390000    4
  11400000    2
  11410000    3
  11420000    3
  11430000    3
  11440000    3
  11450000    4
  11460000    3
  11470000    4
  11480000    4
  11490000    4
  11500000    3
  11510000    3
  11520000    4
  11530000    4
  11540000    6
  11550000    2
  11560000    3
  11570000    4
  11580000    2
  11590000    3
  11600000    3
  11610000    3
  11620000    3
  11630000    5
  11640000    2
  11650000    4
  11660000    3
  11670000    9
  11680000    6
  11690000    2
  11700000    3
  11710000    3
  11720000    3
  11730000    4
  11740000    3
  11750000    5
  11760000    3
  11770000    4
  11780000    3
  11790000    3
  11800000    3
  11810000    4
  11820000    3
  11830000    3
  11840000    4
  11850000    4
  11860000    3
  11870000    3
  11880000    2
  11890000    2
  11900000    4
  11910000    3
  11920000    3
  11930000    3
  11940000    3
  11950000    3
  11960000    3
  11970000    3
  11980000    3
  11990000    3
  12000000    3
  12010000    5
  12020000    3
  12030000    4
  12040000    3
  12050000    3
  12060000    3
  12070000    2
  12080000    4
  12090000    4
  12100000    5
  12110000    3
  12120000    4
  12130000    2
  12140000    3
  12150000    4
  12160000    4
  12170000    3
  12180000    3
  12190000    3
  12200000    3
  12210000    2
  12220000    4
  12230000    3
  12240000    3
  12250000    3
  12260000    3
  12270000    4
  12280000    4
  12290000    3
  12300000    3
  12310000    3
  12320000    3
  12330000    3
  12340000    3
  12350000    4
  12360000    3
  12370000    4
  12380000    2
  12390000    3
  12400000    2
  12410000    3
  12420000    3
  12430000    3
  12440000    3
  12450000    4
  12460000    2
  12470000    3
  12480000    3
  12490000    3
  12500000    3
  12510000    4
  12520000    4
  12530000    3
  12540000    3
  12550000    3
  12560000    3
  12570000    2
  12580000    2
  12590000    3
  12600000    3
  12610000    3
  12620000    3
  12630000    2
  12640000    3
  12650000    3
  12660000    3
  12670000    2
  12680000    3
  12690000    4
  12700000    3
  12710000    4
  12720000    3
  12730000    4
  12740000    3
  12750000    3
  12760000    2
  12770000    5
  12780000    4
  12790000    3
  12800000    2
  12810000    3
  12820000    3
  12830000    3
  12840000    2
  12850000    8
  12860000    3
  12870000    3
  12880000    2
  12890000    5
  12900000    3
  12910000    4
  12920000    3
  12930000    3
  12940000    3
  12950000    4
  12960000    2
  12970000    3
  12980000    3
  12990000    3
  13000000    2
  13010000    4
  13020000    2
  13030000    4
  13040000    3
  13050000    5
  13060000    5
  13070000    4
  13080000    3
  13090000    2
  13100000    4
  13110000    2
  13120000    3
  13130000    2
  13140000    2
  13150000    3
  13160000    2
  13170000    2
  13180000    5
  13190000    2
  13200000    8
  13210000    2
  13220000    2
  13230000    3
  13240000    3
  13250000    2
  13260000    4
  13270000    5
  13280000    3
  13290000    3
  13300000    4
  13310000    4
  13320000    3
  13330000    3
  13340000    5
  13350000    2
  13360000    3
  13370000    3
  13380000    3
  13390000    3
  13400000    5
  13410000    3
  13420000    4
  13430000    3
  13440000    3
  13450000    4
  13460000    2
  13470000    4
  13480000    3
  13490000    8
  13500000    3
  13510000    3
  13520000    3
  13530000    2
  13540000    3
  13550000    3
  13560000    3
  13570000    3
  13580000    3
  13590000    3
  13600000    2
  13610000    3
  13620000    4
  13630000    3
  13640000    4
  13650000    3
  13660000    3
  13670000    5
  13680000    5
  13690000    5
  13700000    4
  13710000    4
  13720000    3
  13730000    3
  13740000    3
  13750000    2
  13760000    2
  13770000    3
  13780000    3
  13790000    2
  13800000    2
  13810000    3
  13820000    3
  13830000    3
  13840000    3
  13850000    4
  13860000    3
  13870000    2
  13880000    3
  13890000    3
  13900000    3
  13910000    4
  13920000    3
  13930000    4
  13940000    2
  13950000    3
  13960000    3
  13970000    2
  13980000    4
  13990000    3
  14000000    3
  14010000    3
  14020000    3
  14030000    3
  14040000    3
  14050000    8
  14060000    2
  14070000    2
  14080000    7
  14090000    3
  14100000    3
  14110000    2
  14120000    2
  14130000    2
  14140000    3
  14150000    3
  14160000    2
  14170000    2
  14180000    3
  14190000    2
  14200000    3
  14210000    5
  14220000    4
  14230000    5
  14240000    5
  14250000    5
  14260000    9
  14270000    3
  14280000    3
  14290000    3
  14300000    3
  14310000    3
  14320000    3
  14330000    3
  14340000    3
  14350000    2
  14360000    3
  14370000    3
  14380000    3
  14390000    3
  14400000    3
  14410000    2
  14420000    3
  14430000    3
  14440000    3
  14450000    2
  14460000    7
  14470000    3
  14480000    3
  14490000    3
  14500000    3
  14510000    4
  14520000    3
  14530000    2
  14540000    3
  14550000    4
  14560000    3
  14570000    4
  14580000    3
  14590000    4
  14600000    4
  14610000    6
  14620000    3
  14630000    3
  14640000    3
  14650000    3
  14660000    3
  14670000    3
  14680000    3
  14690000    4
  14700000    3
  14710000    5
  14720000    4
  14730000    2
  14740000    7
  14750000    3
  14760000    3
  14770000    4
  14780000    2
  14790000    4
  14800000    3
  14810000    3
  14820000    3
  14830000    3
  14840000    3
  14850000    3
  14860000    4
  14870000    4
  14880000    3
  14890000    3
  14900000    3
  14910000    2
  14920000    3
  14930000    3
  14940000    3
  14950000    3
  14960000    4
  14970000    4
  14980000    3
  14990000    3
  15000000    7
  15010000    4
  15020000    3
  15030000    2
  15040000    3
  15050000    4
  15060000    4
  15070000    2
  15080000    2
  15090000    2
  15100000    3
  15110000    3
  15120000    3
  15130000    3
  15140000    3
  15150000    3
  15160000    5
  15170000    2
  15180000    3
  15190000    3
  15200000    3
  15210000    3
  15220000    2
  15230000    4
  15240000    2
  15250000    3
  15260000    3
  15270000    3
  15280000    3
  15290000    3
  15300000    2
  15310000    2
  15320000    2
  15330000    3
  15340000    4
  15350000    2
  15360000    3
  15370000    3
  15380000    5
  15390000    3
  15400000    3
  15410000    3
  15420000    2
  15430000    5
  15440000    3
  15450000    3
  15460000    3
  15470000    5
  15480000    4
  15490000    5
  15500000    3
  15510000    2
  15520000    3
  15530000    3
  15540000    4
  15550000    4
  15560000    3
  15570000    2
  15580000    3
  15590000    4
  15600000    3
  15610000    4
  15620000    7
  15630000    5
  15640000    5
  15650000    4
  15660000    2
  15670000    3
  15680000    4
  15690000    7
  15700000    3
  15710000    4
  15720000    3
  15730000    5
  15740000    2
  15750000    3
  15760000    3
  15770000    2
  15780000    3
  15790000    3
  15800000    5
  15810000    5
  15820000    3
  15830000    3
  15840000    3
  15850000    3
  15860000    3
  15870000    3
  15880000    3
  15890000    4
  15900000    3
  15910000    3
  15920000    3
  15930000    4
  15940000    4
  15950000    5
  15960000    4
  15970000    4
  15980000    4
  15990000    4
  16000000    3
  16010000    2
  16020000    3
  16030000    2
  16040000    2
  16050000    2
  16060000    3
  16070000    3
  16080000    4
  16090000    3
  16100000    2
  16110000    4
  16120000    3
  16130000    3
  16140000    3
  16150000    3
  16160000    4
  16170000    2
  16180000    4
  16190000    3
  16200000    4
  16210000    6
  16220000    4
  16230000    4
  16240000    4
  16250000    3
  16260000    3
  16270000    3
  16280000    3
  16290000    4
  16300000    3
  16310000    4
  16320000    2
  16330000    5
  16340000    3
  16350000    2
  16360000    3
  16370000    4
  16380000    3
  16390000    4
  16400000    3
  16410000    5
  16420000    3
  16430000    3
  16440000    3
  16450000    5
  16460000    5
  16470000    3
  16480000    5
  16490000    2
  16500000    3
  16510000    3
  16520000    3
  16530000    3
  16540000    2
  16550000    4
  16560000    4
  16570000    4
  16580000    3
  16590000    3
  16600000    3
  16610000    5
  16620000    3
  16630000    9
  16640000    3
  16650000    3
  16660000    3
  16670000    2
  16680000    2
  16690000    3
  16700000    2
  16710000    3
  16720000    3
  16730000    3
  16740000    3
  16750000    3
  16760000    2
  16770000    3
  16780000    7
  16790000    3
  16800000    3
  16810000    2
  16820000    3
  16830000    3
  16840000    3
  16850000    3
  16860000    3
  16870000    4
  16880000    2
  16890000    3
  16900000    3
  16910000    3
  16920000    2
  16930000    3
  16940000    3
  16950000    4
  16960000    4
  16970000    3
  16980000    2
  16990000    3
  17000000    4
  17010000    2
  17020000    2
  17030000    5
  17040000    9
  17050000    4
  17060000    4
  17070000    3
  17080000    2
  17090000    4
  17100000    4
  17110000    7
  17120000    4
  17130000    4
  17140000    3
  17150000    4
  17160000    4
  17170000    2
  17180000    4
  17190000    2
  17200000    2
  17210000    2
  17220000    5
  17230000    3
  17240000    4
  17250000    4
  17260000    2
  17270000    3
  17280000    4
  17290000    3
  17300000    4
  17310000    2
  17320000    3
  17330000    3
  17340000    3
  17350000    3
  17360000    5
  17370000    3
  17380000    3
  17390000    5
  17400000    2
  17410000    3
  17420000    3
  17430000    3
  17440000    4
  17450000    7
  17460000    3
  17470000    4
  17480000    6
  17490000    2
  17500000    5
  17510000    3
  17520000    3
  17530000    2
  17540000    7
  17550000    3
  17560000    2
  17570000    3
  17580000    2
  17590000    3
  17600000    4
  17610000    3
  17620000    3
  17630000    4
  17640000    5
  17650000    4
  17660000    3
  17670000    3
  17680000    3
  17690000    4
  17700000    4
  17710000    3
  17720000    3
  17730000    4
  17740000    3
  17750000    3
  17760000    3
  17770000    3
  17780000    5
  17790000    4
  17800000    7
  17810000    3
  17820000    3
  17830000    5
  17840000    3
  17850000    3
  17860000    3
  17870000    3
  17880000    3
  17890000    3
  17900000    3
  17910000    6
  17920000    7
  17930000    4
  17940000    4
  17950000    3
  17960000    3
  17970000    3
  17980000    3
  17990000    2
  18000000    3
  18010000    4
  18020000    2
  18030000    3
  18040000    3
  18050000    3
  18060000    3
  18070000    3
  18080000    3
  18090000    2
  18100000    3
  18110000    3
  18120000    3
  18130000    3
  18140000    3
  18150000    3
  18160000    3
  18170000    3
  18180000    3
  18190000    5
  18200000    3
  18210000    2
  18220000    3
  18230000    3
  18240000    3
  18250000    3
  18260000    4
  18270000    2
  18280000    4
  18290000   12
  18300000    4
  18310000    3
  18320000    5
  18330000    6
  18340000    3
  18350000    3
  18360000    4
  18370000    3
  18380000    3
  18390000    4
  18400000    3
  18410000    3
  18420000    5
  18430000    5
  18440000    3
  18450000    3
  18460000    4
  18470000    4
  18480000    4
  18490000    5
  18500000    6
  18510000    3
  18520000    3
  18530000    2
  18540000    3
  18550000    3
  18560000    4
  18570000    6
  18580000    3
  18590000    3
  18600000    3
  18610000    3
  18620000    4
  18630000    3
  18640000    3
  18650000    2
  18660000    3
  18670000    3
  18680000    3
  18690000    2
  18700000    2
  18710000    3
  18720000    3
  18730000    4
  18740000    4
  18750000    3
  18760000    4
  18770000    3
  18780000    3
  18790000    6
  18800000    3
  18810000    2
  18820000    3
  18830000    2
  18840000    2
  18850000    2
  18860000    3
  18870000    4
  18880000    3
  18890000    4
  18900000    5
  18910000    4
  18920000    2
  18930000    2
  18940000    4
  18950000    3
  18960000    3
  18970000    3
  18980000    4
  18990000    3
  19000000    3
  19010000    3
  19020000    2
  19030000    5
  19040000    3
  19050000    7
  19060000    3
  19070000    3
  19080000    4
  19090000    3
  19100000    4
  19110000    5
  19120000    5
  19130000    3
  19140000    7
  19150000    5
  19160000    5
  19170000    3
  19180000    3
  19190000    4
  19200000    3
  19210000    3
  19220000    3
  19230000    2
  19240000    3
  19250000    2
  19260000    2
  19270000    3
  19280000    5
  19290000    3
  19300000    3
  19310000    3
  19320000    4
  19330000    2
  19340000    4
  19350000    4
  19360000    4
  19370000    3
  19380000    5
  19390000    4
  19400000    3
  19410000    3
  19420000    3
  19430000    3
  19440000    3
  19450000    2
  19460000    4
  19470000    2
  19480000    5
  19490000    5
  19500000    2
  19510000    2
  19520000    4
  19530000    3
  19540000    3
  19550000    2
  19560000    3
  19570000    3
  19580000    3
  19590000    3
  19600000    3
  19610000    3
  19620000    3
  19630000    3
  19640000    4
  19650000    3
  19660000    5
  19670000    6
  19680000    5
  19690000    3
  19700000    2
  19710000    3
  19720000    3
  19730000    3
  19740000    3
  19750000    3
  19760000    3
  19770000    3
  19780000    3
  19790000    4
  19800000    2
  19810000    2
  19820000    6
  19830000    3
  19840000    8
  19850000    4
  19860000    3
  19870000    3
  19880000    2
  19890000    3
  19900000    3
  19910000    3
  19920000    8
  19930000    8
  19940000    3
  19950000    5
  19960000    3
  19970000    3
  19980000    2
  19990000    2
  20000000    2
  20000000    2
  20010000    4
  20020000    2
  20030000    2
  20040000    3
  20050000    4
  20060000    3
  20070000    3
  20080000    3
  20090000    4
  20100000    6
  20110000    2
  20120000    3
  20130000    4
  20140000    3
  20150000    4
  20160000    3
  20170000    2
  20180000    3
  20190000    3
  20200000    3
  20210000    2
  20220000    2
  20230000    5
  20240000    3
  20250000    3
  20260000    3
  20270000    2
  20280000    3
  20290000    3
  20300000    3
  20310000    4
  20320000    3
  20330000    5
  20340000    3
  20350000    3
  20360000    3
  20370000    2
  20380000    3
  20390000    2
  20400000    6
  20410000    3
  20420000    5
  20430000    5
  20440000    4
  20450000    3
  20460000    3
  20470000    3
  20480000    3
  20490000    3
  20500000    5
  20510000    4
  20520000    4
  20530000    4
  20540000    4
  20550000    4
  20560000    2
  20570000    3
  20580000    3
  20590000    3
  20600000    3
  20610000    3
  20620000    3
  20630000    2
  20640000    3
  20650000    3
  20660000    3
  20670000    4
  20680000    3
  20690000    2
  20700000    3
  20710000    6
  20720000    4
  20730000    4
  20740000    2
  20750000    3
  20760000    2
  20770000    3
  20780000    4
  20790000    2
  20800000    2
  20810000    3
  20820000    2
  20830000    3
  20840000    2
  20850000    2
  20860000    5
  20870000   10
  20880000    3
  20890000    3
  20900000    3
  20910000    3
  20920000    3
  20930000    3
  20940000    3
  20950000    3
  20960000    2
  20970000    2
  20980000    4
  20990000    3
  21000000    3
  21010000    3
  21020000    3
  21030000    3
  21040000    3
  21050000    3
  21060000    3
  21070000    2
  21080000    3
  21090000    3
  21100000    3
  21110000    3
  21120000    4
  21130000    4
  21140000    3
  21150000    3
  21160000    3
  21170000    2
  21180000    3
  21190000    4
  21200000    4
  21210000    3
  21220000    3
  21230000    3
  21240000    3
  21250000    4
  21260000    4
  21270000    3
  21280000    3
  21290000    3
  21300000    3
  21310000    3
  21320000    3
  21330000    2
  21340000    3
  21350000    4
  21360000    3
  21370000    2
  21380000    3
  21390000    3
  21400000    3
  21410000    3
  21420000    3
  21430000    3
  21440000    3
  21450000    3
  21460000    3
  21470000    5
  21480000    2
  21490000    2
  21500000    3
  21510000    3
  21520000    3
  21530000    4
  21540000    2
  21550000    3
  21560000    2
  21570000    4
  21580000    3
  21590000    4
  21600000    3
  21610000    3
  21620000    4
  21630000    3
  21640000    4
  21650000    5
  21660000    3
  21670000    4
  21680000    3
  21690000    3
  21700000    2
  21710000    3
  21720000    4
  21730000    2
  21740000    2
  21750000    3
  21760000    4
  21770000    3
  21780000    3
  21790000    3
  21800000    3
  21810000    2
  21820000    3
  21830000    3
  21840000    4
  21850000    4
  21860000    2
  21870000    3
  21880000    4
  21890000    3
  21900000    4
  21910000    4
  21920000    4
  21930000    3
  21940000    3
  21950000    3
  21960000    2
  21970000    2
  21980000    3
  21990000    3
  22000000    4
  22010000    5
  22020000    3
  22030000    3
  22040000    3
  22050000    3
  22060000    2
  22070000    3
  22080000    3
  22090000    3
  22100000    3
  22110000    4
  22120000    3
  22130000    3
  22140000    3
  22150000    3
  22160000    4
  22170000    3
  22180000    4
  22190000    3
  22200000    3
  22210000    3
  22220000    5
  22230000    2
  22240000    2
  22250000    3
  22260000    3
  22270000    3
  22280000    2
  22290000    2
  22300000    4
  22310000    3
  22320000    4
  22330000    3
  22340000    3
  22350000    3
  22360000    2
  22370000    3
  22380000    4
  22390000    3
  22400000    4
  22410000    4
  22420000    2
  22430000    3
  22440000    4
  22450000    3
  22460000    3
  22470000    4
  22480000    3
  22490000    4
  22500000    3
  22510000    3
  22520000    3
  22530000    3
  22540000    3
  22550000    2
  22560000    3
  22570000    4
  22580000    4
  22590000    3
  22600000    3
  22610000    3
  22620000    3
  22630000    2
  22640000    3
  22650000    3
  22660000    3
  22670000    4
  22680000    4
  22690000    3
  22700000    3
  22710000    4
  22720000    3
  22730000    4
  22740000    3
  22750000    3
  22760000    3
  22770000    4
  22780000    4
  22790000    3
  22800000    3
  22810000    3
  22820000    5
  22830000    3
  22840000    3
  22850000    3
  22860000    3
  22870000    3
  22880000    3
  22890000    2
  22900000    3
  22910000    2
  22920000    2
  22930000    3
  22940000    2
  22950000    3
  22960000    4
  22970000    3
  22980000    3
  22990000    4
  23000000    3
  23010000    3
  23020000    4
  23030000    3
  23040000    3
  23050000    4
  23060000    3
  23070000    3
  23080000    3
  23090000    3
  23100000    4
  23110000    2
  23120000    4
  23130000    4
  23140000    3
  23150000    3
  23160000    3
  23170000    8
  23180000    4
  23190000    3
  23200000    3
  23210000    4
  23220000    4
  23230000    2
  23240000    5
  23250000    3
  23260000    3
  23270000    3
  23280000    3
  23290000    3
  23300000    3
  23310000    2
  23320000    4
  23330000    3
  23340000    3
  23350000    3
  23360000    3
  23370000    3
  23380000    2
  23390000    3
  23400000    2
  23410000    3
  23420000    3
  23430000    2
  23440000    7
  23450000    2
  23460000    5
  23470000    4
  23480000    4
  23490000    5
  23500000    3
  23510000    3
  23520000    3
  23530000    3
  23540000    5
  23550000    5
  23560000    4
  23570000    3
  23580000    6
  23590000   10
  23600000   10
  23610000    4
  23620000    4
  23630000    3
  23640000    5
  23650000    5
  23660000    9
  23670000    9
  23680000    8
  23690000    8
  23700000    8
  23710000    8
  23720000    4
  23730000    2
  23740000    8
  23750000    3
  23760000    4
  23770000    6
  23780000    3
  23790000    3
  23800000    7
  23810000    4
  23820000    3
  23830000    2
  23840000    4
  23850000    4
  23860000    3
  23870000    3
  23880000    3
  23890000    3
  23900000    3
  23910000    3
  23920000    2
  23930000    3
  23940000    3
  23950000    6
  23960000    4
  23970000    3
  23980000    3
  23990000    5
  24000000    5
  24010000    3
  24020000    3
  24030000    5
  24040000    3
  24050000    5
  24060000    3
  24070000    3
  24080000    4
  24090000    3
  24100000    3
  24110000    3
  24120000    2
  24130000    3
  24140000    3
  24150000    3
  24160000    3
  24170000    2
  24180000    4
  24190000    2
  24200000    5
  24210000    4
  24220000    2
  24230000    2
  24240000    5
  24250000    3
  24260000    3
  24270000    4
  24280000    3
  24290000    4
  24300000    2
  24310000    3
  24320000    4
  24330000    3
  24340000    4
  24350000    4
  24360000    7
  24370000    2
  24380000    2
  24390000    3
  24400000    4
  24410000    5
  24420000    8
  24430000    3
  24440000    6
  24450000    5
  24460000    3
  24470000    3
  24480000    5
  24490000    2
  24500000    6
  24510000    3
  24520000    4
  24530000    2
  24540000    3
  24550000    4
  24560000    4
  24570000    2
  24580000    4
  24590000    3
  24600000    3
  24610000    2
  24620000    3
  24630000    2
  24640000    4
  24650000    3
  24660000    3
  24670000    2
  24680000    3
  24690000    2
  24700000    2
  24710000    5
  24720000    6
  24730000    2
  24740000    4
  24750000    5
  24760000    3
  24770000    5
  24780000    4
  24790000    3
  24800000    3
  24810000    8
  24820000    8
  24830000    7
  24840000    2
  24850000    4
  24860000    7
  24870000    2
  24880000    3
  24890000    4
  24900000    3
  24910000    4
  24920000    4
  24930000    4
  24940000    3
  24950000    2
  24960000    2
  24970000    3
  24980000    3
  24990000    3
  25000000    4
  25010000    2
  25020000    3
  25030000    3
  25040000    3
  25050000    2
  25060000    5
  25070000    4
  25080000    4
  25090000    3
  25100000    2
  25110000    4
  25120000    5
  25130000    2
  25140000    4
  25150000    2
  25160000   10
  25170000    7
  25180000    4
  25190000    8
  25200000    9
  25210000    4
  25220000    8
  25230000    3
  25240000    7
  25250000    2
  25260000    3
  25270000    6
  25280000    3
  25290000    3
  25300000    5
  25310000    5
  25320000    3
  25330000    3
  25340000    3
  25350000    2
  25360000    2
  25370000    3
  25380000    3
  25390000    4
  25400000    3
  25410000    3
  25420000    3
  25430000    3
  25440000    5
  25450000    3
  25460000    3
  25470000    2
  25480000    2
  25490000    3
  25500000    5
  25510000    3
  25520000    5
  25530000    3
  25540000    3
  25550000    3
  25560000    4
  25570000    2
  25580000    4
  25590000    4
  25600000    4
  25610000    3
  25620000    3
  25630000    4
  25640000    2
  25650000    9
  25660000    6
  25670000    2
  25680000    4
  25690000    3
  25700000    3
  25710000    6
  25720000    3
  25730000    5
  25740000    3
  25750000    4
  25760000    3
  25770000    5
  25780000    3
  25790000    2
  25800000    3
  25810000    4
  25820000    3
  25830000    3
  25840000    3
  25850000    4
  25860000    3
  25870000    3
  25880000    3
  25890000    4
  25900000    3
  25910000    3
  25920000    3
  25930000    3
  25940000    3
  25950000    3
  25960000    3
  25970000    5
  25980000    4
  25990000    3
  26000000    3
  26010000    2
  26020000    3
  26030000    4
  26040000    3
  26050000    6
  26060000    3
  26070000    3
  26080000    3
  26090000    3
  26100000    2
  26110000    3
  26120000    2
  26130000    3
  26140000    3
  26150000    2
  26160000    3
  26170000    3
  26180000    3
  26190000    3
  26200000    3
  26210000    2
  26220000    2
  26230000    3
  26240000    3
  26250000    3
  26260000    3
  26270000    3
  26280000    3
  26290000    3
  26300000    3
  26310000    3
  26320000    3
  26330000    5
  26340000    4
  26350000    3
  26360000    3
  26370000    3
  26380000    3
  26390000    3
  26400000    3
  26410000    3
  26420000    3
  26430000    3
  26440000    3
  26450000    3
  26460000    2
  26470000    3
  26480000    2
  26490000    4
  26500000    3
  26510000    4
  26520000    2
  26530000    3
  26540000    3
  26550000    3
  26560000    3
  26570000    2
  26580000    4
  26590000    3
  26600000    3
  26610000    4
  26620000    3
  26630000    3
  26640000    3
  26650000    3
  26660000    2
  26670000    4
  26680000    2
  26690000    2
  26700000    3
  26710000    4
  26720000    3
  26730000    4
  26740000    3
  26750000    3
  26760000    3
  26770000    3
  26780000    3
  26790000    4
  26800000    3
  26810000    3
  26820000    3
  26830000    4
  26840000    3
  26850000    4
  26860000    2
  26870000    3
  26880000    2
  26890000    3
  26900000    4
  26910000    3
  26920000    2
  26930000    2
  26940000    2
  26950000    7
  26960000    4
  26970000    3
  26980000    3
  26990000    3
  27000000    4
  27010000    3
  27020000    4
  27030000    3
  27040000    3
  27050000    3
  27060000    3
  27070000    3
  27080000    3
  27090000    3
  27100000    3
  27110000    3
  27120000    3
  27130000    3
  27140000    2
  27150000    3
  27160000    3
  27170000    3
  27180000    3
  27190000    3
  27200000    3
  27210000    2
  27220000    3
  27230000    3
  27240000    2
  27250000    3
  27260000    4
  27270000    3
  27280000    3
  27290000    3
  27300000    3
  27310000    6
  27320000    3
  27330000    2
  27340000    4
  27350000    5
  27360000    2
  27370000    3
  27380000    4
  27390000    2
  27400000    3
  27410000    3
  27420000    3
  27430000    3
  27440000    3
  27450000    3
  27460000    3
  27470000    2
  27480000    3
  27490000    5
  27500000    4
  27510000    4
  27520000    3
  27530000    3
  27540000    4
  27550000    3
  27560000    3
  27570000    3
  27580000    3
  27590000    5
  27600000    5
  27610000    2
  27620000    4
  27630000    4
  27640000    3
  27650000   10
  27660000    4
  27670000    4
  27680000    3
  27690000    4
  27700000    3
  27710000    3
  27720000    4
  27730000    3
  27740000    3
  27750000    3
  27760000    3
  27770000    2
  27780000    4
  27790000    3
  27800000    3
  27810000    3
  27820000    3
  27830000    4
  27840000    4
  27850000    3
  27860000    3
  27870000    3
  27880000    3
  27890000    3
  27900000    3
  27910000    4
  27920000    3
  27930000    2
  27940000    3
  27950000    2
  27960000    3
  27970000    3
  27980000    3
  27990000    3
  28000000    3
  28010000    2
  28020000    4
  28030000    4
  28040000    3
  28050000    3
  28060000    2
  28070000    5
  28080000    5
  28090000    2
  28100000    3
  28110000    3
  28120000    5
  28130000    3
  28140000    3
  28150000    3
  28160000    3
  28170000    4
  28180000    4
  28190000    3
  28200000    3
  28210000    4
  28220000    3
  28230000    4
  28240000    3
  28250000    3
  28260000    3
  28270000    2
  28280000    3
  28290000    3
  28300000    3
  28310000    2
  28320000    3
  28330000    3
  28340000    3
  28350000    2
  28360000    3
  28370000    3
  28380000    3
  28390000    2
  28400000    2
  28410000    3
  28420000    3
  28430000    3
  28440000    4
  28450000    4
  28460000    3
  28470000    3
  28480000    4
  28490000    2
  28500000    2
  28510000    2
  28520000    3
  28530000    5
  28540000    4
  28550000    3
  28560000    2
  28570000    2
  28580000    4
  28590000    3
  28600000    3
  28610000    3
  28620000    2
  28630000    3
  28640000    4
  28650000    9
  28660000    2
  28670000    2
  28680000    6
  28690000    3
  28700000    3
  28710000    3
  28720000    6
  28730000    4
  28740000    4
  28750000    4
  28760000    3
  28770000    3
  28780000    3
  28790000    3
  28800000    2
  28810000    4
  28820000    4
  28830000    4
  28840000    2
  28850000    2
  28860000    3
  28870000    2
  28880000    4
  28890000    4
  28900000    3
  28910000    3
  28920000    5
  28930000    3
  28940000    3
  28950000    3
  28960000    5
  28970000    3
  28980000    6
  28990000    3
  29000000    3
  29010000    3
  29020000    3
  29030000    3
  29040000    2
  29050000    3
  29060000    3
  29070000    5
  29080000    5
  29090000    3
  29100000    3
  29110000    3
  29120000    3
  29130000    3
  29140000    2
  29150000    3
  29160000    4
  29170000    3
  29180000    2
  29190000    3
  29200000    3
  29210000    3
  29220000    3
  29230000    4
  29240000    3
  29250000    4
  29260000    3
  29270000    3
  29280000    5
  29290000    3
  29300000    2
  29310000    3
  29320000    3
  29330000    3
  29340000    2
  29350000    4
  29360000    3
  29370000    3
  29380000    5
  29390000    5
  29400000    3
  29410000    3
  29420000    4
  29430000    3
  29440000    4
  29450000    5
  29460000    3
  29470000    3
  29480000    4
  29490000    5
  29500000    2
  29510000    3
  29520000    4
  29530000    6
  29540000    3
  29550000    3
  29560000    3
  29570000    4
  29580000    4
  29590000    4
  29600000    4
  29610000    3
  29620000    2
  29630000    2
  29640000    3
  29650000    2
  29660000    5
  29670000    3
  29680000    3
  29690000    2
  29700000    3
  29710000    3
  29720000    3
  29730000    3
  29740000    2
  29750000    2
  29760000    3
  29770000    3
  29780000    2
  29790000    4
  29800000    4
  29810000    3
  29820000    3
  29830000    3
  29840000    3
  29850000    6
  29860000    3
  29870000    3
  29880000    4
  29890000    2
  29900000    4
  29910000    3
  29920000    3
  29930000    3
  29940000    4
  29950000    2
  29960000    5
  29970000    3
  29980000    4
  29990000    2
  30000000    3
  30010000    3
  30020000    2
  30030000    4
  30040000    3
  30050000    2
  30060000    3
  30070000    4
  30080000    3
  30090000    2
  30100000    3
  30110000    3
  30120000    2
  30130000    6
  30140000    3
  30150000    2
  30160000    2
  30170000    3
  30180000    2
  30190000    4
  30200000    3
  30210000    3
  30220000    3
  30230000    3
  30240000    3
  30250000    3
  30260000    3
  30270000    4
  30280000    3
  30290000    3
  30300000    3
  30310000    5
  30320000    4
  30330000    3
  30340000    3
  30350000    3
  30360000    3
  30370000    3
  30380000    3
  30390000    3
  30400000    3
  30410000    3
  30420000    2
  30430000    3
  30440000    2
  30450000    4
  30460000    3
  30470000    3
  30480000    5
  30490000    3
  30500000    3
  30510000    2
  30520000    2
  30530000    5
  30540000    2
  30550000    2
  30560000    3
  30570000    3
  30580000    3
  30590000    2
  30600000    3
  30610000    3
  30620000    4
  30630000    3
  30640000    3
  30650000    3
  30660000    2
  30670000    3
  30680000    2
  30690000    5
  30700000    3
  30710000    5
  30720000    5
  30730000    2
  30740000    3
  30750000    4
  30760000    3
  30770000    3
  30780000    3
  30790000    2
  30800000    4
  30810000    3
  30820000    3
  30830000    4
  30840000    3
  30850000    7
  30860000    3
  30870000    3
  30880000    3
  30890000    3
  30900000    2
  30910000    3
  30920000    3
  30930000    2
  30940000    2
  30950000    3
  30960000    3
  30970000    4
  30980000    2
  30990000    3
  31000000    3
  31010000    3
  31020000    4
  31030000    2
  31040000    3
  31050000    3
  31060000    4
  31070000    4
  31080000    3
  31090000    3
  31100000    3
  31110000    3
  31120000    4
  31130000    3
  31140000    2
  31150000    3
  31160000    5
  31170000    3
  31180000    3
  31190000    4
  31200000    3
  31210000    3
  31220000    3
  31230000    4
  31240000    3
  31250000    4
  31260000    4
  31270000    7
  31280000    4
  31290000    3
  31300000    3
  31310000    7
  31320000    9
  31330000    4
  31340000    3
  31350000    3
  31360000    3
  31370000    3
  31380000    3
  31390000    5
  31400000    3
  31410000    3
  31420000    3
  31430000    2
  31440000    3
  31450000    3
  31460000    3
  31470000    3
  31480000    5
  31490000    3
  31500000    3
  31510000    3
  31520000    2
  31530000    2
  31540000    4
  31550000    6
  31560000    2
  31570000    3
  31580000    2
  31590000    2
  31600000    3
  31610000    2
  31620000    5
  31630000    3
  31640000    3
  31650000    3
  31660000    4
  31670000    2
  31680000    3
  31690000    2
  31700000    3
  31710000    4
  31720000    3
  31730000    3
  31740000    3
  31750000    3
  31760000    2
  31770000    3
  31780000    3
  31790000    3
  31800000    2
  31810000    3
  31820000    4
  31830000    3
  31840000    3
  31850000    2
  31860000    4
  31870000    2
  31880000    2
  31890000    2
  31900000    5
  31910000    3
  31920000    3
  31930000    2
  31940000    3
  31950000    4
  31960000    3
  31970000    3
  31980000    4
  31990000    4
  32000000    4
  32010000    5
  32020000    4
  32030000    3
  32040000    3
  32050000    3
  32060000    2
  32070000    4
  32080000    3
  32090000    3
  32100000    3
  32110000    2
  32120000    3
  32130000    3
  32140000    3
  32150000    4
  32160000    6
  32170000    4
  32180000    3
  32190000    3
  32200000    2
  32210000    2
  32220000    3
  32230000    4
  32240000    5
  32250000    3
  32260000    3
  32270000    3
  32280000    3
  32290000    3
  32300000    4
  32310000    4
  32320000    3
  32330000    3
  32340000    3
  32350000    5
  32360000    3
  32370000    4
  32380000    3
  32390000    3
  32400000    4
  32410000    4
  32420000    3
  32430000    4
  32440000    3
  32450000    3
  32460000    3
  32470000    4
  32480000    2
  32490000    3
  32500000    3
  32510000    3
  32520000    3
  32530000    3
  32540000    3
  32550000    3
  32560000    2
  32570000    3
  32580000    2
  32590000    3
  32600000    3
  32610000    3
  32620000    3
  32630000    3
  32640000    3
  32650000    4
  32660000    3
  32670000    3
  32680000    4
  32690000    3
  32700000    3
  32710000    3
  32720000    3
  32730000    3
  32740000    4
  32750000    3
  32760000    3
  32770000    3
  32780000    3
  32790000    4
  32800000    3
  32810000    4
  32820000    3
  32830000    2
  32840000    4
  32850000    4
  32860000    4
  32870000    3
  32880000    2
  32890000    3
  32900000    2
  32910000    3
  32920000    2
  32930000    3
  32940000    3
  32950000    2
  32960000    4
  32970000    2
  32980000    3
  32990000    2
  33000000    3
  33010000    6
  33020000    3
  33030000    3
  33040000    3
  33050000    2
  33060000    2
  33070000    3
  33080000    3
  33090000    4
  33100000    3
  33110000    4
  33120000    4
  33130000    4
  33140000    3
  33150000    3
  33160000    3
  33170000    3
  33180000    2
  33190000    4
  33200000    2
  33210000    3
  33220000    3
  33230000    2
  33240000    3
  33250000    3
  33260000    3
  33270000    3
  33280000    3
  33290000    2
  33300000    3
  33310000    4
  33320000    4
  33330000    3
  33340000    3
  33350000    3
  33360000    7
  33370000    4
  33380000    5
  33390000    5
  33400000    2
  33410000    3
  33420000    3
  33430000    2
  33440000    6
  33450000    2
  33460000    3
  33470000    3
  33480000    3
  33490000    3
  33500000    2
  33510000    5
  33520000    4
  33530000    4
  33540000    4
  33550000    3
  33560000    3
  33570000    5
  33580000    4
  33590000    3
  33600000    3
  33610000    3
  33620000    3
  33630000    3
  33640000    3
  33650000    4
  33660000    7
  33670000    3
  33680000    3
  33690000    5
  33700000    3
  33710000    3
  33720000    3
  33730000    5
  33740000    4
  33750000    3
  33760000    3
  33770000    3
  33780000    4
  33790000    4
  33800000    3
  33810000    3
  33820000    2
  33830000    4
  33840000    3
  33850000    3
  33860000    2
  33870000    5
  33880000    4
  33890000    6
  33900000    3
  33910000    3
  33920000    2
  33930000    5
  33940000    4
  33950000    3
  33960000    3
  33970000    4
  33980000    3
  33990000    3
  34000000    3
  34010000    3
  34020000    5
  34030000    4
  34040000    3
  34050000    2
  34060000    3
  34070000    2
  34080000    2
  34090000    4
  34100000    3
  34110000    4
  34120000    3
  34130000    3
  34140000    3
  34150000    2
  34160000    5
  34170000    4
  34180000    3
  34190000    3
  34200000    2
  34210000    5
  34220000    3
  34230000    4
  34240000    2
  34250000    6
  34260000    3
  34270000    4
  34280000    3
  34290000    3
  34300000    3
  34310000    2
  34320000    3
  34330000    2
  34340000    3
  34350000    3
  34360000    2
  34370000    4
  34380000    3
  34390000    3
  34400000    3
  34410000    3
  34420000    4
  34430000    7
  34440000    3
  34450000    3
  34460000    3
  34470000    2
  34480000    4
  34490000    2
  34500000    5
  34510000    4
  34520000    6
  34530000    3
  34540000    3
  34550000    5
  34560000    3
  34570000    3
  34580000    3
  34590000    3
  34600000    5
  34610000    6
  34620000    3
  34630000    4
  34640000    3
  34650000    3
  34660000    4
  34670000    3
  34680000    4
  34690000    3
  34700000    3
  34710000    3
  34720000    2
  34730000    2
  34740000    2
  34750000    5
  34760000    3
  34770000    4
  34780000    5
  34790000    2
  34800000    4
  34810000    3
  34820000    3
  34830000    3
  34840000    3
  34850000    5
  34860000    3
  34870000    3
  34880000    4
  34890000    3
  34900000    2
  34910000    3
  34920000    3
  34930000    5
  34940000    2
  34950000    3
  34960000    3
  34970000    2
  34980000    2
  34990000    3
  35000000    5
  35010000    3
  35020000    3
  35030000    4
  35040000    2
  35050000    4
  35060000    3
  35070000    4
  35080000    3
  35090000    3
  35100000    4
  35110000    3
  35120000    3
  35130000    8
  35140000    2
  35150000    7
  35160000    3
  35170000    4
  35180000    4
  35190000    4
  35200000    3
  35210000    3
  35220000    3
  35230000    4
  35240000    4
  35250000    3
  35260000    4
  35270000    2
  35280000    4
  35290000    2
  35300000    2
  35310000    2
  35320000    3
  35330000    4
  35340000    3
  35350000    4
  35360000    7
  35370000    2
  35380000    4
  35390000    3
  35400000    2
  35410000    3
  35420000    2
  35430000    4
  35440000    3
  35450000    3
  35460000    3
  35470000    3
  35480000    3
  35490000    4
  35500000    3
  35510000    2
  35520000    3
  35530000    6
  35540000    3
  35550000    5
  35560000    3
  35570000    4
  35580000    3
  35590000    2
  35600000    2
  35610000    4
  35620000    3
  35630000    2
  35640000    3
  35650000    3
  35660000    3
  35670000    2
  35680000    3
  35690000    2
  35700000    2
  35710000    5
  35720000    5
  35730000    3
  35740000    3
  35750000    3
  35760000    3
  35770000    5
  35780000    2
  35790000    3
  35800000    3
  35810000    4
  35820000    2
  35830000    3
  35840000    2
  35850000    3
  35860000    3
  35870000    3
  35880000    2
  35890000    5
  35900000    2
  35910000    5
  35920000    3
  35930000    3
  35940000    5
  35950000    4
  35960000    3
  35970000    3
  35980000    3
  35990000    2
  36000000    2
  36010000    2
  36020000    3
  36030000    3
  36040000    3
  36050000    4
  36060000    3
  36070000    3
  36080000    3
  36090000    3
  36100000    3
  36110000    3
  36120000    2
  36130000    3
  36140000    3
  36150000    5
  36160000    5
  36170000    3
  36180000    3
  36190000    4
  36200000    3
  36210000    9
  36220000    3
  36230000    4
  36240000    3
  36250000    3
  36260000    3
  36270000    3
  36280000    5
  36290000    3
  36300000    2
  36310000    3
  36320000    3
  36330000    2
  36340000    2
  36350000    2
  36360000    3
  36370000    4
  36380000    5
  36390000    2
  36400000    2
  36410000    2
  36420000    3
  36430000    4
  36440000    5
  36450000    3
  36460000    5
  36470000    4
  36480000    3
  36490000    2
  36500000    2
  36510000    3
  36520000    3
  36530000    4
  36540000    3
  36550000    2
  36560000    3
  36570000    4
  36580000    3
  36590000    2
  36600000    3
  36610000    4
  36620000    5
  36630000    8
  36640000    2
  36650000    3
  36660000    3
  36670000    3
  36680000    3
  36690000    3
  36700000    3
  36710000    4
  36720000    2
  36730000    3
  36740000    5
  36750000    3
  36760000    3
  36770000    4
  36780000    4
  36790000    3
  36800000    3
  36810000    3
  36820000    2
  36830000    4
  36840000    3
  36850000    3
  36860000    4
  36870000    5
  36880000    4
  36890000    4
  36900000    5
  36910000    3
  36920000    3
  36930000    3
  36940000    3
  36950000    3
  36960000    3
  36970000    4
  36980000    4
  36990000    2
  37000000    5
  37010000    3
  37020000    3
  37030000    5
  37040000    5
  37050000    3
  37060000    2
  37070000    5
  37080000    4
  37090000    3
  37100000    2
  37110000    2
  37120000    5
  37130000    3
  37140000    4
  37150000    3
  37160000    3
  37170000    3
  37180000    3
  37190000    3
  37200000    2
  37210000    3
  37220000    2
  37230000    3
  37240000    3
  37250000    4
  37260000    3
  37270000    3
  37280000    3
  37290000    2
  37300000    4
  37310000    3
  37320000    3
  37330000    3
  37340000    3
  37350000    3
  37360000    3
  37370000    3
  37380000    3
  37390000    4
  37400000    5
  37410000    5
  37420000    8
  37430000    5
  37440000    4
  37450000    4
  37460000    3
  37470000    3
  37480000    4
  37490000    6
  37500000    5
  37510000    4
  37520000    4
  37530000    7
  37540000    6
  37550000    4
  37560000    3
  37570000    3
  37580000    4
  37590000    5
  37600000    3
  37610000    4
  37620000    4
  37630000    4
  37640000    4
  37650000    4
  37660000    4
  37670000    3
  37680000    4
  37690000    2
  37700000    3
  37710000    3
  37720000    3
  37730000    2
  37740000    2
  37750000    2
  37760000    2
  37770000    3
  37780000    2
  37790000    3
  37800000    2
  37810000    3
  37820000    2
  37830000    3
  37840000    3
  37850000    4
  37860000    2
  37870000    3
  37880000    3
  37890000    4
  37900000    7
  37910000    3
  37920000    3
  37930000    5
  37940000    4
  37950000    3
  37960000    3
  37970000    4
  37980000    4
  37990000    3
  38000000    2
  38010000    2
  38020000    2
  38030000    3
  38040000    3
  38050000    3
  38060000    3
  38070000    3
  38080000    3
  38090000    4
  38100000    3
  38110000    3
  38120000    3
  38130000    3
  38140000    4
  38150000    3
  38160000    4
  38170000    2
  38180000    3
  38190000    3
  38200000    3
  38210000    3
  38220000    3
  38230000    3
  38240000    3
  38250000    4
  38260000    3
  38270000    3
  38280000    4
  38290000    3
  38300000    3
  38310000    3
  38320000    4
  38330000    3
  38340000    2
  38350000    3
  38360000    2
  38370000    3
  38380000    2
  38390000    4
  38400000    4
  38410000    2
  38420000    3
  38430000    3
  38440000    5
  38450000    3
  38460000    3
  38470000    3
  38480000    3
  38490000    3
  38500000    3
  38510000    3
  38520000    3
  38530000    3
  38540000    2
  38550000    3
  38560000    3
  38570000    2
  38580000    4
  38590000    3
  38600000    3
  38610000    3
  38620000    3
  38630000    3
  38640000    3
  38650000    3
  38660000    4
  38670000    3
  38680000    3
  38690000    3
  38700000    3
  38710000    3
  38720000    2
  38730000    3
  38740000    3
  38750000    3
  38760000    3
  38770000    2
  38780000    3
  38790000    4
  38800000    2
  38810000    5
  38820000    2
  38830000    3
  38840000    2
  38850000    3
  38860000    3
  38870000    3
  38880000    5
  38890000    3
  38900000    3
  38910000    3
  38920000    2
  38930000    2
  38940000    2
  38950000    8
  38960000   10
  38970000    6
  38980000    6
  38990000    2
  39000000    2
  39010000    3
  39020000    4
  39030000    3
  39040000    8
  39050000    5
  39060000    3
  39070000    3
  39080000    4
  39090000    3
  39100000    3
  39110000    2
  39120000    3
  39130000    4
  39140000    4
  39150000    3
  39160000    5
  39170000    3
  39180000    3
  39190000    3
  39200000    3
  39210000    3
  39220000    6
  39230000    4
  39240000    4
  39250000    3
  39260000    3
  39270000    3
  39280000    5
  39290000    3
  39300000    4
  39310000    3
  39320000    3
  39330000    3
  39340000    2
  39350000    4
  39360000    3
  39370000    4
  39380000    3
  39390000    2
  39400000    3
  39410000    3
  39420000    3
  39430000    3
  39440000    3
  39450000    3
  39460000    3
  39470000    3
  39480000    3
  39490000    4
  39500000    5
  39510000    3
  39520000    9
  39530000    5
  39540000    5
  39550000    5
  39560000    3
  39570000    2
  39580000    3
  39590000    2
  39600000    4
  39610000    3
  39620000    3
  39630000    3
  39640000    3
  39650000    3
  39660000    3
  39670000    4
  39680000    4
  39690000    4
  39700000    5
  39710000    5
  39720000    4
  39730000   10
  39740000    3
  39750000    3
  39760000    3
  39770000    3
  39780000    3
  39790000    3
  39800000    3
  39810000    3
  39820000    4
  39830000    3
  39840000    2
  39850000    2
  39860000    3
  39870000    2
  39880000    2
  39890000    4
  39900000    3
  39910000    3
  39920000    4
  39930000    3
  39940000    3
  39950000    4
  39960000    3
  39970000    3
  39980000    4
  39990000    4
  40000000    5
  40000000    5
  40010000    4
  40020000    3
  40030000    3
  40040000    3
  40050000    3
  40060000    4
  40070000    3
  40080000    2
  40090000    3
  40100000    3
  40110000    2
  40120000    4
  40130000    3
  40140000    3
  40150000    4
  40160000    2
  40170000    2
  40180000    7
  40190000    3
  40200000    5
  40210000    4
  40220000    2
  40230000    4
  40240000    3
  40250000    3
  40260000    6
  40270000    3
  40280000    3
  40290000    2
  40300000    3
  40310000    4
  40320000    3
  40330000    4
  40340000    4
  40350000    2
  40360000    4
  40370000    3
  40380000    3
  40390000    3
  40400000    3
  40410000    2
  40420000    3
  40430000    3
  40440000    3
  40450000    2
  40460000    3
  40470000    2
  40480000    3
  40490000    3
  40500000    3
  40510000    3
  40520000    3
  40530000    3
  40540000    2
  40550000    4
  40560000    3
  40570000    4
  40580000    3
  40590000    4
  40600000    4
  40610000    3
  40620000    3
  40630000    4
  40640000    2
  40650000    3
  40660000    3
  40670000    3
  40680000    3
  40690000    3
  40700000    3
  40710000    3
  40720000    3
  40730000    4
  40740000    4
  40750000    4
  40760000    3
  40770000    3
  40780000    2
  40790000    3
  40800000    3
  40810000    5
  40820000    3
  40830000    5
  40840000    3
  40850000    3
  40860000    3
  40870000    4
  40880000    3
  40890000    3
  40900000    4
  40910000    2
  40920000    4
  40930000    2
  40940000    3
  40950000    3
  40960000    4
  40970000    7
  40980000    2
  40990000    4
  41000000    3
  41010000    5
  41020000    3
  41030000    3
  41040000    3
  41050000    3
  41060000    3
  41070000    3
  41080000    4
  41090000    3
  41100000    3
  41110000    3
  41120000    6
  41130000    3
  41140000    4
  41150000    3
  41160000    3
  41170000    3
  41180000    3
  41190000    3
  41200000    2
  41210000    3
  41220000    3
  41230000    3
  41240000    3
  41250000    3
  41260000    2
  41270000    4
  41280000    2
  41290000    4
  41300000    4
  41310000    3
  41320000    2
  41330000    2
  41340000    3
  41350000    3
  41360000    5
  41370000    5
  41380000    3
  41390000    2
  41400000    3
  41410000    3
  41420000    3
  41430000    4
  41440000    3
  41450000    3
  41460000    2
  41470000    4
  41480000    4
  41490000    3
  41500000    3
  41510000    5
  41520000    3
  41530000    3
  41540000    5
  41550000    3
  41560000    9
  41570000    4
  41580000    3
  41590000    3
  41600000    4
  41610000    4
  41620000    3
  41630000    3
  41640000    4
  41650000    3
  41660000    3
  41670000    3
  41680000    4
  41690000    3
  41700000    3
  41710000    3
  41720000    3
  41730000    2
  41740000    3
  41750000    3
  41760000    3
  41770000    3
  41780000    3
  41790000    4
  41800000    2
  41810000    2
  41820000    4
  41830000    6
  41840000    5
  41850000    7
  41860000    5
  41870000    3
  41880000    2
  41890000    2
  41900000    4
  41910000    3
  41920000    3
  41930000    3
  41940000    2
  41950000    3
  41960000    3
  41970000    7
  41980000    3
  41990000    4
  42000000    6
  42010000    3
  42020000    2
  42030000    3
  42040000    3
  42050000    8
  42060000    4
  42070000    3
  42080000    4
  42090000    4
  42100000    5
  42110000    4
  42120000    2
  42130000    3
  42140000    4
  42150000    2
  42160000    4
  42170000    3
  42180000    4
  42190000    2
  42200000    3
  42210000    4
  42220000    3
  42230000    3
  42240000    3
  42250000    3
  42260000    3
  42270000    3
  42280000    3
  42290000    4
  42300000    4
  42310000    3
  42320000    3
  42330000    3
  42340000    2
  42350000    3
  42360000    3
  42370000    4
  42380000    3
  42390000    3
  42400000    3
  42410000    2
  42420000    3
  42430000    8
  42440000    3
  42450000    3
  42460000    2
  42470000    3
  42480000    3
  42490000    3
  42500000    3
  42510000    6
  42520000    3
  42530000    6
  42540000    4
  42550000    3
  42560000    3
  42570000    4
  42580000    4
  42590000    3
  42600000    4
  42610000    3
  42620000    3
  42630000    3
  42640000    3
  42650000    5
  42660000    3
  42670000    6
  42680000    4
  42690000    3
  42700000    3
  42710000    3
  42720000    4
  42730000    3
  42740000    6
  42750000    4
  42760000    2
  42770000    3
  42780000    3
  42790000    4
  42800000    3
  42810000    4
  42820000    4
  42830000    6
  42840000    3
  42850000    3
  42860000    3
  42870000    3
  42880000    3
  42890000    3
  42900000    3
  42910000    3
  42920000    2
  42930000    3
  42940000    2
  42950000    3
  42960000    5
  42970000    3
  42980000    3
  42990000    4
  43000000    2
  43010000    3
  43020000    3
  43030000    3
  43040000    3
  43050000    7
  43060000    2
  43070000    4
  43080000    2
  43090000    3
  43100000    4
  43110000    3
  43120000    6
  43130000    3
  43140000    5
  43150000    4
  43160000    2
  43170000    4
  43180000    3
  43190000    3
  43200000    3
  43210000    3
  43220000    4
  43230000    3
  43240000    4
  43250000    3
  43260000    2
  43270000    4
  43280000    4
  43290000    2
  43300000    4
  43310000    3
  43320000    3
  43330000    3
  43340000    4
  43350000    2
  43360000    3
  43370000    3
  43380000    3
  43390000    4
  43400000    3
  43410000    4
  43420000    2
  43430000    3
  43440000    3
  43450000    3
  43460000    3
  43470000    4
  43480000    2
  43490000    3
  43500000    3
  43510000    2
  43520000    4
  43530000    3
  43540000    4
  43550000    3
  43560000    3
  43570000    3
  43580000    4
  43590000    3
  43600000    4
  43610000    2
  43620000    6
  43630000    5
  43640000    5
  43650000    4
  43660000    4
  43670000    4
  43680000    3
  43690000    4
  43700000    5
  43710000    7
  43720000    3
  43730000    4
  43740000    2
  43750000    3
  43760000    3
  43770000    2
  43780000    4
  43790000    2
  43800000    8
  43810000    3
  43820000    3
  43830000    3
  43840000    5
  43850000    3
  43860000    4
  43870000    2
  43880000    5
  43890000    5
  43900000    3
  43910000    2
  43920000    6
  43930000    3
  43940000    3
  43950000    4
  43960000    2
  43970000    2
  43980000    3
  43990000    6
  44000000    3
  44010000    2
  44020000    3
  44030000    3
  44040000    4
  44050000    4
  44060000    3
  44070000    2
  44080000    3
  44090000    3
  44100000    3
  44110000    3
  44120000    4
  44130000    2
  44140000    3
  44150000    3
  44160000    3
  44170000    3
  44180000    3
  44190000    4
  44200000    3
  44210000    3
  44220000    3
  44230000    3
  44240000    3
  44250000    3
  44260000    3
  44270000    3
  44280000    3
  44290000    4
  44300000    4
  44310000    2
  44320000    5
  44330000    3
  44340000    3
  44350000    2
  44360000    3
  44370000    3
  44380000    3
  44390000    3
  44400000    3
  44410000    4
  44420000    3
  44430000    3
  44440000    3
  44450000    4
  44460000    4
  44470000    4
  44480000    3
  44490000    3
  44500000    7
  44510000    4
  44520000    3
  44530000    6
  44540000    4
  44550000    2
  44560000    3
  44570000    3
  44580000    3
  44590000    2
  44600000    6
  44610000    9
  44620000    2
  44630000    3
  44640000    2
  44650000    3
  44660000    3
  44670000    3
  44680000    3
  44690000    2
  44700000    3
  44710000    3
  44720000    3
  44730000    5
  44740000    2
  44750000    4
  44760000    5
  44770000    3
  44780000    2
  44790000    4
  44800000    3
  44810000    3
  44820000    4
  44830000    2
  44840000    4
  44850000    3
  44860000    4
  44870000    2
  44880000    3
  44890000    3
  44900000    4
  44910000    3
  44920000    3
  44930000    3
  44940000    3
  44950000    4
  44960000    7
  44970000    3
  44980000    7
  44990000    4
  45000000    9
  45010000    3
  45020000    5
  45030000    6
  45040000    8
  45050000    6
  45060000    3
  45070000    9
  45080000    3
  45090000    3
  45100000    3
  45110000    4
  45120000    4
  45130000    3
  45140000    3
  45150000    3
  45160000    3
  45170000    3
  45180000    3
  45190000    4
  45200000    4
  45210000    4
  45220000    4
  45230000    2
  45240000    4
  45250000    3
  45260000    3
  45270000    3
  45280000    4
  45290000    6
  45300000    3
  45310000    3
  45320000    3
  45330000    3
  45340000    3
  45350000    5
  45360000    5
  45370000    3
  45380000    3
  45390000    5
  45400000    4
  45410000    4
  45420000    4
  45430000    5
  45440000    3
  45450000    4
  45460000    5
  45470000    5
  45480000    3
  45490000    3
  45500000    3
  45510000    4
  45520000    3
  45530000    3
  45540000    3
  45550000    3
  45560000    3
  45570000    4
  45580000    4
  45590000    4
  45600000    4
  45610000    4
  45620000    3
  45630000    2
  45640000    4
  45650000    3
  45660000    3
  45670000    3
  45680000    6
  45690000    3
  45700000    3
  45710000    4
  45720000    3
  45730000    4
  45740000    3
  45750000    3
  45760000    3
  45770000    3
  45780000    3
  45790000    3
  45800000    3
  45810000    4
  45820000    3
  45830000    3
  45840000    3
  45850000    3
  45860000    3
  45870000    3
  45880000    3
  45890000    3
  45900000    4
  45910000    6
  45920000    4
  45930000    6
  45940000    3
  45950000    2
  45960000    2
  45970000    4
  45980000    2
  45990000    4
  46000000    6
  46010000    3
  46020000    4
  46030000    5
  46040000    6
  46050000    5
  46060000    4
  46070000    2
  46080000    3
  46090000    3
  46100000    2
  46110000    3
  46120000    3
  46130000    3
  46140000    2
  46150000    5
  46160000    2
  46170000    3
  46180000    3
  46190000    3
  46200000    2
  46210000    3
  46220000    2
  46230000    3
  46240000    5
  46250000    4
  46260000    8
  46270000    5
  46280000    4
  46290000    6
  46300000    4
  46310000    5
  46320000    3
  46330000    4
  46340000    6
  46350000    2
  46360000    2
  46370000    2
  46380000    2
  46390000    2
  46400000    4
  46410000    3
  46420000    2
  46430000    5
  46440000    4
  46450000    4
  46460000    3
  46470000    5
  46480000    3
  46490000    3
  46500000    4
  46510000    5
  46520000    3
  46530000    3
  46540000    7
  46550000    4
  46560000    3
  46570000    3
  46580000    3
  46590000    3
  46600000    5
  46610000    5
  46620000    5
  46630000    6
  46640000    6
  46650000    7
  46660000    3
  46670000    4
  46680000    4
  46690000    2
  46700000    3
  46710000    2
  46720000    3
  46730000    6
  46740000    3
  46750000    3
  46760000    4
  46770000    6
  46780000    4
  46790000    2
  46800000    7
  46810000    7
  46820000    9
  46830000    9
  46840000    3
  46850000    2
  46860000    7
  46870000    2
  46880000    5
  46890000    6
  46900000    2
  46910000    4
  46920000    3
  46930000    5
  46940000   11
  46950000    3
  46960000    8
  46970000    2
  46980000    5
  46990000    3
  47000000    5
  47010000    6
  47020000    7
  47030000    4
  47040000    6
  47050000    3
  47060000    3
  47070000    3
  47080000    6
  47090000    3
  47100000    2
  47110000    5
  47120000    3
  47130000    3
  47140000    4
  47150000    6
  47160000    6
  47170000    3
  47180000    2
  47190000    3
  47200000    3
  47210000    3
  47220000    4
  47230000    4
  47240000    4
  47250000    8
  47260000    4
  47270000    4
  47280000    3
  47290000    4
  47300000    6
  47310000    5
  47320000    3
  47330000    3
  47340000    3
  47350000    2
  47360000    3
  47370000    3
  47380000    3
  47390000    3
  47400000    3
  47410000    3
  47420000    7
  47430000    2
  47440000    5
  47450000    5
  47460000    3
  47470000    3
  47480000    3
  47490000    3
  47500000    6
  47510000    4
  47520000    4
  47530000    2
  47540000    4
  47550000    2
  47560000    3
  47570000    3
  47580000    2
  47590000    2
  47600000    3
  47610000    2
  47620000    6
  47630000    3
  47640000    2
  47650000    3
  47660000    3
  47670000    3
  47680000    5
  47690000    3
  47700000    3
  47710000    3
  47720000    5
  47730000    3
  47740000    3
  47750000    3
  47760000    3
  47770000    3
  47780000    5
  47790000    3
  47800000    3
  47810000    3
  47820000    3
  47830000    3
  47840000    4
  47850000    2
  47860000    4
  47870000    3
  47880000    4
  47890000    6
  47900000    4
  47910000    3
  47920000    4
  47930000    5
  47940000    4
  47950000    3
  47960000    2
  47970000    3
  47980000    3
  47990000    3
  48000000    3
  48010000    3
  48020000    3
  48030000    3
  48040000    3
  48050000    3
  48060000    4
  48070000    2
  48080000    3
  48090000    3
  48100000    3
  48110000    3
  48120000    2
  48130000    2
  48140000    4
  48150000    3
  48160000    4
  48170000    3
  48180000    2
  48190000    6
  48200000    3
  48210000    3
  48220000    6
  48230000    8
  48240000    3
  48250000    9
  48260000    4
  48270000    3
  48280000    3
  48290000    4
  48300000    3
  48310000    5
  48320000    4
  48330000    3
  48340000    2
  48350000    3
  48360000    3
  48370000    4
  48380000    3
  48390000    4
  48400000    2
  48410000    5
  48420000    3
  48430000    4
  48440000    4
  48450000    4
  48460000    3
  48470000    3
  48480000    3
  48490000    2
  48500000    3
  48510000    2
  48520000    2
  48530000    5
  48540000    3
  48550000    3
  48560000    5
  48570000    4
  48580000    2
  48590000    3
  48600000    3
  48610000    3
  48620000    3
  48630000    3
  48640000    3
  48650000    3
  48660000    3
  48670000    5
  48680000    3
  48690000    2
  48700000    3
  48710000    3
  48720000    3
  48730000    3
  48740000    4
  48750000    3
  48760000    4
  48770000    6
  48780000    4
  48790000    3
  48800000    3
  48810000    3
  48820000    3
  48830000    2
  48840000    3
  48850000    5
  48860000    2
  48870000    3
  48880000    4
  48890000    2
  48900000    4
  48910000    4
  48920000    2
  48930000    3
  48940000    3
  48950000    3
  48960000    3
  48970000    3
  48980000    3
  48990000    3
  49000000    4
  49010000    3
  49020000    4
  49030000    3
  49040000    4
  49050000    5
  49060000    3
  49070000    2
  49080000    3
  49090000    5
  49100000    3
  49110000    3
  49120000    3
  49130000    4
  49140000    4
  49150000    3
  49160000    2
  49170000    3
  49180000    3
  49190000    2
  49200000    2
  49210000    4
  49220000    3
  49230000    3
  49240000    3
  49250000    3
  49260000    3
  49270000    6
  49280000    7
  49290000    3
  49300000    3
  49310000    4
  49320000    3
  49330000    3
  49340000    6
  49350000    3
  49360000    4
  49370000    6
  49380000    4
  49390000    3
  49400000    4
  49410000    5
  49420000    4
  49430000    3
  49440000    3
  49450000    4
  49460000    5
  49470000    5
  49480000    3
  49490000    4
  49500000    3
  49510000    2
  49520000    3
  49530000    3
  49540000    4
  49550000    6
  49560000    3
  49570000    3
  49580000    3
  49590000    3
  49600000    3
  49610000    7
  49620000    3
  49630000    3
  49640000    3
  49650000    2
  49660000    3
  49670000    4
  49680000    4
  49690000    3
  49700000    2
  49710000    3
  49720000    3
  49730000    6
  49740000    2
  49750000    4
  49760000    3
  49770000    3
  49780000    3
  49790000    3
  49800000    5
  49810000    3
  49820000    3
  49830000    9
  49840000    3
  49850000    5
  49860000    3
  49870000    3
  49880000    4
  49890000    2
  49900000    2
  49910000    3
  49920000    2
  49930000    7
  49940000    6
  49950000    4
  49960000    2
  49970000    3
  49980000    3
  49990000    3
  50000000    3
  50010000    3
  50020000    6
  50030000    3
  50040000    3
  50050000    4
  50060000    3
  50070000    3
  50080000    3
  50090000    4
  50100000    4
  50110000    3
  50120000    3
  50130000    3
  50140000    2
  50150000    4
  50160000    4
  50170000    3
  50180000    3
  50190000    4
  50200000    2
  50210000    2
  50220000    8
  50230000    9
  50240000    3
  50250000    3
  50260000    4
  50270000    3
  50280000    2
  50290000    3
  50300000    3
  50310000    3
  50320000    3
  50330000    4
  50340000    4
  50350000    2
  50360000    3
  50370000    3
  50380000    8
  50390000    3
  50400000    5
  50410000    9
  50420000    3
  50430000    4
  50440000    3
  50450000    3
  50460000    3
  50470000    3
  50480000    3
  50490000    3
  50500000    7
  50510000    3
  50520000    3
  50530000    4
  50540000    2
  50550000    2
  50560000    2
  50570000    2
  50580000    3
  50590000    3
  50600000    4
  50610000    3
  50620000    2
  50630000    3
  50640000    3
  50650000    4
  50660000    3
  50670000    3
  50680000    3
  50690000    3
  50700000    3
  50710000    3
  50720000    3
  50730000    3
  50740000    3
  50750000    4
  50760000    3
  50770000    2
  50780000    3
  50790000    3
  50800000    4
  50810000    3
  50820000    4
  50830000    3
  50840000    3
  50850000    3
  50860000    2
  50870000    3
  50880000    3
  50890000    5
  50900000    3
  50910000    4
  50920000    4
  50930000    3
  50940000    4
  50950000    4
  50960000    3
  50970000    3
  50980000    3
  50990000    5
  51000000    3
  51010000    3
  51020000    4
  51030000    3
  51040000    2
  51050000    3
  51060000    8
  51070000    5
  51080000    3
  51090000    3
  51100000    7
  51110000    4
  51120000    3
  51130000    3
  51140000    4
  51150000    3
  51160000    2
  51170000    2
  51180000    3
  51190000    2
  51200000    3
  51210000    3
  51220000    3
  51230000    3
  51240000    2
  51250000    3
  51260000    3
  51270000    2
  51280000    3
  51290000    9
  51300000    3
  51310000    6
  51320000    3
  51330000    2
  51340000    2
  51350000    2
  51360000    3
  51370000    3
  51380000    5
  51390000    3
  51400000    3
  51410000    3
  51420000    2
  51430000    2
  51440000    3
  51450000    2
  51460000    4
  51470000    3
  51480000    6
  51490000    4
  51500000    5
  51510000    6
  51520000    6
  51530000    3
  51540000    4
  51550000    2
  51560000    4
  51570000    6
  51580000    3
  51590000    2
  51600000    2
  51610000    4
  51620000    3
  51630000    5
  51640000    9
  51650000    4
  51660000    5
  51670000    3
  51680000    3
  51690000    4
  51700000    3
  51710000    9
  51720000    3
  51730000    4
  51740000    5
  51750000    5
  51760000    5
  51770000    3
  51780000    4
  51790000   12
  51800000    8
  51810000   10
  51820000    6
  51830000    3
  51840000    4
  51850000    5
  51860000    3
  51870000    3
  51880000    5
  51890000    3
  51900000    3
  51910000    4
  51920000    3
  51930000    4
  51940000    3
  51950000    3
  51960000    4
  51970000    5
  51980000    3
  51990000    4
  52000000    5
  52010000    5
  52020000    4
  52030000    3
  52040000    3
  52050000    3
  52060000    3
  52070000    4
  52080000    3
  52090000    3
  52100000    4
  52110000    3
  52120000    5
  52130000    4
  52140000    4
  52150000    3
  52160000    3
  52170000    3
  52180000    3
  52190000    3
  52200000    4
  52210000    5
  52220000    3
  52230000    4
  52240000    3
  52250000    4
  52260000    4
  52270000    5
  52280000    2
  52290000    3
  52300000    2
  52310000    3
  52320000    2
  52330000    9
  52340000    3
  52350000    3
  52360000    3
  52370000    5
  52380000    3
  52390000    5
  52400000    3
  52410000    3
  52420000    3
  52430000    6
  52440000    3
  52450000    4
  52460000    2
  52470000    3
  52480000    3
  52490000    5
  52500000    4
  52510000    2
  52520000    4
  52530000    3
  52540000    4
  52550000    3
  52560000    4
  52570000    3
  52580000    4
  52590000    4
  52600000    5
  52610000    2
  52620000    3
  52630000    4
  52640000    2
  52650000    4
  52660000    3
  52670000    4
  52680000    3
  52690000    3
  52700000    4
  52710000    4
  52720000    4
  52730000    2
  52740000    3
  52750000    3
  52760000    2
  52770000    2
  52780000    2
  52790000    3
  52800000    4
  52810000    3
  52820000    2
  52830000    2
  52840000    6
  52850000    3
  52860000    3
  52870000    5
  52880000    3
  52890000    3
  52900000    4
  52910000    3
  52920000    3
  52930000    3
  52940000    3
  52950000    2
  52960000    3
  52970000    2
  52980000    3
  52990000    3
  53000000    3
  53010000    2
  53020000    4
  53030000    3
  53040000    3
  53050000    3
  53060000    3
  53070000    2
  53080000    3
  53090000    3
  53100000    4
  53110000    2
  53120000    4
  53130000    5
  53140000    5
  53150000    3
  53160000    3
  53170000    3
  53180000    3
  53190000    4
  53200000    3
  53210000    3
  53220000    5
  53230000    2
  53240000    3
  53250000    3
  53260000    5
  53270000    4
  53280000    3
  53290000    5
  53300000    5
  53310000    3
  53320000    3
  53330000    8
  53340000    3
  53350000    3
  53360000    4
  53370000    5
  53380000    3
  53390000    5
  53400000    3
  53410000    3
  53420000    3
  53430000    3
  53440000    7
  53450000    2
  53460000    4
  53470000    5
  53480000    3
  53490000    4
  53500000    4
  53510000    4
  53520000    3
  53530000    3
  53540000    3
  53550000    4
  53560000    3
  53570000    3
  53580000    2
  53590000    3
  53600000    2
  53610000    2
  53620000    4
  53630000    7
  53640000    3
  53650000    4
  53660000    3
  53670000    2
  53680000    3
  53690000    5
  53700000    3
  53710000    6
  53720000    3
  53730000    2
  53740000    6
  53750000    4
  53760000    3
  53770000    3
  53780000    3
  53790000    3
  53800000    2
  53810000    3
  53820000    3
  53830000    6
  53840000   11
  53850000    3
  53860000    2
  53870000    5
  53880000    4
  53890000    4
  53900000    2
  53910000    3
  53920000    3
  53930000    2
  53940000    4
  53950000    4
  53960000    3
  53970000    4
  53980000    4
  53990000    3
  54000000    3
  54010000    2
  54020000    3
  54030000    4
  54040000    3
  54050000    3
  54060000    3
  54070000    4
  54080000    4
  54090000    3
  54100000    5
  54110000    2
  54120000    2
  54130000    4
  54140000    3
  54150000    4
  54160000    9
  54170000    2
  54180000    4
  54190000    3
  54200000    4
  54210000    3
  54220000    3
  54230000    4
  54240000    3
  54250000    3
  54260000    3
  54270000    5
  54280000    4
  54290000    3
  54300000    3
  54310000    3
  54320000    3
  54330000    3
  54340000    3
  54350000    2
  54360000    3
  54370000    3
  54380000    4
  54390000    2
  54400000    4
  54410000    3
  54420000    3
  54430000    4
  54440000    3
  54450000    3
  54460000    4
  54470000    4
  54480000    4
  54490000    2
  54500000    3
  54510000    4
  54520000    3
  54530000    2
  54540000    3
  54550000    4
  54560000    3
  54570000    5
  54580000    4
  54590000    4
  54600000    5
  54610000    2
  54620000    3
  54630000    3
  54640000    3
  54650000    4
  54660000    3
  54670000    2
  54680000    3
  54690000    3
  54700000    4
  54710000    2
  54720000    2
  54730000    2
  54740000    2
  54750000    2
  54760000    4
  54770000    3
  54780000    3
  54790000    4
  54800000    3
  54810000    3
  54820000    3
  54830000    3
  54840000    3
  54850000    4
  54860000    4
  54870000    3
  54880000    3
  54890000    3
  54900000    3
  54910000    3
  54920000    5
  54930000    3
  54940000    3
  54950000    3
  54960000    2
  54970000    3
  54980000    4
  54990000    4
  55000000    3
  55010000    3
  55020000    3
  55030000    4
  55040000    4
  55050000    3
  55060000    3
  55070000    3
  55080000    3
  55090000    3
  55100000    3
  55110000    3
  55120000    5
  55130000    4
  55140000    2
  55150000    3
  55160000    3
  55170000    4
  55180000    3
  55190000    3
  55200000    2
  55210000    4
  55220000    4
  55230000    3
  55240000    3
  55250000    3
  55260000    3
  55270000    2
  55280000    3
  55290000    3
  55300000    4
  55310000    3
  55320000    3
  55330000    4
  55340000    4
  55350000    3
  55360000    3
  55370000    2
  55380000    4
  55390000    3
  55400000    4
  55410000    2
  55420000    2
  55430000    3
  55440000    3
  55450000    3
  55460000    4
  55470000    2
  55480000    4
  55490000    3
  55500000    3
  55510000    2
  55520000    3
  55530000    3
  55540000    7
  55550000    4
  55560000    3
  55570000    4
  55580000    4
  55590000    4
  55600000    4
  55610000    6
  55620000    5
  55630000    3
  55640000    3
  55650000    3
  55660000    3
  55670000    4
  55680000    2
  55690000    2
  55700000    2
  55710000    2
  55720000    3
  55730000    5
  55740000    3
  55750000    3
  55760000    5
  55770000    4
  55780000    3
  55790000    4
  55800000    3
  55810000    2
  55820000    3
  55830000    3
  55840000    2
  55850000    3
  55860000    3
  55870000    3
  55880000    2
  55890000    4
  55900000   10
  55910000   10
  55920000    6
  55930000    5
  55940000    2
  55950000    3
  55960000    3
  55970000    2
  55980000    3
  55990000    3
  56000000    3
  56010000    5
  56020000    3
  56030000    4
  56040000    3
  56050000    3
  56060000    2
  56070000    3
  56080000    3
  56090000    4
  56100000    4
  56110000    3
  56120000    5
  56130000    3
  56140000    3
  56150000    4
  56160000    5
  56170000    2
  56180000    3
  56190000    3
  56200000    3
  56210000    3
  56220000    4
  56230000    4
  56240000    3
  56250000    3
  56260000    3
  56270000    5
  56280000    3
  56290000    3
  56300000    3
  56310000    2
  56320000    3
  56330000    4
  56340000    3
  56350000    3
  56360000    4
  56370000    3
  56380000    3
  56390000    2
  56400000    3
  56410000    2
  56420000    2
  56430000    2
  56440000    3
  56450000    3
  56460000    3
  56470000    4
  56480000    3
  56490000    3
  56500000    3
  56510000    3
  56520000    2
  56530000    4
  56540000    7
  56550000    3
  56560000    3
  56570000    3
  56580000    3
  56590000    3
  56600000    5
  56610000    3
  56620000    4
  56630000    3
  56640000    4
  56650000    4
  56660000    5
  56670000    2
  56680000    2
  56690000    5
  56700000    4
  56710000    2
  56720000    3
  56730000    3
  56740000    2
  56750000    3
  56760000    3
  56770000    4
  56780000    4
  56790000    3
  56800000    4
  56810000    3
  56820000    5
  56830000    3
  56840000    3
  56850000    5
  56860000    3
  56870000    2
  56880000    4
  56890000    3
  56900000    4
  56910000    3
  56920000    5
  56930000    5
  56940000    3
  56950000    3
  56960000    3
  56970000    3
  56980000    5
  56990000    2
  57000000    2
  57010000    4
  57020000   12
  57030000    3
  57040000    5
  57050000    3
  57060000    9
  57070000    3
  57080000    4
  57090000    3
  57100000    6
  57110000    5
  57120000    3
  57130000    3
  57140000    3
  57150000    3
  57160000    2
  57170000    3
  57180000    3
  57190000    4
  57200000    5
  57210000    4
  57220000    3
  57230000    5
  57240000    3
  57250000    2
  57260000    3
  57270000    4
  57280000    4
  57290000    4
  57300000    7
  57310000    2
  57320000    4
  57330000    2
  57340000    4
  57350000    3
  57360000    9
  57370000    3
  57380000    3
  57390000    3
  57400000    4
  57410000    5
  57420000    4
  57430000    2
  57440000    3
  57450000    3
  57460000    3
  57470000    3
  57480000    3
  57490000    9
  57500000    6
  57510000    4
  57520000    3
  57530000    4
  57540000    2
  57550000    3
  57560000    3
  57570000    3
  57580000    3
  57590000    5
  57600000    3
  57610000    3
  57620000    3
  57630000    3
  57640000    3
  57650000    4
  57660000    3
  57670000    3
  57680000    4
  57690000    4
  57700000    2
  57710000    2
  57720000    3
  57730000    3
  57740000    3
  57750000    3
  57760000    3
  57770000    4
  57780000    3
  57790000    4
  57800000    3
  57810000    3
  57820000    2
  57830000    3
  57840000    3
  57850000    3
  57860000    3
  57870000    4
  57880000    3
  57890000    3
  57900000    5
  57910000    5
  57920000    5
  57930000    4
  57940000    2
  57950000    4
  57960000    2
  57970000    3
  57980000    4
  57990000    8
  58000000    3
  58010000    2
  58020000    4
  58030000    6
  58040000    3
  58050000    5
  58060000    3
  58070000    4
  58080000    4
  58090000    3
  58100000    2
  58110000    3
  58120000    2
  58130000    4
  58140000    3
  58150000    2
  58160000    2
  58170000    3
  58180000    7
  58190000    3
  58200000    5
  58210000    3
  58220000    2
  58230000    4
  58240000    3
  58250000    4
  58260000    3
  58270000    3
  58280000    4
  58290000   10
  58300000    5
  58310000    3
  58320000    6
  58330000    2
  58340000    5
  58350000    2
  58360000    3
  58370000    7
  58380000    3
  58390000    3
  58400000    2
  58410000    2
  58420000    4
  58430000    5
  58440000    3
  58450000    5
  58460000    3
  58470000    2
  58480000    4
  58490000    4
  58500000    2
  58510000    3
  58520000    5
  58530000    2
  58540000    3
  58550000    3
  58560000    3
  58570000    2
  58580000    3
  58590000    3
  58600000    3
  58610000    2
  58620000    3
  58630000    3
  58640000    3
  58650000    2
  58660000    3
  58670000    3
  58680000    4
  58690000    3
  58700000    6
  58710000    3
  58720000    3
  58730000    7
  58740000    3
  58750000    3
  58760000    3
  58770000    6
  58780000    6
  58790000    3
  58800000    3
  58810000    3
  58820000    4
  58830000    4
  58840000    3
  58850000    4
  58860000    4
  58870000    5
  58880000    4
  58890000    5
  58900000    3
  58910000    4
  58920000    6
  58930000    7
  58940000    3
  58950000    3
  58960000    6
  58970000    5
  58980000    4
  58990000    3
  59000000    3
  59010000    4
  59020000    5
  59030000    6
  59040000    6
  59050000   10
  59060000    2
  59070000    5
  59080000    4
  59090000    4
  59100000    4
  59110000    3
  59120000    3
  59130000    4
  59140000    3
  59150000    5
  59160000    4
  59170000    3
  59180000    3
  59190000    5
  59200000    3
  59210000    3
  59220000    5
  59230000    3
  59240000    4
  59250000    4
  59260000    4
  59270000    2
  59280000    2
  59290000    3
  59300000    3
  59310000    3
  59320000    4
  59330000    2
  59340000    3
  59350000    3
  59360000    5
  59370000    3
  59380000    6
  59390000    2
  59400000    4
  59410000    2
  59420000    3
  59430000    3
  59440000    4
  59450000    3
  59460000    4
  59470000    2
  59480000    4
  59490000    2
  59500000    3
  59510000    3
  59520000    3
  59530000    3
  59540000    3
  59550000    3
  59560000    2
  59570000    2
  59580000    3
  59590000    3
  59600000    3
  59610000    3
  59620000    3
  59630000    2
  59640000    2
  59650000    4
  59660000    8
  59670000    3
  59680000    6
  59690000    3
  59700000    2
  59710000    2
  59720000    4
  59730000    5
  59740000    3
  59750000    3
  59760000    3
  59770000    5
  59780000    2
  59790000    3
  59800000    3
  59810000    3
  59820000    3
  59830000    3
  59840000    3
  59850000    2
  59860000    3
  59870000    3
  59880000    3
  59890000    3
  59900000    3
  59910000    2
  59920000    3
  59930000    3
  59940000    2
  59950000    2
  59960000    4
  59970000    4
  59980000    4
  59990000    4
  60000000    3
  60000000    3
  60010000    3
  60020000    3
  60030000    4
  60040000    4
  60050000    2
  60060000    2
  60070000    4
  60080000    2
  60090000    3
  60100000    4
  60110000    4
  60120000    3
  60130000    4
  60140000    2
  60150000    4
  60160000    3
  60170000    3
  60180000    4
  60190000    2
  60200000    2
  60210000    3
  60220000    4
  60230000    4
  60240000    3
  60250000    4
  60260000    4
  60270000    4
  60280000    3
  60290000    4
  60300000    3
  60310000    3
  60320000    2
  60330000    3
  60340000    2
  60350000    4
  60360000    2
  60370000    2
  60380000    2
  60390000    3
  60400000    3
  60410000    2
  60420000    3
  60430000    3
  60440000    3
  60450000    3
  60460000    4
  60470000    4
  60480000    3
  60490000    3
  60500000    3
  60510000    3
  60520000    3
  60530000    2
  60540000    2
  60550000    5
  60560000    5
  60570000    3
  60580000    2
  60590000    3
  60600000    3
  60610000    3
  60620000    3
  60630000    3
  60640000    2
  60650000    3
  60660000    2
  60670000    3
  60680000    3
  60690000    3
  60700000    3
  60710000    3
  60720000    3
  60730000    4
  60740000    4
  60750000    3
  60760000    6
  60770000    3
  60780000    5
  60790000    3
  60800000    3
  60810000    6
  60820000    4
  60830000    5
  60840000    4
  60850000    3
  60860000    3
  60870000    6
  60880000    3
  60890000    2
  60900000    3
  60910000    4
  60920000    3
  60930000    4
  60940000    4
  60950000    2
  60960000    4
  60970000    4
  60980000    3
  60990000    3
  61000000    4
  61010000    2
  61020000    3
  61030000    3
  61040000    3
  61050000    2
  61060000    3
  61070000    3
  61080000    3
  61090000    3
  61100000    3
  61110000    3
  61120000    2
  61130000    3
  61140000    3
  61150000    3
  61160000    2
  61170000    3
  61180000    3
  61190000    3
  61200000    5
  61210000    2
  61220000    4
  61230000    3
  61240000    3
  61250000    3
  61260000    4
  61270000    4
  61280000    3
  61290000    3
  61300000    3
  61310000    3
  61320000    3
  61330000    3
  61340000    3
  61350000    5
  61360000    6
  61370000    3
  61380000    3
  61390000    3
  61400000    3
  61410000    2
  61420000    3
  61430000    3
  61440000    3
  61450000    3
  61460000    2
  61470000    2
  61480000    2
  61490000    3
  61500000    2
  61510000    3
  61520000    3
  61530000    6
  61540000    2
  61550000    6
  61560000    3
  61570000    2
  61580000    3
  61590000    3
  61600000    2
  61610000    3
  61620000    3
  61630000    6
  61640000    3
  61650000    4
  61660000    2
  61670000    3
  61680000    6
  61690000    4
  61700000    4
  61710000    2
  61720000    3
  61730000    5
  61740000    3
  61750000    5
  61760000    3
  61770000    4
  61780000    3
  61790000    3
  61800000    3
  61810000    3
  61820000    3
  61830000    2
  61840000    4
  61850000    3
  61860000    3
  61870000    3
  61880000    4
  61890000    3
  61900000    6
  61910000    4
  61920000    3
  61930000    4
  61940000    3
  61950000    4
  61960000    5
  61970000    3
  61980000    2
  61990000    3
  62000000    2
  62010000    3
  62020000    3
  62030000    3
  62040000    3
  62050000    2
  62060000    6
  62070000    3
  62080000    4
  62090000    2
  62100000    3
  62110000    4
  62120000    3
  62130000    3
  62140000    3
  62150000    3
  62160000    3
  62170000    7
  62180000    2
  62190000    4
  62200000    3
  62210000    3
  62220000    3
  62230000    2
  62240000    8
  62250000    7
  62260000    5
  62270000    3
  62280000    4
  62290000    2
  62300000    4
  62310000    3
  62320000    2
  62330000    8
  62340000    4
  62350000    3
  62360000    4
  62370000    2
  62380000    3
  62390000    3
  62400000    3
  62410000    3
  62420000    3
  62430000    5
  62440000    3
  62450000    3
  62460000    3
  62470000    2
  62480000    2
  62490000    3
  62500000    3
  62510000    2
  62520000    4
  62530000    3
  62540000    3
  62550000    3
  62560000    5
  62570000    3
  62580000    3
  62590000    4
  62600000    3
  62610000    3
  62620000    3
  62630000    3
  62640000    4
  62650000    4
  62660000    2
  62670000    6
  62680000    6
  62690000    3
  62700000    3
  62710000    4
  62720000    4
  62730000    3
  62740000    4
  62750000    4
  62760000    4
  62770000    4
  62780000    5
  62790000    3
  62800000    4
  62810000    4
  62820000    3
  62830000    3
  62840000    2
  62850000    3
  62860000    3
  62870000    3
  62880000    5
  62890000    2
  62900000    3
  62910000    4
  62920000    3
  62930000    2
  62940000    3
  62950000    2
  62960000    3
  62970000    4
  62980000    5
  62990000    4
  63000000    4
  63010000    2
  63020000    4
  63030000    3
  63040000    3
  63050000    3
  63060000    3
  63070000    3
  63080000    5
  63090000    2
  63100000    3
  63110000    6
  63120000    3
  63130000    2
  63140000    3
  63150000    3
  63160000    2
  63170000    3
  63180000    3
  63190000    3
  63200000    3
  63210000    3
  63220000    3
  63230000    3
  63240000    2
  63250000    3
  63260000    3
  63270000    3
  63280000    2
  63290000    3
  63300000    3
  63310000    4
  63320000    2
  63330000    3
  63340000    2
  63350000    4
  63360000    3
  63370000    3
  63380000    5
  63390000    3
  63400000    3
  63410000    3
  63420000    3
  63430000    3
  63440000    3
  63450000    3
  63460000    3
  63470000    3
  63480000    3
  63490000    3
  63500000    3
  63510000    5
  63520000    3
  63530000    2
  63540000    2
  63550000    3
  63560000    3
  63570000    3
  63580000    3
  63590000    3
  63600000    3
  63610000    3
  63620000    5
  63630000    2
  63640000    3
  63650000    3
  63660000    3
  63670000    2
  63680000    3
  63690000    3
  63700000    2
  63710000    3
  63720000    3
  63730000    3
  63740000    4
  63750000    2
  63760000    2
  63770000    3
  63780000    4
  63790000    4
  63800000    3
  63810000    3
  63820000    3
  63830000    4
  63840000    5
  63850000    3
  63860000    2
  63870000    3
  63880000    3
  63890000    4
  63900000    3
  63910000    4
  63920000    3
  63930000    3
  63940000    4
  63950000    3
  63960000    2
  63970000    2
  63980000    3
  63990000    3
  64000000    4
  64010000    3
  64020000    3
  64030000    2
  64040000    2
  64050000    3
  64060000    3
  64070000    4
  64080000    3
  64090000    5
  64100000    3
  64110000    4
  64120000    4
  64130000    6
  64140000    3
  64150000    3
  64160000    3
  64170000    4
  64180000    7
  64190000    4
  64200000    2
  64210000    2
  64220000    3
  64230000    4
  64240000    3
  64250000    3
  64260000    3
  64270000    3
  64280000    4
  64290000    4
  64300000    2
  64310000    2
  64320000    2
  64330000    3
  64340000    3
  64350000    2
  64360000    3
  64370000    3
  64380000    5
  64390000    3
  64400000    4
  64410000    3
  64420000    2
  64430000    3
  64440000    2
  64450000    3
  64460000    3
  64470000    3
  64480000    3
  64490000    4
  64500000    4
  64510000    5
  64520000    2
  64530000    3
  64540000    3
  64550000    6
  64560000    6
  64570000    3
  64580000    4
  64590000    3
  64600000    6
  64610000    4
  64620000    3
  64630000    2
  64640000    3
  64650000    3
  64660000    2
  64670000    3
  64680000    2
  64690000    3
  64700000    3
  64710000    2
  64720000    4
  64730000    3
  64740000    3
  64750000    4
  64760000    4
  64770000    4
  64780000    3
  64790000    5
  64800000    3
  64810000    4
  64820000    4
  64830000    3
  64840000    3
  64850000    3
  64860000    2
  64870000    3
  64880000    3
  64890000    3
  64900000    5
  64910000    3
  64920000    3
  64930000    5
  64940000    4
  64950000    2
  64960000    4
  64970000    5
  64980000    8
  64990000    3
  65000000    4
  65010000    5
  65020000    4
  65030000    5
  65040000    6
  65050000    3
  65060000    2
  65070000    4
  65080000    7
  65090000    3
  65100000    2
  65110000    4
  65120000    3
  65130000    4
  65140000    3
  65150000    4
  65160000    6
  65170000    3
  65180000    3
  65190000    2
  65200000    7
  65210000    3
  65220000    3
  65230000    2
  65240000    2
  65250000    2
  65260000    2
  65270000    2
  65280000    2
  65290000    6
  65300000    2
  65310000    7
  65320000    2
  65330000    3
  65340000    3
  65350000    3
  65360000    3
  65370000    2
  65380000    3
  65390000    5
  65400000    5
  65410000    2
  65420000    3
  65430000    3
  65440000    4
  65450000    3
  65460000    3
  65470000    2
  65480000    3
  65490000    5
  65500000    4
  65510000    3
  65520000    2
  65530000    4
  65540000    2
  65550000    3
  65560000    4
  65570000    3
  65580000    4
  65590000    3
  65600000    3
  65610000    4
  65620000    3
  65630000    3
  65640000    3
  65650000    2
  65660000    2
  65670000    3
  65680000    4
  65690000    3
  65700000    3
  65710000    3
  65720000    2
  65730000    4
  65740000    3
  65750000    2
  65760000    3
  65770000    2
  65780000    3
  65790000    3
  65800000    3
  65810000    4
  65820000    3
  65830000    6
  65840000    4
  65850000    3
  65860000    3
  65870000    4
  65880000    3
  65890000    4
  65900000    3
  65910000    3
  65920000    3
  65930000    3
  65940000    3
  65950000    2
  65960000    3
  65970000    3
  65980000    2
  65990000    5
  66000000    3
  66010000    3
  66020000    3
  66030000    3
  66040000    4
  66050000    3
  66060000    2
  66070000    3
  66080000    5
  66090000    2
  66100000    2
  66110000    2
  66120000    3
  66130000    4
  66140000    3
  66150000    3
  66160000    4
  66170000    3
  66180000    4
  66190000    3
  66200000    3
  66210000    2
  66220000    3
  66230000    3
  66240000    4
  66250000    4
  66260000    4
  66270000    4
  66280000    4
  66290000    3
  66300000    4
  66310000    4
  66320000    3
  66330000    3
  66340000    4
  66350000    3
  66360000    3
  66370000    3
  66380000    5
  66390000    3
  66400000    5
  66410000    3
  66420000    8
  66430000    8
  66440000    3
  66450000    3
  66460000    9
  66470000    7
  66480000    4
  66490000    7
  66500000    8
  66510000    2
  66520000    4
  66530000    3
  66540000    4
  66550000    3
  66560000    3
  66570000    3
  66580000    6
  66590000    5
  66600000    4
  66610000    4
  66620000    3
  66630000    3
  66640000    2
  66650000    3
  66660000    3
  66670000    3
  66680000    5
  66690000    4
  66700000    3
  66710000    8
  66720000    4
  66730000    4
  66740000    3
  66750000    3
  66760000    3
  66770000    7
  66780000    5
  66790000    2
  66800000    6
  66810000   10
  66820000    6
  66830000    2
  66840000    3
  66850000    7
  66860000    5
  66870000    3
  66880000    3
  66890000    3
  66900000    6
  66910000    3
  66920000    3
  66930000    2
  66940000    3
  66950000    2
  66960000    3
  66970000    3
  66980000    4
  66990000    5
  67000000    3
  67010000    2
  67020000    3
  67030000    2
  67040000    3
  67050000    3
  67060000    3
  67070000    6
  67080000    4
  67090000    3
  67100000    5
  67110000    4
  67120000    3
  67130000    3
  67140000    3
  67150000    3
  67160000    4
  67170000    4
  67180000    3
  67190000    4
  67200000    5
  67210000    3
  67220000    3
  67230000    3
  67240000    4
  67250000    2
  67260000    3
  67270000    3
  67280000    3
  67290000    3
  67300000    3
  67310000    3
  67320000    3
  67330000    5
  67340000    3
  67350000    4
  67360000    3
  67370000    2
  67380000    5
  67390000    3
  67400000    5
  67410000    4
  67420000    4
  67430000    4
  67440000    3
  67450000    3
  67460000    3
  67470000    3
  67480000    3
  67490000    4
  67500000    3
  67510000    4
  67520000    4
  67530000    4
  67540000    3
  67550000    2
  67560000    3
  67570000    2
  67580000    3
  67590000    5
  67600000    3
  67610000    4
  67620000    3
  67630000    2
  67640000    2
  67650000    3
  67660000    3
  67670000    2
  67680000    3
  67690000    5
  67700000    2
  67710000    3
  67720000    3
  67730000    4
  67740000    2
  67750000    3
  67760000    2
  67770000    3
  67780000    3
  67790000    4
  67800000    4
  67810000    4
  67820000    3
  67830000    3
  67840000    5
  67850000    4
  67860000    3
  67870000    2
  67880000    3
  67890000    2
  67900000    2
  67910000    4
  67920000    3
  67930000    2
  67940000    3
  67950000    2
  67960000    3
  67970000    3
  67980000    3
  67990000    2
  68000000    3
  68010000    4
  68020000    3
  68030000    4
  68040000    3
  68050000    3
  68060000    2
  68070000    3
  68080000    2
  68090000    3
  68100000    3
  68110000    3
  68120000    2
  68130000    4
  68140000    8
  68150000    3
  68160000    4
  68170000    4
  68180000    4
  68190000    4
  68200000    3
  68210000    3
  68220000    2
  68230000    4
  68240000    3
  68250000    5
  68260000    3
  68270000    4
  68280000    4
  68290000    3
  68300000    3
  68310000    5
  68320000    5
  68330000    3
  68340000    4
  68350000    3
  68360000    3
  68370000    4
  68380000    3
  68390000    4
  68400000    7
  68410000    4
  68420000    3
  68430000    3
  68440000    3
  68450000    4
  68460000    3
  68470000    3
  68480000    3
  68490000    2
  68500000    3
  68510000    3
  68520000    3
  68530000    5
  68540000    4
  68550000    4
  68560000    3
  68570000    3
  68580000    3
  68590000    2
  68600000    2
  68610000    3
  68620000    4
  68630000    2
  68640000    2
  68650000    3
  68660000    3
  68670000    2
  68680000    3
  68690000    3
  68700000    2
  68710000    3
  68720000    3
  68730000    2
  68740000    4
  68750000    2
  68760000    2
  68770000    3
  68780000    2
  68790000    8
  68800000    3
  68810000    4
  68820000    3
  68830000    3
  68840000    3
  68850000    3
  68860000    3
  68870000    3
  68880000    3
  68890000    3
  68900000    3
  68910000    4
  68920000    3
  68930000    2
  68940000    3
  68950000    5
  68960000    3
  68970000    3
  68980000    3
  68990000    3
  69000000    4
  69010000    4
  69020000    4
  69030000    5
  69040000    4
  69050000    2
  69060000    2
  69070000    2
  69080000    3
  69090000    4
  69100000    4
  69110000    5
  69120000    4
  69130000    4
  69140000    3
  69150000    3
  69160000    3
  69170000    3
  69180000    3
  69190000    3
  69200000    4
  69210000    3
  69220000    4
  69230000    3
  69240000    2
  69250000    2
  69260000    4
  69270000    3
  69280000    2
  69290000    3
  69300000    4
  69310000    3
  69320000    3
  69330000    3
  69340000    3
  69350000    3
  69360000    2
  69370000    5
  69380000    4
  69390000    3
  69400000    3
  69410000    3
  69420000    3
  69430000    2
  69440000    4
  69450000    4
  69460000    4
  69470000    6
  69480000    4
  69490000    3
  69500000    3
  69510000    3
  69520000    3
  69530000    4
  69540000    2
  69550000    6
  69560000    4
  69570000    3
  69580000    2
  69590000    3
  69600000    3
  69610000    2
  69620000    3
  69630000    7
  69640000    5
  69650000    5
  69660000    3
  69670000    3
  69680000    3
  69690000    3
  69700000    5
  69710000    4
  69720000    2
  69730000    2
  69740000    2
  69750000    2
  69760000    3
  69770000    2
  69780000    3
  69790000    3
  69800000    4
  69810000    4
  69820000    3
  69830000    3
  69840000    3
  69850000    2
  69860000    3
  69870000    4
  69880000    4
  69890000    4
  69900000    3
  69910000    3
  69920000    3
  69930000    3
  69940000    3
  69950000    2
  69960000    5
  69970000    5
  69980000    3
  69990000    4
  70000000    3
  70010000    5
  70020000    8
  70030000    4
  70040000    4
  70050000    3
  70060000    5
  70070000    2
  70080000    5
  70090000    5
  70100000    2
  70110000    3
  70120000    2
  70130000    4
  70140000    6
  70150000    2
  70160000    5
  70170000    4
  70180000    2
  70190000    2
  70200000    3
  70210000    4
  70220000    3
  70230000    3
  70240000    6
  70250000    3
  70260000    4
  70270000    4
  70280000    3
  70290000    5
  70300000    3
  70310000    3
  70320000    4
  70330000    5
  70340000    3
  70350000    4
  70360000    5
  70370000    3
  70380000    5
  70390000    3
  70400000    2
  70410000    3
  70420000    4
  70430000    5
  70440000    5
  70450000    6
  70460000    4
  70470000    7
  70480000    3
  70490000    3
  70500000    4
  70510000   16
  70520000   10
  70530000   21
  70540000   10
  70550000   10
  70560000    3
  70570000    3
  70580000    3
  70590000    4
  70600000    5
  70610000    3
  70620000    2
  70630000    2
  70640000    3
  70650000    3
  70660000    3
  70670000    2
  70680000    5
  70690000    3
  70700000    5
  70710000    2
  70720000    4
  70730000    4
  70740000    4
  70750000    2
  70760000   10
  70770000    3
  70780000    5
  70790000    3
  70800000    4
  70810000    3
  70820000    3
  70830000    3
  70840000    3
  70850000    4
  70860000   10
  70870000    5
  70880000    3
  70890000    4
  70900000    5
  70910000    4
  70920000    4
  70930000    5
  70940000    4
  70950000    5
  70960000    4
  70970000    2
  70980000    4
  70990000    3
  71000000    4
  71010000    3
  71020000    6
  71030000    4
  71040000    4
  71050000    4
  71060000    4
  71070000    6
  71080000    3
  71090000    4
  71100000    5
  71110000    4
  71120000    3
  71130000    4
  71140000    5
  71150000    5
  71160000    5
  71170000    4
  71180000    4
  71190000    5
  71200000    2
  71210000    3
  71220000    2
  71230000    3
  71240000    4
  71250000    3
  71260000    2
  71270000    2
  71280000    3
  71290000    5
  71300000    5
  71310000   10
  71320000    4
  71330000    2
  71340000    5
  71350000    4
  71360000    5
  71370000    5
  71380000    4
  71390000    2
  71400000    4
  71410000    3
  71420000    3
  71430000    3
  71440000    3
  71450000    3
  71460000    3
  71470000    2
  71480000    2
  71490000    4
  71500000    3
  71510000    4
  71520000    3
  71530000    3
  71540000    4
  71550000    3
  71560000    3
  71570000    2
  71580000    3
  71590000    3
  71600000    3
  71610000    3
  71620000    2
  71630000    5
  71640000    3
  71650000    3
  71660000    5
  71670000    4
  71680000    7
  71690000    4
  71700000    4
  71710000    3
  71720000    3
  71730000    4
  71740000    2
  71750000    5
  71760000    3
  71770000    2
  71780000    4
  71790000    2
  71800000    3
  71810000    6
  71820000    4
  71830000    3
  71840000    4
  71850000    7
  71860000    3
  71870000    5
  71880000    4
  71890000    3
  71900000    2
  71910000    3
  71920000    3
  71930000    3
  71940000    3
  71950000    2
  71960000    3
  71970000    3
  71980000    3
  71990000    2
  72000000    4
  72010000    3
  72020000    2
  72030000    2
  72040000    2
  72050000    3
  72060000    3
  72070000    3
  72080000    3
  72090000    3
  72100000    3
  72110000    2
  72120000    4
  72130000    3
  72140000    2
  72150000    4
  72160000    3
  72170000    3
  72180000    3
  72190000    3
  72200000    4
  72210000    5
  72220000    3
  72230000    5
  72240000    3
  72250000    3
  72260000    3
  72270000    4
  72280000    3
  72290000    5
  72300000    5
  72310000    3
  72320000    2
  72330000    3
  72340000    2
  72350000    2
  72360000    3
  72370000    2
  72380000    2
  72390000    4
  72400000    2
  72410000    3
  72420000    5
  72430000    4
  72440000    3
  72450000    3
  72460000    3
  72470000    2
  72480000    3
  72490000    3
  72500000    3
  72510000    7
  72520000    4
  72530000    3
  72540000    3
  72550000    4
  72560000    3
  72570000    3
  72580000    5
  72590000    4
  72600000    4
  72610000    2
  72620000    4
  72630000    4
  72640000    4
  72650000    3
  72660000    4
  72670000    4
  72680000    3
  72690000    5
  72700000    3
  72710000    3
  72720000    4
  72730000    3
  72740000    3
  72750000    3
  72760000    4
  72770000    3
  72780000    3
  72790000    3
  72800000    2
  72810000    2
  72820000    3
  72830000    4
  72840000    3
  72850000    3
  72860000    3
  72870000    4
  72880000    3
  72890000    2
  72900000    3
  72910000    5
  72920000    3
  72930000    3
  72940000    3
  72950000    5
  72960000    3
  72970000    2
  72980000    5
  72990000    3
  73000000    7
  73010000    4
  73020000    3
  73030000    3
  73040000    2
  73050000    4
  73060000    4
  73070000    2
  73080000    4
  73090000    4
  73100000    4
  73110000    6
  73120000    3
  73130000    3
  73140000    4
  73150000    3
  73160000    3
  73170000    2
  73180000    3
  73190000    3
  73200000    3
  73210000    3
  73220000    4
  73230000    4
  73240000    2
  73250000    5
  73260000    3
  73270000    3
  73280000    3
  73290000    3
  73300000    4
  73310000    4
  73320000    4
  73330000    3
  73340000    3
  73350000    2
  73360000    3
  73370000    3
  73380000    3
  73390000    3
  73400000    4
  73410000    3
  73420000    2
  73430000    2
  73440000    3
  73450000    3
  73460000    2
  73470000    2
  73480000    3
  73490000    5
  73500000    2
  73510000    2
  73520000    3
  73530000    3
  73540000    3
  73550000    3
  73560000    3
  73570000    2
  73580000    2
  73590000    5
  73600000    4
  73610000    2
  73620000    3
  73630000    4
  73640000    3
  73650000    2
  73660000    3
  73670000    3
  73680000    3
  73690000    2
  73700000    5
  73710000    3
  73720000    3
  73730000    5
  73740000    3
  73750000    3
  73760000    3
  73770000    3
  73780000    4
  73790000    3
  73800000    2
  73810000    4
  73820000    4
  73830000    3
  73840000    3
  73850000    3
  73860000    4
  73870000    2
  73880000    3
  73890000    3
  73900000    3
  73910000    2
  73920000    3
  73930000    4
  73940000    2
  73950000    3
  73960000    3
  73970000    5
  73980000    2
  73990000    4
  74000000    2
  74010000    3
  74020000    3
  74030000    2
  74040000    3
  74050000    5
  74060000    5
  74070000    3
  74080000    2
  74090000    3
  74100000    2
  74110000    3
  74120000    3
  74130000    3
  74140000    3
  74150000    3
  74160000    4
  74170000    3
  74180000    3
  74190000    3
  74200000    3
  74210000    3
  74220000    2
  74230000    4
  74240000    3
  74250000    3
  74260000    3
  74270000    3
  74280000    2
  74290000    2
  74300000    3
  74310000    2
  74320000    3
  74330000    3
  74340000    4
  74350000    2
  74360000    2
  74370000    3
  74380000    4
  74390000    4
  74400000    3
  74410000    4
  74420000    3
  74430000    3
  74440000    3
  74450000    2
  74460000    3
  74470000    4
  74480000    4
  74490000    3
  74500000    4
  74510000    2
  74520000    3
  74530000    3
  74540000    3
  74550000    6
  74560000    2
  74570000    4
  74580000    2
  74590000    2
  74600000    4
  74610000    3
  74620000    3
  74630000    4
  74640000    4
  74650000    4
  74660000    3
  74670000    3
  74680000    3
  74690000    2
  74700000    3
  74710000    4
  74720000    2
  74730000    3
  74740000    2
  74750000    3
  74760000    3
  74770000    3
  74780000    5
  74790000    3
  74800000    3
  74810000    3
  74820000    3
  74830000    3
  74840000    3
  74850000    3
  74860000    3
  74870000    4
  74880000    3
  74890000    5
  74900000    3
  74910000    5
  74920000    3
  74930000    2
  74940000    3
  74950000    4
  74960000    2
  74970000    4
  74980000    4
  74990000    2
  75000000    4
  75010000    4
  75020000    3
  75030000    3
  75040000    3
  75050000    3
  75060000    3
  75070000    3
  75080000    3
  75090000    4
  75100000    6
  75110000    4
  75120000   10
  75130000   10
  75140000    4
  75150000    4
  75160000    4
  75170000    3
  75180000    3
  75190000    3
  75200000    3
  75210000    3
  75220000    3
  75230000    5
  75240000    3
  75250000    4
  75260000    3
  75270000    3
  75280000    2
  75290000    2
  75300000    3
  75310000    3
  75320000    6
  75330000    3
  75340000    3
  75350000    4
  75360000    3
  75370000    3
  75380000    3
  75390000    3
  75400000    3
  75410000    3
  75420000    2
  75430000    3
  75440000    4
  75450000    2
  75460000    2
  75470000    3
  75480000    4
  75490000    3
  75500000    4
  75510000    4
  75520000    3
  75530000    2
  75540000    4
  75550000    4
  75560000    3
  75570000    3
  75580000    2
  75590000    3
  75600000    2
  75610000    2
  75620000    2
  75630000    2
  75640000    5
  75650000    3
  75660000    3
  75670000    3
  75680000    6
  75690000    3
  75700000    4
  75710000    2
  75720000    3
  75730000    4
  75740000    2
  75750000    3
  75760000   10
  75770000    4
  75780000    3
  75790000    3
  75800000    3
  75810000    2
  75820000    3
  75830000    3
  75840000    4
  75850000    3
  75860000    3
  75870000    2
  75880000    3
  75890000    2
  75900000    3
  75910000    3
  75920000    3
  75930000    3
  75940000    7
  75950000    6
  75960000    3
  75970000    4
  75980000    3
  75990000    3
  76000000    3
  76010000    3
  76020000    3
  76030000    4
  76040000    3
  76050000    3
  76060000    3
  76070000    3
  76080000    3
  76090000    3
  76100000    3
  76110000    4
  76120000    3
  76130000    3
  76140000    3
  76150000    3
  76160000    3
  76170000    4
  76180000    2
  76190000    3
  76200000    4
  76210000    4
  76220000    3
  76230000    4
  76240000    2
  76250000    3
  76260000    4
  76270000    3
  76280000    3
  76290000    2
  76300000    3
  76310000    3
  76320000    3
  76330000    3
  76340000    2
  76350000    3
  76360000    5
  76370000    4
  76380000    3
  76390000    3
  76400000    3
  76410000    4
  76420000    3
  76430000    2
  76440000    3
  76450000    2
  76460000    4
  76470000    3
  76480000    3
  76490000    3
  76500000    3
  76510000    3
  76520000    4
  76530000    3
  76540000    3
  76550000    3
  76560000    3
  76570000    3
  76580000    3
  76590000    3
  76600000    2
  76610000    4
  76620000    3
  76630000    3
  76640000    8
  76650000    3
  76660000    3
  76670000    3
  76680000    6
  76690000    3
  76700000    2
  76710000    4
  76720000    2
  76730000    5
  76740000    2
  76750000    4
  76760000    3
  76770000    5
  76780000    5
  76790000    3
  76800000    2
  76810000    2
  76820000    3
  76830000    3
  76840000    3
  76850000    3
  76860000    4
  76870000    3
  76880000    4
  76890000    3
  76900000    3
  76910000    6
  76920000    3
  76930000    3
  76940000    2
  76950000    5
  76960000    3
  76970000    3
  76980000    5
  76990000    3
  77000000    2
  77010000    2
  77020000    3
  77030000    3
  77040000    5
  77050000    2
  77060000    3
  77070000    5
  77080000    3
  77090000    4
  77100000    3
  77110000    6
  77120000    2
  77130000    3
  77140000    3
  77150000    2
  77160000    3
  77170000    2
  77180000    6
  77190000    3
  77200000    3
  77210000    2
  77220000    3
  77230000    2
  77240000    3
  77250000    2
  77260000    3
  77270000    6
  77280000    3
  77290000    3
  77300000    8
  77310000    2
  77320000    3
  77330000    3
  77340000    2
  77350000    2
  77360000    2
  77370000    3
  77380000    9
  77390000    3
  77400000    5
  77410000    4
  77420000    3
  77430000    4
  77440000    3
  77450000    4
  77460000    3
  77470000    3
  77480000    4
  77490000    3
  77500000    3
  77510000    3
  77520000    3
  77530000    3
  77540000    4
  77550000    3
  77560000    3
  77570000    3
  77580000    2
  77590000    2
  77600000    3
  77610000    2
  77620000    3
  77630000    3
  77640000    2
  77650000    2
  77660000    2
  77670000    3
  77680000    3
  77690000    4
  77700000    3
  77710000    3
  77720000    3
  77730000    4
  77740000    4
  77750000    3
  77760000    4
  77770000    3
  77780000    3
  77790000    4
  77800000    4
  77810000    2
  77820000    3
  77830000    7
  77840000    4
  77850000    3
  77860000    2
  77870000    8
  77880000    4
  77890000    4
  77900000    3
  77910000    2
  77920000    4
  77930000    4
  77940000    2
  77950000    4
  77960000    3
  77970000    4
  77980000    5
  77990000    2
  78000000    3
  78010000    3
  78020000    3
  78030000    3
  78040000    4
  78050000    3
  78060000    3
  78070000    4
  78080000    7
  78090000    4
  78100000    4
  78110000    4
  78120000    3
  78130000    3
  78140000    2
  78150000    3
  78160000    3
  78170000    2
  78180000    2
  78190000    3
  78200000    3
  78210000    3
  78220000    3
  78230000    3
  78240000    4
  78250000    4
  78260000    4
  78270000    3
  78280000    3
  78290000    3
  78300000    3
  78310000    2
  78320000    2
  78330000    3
  78340000    3
  78350000    3
  78360000    2
  78370000    4
  78380000    8
  78390000    3
  78400000    2
  78410000    6
  78420000    4
  78430000    3
  78440000    3
  78450000    2
  78460000    3
  78470000    3
  78480000    2
  78490000    5
  78500000    3
  78510000    5
  78520000    3
  78530000    3
  78540000    3
  78550000    3
  78560000    2
  78570000    2
  78580000    5
  78590000    3
  78600000    3
  78610000    3
  78620000    4
  78630000    4
  78640000    5
  78650000    3
  78660000    3
  78670000    3
  78680000    3
  78690000    5
  78700000    2
  78710000    4
  78720000    3
  78730000    4
  78740000    5
  78750000    3
  78760000    2
  78770000    3
  78780000    4
  78790000    4
  78800000    4
  78810000    4
  78820000    4
  78830000    4
  78840000    3
  78850000    4
  78860000    3
  78870000    3
  78880000    4
  78890000    3
  78900000    3
  78910000    2
  78920000    3
  78930000    2
  78940000    4
  78950000    2
  78960000    4
  78970000    4
  78980000    4
  78990000    3
  79000000    3
  79010000    3
  79020000    5
  79030000    2
  79040000    3
  79050000    3
  79060000    4
  79070000    3
  79080000    3
  79090000    6
  79100000    5
  79110000    4
  79120000    3
  79130000    3
  79140000    3
  79150000    4
  79160000    3
  79170000    4
  79180000    6
  79190000    4
  79200000    2
  79210000    3
  79220000    6
  79230000    3
  79240000    3
  79250000    3
  79260000    4
  79270000    4
  79280000    3
  79290000    3
  79300000    3
  79310000    3
  79320000    4
  79330000    2
  79340000    3
  79350000    3
  79360000    4
  79370000    5
  79380000    4
  79390000    2
  79400000    3
  79410000    3
  79420000    4
  79430000    3
  79440000    3
  79450000    5
  79460000    5
  79470000    3
  79480000    3
  79490000    3
  79500000    3
  79510000    4
  79520000    3
  79530000    2
  79540000    3
  79550000    3
  79560000    5
  79570000    2
  79580000    3
  79590000    4
  79600000    2
  79610000    2
  79620000    3
  79630000    3
  79640000    3
  79650000    5
  79660000    3
  79670000    3
  79680000    3
  79690000    4
  79700000    3
  79710000    3
  79720000    3
  79730000    4
  79740000    3
  79750000    4
  79760000    3
  79770000    4
  79780000    4
  79790000    4
  79800000    7
  79810000    3
  79820000    5
  79830000    4
  79840000    2
  79850000    2
  79860000    6
  79870000    3
  79880000    5
  79890000    2
  79900000    3
  79910000    3
  79920000    2
  79930000    5
  79940000    6
  79950000    3
  79960000    3
  79970000    3
  79980000    4
  79990000    3
  80000000    2
  80000000    2
  80010000    5
  80020000    3
  80030000    3
  80040000    3
  80050000    2
  80060000    2
  80070000    2
  80080000    6
  80090000    3
  80100000    6
  80110000    2
  80120000    3
  80130000    3
  80140000    3
  80150000    3
  80160000    3
  80170000    3
  80180000    2
  80190000    3
  80200000    5
  80210000    2
  80220000    4
  80230000    6
  80240000    3
  80250000    5
  80260000    3
  80270000    4
  80280000    3
  80290000    3
  80300000    3
  80310000    2
  80320000    3
  80330000    4
  80340000    2
  80350000    3
  80360000    2
  80370000    3
  80380000    3
  80390000    3
  80400000    4
  80410000    3
  80420000    4
  80430000    3
  80440000    4
  80450000    3
  80460000    5
  80470000    3
  80480000    3
  80490000    3
  80500000    5
  80510000    5
  80520000    7
  80530000    3
  80540000    4
  80550000    4
  80560000    4
  80570000    3
  80580000    4
  80590000    4
  80600000    4
  80610000    3
  80620000    4
  80630000    5
  80640000    3
  80650000   10
  80660000    3
  80670000    4
  80680000    3
  80690000    3
  80700000    4
  80710000    3
  80720000    4
  80730000    7
  80740000    2
  80750000    3
  80760000    3
  80770000    3
  80780000    3
  80790000    2
  80800000    2
  80810000    4
  80820000    3
  80830000    3
  80840000    3
  80850000    4
  80860000    3
  80870000    2
  80880000    3
  80890000    5
  80900000    3
  80910000    3
  80920000    3
  80930000    3
  80940000    3
  80950000    4
  80960000    2
  80970000    2
  80980000    3
  80990000    3
  81000000    3
  81010000    2
  81020000    2
  81030000    2
  81040000    3
  81050000    3
  81060000    5
  81070000    4
  81080000    3
  81090000    2
  81100000    5
  81110000    6
  81120000    4
  81130000    3
  81140000    2
  81150000    3
  81160000    4
  81170000    4
  81180000    4
  81190000    3
  81200000    3
  81210000    3
  81220000    5
  81230000    3
  81240000    4
  81250000    3
  81260000    4
  81270000    4
  81280000    3
  81290000    3
  81300000    2
  81310000    5
  81320000    5
  81330000    4
  81340000    3
  81350000    3
  81360000    3
  81370000    4
  81380000    3
  81390000    4
  81400000    3
  81410000    5
  81420000    3
  81430000    6
  81440000    5
  81450000    4
  81460000    5
  81470000    3
  81480000    4
  81490000    3
  81500000    2
  81510000    4
  81520000    4
  81530000    3
  81540000    3
  81550000    3
  81560000    3
  81570000    5
  81580000    3
  81590000    3
  81600000    4
  81610000    3
  81620000    4
  81630000    5
  81640000    2
  81650000    3
  81660000    4
  81670000    3
  81680000    3
  81690000    3
  81700000    3
  81710000    3
  81720000    4
  81730000    2
  81740000    6
  81750000    3
  81760000    2
  81770000    2
  81780000    3
  81790000    3
  81800000    3
  81810000    4
  81820000    4
  81830000    3
  81840000    3
  81850000    3
  81860000    3
  81870000    3
  81880000    3
  81890000    2
  81900000    3
  81910000    3
  81920000    4
  81930000    2
  81940000    3
  81950000    3
  81960000    2
  81970000    2
  81980000    2
  81990000    4
  82000000    3
  82010000    2
  82020000    3
  82030000    4
  82040000    5
  82050000    4
  82060000    3
  82070000    3
  82080000    9
  82090000    3
  82100000    2
  82110000    4
  82120000    3
  82130000    3
  82140000    6
  82150000    4
  82160000    3
  82170000    3
  82180000    3
  82190000    4
  82200000    4
  82210000    3
  82220000    2
  82230000    3
  82240000    2
  82250000    4
  82260000    5
  82270000    3
  82280000    3
  82290000    2
  82300000    3
  82310000    5
  82320000    5
  82330000    6
  82340000    3
  82350000    4
  82360000    5
  82370000    5
  82380000    3
  82390000    4
  82400000    2
  82410000    3
  82420000    4
  82430000    3
  82440000    4
  82450000    4
  82460000    2
  82470000    3
  82480000    3
  82490000    3
  82500000    4
  82510000    3
  82520000    4
  82530000    3
  82540000    3
  82550000    3
  82560000    3
  82570000    4
  82580000    4
  82590000    6
  82600000    3
  82610000    2
  82620000    3
  82630000    4
  82640000    5
  82650000    3
  82660000    4
  82670000    4
  82680000    3
  82690000    4
  82700000    4
  82710000    3
  82720000    5
  82730000    5
  82740000    4
  82750000    3
  82760000    4
  82770000    2
  82780000    2
  82790000    2
  82800000    4
  82810000    3
  82820000    3
  82830000    6
  82840000    3
  82850000    2
  82860000    4
  82870000    4
  82880000    3
  82890000    4
  82900000    6
  82910000    3
  82920000    4
  82930000    4
  82940000    3
  82950000    4
  82960000    4
  82970000    4
  82980000    4
  82990000    3
  83000000    5
  83010000    3
  83020000    3
  83030000    2
  83040000    2
  83050000    4
  83060000    4
  83070000    3
  83080000    4
  83090000    4
  83100000    2
  83110000    3
  83120000    2
  83130000    2
  83140000    2
  83150000    2
  83160000    3
  83170000    3
  83180000    2
  83190000    3
  83200000    3
  83210000    3
  83220000    3
  83230000    4
  83240000    3
  83250000    3
  83260000    3
  83270000    2
  83280000    4
  83290000    3
  83300000    3
  83310000    3
  83320000    2
  83330000    3
  83340000    5
  83350000    4
  83360000    3
  83370000    3
  83380000    4
  83390000    3
  83400000    3
  83410000    3
  83420000    4
  83430000    3
  83440000    3
  83450000    3
  83460000    2
  83470000    4
  83480000    3
  83490000    3
  83500000    3
  83510000    2
  83520000    3
  83530000    4
  83540000    3
  83550000    2
  83560000    3
  83570000    2
  83580000    3
  83590000    3
  83600000    2
  83610000    2
  83620000    3
  83630000    3
  83640000    3
  83650000    3
  83660000    3
  83670000    3
  83680000    3
  83690000    3
  83700000    3
  83710000    4
  83720000    3
  83730000    5
  83740000    3
  83750000    4
  83760000    3
  83770000    3
  83780000    3
  83790000    6
  83800000    2
  83810000    7
  83820000    2
  83830000    3
  83840000    3
  83850000    2
  83860000    3
  83870000    4
  83880000    3
  83890000    4
  83900000    3
  83910000    3
  83920000    5
  83930000    4
  83940000    3
  83950000    4
  83960000    4
  83970000    3
  83980000    2
  83990000    4
  84000000    3
  84010000    3
  84020000    3
  84030000    3
  84040000    3
  84050000    4
  84060000    2
  84070000    3
  84080000    3
  84090000    3
  84100000    3
  84110000    3
  84120000    3
  84130000    3
  84140000    3
  84150000    4
  84160000    3
  84170000    2
  84180000    3
  84190000    3
  84200000    3
  84210000    4
  84220000    3
  84230000    2
  84240000    5
  84250000    2
  84260000    3
  84270000    3
  84280000    4
  84290000    3
  84300000    5
  84310000    3
  84320000    3
  84330000    4
  84340000    5
  84350000    6
  84360000    4
  84370000    3
  84380000    8
  84390000    5
  84400000    5
  84410000    4
  84420000    4
  84430000    2
  84440000    4
  84450000    4
  84460000    7
  84470000    4
  84480000    2
  84490000    4
  84500000    2
  84510000    8
  84520000    2
  84530000    3
  84540000    4
  84550000    3
  84560000    2
  84570000    2
  84580000    7
  84590000    3
  84600000    3
  84610000    2
  84620000    4
  84630000    5
  84640000    2
  84650000    3
  84660000    4
  84670000    2
  84680000    3
  84690000    3
  84700000    4
  84710000    3
  84720000    3
  84730000    4
  84740000    5
  84750000    5
  84760000    5
  84770000    3
  84780000    5
  84790000    3
  84800000    3
  84810000    4
  84820000    3
  84830000    3
  84840000    4
  84850000    3
  84860000   10
  84870000    3
  84880000    3
  84890000    3
  84900000    4
  84910000    3
  84920000    3
  84930000    2
  84940000    2
  84950000    4
  84960000    3
  84970000    2
  84980000    3
  84990000    4
  85000000    4
  85010000    3
  85020000    3
  85030000    3
  85040000    3
  85050000    3
  85060000    3
  85070000    2
  85080000    3
  85090000    3
  85100000    3
  85110000    4
  85120000    2
  85130000    3
  85140000    4
  85150000    3
  85160000    3
  85170000    5
  85180000    4
  85190000    3
  85200000    3
  85210000    2
  85220000    3
  85230000    3
  85240000    2
  85250000    4
  85260000    3
  85270000    3
  85280000    4
  85290000    3
  85300000    3
  85310000    3
  85320000    3
  85330000    3
  85340000    3
  85350000    3
  85360000    3
  85370000    4
  85380000    5
  85390000    3
  85400000    3
  85410000    3
  85420000    4
  85430000    3
  85440000    3
  85450000    3
  85460000    2
  85470000    3
  85480000    3
  85490000    3
  85500000    3
  85510000    2
  85520000    3
  85530000    2
  85540000    3
  85550000    3
  85560000    3
  85570000    3
  85580000    2
  85590000    3
  85600000    3
  85610000    4
  85620000    3
  85630000    3
  85640000    3
  85650000    3
  85660000    3
  85670000    3
  85680000    2
  85690000    3
  85700000    3
  85710000    3
  85720000    4
  85730000    3
  85740000    3
  85750000    4
  85760000    4
  85770000    3
  85780000    4
  85790000    3
  85800000    2
  85810000    3
  85820000    2
  85830000    3
  85840000    3
  85850000    3
  85860000    3
  85870000    3
  85880000    5
  85890000    3
  85900000    4
  85910000    3
  85920000    2
  85930000    3
  85940000    3
  85950000    4
  85960000    3
  85970000    3
  85980000    3
  85990000    2
  86000000    3
  86010000    2
  86020000    5
  86030000    5
  86040000    2
  86050000    3
  86060000    3
  86070000    3
  86080000    3
  86090000    3
  86100000    3
  86110000    2
  86120000    2
  86130000    3
  86140000    9
  86150000    5
  86160000    5
  86170000    6
  86180000    3
  86190000    4
  86200000    4
  86210000    9
  86220000   10
  86230000    4
  86240000    4
  86250000    4
  86260000    4
  86270000    2
  86280000    4
  86290000    4
  86300000    2
  86310000    4
  86320000    4
  86330000    3
  86340000    3
  86350000    3
  86360000    3
  86370000    3
  86380000    3
  86390000    4
  86400000    3
  86410000    3
  86420000    3
  86430000    3
  86440000    3
  86450000    3
  86460000    3
  86470000    4
  86480000    6
  86490000   10
  86500000   11
  86510000   14
  86520000    5
  86530000   12
  86540000   10
  86550000   10
  86560000   19
  86570000   11
  86580000    7
  86590000    3
  86600000    7
  86610000    9
  86620000    9
  86630000    6
  86640000    4
  86650000   11
  86660000    9
  86670000    6
  86680000    4
  86690000    5
  86700000    3
  86710000    3
  86720000    4
  86730000    3
  86740000    5
  86750000    4
  86760000    3
  86770000    3
  86780000    3
  86790000    4
  86800000    3
  86810000    4
  86820000    3
  86830000    3
  86840000    4
  86850000    7
  86860000    3
  86870000    6
  86880000    5
  86890000    4
  86900000    3
  86910000    3
  86920000    2
  86930000    5
  86940000    3
  86950000    4
  86960000    5
  86970000    2
  86980000    5
  86990000    4
  87000000    4
  87010000    4
  87020000    2
  87030000    3
  87040000    3
  87050000    3
  87060000    2
  87070000    4
  87080000    3
  87090000    5
  87100000    3
  87110000    4
  87120000    6
  87130000    3
  87140000    3
  87150000    3
  87160000    4
  87170000    3
  87180000    3
  87190000    3
  87200000    3
  87210000    3
  87220000    5
  87230000    5
  87240000    5
  87250000    2
  87260000    5
  87270000    3
  87280000    3
  87290000    2
  87300000    3
  87310000    3
  87320000    2
  87330000    3
  87340000    4
  87350000    3
  87360000    3
  87370000    4
  87380000    3
  87390000    9
  87400000    5
  87410000    3
  87420000    2
  87430000    5
  87440000    6
  87450000    5
  87460000    2
  87470000    3
  87480000    3
  87490000    3
  87500000    2
  87510000    3
  87520000    7
  87530000    3
  87540000    3
  87550000    3
  87560000    5
  87570000    3
  87580000    3
  87590000    5
  87600000    2
  87610000    4
  87620000    3
  87630000    3
  87640000    5
  87650000    3
  87660000    4
  87670000    3
  87680000    3
  87690000    3
  87700000    2
  87710000    3
  87720000    2
  87730000    4
  87740000    3
  87750000    3
  87760000    6
  87770000    5
  87780000    7
  87790000    2
  87800000    3
  87810000    2
  87820000    2
  87830000    2
  87840000    8
  87850000    3
  87860000    7
  87870000    3
  87880000    3
  87890000    8
  87900000    3
  87910000    2
  87920000    4
  87930000    6
  87940000    4
  87950000    2
  87960000    3
  87970000    3
  87980000    4
  87990000    6
  88000000    6
  88010000    3
  88020000    3
  88030000    4
  88040000    3
  88050000    3
  88060000    4
  88070000    3
  88080000    4
  88090000   13
  88100000   11
  88110000   13
  88120000   12
  88130000    7
  88140000    7
  88150000    7
  88160000    5
  88170000    5
  88180000    3
  88190000    2
  88200000    5
  88210000    3
  88220000    4
  88230000    9
  88240000    5
  88250000    3
  88260000    3
  88270000    4
  88280000    3
  88290000    6
  88300000    2
  88310000    4
  88320000    3
  88330000    4
  88340000    3
  88350000    5
  88360000    2
  88370000    3
  88380000    3
  88390000    4
  88400000    3
  88410000    3
  88420000    3
  88430000    3
  88440000    4
  88450000    3
  88460000    7
  88470000    3
  88480000    3
  88490000    3
  88500000    4
  88510000    3
  88520000    3
  88530000    3
  88540000    3
  88550000    4
  88560000    3
  88570000    4
  88580000    3
  88590000    5
  88600000    4
  88610000    4
  88620000    2
  88630000    4
  88640000    4
  88650000    4
  88660000    2
  88670000    3
  88680000    4
  88690000    3
  88700000    6
  88710000    4
  88720000   11
  88730000    3
  88740000    2
  88750000    3
  88760000    3
  88770000    3
  88780000    5
  88790000    3
  88800000    3
  88810000    3
  88820000    3
  88830000    3
  88840000    3
  88850000    4
  88860000    2
  88870000    4
  88880000    3
  88890000    6
  88900000    7
  88910000    3
  88920000    3
  88930000    2
  88940000    2
  88950000    3
  88960000    3
  88970000    5
  88980000    3
  88990000    3
  89000000    3
  89010000    2
  89020000    3
  89030000    5
  89040000    3
  89050000    3
  89060000    5
  89070000    2
  89080000    5
  89090000    8
  89100000    3
  89110000    5
  89120000    5
  89130000    3
  89140000    2
  89150000    8
  89160000    4
  89170000    3
  89180000    4
  89190000    4
  89200000    4
  89210000    3
  89220000    3
  89230000    3
  89240000    3
  89250000    7
  89260000    3
  89270000    7
  89280000    9
  89290000    3
  89300000    8
  89310000    2
  89320000    7
  89330000    4
  89340000    9
  89350000    3
  89360000    3
  89370000    3
  89380000    3
  89390000    3
  89400000    3
  89410000    4
  89420000    3
  89430000    9
  89440000   10
  89450000    3
  89460000    4
  89470000    3
  89480000    3
  89490000    3
  89500000    3
  89510000    3
  89520000    3
  89530000    4
  89540000    4
  89550000    2
  89560000    5
  89570000    3
  89580000    3
  89590000    2
  89600000    6
  89610000    8
  89620000    8
  89630000    8
  89640000    3
  89650000    2
  89660000    2
  89670000    3
  89680000    8
  89690000    9
  89700000    4
  89710000    5
  89720000    2
  89730000    3
  89740000    4
  89750000    6
  89760000   11
  89770000    3
  89780000    3
  89790000    4
  89800000    3
  89810000    4
  89820000    5
  89830000    4
  89840000    5
  89850000    4
  89860000    4
  89870000    3
  89880000    3
  89890000    5
  89900000    2
  89910000    3
  89920000    2
  89930000    4
  89940000    2
  89950000    3
  89960000    5
  89970000    3
  89980000    4
  89990000    3
  90000000    3
  90010000    4
  90020000    5
  90030000    3
  90040000    5
  90050000    2
  90060000    3
  90070000    3
  90080000    2
  90090000    3
  90100000    2
  90110000    2
  90120000    2
  90130000    3
  90140000    3
  90150000    3
  90160000    3
  90170000    2
  90180000    3
  90190000    2
  90200000    4
  90210000    5
  90220000    3
  90230000    5
  90240000    3
  90250000    3
  90260000    4
  90270000    3
  90280000    2
  90290000    3
  90300000    5
  90310000    6
  90320000    5
  90330000    3
  90340000    3
  90350000    6
  90360000    3
  90370000    2
  90380000    3
  90390000    4
  90400000    3
  90410000    4
  90420000    4
  90430000    5
  90440000    4
  90450000    4
  90460000    2
  90470000    3
  90480000    3
  90490000    4
  90500000    3
  90510000    3
  90520000    4
  90530000    5
  90540000    3
  90550000    4
  90560000    4
  90570000    3
  90580000    3
  90590000    2
  90600000    4
  90610000    3
  90620000    3
  90630000    4
  90640000    2
  90650000    3
  90660000    4
  90670000    3
  90680000    5
  90690000    4
  90700000    5
  90710000    4
  90720000    3
  90730000    2
  90740000    2
  90750000    2
  90760000    5
  90770000    4
  90780000    5
  90790000    3
  90800000    3
  90810000    3
  90820000    5
  90830000    2
  90840000    3
  90850000    3
  90860000    3
  90870000    4
  90880000    5
  90890000    4
  90900000    2
  90910000    8
  90920000    2
  90930000    4
  90940000    3
  90950000    3
  90960000    4
  90970000    3
  90980000    4
  90990000    4
  91000000    3
  91010000    2
  91020000    3
  91030000    3
  91040000    3
  91050000    3
  91060000    3
  91070000    3
  91080000    3
  91090000    2
  91100000    3
  91110000    4
  91120000    3
  91130000    3
  91140000    4
  91150000    5
  91160000    3
  91170000    3
  91180000    3
  91190000    3
  91200000    3
  91210000    3
  91220000    4
  91230000    4
  91240000    4
  91250000    3
  91260000    4
  91270000    3
  91280000    3
  91290000    3
  91300000    2
  91310000    3
  91320000    3
  91330000    3
  91340000    3
  91350000    3
  91360000    3
  91370000    5
  91380000    2
  91390000    3
  91400000    5
  91410000    3
  91420000    3
  91430000    4
  91440000    4
  91450000    4
  91460000    5
  91470000    3
  91480000    3
  91490000    4
  91500000    3
  91510000    4
  91520000    3
  91530000    5
  91540000    4
  91550000    3
  91560000    5
  91570000    3
  91580000    3
  91590000    3
  91600000    3
  91610000    2
  91620000    3
  91630000    4
  91640000    3
  91650000    5
  91660000    5
  91670000    4
  91680000    2
  91690000    3
  91700000    7
  91710000    5
  91720000    3
  91730000    4
  91740000    3
  91750000    3
  91760000    3
  91770000    5
  91780000    3
  91790000    4
  91800000    5
  91810000   10
  91820000   10
  91830000    2
  91840000    3
  91850000    3
  91860000    4
  91870000    3
  91880000    3
  91890000    3
  91900000    3
  91910000    3
  91920000    3
  91930000    3
  91940000    4
  91950000    3
  91960000    2
  91970000    3
  91980000    3
  91990000    4
  92000000    5
  92010000    3
  92020000    3
  92030000    3
  92040000    5
  92050000    2
  92060000    2
  92070000    3
  92080000    3
  92090000    4
  92100000    3
  92110000    5
  92120000    5
  92130000    3
  92140000    5
  92150000    3
  92160000    4
  92170000    2
  92180000    5
  92190000    3
  92200000    6
  92210000    2
  92220000    5
  92230000    4
  92240000    3
  92250000    2
  92260000    4
  92270000    5
  92280000    2
  92290000    3
  92300000    3
  92310000    4
  92320000    2
  92330000    3
  92340000    3
  92350000    3
  92360000    4
  92370000    2
  92380000    4
  92390000    4
  92400000    3
  92410000    4
  92420000    4
  92430000    3
  92440000    4
  92450000    3
  92460000    3
  92470000    3
  92480000    3
  92490000    2
  92500000    3
  92510000    3
  92520000    3
  92530000    3
  92540000    3
  92550000    3
  92560000    2
  92570000    3
  92580000    3
  92590000    3
  92600000    2
  92610000    3
  92620000    3
  92630000    3
  92640000    4
  92650000    3
  92660000    4
  92670000    3
  92680000    4
  92690000    3
  92700000    4
  92710000    4
  92720000    4
  92730000    3
  92740000    3
  92750000    4
  92760000    3
  92770000    2
  92780000    3
  92790000    3
  92800000    4
  92810000    3
  92820000    4
  92830000    8
  92840000    3
  92850000    3
  92860000    3
  92870000    3
  92880000    5
  92890000    4
  92900000    4
  92910000    3
  92920000    3
  92930000    3
  92940000    3
  92950000    3
  92960000    2
  92970000    3
  92980000    3
  92990000    4
  93000000    5
  93010000    3
  93020000    2
  93030000    3
  93040000    5
  93050000    2
  93060000    4
  93070000    4
  93080000    2
  93090000    2
  93100000    3
  93110000    4
  93120000    3
  93130000    2
  93140000    3
  93150000    3
  93160000    4
  93170000    3
  93180000    4
  93190000    4
  93200000    4
  93210000    3
  93220000    2
  93230000    2
  93240000    3
  93250000    2
  93260000    4
  93270000    2
  93280000    2
  93290000    2
  93300000    3
  93310000    7
  93320000    4
  93330000    3
  93340000    2
  93350000    3
  93360000    3
  93370000    4
  93380000    3
  93390000    4
  93400000    3
  93410000    3
  93420000    3
  93430000    5
  93440000    4
  93450000    3
  93460000    3
  93470000    4
  93480000    3
  93490000    4
  93500000    3
  93510000    4
  93520000    3
  93530000    4
  93540000    4
  93550000    4
  93560000    3
  93570000    3
  93580000    3
  93590000    2
  93600000    4
  93610000    4
  93620000    4
  93630000    2
  93640000    3
  93650000    3
  93660000    3
  93670000    3
  93680000    3
  93690000    3
  93700000    2
  93710000    3
  93720000    4
  93730000    3
  93740000    3
  93750000    4
  93760000    4
  93770000    3
  93780000    3
  93790000    3
  93800000    3
  93810000    3
  93820000    3
  93830000    2
  93840000    3
  93850000    4
  93860000    3
  93870000    4
  93880000    3
  93890000    3
  93900000    4
  93910000    3
  93920000    3
  93930000    3
  93940000    4
  93950000    3
  93960000    3
  93970000    4
  93980000    4
  93990000    4
  94000000    3
  94010000    3
  94020000    3
  94030000    3
  94040000    2
  94050000    3
  94060000    3
  94070000    4
  94080000    4
  94090000    2
  94100000    2
  94110000    2
  94120000    3
  94130000    3
  94140000    4
  94150000    3
  94160000    3
  94170000    3
  94180000    4
  94190000    4
  94200000    3
  94210000    4
  94220000    3
  94230000    5
  94240000    3
  94250000    2
  94260000    2
  94270000    3
  94280000    3
  94290000    5
  94300000    4
  94310000    3
  94320000    3
  94330000    2
  94340000    3
  94350000    4
  94360000    3
  94370000    3
  94380000    3
  94390000    3
  94400000    3
  94410000    3
  94420000    4
  94430000    4
  94440000    7
  94450000    4
  94460000    3
  94470000    3
  94480000    3
  94490000    2
  94500000    2
  94510000    6
  94520000    3
  94530000    3
  94540000    3
  94550000    3
  94560000    3
  94570000    3
  94580000    2
  94590000    2
  94600000    4
  94610000    4
  94620000    3
  94630000    3
  94640000    8
  94650000    5
  94660000    4
  94670000    4
  94680000    4
  94690000    4
  94700000    3
  94710000    2
  94720000    3
  94730000    3
  94740000    2
  94750000    3
  94760000    2
  94770000    6
  94780000    4
  94790000    4
  94800000    3
  94810000    4
  94820000    5
  94830000    2
  94840000    3
  94850000    3
  94860000    2
  94870000    5
  94880000    3
  94890000    2
  94900000    4
  94910000    3
  94920000    2
  94930000    3
  94940000    5
  94950000    5
  94960000    3
  94970000    4
  94980000    4
  94990000    4
  95000000   10
  95010000    3
  95020000    4
  95030000    4
  95040000    3
  95050000    4
  95060000    3
  95070000    3
  95080000    3
  95090000    3
  95100000    4
  95110000    3
  95120000    2
  95130000    3
  95140000    3
  95150000    3
  95160000    5
  95170000    3
  95180000    3
  95190000    3
  95200000    3
  95210000    3
  95220000    4
  95230000    4
  95240000    5
  95250000    4
  95260000    4
  95270000    3
  95280000    4
  95290000    3
  95300000    3
  95310000    3
  95320000    4
  95330000    4
  95340000    3
  95350000    7
  95360000    3
  95370000    4
  95380000    3
  95390000    5
  95400000    8
  95410000   12
  95420000    4
  95430000    4
  95440000    4
  95450000    3
  95460000    3
  95470000    4
  95480000    3
  95490000    3
  95500000    3
  95510000    3
  95520000    4
  95530000    3
  95540000    3
  95550000    3
  95560000    2
  95570000    4
  95580000    2
  95590000    4
  95600000    2
  95610000    3
  95620000    3
  95630000    4
  95640000    3
  95650000    3
  95660000    4
  95670000    3
  95680000    3
  95690000    3
  95700000    4
  95710000    3
  95720000    3
  95730000    3
  95740000    3
  95750000    3
  95760000    4
  95770000    4
  95780000    4
  95790000    3
  95800000    5
  95810000    4
  95820000    3
  95830000    5
  95840000    5
  95850000   10
  95860000    5
  95870000    3
  95880000    3
  95890000    4
  95900000    5
  95910000    3
  95920000    2
  95930000    4
  95940000    2
  95950000    3
  95960000    5
  95970000    3
  95980000    4
  95990000    5
  96000000    2
  96010000    3
  96020000    4
  96030000    3
  96040000    5
  96050000    2
  96060000    3
  96070000    4
  96080000    3
  96090000    2
  96100000    3
  96110000    4
  96120000    2
  96130000    4
  96140000    3
  96150000    3
  96160000    3
  96170000    4
  96180000    4
  96190000    3
  96200000    2
  96210000    3
  96220000    4
  96230000    3
  96240000    6
  96250000    3
  96260000    3
  96270000    3
  96280000    3
  96290000    4
  96300000    2
  96310000    4
  96320000    3
  96330000    3
  96340000    3
  96350000    2
  96360000    3
  96370000    3
  96380000    2
  96390000    3
  96400000    3
  96410000    2
  96420000    3
  96430000    2
  96440000    7
  96450000    4
  96460000    6
  96470000    2
  96480000    5
  96490000    3
  96500000    7
  96510000    3
  96520000    4
  96530000    3
  96540000    4
  96550000    4
  96560000    2
  96570000    3
  96580000    3
  96590000    4
  96600000    2
  96610000    4
  96620000    3
  96630000    3
  96640000    6
  96650000    4
  96660000    3
  96670000    4
  96680000    2
  96690000    2
  96700000    3
  96710000    2
  96720000    3
  96730000    4
  96740000    3
  96750000    3
  96760000    3
  96770000    5
  96780000    3
  96790000    4
  96800000    5
  96810000    5
  96820000    4
  96830000    5
  96840000    6
  96850000    5
  96860000    3
  96870000    4
  96880000    4
  96890000    3
  96900000    4
  96910000    6
  96920000    2
  96930000    4
  96940000    2
  96950000    3
  96960000    2
  96970000    3
  96980000    2
  96990000    4
  97000000    2
  97010000    4
  97020000    3
  97030000    2
  97040000   10
  97050000    3
  97060000    5
  97070000    3
  97080000    4
  97090000    4
  97100000    6
  97110000    5
  97120000    3
  97130000    3
  97140000    4
  97150000    3
  97160000    5
  97170000    3
  97180000    3
  97190000    4
  97200000    5
  97210000    3
  97220000    4
  97230000    3
  97240000    2
  97250000    4
  97260000    3
  97270000    4
  97280000    3
  97290000    4
  97300000    3
  97310000    4
  97320000    3
  97330000    3
  97340000    4
  97350000    3
  97360000    3
  97370000    4
  97380000    3
  97390000    3
  97400000    3
  97410000    3
  97420000    3
  97430000    4
  97440000    2
  97450000    2
  97460000    3
  97470000    5
  97480000    3
  97490000    3
  97500000   11
  97510000    2
  97520000    4
  97530000    5
  97540000    5
  97550000    6
  97560000    4
  97570000    3
  97580000    4
  97590000    3
  97600000    3
  97610000    3
  97620000    4
  97630000    2
  97640000    4
  97650000    3
  97660000    3
  97670000    3
  97680000    4
  97690000    3
  97700000    4
  97710000    8
  97720000    4
  97730000    4
  97740000    6
  97750000    5
  97760000    6
  97770000    3
  97780000    7
  97790000    5
  97800000    2
  97810000    3
  97820000    4
  97830000    2
  97840000    5
  97850000    4
  97860000    5
  97870000    2
  97880000    5
  97890000    4
  97900000    4
  97910000    3
  97920000    3
  97930000    2
  97940000    4
  97950000    4
  97960000    5
  97970000    3
  97980000    3
  97990000    4
  98000000    3
  98010000    3
  98020000    2
  98030000    5
  98040000    3
  98050000    3
  98060000    2
  98070000    3
  98080000    4
  98090000    3
  98100000    3
  98110000    6
  98120000    4
  98130000    3
  98140000    3
  98150000    2
  98160000    3
  98170000    3
  98180000    2
  98190000    4
  98200000    4
  98210000    7
  98220000    3
  98230000    2
  98240000    3
  98250000    2
  98260000    4
  98270000    2
  98280000    3
  98290000    5
  98300000    3
  98310000    2
  98320000    2
  98330000    6
  98340000    2
  98350000    4
  98360000    7
  98370000    3
  98380000    4
  98390000    4
  98400000    3
  98410000    5
  98420000    3
  98430000    3
  98440000    5
  98450000    3
  98460000    3
  98470000    3
  98480000    2
  98490000    3
  98500000    4
  98510000    3
  98520000    5
  98530000    4
  98540000    3
  98550000    3
  98560000    3
  98570000    2
  98580000    4
  98590000    2
  98600000    3
  98610000    3
  98620000    3
  98630000    4
  98640000    4
  98650000    4
  98660000    3
  98670000    2
  98680000    4
  98690000    3
  98700000    4
  98710000    5
  98720000    4
  98730000    3
  98740000    2
  98750000    3
  98760000    3
  98770000    4
  98780000    3
  98790000    2
  98800000    4
  98810000    5
  98820000    2
  98830000    3
  98840000    2
  98850000    4
  98860000    3
  98870000    3
  98880000    3
  98890000    2
  98900000    3
  98910000    3
  98920000    4
  98930000    3
  98940000    2
  98950000    3
  98960000    3
  98970000    3
  98980000    4
  98990000    5
  99000000    2
  99010000    2
  99020000    3
  99030000    2
  99040000    3
  99050000    3
  99060000    4
  99070000    3
  99080000    3
  99090000    3
  99100000    5
  99110000    3
  99120000    4
  99130000    3
  99140000    3
  99150000    2
  99160000    2
  99170000    3
  99180000    3
  99190000    3
  99200000    3
  99210000    2
  99220000    3
  99230000    3
  99240000    3
  99250000    5
  99260000    5
  99270000    7
  99280000    3
  99290000    2
  99300000    3
  99310000    3
  99320000    3
  99330000    4
  99340000    2
  99350000    2
  99360000    3
  99370000    3
  99380000    6
  99390000    2
  99400000    5
  99410000    3
  99420000    3
  99430000    3
  99440000    4
  99450000    2
  99460000    4
  99470000    3
  99480000    5
  99490000    3
  99500000    3
  99510000    4
  99520000    3
  99530000    3
  99540000    2
  99550000    3
  99560000    3
  99570000    4
  99580000    3
  99590000    4
  99600000    4
  99610000    3
  99620000    3
  99630000    3
  99640000    4
  99650000    4
  99660000    2
  99670000    3
  99680000    3
  99690000    6
  99700000    3
  99710000    4
  99720000    4
  99730000    3
  99740000    2
  99750000    4
  99760000    6
  99770000    3
  99780000    4
  99790000   12
  99800000    4
  99810000    3
  99820000    5
  99830000    7
  99840000    4
  99850000    4
  99860000    5
  99870000    2
  99880000    4
  99890000    3
  99900000    5
  99910000    3
  99920000    3
  99930000    3
  99940000    5
  99950000    4
  99960000    6
  99970000    2
  99980000    4
  99990000    3
 100000000    3
 100000000    3
 100010000    4
 100020000    4
 100030000    3
 100040000    4
 100050000    2
 100060000    3
 100070000    3
 100080000    3
 100090000    3
 100100000    3
 100110000    3
 100120000    2
 100130000    4
 100140000    3
 100150000    5
 100160000    2
 100170000    3
 100180000    3
 100190000    4
 100200000    4
 100210000    3
 100220000    4
 100230000    2
 100240000    5
 100250000    3
 100260000    3
 100270000    2
 100280000    9
 100290000    5
 100300000    9
 100310000    2
 100320000    4
 100330000    3
 100340000    5
 100350000    3
 100360000    4
 100370000    3
 100380000    3
 100390000    6
 100400000    3
 100410000    3
 100420000    2
 100430000    3
 100440000    4
 100450000    3
 100460000    3
 100470000    3
 100480000    5
 100490000    9
 100500000    2
 100510000    3
 100520000    3
 100530000    2
 100540000    3
 100550000    3
 100560000    3
 100570000    2
 100580000    3
 100590000    3
 100600000    2
 100610000    4
 100620000    3
 100630000    3
 100640000    3
 100650000    4
 100660000    4
 100670000    6
 100680000    7
 100690000    3
 100700000    3
 100710000    2
 100720000    2
 100730000    3
 100740000    3
 100750000    2
 100760000    2
 100770000    3
 100780000    3
 100790000    4
 100800000    4
 100810000    5
 100820000    5
 100830000    3
 100840000    3
 100850000    3
 100860000    3
 100870000    3
 100880000    4
 100890000    3
 100900000    4
 100910000    3
 100920000    4
 100930000    3
 100940000    4
 100950000    3
 100960000    2
 100970000    3
 100980000    4
 100990000    5
 101000000    2
 101010000    5
 101020000    3
 101030000    3
 101040000    2
 101050000    3
 101060000    4
 101070000    3
 101080000    3
 101090000    3
 101100000    3
 101110000    3
 101120000    3
 101130000    3
 101140000    3
 101150000    3
 101160000    4
 101170000    3
 101180000    3
 101190000    3
 101200000    3
 101210000    3
 101220000    3
 101230000    2
 101240000    3
 101250000    3
 101260000    3
 101270000    3
 101280000    3
 101290000    3
 101300000    4
 101310000    4
 101320000    3
 101330000    3
 101340000    2
 101350000    3
 101360000    3
 101370000    2
 101380000    2
 101390000    3
 101400000    3
 101410000    3
 101420000    4
 101430000    3
 101440000    4
 101450000    3
 101460000    2
 101470000    3
 101480000    4
 101490000    2
 101500000    2
 101510000    3
 101520000    3
 101530000    3
 101540000    3
 101550000    2
 101560000    3
 101570000    3
 101580000    2
 101590000    3
 101600000    2
 101610000    3
 101620000    3
 101630000    3
 101640000    3
 101650000    3
 101660000    4
 101670000    3
 101680000    3
 101690000    3
 101700000    2
 101710000    3
 101720000    4
 101730000    3
 101740000    4
 101750000    2
 101760000    2
 101770000    4
 101780000    4
 101790000    3
 101800000    4
 101810000    4
 101820000    3
 101830000    3
 101840000    4
 101850000    2
 101860000    3
 101870000    4
 101880000    4
 101890000    4
 101900000    4
 101910000    3
 101920000    4
 101930000    3
 101940000    4
 101950000    3
 101960000    3
 101970000    2
 101980000    2
 101990000    3
 102000000    4
 102010000    4
 102020000    3
 102030000    3
 102040000    3
 102050000    2
 102060000    2
 102070000    3
 102080000    3
 102090000    5
 102100000    3
 102110000    4
 102120000    3
 102130000    2
 102140000    3
 102150000    3
 102160000    3
 102170000    4
 102180000    2
 102190000    2
 102200000    2
 102210000    4
 102220000    8
 102230000    3
 102240000    3
 102250000    8
 102260000    3
 102270000    3
 102280000    7
 102290000    4
 102300000    4
 102310000    2
 102320000    2
 102330000    6
 102340000    6
 102350000    5
 102360000    2
 102370000    3
 102380000    3
 102390000    3
 102400000    4
 102410000    3
 102420000    3
 102430000    3
 102440000    4
 102450000    3
 102460000    2
 102470000    2
 102480000    3
 102490000    2
 102500000    3
 102510000    2
 102520000    4
 102530000    2
 102540000    3
 102550000    3
 102560000    3
 102570000    3
 102580000    3
 102590000    3
 102600000    3
 102610000    3
 102620000    3
 102630000    2
 102640000    2
 102650000    3
 102660000    5
 102670000    7
 102680000    6
 102690000    5
 102700000    3
 102710000    3
 102720000    4
 102730000    4
 102740000    3
 102750000    3
 102760000    3
 102770000    3
 102780000    3
 102790000    6
 102800000    5
 102810000    3
 102820000    3
 102830000    3
 102840000    4
 102850000    3
 102860000    2
 102870000    2
 102880000    3
 102890000    5
 102900000    5
 102910000    3
 102920000    3
 102930000    3
 102940000    3
 102950000    3
 102960000    4
 102970000    5
 102980000    3
 102990000    3
 103000000    5
 103010000    3
 103020000    2
 103030000    3
 103040000    2
 103050000    3
 103060000    2
 103070000    6
 103080000    3
 103090000    3
 103100000    2
 103110000    3
 103120000    4
 103130000    4
 103140000    3
 103150000    3
 103160000    4
 103170000    3
 103180000    3
 103190000    3
 103200000    3
 103210000    3
 103220000    3
 103230000    2
 103240000    2
 103250000    3
 103260000    4
 103270000    2
 103280000    3
 103290000    3
 103300000    2
 103310000    3
 103320000    2
 103330000    2
 103340000    4
 103350000    4
 103360000    3
 103370000    2
 103380000    3
 103390000    3
 103400000    3
 103410000    4
 103420000    3
 103430000    3
 103440000    2
 103450000    2
 103460000    3
 103470000    3
 103480000    2
 103490000    2
 103500000    2
 103510000    3
 103520000    2
 103530000    2
 103540000    4
 103550000    4
 103560000    3
 103570000    3
 103580000    3
 103590000    3
 103600000    3
 103610000    3
 103620000    3
 103630000    3
 103640000    3
 103650000    2
 103660000    3
 103670000    5
 103680000    3
 103690000    5
 103700000    3
 103710000    3
 103720000    2
 103730000    3
 103740000    3
 103750000    4
 103760000    4
 103770000    3
 103780000    3
 103790000    3
 103800000    3
 103810000    3
 103820000    2
 103830000    2
 103840000    3
 103850000    3
 103860000    3
 103870000    3
 103880000    3
 103890000    3
 103900000    2
 103910000    3
 103920000    2
 103930000    4
 103940000    3
 103950000    3
 103960000    2
 103970000    3
 103980000    3
 103990000    2
 104000000    4
 104010000    3
 104020000    2
 104030000    3
 104040000    2
 104050000    3
 104060000    5
 104070000    3
 104080000    6
 104090000    5
 104100000    2
 104110000    3
 104120000    3
 104130000    3
 104140000    3
 104150000    3
 104160000    3
 104170000    4
 104180000    3
 104190000    3
 104200000    3
 104210000    3
 104220000    3
 104230000    3
 104240000    5
 104250000    3
 104260000    4
 104270000    2
 104280000    3
 104290000    3
 104300000    3
 104310000    3
 104320000    4
 104330000    3
 104340000    4
 104350000    3
 104360000    2
 104370000    3
 104380000    4
 104390000    3
 104400000    3
 104410000    5
 104420000    4
 104430000    6
 104440000    4
 104450000    3
 104460000    3
 104470000    3
 104480000    3
 104490000    4
 104500000    4
 104510000    3
 104520000    4
 104530000    3
 104540000    3
 104550000    5
 104560000    3
 104570000    4
 104580000    3
 104590000    3
 104600000    3
 104610000    3
 104620000    3
 104630000    3
 104640000    3
 104650000    3
 104660000    3
 104670000    3
 104680000    3
 104690000    3
 104700000    2
 104710000    3
 104720000    3
 104730000    2
 104740000    4
 104750000    3
 104760000    2
 104770000    2
 104780000    3
 104790000    3
 104800000    2
 104810000    3
 104820000    3
 104830000    4
 104840000    4
 104850000    3
 104860000    4
 104870000    3
 104880000    4
 104890000    3
 104900000    4
 104910000    3
 104920000    4
 104930000    3
 104940000    3
 104950000    3
 104960000    3
 104970000    2
 104980000    4
 104990000    5
 105000000    4
 105010000    4
 105020000    6
 105030000    3
 105040000    3
 105050000    4
 105060000    4
 105070000    4
 105080000    5
 105090000    3
 105100000    3
 105110000    2
 105120000    3
 105130000    3
 105140000    2
 105150000    4
 105160000    4
 105170000    3
 105180000    7
 105190000   13
 105200000    7
 105210000    4
 105220000    2
 105230000    3
 105240000    4
 105250000    6
 105260000    2
 105270000    3
 105280000    3
 105290000    6
 105300000    5
 105310000    2
 105320000    5
 105330000    3
 105340000    2
 105350000    2
 105360000    4
 105370000    4
 105380000    4
 105390000    3
 105400000    4
 105410000    5
 105420000    2
 105430000    6
 105440000    3
 105450000    4
 105460000    5
 105470000    2
 105480000    5
 105490000    9
 105500000    4
 105510000    3
 105520000    3
 105530000    3
 105540000    3
 105550000    3
 105560000    3
 105570000    2
 105580000    6
 105590000    3
 105600000    3
 105610000    3
 105620000    3
 105630000    6
 105640000    2
 105650000    8
 105660000    6
 105670000    3
 105680000    3
 105690000    3
 105700000    2
 105710000    2
 105720000    3
 105730000    3
 105740000    7
 105750000    3
 105760000    3
 105770000    3
 105780000    5
 105790000    3
 105800000    3
 105810000    5
 105820000    4
 105830000    2
 105840000    3
 105850000    4
 105860000    8
 105870000    4
 105880000    4
 105890000    3
 105900000    4
 105910000    3
 105920000    4
 105930000    3
 105940000    3
 105950000    3
 105960000    2
 105970000    3
 105980000    7
 105990000    3
 106000000    3
 106010000    3
 106020000    3
 106030000    3
 106040000    3
 106050000    2
 106060000    2
 106070000    3
 106080000    4
 106090000    4
 106100000    2
 106110000    3
 106120000    4
 106130000    3
 106140000    3
 106150000    4
 106160000    7
 106170000    3
 106180000    3
 106190000    2
 106200000    2
 106210000    2
 106220000    4
 106230000    2
 106240000    3
 106250000    3
 106260000    3
 106270000    2
 106280000    3
 106290000    3
 106300000    3
 106310000    3
 106320000    3
 106330000    3
 106340000    2
 106350000    3
 106360000    2
 106370000    3
 106380000    3
 106390000    3
 106400000    3
 106410000    3
 106420000    2
 106430000    3
 106440000    3
 106450000    3
 106460000    4
 106470000    3
 106480000    4
 106490000    4
 106500000    7
 106510000    4
 106520000    6
 106530000    3
 106540000    3
 106550000    3
 106560000    4
 106570000    9
 106580000    2
 106590000    2
 106600000    3
 106610000    3
 106620000    3
 106630000    3
 106640000    3
 106650000    3
 106660000    3
 106670000    2
 106680000    3
 106690000    3
 106700000    5
 106710000    2
 106720000    3
 106730000    7
 106740000    4
 106750000    4
 106760000    3
 106770000    3
 106780000    2
 106790000    3
 106800000    3
 106810000    3
 106820000    2
 106830000    3
 106840000    3
 106850000    3
 106860000    3
 106870000    3
 106880000    4
 106890000    3
 106900000    4
 106910000    3
 106920000    3
 106930000    4
 106940000    3
 106950000    5
 106960000    2
 106970000    4
 106980000    4
 106990000    3
 107000000    3
 107010000    3
 107020000    4
 107030000    4
 107040000    3
 107050000    3
 107060000    3
 107070000    3
 107080000    3
 107090000    5
 107100000    3
 107110000    4
 107120000    2
 107130000    3
 107140000    4
 107150000    4
 107160000    2
 107170000    3
 107180000    4
 107190000    3
 107200000    5
 107210000    2
 107220000    2
 107230000    3
 107240000    4
 107250000    4
 107260000    3
 107270000    5
 107280000    3
 107290000    3
 107300000    3
 107310000    3
 107320000    3
 107330000    3
 107340000    3
 107350000    3
 107360000    4
 107370000    3
 107380000    5
 107390000    3
 107400000    4
 107410000    3
 107420000    3
 107430000    2
 107440000    3
 107450000    3
 107460000    3
 107470000    6
 107480000    3
 107490000    3
 107500000    4
 107510000    3
 107520000    3
 107530000    3
 107540000    3
 107550000    3
 107560000    3
 107570000    4
 107580000    3
 107590000    4
 107600000    3
 107610000    3
 107620000    3
 107630000    4
 107640000    3
 107650000    3
 107660000    5
 107670000    4
 107680000    3
 107690000    5
 107700000    3
 107710000    6
 107720000    3
 107730000    3
 107740000    3
 107750000    3
 107760000    3
 107770000    3
 107780000    3
 107790000    4
 107800000    5
 107810000    3
 107820000    2
 107830000    3
 107840000    3
 107850000    4
 107860000    3
 107870000    6
 107880000    3
 107890000    3
 107900000    2
 107910000    3
 107920000    3
 107930000    3
 107940000    3
 107950000    2
 107960000    4
 107970000    3
 107980000    3
 107990000    7
 108000000    6
 108010000    3
 108020000    3
 108030000    3
 108040000    4
 108050000    3
 108060000    3
 108070000    3
 108080000    3
 108090000    4
 108100000    3
 108110000    3
 108120000    7
 108130000    5
 108140000    5
 108150000    4
 108160000    5
 108170000    4
 108180000    9
 108190000    3
 108200000    4
 108210000    5
 108220000   10
 108230000   10
 108240000    4
 108250000    3
 108260000    6
 108270000    6
 108280000    7
 108290000    3
 108300000    3
 108310000    2
 108320000    4
 108330000    3
 108340000    4
 108350000    6
 108360000    3
 108370000    5
 108380000    4
 108390000    3
 108400000    5
 108410000    3
 108420000    2
 108430000    4
 108440000    4
 108450000    4
 108460000    3
 108470000    3
 108480000    3
 108490000    4
 108500000    4
 108510000    3
 108520000    4
 108530000    3
 108540000    3
 108550000    3
 108560000    2
 108570000    2
 108580000    5
 108590000    4
 108600000    3
 108610000    3
 108620000    2
 108630000    4
 108640000    3
 108650000    3
 108660000    3
 108670000    5
 108680000    3
 108690000    3
 108700000    2
 108710000    5
 108720000    3
 108730000    4
 108740000    3
 108750000    2
 108760000    3
 108770000    3
 108780000    3
 108790000    3
 108800000    2
 108810000    3
 108820000    4
 108830000    3
 108840000    3
 108850000    4
 108860000    4
 108870000    3
 108880000    3
 108890000    4
 108900000    6
 108910000    3
 108920000    3
 108930000    4
 108940000    3
 108950000    3
 108960000    3
 108970000    4
 108980000    2
 108990000    4
 109000000    3
 109010000    3
 109020000    3
 109030000    5
 109040000    2
 109050000    3
 109060000    3
 109070000    3
 109080000    2
 109090000    3
 109100000    3
 109110000    3
 109120000    4
 109130000    2
 109140000    7
 109150000    6
 109160000    3
 109170000    3
 109180000    3
 109190000    3
 109200000    3
 109210000    2
 109220000    4
 109230000    2
 109240000    3
 109250000    5
 109260000    3
 109270000    4
 109280000    3
 109290000    2
 109300000    3
 109310000    3
 109320000    3
 109330000    3
 109340000    6
 109350000    5
 109360000    7
 109370000    3
 109380000    3
 109390000    3
 109400000    5
 109410000    2
 109420000    3
 109430000    3
 109440000    5
 109450000    3
 109460000    3
 109470000    2
 109480000    3
 109490000    3
 109500000    3
 109510000    4
 109520000    4
 109530000    3
 109540000    3
 109550000    5
 109560000    3
 109570000    3
 109580000    4
 109590000    3
 109600000    3
 109610000    2
 109620000    3
 109630000    4
 109640000    4
 109650000    3
 109660000    3
 109670000    3
 109680000    3
 109690000    5
 109700000    5
 109710000    4
 109720000    3
 109730000    2
 109740000    3
 109750000    2
 109760000    3
 109770000    4
 109780000    3
 109790000    3
 109800000    3
 109810000    3
 109820000    3
 109830000    3
 109840000    3
 109850000    4
 109860000    3
 109870000    3
 109880000    3
 109890000    3
 109900000    3
 109910000    3
 109920000    3
 109930000    3
 109940000    3
 109950000    3
 109960000    7
 109970000    3
 109980000    4
 109990000    5
 110000000    3
 110010000    3
 110020000    3
 110030000    2
 110040000    4
 110050000    3
 110060000    4
 110070000    2
 110080000    4
 110090000    2
 110100000    3
 110110000    3
 110120000    4
 110130000    4
 110140000    3
 110150000    3
 110160000    3
 110170000    8
 110180000    4
 110190000    2
 110200000    3
 110210000    4
 110220000    3
 110230000    4
 110240000    3
 110250000    3
 110260000    2
 110270000    3
 110280000    7
 110290000    5
 110300000    3
 110310000    3
 110320000    2
 110330000    3
 110340000    2
 110350000    3
 110360000    4
 110370000    3
 110380000    5
 110390000    3
 110400000    4
 110410000    3
 110420000    3
 110430000    4
 110440000    3
 110450000    4
 110460000    3
 110470000    3
 110480000    3
 110490000    3
 110500000    3
 110510000    3
 110520000    3
 110530000    3
 110540000    3
 110550000    3
 110560000    4
 110570000    3
 110580000    3
 110590000    3
 110600000    3
 110610000    3
 110620000    3
 110630000    3
 110640000    3
 110650000    3
 110660000    3
 110670000    5
 110680000    5
 110690000    5
 110700000    3
 110710000    4
 110720000    3
 110730000    3
 110740000    2
 110750000    4
 110760000    4
 110770000    2
 110780000    7
 110790000    5
 110800000    2
 110810000    3
 110820000    2
 110830000    2
 110840000    3
 110850000    5
 110860000    5
 110870000    3
 110880000    2
 110890000    2
 110900000    4
 110910000    3
 110920000    3
 110930000    3
 110940000    3
 110950000    4
 110960000    3
 110970000    3
 110980000    5
 110990000    3
 111000000    3
 111010000    3
 111020000    3
 111030000    3
 111040000    4
 111050000    5
 111060000    3
 111070000    3
 111080000    4
 111090000    3
 111100000    3
 111110000    3
 111120000    3
 111130000    4
 111140000    2
 111150000    3
 111160000    3
 111170000    2
 111180000    3
 111190000    2
 111200000    3
 111210000    3
 111220000    3
 111230000    3
 111240000    3
 111250000    4
 111260000    3
 111270000    3
 111280000    5
 111290000    4
 111300000    7
 111310000    3
 111320000    2
 111330000    2
 111340000    3
 111350000    5
 111360000    7
 111370000    3
 111380000    9
 111390000    5
 111400000    3
 111410000    5
 111420000    4
 111430000    4
 111440000    3
 111450000    3
 111460000    3
 111470000    3
 111480000    3
 111490000    4
 111500000    3
 111510000    3
 111520000    3
 111530000    3
 111540000    3
 111550000    2
 111560000    5
 111570000    3
 111580000    3
 111590000    3
 111600000    3
 111610000    3
 111620000    3
 111630000    3
 111640000    3
 111650000    3
 111660000    4
 111670000    4
 111680000    3
 111690000    2
 111700000    4
 111710000    4
 111720000    5
 111730000    5
 111740000    3
 111750000    4
 111760000    3
 111770000    3
 111780000    3
 111790000    4
 111800000    3
 111810000    4
 111820000    2
 111830000    3
 111840000    3
 111850000    4
 111860000    3
 111870000    3
 111880000    3
 111890000    3
 111900000    3
 111910000    3
 111920000    4
 111930000    3
 111940000    4
 111950000    3
 111960000    3
 111970000    3
 111980000    3
 111990000    3
 112000000    3
 112010000    2
 112020000    5
 112030000    3
 112040000    3
 112050000    4
 112060000    2
 112070000    3
 112080000    3
 112090000    3
 112100000    3
 112110000    3
 112120000    3
 112130000    4
 112140000    4
 112150000    3
 112160000    3
 112170000    2
 112180000    3
 112190000    3
 112200000    3
 112210000    2
 112220000    3
 112230000    4
 112240000    6
 112250000    3
 112260000    4
 112270000    5
 112280000    3
 112290000    3
 112300000    2
 112310000    3
 112320000    4
 112330000    4
 112340000    3
 112350000    2
 112360000    2
 112370000    3
 112380000    2
 112390000    3
 112400000    3
 112410000    4
 112420000    4
 112430000    3
 112440000    4
 112450000    4
 112460000    3
 112470000    3
 112480000    2
 112490000    4
 112500000    3
 112510000    3
 112520000    6
 112530000    2
 112540000    3
 112550000    4
 112560000    4
 112570000    3
 112580000    3
 112590000    4
 112600000    3
 112610000    3
 112620000    2
 112630000    4
 112640000    3
 112650000    8
 112660000    7
 112670000    3
 112680000    7
 112690000    4
 112700000    3
 112710000    3
 112720000    2
 112730000    3
 112740000    5
 112750000    3
 112760000    3
 112770000    3
 112780000    2
 112790000    5
 112800000    3
 112810000    5
 112820000    2
 112830000    2
 112840000    3
 112850000    2
 112860000    2
 112870000    3
 112880000    4
 112890000    2
 112900000    2
 112910000    3
 112920000    3
 112930000    2
 112940000    3
 112950000    3
 112960000    3
 112970000    3
 112980000    2
 112990000    3
 113000000    3
 113010000    3
 113020000    2
 113030000    3
 113040000    4
 113050000    3
 113060000    3
 113070000    3
 113080000    4
 113090000    2
 113100000    4
 113110000    3
 113120000    3
 113130000    3
 113140000    3
 113150000    3
 113160000    4
 113170000    2
 113180000    5
 113190000    5
 113200000    3
 113210000    3
 113220000    3
 113230000    4
 113240000    3
 113250000    5
 113260000    4
 113270000    5
 113280000    3
 113290000    2
 113300000    3
 113310000    2
 113320000    3
 113330000    3
 113340000    3
 113350000    3
 113360000    3
 113370000    6
 113380000    8
 113390000    4
 113400000    6
 113410000    3
 113420000    3
 113430000    4
 113440000    4
 113450000    3
 113460000    4
 113470000    2
 113480000    4
 113490000    3
 113500000    3
 113510000    3
 113520000    3
 113530000    3
 113540000    4
 113550000    3
 113560000    5
 113570000    6
 113580000    3
 113590000    3
 113600000    2
 113610000    3
 113620000    3
 113630000    2
 113640000    4
 113650000    4
 113660000    3
 113670000    3
 113680000    3
 113690000    4
 113700000    3
 113710000    3
 113720000    4
 113730000    5
 113740000    3
 113750000    2
 113760000    4
 113770000    3
 113780000    2
 113790000    4
 113800000    3
 113810000    3
 113820000    3
 113830000    4
 113840000    4
 113850000    3
 113860000    4
 113870000    2
 113880000    3
 113890000    3
 113900000    5
 113910000    2
 113920000    3
 113930000    5
 113940000    5
 113950000    5
 113960000    3
 113970000    3
 113980000    2
 113990000    3
 114000000    3
 114010000    3
 114020000    3
 114030000    3
 114040000    2
 114050000    3
 114060000    3
 114070000    3
 114080000    4
 114090000    3
 114100000    4
 114110000    3
 114120000    3
 114130000    3
 114140000    3
 114150000    4
 114160000    3
 114170000    2
 114180000    3
 114190000    3
 114200000    2
 114210000    3
 114220000    3
 114230000    3
 114240000    3
 114250000    4
 114260000    3
 114270000    3
 114280000    5
 114290000    3
 114300000    3
 114310000    3
 114320000    6
 114330000    3
 114340000    3
 114350000    3
 114360000    3
 114370000    3
 114380000    2
 114390000    6
 114400000    4
 114410000    4
 114420000    2
 114430000    7
 114440000    2
 114450000    5
 114460000    2
 114470000    2
 114480000    4
 114490000    4
 114500000    6
 114510000    4
 114520000    3
 114530000    4
 114540000    4
 114550000    3
 114560000    3
 114570000    3
 114580000    2
 114590000    4
 114600000    4
 114610000    3
 114620000    3
 114630000    3
 114640000    3
 114650000    3
 114660000    4
 114670000    3
 114680000    2
 114690000    3
 114700000    3
 114710000    6
 114720000    2
 114730000    8
 114740000    3
 114750000    3
 114760000    3
 114770000    3
 114780000    3
 114790000    3
 114800000    3
 114810000    4
 114820000    3
 114830000    4
 114840000    4
 114850000    3
 114860000    3
 114870000    3
 114880000    5
 114890000    3
 114900000    3
 114910000    3
 114920000    3
 114930000    3
 114940000    3
 114950000    4
 114960000    3
 114970000    5
 114980000    3
 114990000    3
 115000000    3
 115010000    3
 115020000    3
 115030000    3
 115040000    3
 115050000    3
 115060000    3
 115070000    3
 115080000    3
 115090000    3
 115100000    3
 115110000    3
 115120000    3
 115130000    3
 115140000    3
 115150000    3
 115160000    5
 115170000    3
 115180000    3
 115190000    3
 115200000    4
 115210000    5
 115220000    3
 115230000    3
 115240000    3
 115250000    3
 115260000    3
 115270000    4
 115280000    3
 115290000    4
 115300000    8
 115310000    3
 115320000    3
 115330000    3
 115340000    3
 115350000    5
 115360000    4
 115370000    4
 115380000    4
 115390000    6
 115400000    4
 115410000    4
 115420000    2
 115430000    3
 115440000    2
 115450000    3
 115460000    3
 115470000    3
 115480000    3
 115490000    3
 115500000    4
 115510000    3
 115520000    8
 115530000    3
 115540000    3
 115550000    3
 115560000    5
 115570000    2
 115580000    3
 115590000    3
 115600000    4
 115610000    3
 115620000    4
 115630000    3
 115640000    4
 115650000    3
 115660000    5
 115670000    4
 115680000    3
 115690000    3
 115700000    3
 115710000    3
 115720000    3
 115730000    3
 115740000    6
 115750000    3
 115760000    3
 115770000    2
 115780000    3
 115790000    3
 115800000    4
 115810000    3
 115820000    3
 115830000    3
 115840000    3
 115850000    3
 115860000    3
 115870000    3
 115880000    3
 115890000    3
 115900000    3
 115910000    4
 115920000    6
 115930000    5
 115940000    6
 115950000    2
 115960000    3
 115970000    3
 115980000    3
 115990000    4
 116000000    3
 116010000    2
 116020000    2
 116030000    2
 116040000    3
 116050000    3
 116060000    3
 116070000    2
 116080000    2
 116090000    5
 116100000    7
 116110000    3
 116120000    5
 116130000    3
 116140000    3
 116150000    6
 116160000    4
 116170000    4
 116180000    5
 116190000    3
 116200000    2
 116210000    6
 116220000    7
 116230000    3
 116240000    6
 116250000    2
 116260000    5
 116270000    3
 116280000    3
 116290000    3
 116300000    3
 116310000    2
 116320000    2
 116330000    4
 116340000    2
 116350000    6
 116360000    5
 116370000    3
 116380000    3
 116390000    3
 116400000    2
 116410000    3
 116420000    3
 116430000    6
 116440000    4
 116450000    2
 116460000    2
 116470000    3
 116480000    3
 116490000    4
 116500000    5
 116510000    7
 116520000    2
 116530000   11
 116540000    3
 116550000   11
 116560000    6
 116570000    3
 116580000    3
 116590000    6
 116600000    4
 116610000    3
 116620000    3
 116630000    4
 116640000    2
 116650000    3
 116660000    5
 116670000    2
 116680000    8
 116690000    4
 116700000    2
 116710000    6
 116720000    5
 116730000    6
 116740000    3
 116750000    4
 116760000    4
 116770000    3
 116780000    5
 116790000    3
 116800000    3
 116810000    3
 116820000    3
 116830000    4
 116840000    3
 116850000    6
 116860000    3
 116870000    2
 116880000    5
 116890000    5
 116900000    4
 116910000    3
 116920000    3
 116930000    3
 116940000    2
 116950000    3
 116960000    4
 116970000    3
 116980000    3
 116990000    3
 117000000    3
 117010000    4
 117020000    3
 117030000    4
 117040000    2
 117050000    3
 117060000    3
 117070000    4
 117080000    3
 117090000    2
 117100000    2
 117110000    6
 117120000    6
 117130000    3
 117140000    2
 117150000    3
 117160000    3
 117170000    3
 117180000    3
 117190000    3
 117200000    4
 117210000    3
 117220000    3
 117230000    4
 117240000    3
 117250000    3
 117260000    4
 117270000    2
 117280000    5
 117290000    5
 117300000    3
 117310000    2
 117320000    3
 117330000    4
 117340000    4
 117350000    4
 117360000    3
 117370000    8
 117380000    6
 117390000    8
 117400000    4
 117410000    3
 117420000    3
 117430000    3
 117440000    7
 117450000    4
 117460000    2
 117470000    3
 117480000    4
 117490000    3
 117500000    3
 117510000    2
 117520000    3
 117530000    4
 117540000    3
 117550000    2
 117560000    3
 117570000    3
 117580000    3
 117590000    3
 117600000    3
 117610000    2
 117620000    2
 117630000    5
 117640000    4
 117650000    5
 117660000    3
 117670000    3
 117680000    3
 117690000    3
 117700000    3
 117710000    3
 117720000    5
 117730000    3
 117740000    4
 117750000    5
 117760000    2
 117770000    3
 117780000    3
 117790000    2
 117800000    3
 117810000    4
 117820000    4
 117830000    4
 117840000    8
 117850000    4
 117860000    4
 117870000    5
 117880000    3
 117890000    4
 117900000    2
 117910000    3
 117920000    4
 117930000    4
 117940000    3
 117950000    5
 117960000    3
 117970000    4
 117980000    3
 117990000    3
 118000000    5
 118010000    3
 118020000    3
 118030000    3
 118040000    4
 118050000    3
 118060000    3
 118070000    3
 118080000    3
 118090000    3
 118100000    2
 118110000    3
 118120000    3
 118130000    3
 118140000    2
 118150000    4
 118160000    3
 118170000    3
 118180000    8
 118190000    3
 118200000    3
 118210000    2
 118220000    3
 118230000    2
 118240000    2
 118250000    4
 118260000    3
 118270000    3
 118280000    3
 118290000    4
 118300000    3
 118310000    3
 118320000    2
 118330000    3
 118340000    3
 118350000    2
 118360000    5
 118370000    3
 118380000    5
 118390000    3
 118400000    6
 118410000    7
 118420000    3
 118430000    3
 118440000    4
 118450000    3
 118460000    3
 118470000    4
 118480000    6
 118490000    4
 118500000    4
 118510000    2
 118520000    3
 118530000    3
 118540000    5
 118550000    7
 118560000    2
 118570000    3
 118580000    3
 118590000    4
 118600000    3
 118610000    4
 118620000    3
 118630000    3
 118640000    4
 118650000    3
 118660000    2
 118670000    3
 118680000    5
 118690000    3
 118700000    3
 118710000    3
 118720000    3
 118730000    3
 118740000    3
 118750000    3
 118760000    3
 118770000    3
 118780000    2
 118790000    3
 118800000    5
 118810000    3
 118820000    3
 118830000    3
 118840000    4
 118850000    4
 118860000    9
 118870000    4
 118880000    3
 118890000    4
 118900000    2
 118910000    3
 118920000    3
 118930000    6
 118940000    5
 118950000    3
 118960000    2
 118970000    3
 118980000    3
 118990000    2
 119000000    3
 119010000    3
 119020000    2
 119030000    2
 119040000    4
 119050000    4
 119060000    4
 119070000    3
 119080000    2
 119090000    3
 119100000    3
 119110000    2
 119120000    3
 119130000    3
 119140000    4
 119150000    3
 119160000    3
 119170000    7
 119180000    3
 119190000    3
 119200000    3
 119210000    3
 119220000    5
 119230000    3
 119240000    7
 119250000    4
 119260000    3
 119270000    2
 119280000    2
 119290000    3
 119300000    4
 119310000    3
 119320000    2
 119330000    2
 119340000    3
 119350000    3
 119360000    3
 119370000    4
 119380000    4
 119390000    3
 119400000    4
 119410000    3
 119420000    3
 119430000    3
 119440000    4
 119450000    3
 119460000    2
 119470000    3
 119480000    3
 119490000    3
 119500000    4
 119510000    5
 119520000    3
 119530000    3
 119540000    5
 119550000    3
 119560000    3
 119570000    4
 119580000    3
 119590000    3
 119600000    3
 119610000    5
 119620000    3
 119630000    3
 119640000    2
 119650000    4
 119660000    3
 119670000    3
 119680000    4
 119690000    2
 119700000    3
 119710000    4
 119720000    4
 119730000    4
 119740000    4
 119750000    4
 119760000    4
 119770000    3
 119780000    5
 119790000    3
 119800000    3
 119810000    3
 119820000    5
 119830000    4
 119840000    5
 119850000    3
 119860000    2
 119870000    3
 119880000    5
 119890000    6
 119900000    7
 119910000    4
 119920000    3
 119930000    2
 119940000    4
 119950000    3
 119960000    3
 119970000    4
 119980000    4
 119990000    3
 120000000    6
 120000000    6
 120010000    4
 120020000    3
 120030000    3
 120040000    3
 120050000    7
 120060000    4
 120070000    3
 120080000    4
 120090000    3
 120100000    3
 120110000    3
 120120000    3
 120130000    2
 120140000    3
 120150000   10
 120160000    3
 120170000    6
 120180000    6
 120190000    3
 120200000    5
 120210000    3
 120220000    4
 120230000    3
 120240000    8
 120250000    3
 120260000    3
 120270000    4
 120280000    2
 120290000    4
 120300000    4
 120310000    4
 120320000    3
 120330000    3
 120340000    5
 120350000    3
 120360000    3
 120370000    2
 120380000    3
 120390000    2
 120400000    3
 120410000    4
 120420000    3
 120430000    5
 120440000    3
 120450000    3
 120460000    5
 120470000    2
 120480000    4
 120490000    2
 120500000    5
 120510000    3
 120520000    2
 120530000    3
 120540000    2
 120550000    3
 120560000    3
 120570000    3
 120580000    2
 120590000    3
 120600000    3
 120610000    3
 120620000    3
 120630000    3
 120640000    3
 120650000    3
 120660000    3
 120670000    5
 120680000    3
 120690000    3
 120700000    3
 120710000    3
 120720000    3
 120730000    5
 120740000    4
 120750000    3
 120760000    4
 120770000    3
 120780000    5
 120790000    5
 120800000    3
 120810000    5
 120820000    3
 120830000    8
 120840000    5
 120850000    5
 120860000    3
 120870000    3
 120880000    3
 120890000    2
 120900000    4
 120910000    4
 120920000    5
 120930000    3
 120940000    4
 120950000    4
 120960000    3
 120970000    3
 120980000    6
 120990000    4
 121000000    5
 121010000    3
 121020000    3
 121030000    3
 121040000    2
 121050000    2
 121060000    4
 121070000    3
 121080000    3
 121090000    3
 121100000    2
 121110000    3
 121120000    3
 121130000    3
 121140000    3
 121150000    5
 121160000    6
 121170000    3
 121180000    4
 121190000    4
 121200000    3
 121210000    4
 121220000    3
 121230000    4
 121240000    9
 121250000    3
 121260000    4
 121270000    2
 121280000    3
 121290000    5
 121300000    4
 121310000    5
 121320000    5
 121330000    3
 121340000    3
 121350000    3
 121360000    3
 121370000    4
 121380000    7
 121390000    6
 121400000    3
 121410000    3
 121420000    4
 121430000    4
 121440000    3
 121450000    3
 121460000    3
 121470000    4
 121480000    3
 121490000    4
 121500000    2
 121510000    3
 121520000    3
 121530000    3
 121540000    2
 121550000    3
 121560000    3
 121570000    3
 121580000    3
 121590000    3
 121600000    4
 121610000    4
 121620000    4
 121630000    4
 121640000    4
 121650000    4
 121660000    3
 121670000    3
 121680000    2
 121690000    3
 121700000    5
 121710000    2
 121720000    4
 121730000    3
 121740000    2
 121750000    4
 121760000    2
 121770000    2
 121780000    4
 121790000    4
 121800000    3
 121810000    3
 121820000    3
 121830000    3
 121840000    3
 121850000    2
 121860000    4
 121870000    3
 121880000    5
 121890000    2
 121900000    3
 121910000    3
 121920000    4
 121930000    4
 121940000    3
 121950000    4
 121960000    2
 121970000    2
 121980000    3
 121990000    3
 122000000    3
 122010000    2
 122020000    2
 122030000    3
 122040000    4
 122050000    2
 122060000    3
 122070000    3
 122080000    5
 122090000    3
 122100000    7
 122110000    3
 122120000    4
 122130000    3
 122140000    3
 122150000    4
 122160000    2
 122170000    3
 122180000    4
 122190000    5
 122200000    3
 122210000    4
 122220000    4
 122230000    2
 122240000    8
 122250000    3
 122260000    3
 122270000    8
 122280000    3
 122290000    3
 122300000    3
 122310000    3
 122320000    3
 122330000    4
 122340000    3
 122350000    3
 122360000    5
 122370000    4
 122380000    3
 122390000    5
 122400000    3
 122410000    3
 122420000    3
 122430000    3
 122440000    5
 122450000    3
 122460000    3
 122470000    6
 122480000    3
 122490000    3
 122500000    3
 122510000    4
 122520000    4
 122530000    3
 122540000    3
 122550000    2
 122560000    3
 122570000    4
 122580000    3
 122590000    4
 122600000    2
 122610000    4
 122620000    3
 122630000    3
 122640000    3
 122650000    3
 122660000    3
 122670000    2
 122680000    7
 122690000    4
 122700000    3
 122710000    3
 122720000    3
 122730000    4
 122740000    3
 122750000    3
 122760000    4
 122770000    3
 122780000    4
 122790000    3
 122800000    3
 122810000    5
 122820000    4
 122830000    3
 122840000    3
 122850000    5
 122860000    5
 122870000    3
 122880000    3
 122890000    5
 122900000    3
 122910000    5
 122920000    3
 122930000    3
 122940000    4
 122950000    2
 122960000    3
 122970000    3
 122980000    2
 122990000    3
 123000000    3
 123010000    3
 123020000    4
 123030000    2
 123040000    2
 123050000    3
 123060000    3
 123070000    3
 123080000    7
 123090000    4
 123100000    3
 123110000    3
 123120000    4
 123130000    5
 123140000    2
 123150000    7
 123160000    2
 123170000    4
 123180000    3
 123190000    9
 123200000   12
 123210000    3
 123220000    4
 123230000    4
 123240000    3
 123250000    3
 123260000    3
 123270000    4
 123280000    3
 123290000    6
 123300000    6
 123310000    7
 123320000    5
 123330000    5
 123340000    3
 123350000    2
 123360000    2
 123370000    4
 123380000    4
 123390000    5
 123400000    3
 123410000    5
 123420000    5
 123430000    5
 123440000    5
 123450000    3
 123460000    4
 123470000    3
 123480000    3
 123490000    3
 123500000    6
 123510000    4
 123520000    5
 123530000    3
 123540000    3
 123550000    5
 123560000    3
 123570000    4
 123580000    2
 123590000    5
 123600000    4
 123610000   11
 123620000    8
 123630000    5
 123640000    5
 123650000    2
 123660000    4
 123670000    4
 123680000    3
 123690000    3
 123700000    3
 123710000    4
 123720000    4
 123730000    2
 123740000    5
 123750000    3
 123760000    3
 123770000    3
 123780000    3
 123790000    5
 123800000    6
 123810000    3
 123820000    4
 123830000    3
 123840000    3
 123850000    3
 123860000    3
 123870000    5
 123880000    2
 123890000    3
 123900000    7
 123910000    2
 123920000    6
 123930000    3
 123940000    4
 123950000    3
 123960000    3
 123970000    3
 123980000    6
 123990000    3
 124000000    3
 124010000    4
 124020000    5
 124030000    4
 124040000    2
 124050000    3
 124060000    3
 124070000    3
 124080000    5
 124090000    3
 124100000    2
 124110000    3
 124120000    2
 124130000    3
 124140000    5
 124150000    3
 124160000    3
 124170000    4
 124180000    3
 124190000    2
 124200000    3
 124210000    3
 124220000    3
 124230000    3
 124240000    2
 124250000    3
 124260000    3
 124270000    5
 124280000    4
 124290000    4
 124300000    4
 124310000    3
 124320000    3
 124330000    3
 124340000    3
 124350000    2
 124360000    3
 124370000    3
 124380000    6
 124390000    3
 124400000    4
 124410000    6
 124420000    9
 124430000    3
 124440000    4
 124450000    3
 124460000    3
 124470000    3
 124480000    3
 124490000    3
 124500000    2
 124510000    3
 124520000    6
 124530000    3
 124540000    2
 124550000    2
 124560000    3
 124570000    4
 124580000    5
 124590000    5
 124600000    5
 124610000    7
 124620000    2
 124630000    2
 124640000    3
 124650000    3
 124660000    5
 124670000    4
 124680000    3
 124690000    3
 124700000    3
 124710000    5
 124720000    2
 124730000    3
 124740000    6
 124750000    3
 124760000    3
 124770000    3
 124780000    3
 124790000    3
 124800000    3
 124810000    3
 124820000    4
 124830000    3
 124840000    3
 124850000    3
 124860000    3
 124870000    4
 124880000    4
 124890000    4
 124900000    3
 124910000    4
 124920000    2
 124930000    5
 124940000    3
 124950000    2
 124960000    4
 124970000    3
 124980000    8
 124990000    6
 125000000    3
 125010000    7
 125020000    3
 125030000    7
 125040000    4
 125050000    3
 125060000    5
 125070000    5
 125080000    7
 125090000    3
 125100000    3
 125110000    3
 125120000    6
 125130000    3
 125140000    8
 125150000    2
 125160000    2
 125170000    4
 125180000    2
 125190000    3
 125200000    3
 125210000    3
 125220000    3
 125230000    4
 125240000    2
 125250000    3
 125260000    3
 125270000    3
 125280000    5
 125290000    3
 125300000    3
 125310000    3
 125320000    3
 125330000    3
 125340000    4
 125350000    4
 125360000    3
 125370000    3
 125380000    2
 125390000    6
 125400000    3
 125410000    3
 125420000    3
 125430000    4
 125440000    3
 125450000    3
 125460000    3
 125470000    3
 125480000    3
 125490000    3
 125500000    3
 125510000    3
 125520000    4
 125530000    3
 125540000    4
 125550000    4
 125560000    3
 125570000    3
 125580000    4
 125590000    3
 125600000    3
 125610000    3
 125620000    5
 125630000    4
 125640000    4
 125650000    4
 125660000    4
 125670000    2
 125680000    3
 125690000    2
 125700000    3
 125710000    3
 125720000    4
 125730000    3
 125740000    3
 125750000    3
 125760000    3
 125770000    3
 125780000    4
 125790000    3
 125800000    3
 125810000    4
 125820000    4
 125830000    3
 125840000    3
 125850000    2
 125860000    3
 125870000    3
 125880000    3
 125890000    3
 125900000    3
 125910000    4
 125920000    5
 125930000    4
 125940000    5
 125950000    5
 125960000    3
 125970000    3
 125980000    3
 125990000    4
 126000000    3
 126010000    3
 126020000    3
 126030000    3
 126040000    3
 126050000    5
 126060000    3
 126070000    4
 126080000    5
 126090000    2
 126100000    4
 126110000    3
 126120000    3
 126130000    3
 126140000    2
 126150000    2
 126160000    2
 126170000    5
 126180000    6
 126190000    3
 126200000    2
 126210000    7
 126220000    5
 126230000    2
 126240000    2
 126250000    4
 126260000    3
 126270000    5
 126280000    2
 126290000    3
 126300000    2
 126310000    2
 126320000    2
 126330000    4
 126340000    3
 126350000    4
 126360000    3
 126370000    3
 126380000    3
 126390000    2
 126400000    3
 126410000    3
 126420000    2
 126430000    3
 126440000    4
 126450000    3
 126460000    2
 126470000    2
 126480000    3
 126490000    4
 126500000    4
 126510000    4
 126520000    3
 126530000    4
 126540000    3
 126550000    3
 126560000    3
 126570000    3
 126580000    2
 126590000    3
 126600000    3
 126610000    3
 126620000    2
 126630000    3
 126640000    4
 126650000    3
 126660000    2
 126670000    3
 126680000    4
 126690000    3
 126700000    7
 126710000    3
 126720000    4
 126730000    2
 126740000    2
 126750000    3
 126760000    3
 126770000    3
 126780000    6
 126790000    7
 126800000    8
 126810000    3
 126820000    6
 126830000    4
 126840000    5
 126850000    3
 126860000    2
 126870000    3
 126880000    4
 126890000    2
 126900000    3
 126910000    3
 126920000    3
 126930000    2
 126940000    2
 126950000    2
 126960000    4
 126970000    3
 126980000    3
 126990000    3
 127000000    3
 127010000    5
 127020000    4
 127030000    3
 127040000    4
 127050000    3
 127060000    4
 127070000    3
 127080000    2
 127090000    2
 127100000    4
 127110000    3
 127120000    4
 127130000    5
 127140000    3
 127150000    4
 127160000    3
 127170000    5
 127180000    3
 127190000    3
 127200000    5
 127210000    3
 127220000    5
 127230000    4
 127240000    5
 127250000    3
 127260000    4
 127270000    5
 127280000    3
 127290000    2
 127300000    5
 127310000    2
 127320000    2
 127330000    3
 127340000    3
 127350000    3
 127360000    4
 127370000    3
 127380000    3
 127390000    4
 127400000    4
 127410000    3
 127420000    3
 127430000    3
 127440000    3
 127450000    4
 127460000    3
 127470000    3
 127480000    3
 127490000    3
 127500000    3
 127510000    3
 127520000    3
 127530000    3
 127540000    3
 127550000    3
 127560000    5
 127570000    4
 127580000    3
 127590000    4
 127600000    4
 127610000    4
 127620000    3
 127630000    3
 127640000    4
 127650000    4
 127660000    3
 127670000    5
 127680000    3
 127690000    3
 127700000    4
 127710000    2
 127720000    3
 127730000    3
 127740000    3
 127750000    3
 127760000    2
 127770000    4
 127780000    3
 127790000    4
 127800000    4
 127810000    3
 127820000    4
 127830000    3
 127840000    3
 127850000    3
 127860000    3
 127870000    4
 127880000    4
 127890000    4
 127900000    3
 127910000    5
 127920000    3
 127930000    2
 127940000    3
 127950000    3
 127960000    3
 127970000    4
 127980000    4
 127990000    5
 128000000    3
 128010000    3
 128020000    3
 128030000    3
 128040000    3
 128050000    3
 128060000    4
 128070000    4
 128080000    3
 128090000    3
 128100000    5
 128110000    5
 128120000    3
 128130000    3
 128140000    3
 128150000    2
 128160000    2
 128170000    5
 128180000    4
 128190000    2
 128200000    6
 128210000    2
 128220000    4
 128230000    2
 128240000    3
 128250000    3
 128260000    3
 128270000    2
 128280000    4
 128290000    2
 128300000    2
 128310000    2
 128320000    4
 128330000    3
 128340000    3
 128350000    3
 128360000    3
 128370000    3
 128380000    2
 128390000    3
 128400000    8
 128410000    3
 128420000    3
 128430000    4
 128440000    4
 128450000    2
 128460000    3
 128470000    2
 128480000    4
 128490000    3
 128500000    3
 128510000    2
 128520000    8
 128530000    3
 128540000    5
 128550000    2
 128560000    8
 128570000    3
 128580000    3
 128590000    6
 128600000    3
 128610000    3
 128620000    4
 128630000    3
 128640000    2
 128650000    3
 128660000    4
 128670000    2
 128680000    5
 128690000    4
 128700000    3
 128710000    2
 128720000    3
 128730000    4
 128740000    3
 128750000    3
 128760000    3
 128770000    3
 128780000    3
 128790000    4
 128800000    5
 128810000    3
 128820000    5
 128830000    3
 128840000    6
 128850000    8
 128860000    6
 128870000    4
 128880000    4
 128890000    4
 128900000    3
 128910000    4
 128920000    3
 128930000    2
 128940000    5
 128950000    5
 128960000    4
 128970000    2
 128980000    4
 128990000    5
 129000000    2
 129010000    3
 129020000    3
 129030000    4
 129040000    4
 129050000    7
 129060000    2
 129070000    3
 129080000    7
 129090000    6
 129100000    5
 129110000    7
 129120000    2
 129130000    4
 129140000    4
 129150000    3
 129160000    5
 129170000    4
 129180000    3
 129190000    3
 129200000    3
 129210000    4
 129220000    3
 129230000    6
 129240000    4
 129250000    5
 129260000    7
 129270000    5
 129280000    5
 129290000    3
 129300000    3
 129310000    4
 129320000    3
 129330000    3
 129340000    7
 129350000    3
 129360000    2
 129370000    3
 129380000    3
 129390000    2
 129400000    4
 129410000    3
 129420000    2
 129430000    3
 129440000    3
 129450000    3
 129460000    5
 129470000    3
 129480000    3
 129490000    6
 129500000   10
 129510000    2
 129520000    7
 129530000    3
 129540000    5
 129550000    3
 129560000    3
 129570000    4
 129580000    4
 129590000    3
 129600000    3
 129610000    3
 129620000    5
 129630000    3
 129640000    2
 129650000    3
 129660000    5
 129670000    3
 129680000    3
 129690000    2
 129700000    3
 129710000    3
 129720000    4
 129730000    2
 129740000    3
 129750000    3
 129760000    3
 129770000    5
 129780000    4
 129790000    5
 129800000    3
 129810000    3
 129820000    3
 129830000    3
 129840000    4
 129850000    5
 129860000    5
 129870000    3
 129880000    3
 129890000    5
 129900000    7
 129910000    3
 129920000    2
 129930000    2
 129940000    3
 129950000    4
 129960000    2
 129970000    3
 129980000    3
 129990000    3
 130000000    2
 130010000    3
 130020000    2
 130030000    2
 130040000    3
 130050000    2
 130060000    2
 130070000    3
 130080000    3
 130090000    3
 130100000    6
 130110000    3
 130120000    2
 130130000    3
 130140000    3
 130150000    2
 130160000    3
 130170000    6
 130180000    2
 130190000    2
 130200000    5
 130210000    4
 130220000    6
 130230000    3
 130240000    7
 130250000    5
 130260000    3
 130270000    2
 130280000    3
 130290000    2
 130300000    8
 130310000    3
 130320000    4
 130330000    4
 130340000    2
 130350000    3
 130360000    3
 130370000    3
 130380000    3
 130390000    3
 130400000    2
 130410000    4
 130420000    3
 130430000    3
 130440000    3
 130450000    3
 130460000    3
 130470000    4
 130480000    5
 130490000    3
 130500000    3
 130510000   11
 130520000   12
 130530000    7
 130540000    6
 130550000    4
 130560000    6
 130570000    7
 130580000    3
 130590000    4
 130600000    3
 130610000    3
 130620000    4
 130630000    6
 130640000    7
 130650000    6
 130660000    5
 130670000    5
 130680000    4
 130690000    5
 130700000    6
 130710000    9
 130720000    5
 130730000    3
 130740000    7
 130750000    7
 130760000    3
 130770000    3
 130780000    3
 130790000    5
 130800000    3
 130810000    2
 130820000    3
 130830000    5
 130840000    3
 130850000    3
 130860000    2
 130870000    3
 130880000    2
 130890000    3
 130900000    3
 130910000    5
 130920000    3
 130930000    3
 130940000    3
 130950000    3
 130960000    2
 130970000    2
 130980000    4
 130990000    3
 131000000    3
 131010000    7
 131020000    4
 131030000    2
 131040000    3
 131050000    4
 131060000    3
 131070000    3
 131080000    3
 131090000    3
 131100000    3
 131110000    6
 131120000    4
 131130000    4
 131140000    3
 131150000    3
 131160000    3
 131170000    2
 131180000    3
 131190000    6
 131200000    3
 131210000    3
 131220000    3
 131230000    3
 131240000    3
 131250000    5
 131260000    5
 131270000    4
 131280000    3
 131290000    3
 131300000    3
 131310000    3
 131320000    4
 131330000    7
 131340000    3
 131350000    3
 131360000    4
 131370000    3
 131380000    5
 131390000    3
 131400000    3
 131410000    4
 131420000    3
 131430000    3
 131440000    3
 131450000    3
 131460000    3
 131470000    6
 131480000    3
 131490000    3
 131500000    5
 131510000    4
 131520000    2
 131530000    3
 131540000    2
 131550000    4
 131560000    3
 131570000    4
 131580000    2
 131590000    3
 131600000    6
 131610000    4
 131620000   11
 131630000    4
 131640000    4
 131650000    3
 131660000    3
 131670000    3
 131680000    3
 131690000    6
 131700000    4
 131710000    2
 131720000    4
 131730000    2
 131740000    6
 131750000    3
 131760000    3
 131770000    4
 131780000    3
 131790000    2
 131800000    4
 131810000    9
 131820000    8
 131830000    2
 131840000    5
 131850000    7
 131860000    3
 131870000    3
 131880000    3
 131890000    2
 131900000    3
 131910000    3
 131920000    5
 131930000    4
 131940000    5
 131950000    8
 131960000    4
 131970000    2
 131980000    3
 131990000    4
 132000000    7
 132010000    3
 132020000    5
 132030000    3
 132040000    3
 132050000    4
 132060000    3
 132070000    3
 132080000    4
 132090000    3
 132100000    2
 132110000    3
 132120000    2
 132130000    2
 132140000    3
 132150000    4
 132160000    6
 132170000    5
 132180000    4
 132190000    3
 132200000    3
 132210000    2
 132220000    3
 132230000    3
 132240000    5
 132250000    5
 132260000    2
 132270000    4
 132280000    3
 132290000    2
 132300000    3
 132310000    2
 132320000    2
 132330000    4
 132340000    5
 132350000    4
 132360000    3
 132370000    3
 132380000    3
 132390000    3
 132400000    3
 132410000    2
 132420000    3
 132430000    3
 132440000    3
 132450000    9
 132460000    9
 132470000    3
 132480000    4
 132490000    5
 132500000    2
 132510000    3
 132520000    6
 132530000    4
 132540000    3
 132550000    3
 132560000    3
 132570000    3
 132580000    3
 132590000    3
 132600000    4
 132610000    3
 132620000    4
 132630000    3
 132640000    2
 132650000    4
 132660000    3
 132670000    3
 132680000    2
 132690000    2
 132700000    3
 132710000    4
 132720000    4
 132730000    4
 132740000    3
 132750000    3
 132760000    2
 132770000    4
 132780000    4
 132790000    4
 132800000    3
 132810000    3
 132820000    4
 132830000    3
 132840000    3
 132850000    5
 132860000    4
 132870000    2
 132880000    2
 132890000    5
 132900000    3
 132910000    3
 132920000    3
 132930000    3
 132940000    2
 132950000    3
 132960000    3
 132970000    3
 132980000    5
 132990000    5
 133000000    4
 133010000    2
 133020000    5
 133030000    3
 133040000    4
 133050000    3
 133060000    8
 133070000    3
 133080000    3
 133090000    5
 133100000    4
 133110000    4
 133120000    3
 133130000    3
 133140000    4
 133150000    4
 133160000    3
 133170000    3
 133180000    3
 133190000    5
 133200000    4
 133210000    3
 133220000    3
 133230000    3
 133240000    5
 133250000    5
 133260000    3
 133270000    3
 133280000    2
 133290000    5
 133300000    2
 133310000    3
 133320000    4
 133330000    4
 133340000    4
 133350000    4
 133360000    3
 133370000    4
 133380000    4
 133390000    3
 133400000    3
 133410000    5
 133420000    3
 133430000    5
 133440000    3
 133450000    3
 133460000    3
 133470000    2
 133480000    7
 133490000    5
 133500000    2
 133510000    4
 133520000    5
 133530000    3
 133540000    4
 133550000    4
 133560000    3
 133570000    4
 133580000    2
 133590000    2
 133600000    5
 133610000    3
 133620000    3
 133630000    6
 133640000    3
 133650000    2
 133660000    3
 133670000    2
 133680000    4
 133690000    5
 133700000    4
 133710000    3
 133720000    3
 133730000    3
 133740000    4
 133750000    3
 133760000    4
 133770000    6
 133780000    3
 133790000    3
 133800000    3
 133810000    2
 133820000    3
 133830000    3
 133840000    4
 133850000    4
 133860000    5
 133870000    3
 133880000    9
 133890000    4
 133900000    3
 133910000    5
 133920000    4
 133930000    4
 133940000    3
 133950000    4
 133960000    4
 133970000    7
 133980000    3
 133990000    6
 134000000    6
 134010000    6
 134020000    8
 134030000    4
 134040000    3
 134050000    4
 134060000    3
 134070000    3
 134080000    3
 134090000    4
 134100000    3
 134110000    4
 134120000    5
 134130000    4
 134140000    4
 134150000    3
 134160000    5
 134170000    5
 134180000    3
 134190000    3
 134200000    4
 134210000    3
 134220000    3
 134230000    3
 134240000    3
 134250000    2
 134260000    4
 134270000    3
 134280000    3
 134290000    4
 134300000    2
 134310000    3
 134320000    3
 134330000    8
 134340000    3
 134350000    2
 134360000    3
 134370000    3
 134380000    3
 134390000    3
 134400000    3
 134410000    4
 134420000    4
 134430000    4
 134440000    2
 134450000    4
 134460000    3
 134470000    3
 134480000    6
 134490000    3
 134500000    2
 134510000    4
 134520000    4
 134530000    3
 134540000    3
 134550000    5
 134560000    4
 134570000    4
 134580000    5
 134590000    5
 134600000    2
 134610000    4
 134620000    3
 134630000    2
 134640000    3
 134650000    6
 134660000    4
 134670000    3
 134680000    3
 134690000    4
 134700000    3
 134710000    5
 134720000    3
 134730000    3
 134740000    5
 134750000    3
 134760000    3
 134770000    4
 134780000    2
 134790000    4
 134800000    2
 134810000    3
 134820000    3
 134830000    3
 134840000    3
 134850000    3
 134860000    6
 134870000    3
 134880000    5
 134890000    5
 134900000    3
 134910000    4
 134920000    3
 134930000    3
 134940000    3
 134950000    4
 134960000    3
 134970000    2
 134980000    3
 134990000    3
 135000000    3
 135010000    4
 135020000    3
 135030000    4
 135040000    3
 135050000    5
 135060000    3
 135070000    4
 135080000    4
 135090000    3
 135100000    3
 135110000    4
 135120000    3
 135130000    5
 135140000    7
 135150000    4
 135160000    3
 135170000    2
 135180000    3
 135190000    3
 135200000    2
 135210000    2
 135220000    3
 135230000    5
 135240000    5
 135250000    3
 135260000    4
 135270000    3
 135280000    3
 135290000    3
 135300000    2
 135310000    3
 135320000    5
 135330000    4
 135340000    5
 135350000    3
 135360000    4
 135370000    3
 135380000    3
 135390000    3
 135400000    4
 135410000    6
 135420000    3
 135430000    3
 135440000    3
 135450000    2
 135460000    3
 135470000    4
 135480000    2
 135490000    3
 135500000    4
 135510000    2
 135520000    5
 135530000    3
 135540000    3
 135550000    4
 135560000    3
 135570000    4
 135580000    2
 135590000    2
 135600000    6
 135610000    4
 135620000    3
 135630000    3
 135640000    2
 135650000    4
 135660000    4
 135670000    3
 135680000    3
 135690000    4
 135700000    5
 135710000    3
 135720000    6
 135730000    5
 135740000    3
 135750000    2
 135760000    5
 135770000    3
 135780000    3
 135790000    3
 135800000    3
 135810000    4
 135820000    2
 135830000    3
 135840000    3
 135850000    5
 135860000    3
 135870000    3
 135880000    6
 135890000    4
 135900000    4
 135910000    3
 135920000    5
 135930000    3
 135940000    3
 135950000    3
 135960000    3
 135970000    3
 135980000    3
 135990000    4
 136000000    5
 136010000    5
 136020000    3
 136030000    4
 136040000    3
 136050000    3
 136060000    3
 136070000    4
 136080000    2
 136090000    3
 136100000    3
 136110000    4
 136120000    2
 136130000    4
 136140000    3
 136150000    3
 136160000    4
 136170000    4
 136180000    4
 136190000    4
 136200000    6
 136210000    6
 136220000    3
 136230000   10
 136240000    3
 136250000    4
 136260000    5
 136270000    4
 136280000    4
 136290000    4
 136300000    3
 136310000    2
 136320000    3
 136330000    3
 136340000    3
 136350000    2
 136360000    3
 136370000    4
 136380000    3
 136390000    2
 136400000    3
 136410000    3
 136420000    2
 136430000    3
 136440000    5
 136450000    4
 136460000    3
 136470000    3
 136480000    3
 136490000    3
 136500000    3
 136510000    4
 136520000    5
 136530000    5
 136540000    6
 136550000    4
 136560000    4
 136570000    4
 136580000    3
 136590000    4
 136600000    2
 136610000    3
 136620000    5
 136630000    5
 136640000    3
 136650000    5
 136660000    2
 136670000    3
 136680000    3
 136690000    3
 136700000    4
 136710000    3
 136720000    7
 136730000    5
 136740000    4
 136750000    4
 136760000    3
 136770000    3
 136780000    4
 136790000    4
 136800000    3
 136810000    3
 136820000    5
 136830000    3
 136840000    3
 136850000    3
 136860000    4
 136870000    3
 136880000    4
 136890000    5
 136900000    3
 136910000    4
 136920000    3
 136930000    4
 136940000    3
 136950000    3
 136960000    3
 136970000    4
 136980000    2
 136990000    5
 137000000    2
 137010000    4
 137020000    3
 137030000    2
 137040000    2
 137050000    5
 137060000    4
 137070000    4
 137080000    3
 137090000    3
 137100000    2
 137110000    2
 137120000    4
 137130000    3
 137140000    3
 137150000    3
 137160000    3
 137170000    3
 137180000    8
 137190000    3
 137200000    5
 137210000    3
 137220000    5
 137230000    4
 137240000    3
 137250000    3
 137260000    3
 137270000    4
 137280000    5
 137290000    3
 137300000    3
 137310000    3
 137320000    4
 137330000    3
 137340000    3
 137350000    2
 137360000    2
 137370000    3
 137380000    3
 137390000    3
 137400000    3
 137410000    3
 137420000    3
 137430000    2
 137440000    3
 137450000    3
 137460000    3
 137470000    3
 137480000    4
 137490000    2
 137500000    4
 137510000    4
 137520000    2
 137530000    5
 137540000    3
 137550000    3
 137560000    3
 137570000    4
 137580000    5
 137590000    2
 137600000    2
 137610000    2
 137620000    2
 137630000    6
 137640000    6
 137650000    4
 137660000    4
 137670000    3
 137680000    6
 137690000    9
 137700000    7
 137710000    3
 137720000    2
 137730000    3
 137740000    3
 137750000    2
 137760000    7
 137770000    3
 137780000    3
 137790000    6
 137800000    3
 137810000    3
 137820000    3
 137830000    5
 137840000    2
 137850000    5
 137860000    4
 137870000    3
 137880000    4
 137890000    2
 137900000   10
 137910000    3
 137920000    3
 137930000    4
 137940000    3
 137950000    3
 137960000    4
 137970000    5
 137980000    3
 137990000    3
 138000000    3
 138010000    3
 138020000    4
 138030000    3
 138040000    4
 138050000    3
 138060000    3
 138070000    4
 138080000    3
 138090000    3
 138100000    3
 138110000    3
 138120000    3
 138130000    2
 138140000    4
 138150000    4
 138160000    5
 138170000    3
 138180000    3
 138190000    4
 138200000    3
 138210000    5
 138220000    5
 138230000    3
 138240000    3
 138250000    2
 138260000    2
 138270000    5
 138280000    6
 138290000    3
 138300000    3
 138310000    2
 138320000    3
 138330000    2
 138340000    3
 138350000    3
 138360000    4
 138370000    3
 138380000    4
 138390000    5
 138400000    5
 138410000    3
 138420000    4
 138430000    3
 138440000    5
 138450000    3
 138460000    3
 138470000    2
 138480000    3
 138490000    4
 138500000    5
 138510000    3
 138520000    3
 138530000    3
 138540000    3
 138550000    4
 138560000    4
 138570000    3
 138580000    3
 138590000    6
 138600000    5
 138610000    4
 138620000    5
 138630000    2
 138640000    2
 138650000    6
 138660000    3
 138670000    4
 138680000    7
 138690000    3
 138700000    2
 138710000    4
 138720000    4
 138730000    4
 138740000    3
 138750000    5
 138760000    3
 138770000    2
 138780000    4
 138790000    3
 138800000    2
 138810000    4
 138820000    4
 138830000    2
 138840000    2
 138850000    3
 138860000    2
 138870000    5
 138880000    4
 138890000    5
 138900000    4
 138910000    2
 138920000    3
 138930000    3
 138940000    5
 138950000    4
 138960000    3
 138970000    3
 138980000    3
 138990000    3
 139000000    3
 139010000    3
 139020000    8
 139030000    4
 139040000    5
 139050000    3
 139060000    3
 139070000    2
 139080000    3
 139090000    2
 139100000    2
 139110000    3
 139120000    2
 139130000    4
 139140000    4
 139150000    3
 139160000    3
 139170000    2
 139180000    4
 139190000    3
 139200000    3
 139210000    4
 139220000    3
 139230000   10
 139240000   10
 139250000    5
 139260000    2
 139270000    2
 139280000    3
 139290000    3
 139300000    6
 139310000    4
 139320000    4
 139330000    3
 139340000    3
 139350000    2
 139360000    4
 139370000    4
 139380000    3
 139390000    3
 139400000    3
 139410000    3
 139420000    2
 139430000    5
 139440000    3
 139450000    4
 139460000    3
 139470000    3
 139480000    5
 139490000    4
 139500000    3
 139510000    4
 139520000    4
 139530000    2
 139540000    3
 139550000    3
 139560000    3
 139570000    4
 139580000    3
 139590000    3
 139600000    3
 139610000    3
 139620000    2
 139630000    4
 139640000    3
 139650000    4
 139660000    3
 139670000    3
 139680000    3
 139690000    4
 139700000    3
 139710000    5
 139720000    5
 139730000    3
 139740000    5
 139750000    4
 139760000    3
 139770000    3
 139780000    3
 139790000    4
 139800000    3
 139810000    3
 139820000    2
 139830000    5
 139840000    6
 139850000    3
 139860000    2
 139870000    3
 139880000    3
 139890000    5
 139900000    4
 139910000    2
 139920000    4
 139930000    3
 139940000    5
 139950000    4
 139960000    3
 139970000    4
 139980000    4
 139990000    3
 140000000    3
 140000000    3
 140010000    3
 140020000    3
 140030000    4
 140040000    3
 140050000    3
 140060000    3
 140070000    3
 140080000    3
 140090000    2
 140100000    5
 140110000    2
 140120000    3
 140130000    3
 140140000    4
 140150000    4
 140160000    4
 140170000    3
 140180000    5
 140190000    4
 140200000    3
 140210000    4
 140220000    8
 140230000    3
 140240000    3
 140250000    3
 140260000    5
 140270000    3
 140280000    3
 140290000    6
 140300000    2
 140310000    2
 140320000    3
 140330000    4
 140340000    3
 140350000    3
 140360000    3
 140370000    2
 140380000    3
 140390000    2
 140400000    2
 140410000    3
 140420000    2
 140430000    3
 140440000    5
 140450000    2
 140460000    5
 140470000    7
 140480000    3
 140490000    4
 140500000    4
 140510000    2
 140520000    3
 140530000    4
 140540000    2
 140550000    4
 140560000    3
 140570000    3
 140580000    3
 140590000    4
 140600000    3
 140610000    4
 140620000    4
 140630000    3
 140640000    3
 140650000    3
 140660000    4
 140670000    4
 140680000    3
 140690000    3
 140700000    3
 140710000    4
 140720000    6
 140730000    4
 140740000    3
 140750000    4
 140760000    3
 140770000    3
 140780000    3
 140790000    2
 140800000    2
 140810000    3
 140820000    2
 140830000    2
 140840000    7
 140850000    5
 140860000    3
 140870000    5
 140880000    5
 140890000    2
 140900000    2
 140910000    3
 140920000    2
 140930000    4
 140940000    3
 140950000    3
 140960000    3
 140970000    6
 140980000    7
 140990000    3
 141000000    6
 141010000    4
 141020000    4
 141030000    3
 141040000    6
 141050000    4
 141060000    4
 141070000    4
 141080000    2
 141090000    3
 141100000    3
 141110000    2
 141120000    8
 141130000    3
 141140000    2
 141150000    3
 141160000    5
 141170000    2
 141180000    3
 141190000    3
 141200000    5
 141210000    5
 141220000    3
 141230000    3
 141240000    3
 141250000    3
 141260000    3
 141270000    3
 141280000    6
 141290000    3
 141300000    3
 141310000    2
 141320000    4
 141330000    5
 141340000    3
 141350000    2
 141360000    6
 141370000    3
 141380000    3
 141390000    4
 141400000    2
 141410000    3
 141420000    5
 141430000    4
 141440000    3
 141450000    5
 141460000    4
 141470000    4
 141480000    4
 141490000    3
 141500000    3
 141510000    4
 141520000    4
 141530000    2
 141540000    2
 141550000    5
 141560000    3
 141570000    5
 141580000    3
 141590000    2
 141600000    3
 141610000    3
 141620000    2
 141630000    3
 141640000    3
 141650000    4
 141660000    2
 141670000    6
 141680000    3
 141690000    3
 141700000    2
 141710000    9
 141720000    9
 141730000    5
 141740000    5
 141750000    3
 141760000    3
 141770000    3
 141780000    3
 141790000    2
 141800000    4
 141810000    3
 141820000    3
 141830000    3
 141840000    3
 141850000    3
 141860000    5
 141870000    3
 141880000    3
 141890000    3
 141900000    4
 141910000    3
 141920000    3
 141930000    5
 141940000    9
 141950000    3
 141960000    5
 141970000    3
 141980000    3
 141990000    9
 142000000    3
 142010000    3
 142020000    3
 142030000    5
 142040000    2
 142050000    2
 142060000    2
 142070000    3
 142080000    2
 142090000    3
 142100000    4
 142110000    5
 142120000    6
 142130000    3
 142140000    4
 142150000    3
 142160000    5
 142170000    3
 142180000    3
 142190000    2
 142200000    3
 142210000    4
 142220000    3
 142230000    2
 142240000    3
 142250000    3
 142260000    2
 142270000    3
 142280000    3
 142290000    3
 142300000    3
 142310000    3
 142320000    3
 142330000    4
 142340000    3
 142350000    3
 142360000    3
 142370000    3
 142380000    3
 142390000    2
 142400000    4
 142410000    3
 142420000    4
 142430000    3
 142440000    4
 142450000    2
 142460000    3
 142470000    2
 142480000    3
 142490000    3
 142500000    3
 142510000    3
 142520000    4
 142530000    3
 142540000    3
 142550000    3
 142560000    4
 142570000    4
 142580000    2
 142590000    3
 142600000    3
 142610000    2
 142620000    5
 142630000    3
 142640000    3
 142650000    3
 142660000    3
 142670000    2
 142680000    3
 142690000    4
 142700000    3
 142710000    3
 142720000    3
 142730000    3
 142740000    3
 142750000    3
 142760000    3
 142770000    3
 142780000    3
 142790000    4
 142800000    3
 142810000    2
 142820000    3
 142830000    3
 142840000    3
 142850000    3
 142860000    2
 142870000    3
 142880000    4
 142890000    5
 142900000    2
 142910000    3
 142920000    3
 142930000    3
 142940000    3
 142950000    2
 142960000    3
 142970000    3
 142980000    2
 142990000    4
 143000000    2
 143010000    4
 143020000    3
 143030000    2
 143040000    2
 143050000    7
 143060000    2
 143070000    4
 143080000    3
 143090000    5
 143100000    3
 143110000    3
 143120000    2
 143130000    4
 143140000    3
 143150000    4
 143160000    4
 143170000    4
 143180000    3
 143190000    3
 143200000    3
 143210000    2
 143220000    3
 143230000    3
 143240000    3
 143250000    3
 143260000    5
 143270000    5
 143280000    8
 143290000    4
 143300000    4
 143310000    7
 143320000    2
 143330000    8
 143340000    4
 143350000    8
 143360000    3
 143370000    4
 143380000    2
 143390000    2
 143400000    3
 143410000    3
 143420000    5
 143430000    3
 143440000    8
 143450000    4
 143460000    4
 143470000    2
 143480000    3
 143490000    3
 143500000    3
 143510000    2
 143520000    3
 143530000    4
 143540000    3
 143550000    3
 143560000    3
 143570000    6
 143580000    3
 143590000    2
 143600000    4
 143610000    3
 143620000    3
 143630000    3
 143640000    3
 143650000    4
 143660000    3
 143670000    5
 143680000    3
 143690000    3
 143700000    4
 143710000    3
 143720000    3
 143730000    4
 143740000    4
 143750000    8
 143760000    3
 143770000    3
 143780000    4
 143790000    2
 143800000    2
 143810000    4
 143820000    7
 143830000    5
 143840000    5
 143850000    7
 143860000    5
 143870000    4
 143880000    8
 143890000    8
 143900000    3
 143910000    4
 143920000    3
 143930000    3
 143940000    2
 143950000    4
 143960000    2
 143970000    5
 143980000    5
 143990000    6
 144000000    4
 144010000    2
 144020000    3
 144030000    2
 144040000    3
 144050000    5
 144060000    3
 144070000    3
 144080000    4
 144090000    3
 144100000    3
 144110000    3
 144120000    2
 144130000    4
 144140000    4
 144150000    3
 144160000    2
 144170000    4
 144180000    4
 144190000    4
 144200000    2
 144210000    3
 144220000    2
 144230000    2
 144240000    2
 144250000    5
 144260000    6
 144270000    5
 144280000    2
 144290000    3
 144300000    3
 144310000    2
 144320000    7
 144330000    2
 144340000    2
 144350000    3
 144360000    4
 144370000    2
 144380000    3
 144390000    4
 144400000    3
 144410000    2
 144420000    4
 144430000    5
 144440000    6
 144450000    7
 144460000    3
 144470000    3
 144480000    3
 144490000    3
 144500000    3
 144510000    7
 144520000    4
 144530000    3
 144540000    6
 144550000    2
 144560000    3
 144570000    3
 144580000    5
 144590000    3
 144600000    3
 144610000    7
 144620000    2
 144630000    3
 144640000    4
 144650000    5
 144660000    4
 144670000    4
 144680000    5
 144690000    3
 144700000    3
 144710000    3
 144720000    3
 144730000    3
 144740000    6
 144750000    3
 144760000    2
 144770000    3
 144780000    3
 144790000    3
 144800000    2
 144810000    6
 144820000    4
 144830000    7
 144840000    5
 144850000    2
 144860000    3
 144870000    3
 144880000    3
 144890000    2
 144900000    3
 144910000    4
 144920000    5
 144930000    5
 144940000    3
 144950000    3
 144960000    3
 144970000    3
 144980000    3
 144990000    3
 145000000    3
 145010000    3
 145020000    3
 145030000    3
 145040000    3
 145050000    3
 145060000    3
 145070000    2
 145080000    5
 145090000    5
 145100000    2
 145110000    5
 145120000    4
 145130000    3
 145140000    3
 145150000    2
 145160000    3
 145170000    3
 145180000    5
 145190000    5
 145200000    3
 145210000    5
 145220000    3
 145230000    2
 145240000    4
 145250000    2
 145260000    3
 145270000    2
 145280000    3
 145290000    3
 145300000    4
 145310000    3
 145320000    4
 145330000    4
 145340000    3
 145350000    3
 145360000    3
 145370000    4
 145380000    2
 145390000    4
 145400000    4
 145410000    3
 145420000    5
 145430000    3
 145440000    3
 145450000    4
 145460000    6
 145470000    5
 145480000    4
 145490000    4
 145500000    3
 145510000    5
 145520000    4
 145530000    3
 145540000    3
 145550000    5
 145560000    4
 145570000    4
 145580000    3
 145590000    3
 145600000    2
 145610000    3
 145620000    4
 145630000    4
 145640000    3
 145650000    3
 145660000    2
 145670000    3
 145680000    3
 145690000    4
 145700000    3
 145710000    4
 145720000    4
 145730000    3
 145740000    4
 145750000    2
 145760000    3
 145770000    2
 145780000    3
 145790000    3
 145800000    3
 145810000    4
 145820000    4
 145830000    2
 145840000    3
 145850000    3
 145860000    4
 145870000    2
 145880000    3
 145890000    2
 145900000    3
 145910000    4
 145920000    3
 145930000    3
 145940000    3
 145950000    3
 145960000    4
 145970000    4
 145980000    3
 145990000    3
 146000000    2
 146010000    4
 146020000    3
 146030000    6
 146040000    4
 146050000    3
 146060000    3
 146070000    2
 146080000    3
 146090000    3
 146100000    3
 146110000    3
 146120000    3
 146130000    2
 146140000    3
 146150000    2
 146160000    3
 146170000    3
 146180000    3
 146190000    3
 146200000    2
 146210000    4
 146220000    5
 146230000    2
 146240000    3
 146250000    4
 146260000    3
 146270000    3
 146280000    3
 146290000    3
 146300000    3
 146310000    3
 146320000    3
 146330000    3
 146340000    3
 146350000    3
 146360000    3
 146370000    4
 146380000    3
 146390000    4
 146400000    7
 146410000    4
 146420000    3
 146430000    3
 146440000    5
 146450000    3
 146460000    4
 146470000    3
 146480000    4
 146490000    3
 146500000    4
 146510000    2
 146520000    2
 146530000    4
 146540000    3
 146550000    2
 146560000    3
 146570000    4
 146580000    4
 146590000    3
 146600000    5
 146610000    3
 146620000    6
 146630000    2
 146640000    4
 146650000    2
 146660000    4
 146670000    3
 146680000    2
 146690000    3
 146700000    2
 146710000    2
 146720000    4
 146730000    4
 146740000    3
 146750000    7
 146760000    5
 146770000    6
 146780000    3
 146790000    5
 146800000    3
 146810000    2
 146820000    3
 146830000    3
 146840000    2
 146850000    3
 146860000    4
 146870000    2
 146880000    3
 146890000    3
 146900000    4
 146910000    3
 146920000    4
 146930000    4
 146940000    3
 146950000    4
 146960000    3
 146970000    3
 146980000    3
 146990000    3
 147000000    3
 147010000    3
 147020000    4
 147030000    3
 147040000    4
 147050000    3
 147060000    4
 147070000    2
 147080000    4
 147090000    2
 147100000    3
 147110000    2
 147120000    8
 147130000    6
 147140000    3
 147150000    3
 147160000    3
 147170000    4
 147180000    4
 147190000    3
 147200000    3
 147210000   10
 147220000    3
 147230000    4
 147240000    4
 147250000    7
 147260000    3
 147270000    3
 147280000    2
 147290000    3
 147300000    3
 147310000    2
 147320000    4
 147330000    2
 147340000    3
 147350000    3
 147360000    3
 147370000    3
 147380000    3
 147390000    3
 147400000    3
 147410000    5
 147420000    3
 147430000    3
 147440000    3
 147450000    5
 147460000    8
 147470000    2
 147480000    4
 147490000    4
 147500000    3
 147510000    3
 147520000    5
 147530000    6
 147540000    3
 147550000    4
 147560000    3
 147570000    3
 147580000    3
 147590000    2
 147600000    3
 147610000    3
 147620000    3
 147630000    2
 147640000    4
 147650000    3
 147660000    2
 147670000    5
 147680000    3
 147690000    6
 147700000    5
 147710000    3
 147720000    3
 147730000    4
 147740000    2
 147750000    4
 147760000    3
 147770000    3
 147780000    3
 147790000    4
 147800000    3
 147810000    2
 147820000    4
 147830000    5
 147840000    3
 147850000    3
 147860000    3
 147870000    4
 147880000    5
 147890000    4
 147900000    2
 147910000    4
 147920000    3
 147930000    3
 147940000    4
 147950000    3
 147960000    3
 147970000    4
 147980000    3
 147990000    4
 148000000    4
 148010000    3
 148020000    5
 148030000    3
 148040000    4
 148050000    4
 148060000    4
 148070000    2
 148080000    5
 148090000    4
 148100000    3
 148110000    3
 148120000    3
 148130000    3
 148140000    3
 148150000    4
 148160000    3
 148170000    3
 148180000    2
 148190000    2
 148200000    4
 148210000    4
 148220000    3
 148230000    3
 148240000    3
 148250000    3
 148260000    4
 148270000    3
 148280000    3
 148290000    3
 148300000    2
 148310000    2
 148320000    3
 148330000    2
 148340000    3
 148350000    3
 148360000    4
 148370000    3
 148380000    3
 148390000    4
 148400000    2
 148410000    3
 148420000    3
 148430000    5
 148440000    3
 148450000    3
 148460000    3
 148470000    3
 148480000    3
 148490000    6
 148500000    2
 148510000    4
 148520000    3
 148530000    5
 148540000    6
 148550000    3
 148560000    3
 148570000    3
 148580000    4
 148590000    3
 148600000    3
 148610000    3
 148620000    3
 148630000    4
 148640000    3
 148650000    4
 148660000    3
 148670000    2
 148680000    4
 148690000    3
 148700000    3
 148710000    3
 148720000    3
 148730000    3
 148740000    7
 148750000    3
 148760000    2
 148770000    9
 148780000    6
 148790000    4
 148800000    2
 148810000    4
 148820000    4
 148830000    5
 148840000    3
 148850000    4
 148860000    4
 148870000    3
 148880000    3
 148890000    3
 148900000    3
 148910000    4
 148920000    5
 148930000    4
 148940000    4
 148950000    3
 148960000    2
 148970000    4
 148980000    3
 148990000    5
 149000000    2
 149010000    3
 149020000    3
 149030000    3
 149040000    3
 149050000    2
 149060000    3
 149070000    3
 149080000    4
 149090000    4
 149100000    2
 149110000    5
 149120000    3
 149130000    3
 149140000    3
 149150000    3
 149160000    3
 149170000    5
 149180000    3
 149190000    2
 149200000    3
 149210000    5
 149220000    3
 149230000    2
 149240000    2
 149250000    6
 149260000    3
 149270000    3
 149280000    4
 149290000    3
 149300000    3
 149310000    2
 149320000    4
 149330000    2
 149340000    3
 149350000    3
 149360000    4
 149370000    4
 149380000    3
 149390000    2
 149400000    4
 149410000    3
 149420000    6
 149430000    4
 149440000    3
 149450000    3
 149460000    3
 149470000    4
 149480000    2
 149490000    3
 149500000    3
 149510000    3
 149520000    3
 149530000    3
 149540000    4
 149550000    3
 149560000    3
 149570000    3
 149580000    3
 149590000    3
 149600000    2
 149610000    3
 149620000    3
 149630000    3
 149640000    3
 149650000    2
 149660000    2
 149670000    4
 149680000    2
 149690000    3
 149700000    2
 149710000    3
 149720000    2
 149730000    5
 149740000    3
 149750000    8
 149760000    6
 149770000    2
 149780000    3
 149790000    2
 149800000    3
 149810000    4
 149820000    5
 149830000    2
 149840000    3
 149850000    3
 149860000    4
 149870000    2
 149880000    4
 149890000    3
 149900000    3
 149910000    5
 149920000    3
 149930000    3
 149940000    4
 149950000    6
 149960000    3
 149970000    4
 149980000    3
 149990000    4
 150000000    4
 150010000    3
 150020000    2
 150030000    2
 150040000    2
 150050000    3
 150060000    3
 150070000    3
 150080000    3
 150090000    4
 150100000    4
 150110000    3
 150120000    4
 150130000    4
 150140000    4
 150150000    2
 150160000    2
 150170000    3
 150180000    3
 150190000    3
 150200000    4
 150210000    4
 150220000    2
 150230000    2
 150240000    5
 150250000    3
 150260000    8
 150270000    3
 150280000    4
 150290000    4
 150300000    3
 150310000    4
 150320000    4
 150330000    4
 150340000    2
 150350000    5
 150360000    3
 150370000    3
 150380000    4
 150390000    2
 150400000    3
 150410000    2
 150420000    3
 150430000    3
 150440000    3
 150450000    4
 150460000    3
 150470000    4
 150480000    2
 150490000    4
 150500000    2
 150510000    3
 150520000    4
 150530000    3
 150540000    4
 150550000    3
 150560000    2
 150570000    3
 150580000    3
 150590000    3
 150600000    3
 150610000    3
 150620000    3
 150630000    3
 150640000    3
 150650000    3
 150660000    3
 150670000    3
 150680000    4
 150690000    3
 150700000    4
 150710000    6
 150720000    5
 150730000    2
 150740000    3
 150750000    5
 150760000    4
 150770000    3
 150780000    6
 150790000    3
 150800000    3
 150810000    3
 150820000    2
 150830000    3
 150840000    3
 150850000    3
 150860000    2
 150870000    3
 150880000    5
 150890000    3
 150900000    3
 150910000    3
 150920000    3
 150930000    3
 150940000    3
 150950000    3
 150960000    3
 150970000    3
 150980000    3
 150990000    3
 151000000    2
 151010000    2
 151020000    2
 151030000    3
 151040000    2
 151050000    4
 151060000    3
 151070000    2
 151080000    4
 151090000    3
 151100000    4
 151110000    3
 151120000    5
 151130000    3
 151140000    3
 151150000    3
 151160000    3
 151170000    3
 151180000    3
 151190000    3
 151200000    3
 151210000    4
 151220000    5
 151230000    4
 151240000    2
 151250000    3
 151260000    2
 151270000    2
 151280000    4
 151290000    3
 151300000    3
 151310000    5
 151320000    4
 151330000    3
 151340000    3
 151350000    3
 151360000    7
 151370000    3
 151380000   12
 151390000    6
 151400000    3
 151410000    4
 151420000    4
 151430000    6
 151440000    3
 151450000    3
 151460000    4
 151470000    3
 151480000    3
 151490000    4
 151500000    3
 151510000    3
 151520000    3
 151530000    4
 151540000    3
 151550000    3
 151560000    2
 151570000    3
 151580000    3
 151590000    4
 151600000    3
 151610000    2
 151620000    2
 151630000    6
 151640000    3
 151650000    4
 151660000    2
 151670000    3
 151680000    4
 151690000    3
 151700000    3
 151710000    3
 151720000    2
 151730000    3
 151740000    3
 151750000    4
 151760000    3
 151770000    3
 151780000    3
 151790000    2
 151800000    3
 151810000    4
 151820000    3
 151830000    2
 151840000    2
 151850000    2
 151860000    3
 151870000    3
 151880000    5
 151890000    4
 151900000    2
 151910000    3
 151920000    4
 151930000    4
 151940000    5
 151950000    2
 151960000    2
 151970000    3
 151980000    2
 151990000    4
 152000000    4
 152010000    3
 152020000    3
 152030000    4
 152040000    2
 152050000    2
 152060000    3
 152070000    4
 152080000    3
 152090000    3
 152100000    4
 152110000    3
 152120000    3
 152130000    3
 152140000    3
 152150000    3
 152160000    4
 152170000    4
 152180000    4
 152190000    3
 152200000    4
 152210000    4
 152220000    4
 152230000    3
 152240000    3
 152250000    3
 152260000    4
 152270000    3
 152280000    3
 152290000    4
 152300000    3
 152310000    3
 152320000    3
 152330000    3
 152340000    2
 152350000    3
 152360000    3
 152370000    3
 152380000    3
 152390000    3
 152400000    2
 152410000    3
 152420000    6
 152430000    4
 152440000    4
 152450000    4
 152460000    3
 152470000    3
 152480000    3
 152490000    4
 152500000    5
 152510000    3
 152520000    4
 152530000    3
 152540000    3
 152550000    3
 152560000    3
 152570000    4
 152580000    3
 152590000    3
 152600000    5
 152610000    4
 152620000   10
 152630000    3
 152640000    3
 152650000    6
 152660000    6
 152670000    3
 152680000    2
 152690000    3
 152700000    3
 152710000    3
 152720000    4
 152730000    6
 152740000    2
 152750000    2
 152760000    4
 152770000    4
 152780000    7
 152790000    3
 152800000    4
 152810000    3
 152820000    3
 152830000    2
 152840000    3
 152850000    3
 152860000    4
 152870000    3
 152880000    5
 152890000    3
 152900000    3
 152910000    4
 152920000    3
 152930000    3
 152940000    2
 152950000    3
 152960000    3
 152970000    4
 152980000    3
 152990000    3
 153000000    4
 153010000    5
 153020000    3
 153030000    3
 153040000    3
 153050000    3
 153060000    4
 153070000    3
 153080000    4
 153090000    2
 153100000    3
 153110000    2
 153120000    3
 153130000    4
 153140000    3
 153150000    3
 153160000    4
 153170000    4
 153180000    3
 153190000    3
 153200000    3
 153210000    3
 153220000    3
 153230000    3
 153240000    4
 153250000    3
 153260000    4
 153270000    3
 153280000    4
 153290000    4
 153300000    2
 153310000    2
 153320000    4
 153330000    4
 153340000    3
 153350000    5
 153360000    5
 153370000    3
 153380000    2
 153390000    3
 153400000    3
 153410000    3
 153420000    4
 153430000    4
 153440000    5
 153450000    2
 153460000    3
 153470000    3
 153480000    3
 153490000    3
 153500000    4
 153510000    4
 153520000    3
 153530000    2
 153540000    3
 153550000    3
 153560000    4
 153570000    6
 153580000    5
 153590000    4
 153600000    3
 153610000    5
 153620000    2
 153630000    4
 153640000    2
 153650000    3
 153660000    3
 153670000    4
 153680000    2
 153690000    3
 153700000    6
 153710000    2
 153720000    2
 153730000    3
 153740000    3
 153750000    3
 153760000    3
 153770000    3
 153780000    3
 153790000    3
 153800000    3
 153810000    7
 153820000    4
 153830000    3
 153840000    3
 153850000    3
 153860000    3
 153870000    3
 153880000    3
 153890000    3
 153900000    4
 153910000    3
 153920000    3
 153930000    4
 153940000    3
 153950000    3
 153960000    3
 153970000    3
 153980000    3
 153990000    3
 154000000    4
 154010000    5
 154020000    3
 154030000    2
 154040000    3
 154050000    3
 154060000    3
 154070000    3
 154080000    3
 154090000    3
 154100000    3
 154110000    4
 154120000    3
 154130000    3
 154140000    3
 154150000    3
 154160000    4
 154170000    3
 154180000    5
 154190000   11
 154200000    3
 154210000    3
 154220000    3
 154230000    3
 154240000    3
 154250000    3
 154260000    4
 154270000    3
 154280000    4
 154290000    2
 154300000    7
 154310000    5
 154320000    3
 154330000    4
 154340000    3
 154350000    9
 154360000    4
 154370000    3
 154380000    3
 154390000    6
 154400000    3
 154410000    4
 154420000    3
 154430000    5
 154440000    3
 154450000    7
 154460000    3
 154470000    2
 154480000    4
 154490000    3
 154500000    3
 154510000    3
 154520000    4
 154530000    4
 154540000    3
 154550000    6
 154560000    4
 154570000    9
 154580000    3
 154590000    4
 154600000    3
 154610000    3
 154620000    3
 154630000    5
 154640000    3
 154650000    3
 154660000    3
 154670000    3
 154680000    2
 154690000    4
 154700000    3
 154710000    2
 154720000    2
 154730000    2
 154740000    3
 154750000    4
 154760000    6
 154770000    4
 154780000    2
 154790000    3
 154800000    2
 154810000    3
 154820000    2
 154830000    3
 154840000    3
 154850000    3
 154860000    3
 154870000    3
 154880000    4
 154890000    3
 154900000    4
 154910000    3
 154920000    5
 154930000    3
 154940000    3
 154950000    5
 154960000    3
 154970000    4
 154980000    2
 154990000    4
 155000000    3
 155010000    5
 155020000    3
 155030000    2
 155040000    4
 155050000    3
 155060000    3
 155070000    3
 155080000    4
 155090000    3
 155100000    2
 155110000    2
 155120000    2
 155130000    4
 155140000    3
 155150000    3
 155160000    3
 155170000    3
 155180000    2
 155190000    3
 155200000    2
 155210000    3
 155220000    3
 155230000    3
 155240000    3
 155250000    4
 155260000    4
 155270000    5
 155280000    2
 155290000    3
 155300000    3
 155310000    2
 155320000    3
 155330000    3
 155340000    2
 155350000    4
 155360000    4
 155370000    3
 155380000    3
 155390000    3
 155400000    4
 155410000    2
 155420000    3
 155430000    3
 155440000    2
 155450000    3
 155460000    3
 155470000    3
 155480000    3
 155490000    3
 155500000    4
 155510000    3
 155520000    3
 155530000    3
 155540000    2
 155550000    3
 155560000    3
 155570000    3
 155580000    3
 155590000    2
 155600000    2
 155610000    3
 155620000    2
 155630000    3
 155640000    3
 155650000    4
 155660000    4
 155670000    4
 155680000    3
 155690000    3
 155700000    4
 155710000    2
 155720000    4
 155730000    3
 155740000    3
 155750000    3
 155760000    5
 155770000    3
 155780000    2
 155790000    3
 155800000    4
 155810000    2
 155820000    4
 155830000    3
 155840000    3
 155850000    2
 155860000    5
 155870000    4
 155880000    2
 155890000    3
 155900000    3
 155910000    3
 155920000    3
 155930000    3
 155940000    3
 155950000    3
 155960000    2
 155970000    3
 155980000    3
 155990000    2
 156000000    2
 156010000    4
 156020000    5
 156030000    3
 156040000    4
 156050000    4
 156060000    3
 156070000    3
 156080000    3
 156090000    3
 156100000    3
 156110000    4
 156120000    4
 156130000    3
 156140000    4
 156150000    3
 156160000    4
 156170000    4
 156180000    3
 156190000    3
 156200000    6
 156210000    2
 156220000    4
 156230000    3
 156240000    3
 156250000    4
 156260000    3
 156270000    3
 156280000    3
 156290000    5
 156300000   10
 156310000    3
 156320000    2
 156330000    3
 156340000    3
 156350000    2
 156360000    4
 156370000    3
 156380000    3
 156390000    3
 156400000    4
 156410000    3
 156420000    4
 156430000    5
 156440000    4
 156450000    3
 156460000    8
 156470000    3
 156480000    9
 156490000    2
 156500000    3
 156510000    4
 156520000    4
 156530000    3
 156540000    3
 156550000    4
 156560000    3
 156570000    3
 156580000    3
 156590000    4
 156600000    2
 156610000    3
 156620000    4
 156630000    4
 156640000    3
 156650000    2
 156660000    3
 156670000    3
 156680000    3
 156690000    3
 156700000    3
 156710000    3
 156720000    3
 156730000    4
 156740000    3
 156750000    3
 156760000    4
 156770000    2
 156780000    4
 156790000    3
 156800000    3
 156810000    3
 156820000    3
 156830000    3
 156840000    3
 156850000    3
 156860000    8
 156870000    7
 156880000    3
 156890000    5
 156900000    4
 156910000    3
 156920000    3
 156930000    7
 156940000    3
 156950000    4
 156960000    6
 156970000    6
 156980000    3
 156990000    6
 157000000    3
 157010000    3
 157020000    2
 157030000    4
 157040000    8
 157050000   11
 157060000    9
 157070000    4
 157080000    4
 157090000    6
 157100000    3
 157110000    4
 157120000    4
 157130000    5
 157140000    3
 157150000    3
 157160000    3
 157170000    2
 157180000    3
 157190000    2
 157200000    3
 157210000    3
 157220000    3
 157230000    3
 157240000    3
 157250000    3
 157260000    4
 157270000    6
 157280000    9
 157290000    3
 157300000    3
 157310000    3
 157320000    3
 157330000    3
 157340000    2
 157350000    2
 157360000    3
 157370000    2
 157380000    3
 157390000    3
 157400000    2
 157410000    3
 157420000    2
 157430000    3
 157440000    4
 157450000    5
 157460000    4
 157470000    3
 157480000    3
 157490000    4
 157500000    2
 157510000    3
 157520000    4
 157530000    3
 157540000    3
 157550000    3
 157560000    3
 157570000    2
 157580000    4
 157590000    5
 157600000    4
 157610000    2
 157620000    2
 157630000    3
 157640000    4
 157650000    2
 157660000    4
 157670000    3
 157680000    3
 157690000    3
 157700000    3
 157710000    4
 157720000    2
 157730000    4
 157740000    2
 157750000    3
 157760000    3
 157770000    4
 157780000    3
 157790000    3
 157800000    8
 157810000    3
 157820000    2
 157830000    2
 157840000    2
 157850000    3
 157860000    2
 157870000    3
 157880000    2
 157890000    4
 157900000    3
 157910000    3
 157920000    3
 157930000    3
 157940000    3
 157950000    4
 157960000    3
 157970000    3
 157980000    2
 157990000    3
 158000000    4
 158010000    2
 158020000    3
 158030000    3
 158040000    3
 158050000    3
 158060000    3
 158070000   11
 158080000    3
 158090000    5
 158100000    5
 158110000    3
 158120000    3
 158130000    4
 158140000    7
 158150000    5
 158160000    4
 158170000    9
 158180000    3
 158190000    3
 158200000    3
 158210000    3
 158220000    3
 158230000    5
 158240000    6
 158250000    5
 158260000    5
 158270000    3
 158280000    2
 158290000    2
 158300000    4
 158310000    2
 158320000    5
 158330000    3
 158340000    3
 158350000    4
 158360000    6
 158370000    6
 158380000    3
 158390000    8
 158400000    3
 158410000    3
 158420000    4
 158430000    4
 158440000    4
 158450000    3
 158460000    3
 158470000    4
 158480000    4
 158490000    5
 158500000    2
 158510000    3
 158520000    5
 158530000    3
 158540000    3
 158550000    3
 158560000    3
 158570000    3
 158580000    3
 158590000    2
 158600000    2
 158610000    4
 158620000    3
 158630000    5
 158640000    2
 158650000    3
 158660000    3
 158670000    4
 158680000    2
 158690000    3
 158700000    4
 158710000    3
 158720000    4
 158730000    2
 158740000    3
 158750000    3
 158760000    5
 158770000    3
 158780000    3
 158790000    3
 158800000    2
 158810000    3
 158820000    3
 158830000    3
 158840000    2
 158850000    3
 158860000    3
 158870000    5
 158880000    3
 158890000    6
 158900000    2
 158910000    3
 158920000    4
 158930000    5
 158940000    5
 158950000    5
 158960000    3
 158970000    4
 158980000    4
 158990000    2
 159000000    6
 159010000    3
 159020000    3
 159030000    3
 159040000    4
 159050000    4
 159060000    4
 159070000    4
 159080000    5
 159090000    3
 159100000    3
 159110000    3
 159120000    3
 159130000    6
 159140000    4
 159150000    4
 159160000    3
 159170000    5
 159180000    3
 159190000    2
 159200000    3
 159210000    3
 159220000    3
 159230000    2
 159240000    4
 159250000    3
 159260000    5
 159270000    3
 159280000    4
 159290000    3
 159300000    3
 159310000    3
 159320000    3
 159330000    7
 159340000    3
 159350000    3
 159360000    3
 159370000    3
 159380000    4
 159390000    2
 159400000    3
 159410000    4
 159420000    7
 159430000    2
 159440000    3
 159450000    2
 159460000    4
 159470000    9
 159480000    5
 159490000    3
 159500000    3
 159510000    3
 159520000    3
 159530000    4
 159540000    2
 159550000    3
 159560000    3
 159570000    2
 159580000    4
 159590000    3
 159600000    3
 159610000    3
 159620000    3
 159630000    3
 159640000    2
 159650000    3
 159660000    3
 159670000    3
 159680000    3
 159690000    3
 159700000    5
 159710000    3
 159720000    4
 159730000    2
 159740000    3
 159750000    3
 159760000    3
 159770000    3
 159780000    2
 159790000    4
 159800000    3
 159810000    3
 159820000    3
 159830000    3
 159840000    5
 159850000    3
 159860000    5
 159870000    3
 159880000    3
 159890000    3
 159900000    4
 159910000    4
 159920000    3
 159930000    3
 159940000    3
 159950000    3
 159960000    3
 159970000    2
 159980000    3
 159990000    3
 160000000    2
 160000000    2
 160010000    3
 160020000    3
 160030000    4
 160040000    3
 160050000    2
 160060000    3
 160070000    3
 160080000    4
 160090000    3
 160100000    6
 160110000    3
 160120000    4
 160130000    4
 160140000    3
 160150000    2
 160160000    2
 160170000    5
 160180000    4
 160190000    5
 160200000    6
 160210000    6
 160220000    4
 160230000    5
 160240000    3
 160250000    3
 160260000    3
 160270000    3
 160280000    5
 160290000    4
 160300000   12
 160310000   11
 160320000    6
 160330000    6
 160340000    4
 160350000    3
 160360000    4
 160370000    3
 160380000    3
 160390000    3
 160400000    3
 160410000    9
 160420000    7
 160430000    3
 160440000    5
 160450000    3
 160460000    3
 160470000    6
 160480000    4
 160490000    4
 160500000    4
 160510000    3
 160520000    3
 160530000    2
 160540000    5
 160550000    3
 160560000    3
 160570000    4
 160580000    5
 160590000    4
 160600000    3
 160610000    4
 160620000    3
 160630000    5
 160640000    4
 160650000    5
 160660000    3
 160670000    3
 160680000    4
 160690000    6
 160700000    3
 160710000    3
 160720000    5
 160730000    4
 160740000    8
 160750000    6
 160760000    3
 160770000    4
 160780000    2
 160790000    8
 160800000    3
 160810000    3
 160820000    6
 160830000    4
 160840000    3
 160850000    2
 160860000    2
 160870000    4
 160880000    3
 160890000    6
 160900000    3
 160910000    3
 160920000    6
 160930000    4
 160940000    3
 160950000    4
 160960000    2
 160970000    4
 160980000    3
 160990000    2
 161000000    4
 161010000    4
 161020000    4
 161030000    4
 161040000    3
 161050000    3
 161060000    2
 161070000    3
 161080000    3
 161090000    3
 161100000    2
 161110000    4
 161120000    4
 161130000    3
 161140000    4
 161150000    3
 161160000    3
 161170000    4
 161180000    4
 161190000    5
 161200000    5
 161210000    3
 161220000    5
 161230000    4
 161240000    3
 161250000    3
 161260000    5
 161270000    3
 161280000    2
 161290000    4
 161300000    2
 161310000    2
 161320000    3
 161330000    3
 161340000    4
 161350000    3
 161360000    4
 161370000    6
 161380000    6
 161390000    2
 161400000    4
 161410000    4
 161420000    7
 161430000    3
 161440000    3
 161450000    4
 161460000    4
 161470000    3
 161480000    3
 161490000    7
 161500000    4
 161510000    5
 161520000    2
 161530000    2
 161540000    4
 161550000    3
 161560000    3
 161570000    3
 161580000    4
 161590000    3
 161600000    5
 161610000    4
 161620000    3
 161630000    2
 161640000    5
 161650000    3
 161660000    3
 161670000    6
 161680000    2
 161690000    3
 161700000    4
 161710000    5
 161720000    3
 161730000    4
 161740000    3
 161750000    3
 161760000    4
 161770000    2
 161780000    3
 161790000    3
 161800000    3
 161810000    4
 161820000    5
 161830000    3
 161840000    2
 161850000    2
 161860000    2
 161870000    2
 161880000    3
 161890000    5
 161900000    2
 161910000    3
 161920000   12
 161930000    2
 161940000    3
 161950000    3
 161960000    4
 161970000    3
 161980000    4
 161990000    3
 162000000    8
 162010000    4
 162020000   10
 162030000    2
 162040000    3
 162050000   10
 162060000    5
 162070000    9
 162080000    3
 162090000    4
 162100000    4
 162110000    2
 162120000    3
 162130000    6
 162140000    3
 162150000    5
 162160000    7
 162170000    6
 162180000    2
 162190000    4
 162200000    2
 162210000    5
 162220000    6
 162230000    2
 162240000    3
 162250000    2
 162260000    2
 162270000    4
 162280000    3
 162290000    3
 162300000    3
 162310000    4
 162320000    2
 162330000    3
 162340000    4
 162350000    3
 162360000    2
 162370000    3
 162380000    3
 162390000    3
 162400000    2
 162410000    2
 162420000    4
 162430000    2
 162440000    3
 162450000    2
 162460000    4
 162470000    4
 162480000    3
 162490000    3
 162500000    3
 162510000    5
 162520000    3
 162530000    3
 162540000    3
 162550000    5
 162560000    4
 162570000    5
 162580000    4
 162590000    3
 162600000    3
 162610000    3
 162620000    3
 162630000    4
 162640000    4
 162650000    2
 162660000    2
 162670000    4
 162680000    8
 162690000    4
 162700000    6
 162710000    5
 162720000    2
 162730000    3
 162740000    2
 162750000    3
 162760000    4
 162770000    4
 162780000    5
 162790000    5
 162800000    4
 162810000    4
 162820000    6
 162830000    3
 162840000    3
 162850000    3
 162860000    5
 162870000    7
 162880000    3
 162890000    4
 162900000    4
 162910000    5
 162920000    3
 162930000    3
 162940000    4
 162950000    4
 162960000    3
 162970000    4
 162980000    3
 162990000    4
 163000000    8
 163010000    8
 163020000    7
 163030000    4
 163040000    3
 163050000    4
 163060000    3
 163070000    3
 163080000    5
 163090000    2
 163100000    2
 163110000    3
 163120000    6
 163130000    3
 163140000    4
 163150000    3
 163160000    8
 163170000    5
 163180000    4
 163190000    3
 163200000    5
 163210000    3
 163220000    3
 163230000    3
 163240000    5
 163250000    3
 163260000    3
 163270000    7
 163280000    4
 163290000    4
 163300000    8
 163310000    3
 163320000    3
 163330000    5
 163340000    4
 163350000    3
 163360000    3
 163370000    3
 163380000    2
 163390000    3
 163400000    3
 163410000    4
 163420000    3
 163430000    4
 163440000    5
 163450000    3
 163460000    3
 163470000    3
 163480000    5
 163490000    3
 163500000    4
 163510000    3
 163520000    4
 163530000    3
 163540000    5
 163550000    3
 163560000    3
 163570000    3
 163580000    3
 163590000    3
 163600000    3
 163610000    3
 163620000    3
 163630000    3
 163640000    3
 163650000    3
 163660000    5
 163670000    5
 163680000    5
 163690000    2
 163700000    5
 163710000    7
 163720000    7
 163730000    4
 163740000    5
 163750000    4
 163760000    5
 163770000    6
 163780000    7
 163790000    5
 163800000    4
 163810000    3
 163820000    5
 163830000    3
 163840000    4
 163850000    3
 163860000    2
 163870000    5
 163880000    3
 163890000    4
 163900000    3
 163910000    3
 163920000    5
 163930000    6
 163940000    2
 163950000    3
 163960000    3
 163970000    5
 163980000    4
 163990000    5
 164000000    7
 164010000    5
 164020000    3
 164030000    5
 164040000    3
 164050000    3
 164060000    4
 164070000    5
 164080000    3
 164090000    5
 164100000    4
 164110000    3
 164120000    2
 164130000    5
 164140000    2
 164150000    4
 164160000    5
 164170000    4
 164180000    7
 164190000    3
 164200000    5
 164210000    4
 164220000    4
 164230000    4
 164240000    3
 164250000    3
 164260000    3
 164270000    2
 164280000    2
 164290000    2
 164300000    6
 164310000    4
 164320000    5
 164330000    3
 164340000    3
 164350000    5
 164360000    3
 164370000    3
 164380000    3
 164390000    3
 164400000    3
 164410000    3
 164420000    3
 164430000    3
 164440000    3
 164450000    3
 164460000    2
 164470000    3
 164480000    4
 164490000    3
 164500000    2
 164510000    2
 164520000    3
 164530000    3
 164540000    3
 164550000    4
 164560000    3
 164570000    3
 164580000    4
 164590000    2
 164600000    4
 164610000    4
 164620000    3
 164630000    3
 164640000    3
 164650000    3
 164660000    5
 164670000    3
 164680000    2
 164690000    3
 164700000    3
 164710000    3
 164720000    3
 164730000    2
 164740000    3
 164750000    3
 164760000    6
 164770000    2
 164780000    4
 164790000    3
 164800000    2
 164810000    3
 164820000    5
 164830000    3
 164840000    2
 164850000    3
 164860000    3
 164870000    4
 164880000    4
 164890000    2
 164900000    3
 164910000    3
 164920000    3
 164930000    4
 164940000    5
 164950000    3
 164960000    5
 164970000    5
 164980000    2
 164990000    4
 165000000    3
 165010000    3
 165020000    2
 165030000    4
 165040000    4
 165050000    3
 165060000    3
 165070000    3
 165080000    3
 165090000    4
 165100000    3
 165110000    3
 165120000    2
 165130000    4
 165140000    3
 165150000    3
 165160000    4
 165170000    3
 165180000    3
 165190000    3
 165200000    3
 165210000    4
 165220000    3
 165230000    4
 165240000    4
 165250000    5
 165260000    5
 165270000    3
 165280000    2
 165290000    4
 165300000    3
 165310000    2
 165320000    3
 165330000    2
 165340000    3
 165350000    5
 165360000    4
 165370000    4
 165380000    3
 165390000    3
 165400000    3
 165410000    3
 165420000    3
 165430000    3
 165440000    3
 165450000    2
 165460000    2
 165470000    3
 165480000    3
 165490000    4
 165500000    2
 165510000    3
 165520000    2
 165530000    4
 165540000    3
 165550000    3
 165560000    5
 165570000    3
 165580000    3
 165590000    5
 165600000    3
 165610000    3
 165620000    2
 165630000    2
 165640000    5
 165650000    3
 165660000    4
 165670000    6
 165680000    3
 165690000    2
 165700000    3
 165710000    6
 165720000    3
 165730000    3
 165740000    3
 165750000    4
 165760000    3
 165770000    5
 165780000    8
 165790000    2
 165800000    4
 165810000    3
 165820000    3
 165830000    3
 165840000    4
 165850000    4
 165860000    3
 165870000    4
 165880000    3
 165890000    4
 165900000    4
 165910000    4
 165920000    5
 165930000    3
 165940000    3
 165950000    6
 165960000    4
 165970000    3
 165980000    3
 165990000    3
 166000000    3
 166010000    3
 166020000    3
 166030000    4
 166040000    5
 166050000    3
 166060000    4
 166070000    3
 166080000    3
 166090000    2
 166100000    2
 166110000    3
 166120000    4
 166130000    3
 166140000    4
 166150000    4
 166160000    4
 166170000    3
 166180000    3
 166190000    3
 166200000    4
 166210000    4
 166220000    3
 166230000    5
 166240000    3
 166250000    3
 166260000    3
 166270000    3
 166280000    4
 166290000    3
 166300000    3
 166310000    4
 166320000    3
 166330000    3
 166340000    5
 166350000    3
 166360000    2
 166370000    4
 166380000    5
 166390000    5
 166400000    2
 166410000    2
 166420000    3
 166430000    3
 166440000    3
 166450000    5
 166460000    4
 166470000    5
 166480000    3
 166490000    5
 166500000    3
 166510000    4
 166520000    4
 166530000    4
 166540000    4
 166550000    4
 166560000    3
 166570000    4
 166580000    3
 166590000    3
 166600000    3
 166610000    3
 166620000    4
 166630000    3
 166640000    3
 166650000    3
 166660000    3
 166670000    6
 166680000    3
 166690000    4
 166700000    4
 166710000    3
 166720000    4
 166730000    4
 166740000    5
 166750000    2
 166760000    3
 166770000    3
 166780000    3
 166790000    3
 166800000    3
 166810000    3
 166820000    3
 166830000    3
 166840000    3
 166850000    3
 166860000    3
 166870000    2
 166880000    3
 166890000    3
 166900000    4
 166910000    3
 166920000    3
 166930000    3
 166940000    3
 166950000    3
 166960000    2
 166970000    3
 166980000    4
 166990000    3
 167000000    2
 167010000    3
 167020000    3
 167030000    2
 167040000    3
 167050000    3
 167060000    3
 167070000    4
 167080000    3
 167090000    4
 167100000    4
 167110000    4
 167120000    5
 167130000    3
 167140000    3
 167150000    3
 167160000    2
 167170000    3
 167180000    2
 167190000    3
 167200000    3
 167210000    3
 167220000    4
 167230000    3
 167240000    3
 167250000    4
 167260000    3
 167270000    3
 167280000    4
 167290000    3
 167300000    3
 167310000    4
 167320000    4
 167330000    3
 167340000    4
 167350000    3
 167360000    4
 167370000    3
 167380000    3
 167390000    2
 167400000    3
 167410000    3
 167420000    3
 167430000    3
 167440000    3
 167450000    3
 167460000    3
 167470000    3
 167480000    4
 167490000    4
 167500000    4
 167510000    4
 167520000    3
 167530000    3
 167540000    3
 167550000    3
 167560000    3
 167570000    3
 167580000    3
 167590000    3
 167600000    3
 167610000    4
 167620000    6
 167630000    3
 167640000    3
 167650000    4
 167660000    3
 167670000    3
 167680000    3
 167690000    4
 167700000    3
 167710000    4
 167720000    3
 167730000    4
 167740000    3
 167750000    3
 167760000    5
 167770000    3
 167780000    4
 167790000    2
 167800000    4
 167810000    5
 167820000    3
 167830000    3
 167840000    3
 167850000    3
 167860000    3
 167870000    3
 167880000    4
 167890000    3
 167900000    7
 167910000    3
 167920000    3
 167930000    3
 167940000    3
 167950000    2
 167960000    2
 167970000    3
 167980000    3
 167990000    3
 168000000    3
 168010000    3
 168020000    2
 168030000    3
 168040000    3
 168050000    5
 168060000    4
 168070000    4
 168080000    2
 168090000    4
 168100000    3
 168110000    3
 168120000    3
 168130000    3
 168140000    8
 168150000    2
 168160000    3
 168170000    2
 168180000    2
 168190000    3
 168200000    4
 168210000    3
 168220000    3
 168230000    2
 168240000    3
 168250000    2
 168260000    2
 168270000    4
 168280000    2
 168290000    4
 168300000    3
 168310000    3
 168320000    4
 168330000    3
 168340000    3
 168350000    4
 168360000    3
 168370000    4
 168380000    4
 168390000    5
 168400000    3
 168410000    2
 168420000    6
 168430000    3
 168440000    4
 168450000    3
 168460000    3
 168470000    4
 168480000    3
 168490000    3
 168500000    4
 168510000    5
 168520000    3
 168530000    5
 168540000    3
 168550000    3
 168560000    2
 168570000    4
 168580000    5
 168590000    6
 168600000    5
 168610000    2
 168620000    5
 168630000    4
 168640000    3
 168650000    3
 168660000    2
 168670000    5
 168680000    3
 168690000    3
 168700000    4
 168710000    2
 168720000    4
 168730000    5
 168740000    2
 168750000    3
 168760000    3
 168770000    3
 168780000    4
 168790000    3
 168800000    4
 168810000    3
 168820000    6
 168830000    5
 168840000    3
 168850000    4
 168860000    3
 168870000    2
 168880000    3
 168890000    4
 168900000    3
 168910000    3
 168920000    2
 168930000    3
 168940000    4
 168950000    4
 168960000    5
 168970000    4
 168980000    2
 168990000    3
 169000000    4
 169010000    5
 169020000    5
 169030000    3
 169040000    2
 169050000    2
 169060000    3
 169070000    3
 169080000    3
 169090000    3
 169100000    4
 169110000    2
 169120000    4
 169130000    5
 169140000    4
 169150000    2
 169160000    3
 169170000    2
 169180000    3
 169190000    4
 169200000    3
 169210000    5
 169220000    2
 169230000    3
 169240000    3
 169250000    3
 169260000    3
 169270000    3
 169280000    3
 169290000    3
 169300000    3
 169310000    3
 169320000    3
 169330000    4
 169340000    5
 169350000    3
 169360000    3
 169370000    3
 169380000    4
 169390000    3
 169400000    4
 169410000    3
 169420000    4
 169430000    3
 169440000    4
 169450000    3
 169460000    4
 169470000    3
 169480000    3
 169490000    3
 169500000    9
 169510000    3
 169520000    4
 169530000    4
 169540000    3
 169550000    3
 169560000    4
 169570000    3
 169580000    3
 169590000    3
 169600000    3
 169610000    3
 169620000    3
 169630000    3
 169640000    3
 169650000    3
 169660000    3
 169670000    3
 169680000    3
 169690000    3
 169700000    3
 169710000    3
 169720000    2
 169730000    4
 169740000    4
 169750000    2
 169760000    3
 169770000    3
 169780000    3
 169790000    3
 169800000    4
 169810000    3
 169820000    4
 169830000    5
 169840000    2
 169850000    4
 169860000    2
 169870000    3
 169880000    2
 169890000    3
 169900000    4
 169910000    3
 169920000    3
 169930000    4
 169940000    2
 169950000    3
 169960000    3
 169970000    3
 169980000    4
 169990000    2
 170000000    3
 170010000    3
 170020000    4
 170030000    5
 170040000    3
 170050000    3
 170060000    3
 170070000    4
 170080000    3
 170090000    3
 170100000    4
 170110000    3
 170120000    2
 170130000    4
 170140000    3
 170150000    4
 170160000    3
 170170000    5
 170180000    2
 170190000    3
 170200000    3
 170210000    3
 170220000    4
 170230000    2
 170240000    4
 170250000    3
 170260000    4
 170270000    3
 170280000    4
 170290000    2
 170300000    4
 170310000    3
 170320000    3
 170330000    4
 170340000    2
 170350000    2
 170360000    3
 170370000    3
 170380000    3
 170390000    2
 170400000    4
 170410000    2
 170420000    3
 170430000    5
 170440000    3
 170450000    3
 170460000    5
 170470000    3
 170480000    4
 170490000    4
 170500000    3
 170510000    3
 170520000    3
 170530000    4
 170540000    2
 170550000    2
 170560000    3
 170570000    2
 170580000    3
 170590000    3
 170600000    3
 170610000    3
 170620000    3
 170630000    3
 170640000    3
 170650000    5
 170660000    4
 170670000    4
 170680000    5
 170690000    3
 170700000    5
 170710000    7
 170720000    4
 170730000    2
 170740000    2
 170750000    3
 170760000    3
 170770000    3
 170780000    2
 170790000    4
 170800000    2
 170810000    5
 170820000    4
 170830000    4
 170840000    4
 170850000    4
 170860000    3
 170870000    2
 170880000    4
 170890000    5
 170900000    2
 170910000    4
 170920000    4
 170930000    5
 170940000    3
 170950000    5
 170960000    7
 170970000    3
 170980000    3
 170990000    5
 171000000    5
 171010000    5
 171020000    4
 171030000    4
 171040000    4
 171050000    5
 171060000    3
 171070000    3
 171080000    4
 171090000    2
 171100000    2
 171110000    3
 171120000    4
 171130000    4
 171140000    2
 171150000    3
 171160000    3
 171170000    2
 171180000    4
 171190000    7
 171200000    3
 171210000    5
 171220000    4
 171230000    4
 171240000    4
 171250000    4
 171260000    6
 171270000    4
 171280000    6
 171290000    4
 171300000    4
 171310000    2
 171320000    2
 171330000    2
 171340000    3
 171350000    4
 171360000    3
 171370000    3
 171380000    2
 171390000    5
 171400000    2
 171410000    3
 171420000    3
 171430000    3
 171440000    4
 171450000    3
 171460000    3
 171470000    6
 171480000    3
 171490000    2
 171500000    4
 171510000    3
 171520000    2
 171530000    4
 171540000    3
 171550000    3
 171560000    2
 171570000    3
 171580000    4
 171590000    2
 171600000    4
 171610000    3
 171620000    4
 171630000    2
 171640000    2
 171650000    3
 171660000    3
 171670000    5
 171680000    4
 171690000    3
 171700000    8
 171710000    2
 171720000    4
 171730000    9
 171740000    4
 171750000    2
 171760000    3
 171770000    2
 171780000    3
 171790000    3
 171800000    2
 171810000    6
 171820000    4
 171830000    3
 171840000    4
 171850000    3
 171860000    2
 171870000    3
 171880000    5
 171890000    4
 171900000    3
 171910000    5
 171920000    6
 171930000    4
 171940000    4
 171950000    5
 171960000    2
 171970000    4
 171980000    5
 171990000    5
 172000000    3
 172010000    2
 172020000    3
 172030000    3
 172040000    3
 172050000    4
 172060000    5
 172070000    3
 172080000    3
 172090000    3
 172100000    5
 172110000    3
 172120000    3
 172130000    3
 172140000    2
 172150000    5
 172160000    4
 172170000    5
 172180000    4
 172190000    3
 172200000    3
 172210000    3
 172220000    3
 172230000    3
 172240000    4
 172250000    2
 172260000    3
 172270000    3
 172280000    4
 172290000    2
 172300000    3
 172310000    3
 172320000    2
 172330000    2
 172340000    2
 172350000    3
 172360000    3
 172370000    3
 172380000    4
 172390000    6
 172400000    3
 172410000    3
 172420000    3
 172430000    4
 172440000    4
 172450000    4
 172460000    2
 172470000    7
 172480000    3
 172490000    3
 172500000    3
 172510000    3
 172520000    2
 172530000    3
 172540000    6
 172550000    2
 172560000    3
 172570000    4
 172580000    2
 172590000    4
 172600000    3
 172610000    3
 172620000    3
 172630000    3
 172640000    3
 172650000    3
 172660000    3
 172670000    4
 172680000    3
 172690000    2
 172700000    4
 172710000    2
 172720000    6
 172730000    3
 172740000    2
 172750000    3
 172760000    3
 172770000    4
 172780000    3
 172790000    2
 172800000    2
 172810000    9
 172820000    2
 172830000    3
 172840000    3
 172850000    3
 172860000    3
 172870000    2
 172880000    3
 172890000    4
 172900000    3
 172910000    3
 172920000    3
 172930000    3
 172940000    3
 172950000    3
 172960000    3
 172970000    4
 172980000    2
 172990000    3
 173000000    3
 173010000    2
 173020000    3
 173030000    3
 173040000    3
 173050000    2
 173060000    3
 173070000    3
 173080000    2
 173090000    3
 173100000    4
 173110000    3
 173120000    2
 173130000    2
 173140000    5
 173150000    2
 173160000    4
 173170000    4
 173180000    3
 173190000    2
 173200000    3
 173210000    5
 173220000    5
 173230000    9
 173240000    5
 173250000    3
 173260000    6
 173270000    3
 173280000    6
 173290000    3
 173300000    5
 173310000    2
 173320000    3
 173330000    2
 173340000    3
 173350000    3
 173360000    2
 173370000    3
 173380000    4
 173390000    4
 173400000    4
 173410000    4
 173420000    6
 173430000    2
 173440000   10
 173450000    3
 173460000    4
 173470000    2
 173480000    3
 173490000    2
 173500000    3
 173510000    3
 173520000    3
 173530000    4
 173540000    9
 173550000    3
 173560000    3
 173570000    5
 173580000    3
 173590000    4
 173600000    3
 173610000    6
 173620000    2
 173630000    3
 173640000    2
 173650000    3
 173660000    4
 173670000    3
 173680000    3
 173690000    2
 173700000    3
 173710000    6
 173720000    2
 173730000    4
 173740000    4
 173750000    7
 173760000    3
 173770000    2
 173780000    3
 173790000    7
 173800000    2
 173810000    4
 173820000    3
 173830000    3
 173840000    3
 173850000    3
 173860000    3
 173870000    3
 173880000    3
 173890000    3
 173900000    2
 173910000    2
 173920000    3
 173930000    3
 173940000    6
 173950000    3
 173960000    4
 173970000    2
 173980000    4
 173990000    4
 174000000    2
 174010000    3
 174020000    2
 174030000    2
 174040000    4
 174050000    2
 174060000    3
 174070000    3
 174080000    3
 174090000    2
 174100000    3
 174110000    3
 174120000    3
 174130000    3
 174140000    3
 174150000    3
 174160000    3
 174170000    4
 174180000    3
 174190000    2
 174200000    4
 174210000    4
 174220000    3
 174230000    3
 174240000    3
 174250000    2
 174260000    3
 174270000    4
 174280000    3
 174290000    3
 174300000    3
 174310000    2
 174320000    2
 174330000    3
 174340000    5
 174350000    3
 174360000    3
 174370000    5
 174380000    5
 174390000    2
 174400000    3
 174410000    2
 174420000    2
 174430000    3
 174440000    3
 174450000    3
 174460000    6
 174470000    4
 174480000    7
 174490000    3
 174500000    2
 174510000    2
 174520000    4
 174530000    3
 174540000    3
 174550000    6
 174560000    3
 174570000    3
 174580000    4
 174590000    4
 174600000    2
 174610000    3
 174620000    4
 174630000    3
 174640000    4
 174650000    4
 174660000    2
 174670000    3
 174680000    3
 174690000    2
 174700000    3
 174710000    2
 174720000    2
 174730000    6
 174740000    6
 174750000    3
 174760000    3
 174770000    3
 174780000    3
 174790000    6
 174800000    6
 174810000    3
 174820000    6
 174830000    3
 174840000    3
 174850000    3
 174860000    6
 174870000    4
 174880000    5
 174890000    2
 174900000    5
 174910000    4
 174920000    5
 174930000    4
 174940000    4
 174950000    5
 174960000    2
 174970000    3
 174980000    4
 174990000    7
 175000000    5
 175010000    3
 175020000    4
 175030000    5
 175040000    5
 175050000    3
 175060000    3
 175070000    5
 175080000    2
 175090000    2
 175100000    3
 175110000    2
 175120000    2
 175130000    3
 175140000    2
 175150000    5
 175160000    3
 175170000    3
 175180000    2
 175190000    3
 175200000    4
 175210000    2
 175220000    3
 175230000    2
 175240000    3
 175250000    3
 175260000    3
 175270000    2
 175280000    3
 175290000    5
 175300000    4
 175310000    2
 175320000    2
 175330000    2
 175340000    2
 175350000    2
 175360000    2
 175370000    4
 175380000    4
 175390000    3
 175400000    3
 175410000    2
 175420000    2
 175430000    3
 175440000    7
 175450000    4
 175460000    2
 175470000    5
 175480000    3
 175490000    3
 175500000    5
 175510000    6
 175520000    6
 175530000    3
 175540000    4
 175550000    5
 175560000    7
 175570000    4
 175580000    4
 175590000    5
 175600000   11
 175610000    4
 175620000    4
 175630000    3
 175640000    5
 175650000    3
 175660000    4
 175670000    5
 175680000    3
 175690000    5
 175700000    4
 175710000    3
 175720000    2
 175730000    3
 175740000    3
 175750000    3
 175760000    3
 175770000    3
 175780000    3
 175790000    3
 175800000    3
 175810000    3
 175820000    3
 175830000    5
 175840000    4
 175850000    2
 175860000    3
 175870000    4
 175880000    3
 175890000    3
 175900000    3
 175910000    3
 175920000    4
 175930000    5
 175940000    3
 175950000    4
 175960000    3
 175970000    2
 175980000    3
 175990000    3
 176000000    3
 176010000    3
 176020000    3
 176030000    4
 176040000    5
 176050000    3
 176060000    3
 176070000    2
 176080000    2
 176090000    4
 176100000    5
 176110000    6
 176120000    4
 176130000    4
 176140000    3
 176150000    4
 176160000    2
 176170000    3
 176180000    3
 176190000    4
 176200000    2
 176210000    4
 176220000    3
 176230000    3
 176240000    5
 176250000    2
 176260000    3
 176270000    3
 176280000    2
 176290000    3
 176300000    5
 176310000    3
 176320000    3
 176330000    2
 176340000    4
 176350000    3
 176360000    4
 176370000    5
 176380000    3
 176390000    5
 176400000    5
 176410000    2
 176420000    4
 176430000    5
 176440000    3
 176450000    4
 176460000    2
 176470000    2
 176480000    3
 176490000    4
 176500000    3
 176510000    3
 176520000    5
 176530000    3
 176540000    5
 176550000    3
 176560000    3
 176570000    7
 176580000    3
 176590000    2
 176600000    3
 176610000    4
 176620000    3
 176630000    4
 176640000    4
 176650000    3
 176660000    3
 176670000    2
 176680000    3
 176690000    5
 176700000    3
 176710000    2
 176720000    4
 176730000    3
 176740000    3
 176750000    6
 176760000    3
 176770000    5
 176780000    4
 176790000    5
 176800000    3
 176810000    3
 176820000   11
 176830000    4
 176840000    9
 176850000    4
 176860000    3
 176870000    3
 176880000    2
 176890000    3
 176900000    3
 176910000    3
 176920000    3
 176930000    3
 176940000    4
 176950000    3
 176960000    5
 176970000    3
 176980000    5
 176990000    3
 177000000    5
 177010000    2
 177020000    3
 177030000    6
 177040000    5
 177050000    3
 177060000    3
 177070000    3
 177080000    3
 177090000    3
 177100000    3
 177110000    3
 177120000    2
 177130000    3
 177140000    4
 177150000    4
 177160000    3
 177170000    3
 177180000    3
 177190000    2
 177200000    3
 177210000    4
 177220000    4
 177230000    9
 177240000    5
 177250000    7
 177260000    6
 177270000    7
 177280000    4
 177290000    5
 177300000    3
 177310000    2
 177320000    2
 177330000    3
 177340000    7
 177350000    3
 177360000    3
 177370000    4
 177380000    3
 177390000    4
 177400000    4
 177410000    3
 177420000    2
 177430000    3
 177440000    3
 177450000    3
 177460000    3
 177470000    3
 177480000    3
 177490000    5
 177500000    2
 177510000    3
 177520000    4
 177530000    3
 177540000    3
 177550000    3
 177560000    3
 177570000    3
 177580000    3
 177590000    3
 177600000    3
 177610000    4
 177620000    3
 177630000    2
 177640000    2
 177650000    3
 177660000    4
 177670000    3
 177680000    2
 177690000    5
 177700000    6
 177710000    5
 177720000    6
 177730000    5
 177740000    6
 177750000    8
 177760000    5
 177770000    3
 177780000    2
 177790000    4
 177800000    2
 177810000    3
 177820000    4
 177830000    3
 177840000    2
 177850000    4
 177860000    3
 177870000    2
 177880000    3
 177890000    2
 177900000    3
 177910000    4
 177920000    3
 177930000    6
 177940000    6
 177950000    7
 177960000    2
 177970000    4
 177980000    5
 177990000    4
 178000000    2
 178010000    4
 178020000    5
 178030000    2
 178040000    2
 178050000    3
 178060000    3
 178070000    4
 178080000    7
 178090000    3
 178100000    7
 178110000    3
 178120000    3
 178130000    6
 178140000    5
 178150000    2
 178160000    2
 178170000    3
 178180000    3
 178190000    2
 178200000    3
 178210000    3
 178220000    2
 178230000    5
 178240000    2
 178250000    2
 178260000    4
 178270000    2
 178280000    3
 178290000    3
 178300000    4
 178310000    3
 178320000    3
 178330000    5
 178340000    3
 178350000    3
 178360000    3
 178370000    2
 178380000    4
 178390000    4
 178400000    2
 178410000    3
 178420000    2
 178430000    5
 178440000    4
 178450000    5
 178460000    6
 178470000    2
 178480000    3
 178490000    6
 178500000    4
 178510000    3
 178520000    6
 178530000    4
 178540000    3
 178550000    3
 178560000    2
 178570000    4
 178580000    3
 178590000    2
 178600000    4
 178610000    3
 178620000    5
 178630000    3
 178640000    3
 178650000    2
 178660000    4
 178670000    2
 178680000    4
 178690000    3
 178700000    3
 178710000    3
 178720000    2
 178730000    2
 178740000    2
 178750000    5
 178760000    3
 178770000    3
 178780000    5
 178790000    3
 178800000    3
 178810000    2
 178820000    3
 178830000    2
 178840000    8
 178850000    3
 178860000    2
 178870000    4
 178880000    5
 178890000    3
 178900000    3
 178910000    3
 178920000    2
 178930000    7
 178940000    6
 178950000    4
 178960000    3
 178970000    3
 178980000    3
 178990000    4
 179000000    5
 179010000    2
 179020000    3
 179030000    3
 179040000    2
 179050000    3
 179060000    4
 179070000    5
 179080000    2
 179090000    2
 179100000    3
 179110000    4
 179120000    3
 179130000    3
 179140000    4
 179150000    5
 179160000    3
 179170000    2
 179180000    3
 179190000    4
 179200000    6
 179210000    5
 179220000    3
 179230000    2
 179240000    3
 179250000    3
 179260000    3
 179270000    6
 179280000    5
 179290000    4
 179300000    3
 179310000    3
 179320000    4
 179330000    3
 179340000    4
 179350000    4
 179360000    5
 179370000    3
 179380000    4
 179390000    2
 179400000    4
 179410000    5
 179420000    4
 179430000    3
 179440000    3
 179450000    3
 179460000    3
 179470000    3
 179480000    7
 179490000    3
 179500000    2
 179510000    3
 179520000    4
 179530000    4
 179540000    5
 179550000    3
 179560000    2
 179570000    4
 179580000    3
 179590000    5
 179600000    3
 179610000    4
 179620000    4
 179630000    3
 179640000    4
 179650000    4
 179660000    3
 179670000    4
 179680000    3
 179690000    2
 179700000    4
 179710000    4
 179720000    3
 179730000    3
 179740000    3
 179750000    3
 179760000    3
 179770000    3
 179780000    2
 179790000    2
 179800000    4
 179810000    2
 179820000    4
 179830000    4
 179840000    3
 179850000    7
 179860000    4
 179870000    5
 179880000    5
 179890000    5
 179900000    4
 179910000    3
 179920000    3
 179930000    3
 179940000    3
 179950000    4
 179960000    3
 179970000    3
 179980000    5
 179990000    4
 180000000    4
 180000000    4
 180010000    2
 180020000    3
 180030000    3
 180040000    3
 180050000    3
 180060000    3
 180070000    4
 180080000    5
 180090000    5
 180100000    3
 180110000    4
 180120000    3
 180130000    3
 180140000    3
 180150000    3
 180160000    3
 180170000    3
 180180000    3
 180190000    2
 180200000    4
 180210000    2
 180220000    3
 180230000    4
 180240000    3
 180250000    6
 180260000    3
 180270000    3
 180280000    3
 180290000    3
 180300000    3
 180310000    5
 180320000    4
 180330000    3
 180340000    3
 180350000    3
 180360000    3
 180370000    4
 180380000    4
 180390000    3
 180400000    3
 180410000    3
 180420000    2
 180430000    4
 180440000    3
 180450000    3
 180460000    3
 180470000    3
 180480000    3
 180490000    3
 180500000    3
 180510000    4
 180520000    3
 180530000    3
 180540000    3
 180550000    4
 180560000    4
 180570000    3
 180580000    4
 180590000    3
 180600000    3
 180610000    5
 180620000    3
 180630000    3
 180640000    4
 180650000    2
 180660000    3
 180670000    3
 180680000    5
 180690000    6
 180700000    3
 180710000    5
 180720000    4
 180730000    4
 180740000    3
 180750000    4
 180760000    4
 180770000    2
 180780000    4
 180790000    2
 180800000    3
 180810000    4
 180820000    3
 180830000    3
 180840000    4
 180850000    3
 180860000    2
 180870000    5
 180880000    5
 180890000    4
 180900000    2
 180910000    3
 180920000    3
 180930000    5
 180940000    3
 180950000    4
 180960000    8
 180970000    2
 180980000    3
 180990000    6
 181000000    3
 181010000    2
 181020000    4
 181030000    3
 181040000    3
 181050000    4
 181060000    5
 181070000    4
 181080000    4
 181090000    3
 181100000    3
 181110000    3
 181120000    2
 181130000    3
 181140000    4
 181150000    3
 181160000    4
 181170000    3
 181180000    3
 181190000    4
 181200000    3
 181210000    3
 181220000    4
 181230000    2
 181240000    3
 181250000    3
 181260000    3
 181270000    3
 181280000    3
 181290000    2
 181300000    2
 181310000    3
 181320000    3
 181330000    2
 181340000    3
 181350000    4
 181360000    2
 181370000    6
 181380000    3
 181390000    3
 181400000    3
 181410000    5
 181420000    3
 181430000    3
 181440000    3
 181450000    3
 181460000    3
 181470000    3
 181480000    4
 181490000    3
 181500000    3
 181510000    3
 181520000    5
 181530000    3
 181540000    7
 181550000    2
 181560000    3
 181570000    3
 181580000    3
 181590000    3
 181600000    3
 181610000    5
 181620000    2
 181630000    2
 181640000    2
 181650000    3
 181660000    3
 181670000    3
 181680000    4
 181690000    4
 181700000    3
 181710000    3
 181720000    4
 181730000    3
 181740000    4
 181750000    4
 181760000    2
 181770000    3
 181780000    3
 181790000    9
 181800000    3
 181810000    3
 181820000    3
 181830000    3
 181840000    2
 181850000    4
 181860000    2
 181870000    5
 181880000    4
 181890000    3
 181900000    3
 181910000    4
 181920000    3
 181930000    3
 181940000    3
 181950000    3
 181960000    2
 181970000    3
 181980000    4
 181990000    3
 182000000    3
 182010000    2
 182020000    3
 182030000    2
 182040000    2
 182050000    3
 182060000    3
 182070000    3
 182080000    3
 182090000    3
 182100000   10
 182110000    9
 182120000    2
 182130000    4
 182140000    3
 182150000    3
 182160000    5
 182170000    3
 182180000    8
 182190000    3
 182200000    4
 182210000    4
 182220000    3
 182230000    2
 182240000    2
 182250000    2
 182260000    3
 182270000    3
 182280000    4
 182290000    3
 182300000    3
 182310000    3
 182320000    3
 182330000    4
 182340000    3
 182350000    3
 182360000    2
 182370000    3
 182380000    4
 182390000    3
 182400000    4
 182410000    2
 182420000    3
 182430000    3
 182440000    3
 182450000    3
 182460000    3
 182470000    2
 182480000    3
 182490000    4
 182500000    3
 182510000    3
 182520000    3
 182530000    3
 182540000    3
 182550000    5
 182560000    4
 182570000    3
 182580000    4
 182590000    3
 182600000    7
 182610000    2
 182620000    4
 182630000    3
 182640000    3
 182650000    3
 182660000    4
 182670000    6
 182680000   10
 182690000    9
 182700000    6
 182710000    4
 182720000    4
 182730000    4
 182740000    3
 182750000    5
 182760000    2
 182770000    3
 182780000    5
 182790000    2
 182800000    3
 182810000    8
 182820000    3
 182830000    3
 182840000    4
 182850000    3
 182860000    3
 182870000    3
 182880000    2
 182890000    3
 182900000    4
 182910000    3
 182920000    5
 182930000    3
 182940000    4
 182950000    3
 182960000    3
 182970000    3
 182980000    3
 182990000    3
 183000000    3
 183010000    3
 183020000    2
 183030000    3
 183040000    3
 183050000    3
 183060000    3
 183070000    2
 183080000    3
 183090000    3
 183100000    2
 183110000    3
 183120000    3
 183130000    4
 183140000    3
 183150000    3
 183160000    3
 183170000    8
 183180000    4
 183190000    3
 183200000    3
 183210000    3
 183220000    3
 183230000    4
 183240000    4
 183250000    3
 183260000    3
 183270000    3
 183280000    3
 183290000    2
 183300000    4
 183310000    2
 183320000    3
 183330000    4
 183340000    4
 183350000    3
 183360000    4
 183370000    3
 183380000    3
 183390000    3
 183400000    3
 183410000    3
 183420000    4
 183430000    4
 183440000    3
 183450000    4
 183460000    5
 183470000    5
 183480000    4
 183490000    3
 183500000    4
 183510000    4
 183520000    3
 183530000    2
 183540000    3
 183550000    4
 183560000    4
 183570000    3
 183580000    2
 183590000    3
 183600000    3
 183610000    4
 183620000    2
 183630000    3
 183640000    3
 183650000    2
 183660000    4
 183670000    3
 183680000    3
 183690000    3
 183700000    3
 183710000    3
 183720000    5
 183730000    5
 183740000    4
 183750000    2
 183760000    3
 183770000    4
 183780000    3
 183790000    3
 183800000    5
 183810000    4
 183820000    2
 183830000    3
 183840000    3
 183850000    3
 183860000    3
 183870000    3
 183880000    6
 183890000    4
 183900000    8
 183910000    3
 183920000    2
 183930000    3
 183940000    3
 183950000    2
 183960000    3
 183970000    3
 183980000    4
 183990000    6
 184000000    3
 184010000    4
 184020000    3
 184030000    4
 184040000    5
 184050000    9
 184060000    6
 184070000    6
 184080000    7
 184090000    3
 184100000    4
 184110000    3
 184120000    4
 184130000    4
 184140000    5
 184150000    2
 184160000   11
 184170000    2
 184180000    3
 184190000    3
 184200000    2
 184210000    6
 184220000    3
 184230000    3
 184240000    3
 184250000    3
 184260000    3
 184270000    3
 184280000    4
 184290000    2
 184300000    5
 184310000    3
 184320000    3
 184330000    3
 184340000    3
 184350000    3
 184360000    2
 184370000    3
 184380000    3
 184390000    3
 184400000    3
 184410000    3
 184420000    3
 184430000    3
 184440000    4
 184450000    3
 184460000    3
 184470000    3
 184480000    3
 184490000    4
 184500000    2
 184510000    4
 184520000    3
 184530000    3
 184540000    3
 184550000    3
 184560000    4
 184570000    3
 184580000    3
 184590000    3
 184600000    4
 184610000    5
 184620000    3
 184630000    4
 184640000    3
 184650000    4
 184660000    5
 184670000    2
 184680000    5
 184690000    2
 184700000    3
 184710000    4
 184720000    3
 184730000    3
 184740000    3
 184750000    4
 184760000    3
 184770000    2
 184780000    3
 184790000    3
 184800000    3
 184810000    3
 184820000    2
 184830000    4
 184840000    6
 184850000    3
 184860000   10
 184870000    4
 184880000    4
 184890000    2
 184900000    2
 184910000    4
 184920000    4
 184930000    4
 184940000    3
 184950000    4
 184960000    3
 184970000    3
 184980000    3
 184990000    3
 185000000    4
 185010000    3
 185020000    3
 185030000    4
 185040000    2
 185050000    3
 185060000    3
 185070000    3
 185080000    5
 185090000    3
 185100000    3
 185110000    3
 185120000    2
 185130000    5
 185140000    3
 185150000    5
 185160000    4
 185170000    2
 185180000    3
 185190000    4
 185200000    3
 185210000    3
 185220000    2
 185230000    2
 185240000    5
 185250000    4
 185260000    3
 185270000    3
 185280000    4
 185290000    5
 185300000    3
 185310000    3
 185320000    3
 185330000    3
 185340000    3
 185350000    3
 185360000    5
 185370000    3
 185380000    3
 185390000    4
 185400000    2
 185410000    4
 185420000    3
 185430000    5
 185440000    5
 185450000    4
 185460000    4
 185470000    5
 185480000    3
 185490000    3
 185500000    3
 185510000    2
 185520000    2
 185530000    3
 185540000    5
 185550000    7
 185560000    3
 185570000    4
 185580000    7
 185590000    3
 185600000    3
 185610000    5
 185620000    4
 185630000    3
 185640000    4
 185650000    4
 185660000    4
 185670000    3
 185680000    4
 185690000    7
 185700000    5
 185710000    3
 185720000    5
 185730000    4
 185740000    4
 185750000    6
 185760000    9
 185770000    4
 185780000    7
 185790000    5
 185800000    3
 185810000    4
 185820000    2
 185830000    4
 185840000    3
 185850000    3
 185860000    2
 185870000    6
 185880000    2
 185890000    3
 185900000    3
 185910000    3
 185920000    5
 185930000    2
 185940000    4
 185950000    3
 185960000    2
 185970000    2
 185980000    3
 185990000    3
 186000000    4
 186010000    3
 186020000    2
 186030000    3
 186040000    3
 186050000    3
 186060000    3
 186070000    4
 186080000    4
 186090000    5
 186100000    3
 186110000    3
 186120000    5
 186130000    5
 186140000    4
 186150000    5
 186160000    3
 186170000    4
 186180000    4
 186190000    3
 186200000    4
 186210000    6
 186220000    3
 186230000    4
 186240000    4
 186250000    5
 186260000    5
 186270000    4
 186280000    3
 186290000    3
 186300000    2
 186310000    3
 186320000    4
 186330000    3
 186340000    2
 186350000    3
 186360000    5
 186370000    3
 186380000    3
 186390000    8
 186400000    3
 186410000    2
 186420000    3
 186430000    3
 186440000    2
 186450000    3
 186460000    4
 186470000    4
 186480000    3
 186490000    7
 186500000    4
 186510000    9
 186520000    2
 186530000    3
 186540000    3
 186550000    4
 186560000    3
 186570000    3
 186580000    3
 186590000    3
 186600000    3
 186610000    3
 186620000    4
 186630000    4
 186640000    4
 186650000    6
 186660000    8
 186670000    4
 186680000    3
 186690000    3
 186700000    3
 186710000    6
 186720000    2
 186730000    8
 186740000    3
 186750000    4
 186760000    8
 186770000    7
 186780000    8
 186790000    4
 186800000    5
 186810000    3
 186820000    4
 186830000    2
 186840000    3
 186850000    4
 186860000    5
 186870000    3
 186880000    3
 186890000    3
 186900000    2
 186910000    3
 186920000    6
 186930000    2
 186940000    3
 186950000    4
 186960000    2
 186970000    4
 186980000    4
 186990000    3
 187000000    6
 187010000    6
 187020000    4
 187030000    2
 187040000    5
 187050000    3
 187060000    2
 187070000    7
 187080000    6
 187090000    3
 187100000    3
 187110000    3
 187120000    3
 187130000    3
 187140000    5
 187150000    2
 187160000    3
 187170000    5
 187180000    3
 187190000    2
 187200000    3
 187210000    3
 187220000    5
 187230000    3
 187240000    4
 187250000    5
 187260000    4
 187270000    3
 187280000    3
 187290000    4
 187300000    4
 187310000    4
 187320000    3
 187330000    4
 187340000    5
 187350000    5
 187360000    3
 187370000    4
 187380000    5
 187390000    4
 187400000    2
 187410000    6
 187420000    5
 187430000    4
 187440000    4
 187450000    3
 187460000    3
 187470000    2
 187480000    3
 187490000    4
 187500000    3
 187510000    4
 187520000   10
 187530000    3
 187540000    4
 187550000    3
 187560000    6
 187570000    7
 187580000    3
 187590000   10
 187600000   11
 187610000    3
 187620000    3
 187630000    3
 187640000    3
 187650000    3
 187660000    4
 187670000    3
 187680000    2
 187690000    4
 187700000    4
 187710000    2
 187720000    3
 187730000    3
 187740000    3
 187750000    2
 187760000    3
 187770000    2
 187780000    2
 187790000    3
 187800000    3
 187810000    3
 187820000    3
 187830000    3
 187840000    2
 187850000    3
 187860000    4
 187870000    7
 187880000   11
 187890000    9
 187900000    3
 187910000    3
 187920000    8
 187930000    3
 187940000    2
 187950000    3
 187960000    3
 187970000    3
 187980000    4
 187990000    3
 188000000    4
 188010000    3
 188020000    5
 188030000    3
 188040000    4
 188050000    3
 188060000    3
 188070000    3
 188080000    3
 188090000    4
 188100000    5
 188110000    3
 188120000    6
 188130000    4
 188140000    3
 188150000    5
 188160000    3
 188170000    3
 188180000    3
 188190000    3
 188200000    2
 188210000    4
 188220000    5
 188230000    4
 188240000    3
 188250000    3
 188260000    3
 188270000    3
 188280000    7
 188290000    3
 188300000    4
 188310000    3
 188320000    3
 188330000    2
 188340000    3
 188350000    3
 188360000    3
 188370000    3
 188380000    3
 188390000    3
 188400000    4
 188410000    2
 188420000    4
 188430000    3
 188440000    3
 188450000    4
 188460000    4
 188470000    2
 188480000    4
 188490000    9
 188500000    5
 188510000    6
 188520000    4
 188530000    2
 188540000    2
 188550000    4
 188560000    6
 188570000    4
 188580000    2
 188590000    2
 188600000    3
 188610000    4
 188620000    2
 188630000    3
 188640000    3
 188650000    3
 188660000    6
 188670000    5
 188680000    3
 188690000    3
 188700000    5
 188710000    5
 188720000    2
 188730000    3
 188740000    3
 188750000    3
 188760000    4
 188770000    8
 188780000    3
 188790000    5
 188800000    2
 188810000    5
 188820000    4
 188830000    2
 188840000    4
 188850000    4
 188860000    3
 188870000    3
 188880000    3
 188890000    4
 188900000    3
 188910000    5
 188920000    3
 188930000    3
 188940000    2
 188950000    4
 188960000    3
 188970000    4
 188980000    3
 188990000    3
 189000000    2
 189010000    3
 189020000    4
 189030000    3
 189040000    4
 189050000    5
 189060000    3
 189070000    3
 189080000    3
 189090000    3
 189100000    4
 189110000    3
 189120000    3
 189130000    3
 189140000    4
 189150000    3
 189160000    3
 189170000    3
 189180000    2
 189190000    3
 189200000    3
 189210000    3
 189220000    3
 189230000    3
 189240000    4
 189250000    4
 189260000    5
 189270000    3
 189280000    2
 189290000    3
 189300000    2
 189310000    9
 189320000    3
 189330000    4
 189340000    2
 189350000    3
 189360000    3
 189370000    2
 189380000    9
 189390000    7
 189400000    4
 189410000    4
 189420000    3
 189430000    3
 189440000    3
 189450000    3
 189460000    6
 189470000    3
 189480000    3
 189490000    3
 189500000    3
 189510000    3
 189520000    2
 189530000    2
 189540000    2
 189550000    3
 189560000    3
 189570000    3
 189580000    8
 189590000    6
 189600000    3
 189610000    3
 189620000    5
 189630000    4
 189640000    5
 189650000    5
 189660000    8
 189670000    4
 189680000    7
 189690000    4
 189700000    5
 189710000    6
 189720000    2
 189730000    3
 189740000    2
 189750000    2
 189760000    2
 189770000    4
 189780000    3
 189790000    3
 189800000    4
 189810000    5
 189820000    8
 189830000    2
 189840000    4
 189850000    4
 189860000    5
 189870000    3
 189880000    3
 189890000    3
 189900000    4
 189910000    3
 189920000    3
 189930000    2
 189940000    3
 189950000    3
 189960000    3
 189970000    4
 189980000    4
 189990000    3
 190000000    2
 190010000    4
 190020000    4
 190030000    3
 190040000    3
 190050000    4
 190060000    3
 190070000    4
 190080000    4
 190090000    2
 190100000    3
 190110000    4
 190120000    4
 190130000    3
 190140000    3
 190150000    4
 190160000    4
 190170000    3
 190180000    4
 190190000    3
 190200000    5
 190210000    2
 190220000    3
 190230000    2
 190240000    4
 190250000    3
 190260000    3
 190270000    2
 190280000    3
 190290000    2
 190300000    4
 190310000    3
 190320000    2
 190330000    7
 190340000    3
 190350000    4
 190360000    3
 190370000    3
 190380000    3
 190390000    3
 190400000    3
 190410000    7
 190420000    4
 190430000    3
 190440000    4
 190450000    3
 190460000    3
 190470000    3
 190480000    6
 190490000    2
 190500000    4
 190510000    3
 190520000    4
 190530000    4
 190540000    4
 190550000    3
 190560000    3
 190570000    3
 190580000    4
 190590000    3
 190600000    3
 190610000    5
 190620000    3
 190630000    3
 190640000    4
 190650000    3
 190660000    4
 190670000    3
 190680000    3
 190690000    3
 190700000    3
 190710000    3
 190720000    4
 190730000    3
 190740000    3
 190750000    4
 190760000    3
 190770000    5
 190780000    3
 190790000    3
 190800000    4
 190810000    3
 190820000    4
 190830000    3
 190840000    3
 190850000    3
 190860000    2
 190870000    4
 190880000    3
 190890000    4
 190900000    3
 190910000    4
 190920000    3
 190930000    4
 190940000    3
 190950000    3
 190960000    4
 190970000    3
 190980000    4
 190990000    3
 191000000    5
 191010000    3
 191020000    3
 191030000    3
 191040000    4
 191050000    7
 191060000    3
 191070000    6
 191080000    6
 191090000    4
 191100000    4
 191110000    3
 191120000    2
 191130000    5
 191140000    4
 191150000    3
 191160000    3
 191170000    3
 191180000    3
 191190000    8
 191200000    6
 191210000    3
 191220000    4
 191230000    5
 191240000    3
 191250000    2
 191260000    5
 191270000    3
 191280000    3
 191290000    4
 191300000    4
 191310000    3
 191320000    5
 191330000    5
 191340000    3
 191350000    3
 191360000    5
 191370000    7
 191380000    4
 191390000    2
 191400000    6
 191410000    2
 191420000    2
 191430000    3
 191440000    2
 191450000    2
 191460000    3
 191470000    5
 191480000    3
 191490000    3
 191500000    6
 191510000    6
 191520000    6
 191530000    2
 191540000    3
 191550000    2
 191560000    4
 191570000    2
 191580000    3
 191590000    3
 191600000    3
 191610000    5
 191620000    4
 191630000    3
 191640000    2
 191650000    5
 191660000    3
 191670000    5
 191680000    3
 191690000    5
 191700000    6
 191710000    6
 191720000    3
 191730000    5
 191740000    4
 191750000    4
 191760000    5
 191770000    5
 191780000    5
 191790000    2
 191800000    3
 191810000    7
 191820000    4
 191830000    3
 191840000    3
 191850000    4
 191860000    3
 191870000    6
 191880000    3
 191890000    3
 191900000    3
 191910000    2
 191920000    3
 191930000    5
 191940000    3
 191950000    2
 191960000    3
 191970000    3
 191980000    4
 191990000    5
 192000000    2
 192010000    6
 192020000    3
 192030000    5
 192040000    3
 192050000    3
 192060000    8
 192070000    3
 192080000    3
 192090000    3
 192100000    3
 192110000    4
 192120000    3
 192130000    4
 192140000    4
 192150000    4
 192160000    9
 192170000    3
 192180000    4
 192190000    5
 192200000    3
 192210000    3
 192220000    3
 192230000    2
 192240000    3
 192250000    3
 192260000    3
 192270000    4
 192280000    8
 192290000    4
 192300000    3
 192310000    3
 192320000    5
 192330000    3
 192340000    3
 192350000    3
 192360000    4
 192370000    7
 192380000    4
 192390000    3
 192400000    2
 192410000    3
 192420000    3
 192430000    3
 192440000    5
 192450000    4
 192460000    5
 192470000    2
 192480000    2
 192490000    2
 192500000    4
 192510000    3
 192520000    4
 192530000    4
 192540000    4
 192550000    3
 192560000    4
 192570000    2
 192580000    3
 192590000    3
 192600000    3
 192610000    4
 192620000    5
 192630000    3
 192640000    4
 192650000    5
 192660000    3
 192670000    3
 192680000    3
 192690000    5
 192700000    6
 192710000    7
 192720000    4
 192730000    4
 192740000    3
 192750000    3
 192760000    4
 192770000    3
 192780000    3
 192790000    3
 192800000    3
 192810000    3
 192820000    3
 192830000    2
 192840000    3
 192850000    3
 192860000    3
 192870000    4
 192880000    6
 192890000    4
 192900000    3
 192910000    3
 192920000    2
 192930000    3
 192940000    4
 192950000    4
 192960000    7
 192970000    7
 192980000    8
 192990000    4
 193000000    4
 193010000    4
 193020000    4
 193030000    3
 193040000    3
 193050000    4
 193060000    3
 193070000    2
 193080000    3
 193090000    3
 193100000    3
 193110000    3
 193120000    6
 193130000    3
 193140000    4
 193150000    3
 193160000    6
 193170000    4
 193180000    4
 193190000    3
 193200000    3
 193210000    3
 193220000    3
 193230000    2
 193240000    4
 193250000    4
 193260000    5
 193270000    3
 193280000    3
 193290000   13
 193300000   12
 193310000   11
 193320000    3
 193330000    3
 193340000    4
 193350000    3
 193360000    5
 193370000    3
 193380000    5
 193390000    4
 193400000    5
 193410000    5
 193420000    3
 193430000    3
 193440000    5
 193450000    3
 193460000    3
 193470000    3
 193480000    3
 193490000    5
 193500000    4
 193510000    4
 193520000    5
 193530000    3
 193540000    5
 193550000    4
 193560000    4
 193570000    3
 193580000    3
 193590000    9
 193600000    4
 193610000    8
 193620000    3
 193630000    2
 193640000    4
 193650000    3
 193660000    3
 193670000    3
 193680000    6
 193690000    4
 193700000    3
 193710000    4
 193720000    5
 193730000    4
 193740000    2
 193750000    4
 193760000    2
 193770000    3
 193780000    2
 193790000    6
 193800000    5
 193810000    3
 193820000    3
 193830000    3
 193840000    3
 193850000    2
 193860000    5
 193870000    5
 193880000    3
 193890000    5
 193900000    3
 193910000    3
 193920000    4
 193930000    3
 193940000    6
 193950000    3
 193960000    3
 193970000    6
 193980000    3
 193990000    3
 194000000    4
 194010000    5
 194020000    3
 194030000    5
 194040000    4
 194050000    2
 194060000    3
 194070000    4
 194080000    4
 194090000    3
 194100000    4
 194110000    5
 194120000    3
 194130000    5
 194140000    4
 194150000    4
 194160000    3
 194170000    3
 194180000    3
 194190000    3
 194200000    4
 194210000    3
 194220000    3
 194230000   11
 194240000    3
 194250000    4
 194260000    2
 194270000    4
 194280000    2
 194290000    3
 194300000    2
 194310000    2
 194320000    3
 194330000    3
 194340000    4
 194350000    3
 194360000    5
 194370000    2
 194380000    3
 194390000    3
 194400000    4
 194410000    3
 194420000    2
 194430000    2
 194440000    3
 194450000    4
 194460000    2
 194470000    4
 194480000    4
 194490000    9
 194500000    5
 194510000    3
 194520000    3
 194530000    2
 194540000    4
 194550000    4
 194560000    3
 194570000    4
 194580000    3
 194590000    4
 194600000    3
 194610000    5
 194620000    4
 194630000    3
 194640000    4
 194650000    4
 194660000    3
 194670000    4
 194680000    2
 194690000    3
 194700000    3
 194710000    3
 194720000    5
 194730000    3
 194740000    3
 194750000    4
 194760000    4
 194770000    4
 194780000    4
 194790000    4
 194800000    3
 194810000    3
 194820000   10
 194830000    4
 194840000    3
 194850000    4
 194860000    4
 194870000    2
 194880000    3
 194890000    5
 194900000    3
 194910000    3
 194920000    4
 194930000    5
 194940000    5
 194950000    4
 194960000    7
 194970000    2
 194980000    4
 194990000    4
 195000000    3
 195010000    3
 195020000    3
 195030000    4
 195040000    2
 195050000    3
 195060000    3
 195070000    3
 195080000    2
 195090000    3
 195100000    5
 195110000    5
 195120000    3
 195130000    4
 195140000    4
 195150000    3
 195160000    3
 195170000    3
 195180000    2
 195190000    3
 195200000    3
 195210000    3
 195220000    4
 195230000    3
 195240000    3
 195250000    3
 195260000    2
 195270000    3
 195280000    3
 195290000    4
 195300000    2
 195310000    3
 195320000    2
 195330000    2
 195340000    2
 195350000    4
 195360000    2
 195370000    4
 195380000    3
 195390000    4
 195400000    4
 195410000    3
 195420000    4
 195430000    4
 195440000    3
 195450000    2
 195460000    3
 195470000    3
 195480000    3
 195490000    4
 195500000    4
 195510000    3
 195520000    3
 195530000    4
 195540000    3
 195550000    3
 195560000    3
 195570000    4
 195580000    2
 195590000    4
 195600000    4
 195610000    3
 195620000    6
 195630000    2
 195640000    3
 195650000    4
 195660000    3
 195670000    6
 195680000    3
 195690000    3
 195700000    3
 195710000    3
 195720000    4
 195730000    3
 195740000    3
 195750000    3
 195760000    3
 195770000    3
 195780000    2
 195790000    2
 195800000    5
 195810000    3
 195820000    4
 195830000    7
 195840000    5
 195850000    3
 195860000    3
 195870000    3
 195880000    3
 195890000    4
 195900000    4
 195910000    2
 195920000    3
 195930000    9
 195940000    6
 195950000    4
 195960000    3
 195970000    6
 195980000    3
 195990000    4
 196000000    4
 196010000    3
 196020000    3
 196030000    3
 196040000    2
 196050000    3
 196060000    4
 196070000    4
 196080000    6
 196090000    3
 196100000    4
 196110000    2
 196120000    4
 196130000    2
 196140000    2
 196150000    3
 196160000    3
 196170000    6
 196180000    3
 196190000    5
 196200000    2
 196210000    3
 196220000    3
 196230000    2
 196240000    5
 196250000    2
 196260000    3
 196270000    3
 196280000    2
 196290000    4
 196300000    3
 196310000    2
 196320000    3
 196330000    3
 196340000    4
 196350000    3
 196360000    3
 196370000    3
 196380000    3
 196390000    4
 196400000    3
 196410000    2
 196420000    3
 196430000    3
 196440000    3
 196450000    2
 196460000    4
 196470000    3
 196480000    3
 196490000    6
 196500000    3
 196510000    3
 196520000    4
 196530000    4
 196540000    7
 196550000    3
 196560000    2
 196570000    5
 196580000    3
 196590000    3
 196600000    3
 196610000    3
 196620000    4
 196630000    3
 196640000    4
 196650000    4
 196660000    3
 196670000    4
 196680000    4
 196690000    2
 196700000    3
 196710000    4
 196720000    3
 196730000    4
 196740000    3
 196750000    3
 196760000    4
 196770000    3
 196780000    4
 196790000    3
 196800000    3
 196810000    3
 196820000    2
 196830000    4
 196840000    3
 196850000    5
 196860000    2
 196870000    2
 196880000    5
 196890000    3
 196900000    6
 196910000    3
 196920000    3
 196930000    4
 196940000    6
 196950000    3
 196960000    3
 196970000    3
 196980000    3
 196990000    2
 197000000    3
 197010000    4
 197020000    3
 197030000    2
 197040000    2
 197050000    3
 197060000    3
 197070000    3
 197080000    3
 197090000    4
 197100000    4
 197110000    4
 197120000    4
 197130000    5
 197140000    4
 197150000    3
 197160000    3
 197170000    7
 197180000    4
 197190000    2
 197200000    3
 197210000    4
 197220000    2
 197230000    4
 197240000    2
 197250000    6
 197260000    3
 197270000    7
 197280000    5
 197290000    4
 197300000    3
 197310000    2
 197320000    3
 197330000    3
 197340000    5
 197350000    3
 197360000    3
 197370000    2
 197380000    2
 197390000    4
 197400000    3
 197410000    3
 197420000    6
 197430000    4
 197440000    3
 197450000    3
 197460000    4
 197470000    4
 197480000    5
 197490000    3
 197500000    3
 197510000    4
 197520000    3
 197530000    3
 197540000    4
 197550000    3
 197560000    5
 197570000    5
 197580000    3
 197590000    3
 197600000    3
 197610000    3
 197620000    4
 197630000    4
 197640000    3
 197650000    4
 197660000    5
 197670000    4
 197680000    5
 197690000    4
 197700000    2
 197710000    3
 197720000    3
 197730000    4
 197740000    4
 197750000    6
 197760000    4
 197770000    3
 197780000    3
 197790000    3
 197800000    3
 197810000    3
 197820000    4
 197830000    3
 197840000    4
 197850000    5
 197860000    3
 197870000    2
 197880000    3
 197890000    4
 197900000    8
 197910000    5
 197920000    4
 197930000    3
 197940000    4
 197950000    3
 197960000    3
 197970000    8
 197980000    3
 197990000    5
 198000000    6
 198010000    3
 198020000    3
 198030000    6
 198040000    2
 198050000    3
 198060000    3
 198070000    4
 198080000    7
 198090000    3
 198100000    5
 198110000    3
 198120000    4
 198130000    3
 198140000    3
 198150000    4
 198160000    3
 198170000    3
 198180000    5
 198190000    4
 198200000    2
 198210000    3
 198220000    3
 198230000    3
 198240000    3
 198250000    3
 198260000    3
 198270000    3
 198280000    3
 198290000    3
 198300000    4
 198310000    2
 198320000    5
 198330000    4
 198340000    2
 198350000    3
 198360000    4
 198370000    4
 198380000    4
 198390000    3
 198400000    2
 198410000    3
 198420000    3
 198430000    3
 198440000    2
 198450000    6
 198460000    3
 198470000    5
 198480000    4
 198490000    6
 198500000    3
 198510000    4
 198520000    3
 198530000    3
 198540000    4
 198550000    5
 198560000    3
 198570000    2
 198580000    5
 198590000    5
 198600000    4
 198610000    3
 198620000    2
 198630000    4
 198640000    2
 198650000    3
 198660000    5
 198670000    3
 198680000    3
 198690000    4
 198700000    6
 198710000    3
 198720000    3
 198730000    5
 198740000    5
 198750000    2
 198760000    4
 198770000    4
 198780000    3
 198790000    5
 198800000    4
 198810000    3
 198820000    3
 198830000    3
 198840000    4
 198850000    3
 198860000    3
 198870000    3
 198880000    5
 198890000    4
 198900000    3
 198910000    5
 198920000    5
 198930000    4
 198940000    3
 198950000    3
 198960000    4
 198970000    4
 198980000    3
 198990000    4
 199000000    2
 199010000    3
 199020000    3
 199030000    3
 199040000    3
 199050000    4
 199060000    3
 199070000    4
 199080000    3
 199090000    3
 199100000    4
 199110000    3
 199120000    3
 199130000    4
 199140000    3
 199150000    3
 199160000    3
 199170000    5
 199180000    4
 199190000    4
 199200000    3
 199210000    4
 199220000    3
 199230000    3
 199240000    4
 199250000    3
 199260000    3
 199270000    3
 199280000    3
 199290000    3
 199300000    3
 199310000    3
 199320000    3
 199330000    3
 199340000    3
 199350000    3
 199360000    3
 199370000    2
 199380000    2
 199390000    4
 199400000    2
 199410000    4
 199420000    4
 199430000    3
 199440000    5
 199450000    4
 199460000    4
 199470000    3
 199480000    3
 199490000    3
 199500000    3
 199510000    4
 199520000    2
 199530000    4
 199540000    4
 199550000    3
 199560000    3
 199570000    3
 199580000    4
 199590000    3
 199600000    4
 199610000    2
 199620000    4
 199630000    4
 199640000    3
 199650000    4
 199660000    5
 199670000    5
 199680000    3
 199690000    3
 199700000    3
 199710000    2
 199720000    4
 199730000    3
 199740000    4
 199750000    3
 199760000    3
 199770000    4
 199780000    4
 199790000    3
 199800000    2
 199810000    4
 199820000    2
 199830000    4
 199840000    3
 199850000    4
 199860000    3
 199870000    3
 199880000    3
 199890000    3
 199900000    4
 199910000    2
 199920000    3
 199930000    2
 199940000    3
 199950000    3
 199960000    3
 199970000    4
 199980000    2
 199990000    3
 200000000    3
 200000000    3
 200010000    3
 200020000    3
 200030000    3
 200040000    3
 200050000    3
 200060000    3
 200070000    3
 200080000    2
 200090000    2
 200100000    3
 200110000    4
 200120000    3
 200130000    2
 200140000    5
 200150000    3
 200160000    3
 200170000    4
 200180000    3
 200190000    3
 200200000    3
 200210000    3
 200220000    3
 200230000    3
 200240000    3
 200250000    2
 200260000    3
 200270000    2
 200280000    4
 200290000    3
 200300000    4
 200310000    6
 200320000    3
 200330000    3
 200340000    2
 200350000    3
 200360000    4
 200370000    5
 200380000    8
 200390000    4
 200400000    7
 200410000    6
 200420000    7
 200430000    3
 200440000    3
 200450000    3
 200460000    4
 200470000    3
 200480000    3
 200490000    4
 200500000    3
 200510000    3
 200520000    3
 200530000    4
 200540000    3
 200550000    5
 200560000    3
 200570000    2
 200580000    3
 200590000    3
 200600000    4
 200610000    3
 200620000    5
 200630000    3
 200640000    3
 200650000    3
 200660000    3
 200670000    3
 200680000    6
 200690000    3
 200700000    3
 200710000    5
 200720000    4
 200730000    4
 200740000    6
 200750000    3
 200760000    3
 200770000    2
 200780000    3
 200790000    3
 200800000    3
 200810000    4
 200820000    3
 200830000    3
 200840000    2
 200850000    4
 200860000    4
 200870000    3
 200880000    2
 200890000    3
 200900000    3
 200910000    3
 200920000    2
 200930000    6
 200940000    7
 200950000    2
 200960000    6
 200970000    3
 200980000    4
 200990000    3
 201000000    3
 201010000    3
 201020000    3
 201030000    2
 201040000    4
 201050000    3
 201060000    3
 201070000    2
 201080000    3
 201090000    4
 201100000    3
 201110000    2
 201120000    5
 201130000    6
 201140000    3
 201150000    4
 201160000    4
 201170000    2
 201180000    3
 201190000    3
 201200000    3
 201210000    3
 201220000    4
 201230000    3
 201240000    4
 201250000    3
 201260000    2
 201270000    2
 201280000    3
 201290000    4
 201300000    3
 201310000    3
 201320000    3
 201330000    3
 201340000    5
 201350000    4
 201360000    3
 201370000    3
 201380000    4
 201390000    3
 201400000    3
 201410000    3
 201420000    3
 201430000    3
 201440000    3
 201450000    2
 201460000    2
 201470000    4
 201480000    3
 201490000    3
 201500000    4
 201510000    3
 201520000    3
 201530000    3
 201540000    5
 201550000    2
 201560000    2
 201570000    5
 201580000    4
 201590000    5
 201600000    3
 201610000    3
 201620000    3
 201630000    7
 201640000    2
 201650000    3
 201660000    3
 201670000    3
 201680000    3
 201690000    3
 201700000    4
 201710000    3
 201720000    3
 201730000    3
 201740000    3
 201750000    2
 201760000    3
 201770000    4
 201780000    4
 201790000    4
 201800000    5
 201810000    4
 201820000    3
 201830000    3
 201840000    3
 201850000    4
 201860000    3
 201870000    5
 201880000    4
 201890000    4
 201900000    4
 201910000    3
 201920000    4
 201930000    2
 201940000    3
 201950000    3
 201960000    3
 201970000    3
 201980000    3
 201990000    3
 202000000    5
 202010000    3
 202020000    4
 202030000    4
 202040000    3
 202050000    6
 202060000    5
 202070000    4
 202080000    7
 202090000    4
 202100000    4
 202110000    3
 202120000    5
 202130000    2
 202140000    4
 202150000    5
 202160000    6
 202170000    6
 202180000    5
 202190000    2
 202200000    7
 202210000    4
 202220000    3
 202230000    6
 202240000    3
 202250000   12
 202260000    4
 202270000    3
 202280000    6
 202290000    5
 202300000    3
 202310000    4
 202320000    4
 202330000    2
 202340000    4
 202350000    3
 202360000    6
 202370000    3
 202380000    3
 202390000    4
 202400000    2
 202410000    2
 202420000    3
 202430000    2
 202440000    3
 202450000    2
 202460000    5
 202470000    3
 202480000    3
 202490000    2
 202500000    3
 202510000    2
 202520000    3
 202530000    3
 202540000    5
 202550000    3
 202560000    5
 202570000    2
 202580000    2
 202590000    5
 202600000    3
 202610000    5
 202620000    4
 202630000    2
 202640000    3
 202650000    3
 202660000    4
 202670000    4
 202680000    3
 202690000    3
 202700000    3
 202710000    3
 202720000    5
 202730000    4
 202740000    3
 202750000    2
 202760000    3
 202770000    8
 202780000    6
 202790000    5
 202800000    3
 202810000    6
 202820000    5
 202830000    2
 202840000    3
 202850000    3
 202860000    6
 202870000    5
 202880000    3
 202890000    3
 202900000    2
 202910000    6
 202920000    9
 202930000    3
 202940000    3
 202950000    3
 202960000    2
 202970000    3
 202980000    3
 202990000    3
 203000000    3
 203010000    4
 203020000    4
 203030000    3
 203040000    3
 203050000    3
 203060000    3
 203070000    3
 203080000    4
 203090000    2
 203100000    3
 203110000    4
 203120000    5
 203130000    4
 203140000    5
 203150000    2
 203160000    6
 203170000    4
 203180000    3
 203190000    4
 203200000    3
 203210000    4
 203220000    3
 203230000    3
 203240000    3
 203250000    3
 203260000    2
 203270000    3
 203280000    3
 203290000    2
 203300000    8
 203310000    8
 203320000    4
 203330000    8
 203340000    6
 203350000    2
 203360000    2
 203370000    6
 203380000    3
 203390000    6
 203400000    4
 203410000    5
 203420000    3
 203430000    4
 203440000    3
 203450000    4
 203460000    2
 203470000    3
 203480000    5
 203490000    9
 203500000    4
 203510000    3
 203520000    3
 203530000    3
 203540000    3
 203550000    3
 203560000    3
 203570000    4
 203580000    3
 203590000    4
 203600000    3
 203610000    5
 203620000    5
 203630000    3
 203640000    6
 203650000    5
 203660000    6
 203670000    2
 203680000    2
 203690000    3
 203700000    4
 203710000    6
 203720000    4
 203730000    2
 203740000    5
 203750000    2
 203760000    3
 203770000    2
 203780000    5
 203790000    4
 203800000    5
 203810000    5
 203820000    5
 203830000    3
 203840000    4
 203850000    5
 203860000    3
 203870000    3
 203880000    4
 203890000    3
 203900000    3
 203910000    3
 203920000    3
 203930000    4
 203940000    3
 203950000    4
 203960000    4
 203970000    5
 203980000    3
 203990000    3
 204000000    7
 204010000    3
 204020000    4
 204030000    4
 204040000    3
 204050000    3
 204060000    4
 204070000    4
 204080000    3
 204090000    4
 204100000    2
 204110000    3
 204120000    5
 204130000    6
 204140000    3
 204150000    2
 204160000    5
 204170000    3
 204180000    2
 204190000    3
 204200000    3
 204210000    3
 204220000    5
 204230000    3
 204240000    2
 204250000    3
 204260000    4
 204270000    3
 204280000    2
 204290000    2
 204300000    2
 204310000    5
 204320000    4
 204330000    3
 204340000    3
 204350000    3
 204360000    3
 204370000    3
 204380000    4
 204390000    6
 204400000    3
 204410000    5
 204420000    2
 204430000    6
 204440000    4
 204450000    3
 204460000    3
 204470000    5
 204480000    5
 204490000    3
 204500000    4
 204510000    4
 204520000    3
 204530000    2
 204540000    3
 204550000   10
 204560000    8
 204570000    5
 204580000    4
 204590000    3
 204600000    4
 204610000    8
 204620000    6
 204630000    3
 204640000   10
 204650000    6
 204660000    3
 204670000    5
 204680000    3
 204690000    2
 204700000    7
 204710000    5
 204720000    2
 204730000    4
 204740000    5
 204750000    2
 204760000    3
 204770000    3
 204780000    5
 204790000    5
 204800000    3
 204810000    4
 204820000    5
 204830000    5
 204840000    6
 204850000    3
 204860000    3
 204870000    3
 204880000    2
 204890000    2
 204900000    5
 204910000    4
 204920000    2
 204930000    3
 204940000    4
 204950000    3
 204960000    4
 204970000    3
 204980000    6
 204990000    2
 205000000    2
 205010000    4
 205020000    3
 205030000    2
 205040000    8
 205050000    4
 205060000    4
 205070000    9
 205080000   10
 205090000    7
 205100000    3
 205110000    5
 205120000    3
 205130000    7
 205140000    8
 205150000    2
 205160000    3
 205170000    3
 205180000    4
 205190000    2
 205200000    3
 205210000    4
 205220000    3
 205230000    2
 205240000    3
 205250000    4
 205260000    5
 205270000    4
 205280000    6
 205290000    3
 205300000    8
 205310000    3
 205320000    2
 205330000    3
 205340000    3
 205350000    2
 205360000    4
 205370000    4
 205380000    4
 205390000    4
 205400000    6
 205410000    4
 205420000    3
 205430000    4
 205440000    4
 205450000    6
 205460000    5
 205470000    4
 205480000    2
 205490000    2
 205500000    5
 205510000    4
 205520000    3
 205530000    5
 205540000    4
 205550000    4
 205560000    4
 205570000    3
 205580000    2
 205590000    5
 205600000    3
 205610000    2
 205620000    3
 205630000    3
 205640000    4
 205650000    5
 205660000    4
 205670000    3
 205680000    3
 205690000    3
 205700000    3
 205710000    3
 205720000    3
 205730000    3
 205740000    2
 205750000    4
 205760000    3
 205770000    4
 205780000    4
 205790000    2
 205800000    3
 205810000    3
 205820000    3
 205830000    4
 205840000    3
 205850000    3
 205860000    2
 205870000    3
 205880000    4
 205890000    3
 205900000    3
 205910000    5
 205920000    3
 205930000    5
 205940000    2
 205950000    3
 205960000    3
 205970000    3
 205980000    3
 205990000    3
 206000000    2
 206010000    5
 206020000    2
 206030000    3
 206040000    5
 206050000    2
 206060000    3
 206070000    3
 206080000    6
 206090000    3
 206100000    3
 206110000    4
 206120000    5
 206130000    3
 206140000    3
 206150000    3
 206160000    3
 206170000    3
 206180000    7
 206190000    3
 206200000    3
 206210000    5
 206220000    3
 206230000    4
 206240000    3
 206250000    3
 206260000    2
 206270000    3
 206280000    3
 206290000    3
 206300000    3
 206310000    3
 206320000    3
 206330000    2
 206340000    3
 206350000    4
 206360000    4
 206370000    3
 206380000    4
 206390000    3
 206400000    4
 206410000    3
 206420000    7
 206430000    4
 206440000    3
 206450000    3
 206460000    4
 206470000    3
 206480000    4
 206490000    3
 206500000    3
 206510000    3
 206520000    2
 206530000    4
 206540000    3
 206550000    3
 206560000    5
 206570000    4
 206580000    4
 206590000    3
 206600000    3
 206610000    5
 206620000    4
 206630000    2
 206640000    4
 206650000    3
 206660000    3
 206670000    4
 206680000    3
 206690000    6
 206700000    5
 206710000    3
 206720000    3
 206730000    6
 206740000    2
 206750000    2
 206760000    3
 206770000    4
 206780000    4
 206790000    7
 206800000    5
 206810000    2
 206820000    4
 206830000    4
 206840000    5
 206850000    3
 206860000    4
 206870000    3
 206880000    3
 206890000    3
 206900000    6
 206910000    4
 206920000    4
 206930000    4
 206940000    3
 206950000    3
 206960000    4
 206970000    3
 206980000    3
 206990000    3
 207000000    3
 207010000    3
 207020000    5
 207030000    5
 207040000    4
 207050000    3
 207060000    3
 207070000    2
 207080000    3
 207090000    3
 207100000    7
 207110000    2
 207120000    3
 207130000    3
 207140000    2
 207150000    4
 207160000    3
 207170000    2
 207180000    3
 207190000    4
 207200000    3
 207210000    4
 207220000    2
 207230000    4
 207240000    3
 207250000    5
 207260000    6
 207270000    5
 207280000    3
 207290000    3
 207300000    8
 207310000   10
 207320000    3
 207330000    4
 207340000    2
 207350000    5
 207360000    3
 207370000    3
 207380000    5
 207390000    5
 207400000    3
 207410000    3
 207420000    3
 207430000    4
 207440000    4
 207450000    4
 207460000    5
 207470000    5
 207480000    2
 207490000    3
 207500000    3
 207510000    3
 207520000    4
 207530000    3
 207540000    3
 207550000    3
 207560000    3
 207570000    4
 207580000    2
 207590000    4
 207600000    3
 207610000    4
 207620000    3
 207630000    2
 207640000    5
 207650000    4
 207660000    3
 207670000    4
 207680000    4
 207690000    5
 207700000    5
 207710000    3
 207720000    3
 207730000    5
 207740000    3
 207750000    4
 207760000    3
 207770000    3
 207780000    8
 207790000    5
 207800000    3
 207810000    4
 207820000    3
 207830000    3
 207840000    4
 207850000    3
 207860000    7
 207870000    2
 207880000    3
 207890000    2
 207900000    4
 207910000    5
 207920000    4
 207930000    4
 207940000    3
 207950000    4
 207960000    3
 207970000    3
 207980000    4
 207990000    4
 208000000    3
 208010000    7
 208020000    4
 208030000    3
 208040000    3
 208050000    4
 208060000    3
 208070000    8
 208080000    3
 208090000    4
 208100000    3
 208110000    3
 208120000    5
 208130000    3
 208140000    2
 208150000    3
 208160000    3
 208170000    4
 208180000    3
 208190000    5
 208200000    3
 208210000    4
 208220000    3
 208230000    4
 208240000    2
 208250000    7
 208260000    5
 208270000    5
 208280000    3
 208290000    4
 208300000    3
 208310000    2
 208320000    4
 208330000    6
 208340000    3
 208350000    3
 208360000    3
 208370000    6
 208380000    3
 208390000    3
 208400000    9
 208410000    4
 208420000    3
 208430000    3
 208440000    4
 208450000    3
 208460000    3
 208470000    3
 208480000    5
 208490000    4
 208500000    3
 208510000    3
 208520000    3
 208530000    6
 208540000    3
 208550000    3
 208560000    4
 208570000    3
 208580000    3
 208590000    5
 208600000    7
 208610000    8
 208620000    4
 208630000    5
 208640000    3
 208650000    4
 208660000    3
 208670000    3
 208680000    5
 208690000    3
 208700000    5
 208710000    4
 208720000    2
 208730000    6
 208740000    3
 208750000    2
 208760000    3
 208770000    3
 208780000    7
 208790000    6
 208800000    3
 208810000    3
 208820000    3
 208830000    4
 208840000    3
 208850000    3
 208860000    3
 208870000    4
 208880000    3
 208890000    2
 208900000    3
 208910000    3
 208920000    3
 208930000    4
 208940000    3
 208950000    6
 208960000    3
 208970000    3
 208980000    4
 208990000    3
 209000000    5
 209010000    3
 209020000    2
 209030000    3
 209040000    3
 209050000    3
 209060000    4
 209070000    3
 209080000    3
 209090000    3
 209100000    3
 209110000    3
 209120000    4
 209130000    5
 209140000    6
 209150000    5
 209160000    3
 209170000    2
 209180000    3
 209190000    3
 209200000    3
 209210000    5
 209220000    3
 209230000    7
 209240000    3
 209250000    4
 209260000    3
 209270000    3
 209280000    3
 209290000   10
 209300000    2
 209310000    3
 209320000    6
 209330000    4
 209340000    3
 209350000    3
 209360000    4
 209370000    3
 209380000    3
 209390000    2
 209400000    3
 209410000    5
 209420000    3
 209430000    3
 209440000    2
 209450000    3
 209460000    3
 209470000    3
 209480000    2
 209490000    3
 209500000    3
 209510000    3
 209520000    3
 209530000    3
 209540000    4
 209550000    4
 209560000    3
 209570000    3
 209580000    3
 209590000    3
 209600000    3
 209610000    3
 209620000    3
 209630000    3
 209640000    4
 209650000    4
 209660000    3
 209670000    2
 209680000    4
 209690000    3
 209700000    3
 209710000    3
 209720000    3
 209730000    4
 209740000    2
 209750000    4
 209760000    3
 209770000    6
 209780000    2
 209790000    3
 209800000    3
 209810000    2
 209820000    5
 209830000    3
 209840000    3
 209850000    3
 209860000    2
 209870000    3
 209880000    3
 209890000    3
 209900000    3
 209910000    3
 209920000    3
 209930000    5
 209940000    2
 209950000    2
 209960000    2
 209970000    4
 209980000    4
 209990000    4
 210000000    6
 210010000    3
 210020000    3
 210030000    3
 210040000    2
 210050000    3
 210060000    6
 210070000    3
 210080000    4
 210090000    2
 210100000    3
 210110000    3
 210120000    3
 210130000    2
 210140000    3
 210150000    2
 210160000    3
 210170000    5
 210180000    4
 210190000    3
 210200000    3
 210210000    3
 210220000    6
 210230000    3
 210240000    3
 210250000    3
 210260000    2
 210270000    2
 210280000    5
 210290000    4
 210300000    3
 210310000    3
 210320000    5
 210330000    3
 210340000    3
 210350000    5
 210360000    3
 210370000    3
 210380000    3
 210390000    3
 210400000    2
 210410000    3
 210420000    6
 210430000    3
 210440000    3
 210450000    5
 210460000    3
 210470000    3
 210480000    9
 210490000    3
 210500000    2
 210510000    3
 210520000    2
 210530000    4
 210540000    4
 210550000    4
 210560000    3
 210570000    3
 210580000    3
 210590000    3
 210600000    3
 210610000    3
 210620000    3
 210630000    2
 210640000    3
 210650000    2
 210660000    4
 210670000    4
 210680000    5
 210690000    3
 210700000    2
 210710000    3
 210720000    3
 210730000    3
 210740000    3
 210750000    3
 210760000    4
 210770000    3
 210780000    2
 210790000    2
 210800000    3
 210810000    3
 210820000    3
 210830000    3
 210840000    4
 210850000    2
 210860000    3
 210870000    3
 210880000    3
 210890000    5
 210900000    4
 210910000    6
 210920000    2
 210930000    6
 210940000    4
 210950000    4
 210960000    3
 210970000    4
 210980000    2
 210990000    3
 211000000    5
 211010000    5
 211020000    2
 211030000    4
 211040000    3
 211050000    5
 211060000    3
 211070000    5
 211080000    3
 211090000    4
 211100000    3
 211110000    4
 211120000    4
 211130000    5
 211140000    3
 211150000    5
 211160000    6
 211170000    3
 211180000    3
 211190000    4
 211200000    3
 211210000    2
 211220000    2
 211230000    3
 211240000    7
 211250000    3
 211260000    3
 211270000    4
 211280000    3
 211290000    3
 211300000    3
 211310000    4
 211320000    3
 211330000    4
 211340000    2
 211350000    3
 211360000    2
 211370000    2
 211380000    4
 211390000    3
 211400000    3
 211410000    3
 211420000    3
 211430000    3
 211440000    3
 211450000    3
 211460000    3
 211470000    4
 211480000    3
 211490000    3
 211500000    3
 211510000    3
 211520000    3
 211530000    5
 211540000    3
 211550000    3
 211560000    2
 211570000    3
 211580000    3
 211590000    3
 211600000    4
 211610000    5
 211620000    3
 211630000    3
 211640000    4
 211650000    5
 211660000    3
 211670000    3
 211680000    3
 211690000    3
 211700000    2
 211710000    4
 211720000    5
 211730000    4
 211740000    2
 211750000    4
 211760000    4
 211770000    3
 211780000    4
 211790000    2
 211800000    4
 211810000    5
 211820000    3
 211830000    4
 211840000    3
 211850000    3
 211860000    4
 211870000    5
 211880000    4
 211890000    4
 211900000    6
 211910000    2
 211920000    3
 211930000    3
 211940000    3
 211950000    4
 211960000    3
 211970000    3
 211980000    3
 211990000    4
 212000000    4
 212010000    2
 212020000    4
 212030000    3
 212040000    4
 212050000    2
 212060000    3
 212070000    3
 212080000    3
 212090000    3
 212100000    3
 212110000    3
 212120000    4
 212130000    3
 212140000    5
 212150000    4
 212160000    5
 212170000    4
 212180000    5
 212190000    5
 212200000    3
 212210000    3
 212220000    4
 212230000    4
 212240000    4
 212250000    7
 212260000    3
 212270000    4
 212280000    4
 212290000    2
 212300000    3
 212310000    4
 212320000    6
 212330000    6
 212340000    3
 212350000    3
 212360000    3
 212370000    3
 212380000    3
 212390000    4
 212400000    2
 212410000    3
 212420000    4
 212430000    3
 212440000    3
 212450000    3
 212460000    3
 212470000    2
 212480000    2
 212490000    3
 212500000    2
 212510000    5
 212520000    5
 212530000    3
 212540000    4
 212550000    2
 212560000    6
 212570000    4
 212580000    3
 212590000    3
 212600000    3
 212610000    3
 212620000    4
 212630000    3
 212640000    3
 212650000    3
 212660000    4
 212670000    4
 212680000    4
 212690000    2
 212700000    3
 212710000    3
 212720000    4
 212730000    6
 212740000    2
 212750000    3
 212760000    4
 212770000    3
 212780000    3
 212790000    2
 212800000    3
 212810000    3
 212820000    3
 212830000    5
 212840000    3
 212850000    3
 212860000    2
 212870000    3
 212880000    3
 212890000    2
 212900000    3
 212910000    5
 212920000    3
 212930000    4
 212940000    3
 212950000    3
 212960000    3
 212970000    3
 212980000    4
 212990000    3
 213000000    2
 213010000    2
 213020000    2
 213030000    3
 213040000    3
 213050000    6
 213060000    5
 213070000    2
 213080000    2
 213090000    3
 213100000    3
 213110000    3
 213120000    4
 213130000    3
 213140000    3
 213150000    3
 213160000    3
 213170000    3
 213180000    3
 213190000    3
 213200000    3
 213210000    3
 213220000    3
 213230000    3
 213240000    3
 213250000    4
 213260000    3
 213270000    3
 213280000    3
 213290000    3
 213300000    4
 213310000    3
 213320000    3
 213330000    4
 213340000    4
 213350000    2
 213360000    3
 213370000    3
 213380000    3
 213390000    3
 213400000    3
 213410000    4
 213420000    3
 213430000    3
 213440000    3
 213450000    4
 213460000    3
 213470000    2
 213480000    4
 213490000    2
 213500000    3
 213510000    3
 213520000    3
 213530000    3
 213540000    3
 213550000    2
 213560000    3
 213570000    3
 213580000    2
 213590000    9
 213600000    5
 213610000   10
 213620000    6
 213630000    3
 213640000    3
 213650000    3
 213660000    3
 213670000    2
 213680000    4
 213690000    4
 213700000    2
 213710000    4
 213720000    3
 213730000    3
 213740000    2
 213750000    3
 213760000    3
 213770000    2
 213780000    3
 213790000    3
 213800000    2
 213810000    5
 213820000    2
 213830000    3
 213840000    4
 213850000    3
 213860000    2
 213870000    5
 213880000    5
 213890000    3
 213900000    2
 213910000    2
 213920000    3
 213930000    3
 213940000    2
 213950000    3
 213960000    2
 213970000    5
 213980000    4
 213990000    3
 214000000    3
 214010000    2
 214020000    3
 214030000    2
 214040000    3
 214050000    3
 214060000    3
 214070000    2
 214080000    3
 214090000    6
 214100000    3
 214110000    6
 214120000    7
 214130000    6
 214140000    4
 214150000    5
 214160000    4
 214170000    5
 214180000    3
 214190000    3
 214200000    4
 214210000    4
 214220000    9
 214230000    7
 214240000    9
 214250000    5
 214260000    4
 214270000    4
 214280000    2
 214290000    8
 214300000    2
 214310000    4
 214320000    4
 214330000    3
 214340000    3
 214350000    3
 214360000    3
 214370000    5
 214380000    2
 214390000    5
 214400000    3
 214410000    4
 214420000    5
 214430000    4
 214440000    3
 214450000    6
 214460000    7
 214470000    4
 214480000    4
 214490000    7
 214500000    2
 214510000    3
 214520000    5
 214530000    5
 214540000    4
 214550000    5
 214560000    5
 214570000    3
 214580000    3
 214590000    3
 214600000    3
 214610000    3
 214620000    3
 214630000    2
 214640000    7
 214650000    4
 214660000    3
 214670000    3
 214680000    3
 214690000    4
 214700000    3
 214710000    2
 214720000    4
 214730000    3
 214740000    3
 214750000    3
 214760000    2
 214770000    6
 214780000    4
 214790000    8
 214800000    7
 214810000    4
 214820000    5
 214830000    4
 214840000    3
 214850000    3
 214860000    3
 214870000    3
 214880000    4
 214890000    3
 214900000    3
 214910000    3
 214920000    4
 214930000    3
 214940000    3
 214950000    3
 214960000    4
 214970000    2
 214980000    3
 214990000    3
 215000000    4
 215010000    5
 215020000    3
 215030000    5
 215040000    3
 215050000    4
 215060000    3
 215070000    3
 215080000    3
 215090000    4
 215100000    3
 215110000    3
 215120000    2
 215130000    3
 215140000    3
 215150000    4
 215160000    2
 215170000    3
 215180000    4
 215190000    3
 215200000    3
 215210000    3
 215220000    4
 215230000    3
 215240000    3
 215250000    3
 215260000    3
 215270000    3
 215280000    2
 215290000    3
 215300000    2
 215310000    2
 215320000    3
 215330000    3
 215340000    5
 215350000    7
 215360000    3
 215370000    4
 215380000    3
 215390000    3
 215400000    4
 215410000    4
 215420000    3
 215430000    5
 215440000    5
 215450000    5
 215460000    3
 215470000   10
 215480000    4
 215490000    3
 215500000    6
 215510000    6
 215520000    4
 215530000    3
 215540000    4
 215550000    3
 215560000    5
 215570000    2
 215580000    4
 215590000   10
 215600000    5
 215610000    3
 215620000    6
 215630000    4
 215640000    7
 215650000    5
 215660000    2
 215670000    3
 215680000    3
 215690000    3
 215700000    4
 215710000    3
 215720000    5
 215730000    8
 215740000    2
 215750000    3
 215760000    6
 215770000    4
 215780000    6
 215790000    4
 215800000    3
 215810000    3
 215820000   12
 215830000    4
 215840000    3
 215850000    3
 215860000    6
 215870000    3
 215880000    2
 215890000    3
 215900000    3
 215910000    6
 215920000    8
 215930000    6
 215940000    5
 215950000    3
 215960000    3
 215970000    3
 215980000    2
 215990000    3
 216000000    3
 216010000    3
 216020000    2
 216030000    3
 216040000    3
 216050000    3
 216060000    2
 216070000    8
 216080000    7
 216090000    6
 216100000    3
 216110000    2
 216120000    4
 216130000    2
 216140000    3
 216150000    3
 216160000    3
 216170000    3
 216180000    4
 216190000    5
 216200000    3
 216210000    6
 216220000    3
 216230000    3
 216240000    4
 216250000    2
 216260000    3
 216270000    2
 216280000    6
 216290000    3
 216300000    2
 216310000    3
 216320000    7
 216330000    4
 216340000    4
 216350000    3
 216360000    2
 216370000    2
 216380000    2
 216390000    4
 216400000    4
 216410000    4
 216420000    4
 216430000    2
 216440000    4
 216450000    4
 216460000    3
 216470000    4
 216480000    4
 216490000    3
 216500000    2
 216510000    4
 216520000    3
 216530000    5
 216540000    3
 216550000    3
 216560000    3
 216570000    4
 216580000    3
 216590000    2
 216600000    3
 216610000    3
 216620000    6
 216630000    4
 216640000    4
 216650000    4
 216660000    6
 216670000    5
 216680000    6
 216690000    6
 216700000    2
 216710000    3
 216720000    4
 216730000    2
 216740000    3
 216750000    3
 216760000    3
 216770000    3
 216780000    3
 216790000    3
 216800000    3
 216810000    2
 216820000    3
 216830000    3
 216840000    3
 216850000    7
 216860000    3
 216870000    4
 216880000    5
 216890000    5
 216900000    4
 216910000    3
 216920000    3
 216930000    3
 216940000    3
 216950000    3
 216960000    5
 216970000    3
 216980000    5
 216990000    5
 217000000   10
 217010000    5
 217020000    3
 217030000    3
 217040000    4
 217050000    5
 217060000    5
 217070000    5
 217080000    3
 217090000    5
 217100000    3
 217110000    5
 217120000    8
 217130000    4
 217140000    4
 217150000    5
 217160000    4
 217170000    3
 217180000    4
 217190000    4
 217200000    2
 217210000    3
 217220000    4
 217230000    4
 217240000   10
 217250000   12
 217260000    8
 217270000    3
 217280000    5
 217290000    3
 217300000    3
 217310000    5
 217320000    5
 217330000    4
 217340000    4
 217350000    3
 217360000    4
 217370000    2
 217380000    3
 217390000    3
 217400000    3
 217410000    3
 217420000    4
 217430000    3
 217440000    3
 217450000    3
 217460000    3
 217470000    3
 217480000    3
 217490000    4
 217500000    4
 217510000    3
 217520000    4
 217530000    5
 217540000    4
 217550000    4
 217560000    8
 217570000    2
 217580000    4
 217590000    3
 217600000    3
 217610000    2
 217620000    3
 217630000    3
 217640000    6
 217650000    5
 217660000    2
 217670000    3
 217680000    6
 217690000    3
 217700000    4
 217710000    3
 217720000    3
 217730000    4
 217740000    3
 217750000    3
 217760000    5
 217770000    4
 217780000    5
 217790000    6
 217800000    4
 217810000    2
 217820000    3
 217830000    4
 217840000    2
 217850000    4
 217860000    3
 217870000    6
 217880000    3
 217890000    3
 217900000    9
 217910000    4
 217920000    3
 217930000    3
 217940000    4
 217950000    9
 217960000    3
 217970000    4
 217980000    3
 217990000    6
 218000000    3
 218010000    3
 218020000    3
 218030000    6
 218040000    8
 218050000    4
 218060000    4
 218070000    3
 218080000    3
 218090000    6
 218100000    3
 218110000    3
 218120000    3
 218130000    3
 218140000    3
 218150000    4
 218160000    3
 218170000    5
 218180000    4
 218190000    5
 218200000    2
 218210000    3
 218220000    7
 218230000   15
 218240000   10
 218250000    5
 218260000    4
 218270000    3
 218280000    3
 218290000    3
 218300000    3
 218310000    5
 218320000    3
 218330000    4
 218340000    3
 218350000    3
 218360000    3
 218370000    3
 218380000    3
 218390000    4
 218400000    2
 218410000    3
 218420000    3
 218430000    6
 218440000    4
 218450000    3
 218460000    2
 218470000    2
 218480000    5
 218490000    3
 218500000    2
 218510000    6
 218520000    4
 218530000    4
 218540000    2
 218550000    3
 218560000    3
 218570000    3
 218580000    3
 218590000    2
 218600000    3
 218610000    2
 218620000    4
 218630000    3
 218640000    4
 218650000    5
 218660000    5
 218670000    3
 218680000    4
 218690000    3
 218700000    3
 218710000    2
 218720000    3
 218730000    3
 218740000    4
 218750000    2
 218760000    2
 218770000    3
 218780000    2
 218790000    3
 218800000    3
 218810000    4
 218820000    4
 218830000    4
 218840000    3
 218850000    3
 218860000    4
 218870000    3
 218880000    2
 218890000    3
 218900000    3
 218910000    3
 218920000    3
 218930000    4
 218940000    4
 218950000    3
 218960000    4
 218970000    2
 218980000    3
 218990000    4
 219000000    3
 219010000    4
 219020000    4
 219030000    4
 219040000    3
 219050000    3
 219060000    4
 219070000    3
 219080000    4
 219090000    5
 219100000    6
 219110000    3
 219120000    5
 219130000    2
 219140000    6
 219150000    4
 219160000    2
 219170000    4
 219180000    4
 219190000    2
 219200000    3
 219210000    2
 219220000    3
 219230000    3
 219240000    2
 219250000    4
 219260000    2
 219270000    3
 219280000    3
 219290000    3
 219300000    2
 219310000    5
 219320000    4
 219330000   10
 219340000   12
 219350000    5
 219360000    3
 219370000    3
 219380000    3
 219390000    2
 219400000    5
 219410000    3
 219420000    4
 219430000    4
 219440000    5
 219450000    4
 219460000    4
 219470000    6
 219480000    2
 219490000    6
 219500000    2
 219510000    6
 219520000    7
 219530000    8
 219540000    4
 219550000    8
 219560000    3
 219570000    3
 219580000    5
 219590000    3
 219600000    5
 219610000    6
 219620000    2
 219630000    4
 219640000    6
 219650000   10
 219660000    5
 219670000    3
 219680000    3
 219690000    2
 219700000    2
 219710000    3
 219720000    4
 219730000    3
 219740000    3
 219750000    3
 219760000    7
 219770000    3
 219780000    4
 219790000    3
 219800000    4
 219810000    6
 219820000    2
 219830000    2
 219840000    3
 219850000    4
 219860000    4
 219870000    4
 219880000    4
 219890000    3
 219900000    3
 219910000    6
 219920000    3
 219930000    3
 219940000    3
 219950000    4
 219960000    2
 219970000    3
 219980000    3
 219990000    3
 220000000    3
 220010000    4
 220020000    4
 220030000    3
 220040000    3
 220050000    3
 220060000    3
 220070000    3
 220080000    4
 220090000    3
 220100000    4
 220110000    2
 220120000    3
 220130000    3
 220140000    3
 220150000    3
 220160000    5
 220170000    9
 220180000    5
 220190000    5
 220200000    4
 220210000    3
 220220000    3
 220230000    4
 220240000    3
 220250000    3
 220260000    4
 220270000    2
 220280000    3
 220290000    4
 220300000    3
 220310000    2
 220320000    2
 220330000    2
 220340000    4
 220350000    5
 220360000    3
 220370000    3
 220380000    3
 220390000    3
 220400000    3
 220410000    3
 220420000    3
 220430000    3
 220440000    3
 220450000    2
 220460000    3
 220470000    8
 220480000    3
 220490000    4
 220500000    3
 220510000    3
 220520000    3
 220530000    6
 220540000    7
 220550000    5
 220560000    5
 220570000    3
 220580000    5
 220590000    3
 220600000    4
 220610000    5
 220620000    8
 220630000    7
 220640000    3
 220650000    3
 220660000    3
 220670000    3
 220680000    2
 220690000    6
 220700000   10
 220710000    3
 220720000    4
 220730000   11
 220740000    6
 220750000    4
 220760000    3
 220770000    4
 220780000    4
 220790000    2
 220800000    3
 220810000    3
 220820000    4
 220830000    2
 220840000    3
 220850000    5
 220860000    2
 220870000    3
 220880000    2
 220890000    4
 220900000    6
 220910000    5
 220920000    3
 220930000    7
 220940000    6
 220950000    8
 220960000    3
 220970000    5
 220980000    2
 220990000    6
 221000000    3
 221010000    3
 221020000    4
 221030000   10
 221040000    6
 221050000    6
 221060000    2
 221070000    3
 221080000    3
 221090000    4
 221100000   10
 221110000    5
 221120000    6
 221130000    3
 221140000    3
 221150000    2
 221160000    5
 221170000    6
 221180000    9
 221190000    7
 221200000    3
 221210000    2
 221220000    4
 221230000    5
 221240000    3
 221250000    4
 221260000    4
 221270000    3
 221280000    3
 221290000    4
 221300000    3
 221310000    4
 221320000    5
 221330000    4
 221340000    4
 221350000    3
 221360000    3
 221370000    3
 221380000    3
 221390000    4
 221400000    3
 221410000    2
 221420000    3
 221430000    2
 221440000    3
 221450000    4
 221460000    3
 221470000    4
 221480000    2
 221490000    4
 221500000    2
 221510000    2
 221520000    4
 221530000    4
 221540000    4
 221550000    3
 221560000    4
 221570000    3
 221580000    3
 221590000    2
 221600000    2
 221610000    4
 221620000    3
 221630000    4
 221640000    3
 221650000    3
 221660000    3
 221670000    3
 221680000    5
 221690000    3
 221700000    4
 221710000    4
 221720000    3
 221730000    4
 221740000    6
 221750000    3
 221760000    5
 221770000    3
 221780000    5
 221790000    2
 221800000    5
 221810000    5
 221820000    3
 221830000    5
 221840000    4
 221850000    5
 221860000    3
 221870000    7
 221880000    3
 221890000    3
 221900000    4
 221910000    5
 221920000    4
 221930000    4
 221940000    4
 221950000    5
 221960000    3
 221970000    3
 221980000    3
 221990000    2
 222000000    3
 222010000    3
 222020000    4
 222030000    5
 222040000    4
 222050000    3
 222060000    3
 222070000    3
 222080000    4
 222090000    6
 222100000    3
 222110000    3
 222120000    6
 222130000    3
 222140000    4
 222150000    4
 222160000    2
 222170000    3
 222180000    3
 222190000    4
 222200000    3
 222210000    3
 222220000    4
 222230000    4
 222240000    4
 222250000    3
 222260000    3
 222270000    2
 222280000    3
 222290000    3
 222300000    3
 222310000    2
 222320000    3
 222330000    2
 222340000    4
 222350000    2
 222360000    3
 222370000    4
 222380000    6
 222390000    3
 222400000    4
 222410000    5
 222420000    8
 222430000    3
 222440000    3
 222450000    3
 222460000    2
 222470000    3
 222480000    4
 222490000    3
 222500000    3
 222510000    8
 222520000    4
 222530000    4
 222540000    5
 222550000    3
 222560000    6
 222570000    2
 222580000    6
 222590000    5
 222600000    4
 222610000    4
 222620000    5
 222630000    4
 222640000    5
 222650000    4
 222660000    5
 222670000    3
 222680000    4
 222690000    6
 222700000    3
 222710000    5
 222720000    4
 222730000    5
 222740000    3
 222750000    5
 222760000    4
 222770000    5
 222780000    4
 222790000    3
 222800000    4
 222810000    7
 222820000    4
 222830000    3
 222840000    3
 222850000    3
 222860000    4
 222870000    9
 222880000    3
 222890000    9
 222900000    8
 222910000    3
 222920000    5
 222930000    5
 222940000    3
 222950000    3
 222960000    3
 222970000    3
 222980000    4
 222990000    3
 223000000    3
 223010000    4
 223020000    3
 223030000    2
 223040000    5
 223050000    6
 223060000    4
 223070000    4
 223080000    2
 223090000    3
 223100000    2
 223110000    3
 223120000    3
 223130000    4
 223140000    3
 223150000    3
 223160000    7
 223170000    4
 223180000    5
 223190000    2
 223200000   10
 223210000   11
 223220000    4
 223230000    4
 223240000    7
 223250000    6
 223260000    2
 223270000    3
 223280000    2
 223290000    2
 223300000    2
 223310000    3
 223320000    3
 223330000    3
 223340000    4
 223350000    4
 223360000    5
 223370000    5
 223380000    4
 223390000    5
 223400000    3
 223410000    3
 223420000    3
 223430000    5
 223440000    4
 223450000    3
 223460000    3
 223470000    4
 223480000    4
 223490000    4
 223500000    3
 223510000    2
 223520000    4
 223530000    3
 223540000    4
 223550000    2
 223560000    4
 223570000    3
 223580000    2
 223590000    4
 223600000    3
 223610000    2
 223620000    3
 223630000    3
 223640000    5
 223650000    6
 223660000    3
 223670000    3
 223680000    3
 223690000    3
 223700000    3
 223710000    5
 223720000   10
 223730000    4
 223740000    4
 223750000    7
 223760000    4
 223770000    2
 223780000    3
 223790000    5
 223800000    4
 223810000    4
 223820000    4
 223830000    3
 223840000    4
 223850000    3
 223860000    3
 223870000    3
 223880000    3
 223890000    8
 223900000    4
 223910000    6
 223920000    4
 223930000    4
 223940000    3
 223950000    4
 223960000    3
 223970000    5
 223980000    4
 223990000    4
 224000000    2
 224010000    2
 224020000    3
 224030000    5
 224040000   10
 224050000    4
 224060000    3
 224070000    4
 224080000    3
 224090000    4
 224100000    4
 224110000    2
 224120000    3
 224130000    2
 224140000    3
 224150000    4
 224160000    4
 224170000    3
 224180000    3
 224190000    4
 224200000    3
 224210000    7
 224220000    3
 224230000    3
 224240000    3
 224250000    4
 224260000    3
 224270000    4
 224280000    3
 224290000    4
 224300000    3
 224310000    4
 224320000    4
 224330000    2
 224340000    3
 224350000    3
 224360000    3
 224370000    3
 224380000    5
 224390000    4
 224400000    2
 224410000    4
 224420000    3
 224430000    6
 224440000    3
 224450000    3
 224460000    3
 224470000    5
 224480000    3
 224490000    2
 224500000    3
 224510000    2
 224520000    3
 224530000    4
 224540000    3
 224550000    5
 224560000    5
 224570000    5
 224580000    3
 224590000    3
 224600000    3
 224610000    3
 224620000    4
 224630000    4
 224640000    3
 224650000    3
 224660000    3
 224670000    5
 224680000    8
 224690000    3
 224700000    2
 224710000    4
 224720000    3
 224730000    2
 224740000    4
 224750000    5
 224760000    3
 224770000    2
 224780000    4
 224790000    3
 224800000    3
 224810000    3
 224820000    4
 224830000    5
 224840000    3
 224850000    8
 224860000    4
 224870000    3
 224880000    5
 224890000    2
 224900000    5
 224910000    3
 224920000    3
 224930000   10
 224940000    4
 224950000    3
 224960000    3
 224970000    3
 224980000    4
 224990000    3
 225000000    4
 225010000    2
 225020000    3
 225030000    3
 225040000    5
 225050000    3
 225060000    5
 225070000    5
 225080000    4
 225090000    3
 225100000    3
 225110000    7
 225120000    3
 225130000    3
 225140000    3
 225150000    5
 225160000    5
 225170000    3
 225180000    5
 225190000    9
 225200000    3
 225210000    3
 225220000    3
 225230000    4
 225240000    6
 225250000    9
 225260000    3
 225270000    7
 225280000    3
 225290000    3
 225300000    6
 225310000    8
 225320000    3
 225330000    3
 225340000    4
 225350000    4
 225360000    4
 225370000    9
 225380000    5
 225390000    3
 225400000    3
 225410000    4
 225420000    4
 225430000    3
 225440000    4
 225450000    3
 225460000    3
 225470000    4
 225480000    5
 225490000    3
 225500000    4
 225510000    5
 225520000    3
 225530000    3
 225540000    3
 225550000    3
 225560000    5
 225570000    3
 225580000    3
 225590000    6
 225600000    7
 225610000    6
 225620000    3
 225630000    6
 225640000    8
 225650000    5
 225660000    3
 225670000    6
 225680000    2
 225690000    2
 225700000    4
 225710000    3
 225720000    2
 225730000    5
 225740000    3
 225750000    4
 225760000    3
 225770000    3
 225780000    3
 225790000    3
 225800000    4
 225810000    3
 225820000    3
 225830000    3
 225840000    3
 225850000    2
 225860000    3
 225870000    4
 225880000    4
 225890000    3
 225900000    5
 225910000    3
 225920000    3
 225930000    5
 225940000    3
 225950000    3
 225960000    3
 225970000    3
 225980000    3
 225990000    7
 226000000    6
 226010000    4
 226020000    3
 226030000    7
 226040000   10
 226050000    4
 226060000    3
 226070000    2
 226080000    4
 226090000    6
 226100000    6
 226110000    4
 226120000    4
 226130000    3
 226140000    5
 226150000    3
 226160000    3
 226170000    5
 226180000    3
 226190000    4
 226200000    3
 226210000    4
 226220000    5
 226230000    3
 226240000   10
 226250000    6
 226260000    3
 226270000    2
 226280000    3
 226290000    4
 226300000    3
 226310000    4
 226320000    5
 226330000    3
 226340000    4
 226350000    3
 226360000    3
 226370000    3
 226380000    3
 226390000    5
 226400000    2
 226410000    3
 226420000    5
 226430000    6
 226440000    3
 226450000    2
 226460000    6
 226470000    8
 226480000    4
 226490000    5
 226500000    4
 226510000    5
 226520000    4
 226530000    3
 226540000    5
 226550000    5
 226560000    3
 226570000    3
 226580000    3
 226590000    3
 226600000    3
 226610000    4
 226620000    3
 226630000    7
 226640000    4
 226650000    5
 226660000    5
 226670000    3
 226680000    6
 226690000    3
 226700000    6
 226710000    4
 226720000    8
 226730000    6
 226740000    8
 226750000    5
 226760000    2
 226770000    3
 226780000    3
 226790000    7
 226800000    3
 226810000    3
 226820000    9
 226830000    3
 226840000    2
 226850000    3
 226860000    4
 226870000    7
 226880000    4
 226890000    3
 226900000    3
 226910000    3
 226920000    5
 226930000    5
 226940000    4
 226950000    3
 226960000    5
 226970000    3
 226980000    3
 226990000    3
 227000000    3
 227010000    2
 227020000    4
 227030000    3
 227040000    4
 227050000    3
 227060000    3
 227070000    3
 227080000    3
 227090000    4
 227100000    7
 227110000    2
 227120000    2
 227130000    5
 227140000    5
 227150000    4
 227160000    3
 227170000    4
 227180000    3
 227190000    5
 227200000    4
 227210000    6
 227220000    5
 227230000    7
 227240000    2
 227250000    4
 227260000    4
 227270000    3
 227280000    3
 227290000    4
 227300000    3
 227310000    3
 227320000    3
 227330000    4
 227340000    2
 227350000    3
 227360000    3
 227370000    6
 227380000    8
 227390000    4
 227400000    3
 227410000    6
 227420000    3
 227430000    5
 227440000    3
 227450000    4
 227460000    3
 227470000    4
 227480000    3
 227490000    3
 227500000    5
 227510000    4
 227520000    3
 227530000    3
 227540000    2
 227550000    5
 227560000    5
 227570000    3
 227580000    4
 227590000   15
 227600000    4
 227610000    6
 227620000    3
 227630000    3
 227640000    3
 227650000    3
 227660000    3
 227670000    4
 227680000    3
 227690000    3
 227700000    4
 227710000    5
 227720000    5
 227730000    3
 227740000    3
 227750000    3
 227760000    3
 227770000    3
 227780000    5
 227790000    5
 227800000    6
 227810000    3
 227820000    3
 227830000    2
 227840000    4
 227850000    4
 227860000    3
 227870000    4
 227880000    2
 227890000    6
 227900000    3
 227910000    3
 227920000    3
 227930000    4
 227940000    3
 227950000    3
 227960000    4
 227970000    2
 227980000    2
 227990000    3
 228000000    5
 228010000    6
 228020000    4
 228030000    3
 228040000    3
 228050000    3
 228060000    3
 228070000    3
 228080000    3
 228090000    4
 228100000    4
 228110000    3
 228120000    3
 228130000    2
 228140000    3
 228150000    3
 228160000    3
 228170000    2
 228180000    3
 228190000    4
 228200000    3
 228210000    3
 228220000    5
 228230000    2
 228240000    2
 228250000    2
 228260000    3
 228270000    2
 228280000    2
 228290000    2
 228300000    3
 228310000    7
 228320000    2
 228330000    4
 228340000    3
 228350000    3
 228360000    3
 228370000    3
 228380000    2
 228390000    4
 228400000    4
 228410000    2
 228420000    4
 228430000    5
 228440000    3
 228450000    3
 228460000    3
 228470000    3
 228480000    2
 228490000    5
 228500000    3
 228510000    3
 228520000    3
 228530000    3
 228540000    2
 228550000    3
 228560000    9
 228570000    3
 228580000    2
 228590000    2
 228600000    4
 228610000    3
 228620000    4
 228630000    4
 228640000    3
 228650000    3
 228660000    3
 228670000    3
 228680000    3
 228690000    4
 228700000    3
 228710000    4
 228720000    3
 228730000    3
 228740000    3
 228750000    7
 228760000    3
 228770000    3
 228780000    3
 228790000    6
 228800000    2
 228810000    4
 228820000    3
 228830000    2
 228840000    4
 228850000    4
 228860000    4
 228870000    7
 228880000    3
 228890000    4
 228900000    3
 228910000    4
 228920000    4
 228930000    2
 228940000    3
 228950000    3
 228960000    3
 228970000    4
 228980000    3
 228990000    4
 229000000    4
 229010000    5
 229020000    5
 229030000    3
 229040000    3
 229050000    6
 229060000    3
 229070000    3
 229080000    3
 229090000    4
 229100000    3
 229110000    4
 229120000    3
 229130000    3
 229140000    3
 229150000    5
 229160000    3
 229170000    2
 229180000    4
 229190000    3
 229200000    3
 229210000    3
 229220000    3
 229230000    5
 229240000    3
 229250000    4
 229260000    5
 229270000    7
 229280000    6
 229290000    5
 229300000    9
 229310000    6
 229320000    2
 229330000    3
 229340000    3
 229350000    2
 229360000    2
 229370000    7
 229380000    6
 229390000    2
 229400000    9
 229410000   10
 229420000    6
 229430000    4
 229440000    3
 229450000    9
 229460000    4
 229470000    4
 229480000    7
 229490000    7
 229500000    7
 229510000    7
 229520000    7
 229530000    5
 229540000    3
 229550000    6
 229560000    6
 229570000    3
 229580000    3
 229590000    3
 229600000    4
 229610000    7
 229620000    3
 229630000    6
 229640000    5
 229650000    4
 229660000    4
 229670000    2
 229680000    3
 229690000   11
 229700000    4
 229710000    5
 229720000    2
 229730000    3
 229740000    4
 229750000    6
 229760000    6
 229770000    7
 229780000    3
 229790000    6
 229800000    3
 229810000    6
 229820000    3
 229830000    5
 229840000    3
 229850000    2
 229860000    5
 229870000    3
 229880000    3
 229890000    5
 229900000    3
 229910000    6
 229920000    9
 229930000    3
 229940000    3
 229950000    6
 229960000    7
 229970000    3
 229980000    3
 229990000    3
 230000000    5
 230010000    2
 230020000    3
 230030000    3
 230040000    3
 230050000    3
 230060000    3
 230070000    4
 230080000    3
 230090000    5
 230100000    4
 230110000    3
 230120000    3
 230130000    4
 230140000    4
 230150000    3
 230160000    3
 230170000    5
 230180000    4
 230190000    3
 230200000    2
 230210000    3
 230220000    5
 230230000    3
 230240000    2
 230250000    7
 230260000    3
 230270000    5
 230280000    3
 230290000    5
 230300000    3
 230310000    2
 230320000    4
 230330000    4
 230340000    8
 230350000    9
 230360000    4
 230370000    3
 230380000    2
 230390000    3
 230400000    3
 230410000    4
 230420000    4
 230430000    6
 230440000    2
 230450000    4
 230460000    3
 230470000    3
 230480000    3
 230490000    3
 230500000    4
 230510000    3
 230520000    6
 230530000    3
 230540000    4
 230550000    3
 230560000    4
 230570000    4
 230580000    2
 230590000    2
 230600000    2
 230610000    2
 230620000    3
 230630000    3
 230640000    3
 230650000    3
 230660000    3
 230670000    3
 230680000    3
 230690000    2
 230700000    3
 230710000    3
 230720000    3
 230730000    2
 230740000    5
 230750000    4
 230760000    3
 230770000    4
 230780000    4
 230790000    3
 230800000    3
 230810000    3
 230820000    3
 230830000    2
 230840000    2
 230850000    5
 230860000    4
 230870000    3
 230880000    2
 230890000    2
 230900000    3
 230910000    3
 230920000    3
 230930000    3
 230940000    3
 230950000    5
 230960000    4
 230970000    3
 230980000    3
 230990000    3
 231000000   10
 231010000    5
 231020000    3
 231030000    2
 231040000    3
 231050000    3
 231060000    4
 231070000    3
 231080000    3
 231090000    3
 231100000    3
 231110000    3
 231120000    3
 231130000    2
 231140000    3
 231150000    2
 231160000    3
 231170000    3
 231180000    3
 231190000    3
 231200000    6
 231210000    3
 231220000    3
 231230000    3
 231240000    6
 231250000    3
 231260000    9
 231270000    7
 231280000   10
 231290000    5
 231300000    7
 231310000    3
 231320000    4
 231330000    3
 231340000    2
 231350000    3
 231360000    3
 231370000    4
 231380000    3
 231390000    3
 231400000    4
 231410000    3
 231420000    4
 231430000    8
 231440000    4
 231450000    5
 231460000    2
 231470000    6
 231480000    4
 231490000    5
 231500000    3
 231510000    7
 231520000    6
 231530000    5
 231540000    4
 231550000    2
 231560000    6
 231570000    5
 231580000    3
 231590000    6
 231600000    5
 231610000   12
 231620000    5
 231630000    4
 231640000    4
 231650000    5
 231660000    3
 231670000    4
 231680000    7
 231690000    3
 231700000    3
 231710000    5
 231720000    5
 231730000    3
 231740000    4
 231750000    4
 231760000    4
 231770000    3
 231780000    3
 231790000    2
 231800000    4
 231810000    5
 231820000    4
 231830000    3
 231840000    2
 231850000   10
 231860000    4
 231870000    4
 231880000    4
 231890000    3
 231900000    4
 231910000    4
 231920000    4
 231930000    3
 231940000    2
 231950000    3
 231960000    4
 231970000    3
 231980000    3
 231990000    3
 232000000    4
 232010000    5
 232020000    4
 232030000    4
 232040000    3
 232050000    3
 232060000    2
 232070000    3
 232080000    2
 232090000    3
 232100000    3
 232110000    2
 232120000    3
 232130000    3
 232140000    3
 232150000    2
 232160000    3
 232170000    4
 232180000    5
 232190000    4
 232200000    4
 232210000    4
 232220000    3
 232230000    3
 232240000    2
 232250000    6
 232260000    3
 232270000    2
 232280000    4
 232290000    3
 232300000    4
 232310000   12
 232320000    5
 232330000    2
 232340000    2
 232350000    4
 232360000    3
 232370000    5
 232380000    5
 232390000    3
 232400000    3
 232410000    4
 232420000    4
 232430000    3
 232440000    4
 232450000    6
 232460000    4
 232470000    9
 232480000    4
 232490000    9
 232500000    3
 232510000    2
 232520000    2
 232530000    4
 232540000    4
 232550000    5
 232560000    3
 232570000    3
 232580000    5
 232590000    2
 232600000    5
 232610000    7
 232620000    3
 232630000    4
 232640000    4
 232650000    2
 232660000    4
 232670000    2
 232680000    3
 232690000    4
 232700000    3
 232710000    3
 232720000    4
 232730000    3
 232740000    3
 232750000    3
 232760000    3
 232770000    3
 232780000    5
 232790000    4
 232800000    3
 232810000    3
 232820000    3
 232830000    3
 232840000    3
 232850000    2
 232860000    3
 232870000    3
 232880000    4
 232890000    3
 232900000    5
 232910000    5
 232920000    4
 232930000    3
 232940000    4
 232950000    2
 232960000    3
 232970000    3
 232980000    3
 232990000    3
 233000000    5
 233010000    5
 233020000    3
 233030000    4
 233040000    3
 233050000    3
 233060000    4
 233070000    4
 233080000    4
 233090000    3
 233100000    3
 233110000    3
 233120000    3
 233130000    3
 233140000    4
 233150000    4
 233160000    4
 233170000    3
 233180000    3
 233190000    4
 233200000    3
 233210000    2
 233220000    2
 233230000    2
 233240000    4
 233250000    2
 233260000    5
 233270000    4
 233280000    4
 233290000    3
 233300000    7
 233310000    2
 233320000    2
 233330000    2
 233340000    4
 233350000    3
 233360000    6
 233370000    3
 233380000    4
 233390000    4
 233400000    3
 233410000    3
 233420000    3
 233430000    3
 233440000    2
 233450000    2
 233460000    2
 233470000    3
 233480000    3
 233490000    3
 233500000    3
 233510000    3
 233520000    2
 233530000    3
 233540000    3
 233550000    4
 233560000    3
 233570000    5
 233580000    3
 233590000    5
 233600000    4
 233610000    3
 233620000    5
 233630000    3
 233640000    4
 233650000    3
 233660000    6
 233670000    4
 233680000    3
 233690000    4
 233700000    3
 233710000    4
 233720000    2
 233730000    5
 233740000    3
 233750000    3
 233760000    3
 233770000    3
 233780000    4
 233790000    3
 233800000    5
 233810000    3
 233820000    3
 233830000    3
 233840000    4
 233850000    2
 233860000    5
 233870000    2
 233880000    3
 233890000    3
 233900000    3
 233910000    2
 233920000    2
 233930000    3
 233940000    5
 233950000    3
 233960000    2
 233970000    3
 233980000    4
 233990000    3
 234000000    2
 234010000    3
 234020000    3
 234030000    5
 234040000    2
 234050000    3
 234060000    3
 234070000    3
 234080000    3
 234090000    2
 234100000    4
 234110000    2
 234120000    3
 234130000    3
 234140000    3
 234150000    4
 234160000    2
 234170000    3
 234180000    5
 234190000    4
 234200000    2
 234210000    2
 234220000    2
 234230000    4
 234240000    5
 234250000    3
 234260000    3
 234270000    3
 234280000    2
 234290000    5
 234300000    5
 234310000    2
 234320000    3
 234330000    4
 234340000    5
 234350000    3
 234360000    3
 234370000    4
 234380000    2
 234390000    4
 234400000    3
 234410000    6
 234420000    4
 234430000    3
 234440000    3
 234450000    2
 234460000    3
 234470000    3
 234480000    4
 234490000    4
 234500000    3
 234510000    2
 234520000    3
 234530000    4
 234540000    5
 234550000    3
 234560000    3
 234570000    4
 234580000    3
 234590000    3
 234600000    4
 234610000    3
 234620000    3
 234630000    3
 234640000    4
 234650000    3
 234660000    3
 234670000    5
 234680000    4
 234690000    3
 234700000    4
 234710000    5
 234720000    8
 234730000    3
 234740000    3
 234750000    4
 234760000    4
 234770000    3
 234780000    4
 234790000    3
 234800000    5
 234810000    4
 234820000    3
 234830000    5
 234840000    5
 234850000    3
 234860000    3
 234870000    7
 234880000    3
 234890000    2
 234900000    4
 234910000    3
 234920000    4
 234930000    3
 234940000    5
 234950000    4
 234960000    4
 234970000    2
 234980000    2
 234990000    3
 235000000    3
 235010000    3
 235020000    2
 235030000    5
 235040000    3
 235050000    4
 235060000    3
 235070000    3
 235080000    4
 235090000    3
 235100000    6
 235110000    6
 235120000    2
 235130000    4
 235140000    2
 235150000    4
 235160000    3
 235170000    4
 235180000    4
 235190000    3
 235200000    3
 235210000    3
 235220000    3
 235230000    3
 235240000    3
 235250000    6
 235260000    2
 235270000    3
 235280000    3
 235290000    3
 235300000    5
 235310000    2
 235320000    3
 235330000    2
 235340000    2
 235350000    3
 235360000    7
 235370000    3
 235380000    4
 235390000    8
 235400000    4
 235410000    3
 235420000    4
 235430000    2
 235440000    4
 235450000    5
 235460000    2
 235470000    4
 235480000    5
 235490000    5
 235500000    4
 235510000    3
 235520000    3
 235530000    3
 235540000    3
 235550000    3
 235560000    3
 235570000    3
 235580000    4
 235590000    4
 235600000    5
 235610000    4
 235620000    3
 235630000    4
 235640000    3
 235650000    3
 235660000    3
 235670000    2
 235680000    4
 235690000    4
 235700000    5
 235710000    5
 235720000    3
 235730000    3
 235740000    4
 235750000    7
 235760000    3
 235770000    5
 235780000    2
 235790000    3
 235800000    7
 235810000    5
 235820000    4
 235830000    4
 235840000    3
 235850000    4
 235860000    3
 235870000    2
 235880000    3
 235890000    4
 235900000    3
 235910000    3
 235920000    3
 235930000    3
 235940000    3
 235950000    3
 235960000    5
 235970000    3
 235980000    3
 235990000    3
 236000000    2
 236010000    2
 236020000    3
 236030000    5
 236040000    3
 236050000    5
 236060000    4
 236070000    2
 236080000    3
 236090000    2
 236100000    3
 236110000    3
 236120000    3
 236130000    2
 236140000    2
 236150000    3
 236160000    3
 236170000    2
 236180000    3
 236190000    4
 236200000    3
 236210000    3
 236220000    3
 236230000    6
 236240000    3
 236250000    4
 236260000    3
 236270000    4
 236280000    5
 236290000    3
 236300000    3
 236310000    3
 236320000    3
 236330000    4
 236340000    5
 236350000    5
 236360000    5
 236370000    3
 236380000    3
 236390000    2
 236400000    3
 236410000    3
 236420000    6
 236430000    5
 236440000    2
 236450000    3
 236460000    3
 236470000    2
 236480000    5
 236490000    4
 236500000    4
 236510000    4
 236520000    2
 236530000    2
 236540000    6
 236550000    4
 236560000    4
 236570000    4
 236580000    3
 236590000    5
 236600000    3
 236610000    3
 236620000    5
 236630000    3
 236640000    3
 236650000    3
 236660000    3
 236670000    3
 236680000    3
 236690000    3
 236700000    3
 236710000    3
 236720000    4
 236730000    5
 236740000    4
 236750000    5
 236760000    3
 236770000    3
 236780000    3
 236790000    3
 236800000    3
 236810000    4
 236820000    2
 236830000    3
 236840000    2
 236850000    3
 236860000    4
 236870000    3
 236880000    4
 236890000    4
 236900000    7
 236910000    3
 236920000    3
 236930000    3
 236940000    3
 236950000    3
 236960000    6
 236970000    4
 236980000    5
 236990000    2
 237000000    3
 237010000    3
 237020000   10
 237030000    5
 237040000    3
 237050000    5
 237060000    5
 237070000    3
 237080000    7
 237090000    3
 237100000    3
 237110000    3
 237120000    5
 237130000    3
 237140000    5
 237150000    2
 237160000    3
 237170000    2
 237180000    6
 237190000    7
 237200000    3
 237210000    5
 237220000    6
 237230000    7
 237240000    9
 237250000    4
 237260000    2
 237270000    2
 237280000    4
 237290000    3
 237300000    4
 237310000    5
 237320000    5
 237330000    3
 237340000    6
 237350000    2
 237360000    3
 237370000    4
 237380000    5
 237390000    3
 237400000    3
 237410000    9
 237420000    5
 237430000    6
 237440000    3
 237450000    3
 237460000    2
 237470000    3
 237480000    3
 237490000    5
 237500000    5
 237510000    2
 237520000    3
 237530000    2
 237540000    5
 237550000    3
 237560000    4
 237570000    8
 237580000    3
 237590000    3
 237600000    6
 237610000    4
 237620000    4
 237630000    4
 237640000    9
 237650000    8
 237660000    4
 237670000    3
 237680000    3
 237690000    3
 237700000    4
 237710000    3
 237720000    3
 237730000    3
 237740000    7
 237750000    3
 237760000    3
 237770000    4
 237780000    2
 237790000    3
 237800000    4
 237810000    5
 237820000    3
 237830000    3
 237840000    2
 237850000    2
 237860000    4
 237870000    5
 237880000    3
 237890000    9
 237900000    8
 237910000    4
 237920000    6
 237930000    3
 237940000    3
 237950000    5
 237960000    3
 237970000    4
 237980000    9
 237990000    7
 238000000    2
 238010000    5
 238020000    6
 238030000    5
 238040000    3
 238050000    5
 238060000    4
 238070000    3
 238080000    9
 238090000    8
 238100000    5
 238110000    7
 238120000    3
 238130000    4
 238140000    2
 238150000    3
 238160000    4
 238170000    3
 238180000    3
 238190000    9
 238200000    9
 238210000    3
 238220000    2
 238230000    2
 238240000    3
 238250000    2
 238260000    5
 238270000    3
 238280000    5
 238290000    2
 238300000    3
 238310000    4
 238320000    4
 238330000    2
 238340000    2
 238350000    6
 238360000    6
 238370000    4
 238380000    8
 238390000    5
 238400000    2
 238410000    4
 238420000    5
 238430000    2
 238440000    3
 238450000    2
 238460000    4
 238470000    4
 238480000    4
 238490000    3
 238500000    3
 238510000    3
 238520000    4
 238530000    3
 238540000    3
 238550000    9
 238560000    4
 238570000    2
 238580000    3
 238590000    2
 238600000    3
 238610000    3
 238620000    3
 238630000    4
 238640000    4
 238650000    3
 238660000    4
 238670000    9
 238680000    4
 238690000    2
 238700000    3
 238710000    4
 238720000    4
 238730000    3
 238740000    3
 238750000    2
 238760000    3
 238770000    8
 238780000    5
 238790000    6
 238800000    3
 238810000    2
 238820000    3
 238830000    3
 238840000    3
 238850000    4
 238860000    3
 238870000    4
 238880000    8
 238890000    3
 238900000    3
 238910000    3
 238920000    2
 238930000    4
 238940000    3
 238950000    3
 238960000    3
 238970000    3
 238980000   11
 238990000    3
 239000000    4
 239010000    5
 239020000    2
 239030000    2
 239040000    3
 239050000    3
 239060000    4
 239070000    4
 239080000    3
 239090000    4
 239100000    3
 239110000    3
 239120000    4
 239130000    3
 239140000    4
 239150000    3
 239160000    5
 239170000    4
 239180000    4
 239190000    4
 239200000    4
 239210000    3
 239220000    4
 239230000    4
 239240000    4
 239250000    4
 239260000    3
 239270000    6
 239280000    4
 239290000    3
 239300000    5
 239310000    4
 239320000    3
 239330000    3
 239340000    3
 239350000    3
 239360000    3
 239370000    5
 239380000    4
 239390000    5
 239400000    3
 239410000    3
 239420000    3
 239430000    3
 239440000    3
 239450000    3
 239460000    3
 239470000    3
 239480000    3
 239490000    4
 239500000    3
 239510000    5
 239520000    3
 239530000    4
 239540000    3
 239550000    3
 239560000    3
 239570000    3
 239580000    3
 239590000    5
 239600000    3
 239610000    2
 239620000    3
 239630000    6
 239640000    3
 239650000    2
 239660000    3
 239670000    3
 239680000    4
 239690000    3
 239700000    4
 239710000    3
 239720000    6
 239730000    3
 239740000    3
 239750000    4
 239760000    3
 239770000    3
 239780000    2
 239790000    3
 239800000    4
 239810000    4
 239820000    3
 239830000    4
 239840000    5
 239850000    3
 239860000    3
 239870000    4
 239880000    2
 239890000    3
 239900000    5
 239910000    4
 239920000    3
 239930000    3
 239940000    4
 239950000    3
 239960000    3
 239970000    4
 239980000    3
 239990000    3
 240000000    3
 240010000    3
 240020000    8
 240030000    3
 240040000    6
 240050000    6
 240060000    3
 240070000   10
 240080000    5
 240090000    4
 240100000    4
 240110000    6
 240120000    5
 240130000    7
 240140000    4
 240150000    3
 240160000    2
 240170000    3
 240180000    5
 240190000    3
 240200000    3
 240210000    3
 240220000    3
 240230000    4
 240240000    4
 240250000    2
 240260000    3
 240270000    3
 240280000    3
 240290000    4
 240300000    4
 240310000    6
 240320000    5
 240330000    5
 240340000    6
 240350000    2
 240360000    3
 240370000    4
 240380000    4
 240390000    2
 240400000    2
 240410000    5
 240420000    6
 240430000    6
 240440000    4
 240450000    3
 240460000    3
 240470000    3
 240480000    6
 240490000    3
 240500000    3
 240510000    3
 240520000    6
 240530000    3
 240540000    3
 240550000    4
 240560000    3
 240570000    3
 240580000    5
 240590000    3
 240600000    3
 240610000    3
 240620000    5
 240630000    5
 240640000    5
 240650000    3
 240660000    3
 240670000    3
 240680000    3
 240690000    3
 240700000    3
 240710000    3
 240720000    6
 240730000    2
 240740000    3
 240750000    4
 240760000    2
 240770000    4
 240780000    5
 240790000    5
 240800000    3
 240810000    3
 240820000    3
 240830000    2
 240840000    6
 240850000    6
 240860000    3
 240870000    4
 240880000    5
 240890000    3
 240900000    4
 240910000    2
 240920000    3
 240930000    3
 240940000    2
 240950000    3
 240960000    2
 240970000    4
 240980000    3
 240990000    3
 241000000    4
 241010000    4
 241020000    3
 241030000    4
 241040000    2
 241050000    5
 241060000    3
 241070000    3
 241080000    5
 241090000    2
 241100000    4
 241110000    3
 241120000    3
 241130000    5
 241140000    2
 241150000    3
 241160000    4
 241170000    3
 241180000    3
 241190000    4
 241200000    2
 241210000    2
 241220000    4
 241230000    3
 241240000    4
 241250000    4
 241260000    4
 241270000    3
 241280000    3
 241290000    3
 241300000    2
 241310000    4
 241320000    6
 241330000    3
 241340000    4
 241350000    3
 241360000    3
 241370000    3
 241380000    5
 241390000    4
 241400000    3
 241410000    3
 241420000    3
 241430000    2
 241440000    3
 241450000    3
 241460000    3
 241470000    5
 241480000    2
 241490000    3
 241500000    2
 241510000    3
 241520000    2
 241530000    3
 241540000    3
 241550000    3
 241560000    2
 241570000    5
 241580000    7
 241590000   10
 241600000    6
 241610000    3
 241620000    4
 241630000    4
 241640000    4
 241650000    4
 241660000    3
 241670000    3
 241680000    2
 241690000    2
 241700000    3
 241710000    3
 241720000    3
 241730000    2
 241740000    2
 241750000    3
 241760000    2
 241770000    4
 241780000    2
 241790000    3
 241800000    6
 241810000    4
 241820000    4
 241830000    5
 241840000    3
 241850000    3
 241860000    3
 241870000    3
 241880000    4
 241890000    3
 241900000    3
 241910000    2
 241920000    5
 241930000    3
 241940000    3
 241950000    4
 241960000    4
 241970000    4
 241980000    5
 241990000    4
 242000000    3
 242010000    4
 242020000    3
 242030000    4
 242040000    3
 242050000    3
 242060000    5
 242070000    3
 242080000    4
 242090000    3
 242100000    4
 242110000    3
 242120000    2
 242130000    3
 242140000    4
 242150000    3
 242160000   11
 242170000    3
 242180000    8
 242190000    9
 242200000    4
 242210000    6
 242220000    8
 242230000    6
 242240000    4
 242250000    5
 242260000    3
 242270000    2
 242280000    5
 242290000    4
 242300000    4
 242310000    3
 242320000    3
 242330000    3
 242340000    4
 242350000    3
 242360000    4
 242370000    3
 242380000    3
 242390000    4
 242400000    3
 242410000    3
 242420000    2
 242430000    3
 242440000    3
 242450000    3
 242460000    4
 242470000    4
 242480000    3
 242490000    3
 242500000    3
 242510000    3
 242520000    3
 242530000    4
 242540000    3
 242550000    3
 242560000    4
 242570000    3
 242580000    3
 242590000    3
 242600000    3
 242610000    3
 242620000    4
 242630000    4
 242640000    3
 242650000    3
 242660000    4
 242670000    2
 242680000    3
 242690000    4
 242700000    2
 242710000    3
 242720000    5
 242730000    4
 242740000    4
 242750000    3
 242760000    3
 242770000    3
 242780000    3
 242790000    3
 242800000    3
 242810000    3
 242820000    3
 242830000    3
 242840000    3
 242850000    3
 242860000    4
 242870000    4
 242880000    4
 242890000    5
 242900000    5
 242910000    3
 242920000    4
 242930000    5
 242940000    3
 242950000    8
 242960000    5
 242970000    5
 242980000    5
 242990000    3
 243000000    3
 243010000    4
 243020000    2
 243030000    4
 243040000    6
 243050000    3
 243060000    3
 243070000    3
 243080000    5
 243090000    4
 243100000    3
 243110000    3
 243120000    5
 243130000    3
 243140000    2
 243150000    3
 243160000    4
 243170000    4
 243180000    3
 243190000    3
 243200000    2
 243210000    3
 243220000    3
 243230000    2
 243240000    3
 243250000    3
 243260000    3
 243270000    4
 243280000    3
 243290000    4
 243300000    3
 243310000    3
 243320000    3
 243330000    3
 243340000    3
 243350000    3
 243360000    3
 243370000    2
 243380000    3
 243390000    3
 243400000    3
 243410000    3
 243420000    3
 243430000    3
 243440000    3
 243450000    3
 243460000    5
 243470000    3
 243480000    3
 243490000    2
 243500000    4
 243510000    3
 243520000    2
 243530000    4
 243540000    3
 243550000    3
 243560000    6
 243570000    3
 243580000    3
 243590000    2
 243600000    2
 243610000    3
 243620000    3
 243630000    2
 243640000    3
 243650000    4
 243660000    3
 243670000    3
 243680000    3
 243690000    4
 243700000    5
 243710000    3
 243720000    5
 243730000    3
 243740000    4
 243750000    2
 243760000    4
 243770000    3
 243780000    2
 243790000    5
 243800000    3
 243810000    3
 243820000    4
 243830000    4
 243840000    4
 243850000    3
 243860000    4
 243870000    5
 243880000    3
 243890000    3
 243900000    4
 243910000    4
 243920000    3
 243930000    3
 243940000    5
 243950000    3
 243960000    4
 243970000    4
 243980000    2
 243990000    4
 244000000    3
 244010000    2
 244020000    3
 244030000    3
 244040000    3
 244050000    2
 244060000    5
 244070000    3
 244080000    4
 244090000    4
 244100000    3
 244110000    3
 244120000    3
 244130000    3
 244140000    3
 244150000    4
 244160000    3
 244170000    3
 244180000    4
 244190000    3
 244200000    4
 244210000    3
 244220000    3
 244230000    3
 244240000    3
 244250000    5
 244260000    4
 244270000    7
 244280000    3
 244290000    4
 244300000    3
 244310000    4
 244320000    4
 244330000    6
 244340000    3
 244350000    6
 244360000    3
 244370000    4
 244380000    3
 244390000    4
 244400000    3
 244410000    5
 244420000    3
 244430000    3
 244440000    4
 244450000    4
 244460000    2
 244470000    4
 244480000    3
 244490000    3
 244500000    4
 244510000    3
 244520000    3
 244530000    3
 244540000    3
 244550000    3
 244560000    5
 244570000    3
 244580000    3
 244590000    3
 244600000    3
 244610000    3
 244620000    3
 244630000    3
 244640000    6
 244650000    2
 244660000    4
 244670000    4
 244680000    3
 244690000    4
 244700000    3
 244710000    3
 244720000    4
 244730000    3
 244740000    3
 244750000    3
 244760000    6
 244770000    2
 244780000    4
 244790000    3
 244800000    3
 244810000    3
 244820000    4
 244830000    3
 244840000    3
 244850000    4
 244860000    3
 244870000    3
 244880000    3
 244890000    2
 244900000    7
 244910000    3
 244920000    4
 244930000    6
 244940000    2
 244950000    2
 244960000    2
 244970000    3
 244980000    4
 244990000    4
 245000000    6
 245010000    2
 245020000    4
 245030000    9
 245040000    9
 245050000    4
 245060000    2
 245070000    4
 245080000    3
 245090000    3
 245100000    3
 245110000    4
 245120000    3
 245130000    3
 245140000    4
 245150000    2
 245160000    5
 245170000    2
 245180000    2
 245190000    7
 245200000    3
 245210000    3
 245220000    8
 245230000    3
 245240000    3
 245250000    2
 245260000    4
 245270000    3
 245280000    3
 245290000    3
 245300000    3
 245310000    6
 245320000    7
 245330000    4
 245340000    6
 245350000    5
 245360000    6
 245370000    5
 245380000    2
 245390000    4
 245400000    3
 245410000    5
 245420000    3
 245430000    3
 245440000    3
 245450000    3
 245460000    3
 245470000    4
 245480000    2
 245490000    3
 245500000    3
 245510000    3
 245520000    3
 245530000    2
 245540000    2
 245550000    6
 245560000    3
 245570000    4
 245580000    3
 245590000    3
 245600000    3
 245610000    6
 245620000    4
 245630000    7
 245640000    5
 245650000    7
 245660000    3
 245670000    6
 245680000    2
 245690000    7
 245700000    5
 245710000    2
 245720000    4
 245730000    3
 245740000    4
 245750000    4
 245760000    5
 245770000    3
 245780000    4
 245790000    5
 245800000    3
 245810000    3
 245820000    3
 245830000    3
 245840000    3
 245850000    3
 245860000    5
 245870000    3
 245880000    4
 245890000    2
 245900000    5
 245910000    4
 245920000    3
 245930000    5
 245940000    2
 245950000    2
 245960000    2
 245970000    2
 245980000    2
 245990000    7
 246000000    3
 246010000    5
 246020000    6
 246030000    2
 246040000    3
 246050000    3
 246060000    3
 246070000    4
 246080000    3
 246090000   10
 246100000    6
 246110000    3
 246120000    4
 246130000    8
 246140000    3
 246150000    3
 246160000    4
 246170000    3
 246180000    4
 246190000    9
 246200000    3
 246210000    3
 246220000    3
 246230000    3
 246240000    4
 246250000    3
 246260000    5
 246270000    2
 246280000    2
 246290000    2
 246300000    3
 246310000    3
 246320000    3
 246330000    3
 246340000    4
 246350000    2
 246360000    7
 246370000    3
 246380000    3
 246390000    3
 246400000    7
 246410000    4
 246420000    4
 246430000    3
 246440000    3
 246450000    2
 246460000    3
 246470000    3
 246480000    3
 246490000    3
 246500000    4
 246510000    4
 246520000    4
 246530000    3
 246540000    3
 246550000    3
 246560000    3
 246570000    3
 246580000    3
 246590000    3
 246600000    3
 246610000    3
 246620000    2
 246630000    3
 246640000    3
 246650000    2
 246660000    3
 246670000    4
 246680000    3
 246690000    4
 246700000    4
 246710000    6
 246720000    3
 246730000    5
 246740000    2
 246750000    3
 246760000    3
 246770000    2
 246780000    3
 246790000    3
 246800000    3
 246810000    5
 246820000    4
 246830000    4
 246840000    3
 246850000    2
 246860000    3
 246870000    3
 246880000    3
 246890000    3
 246900000    4
 246910000    4
 246920000    3
 246930000    3
 246940000    2
 246950000    2
 246960000    2
 246970000    3
 246980000    4
 246990000    3
 247000000    3
 247010000    2
 247020000    4
 247030000    3
 247040000    4
 247050000    3
 247060000    3
 247070000    4
 247080000    4
 247090000    2
 247100000    3
 247110000    4
 247120000    3
 247130000    4
 247140000    4
 247150000    2
 247160000    3
 247170000    4
 247180000    2
 247190000    4
 247200000    3
 247210000    4
 247220000    3
 247230000    2
 247240000    3
 247250000    3
 247260000    3
 247270000    5
 247280000    5
 247290000    3
 247300000    3
 247310000    3
 247320000    3
 247330000    4
 247340000    4
 247350000    4
 247360000    4
 247370000    3
 247380000    2
 247390000    2
 247400000    3
 247410000    5
 247420000    2
 247430000    2
 247440000    4
 247450000    4
 247460000    4
 247470000    3
 247480000    5
 247490000    2
 247500000    4
 247510000    3
 247520000    3
 247530000    2
 247540000    5
 247550000    4
 247560000    5
 247570000    2
 247580000    3
 247590000    3
 247600000    6
 247610000    4
 247620000    3
 247630000    3
 247640000    4
 247650000    3
 247660000    4
 247670000    2
 247680000    4
 247690000    4
 247700000    2
 247710000    3
 247720000    3
 247730000    2
 247740000    4
 247750000    3
 247760000    3
 247770000    4
 247780000    3
 247790000    3
 247800000    3
 247810000    3
 247820000    3
 247830000    3
 247840000    5
 247850000    3
 247860000    2
 247870000    3
 247880000    3
 247890000    3
 247900000    3
 247910000    3
 247920000    3
 247930000    3
 247940000    2
 247950000    2
 247960000    5
 247970000    3
 247980000    3
 247990000    3
 248000000    4
 248010000    6
 248020000    3
 248030000    3
 248040000    4
 248050000    3
 248060000    8
 248070000    7
 248080000    5
 248090000    6
 248100000    3
 248110000    3
 248120000    3
 248130000    6
 248140000    5
 248150000    7
 248160000    2
 248170000    2
 248180000    3
 248190000    7
 248200000    4
 248210000    5
 248220000    4
 248230000    3
 248240000    3
 248250000    3
 248260000    5
 248270000   11
 248280000    6
 248290000    4
 248300000    4
 248310000    5
 248320000    3
 248330000    3
 248340000    3
 248350000    5
 248360000    6
 248370000    4
 248380000    3
 248390000    3
 248400000    3
 248410000    3
 248420000    4
 248430000    5
 248440000    3
 248450000    4
 248460000    3
 248470000    3
 248480000    4
 248490000    3
 248500000    2
 248510000    6
 248520000    3
 248530000    2
 248540000    3
 248550000    3
 248560000    4
 248570000    3
 248580000    3
 248590000    3
 248600000    3
 248610000    3
 248620000    3
 248630000    5
 248640000    2
 248650000    3
 248660000    3
 248670000    3
 248680000    3
 248690000    4
 248700000    5
 248710000    4
 248720000    3
 248730000    2
 248740000    3
 248750000    3
 248760000    3
 248770000    2
 248780000    2
 248790000    5
 248800000    4
 248810000    3
 248820000    2
 248830000    4
 248840000    3
 248850000    3
 248860000    4
 248870000    3
 248880000    3
 248890000    4
 248900000    4
 248910000    2
 248920000    3
 248930000    4
 248940000    3
 248950000    3
 248960000    4
 248970000    4
 248980000    4
 248990000    4
 249000000    6
 249010000    3
 249020000    5
 249030000    5
 249040000    4
 249050000    5
 249060000    2
 249070000    5
 249080000    3
 249090000    3
 249100000    2
 249110000    4
 249120000    8
 249130000    3
 249140000    3
 249150000    3
 249160000    3
 249170000    3
 249180000    3
 249190000    3
 249200000    3
 249210000    3
 249220000    3
 249230000    2
 249240000    2
 249250000    5
 249260000    5
 249270000    3
 249280000    5
 249290000    3
 249300000    4
 249310000    5
 249320000    2
 249330000    4
 249340000    4
 249350000    5
 249360000    5
 249370000    4
 249380000    2
 249390000    4
 249400000    4
 249410000    2
 249420000    5
 249430000    6
 249440000    2
 249450000    4
 249460000    3
 249470000    3
 249480000    3
 249490000    5
 249500000    3
 249510000    6
 249520000    4
 249530000    3
 249540000    6
 249550000    4
 249560000    3
 249570000    4
 249580000    3
 249590000    3
 249600000    7
 249610000    3
 249620000    3
 249630000    3
 249640000    4
 249650000    2
 249660000    3
 249670000    2
 249680000    4
 249690000    3
 249700000    4
 249710000    2
 249720000    4
 249730000    3
 249740000    3
 249750000    2
 249760000    3
 249770000    2
 249780000    6
 249790000    4
[truncated: 172,129 more chars]
