# Supplementary material for: Directional translocation resistance of Zika xrRNA
Source: Nat Commun. 2020 Jul 27;11:3749. doi: 10.1038/s41467-020-17508-7 (PMC7385498; doi:10.1038/s41467-020-17508-7)
Supplement: Supplementary file 4 — Source Data [file 41467_2020_17508_MOESM4_ESM.zip › Source_Data_Figures/Fig2B/3'translocation-rate_r0-T300K/r_12_translocated_portion.dat]

# Trajectory file ../../zika_rna/03_translocation_by_force_ramping/TP_END2/rate1x/t95/r_12/dump_t95_Rramped.lammpstrj
# time  length_translocated_portion
         0    2
     10000    4
     20000    3
     30000    3
     40000    4
     50000    2
     60000    4
     70000    2
     80000    3
     90000    2
    100000    4
    110000    4
    120000    3
    130000    2
    140000    3
    150000    2
    160000   10
    170000    2
    180000    3
    190000    3
    200000    3
    210000    3
    220000    4
    230000    3
    240000    3
    250000    2
    260000    3
    270000    4
    280000    5
    290000    2
    300000    4
    310000    2
    320000    3
    330000    2
    340000    3
    350000    3
    360000    4
    370000    2
    380000    5
    390000    3
    400000    3
    410000    5
    420000    4
    430000    3
    440000    7
    450000    4
    460000    7
    470000    4
    480000    5
    490000    5
    500000    7
    510000    6
    520000    6
    530000    3
    540000    3
    550000    4
    560000    3
    570000    3
    580000    6
    590000    4
    600000    3
    610000    5
    620000    3
    630000    3
    640000    6
    650000    3
    660000    4
    670000    4
    680000    3
    690000    3
    700000    3
    710000    5
    720000    4
    730000    5
    740000    3
    750000    4
    760000    3
    770000    2
    780000    5
    790000    4
    800000    3
    810000    5
    820000    4
    830000    5
    840000    6
    850000    3
    860000    5
    870000    3
    880000    2
    890000    3
    900000    2
    910000    3
    920000    3
    930000    3
    940000    4
    950000    3
    960000    4
    970000    3
    980000    3
    990000    3
   1000000    3
   1010000    3
   1020000    3
   1030000    3
   1040000    2
   1050000    3
   1060000    4
   1070000    3
   1080000    3
   1090000    2
   1100000    2
   1110000    3
   1120000    3
   1130000    6
   1140000    3
   1150000    3
   1160000    3
   1170000    4
   1180000    3
   1190000    2
   1200000    2
   1210000    5
   1220000    3
   1230000    3
   1240000    3
   1250000    6
   1260000    4
   1270000    2
   1280000    5
   1290000    3
   1300000    3
   1310000    2
   1320000    3
   1330000    9
   1340000    2
   1350000    5
   1360000    2
   1370000    5
   1380000    2
   1390000    3
   1400000    3
   1410000    2
   1420000    3
   1430000    2
   1440000    4
   1450000    3
   1460000    4
   1470000    3
   1480000    5
   1490000    2
   1500000    4
   1510000    6
   1520000    4
   1530000    5
   1540000    3
   1550000    3
   1560000    4
   1570000    3
   1580000    3
   1590000    3
   1600000    3
   1610000    3
   1620000    6
   1630000    3
   1640000    3
   1650000    3
   1660000    3
   1670000    3
   1680000    4
   1690000    4
   1700000    3
   1710000    4
   1720000    3
   1730000    3
   1740000    4
   1750000    2
   1760000    3
   1770000    3
   1780000    3
   1790000    5
   1800000    2
   1810000    2
   1820000    3
   1830000    2
   1840000    3
   1850000    2
   1860000    2
   1870000    2
   1880000    2
   1890000    3
   1900000    2
   1910000    3
   1920000    3
   1930000    3
   1940000    3
   1950000    2
   1960000    3
   1970000    2
   1980000    5
   1990000    4
   2000000    9
   2010000    4
   2020000    3
   2030000    3
   2040000    3
   2050000    3
   2060000    3
   2070000    3
   2080000    3
   2090000    3
   2100000    2
   2110000    2
   2120000    3
   2130000    4
   2140000    5
   2150000    6
   2160000    3
   2170000    3
   2180000    2
   2190000    3
   2200000    3
   2210000    4
   2220000    3
   2230000    2
   2240000    3
   2250000    3
   2260000    3
   2270000    3
   2280000    3
   2290000    2
   2300000    3
   2310000    3
   2320000    4
   2330000    2
   2340000    3
   2350000    2
   2360000    3
   2370000    2
   2380000    2
   2390000    4
   2400000    2
   2410000    4
   2420000    3
   2430000    3
   2440000    2
   2450000    4
   2460000    3
   2470000    2
   2480000    3
   2490000    2
   2500000    5
   2510000    4
   2520000    4
   2530000    4
   2540000    4
   2550000    4
   2560000    6
   2570000    2
   2580000    3
   2590000    3
   2600000    4
   2610000    6
   2620000    3
   2630000    3
   2640000    3
   2650000    3
   2660000    4
   2670000    4
   2680000    4
   2690000    3
   2700000    3
   2710000    2
   2720000    2
   2730000    2
   2740000    5
   2750000    3
   2760000    5
   2770000    3
   2780000    4
   2790000    3
   2800000    3
   2810000    4
   2820000    4
   2830000    5
   2840000    3
   2850000    3
   2860000    3
   2870000    3
   2880000    3
   2890000    3
   2900000    4
   2910000    3
   2920000    2
   2930000    3
   2940000    3
   2950000    2
   2960000    4
   2970000    3
   2980000    3
   2990000    3
   3000000    2
   3010000    2
   3020000    2
   3030000    3
   3040000    3
   3050000    3
   3060000    2
   3070000    3
   3080000    4
   3090000    4
   3100000    4
   3110000    3
   3120000    4
   3130000    3
   3140000    2
   3150000    7
   3160000    2
   3170000    3
   3180000    3
   3190000    5
   3200000    4
   3210000    2
   3220000    3
   3230000    4
   3240000    3
   3250000    2
   3260000    3
   3270000    3
   3280000    3
   3290000    3
   3300000    3
   3310000    4
   3320000    4
   3330000    3
   3340000    3
   3350000    3
   3360000    3
   3370000    5
   3380000    3
   3390000    4
   3400000    3
   3410000    3
   3420000    3
   3430000    3
   3440000    3
   3450000    3
   3460000    3
   3470000    3
   3480000    4
   3490000    3
   3500000    4
   3510000    2
   3520000    3
   3530000    4
   3540000    5
   3550000    2
   3560000    3
   3570000    2
   3580000    3
   3590000    4
   3600000    4
   3610000    3
   3620000    4
   3630000    3
   3640000    3
   3650000    4
   3660000    5
   3670000    3
   3680000    3
   3690000    3
   3700000    3
   3710000    7
   3720000    2
   3730000    5
   3740000    3
   3750000    7
   3760000    5
   3770000    3
   3780000    2
   3790000    4
   3800000    3
   3810000    3
   3820000    3
   3830000    2
   3840000    3
   3850000    3
   3860000    3
   3870000    3
   3880000    3
   3890000    4
   3900000    3
   3910000    3
   3920000    3
   3930000    3
   3940000    2
   3950000    5
   3960000    3
   3970000    5
   3980000    8
   3990000    2
   4000000    3
   4010000    3
   4020000    3
   4030000    3
   4040000    3
   4050000    3
   4060000    3
   4070000    3
   4080000    2
   4090000    2
   4100000    3
   4110000    3
   4120000    4
   4130000    3
   4140000    3
   4150000    4
   4160000    3
   4170000    2
   4180000    3
   4190000    3
   4200000    3
   4210000    2
   4220000    3
   4230000    2
   4240000    5
   4250000    5
   4260000    3
   4270000    4
   4280000    3
   4290000    4
   4300000    8
   4310000    3
   4320000    3
   4330000    3
   4340000    3
   4350000    3
   4360000    3
   4370000    3
   4380000    2
   4390000    3
   4400000    4
   4410000    6
   4420000    5
   4430000    3
   4440000    3
   4450000    3
   4460000    4
   4470000    5
   4480000    3
   4490000    3
   4500000    3
   4510000    5
   4520000    4
   4530000    3
   4540000    3
   4550000    4
   4560000    2
   4570000    3
   4580000    3
   4590000    2
   4600000    4
   4610000    3
   4620000    3
   4630000    2
   4640000    5
   4650000    2
   4660000    4
   4670000    4
   4680000    3
   4690000    2
   4700000    3
   4710000    3
   4720000    2
   4730000    3
   4740000    4
   4750000    4
   4760000    3
   4770000    3
   4780000    3
   4790000    2
   4800000    3
   4810000    3
   4820000    2
   4830000    3
   4840000    3
   4850000    3
   4860000    3
   4870000    3
   4880000    3
   4890000    3
   4900000    3
   4910000    3
   4920000    3
   4930000    3
   4940000    3
   4950000    4
   4960000    3
   4970000    8
   4980000    4
   4990000    3
   5000000    2
   5010000    5
   5020000    3
   5030000    3
   5040000    3
   5050000    3
   5060000    3
   5070000    5
   5080000    3
   5090000    3
   5100000    3
   5110000    3
   5120000    3
   5130000    3
   5140000    3
   5150000    3
   5160000    3
   5170000    3
   5180000    4
   5190000    2
   5200000    4
   5210000    4
   5220000    3
   5230000    4
   5240000    3
   5250000    4
   5260000    3
   5270000    4
   5280000    3
   5290000    3
   5300000    3
   5310000    7
   5320000    3
   5330000    3
   5340000    4
   5350000    3
   5360000    2
   5370000    4
   5380000    5
   5390000    4
   5400000    3
   5410000    4
   5420000    3
   5430000    3
   5440000    3
   5450000    4
   5460000    2
   5470000    4
   5480000    7
   5490000    2
   5500000    3
   5510000    3
   5520000    5
   5530000    3
   5540000    5
   5550000    3
   5560000    6
   5570000    5
   5580000    4
   5590000    3
   5600000    4
   5610000    3
   5620000    3
   5630000    2
   5640000    3
   5650000    3
   5660000    3
   5670000    4
   5680000    3
   5690000    4
   5700000    2
   5710000    4
   5720000    2
   5730000    2
   5740000    2
   5750000    3
   5760000    3
   5770000    4
   5780000    3
   5790000    2
   5800000    6
   5810000    3
   5820000    2
   5830000    4
   5840000    4
   5850000    2
   5860000    4
   5870000    3
   5880000    3
   5890000    3
   5900000    5
   5910000    3
   5920000    2
   5930000    5
   5940000    2
   5950000    2
   5960000    3
   5970000    3
   5980000    3
   5990000    3
   6000000    2
   6010000    4
   6020000    2
   6030000    3
   6040000    3
   6050000    3
   6060000    3
   6070000    3
   6080000    3
   6090000    3
   6100000    2
   6110000    3
   6120000    3
   6130000    3
   6140000    3
   6150000    4
   6160000    4
   6170000    3
   6180000    2
   6190000    3
   6200000    3
   6210000    3
   6220000    3
   6230000    3
   6240000    4
   6250000    3
   6260000    2
   6270000    4
   6280000    3
   6290000    2
   6300000    4
   6310000    3
   6320000    4
   6330000    4
   6340000    4
   6350000    3
   6360000    3
   6370000    3
   6380000    3
   6390000    3
   6400000    3
   6410000    3
   6420000    4
   6430000    3
   6440000    4
   6450000    3
   6460000    3
   6470000    3
   6480000    3
   6490000    3
   6500000    4
   6510000    3
   6520000    2
   6530000    3
   6540000    3
   6550000    3
   6560000    3
   6570000    3
   6580000    3
   6590000    3
   6600000    3
   6610000    3
   6620000    3
   6630000    3
   6640000    3
   6650000    3
   6660000    3
   6670000    3
   6680000    3
   6690000    3
   6700000    3
   6710000    3
   6720000    3
   6730000    4
   6740000    3
   6750000    4
   6760000    3
   6770000    4
   6780000    3
   6790000    2
   6800000    3
   6810000    5
   6820000    3
   6830000    3
   6840000    3
   6850000    3
   6860000    2
   6870000    3
   6880000    3
   6890000    3
   6900000    3
   6910000    4
   6920000    3
   6930000    3
   6940000    3
   6950000    3
   6960000    8
   6970000    2
   6980000    4
   6990000    3
   7000000    3
   7010000    4
   7020000    4
   7030000    3
   7040000    3
   7050000    3
   7060000    3
   7070000    4
   7080000    7
   7090000    8
   7100000    2
   7110000    7
   7120000    3
   7130000    4
   7140000    5
   7150000    2
   7160000    2
   7170000    4
   7180000    2
   7190000    4
   7200000    3
   7210000    4
   7220000    3
   7230000    6
   7240000    6
   7250000    4
   7260000    3
   7270000    5
   7280000    3
   7290000    3
   7300000    3
   7310000    5
   7320000    4
   7330000    3
   7340000    6
   7350000    4
   7360000    5
   7370000    3
   7380000    3
   7390000    2
   7400000    4
   7410000    2
   7420000    4
   7430000    6
   7440000    3
   7450000    3
   7460000    3
   7470000    3
   7480000    2
   7490000    3
   7500000    2
   7510000    3
   7520000    3
   7530000    3
   7540000    3
   7550000    3
   7560000    3
   7570000    3
   7580000    2
   7590000    3
   7600000    2
   7610000    3
   7620000    3
   7630000    4
   7640000    2
   7650000    6
   7660000    3
   7670000    2
   7680000    3
   7690000    7
   7700000    2
   7710000    4
   7720000    7
   7730000    7
   7740000    4
   7750000    2
   7760000    3
   7770000    5
   7780000    3
   7790000    3
   7800000    3
   7810000    3
   7820000    5
   7830000    3
   7840000    3
   7850000    4
   7860000    3
   7870000    3
   7880000    2
   7890000    5
   7900000    3
   7910000    2
   7920000    3
   7930000    5
   7940000    4
   7950000    3
   7960000    4
   7970000    5
   7980000    2
   7990000    3
   8000000    3
   8010000    2
   8020000    4
   8030000    3
   8040000    3
   8050000    3
   8060000    3
   8070000    4
   8080000    4
   8090000    5
   8100000    2
   8110000    4
   8120000    3
   8130000    3
   8140000    3
   8150000    3
   8160000    4
   8170000    5
   8180000    5
   8190000    5
   8200000    2
   8210000    2
   8220000    3
   8230000    3
   8240000    4
   8250000    3
   8260000    3
   8270000    3
   8280000    2
   8290000    2
   8300000    3
   8310000    3
   8320000    3
   8330000    3
   8340000    3
   8350000    3
   8360000    4
   8370000    3
   8380000    3
   8390000    3
   8400000    3
   8410000    2
   8420000    4
   8430000    2
   8440000    3
   8450000    3
   8460000    4
   8470000    3
   8480000    4
   8490000    3
   8500000    3
   8510000    5
   8520000    3
   8530000    4
   8540000    5
   8550000    3
   8560000    3
   8570000    4
   8580000    3
   8590000    4
   8600000    4
   8610000    4
   8620000    3
   8630000    2
   8640000    2
   8650000    2
   8660000    2
   8670000    6
   8680000    8
   8690000    4
   8700000    3
   8710000    4
   8720000    3
   8730000    3
   8740000    2
   8750000    5
   8760000    3
   8770000    3
   8780000    2
   8790000    3
   8800000    3
   8810000    3
   8820000    5
   8830000    5
   8840000    3
   8850000    3
   8860000    4
   8870000    4
   8880000    4
   8890000    4
   8900000    2
   8910000    3
   8920000    3
   8930000    3
   8940000    3
   8950000    3
   8960000    3
   8970000    3
   8980000    3
   8990000    7
   9000000    5
   9010000    4
   9020000    7
   9030000    3
   9040000    3
   9050000    2
   9060000    3
   9070000    3
   9080000    3
   9090000    3
   9100000    4
   9110000    3
   9120000    3
   9130000    3
   9140000    3
   9150000    3
   9160000    3
   9170000    8
   9180000    3
   9190000    3
   9200000    3
   9210000    3
   9220000    3
   9230000    4
   9240000    4
   9250000    3
   9260000    3
   9270000    5
   9280000    3
   9290000    4
   9300000    5
   9310000    3
   9320000    3
   9330000    2
   9340000    4
   9350000    3
   9360000    2
   9370000    3
   9380000    7
   9390000    5
   9400000    5
   9410000    5
   9420000    2
   9430000    2
   9440000    3
   9450000    4
   9460000    4
   9470000    4
   9480000    3
   9490000    4
   9500000    2
   9510000    3
   9520000    3
   9530000    3
   9540000    3
   9550000    3
   9560000    4
   9570000    2
   9580000    3
   9590000    4
   9600000    3
   9610000    3
   9620000    4
   9630000    3
   9640000    4
   9650000    2
   9660000    4
   9670000    4
   9680000    3
   9690000    3
   9700000    4
   9710000    3
   9720000    3
   9730000    4
   9740000    4
   9750000    2
   9760000    3
   9770000    3
   9780000    5
   9790000    7
   9800000   10
   9810000    9
   9820000    8
   9830000    3
   9840000    4
   9850000    7
   9860000    5
   9870000    7
   9880000    6
   9890000    7
   9900000    3
   9910000    5
   9920000    4
   9930000    5
   9940000    4
   9950000    3
   9960000    6
   9970000    2
   9980000    3
   9990000    3
  10000000    9
  10010000    6
  10020000    8
  10030000    5
  10040000    4
  10050000    5
  10060000    2
  10070000    3
  10080000    4
  10090000    3
  10100000    3
  10110000    3
  10120000    3
  10130000    2
  10140000    4
  10150000    3
  10160000    2
  10170000    3
  10180000    3
  10190000    3
  10200000    3
  10210000    4
  10220000    3
  10230000    3
  10240000    2
  10250000    3
  10260000    3
  10270000   11
  10280000    2
  10290000    3
  10300000    4
  10310000    3
  10320000    4
  10330000    3
  10340000    3
  10350000    3
  10360000    3
  10370000    4
  10380000    4
  10390000    4
  10400000    6
  10410000    3
  10420000    2
  10430000    3
  10440000    3
  10450000    2
  10460000    3
  10470000    3
  10480000    4
  10490000    3
  10500000    3
  10510000    2
  10520000    2
  10530000    4
  10540000    3
  10550000    3
  10560000    3
  10570000    3
  10580000    5
  10590000    2
  10600000    2
  10610000    3
  10620000    4
  10630000    4
  10640000    3
  10650000    3
  10660000    3
  10670000    5
  10680000    3
  10690000    2
  10700000    2
  10710000    3
  10720000    3
  10730000    3
  10740000    3
  10750000    3
  10760000    3
  10770000    3
  10780000    3
  10790000    3
  10800000    4
  10810000    3
  10820000    2
  10830000    5
  10840000    3
  10850000    3
  10860000    3
  10870000    3
  10880000    3
  10890000    3
  10900000    3
  10910000    2
  10920000    2
  10930000    5
  10940000    5
  10950000    4
  10960000    3
  10970000    3
  10980000    5
  10990000    4
  11000000    3
  11010000    3
  11020000    3
  11030000    3
  11040000    3
  11050000    5
  11060000    2
  11070000    5
  11080000    4
  11090000    5
  11100000    6
  11110000    3
  11120000    3
  11130000    4
  11140000    4
  11150000    2
  11160000    2
  11170000    3
  11180000    3
  11190000    3
  11200000    4
  11210000    4
  11220000    3
  11230000    2
  11240000    5
  11250000    4
  11260000    4
  11270000    3
  11280000    2
  11290000    3
  11300000    3
  11310000    3
  11320000    5
  11330000    5
  11340000    2
  11350000    3
  11360000    2
  11370000    4
  11380000    3
  11390000    3
  11400000    3
  11410000    4
  11420000    3
  11430000    3
  11440000    3
  11450000    4
  11460000    4
  11470000    2
  11480000    5
  11490000    3
  11500000    3
  11510000    6
  11520000    4
  11530000    3
  11540000    5
  11550000    5
  11560000   13
  11570000    5
  11580000    8
  11590000    9
  11600000    9
  11610000    9
  11620000    4
  11630000    3
  11640000    2
  11650000    3
  11660000    3
  11670000    2
  11680000    3
  11690000    5
  11700000    7
  11710000    5
  11720000    3
  11730000    3
  11740000    3
  11750000    3
  11760000    6
  11770000    3
  11780000    5
  11790000    3
  11800000    3
  11810000    4
  11820000   13
  11830000   19
  11840000    6
  11850000   12
  11860000    7
  11870000    5
  11880000    4
  11890000    3
  11900000   12
  11910000   12
  11920000   13
  11930000    7
  11940000   11
  11950000   11
  11960000   14
  11970000    3
  11980000   12
  11990000   10
  12000000    9
  12010000   10
  12020000    4
  12030000    6
  12040000    4
  12050000    3
  12060000    3
  12070000    3
  12080000    6
  12090000    4
  12100000    2
  12110000    4
  12120000    3
  12130000    4
  12140000    4
  12150000    3
  12160000    6
  12170000    3
  12180000    5
  12190000    3
  12200000    4
  12210000    3
  12220000    8
  12230000    4
  12240000    6
  12250000    5
  12260000    4
  12270000    4
  12280000    4
  12290000    5
  12300000    6
  12310000    3
  12320000    4
  12330000    3
  12340000    4
  12350000    3
  12360000    5
  12370000    3
  12380000    3
  12390000   10
  12400000   12
  12410000    8
  12420000   10
  12430000    4
  12440000    5
  12450000    9
  12460000   15
  12470000    3
  12480000    5
  12490000    4
  12500000    3
  12510000    3
  12520000    4
  12530000    9
  12540000    7
  12550000   13
  12560000   11
  12570000    6
  12580000   12
  12590000   14
  12600000    7
  12610000   11
  12620000    4
  12630000    4
  12640000    3
  12650000   10
  12660000   10
  12670000    5
  12680000    6
  12690000   13
  12700000    5
  12710000    5
  12720000   13
  12730000    9
  12740000    9
  12750000    9
  12760000    7
  12770000    4
  12780000   12
  12790000   11
  12800000   10
  12810000    7
  12820000    4
  12830000    8
  12840000   12
  12850000   10
  12860000    8
  12870000    6
  12880000    9
  12890000    9
  12900000    7
  12910000   11
  12920000   15
  12930000    5
  12940000    6
  12950000    3
  12960000    4
  12970000    5
  12980000    4
  12990000    3
  13000000   10
  13010000   11
  13020000   10
  13030000   11
  13040000    9
  13050000   14
  13060000   20
  13070000   13
  13080000   13
  13090000   15
  13100000    9
  13110000    8
  13120000    9
  13130000   11
  13140000    9
  13150000    6
  13160000    5
  13170000   10
  13180000   10
  13190000   13
  13200000    9
  13210000   11
  13220000   10
  13230000    7
  13240000   10
  13250000   12
  13260000    4
  13270000   10
  13280000   15
  13290000   13
  13300000   10
  13310000   11
  13320000    9
  13330000   21
  13340000   16
  13350000   11
  13360000   14
  13370000    8
  13380000    4
  13390000    4
  13400000    8
  13410000   13
  13420000   15
  13430000   17
  13440000   15
  13450000   12
  13460000    9
  13470000   10
  13480000    6
  13490000    3
  13500000    6
  13510000    5
  13520000    6
  13530000    8
  13540000    5
  13550000    3
  13560000    2
  13570000   10
  13580000    4
  13590000    6
  13600000   10
  13610000   14
  13620000   11
  13630000    8
  13640000    9
  13650000    6
  13660000    3
  13670000   11
  13680000    3
  13690000   10
  13700000    9
  13710000    5
  13720000   10
  13730000    7
  13740000    9
  13750000   11
  13760000    9
  13770000    6
  13780000   10
  13790000    7
  13800000    6
  13810000    4
  13820000    5
  13830000    9
  13840000   11
  13850000   10
  13860000   12
  13870000    9
  13880000   12
  13890000    8
  13900000   15
  13910000    9
  13920000   11
  13930000   10
  13940000    2
  13950000   10
  13960000    5
  13970000    3
  13980000    5
  13990000   11
  14000000   10
  14010000   11
  14020000    7
  14030000    9
  14040000    7
  14050000    5
  14060000    5
  14070000    4
  14080000   10
  14090000    4
  14100000    3
  14110000    3
  14120000    9
  14130000    7
  14140000    7
  14150000   10
  14160000    5
  14170000    5
  14180000    4
  14190000    4
  14200000    3
  14210000    4
  14220000    4
  14230000    8
  14240000    6
  14250000   11
  14260000    5
  14270000    4
  14280000    5
  14290000    5
  14300000    5
  14310000    3
  14320000    9
  14330000    4
  14340000    3
  14350000    4
  14360000   13
  14370000   11
  14380000    6
  14390000    8
  14400000    8
  14410000    3
  14420000    3
  14430000    3
  14440000    3
  14450000    3
  14460000    3
  14470000    4
  14480000    3
  14490000    3
  14500000    3
  14510000    4
  14520000   13
  14530000    3
  14540000    3
  14550000    6
  14560000    3
  14570000    4
  14580000    9
  14590000    3
  14600000    4
  14610000    3
  14620000    5
  14630000    4
  14640000    4
  14650000    3
  14660000    5
  14670000    2
  14680000    3
  14690000    3
  14700000    4
  14710000   11
  14720000    9
  14730000    4
  14740000    4
  14750000    3
  14760000    3
  14770000    3
  14780000    4
  14790000    3
  14800000    3
  14810000    3
  14820000    6
  14830000   11
  14840000   10
  14850000   10
  14860000   10
  14870000   13
  14880000    9
  14890000   10
  14900000   12
  14910000   10
  14920000   21
  14930000   21
  14940000   12
  14950000   10
  14960000   12
  14970000   12
  14980000   12
  14990000   10
  15000000   12
  15010000    5
  15020000   13
  15030000    2
  15040000   12
  15050000    3
  15060000    6
  15070000   10
  15080000    5
  15090000   11
  15100000    7
  15110000   13
  15120000    7
  15130000    7
  15140000    3
  15150000    3
  15160000    2
  15170000    4
  15180000    3
  15190000    3
  15200000    4
  15210000    4
  15220000   12
  15230000   12
  15240000   11
  15250000    5
  15260000    4
  15270000    9
  15280000    5
  15290000    3
  15300000    7
  15310000    4
  15320000    3
  15330000    3
  15340000    5
  15350000    3
  15360000    3
  15370000    3
  15380000    2
  15390000    7
  15400000    5
  15410000    8
  15420000    5
  15430000    3
  15440000    3
  15450000    3
  15460000    3
  15470000    4
  15480000    2
  15490000    3
  15500000    6
  15510000    3
  15520000    3
  15530000    4
  15540000    4
  15550000    9
  15560000    5
  15570000    6
  15580000    7
  15590000    3
  15600000    3
  15610000    2
  15620000    5
  15630000    3
  15640000    3
  15650000    5
  15660000    3
  15670000    3
  15680000    3
  15690000    4
  15700000    3
  15710000    7
  15720000    6
  15730000    3
  15740000   10
  15750000   12
  15760000    4
  15770000    3
  15780000    4
  15790000    5
  15800000    3
  15810000   15
  15820000    9
  15830000   11
  15840000   13
  15850000    4
  15860000    8
  15870000   10
  15880000   11
  15890000    9
  15900000   11
  15910000    5
  15920000    4
  15930000   11
  15940000    3
  15950000    8
  15960000   12
  15970000   11
  15980000   11
  15990000   11
  16000000    5
  16010000   11
  16020000    9
  16030000   11
  16040000    9
  16050000   11
  16060000    8
  16070000    4
  16080000    7
  16090000   11
  16100000   12
  16110000   12
  16120000    5
  16130000    5
  16140000   10
  16150000   10
  16160000   10
  16170000    4
  16180000    6
  16190000    4
  16200000    4
  16210000    3
  16220000    8
  16230000    5
  16240000    3
  16250000    9
  16260000    4
  16270000   10
  16280000    4
  16290000    4
  16300000   10
  16310000    3
  16320000    3
  16330000    5
  16340000   14
  16350000   11
  16360000   16
  16370000    9
  16380000   10
  16390000    6
  16400000    9
  16410000    9
  16420000    3
  16430000    8
  16440000    6
  16450000   15
  16460000   11
  16470000    9
  16480000    8
  16490000    8
  16500000   10
  16510000    9
  16520000   11
  16530000    9
  16540000    5
  16550000    7
  16560000    7
  16570000    7
  16580000    7
  16590000    6
  16600000    9
  16610000    7
  16620000    8
  16630000    6
  16640000    5
  16650000    4
  16660000    3
  16670000    3
  16680000    9
  16690000   12
  16700000   13
  16710000    9
  16720000   10
  16730000    6
  16740000    9
  16750000   13
  16760000    3
  16770000   10
  16780000    3
  16790000    8
  16800000   12
  16810000   10
  16820000    3
  16830000    7
  16840000    4
  16850000    2
  16860000    4
  16870000   10
  16880000    3
  16890000    3
  16900000    3
  16910000    3
  16920000    4
  16930000    3
  16940000    3
  16950000    7
  16960000    4
  16970000    4
  16980000    5
  16990000    7
  17000000    3
  17010000    3
  17020000    3
  17030000    4
  17040000    3
  17050000    2
  17060000    3
  17070000    3
  17080000    3
  17090000    8
  17100000    4
  17110000    3
  17120000    4
  17130000    5
  17140000    3
  17150000    3
  17160000   12
  17170000    5
  17180000    2
  17190000    6
  17200000    4
  17210000    3
  17220000    3
  17230000    3
  17240000    4
  17250000    3
  17260000    7
  17270000    5
  17280000    2
  17290000    5
  17300000    7
  17310000    9
  17320000    8
  17330000    2
  17340000    3
  17350000    3
  17360000    3
  17370000    3
  17380000    5
  17390000    3
  17400000    2
  17410000    4
  17420000    6
  17430000    4
  17440000    3
  17450000    4
  17460000    3
  17470000    3
  17480000    3
  17490000    4
  17500000    6
  17510000    9
  17520000    3
  17530000    3
  17540000    6
  17550000    4
  17560000    5
  17570000    3
  17580000    3
  17590000    6
  17600000    6
  17610000    4
  17620000    2
  17630000    5
  17640000    4
  17650000    4
  17660000    4
  17670000    3
  17680000    2
  17690000    7
  17700000    9
  17710000    3
  17720000    3
  17730000    3
  17740000    5
  17750000    4
  17760000    5
  17770000    4
  17780000    2
  17790000    8
  17800000    6
  17810000    4
  17820000    3
  17830000    5
  17840000    4
  17850000    5
  17860000    3
  17870000    6
  17880000    4
  17890000    2
  17900000    6
  17910000    3
  17920000    5
  17930000    4
  17940000    3
  17950000    3
  17960000    4
  17970000    4
  17980000    5
  17990000    3
  18000000    3
  18010000    6
  18020000    9
  18030000    3
  18040000   10
  18050000    4
  18060000    5
  18070000    5
  18080000    3
  18090000    2
  18100000    6
  18110000    5
  18120000    2
  18130000    4
  18140000    6
  18150000   11
  18160000   11
  18170000   10
  18180000    3
  18190000    2
  18200000   10
  18210000   11
  18220000   12
  18230000    8
  18240000   11
  18250000    9
  18260000   12
  18270000   11
  18280000    7
  18290000    8
  18300000    3
  18310000    4
  18320000    4
  18330000    5
  18340000    4
  18350000    4
  18360000    4
  18370000    9
  18380000    3
  18390000    4
  18400000    4
  18410000    7
  18420000   22
  18430000   22
  18440000   22
  18450000   22
  18460000   19
  18470000    8
  18480000   12
  18490000   15
  18500000    4
  18510000    3
  18520000    2
  18530000   11
  18540000   15
  18550000    7
  18560000    6
  18570000    7
  18580000    5
  18590000    5
  18600000    3
  18610000    3
  18620000    4
  18630000    3
  18640000    3
  18650000    3
  18660000    5
  18670000    3
  18680000    3
  18690000    3
  18700000    4
  18710000    2
  18720000    2
  18730000    5
  18740000    3
  18750000    3
  18760000    8
  18770000    7
  18780000    3
  18790000    3
  18800000    2
  18810000    4
  18820000    2
  18830000    3
  18840000    3
  18850000    6
  18860000    4
  18870000    3
  18880000    5
  18890000    3
  18900000    2
  18910000    3
  18920000    3
  18930000    3
  18940000    5
  18950000    7
  18960000    5
  18970000    8
  18980000    3
  18990000    2
  19000000    7
  19010000    4
  19020000    7
  19030000    6
  19040000    9
  19050000   13
  19060000   12
  19070000    4
  19080000   10
  19090000   13
  19100000    3
  19110000    9
  19120000    5
  19130000   11
  19140000    3
  19150000    4
  19160000    4
  19170000    4
  19180000    5
  19190000    5
  19200000   11
  19210000   16
  19220000    4
  19230000    4
  19240000    4
  19250000    3
  19260000    9
  19270000   19
  19280000   14
  19290000   20
  19300000   22
  19310000   22
  19320000   23
  19330000   23
  19340000   23
  19350000   20
  19360000   25
  19370000   22
  19380000   22
  19390000   24
  19400000   23
  19410000   22
  19420000   24
  19430000   24
  19440000   25
  19450000   22
  19460000   21
  19470000   22
  19480000   23
  19490000   25
  19500000   23
  19510000   23
  19520000   25
  19530000   24
  19540000   28
  19550000   25
  19560000   24
  19570000   23
  19580000   24
  19590000   22
  19600000   23
  19610000   22
  19620000   22
  19630000   23
  19640000   24
  19650000   23
  19660000   22
  19670000   22
  19680000   24
  19690000   28
  19700000   22
  19710000   25
  19720000   23
  19730000   21
  19740000   23
  19750000   23
  19760000   23
  19770000   23
  19780000   23
  19790000   23
  19800000   15
  19810000   21
  19820000   23
  19830000   22
  19840000   27
  19850000   22
  19860000   25
  19870000   23
  19880000   21
  19890000   22
  19900000   23
  19910000   23
  19920000   23
  19930000   23
  19940000   23
  19950000   23
  19960000   22
  19970000   23
  19980000   22
  19990000   22
  20000000   23
  20010000   22
  20020000   22
  20030000   23
  20040000   23
  20050000   23
  20060000   22
  20070000   22
  20080000   24
  20090000   24
  20100000   24
  20110000   24
  20120000   25
  20130000   22
  20140000   23
  20150000   22
  20160000   22
  20170000   24
  20180000   24
  20190000   22
  20200000   24
  20210000   21
  20220000   24
  20230000   27
  20240000   23
  20250000   23
  20260000   24
  20270000   23
  20280000   22
  20290000   23
  20300000   23
  20310000   23
  20320000   24
  20330000   23
  20340000   26
  20350000   27
  20360000   24
  20370000   22
  20380000   23
  20390000   24
  20400000   23
  20410000   23
  20420000   23
  20430000   23
  20440000   22
  20450000   23
  20460000   19
  20470000   23
  20480000   23
  20490000   23
  20500000   21
  20510000   24
  20520000   22
  20530000   24
  20540000   22
  20550000   23
  20560000   22
  20570000   22
  20580000   22
  20590000   26
  20600000   23
  20610000   23
  20620000   26
  20630000   22
  20640000   22
  20650000   18
  20660000   17
  20670000   10
  20680000   13
  20690000    3
  20700000    3
  20710000    7
  20720000    7
  20730000    7
  20740000   10
  20750000    7
  20760000   12
  20770000   14
  20780000    8
  20790000    4
  20800000    5
  20810000   11
  20820000    6
  20830000   13
  20840000   12
  20850000   10
  20860000   11
  20870000    9
  20880000    3
  20890000    2
  20900000   15
  20910000   12
  20920000   23
  20930000   25
  20940000    4
  20950000    4
  20960000    5
  20970000    2
  20980000    3
  20990000    4
  21000000    3
  21010000    5
  21020000    3
  21030000    2
  21040000    4
  21050000    3
  21060000    3
  21070000    4
  21080000   13
  21090000    5
  21100000   12
  21110000   10
  21120000    4
  21130000    7
  21140000    3
  21150000    5
  21160000    3
  21170000    3
  21180000    3
  21190000    3
  21200000    3
  21210000    5
  21220000    5
  21230000    3
  21240000    5
  21250000    3
  21260000    6
  21270000    3
  21280000    3
  21290000    6
  21300000    2
  21310000    3
  21320000    4
  21330000    3
  21340000    2
  21350000    3
  21360000    5
  21370000    6
  21380000    5
  21390000    3
  21400000    3
  21410000    4
  21420000    5
  21430000    2
  21440000    7
  21450000    3
  21460000    5
  21470000    4
  21480000    5
  21490000    3
  21500000    3
  21510000    6
  21520000    8
  21530000    3
  21540000    2
  21550000    5
  21560000    2
  21570000    3
  21580000    3
  21590000    3
  21600000    3
  21610000    4
  21620000    3
  21630000    3
  21640000    5
  21650000    4
  21660000   11
  21670000   23
  21680000    7
  21690000    4
  21700000    5
  21710000    4
  21720000    7
  21730000    3
  21740000    4
  21750000    5
  21760000    4
  21770000    5
  21780000    7
  21790000    7
  21800000    3
  21810000    3
  21820000    4
  21830000    3
  21840000    4
  21850000    6
  21860000    2
  21870000    3
  21880000    4
  21890000    3
  21900000    9
  21910000    5
  21920000   20
  21930000   12
  21940000    7
  21950000   10
  21960000    4
  21970000    2
  21980000    6
  21990000    6
  22000000    2
  22010000    4
  22020000    6
  22030000    3
  22040000    3
  22050000    6
  22060000    5
  22070000   14
  22080000    6
  22090000    2
  22100000    5
  22110000    3
  22120000    4
  22130000    4
  22140000    3
  22150000   16
  22160000    4
  22170000   12
  22180000    5
  22190000    5
  22200000    4
  22210000    2
  22220000    3
  22230000    8
  22240000    4
  22250000   11
  22260000   16
  22270000    3
  22280000    3
  22290000    9
  22300000   10
  22310000   13
  22320000   10
  22330000   15
  22340000   14
  22350000   12
  22360000   12
  22370000   18
  22380000   20
  22390000   13
  22400000   19
  22410000   16
  22420000   10
  22430000   11
  22440000   12
  22450000   17
  22460000    3
  22470000    3
  22480000    9
  22490000    2
  22500000    5
  22510000    4
  22520000    3
  22530000    3
  22540000    3
  22550000   13
  22560000   11
  22570000    7
  22580000    3
  22590000    2
  22600000    2
  22610000    3
  22620000    3
  22630000    3
  22640000    3
  22650000   13
  22660000   12
  22670000   15
  22680000    3
  22690000    3
  22700000    3
  22710000    3
  22720000    3
  22730000    3
  22740000    3
  22750000    2
  22760000    3
  22770000    3
  22780000    3
  22790000    3
  22800000    3
  22810000    2
  22820000    3
  22830000    3
  22840000    6
  22850000    4
  22860000    5
  22870000    7
  22880000    5
  22890000    3
  22900000    4
  22910000    8
  22920000    3
  22930000    2
  22940000    3
  22950000    5
  22960000    2
  22970000    4
  22980000    3
  22990000    5
  23000000    3
  23010000    3
  23020000    3
  23030000    4
  23040000    6
  23050000    2
  23060000    5
  23070000    2
  23080000    3
  23090000    4
  23100000    3
  23110000    2
  23120000    3
  23130000    4
  23140000    3
  23150000    3
  23160000    2
  23170000    5
  23180000    3
  23190000    5
  23200000    4
  23210000    3
  23220000    4
  23230000    3
  23240000    4
  23250000    2
  23260000    2
  23270000    4
  23280000    3
  23290000    3
  23300000    3
  23310000    4
  23320000    3
  23330000    5
  23340000    3
  23350000    3
  23360000    3
  23370000    3
  23380000    3
  23390000    3
  23400000    4
  23410000    4
  23420000    3
  23430000    5
  23440000    4
  23450000    3
  23460000    4
  23470000    3
  23480000    3
  23490000    2
  23500000    4
  23510000    6
  23520000    4
  23530000    5
  23540000    2
  23550000   11
  23560000    9
  23570000   10
  23580000   13
  23590000    9
  23600000    5
  23610000    4
  23620000    3
  23630000    3
  23640000    3
  23650000    3
  23660000    4
  23670000    3
  23680000    3
  23690000    3
  23700000    3
  23710000    3
  23720000    8
  23730000    4
  23740000    3
  23750000    3
  23760000    4
  23770000    5
  23780000    8
  23790000    3
  23800000   11
  23810000    3
  23820000    3
  23830000    5
  23840000    3
  23850000    3
  23860000    3
  23870000    3
  23880000    4
  23890000    4
  23900000    3
  23910000    3
  23920000    4
  23930000    4
  23940000    8
  23950000   12
  23960000   10
  23970000   10
  23980000    4
  23990000    3
  24000000    3
  24010000    3
  24020000    3
  24030000    4
  24040000    9
  24050000    4
  24060000    3
  24070000    3
  24080000    3
  24090000    4
  24100000    3
  24110000    2
  24120000    3
  24130000    3
  24140000    3
  24150000    7
  24160000    4
  24170000    3
  24180000    3
  24190000    7
  24200000   11
  24210000   16
  24220000   13
  24230000    8
  24240000   10
  24250000    8
  24260000    7
  24270000    4
  24280000   10
  24290000    8
  24300000    7
  24310000    4
  24320000    3
  24330000    3
  24340000    3
  24350000    2
  24360000    3
  24370000    7
  24380000    4
  24390000    3
  24400000    3
  24410000    3
  24420000    3
  24430000    3
  24440000    4
  24450000   10
  24460000    3
  24470000    3
  24480000    3
  24490000    5
  24500000    3
  24510000    4
  24520000    3
  24530000    5
  24540000    4
  24550000    3
  24560000    3
  24570000    4
  24580000    3
  24590000    4
  24600000    3
  24610000   10
  24620000    9
  24630000   10
  24640000    9
  24650000    8
  24660000    5
  24670000    3
  24680000    3
  24690000    8
  24700000    4
  24710000    3
  24720000    7
  24730000   15
  24740000   13
  24750000    5
  24760000    4
  24770000    3
  24780000    4
  24790000   10
  24800000    3
  24810000    2
  24820000    5
  24830000    4
  24840000    4
  24850000    4
  24860000    3
  24870000    4
  24880000    3
  24890000    3
  24900000    2
  24910000    3
  24920000    5
  24930000    5
  24940000    2
  24950000    6
  24960000    4
  24970000    4
  24980000    3
  24990000    3
  25000000    3
  25010000    3
  25020000    5
  25030000    6
  25040000    5
  25050000   12
  25060000    4
  25070000    5
  25080000    3
  25090000    5
  25100000    4
  25110000    4
  25120000    3
  25130000    3
  25140000    4
  25150000    4
  25160000    2
  25170000    3
  25180000    3
  25190000    3
  25200000    8
  25210000    5
  25220000   11
  25230000    4
  25240000    4
  25250000    5
  25260000    5
  25270000    5
  25280000    3
  25290000   15
  25300000    8
  25310000   11
  25320000    3
  25330000    3
  25340000    3
  25350000    3
  25360000    4
  25370000    4
  25380000    3
  25390000    4
  25400000    3
  25410000    4
  25420000    4
  25430000    2
  25440000    4
  25450000    5
  25460000    4
  25470000    5
  25480000    3
  25490000    3
  25500000    4
  25510000    3
  25520000    4
  25530000    4
  25540000    3
  25550000    3
  25560000    3
  25570000    3
  25580000    3
  25590000   15
  25600000   11
  25610000   11
  25620000    4
  25630000    3
  25640000   11
  25650000   10
  25660000    6
  25670000    3
  25680000    6
  25690000    3
  25700000    6
  25710000    3
  25720000    2
  25730000    3
  25740000    3
  25750000    3
  25760000    4
  25770000   12
  25780000   17
  25790000   15
  25800000   10
  25810000   14
  25820000   15
  25830000    7
  25840000    9
  25850000    8
  25860000   11
  25870000   10
  25880000   12
  25890000   10
  25900000   13
  25910000    6
  25920000    4
  25930000    3
  25940000    8
  25950000    3
  25960000    3
  25970000    4
  25980000   11
  25990000    3
  26000000    2
  26010000    3
  26020000    3
  26030000    3
  26040000    2
  26050000    4
  26060000   12
  26070000    3
  26080000    3
  26090000    4
  26100000   11
  26110000   11
  26120000   11
  26130000   11
  26140000   11
  26150000   11
  26160000    3
  26170000    6
  26180000    9
  26190000   15
  26200000    9
  26210000    8
  26220000   13
  26230000    9
  26240000    3
  26250000    4
  26260000    8
  26270000    3
  26280000   13
  26290000    9
  26300000    7
  26310000    4
  26320000    8
  26330000    9
  26340000   11
  26350000   11
  26360000    3
  26370000    7
  26380000   13
  26390000   13
  26400000    2
  26410000    5
  26420000    3
  26430000    4
  26440000    3
  26450000    5
  26460000   10
  26470000    3
  26480000    3
  26490000    2
  26500000    8
  26510000    3
  26520000   10
  26530000   12
  26540000   12
  26550000   12
  26560000    9
  26570000    8
  26580000    8
  26590000   12
  26600000   14
  26610000    9
  26620000    9
  26630000    6
  26640000   10
  26650000   10
  26660000    6
  26670000   10
  26680000   13
  26690000    9
  26700000    7
  26710000   10
  26720000    6
  26730000    6
  26740000    4
  26750000    4
  26760000    6
  26770000    4
  26780000    4
  26790000    2
  26800000    8
  26810000    5
  26820000   11
  26830000   12
  26840000    5
  26850000   11
  26860000    3
  26870000    5
  26880000    3
  26890000    8
  26900000    6
  26910000    4
  26920000   10
  26930000    3
  26940000    9
  26950000   11
  26960000   12
  26970000    4
  26980000    5
  26990000    2
  27000000    4
  27010000    4
  27020000    3
  27030000    3
  27040000    4
  27050000    3
  27060000    3
  27070000    3
  27080000    3
  27090000    4
  27100000    3
  27110000    7
  27120000    3
  27130000   11
  27140000    7
  27150000    9
  27160000    3
  27170000    4
  27180000    5
  27190000    2
  27200000    4
  27210000    6
  27220000    4
  27230000    3
  27240000   11
  27250000    7
  27260000    3
  27270000    6
  27280000    4
  27290000    5
  27300000    8
  27310000    4
  27320000    5
  27330000    6
  27340000    3
  27350000    3
  27360000    4
  27370000    6
  27380000    7
  27390000    3
  27400000    3
  27410000    3
  27420000    4
  27430000    2
  27440000    4
  27450000    4
  27460000    3
  27470000    5
  27480000   13
  27490000    4
  27500000    3
  27510000    3
  27520000    7
  27530000    3
  27540000    3
  27550000    3
  27560000    5
  27570000    3
  27580000    5
  27590000    3
  27600000    3
  27610000    3
  27620000    8
  27630000    3
  27640000    3
  27650000    8
  27660000    5
  27670000    7
  27680000    2
  27690000    5
  27700000    4
  27710000    2
  27720000    3
  27730000    2
  27740000    3
  27750000   15
  27760000   11
  27770000    8
  27780000   10
  27790000   10
  27800000    3
  27810000    4
  27820000    5
  27830000    6
  27840000    9
  27850000    9
  27860000    4
  27870000    9
  27880000   10
  27890000   10
  27900000   10
  27910000    6
  27920000    3
  27930000    3
  27940000    2
  27950000    3
  27960000    3
  27970000    3
  27980000    3
  27990000    3
  28000000    2
  28010000    2
  28020000    3
  28030000    3
  28040000    3
  28050000    3
  28060000    6
  28070000    5
  28080000    2
  28090000    3
  28100000    3
  28110000    3
  28120000    7
  28130000    5
  28140000    3
  28150000    2
  28160000    3
  28170000    3
  28180000    3
  28190000    4
  28200000    3
  28210000    3
  28220000    3
  28230000    3
  28240000    3
  28250000    3
  28260000    3
  28270000    3
  28280000    3
  28290000    3
  28300000    3
  28310000    3
  28320000    3
  28330000    7
  28340000    5
  28350000    3
  28360000    8
  28370000    3
  28380000    5
  28390000    3
  28400000    3
  28410000    4
  28420000    5
  28430000    2
  28440000   12
  28450000    3
  28460000    3
  28470000    4
  28480000    3
  28490000    2
  28500000    3
  28510000    3
  28520000   13
  28530000    3
  28540000    5
  28550000    4
  28560000    2
  28570000    3
  28580000    4
  28590000    5
  28600000    5
  28610000    3
  28620000    5
  28630000    5
  28640000    3
  28650000    3
  28660000    5
  28670000    3
  28680000    4
  28690000    5
  28700000    5
  28710000    4
  28720000    3
  28730000    4
  28740000    4
  28750000    3
  28760000    6
  28770000    2
  28780000    4
  28790000    4
  28800000    6
  28810000    3
  28820000    7
  28830000    5
  28840000    4
  28850000   11
  28860000    8
  28870000   13
  28880000   18
  28890000   16
  28900000   10
  28910000    8
  28920000   10
  28930000   10
  28940000   10
  28950000   14
  28960000   13
  28970000   12
  28980000   11
  28990000   10
  29000000   12
  29010000   10
  29020000    9
  29030000   19
  29040000   11
  29050000    9
  29060000    5
  29070000    4
  29080000    7
  29090000   16
  29100000    7
  29110000    5
  29120000    3
  29130000    3
  29140000    5
  29150000   12
  29160000    9
  29170000    7
  29180000    9
  29190000   10
  29200000    7
  29210000   10
  29220000    9
  29230000   10
  29240000    9
  29250000    9
  29260000    4
  29270000    9
  29280000    9
  29290000   10
  29300000    4
  29310000    3
  29320000    9
  29330000   11
  29340000    6
  29350000   11
  29360000    5
  29370000    9
  29380000    9
  29390000   14
  29400000    9
  29410000    4
  29420000   10
  29430000    8
  29440000   14
  29450000    4
  29460000    5
  29470000    4
  29480000    6
  29490000    3
  29500000    5
  29510000    6
  29520000    7
  29530000   10
  29540000   10
  29550000    8
  29560000    4
  29570000    7
  29580000    4
  29590000    4
  29600000    4
  29610000    6
  29620000    4
  29630000    4
  29640000    8
  29650000    4
  29660000    7
  29670000    3
  29680000   11
  29690000    4
  29700000    5
  29710000    6
  29720000    4
  29730000   11
  29740000    8
  29750000    9
  29760000   12
  29770000   11
  29780000    9
  29790000    7
  29800000    9
  29810000    9
  29820000    9
  29830000    5
  29840000    8
  29850000   14
  29860000   13
  29870000   23
  29880000   11
  29890000    3
  29900000    4
  29910000    4
  29920000    3
  29930000    3
  29940000    3
  29950000    5
  29960000    4
  29970000    3
  29980000   11
  29990000    6
  30000000    4
  30010000    4
  30020000    5
  30030000    5
  30040000    6
  30050000    3
  30060000    4
  30070000    3
  30080000    8
  30090000    3
  30100000   10
  30110000    4
  30120000    3
  30130000    5
  30140000    3
  30150000    6
  30160000    3
  30170000    7
  30180000    5
  30190000    2
  30200000   11
  30210000   10
  30220000   13
  30230000    8
  30240000    4
  30250000    4
  30260000    5
  30270000    3
  30280000    4
  30290000    3
  30300000   14
  30310000   14
  30320000    9
  30330000   17
  30340000   12
  30350000    9
  30360000    7
  30370000   11
  30380000   21
  30390000   17
  30400000   13
  30410000    9
  30420000    8
  30430000    4
  30440000    4
  30450000    5
  30460000    9
  30470000    4
  30480000    6
  30490000   13
  30500000    4
  30510000    5
  30520000    4
  30530000    6
  30540000    4
  30550000   11
  30560000   14
  30570000    4
  30580000    4
  30590000    9
  30600000    3
  30610000    5
  30620000    4
  30630000    4
  30640000    2
  30650000    3
  30660000    5
  30670000    5
  30680000    3
  30690000    3
  30700000    5
  30710000    4
  30720000    3
  30730000    4
  30740000    6
  30750000    4
  30760000    3
  30770000    4
  30780000    6
  30790000    3
  30800000    4
  30810000    6
  30820000    2
  30830000    3
  30840000    4
  30850000    8
  30860000    2
  30870000    7
  30880000    3
  30890000    3
  30900000    5
  30910000    2
  30920000    3
  30930000    5
  30940000    3
  30950000    3
  30960000    5
  30970000    4
  30980000    5
  30990000    5
  31000000    5
  31010000    2
  31020000   19
  31030000    9
  31040000    9
  31050000    3
  31060000    6
  31070000    4
  31080000    3
  31090000    3
  31100000    5
  31110000    3
  31120000    4
  31130000    3
  31140000    4
  31150000    3
  31160000    7
  31170000    3
  31180000    3
  31190000    4
  31200000    3
  31210000    5
  31220000   10
  31230000    3
  31240000    3
  31250000    3
  31260000    4
  31270000    3
  31280000    7
  31290000    5
  31300000    4
  31310000    3
  31320000    3
  31330000    4
  31340000   12
  31350000    4
  31360000    3
  31370000    4
  31380000    7
  31390000    3
  31400000    3
  31410000    3
  31420000    4
  31430000    5
  31440000    3
  31450000    5
  31460000    4
  31470000   10
  31480000    3
  31490000    3
  31500000    3
  31510000    3
  31520000    3
  31530000    9
  31540000   11
  31550000    3
  31560000    5
  31570000    4
  31580000    3
  31590000    3
  31600000    4
  31610000    3
  31620000    3
  31630000    6
  31640000    6
  31650000    4
  31660000    4
  31670000    2
  31680000    4
  31690000    4
  31700000    3
  31710000    9
  31720000    3
  31730000    3
  31740000    5
  31750000    2
  31760000    4
  31770000    6
  31780000    3
  31790000    2
  31800000    4
  31810000    6
  31820000    3
  31830000    6
  31840000    3
  31850000   12
  31860000    6
  31870000    3
  31880000    7
  31890000    3
  31900000    3
  31910000    4
  31920000    2
  31930000    3
  31940000    6
  31950000    3
  31960000    3
  31970000    4
  31980000   11
  31990000   16
  32000000   16
  32010000    7
  32020000    3
  32030000    4
  32040000    3
  32050000    4
  32060000    3
  32070000    8
  32080000    4
  32090000   10
  32100000    3
  32110000    7
  32120000    5
  32130000    5
  32140000    9
  32150000    6
  32160000   12
  32170000   12
  32180000   12
  32190000    3
  32200000    4
  32210000    4
  32220000    3
  32230000    5
  32240000   10
  32250000    4
  32260000    5
  32270000   11
  32280000   11
  32290000   13
  32300000    8
  32310000    9
  32320000   10
  32330000    4
  32340000    4
  32350000    7
  32360000    8
  32370000    5
  32380000    4
  32390000   11
  32400000   12
  32410000    4
  32420000   11
  32430000    7
  32440000    7
  32450000    6
  32460000   10
  32470000    2
  32480000    5
  32490000    2
  32500000    3
  32510000    3
  32520000    2
  32530000    4
  32540000    8
  32550000   13
  32560000    9
  32570000    3
  32580000    6
  32590000   12
  32600000    4
  32610000    3
  32620000    8
  32630000    5
  32640000    5
  32650000    8
  32660000    4
  32670000    3
  32680000    5
  32690000    4
  32700000    4
  32710000    3
  32720000    5
  32730000    4
  32740000    3
  32750000    2
  32760000   13
  32770000    3
  32780000    8
  32790000    3
  32800000    4
  32810000    5
  32820000    3
  32830000    3
  32840000    3
  32850000    3
  32860000    6
  32870000    4
  32880000    4
  32890000    2
  32900000    5
  32910000    4
  32920000    6
  32930000    4
  32940000    6
  32950000    4
  32960000    5
  32970000    2
  32980000    3
  32990000    3
  33000000    2
  33010000    3
  33020000    5
  33030000    5
  33040000    4
  33050000    7
  33060000    3
  33070000   11
  33080000   15
  33090000   13
  33100000   10
  33110000   11
  33120000    8
  33130000   15
  33140000    4
  33150000    4
  33160000    3
  33170000   14
  33180000   10
  33190000   16
  33200000   18
  33210000   12
  33220000   14
  33230000   16
  33240000    9
  33250000   12
  33260000    3
  33270000    6
  33280000   11
  33290000    9
  33300000   19
  33310000   16
  33320000   11
  33330000   11
  33340000   19
  33350000   19
  33360000    6
  33370000    8
  33380000    5
  33390000    3
  33400000   11
  33410000   13
  33420000    9
  33430000   16
  33440000   19
  33450000   23
  33460000   26
  33470000   29
  33480000   15
  33490000   14
  33500000   15
  33510000    3
  33520000    6
  33530000    2
  33540000    3
  33550000    3
  33560000    4
  33570000    3
  33580000    3
  33590000    3
  33600000    3
  33610000    3
  33620000    4
  33630000    9
  33640000    3
  33650000    4
  33660000    4
  33670000    3
  33680000    5
  33690000    5
  33700000    5
  33710000    4
  33720000    3
  33730000    3
  33740000    5
  33750000   14
  33760000    6
  33770000    8
  33780000   10
  33790000    4
  33800000    3
  33810000    3
  33820000    5
  33830000    3
  33840000    2
  33850000    3
  33860000   11
  33870000    3
  33880000    7
  33890000    3
  33900000    5
  33910000    5
  33920000    6
  33930000    4
  33940000    3
  33950000    3
  33960000    5
  33970000    4
  33980000    3
  33990000    5
  34000000    5
  34010000    4
  34020000   12
  34030000    3
  34040000    5
  34050000    4
  34060000   23
  34070000   17
  34080000   12
  34090000   11
  34100000   16
  34110000   17
  34120000   12
  34130000   15
  34140000   10
  34150000    3
  34160000   11
  34170000   11
  34180000    4
  34190000    9
  34200000    7
  34210000    8
  34220000    3
  34230000    4
  34240000    3
  34250000    3
  34260000    3
  34270000    3
  34280000    3
  34290000    3
  34300000    4
  34310000    4
  34320000    6
  34330000    4
  34340000    3
  34350000    4
  34360000    5
  34370000    4
  34380000   10
  34390000    4
  34400000    6
  34410000    3
  34420000    3
  34430000    3
  34440000    9
  34450000    7
  34460000    4
  34470000    9
  34480000   12
  34490000   11
  34500000    7
  34510000    7
  34520000    4
  34530000    6
  34540000    6
  34550000    2
  34560000    2
  34570000    3
  34580000    2
  34590000    3
  34600000   11
  34610000   14
  34620000    5
  34630000   12
  34640000   10
  34650000    4
  34660000   12
  34670000    7
  34680000    4
  34690000    4
  34700000   13
  34710000    9
  34720000   16
  34730000    3
  34740000    4
  34750000    4
  34760000   11
  34770000    6
  34780000   12
  34790000    4
  34800000   10
  34810000    6
  34820000    9
  34830000   11
  34840000    3
  34850000    8
  34860000   12
  34870000   12
  34880000    4
  34890000    3
  34900000    9
  34910000   11
  34920000    8
  34930000    8
  34940000    6
  34950000    5
  34960000    6
  34970000   11
  34980000   11
  34990000    9
  35000000    4
  35010000    4
  35020000    3
  35030000    4
  35040000   10
  35050000    7
  35060000   11
  35070000    9
  35080000   10
  35090000    7
  35100000   12
  35110000   15
  35120000    6
  35130000    7
  35140000   16
  35150000    9
  35160000   10
  35170000   11
  35180000    9
  35190000   12
  35200000   15
  35210000   19
  35220000    8
  35230000    6
  35240000    5
  35250000    3
  35260000   12
  35270000   14
  35280000   24
  35290000   26
  35300000    5
  35310000    3
  35320000    4
  35330000    5
  35340000    9
  35350000   16
  35360000    5
  35370000    8
  35380000    8
  35390000    3
  35400000    4
  35410000    3
  35420000   13
  35430000    7
  35440000    4
  35450000    3
  35460000    8
  35470000    4
  35480000    9
  35490000   13
  35500000    9
  35510000   10
  35520000    8
  35530000    6
  35540000    8
  35550000    2
  35560000    5
  35570000    6
  35580000    2
  35590000    4
  35600000    4
  35610000    6
  35620000    4
  35630000    4
  35640000    3
  35650000    5
  35660000    3
  35670000    2
  35680000    3
  35690000    3
  35700000    3
  35710000    2
  35720000    4
  35730000    3
  35740000    5
  35750000    3
  35760000    3
  35770000    3
  35780000    3
  35790000    3
  35800000    3
  35810000    6
  35820000   12
  35830000   12
  35840000    7
  35850000    3
  35860000    7
  35870000    6
  35880000    3
  35890000   12
  35900000    9
  35910000   10
  35920000    2
  35930000    4
  35940000    4
  35950000    3
  35960000    3
  35970000    5
  35980000    3
  35990000   11
  36000000   10
  36010000    3
  36020000    3
  36030000    4
  36040000    7
  36050000    3
  36060000   12
  36070000    4
  36080000    3
  36090000    3
  36100000    3
  36110000    6
  36120000    5
  36130000    3
  36140000   10
  36150000    2
  36160000    4
  36170000    4
  36180000    4
  36190000    5
  36200000    3
  36210000    3
  36220000   10
  36230000    9
  36240000    8
  36250000    9
  36260000   14
  36270000   21
  36280000   12
  36290000    2
  36300000    3
  36310000    5
  36320000    3
  36330000    3
  36340000    9
  36350000    6
  36360000   12
  36370000    3
  36380000    5
  36390000    3
  36400000    3
  36410000    3
  36420000    3
  36430000    4
  36440000   10
  36450000   16
  36460000    6
  36470000   11
  36480000   10
  36490000    9
  36500000   11
  36510000    9
  36520000   11
  36530000    9
  36540000   12
  36550000    3
  36560000    4
  36570000    6
  36580000    5
  36590000    5
  36600000    5
  36610000    3
  36620000    4
  36630000    3
  36640000    4
  36650000   10
  36660000   11
  36670000   14
  36680000    4
  36690000    2
  36700000    4
  36710000    4
  36720000    3
  36730000    4
  36740000   13
  36750000    5
  36760000    9
  36770000    6
  36780000   11
  36790000    3
  36800000    3
  36810000   14
  36820000    4
  36830000    3
  36840000    5
  36850000    3
  36860000   11
  36870000    3
  36880000    3
  36890000    3
  36900000    7
  36910000    4
  36920000    4
  36930000    4
  36940000    3
  36950000    5
  36960000    5
  36970000    3
  36980000    3
  36990000    6
  37000000    6
  37010000    3
  37020000    3
  37030000    3
  37040000    4
  37050000    3
  37060000    6
  37070000    2
  37080000   11
  37090000   11
  37100000    4
  37110000    3
  37120000    4
  37130000    2
  37140000    3
  37150000    6
  37160000    3
  37170000    7
  37180000    8
  37190000   11
  37200000   11
  37210000   12
  37220000   11
  37230000    3
  37240000    5
  37250000    4
  37260000    3
  37270000    2
  37280000    4
  37290000    3
  37300000    3
  37310000    6
  37320000    3
  37330000    3
  37340000    4
  37350000    3
  37360000    8
  37370000    2
  37380000    2
  37390000    3
  37400000    3
  37410000    3
  37420000    2
  37430000    3
  37440000    6
  37450000    8
  37460000    3
  37470000    2
  37480000    3
  37490000    4
  37500000    4
  37510000    4
  37520000    6
  37530000    5
  37540000    5
  37550000    6
  37560000    7
  37570000    3
  37580000    3
  37590000    3
  37600000    3
  37610000    4
  37620000    4
  37630000    3
  37640000    3
  37650000    4
  37660000    3
  37670000    5
  37680000    2
  37690000    3
  37700000    3
  37710000    3
  37720000    5
  37730000    3
  37740000   13
  37750000   12
  37760000    3
  37770000    4
  37780000    4
  37790000    2
  37800000    4
  37810000    6
  37820000    4
  37830000    4
  37840000    4
  37850000    3
  37860000    7
  37870000    4
  37880000    2
  37890000    3
  37900000    7
  37910000    3
  37920000    6
  37930000    3
  37940000    5
  37950000    3
  37960000    5
  37970000    2
  37980000    3
  37990000    6
  38000000    3
  38010000    5
  38020000    3
  38030000    7
  38040000    4
  38050000    2
  38060000    7
  38070000    3
  38080000    3
  38090000    4
  38100000    3
  38110000    3
  38120000    3
  38130000    3
  38140000    3
  38150000    4
  38160000    3
  38170000    4
  38180000    5
  38190000    3
  38200000    3
  38210000    7
  38220000    2
  38230000    4
  38240000    5
  38250000   11
  38260000    4
  38270000    3
  38280000    2
  38290000    3
  38300000   11
  38310000    3
  38320000    6
  38330000    4
  38340000    3
  38350000    4
  38360000    8
  38370000    4
  38380000    3
  38390000    4
  38400000    3
  38410000    3
  38420000    4
  38430000    2
  38440000    3
  38450000    2
  38460000    7
  38470000    3
  38480000   11
  38490000   10
  38500000    4
  38510000    2
  38520000    4
  38530000   17
  38540000   22
  38550000   24
  38560000   25
  38570000   22
  38580000   21
  38590000   22
  38600000   25
  38610000   23
  38620000   25
  38630000   24
  38640000   22
  38650000   23
  38660000   24
  38670000   23
  38680000   29
  38690000   23
  38700000   21
  38710000   23
  38720000   22
  38730000   23
  38740000   24
  38750000   24
  38760000   25
  38770000   22
  38780000   23
  38790000   24
  38800000   24
  38810000   24
  38820000   24
  38830000   18
  38840000   23
  38850000   25
  38860000   23
  38870000   22
  38880000   23
  38890000   23
  38900000   23
  38910000   23
  38920000   23
  38930000   23
  38940000   23
  38950000   22
  38960000   24
  38970000   23
  38980000   24
  38990000   24
  39000000   25
  39010000   24
  39020000   25
  39030000   24
  39040000   23
  39050000   24
  39060000   22
  39070000   23
  39080000   22
  39090000   19
  39100000   23
  39110000   22
  39120000   22
  39130000   23
  39140000   21
  39150000   24
  39160000   23
  39170000   25
  39180000   17
  39190000   23
  39200000   23
  39210000   24
  39220000   22
  39230000   22
  39240000   22
  39250000   23
  39260000   23
  39270000   24
  39280000   23
  39290000   22
  39300000   23
  39310000   23
  39320000   23
  39330000   22
  39340000   24
  39350000   24
  39360000   23
  39370000   23
  39380000   24
  39390000   23
  39400000   22
  39410000   24
  39420000   23
  39430000   21
  39440000   23
  39450000   22
  39460000   23
  39470000   23
  39480000   23
  39490000   23
  39500000   22
  39510000   23
  39520000   24
  39530000   24
  39540000   24
  39550000   23
  39560000   23
  39570000   23
  39580000   20
  39590000   23
  39600000   25
  39610000   24
  39620000   23
  39630000   22
  39640000   24
  39650000   23
  39660000   23
  39670000   22
  39680000   24
  39690000   23
  39700000   23
  39710000   22
  39720000   21
  39730000   22
  39740000   22
  39750000   21
  39760000   22
  39770000   23
  39780000   22
  39790000   23
  39800000   22
  39810000   24
  39820000   25
  39830000   23
  39840000   23
  39850000   27
  39860000   23
  39870000   19
  39880000   24
  39890000   22
  39900000   24
  39910000   26
  39920000   22
  39930000   24
  39940000   27
  39950000   24
  39960000   26
  39970000   23
  39980000   26
  39990000   22
  40000000   22
  40010000   22
  40020000   21
  40030000   22
  40040000   26
  40050000   25
  40060000   24
  40070000   25
  40080000   23
  40090000   22
  40100000   23
  40110000   22
  40120000   21
  40130000   23
  40140000   21
  40150000   23
  40160000   21
  40170000   24
  40180000   21
  40190000   24
  40200000   22
  40210000   22
  40220000   22
  40230000   23
  40240000   20
  40250000   22
  40260000   23
  40270000   23
  40280000   28
  40290000   22
  40300000   23
  40310000   22
  40320000   23
  40330000   26
  40340000   24
  40350000   22
  40360000   23
  40370000   24
  40380000   25
  40390000   22
  40400000   23
  40410000   25
  40420000   22
  40430000   22
  40440000   23
  40450000   22
  40460000   24
  40470000   23
  40480000   24
  40490000   25
  40500000   23
  40510000   24
  40520000   27
  40530000   23
  40540000   24
  40550000   27
  40560000   23
  40570000   24
  40580000   25
  40590000   25
  40600000   24
  40610000   23
  40620000   22
  40630000   24
  40640000   23
  40650000   23
  40660000   22
  40670000   22
  40680000   23
  40690000   22
  40700000   21
  40710000   23
  40720000   23
  40730000   23
  40740000   24
  40750000   23
  40760000   22
  40770000   22
  40780000   22
  40790000   24
  40800000   23
  40810000   24
  40820000   24
  40830000   26
  40840000   23
  40850000   22
  40860000   23
  40870000   23
  40880000   23
  40890000   25
  40900000   23
  40910000   24
  40920000   23
  40930000   23
  40940000   24
  40950000   24
  40960000   24
  40970000   24
  40980000   25
  40990000   24
  41000000   25
  41010000   23
  41020000   25
  41030000   34
  41040000   30
  41050000   29
  41060000   30
  41070000   24
  41080000   23
  41090000   22
  41100000   21
  41110000   24
  41120000   23
  41130000   23
  41140000   25
  41150000   21
  41160000   23
  41170000   23
  41180000   23
  41190000   24
  41200000   23
  41210000   22
  41220000   22
  41230000   23
  41240000   22
  41250000   22
  41260000   23
  41270000   25
  41280000   23
  41290000   22
  41300000   22
  41310000   24
  41320000   19
  41330000   23
  41340000   23
  41350000   23
  41360000   22
  41370000   22
  41380000   23
  41390000   23
  41400000   22
  41410000   23
  41420000   23
  41430000   24
  41440000   21
  41450000   22
  41460000   19
  41470000   18
  41480000    3
  41490000    3
  41500000    5
  41510000    3
  41520000    4
  41530000   11
  41540000    3
  41550000    6
  41560000   10
  41570000   11
  41580000   14
  41590000   10
  41600000    2
  41610000    6
  41620000    5
  41630000    4
  41640000    6
  41650000    4
  41660000    9
  41670000    9
  41680000   10
  41690000   12
  41700000    5
  41710000   15
  41720000    9
  41730000   11
  41740000    9
  41750000    8
  41760000   11
  41770000   10
  41780000    5
  41790000   10
  41800000   16
  41810000   13
  41820000   11
  41830000   11
  41840000   15
  41850000    4
  41860000   12
  41870000   10
  41880000   10
  41890000   18
  41900000    6
  41910000   10
  41920000    5
  41930000    5
  41940000    6
  41950000   11
  41960000    7
  41970000    5
  41980000    7
  41990000    8
  42000000   10
  42010000    3
  42020000    4
  42030000    3
  42040000    3
  42050000    3
  42060000    3
  42070000    4
  42080000    2
  42090000    3
  42100000    4
  42110000    5
  42120000    3
  42130000    3
  42140000    5
  42150000    4
  42160000    7
  42170000    6
  42180000    7
  42190000   12
  42200000   14
  42210000    3
  42220000    3
  42230000    6
  42240000    4
  42250000    3
  42260000    5
  42270000   11
  42280000    4
  42290000    4
  42300000    2
  42310000    3
  42320000    5
  42330000    3
  42340000    4
  42350000    4
  42360000    5
  42370000    3
  42380000    3
  42390000    7
  42400000    2
  42410000    4
  42420000    3
  42430000    7
  42440000    6
  42450000    3
  42460000    4
  42470000   10
  42480000    4
  42490000   10
  42500000    7
  42510000    3
  42520000    4
  42530000   12
  42540000   15
  42550000    6
  42560000    5
  42570000    3
  42580000    3
  42590000    4
  42600000    4
  42610000    5
  42620000    6
  42630000    6
  42640000    3
  42650000   15
  42660000    9
  42670000    7
  42680000    4
  42690000    5
  42700000    3
  42710000    4
  42720000   11
  42730000    6
  42740000    5
  42750000    3
  42760000    4
  42770000    3
  42780000    5
  42790000    5
  42800000    4
  42810000    5
  42820000    4
  42830000   14
  42840000    3
  42850000    7
  42860000    4
  42870000    4
  42880000   12
  42890000    3
  42900000    3
  42910000    3
  42920000    3
  42930000    4
  42940000    2
  42950000    4
  42960000    3
  42970000    3
  42980000    3
  42990000    2
  43000000    3
  43010000   10
  43020000    7
  43030000   14
  43040000   15
  43050000    9
  43060000   10
  43070000    5
  43080000    3
  43090000   12
  43100000   13
  43110000   20
  43120000   16
  43130000   20
  43140000   11
  43150000   17
  43160000   20
  43170000   16
  43180000   14
  43190000   15
  43200000   10
  43210000   10
  43220000    7
  43230000   11
  43240000   11
  43250000   12
  43260000    4
  43270000    8
  43280000    4
  43290000    9
  43300000    3
  43310000    4
  43320000    8
  43330000    2
  43340000    4
  43350000    5
  43360000   12
  43370000    4
  43380000    8
  43390000    4
  43400000    5
  43410000    3
  43420000    3
  43430000    3
  43440000    3
  43450000    3
  43460000    3
  43470000    4
  43480000    3
  43490000    3
  43500000    4
  43510000    4
  43520000    3
  43530000    3
  43540000    7
  43550000    3
  43560000    3
  43570000    3
  43580000    3
  43590000    5
  43600000    3
  43610000    9
  43620000    7
  43630000    4
  43640000    4
  43650000    4
  43660000    3
  43670000    4
  43680000    2
  43690000    6
  43700000   15
  43710000    9
  43720000   10
  43730000   13
  43740000   12
  43750000   16
  43760000    7
  43770000   11
  43780000    5
  43790000    4
  43800000    3
  43810000    7
  43820000    3
  43830000    5
  43840000    3
  43850000    3
  43860000    5
  43870000    5
  43880000    8
  43890000    5
  43900000    4
  43910000    6
  43920000    7
  43930000    9
  43940000   15
  43950000   11
  43960000    5
  43970000    5
  43980000   11
  43990000   12
  44000000   10
  44010000    8
  44020000   13
  44030000   11
  44040000   12
  44050000   12
  44060000   13
  44070000   10
  44080000    7
  44090000    9
  44100000    2
  44110000   10
  44120000    8
  44130000   10
  44140000    3
  44150000    3
  44160000    3
  44170000    3
  44180000    8
  44190000   10
  44200000    5
  44210000    3
  44220000    3
  44230000    3
  44240000    4
  44250000    2
  44260000    3
  44270000   12
  44280000   12
  44290000    6
  44300000   10
  44310000    3
  44320000    4
  44330000    3
  44340000    2
  44350000    3
  44360000    3
  44370000    3
  44380000    8
  44390000   10
  44400000   10
  44410000    4
  44420000    4
  44430000   11
  44440000    5
  44450000    3
  44460000    5
  44470000    5
  44480000    6
  44490000    3
  44500000    4
  44510000    3
  44520000    5
  44530000    7
  44540000    4
  44550000    5
  44560000    4
  44570000    4
  44580000    4
  44590000    4
  44600000    3
  44610000    4
  44620000    4
  44630000    3
  44640000    3
  44650000    3
  44660000    3
  44670000    3
  44680000    5
  44690000    3
  44700000    3
  44710000    3
  44720000    4
  44730000    3
  44740000    3
  44750000    3
  44760000    4
  44770000    3
  44780000    3
  44790000    3
  44800000    3
  44810000    4
  44820000    4
  44830000    8
  44840000   10
  44850000    3
  44860000    3
  44870000    3
  44880000    3
  44890000    4
  44900000    2
  44910000   12
  44920000    5
  44930000    4
  44940000    4
  44950000    5
  44960000    3
  44970000    3
  44980000    3
  44990000    2
  45000000    3
  45010000    4
  45020000    3
  45030000   12
  45040000    6
  45050000   12
  45060000    5
  45070000    9
  45080000    3
  45090000    4
  45100000    4
  45110000    2
  45120000    3
  45130000    4
  45140000    3
  45150000    3
  45160000    4
  45170000    4
  45180000    4
  45190000    3
  45200000    3
  45210000    6
  45220000    3
  45230000    3
  45240000    3
  45250000    2
  45260000   13
  45270000    6
  45280000   12
  45290000    4
  45300000    4
  45310000    4
  45320000    4
  45330000    5
  45340000    3
  45350000    4
  45360000    3
  45370000    7
  45380000    4
  45390000    4
  45400000    3
  45410000    6
  45420000    3
  45430000   10
  45440000    4
  45450000   10
  45460000    4
  45470000    3
  45480000   10
  45490000    4
  45500000    3
  45510000    2
  45520000    5
  45530000    2
  45540000    4
  45550000    4
  45560000    3
  45570000    3
  45580000    3
  45590000    3
  45600000    3
  45610000    3
  45620000    3
  45630000    4
  45640000    5
  45650000    4
  45660000    3
  45670000    4
  45680000    2
  45690000    4
  45700000    3
  45710000    6
  45720000    3
  45730000    3
  45740000    3
  45750000    3
  45760000    5
  45770000    5
  45780000    4
  45790000    3
  45800000    3
  45810000    4
  45820000    3
  45830000    3
  45840000    8
  45850000    5
  45860000    4
  45870000    9
  45880000   14
  45890000   10
  45900000    4
  45910000    5
  45920000    4
  45930000    5
  45940000    3
  45950000    2
  45960000    3
  45970000    6
  45980000    3
  45990000    4
  46000000    3
  46010000    3
  46020000    3
  46030000    3
  46040000   11
  46050000    3
  46060000    3
  46070000    3
  46080000    3
  46090000    3
  46100000    4
  46110000    4
  46120000    3
  46130000    3
  46140000    8
  46150000   10
  46160000    9
  46170000    3
  46180000    4
  46190000    3
  46200000    3
  46210000    4
  46220000    4
  46230000    4
  46240000    5
  46250000    2
  46260000    7
  46270000    2
  46280000    5
  46290000    3
  46300000    5
  46310000    3
  46320000    4
  46330000   10
  46340000    4
  46350000    6
  46360000    4
  46370000    5
  46380000   11
  46390000    3
  46400000   12
  46410000    4
  46420000    3
  46430000    5
  46440000    3
  46450000   13
  46460000    6
  46470000    3
  46480000    3
  46490000    3
  46500000    3
  46510000    3
  46520000   11
  46530000   14
  46540000   17
  46550000   16
  46560000   15
  46570000   16
  46580000    7
  46590000    8
  46600000   10
  46610000    6
  46620000    8
  46630000    5
  46640000    9
  46650000    4
  46660000    5
  46670000   11
  46680000    3
  46690000   12
  46700000    8
  46710000   12
  46720000    4
  46730000    3
  46740000    4
  46750000    3
  46760000    2
  46770000    4
  46780000    4
  46790000    3
  46800000   12
  46810000    7
  46820000    4
  46830000    3
  46840000    4
  46850000    3
  46860000    9
  46870000    5
  46880000    3
  46890000    2
  46900000    3
  46910000    3
  46920000    3
  46930000    3
  46940000    3
  46950000   10
  46960000    5
  46970000    6
  46980000   13
  46990000   12
  47000000    9
  47010000    8
  47020000    9
  47030000   11
  47040000    3
  47050000    6
  47060000   12
  47070000    4
  47080000    5
  47090000    7
  47100000    6
  47110000    3
  47120000    4
  47130000    7
  47140000    3
  47150000    8
  47160000    3
  47170000    8
  47180000    8
  47190000    3
  47200000    3
  47210000    2
  47220000    4
  47230000   10
  47240000   10
  47250000    9
  47260000    3
  47270000    5
  47280000    3
  47290000    5
  47300000    8
  47310000    4
  47320000    3
  47330000   10
  47340000    5
  47350000    4
  47360000    3
  47370000    3
  47380000    4
  47390000    4
  47400000    3
  47410000    3
  47420000    4
  47430000   10
  47440000    3
  47450000   15
  47460000   12
  47470000   10
  47480000    6
  47490000    5
  47500000    3
  47510000    2
  47520000    3
  47530000    5
  47540000    5
  47550000   11
  47560000    3
  47570000   11
  47580000    3
  47590000    3
  47600000    5
  47610000    9
  47620000    3
  47630000    9
  47640000    8
  47650000    5
  47660000    4
  47670000    3
  47680000    3
  47690000    4
  47700000    9
  47710000    3
  47720000    7
  47730000    3
  47740000    4
  47750000    3
  47760000    2
  47770000    4
  47780000    5
  47790000    3
  47800000    4
  47810000    5
  47820000    6
  47830000   11
  47840000    3
  47850000    4
  47860000    3
  47870000    5
  47880000    4
  47890000    3
  47900000    3
  47910000    3
  47920000    8
  47930000    3
  47940000    4
  47950000    4
  47960000    9
  47970000    4
  47980000   13
  47990000    7
  48000000   10
  48010000    8
  48020000    3
  48030000    9
  48040000   12
  48050000    3
  48060000    8
  48070000   14
  48080000    3
  48090000    6
  48100000    5
  48110000    3
  48120000    6
  48130000    4
  48140000    6
  48150000    5
  48160000   12
  48170000   12
  48180000    7
  48190000   11
  48200000   16
  48210000   12
  48220000    5
  48230000    9
  48240000   13
  48250000   12
  48260000    8
  48270000    4
  48280000   17
  48290000   15
  48300000   11
  48310000    6
  48320000    4
  48330000   10
  48340000    3
  48350000    6
  48360000    3
  48370000    5
  48380000    7
  48390000    5
  48400000    4
  48410000    6
  48420000   12
  48430000   23
  48440000   24
  48450000   21
  48460000   20
  48470000   17
  48480000   22
  48490000   11
  48500000   13
  48510000   11
  48520000   10
  48530000    9
  48540000   12
  48550000    9
  48560000    3
  48570000    9
  48580000    3
  48590000    5
  48600000    4
  48610000    4
  48620000   11
  48630000    3
  48640000    6
  48650000   15
  48660000   21
  48670000   17
  48680000   12
  48690000   13
  48700000   14
  48710000   12
  48720000    9
  48730000   14
  48740000    9
  48750000   10
  48760000    4
  48770000   11
  48780000    5
  48790000   12
  48800000   11
  48810000   10
  48820000    2
  48830000    4
  48840000    2
  48850000    3
  48860000    4
  48870000    4
  48880000    3
  48890000   10
  48900000    3
  48910000    9
  48920000   12
  48930000    9
  48940000   10
  48950000   10
  48960000   15
  48970000    8
  48980000    4
  48990000    6
  49000000   13
  49010000   20
  49020000   16
  49030000    6
  49040000    3
  49050000    3
  49060000    4
  49070000    3
  49080000    3
  49090000    3
  49100000    4
  49110000    4
  49120000    2
  49130000    3
  49140000    3
  49150000    6
  49160000    5
  49170000    5
  49180000    4
  49190000    3
  49200000    3
  49210000    4
  49220000    3
  49230000    3
  49240000    6
  49250000    5
  49260000    2
  49270000   10
  49280000   16
  49290000   21
  49300000   11
  49310000    9
  49320000   11
  49330000   11
  49340000    5
  49350000   10
  49360000    7
  49370000   14
  49380000    5
  49390000    4
  49400000    5
  49410000    4
  49420000    4
  49430000    3
  49440000    3
  49450000    5
  49460000    3
  49470000    5
  49480000    5
  49490000    3
  49500000    3
  49510000    3
  49520000    3
  49530000    3
  49540000    3
  49550000    4
  49560000   11
  49570000   14
  49580000   11
  49590000   11
  49600000   11
  49610000   11
  49620000   11
  49630000   11
  49640000    4
  49650000    3
  49660000   17
  49670000    8
  49680000    3
  49690000    4
  49700000    3
  49710000    5
  49720000    7
  49730000    8
  49740000    3
  49750000    7
  49760000    3
  49770000    3
  49780000    3
  49790000    4
  49800000    7
  49810000   11
  49820000    5
  49830000    4
  49840000    3
  49850000    3
  49860000    5
  49870000    8
  49880000    4
  49890000    3
  49900000    5
  49910000    3
  49920000    5
  49930000    3
  49940000    3
  49950000    3
  49960000    2
  49970000    6
  49980000    7
  49990000    8
  50000000    4
  50000000    4
  50010000    8
  50020000    7
  50030000    3
  50040000    3
  50050000    3
  50060000    7
  50070000   12
  50080000   14
  50090000   10
  50100000   16
  50110000   10
  50120000   11
  50130000   11
  50140000   12
  50150000   11
  50160000   10
  50170000   12
  50180000   15
  50190000    8
  50200000    9
  50210000   12
  50220000    5
  50230000    3
  50240000    6
  50250000    3
  50260000    3
  50270000   10
  50280000   12
  50290000   10
  50300000   13
  50310000   10
  50320000   10
  50330000    5
  50340000    6
  50350000    9
  50360000    3
  50370000    5
  50380000    9
  50390000    9
  50400000    8
  50410000   12
  50420000   10
  50430000    7
  50440000    8
  50450000   11
  50460000   13
  50470000    9
  50480000   10
  50490000   10
  50500000    7
  50510000    3
  50520000    5
  50530000   13
  50540000   12
  50550000   12
  50560000   10
  50570000   11
  50580000    5
  50590000    7
  50600000    5
  50610000    4
  50620000    8
  50630000    9
  50640000   12
  50650000   13
  50660000    9
  50670000    3
  50680000    4
  50690000    3
  50700000    5
  50710000    4
  50720000    5
  50730000    3
  50740000    6
  50750000    3
  50760000    4
  50770000    2
  50780000    5
  50790000    3
  50800000    2
  50810000    3
  50820000    5
  50830000    3
  50840000    4
  50850000    4
  50860000   12
  50870000   14
  50880000    3
  50890000    3
  50900000    4
  50910000    3
  50920000    3
  50930000    6
  50940000    3
  50950000    3
  50960000    9
  50970000    3
  50980000    8
  50990000    9
  51000000    3
  51010000   13
  51020000   10
  51030000    9
  51040000    4
  51050000    4
  51060000   11
  51070000    3
  51080000    3
  51090000    3
  51100000    3
  51110000    3
  51120000    3
  51130000    3
  51140000    3
  51150000    3
  51160000    3
  51170000    3
  51180000    4
  51190000    3
  51200000    3
  51210000    3
  51220000    4
  51230000    4
  51240000    3
  51250000    3
  51260000    3
  51270000    3
  51280000    3
  51290000   10
  51300000    4
  51310000    4
  51320000    3
  51330000    4
  51340000    3
  51350000    6
  51360000    3
  51370000    3
  51380000    5
  51390000    4
  51400000    4
  51410000    3
  51420000    4
  51430000    3
  51440000    3
  51450000    5
  51460000    4
  51470000    3
  51480000    6
  51490000    4
  51500000    3
  51510000    4
  51520000    7
  51530000    4
  51540000    3
  51550000    3
  51560000    5
  51570000    4
  51580000    4
  51590000   10
  51600000    5
  51610000   12
  51620000   11
  51630000    3
  51640000    8
  51650000    7
  51660000   10
  51670000    5
  51680000    9
  51690000   14
  51700000    9
  51710000   12
  51720000    3
  51730000    2
  51740000    3
  51750000    3
  51760000   12
  51770000    2
  51780000   12
  51790000   10
  51800000    7
  51810000   14
  51820000   10
  51830000   13
  51840000   10
  51850000   10
  51860000    9
  51870000    7
  51880000   11
  51890000   12
  51900000    9
  51910000    9
  51920000   11
  51930000    5
  51940000    9
  51950000    5
  51960000   12
  51970000    3
  51980000    4
  51990000    4
  52000000    3
  52010000   13
  52020000   16
  52030000    8
  52040000    4
  52050000    4
  52060000    4
  52070000    3
  52080000    2
  52090000    6
  52100000    3
  52110000    2
  52120000    2
  52130000    3
  52140000    3
  52150000    4
  52160000    4
  52170000    3
  52180000    4
  52190000    3
  52200000    5
  52210000    3
  52220000    3
  52230000    3
  52240000    4
  52250000    3
  52260000    5
  52270000    3
  52280000    3
  52290000    7
  52300000    4
  52310000    5
  52320000    5
  52330000    9
  52340000    9
  52350000    9
  52360000   11
  52370000    3
  52380000    7
  52390000    9
  52400000   11
  52410000   15
  52420000   11
  52430000   13
  52440000    3
  52450000    4
  52460000   11
  52470000    9
  52480000    4
  52490000    5
  52500000    3
  52510000    3
  52520000    3
  52530000    2
  52540000   10
  52550000   12
  52560000    5
  52570000   12
  52580000   11
  52590000   11
  52600000    6
  52610000   10
  52620000   11
  52630000   13
  52640000   10
  52650000   11
  52660000    3
  52670000    8
  52680000   14
  52690000   11
  52700000    4
  52710000   12
  52720000   10
  52730000    9
  52740000   11
  52750000    9
  52760000   11
  52770000   15
  52780000    5
  52790000   10
  52800000   10
  52810000    3
  52820000    3
  52830000    7
  52840000    3
  52850000    8
  52860000    3
  52870000    3
  52880000    3
  52890000    9
  52900000    7
  52910000    3
  52920000    2
  52930000    3
  52940000    5
  52950000    2
  52960000    4
  52970000    3
  52980000    7
  52990000   11
  53000000   13
  53010000    3
  53020000   18
  53030000   24
  53040000   24
  53050000   24
  53060000   23
  53070000   27
  53080000   24
  53090000   23
  53100000   24
  53110000   23
  53120000   22
  53130000   22
  53140000   23
  53150000   23
  53160000   22
  53170000   19
  53180000   23
  53190000   23
  53200000   23
  53210000   22
  53220000   23
  53230000   21
  53240000   23
  53250000   23
  53260000   25
  53270000   25
  53280000   21
  53290000   23
  53300000   24
  53310000   23
  53320000   22
  53330000   23
  53340000   23
  53350000   22
  53360000   21
  53370000   23
  53380000   24
  53390000   23
  53400000   23
  53410000   23
  53420000   28
  53430000   23
  53440000   22
  53450000   22
  53460000   23
  53470000   25
  53480000   25
  53490000   23
  53500000   21
  53510000   13
  53520000   17
  53530000    3
  53540000    4
  53550000    3
  53560000    3
  53570000    4
  53580000    5
  53590000    3
  53600000    4
  53610000    3
  53620000    5
  53630000    3
  53640000    3
  53650000    5
  53660000    5
  53670000    8
  53680000    4
  53690000    4
  53700000    3
  53710000    3
  53720000    5
  53730000    3
  53740000    5
  53750000    3
  53760000    3
  53770000    8
  53780000   12
  53790000   10
  53800000    6
  53810000    3
  53820000    5
  53830000    3
  53840000    4
  53850000    3
  53860000    6
  53870000    4
  53880000    3
  53890000    3
  53900000    3
  53910000    3
  53920000    3
  53930000    4
  53940000    5
  53950000    4
  53960000    3
  53970000    3
  53980000    3
  53990000    4
  54000000    5
  54010000    4
  54020000   11
  54030000   14
  54040000   14
  54050000   10
  54060000   21
  54070000    4
  54080000    3
  54090000    3
  54100000    5
  54110000    3
  54120000    9
  54130000    4
  54140000    3
  54150000    4
  54160000    3
  54170000    2
  54180000    4
  54190000    4
  54200000    4
  54210000    4
  54220000    3
  54230000    8
  54240000    3
  54250000    4
  54260000    7
  54270000   12
  54280000    2
  54290000   11
  54300000    3
  54310000    3
  54320000    4
  54330000    3
  54340000    3
  54350000    2
  54360000    3
  54370000    3
  54380000    3
  54390000    2
  54400000   11
  54410000    9
  54420000    5
  54430000    5
  54440000   17
  54450000    9
  54460000   22
  54470000   24
  54480000   22
  54490000   23
  54500000   25
  54510000   24
  54520000   23
  54530000   21
  54540000   24
  54550000   25
  54560000   24
  54570000   26
  54580000   23
  54590000   22
  54600000   25
  54610000   23
  54620000   27
  54630000   21
  54640000   22
  54650000   21
  54660000   21
  54670000   22
  54680000   22
  54690000   23
  54700000   22
  54710000   23
  54720000   22
  54730000   24
  54740000   24
  54750000   23
  54760000   24
  54770000   22
  54780000   22
  54790000   21
  54800000   20
  54810000   22
  54820000   24
  54830000   23
  54840000   22
  54850000   23
  54860000   30
  54870000   26
  54880000   23
  54890000   22
  54900000   22
  54910000   23
  54920000   22
  54930000   22
  54940000   23
  54950000   23
  54960000   19
  54970000   23
  54980000   24
  54990000   24
  55000000   23
  55010000   23
  55020000   23
  55030000   22
  55040000   24
  55050000   22
  55060000   19
  55070000   23
  55080000   23
  55090000   22
  55100000   25
  55110000   24
  55120000   22
  55130000   24
  55140000   23
  55150000   26
  55160000   22
  55170000   24
  55180000   24
  55190000   22
  55200000   22
  55210000   17
  55220000   23
  55230000   23
  55240000   23
  55250000   23
  55260000   23
  55270000   20
  55280000   22
  55290000   23
  55300000   15
  55310000   23
  55320000   18
  55330000   23
  55340000   22
  55350000   22
  55360000   24
  55370000   22
  55380000   24
  55390000   25
  55400000   24
  55410000   24
  55420000   23
  55430000   22
  55440000   23
  55450000   25
  55460000   22
  55470000   24
  55480000   22
  55490000   25
  55500000   24
  55510000   23
  55520000   23
  55530000   22
  55540000   22
  55550000   23
  55560000   22
  55570000   22
  55580000   22
  55590000   23
  55600000   24
  55610000   24
  55620000   25
  55630000   22
  55640000   23
  55650000   23
  55660000   23
  55670000   24
  55680000   23
  55690000   23
  55700000   23
  55710000   21
  55720000   22
  55730000   23
  55740000   24
  55750000   22
  55760000   22
  55770000   23
  55780000   20
  55790000   30
  55800000   33
  55810000   25
  55820000   24
  55830000   26
  55840000   26
  55850000   27
  55860000   27
  55870000   24
  55880000   24
  55890000   25
  55900000   22
  55910000   24
  55920000   24
  55930000   24
  55940000   22
  55950000   22
  55960000   22
  55970000   29
  55980000   24
  55990000   23
  56000000   27
  56010000   23
  56020000   24
  56030000   24
  56040000   27
  56050000   23
  56060000   25
  56070000   27
  56080000   18
  56090000   13
  56100000   22
  56110000   23
  56120000   22
  56130000   24
  56140000   21
  56150000   23
  56160000   22
  56170000   23
  56180000   23
  56190000   25
  56200000   23
  56210000   23
  56220000   25
  56230000   25
  56240000   23
  56250000   23
  56260000   23
  56270000   24
  56280000   24
  56290000   23
  56300000   25
  56310000   26
  56320000   19
  56330000   22
  56340000   23
  56350000   22
  56360000   23
  56370000   23
  56380000   23
  56390000   24
  56400000   24
  56410000   25
  56420000   22
  56430000   23
  56440000   23
  56450000   23
  56460000   23
  56470000   23
  56480000   25
  56490000   22
  56500000   21
  56510000   23
  56520000   22
  56530000   22
  56540000   25
  56550000   22
  56560000   23
  56570000   22
  56580000   25
  56590000   27
  56600000   23
  56610000   22
  56620000   23
  56630000   23
  56640000   23
  56650000   24
  56660000   23
  56670000   22
  56680000   18
  56690000   23
  56700000   22
  56710000   22
  56720000   23
  56730000   24
  56740000   23
  56750000   24
  56760000   24
  56770000   25
  56780000   21
  56790000   23
  56800000   23
  56810000   23
  56820000   22
  56830000   20
  56840000   23
  56850000   23
  56860000   21
  56870000   24
  56880000   24
  56890000   23
  56900000   24
  56910000   24
  56920000   27
  56930000   21
  56940000   23
  56950000   22
  56960000   23
  56970000   21
  56980000   22
  56990000   23
  57000000   22
  57010000   22
  57020000   23
  57030000   23
  57040000   22
  57050000   24
  57060000   24
  57070000   23
  57080000   24
  57090000   30
  57100000   22
  57110000   26
  57120000   25
  57130000   22
  57140000   21
  57150000   24
  57160000   27
  57170000   22
  57180000   24
  57190000   24
  57200000   22
  57210000   22
  57220000   21
  57230000   25
  57240000   24
  57250000   16
  57260000   23
  57270000   21
  57280000   22
  57290000   22
  57300000   23
  57310000   23
  57320000   23
  57330000   23
  57340000   23
  57350000   21
  57360000   23
  57370000   25
  57380000   28
  57390000   24
  57400000   24
  57410000   22
  57420000   23
  57430000   24
  57440000   23
  57450000   23
  57460000   23
  57470000   28
  57480000   23
  57490000   23
  57500000   24
  57510000   25
  57520000   24
  57530000   24
  57540000   22
  57550000   26
  57560000   22
  57570000   24
  57580000   24
  57590000   24
  57600000   24
  57610000   24
  57620000   25
  57630000   25
  57640000   22
  57650000   24
  57660000   24
  57670000   24
  57680000   22
  57690000   21
  57700000   22
  57710000   20
  57720000   22
  57730000   24
  57740000   23
  57750000   24
  57760000   24
  57770000   23
  57780000   24
  57790000   23
  57800000   24
  57810000   25
  57820000   28
  57830000   28
  57840000   25
  57850000   25
  57860000   25
  57870000   24
  57880000   23
  57890000   23
  57900000   24
  57910000   24
  57920000   25
  57930000   24
  57940000   27
  57950000   22
  57960000   24
  57970000   23
  57980000   27
  57990000   25
  58000000   26
  58010000   23
  58020000   23
  58030000   26
  58040000   23
  58050000   23
  58060000   26
  58070000   24
  58080000   21
  58090000   22
  58100000   23
  58110000   24
  58120000   26
  58130000   29
  58140000   31
  58150000   27
  58160000   26
  58170000   25
  58180000   23
  58190000   24
  58200000   23
  58210000   23
  58220000   25
  58230000   28
  58240000   27
  58250000   22
  58260000   22
  58270000   23
  58280000   23
  58290000   24
  58300000   24
  58310000   23
  58320000   28
  58330000   31
  58340000   24
  58350000   24
  58360000   25
  58370000   28
  58380000   23
  58390000   22
  58400000   23
  58410000   23
  58420000   27
  58430000   25
  58440000   24
  58450000   25
  58460000   23
  58470000   23
  58480000   21
  58490000   23
  58500000   23
  58510000   22
  58520000   22
  58530000   23
  58540000   24
  58550000   23
  58560000   23
  58570000   23
  58580000   22
  58590000   22
  58600000   23
  58610000   23
  58620000   23
  58630000   24
  58640000   25
  58650000   28
  58660000   28
  58670000   25
  58680000   24
  58690000   23
  58700000   23
  58710000   24
  58720000   24
  58730000   22
  58740000   21
  58750000   25
  58760000   26
  58770000   24
  58780000   23
  58790000   22
  58800000   22
  58810000   24
  58820000   24
  58830000   22
  58840000   24
  58850000   24
  58860000   22
  58870000   23
  58880000   23
  58890000   19
  58900000   21
  58910000   23
  58920000   22
  58930000   24
  58940000   23
  58950000   23
  58960000   23
  58970000   22
  58980000   25
  58990000   24
  59000000   23
  59010000   22
  59020000   25
  59030000   24
  59040000   24
  59050000   14
  59060000   12
  59070000   14
  59080000   20
  59090000    3
  59100000    3
  59110000    3
  59120000    8
  59130000    9
  59140000    3
  59150000   13
  59160000   12
  59170000   14
  59180000   10
  59190000    3
  59200000    3
  59210000    3
  59220000    3
  59230000    2
  59240000    3
  59250000    3
  59260000    3
  59270000    3
  59280000    7
  59290000    3
  59300000    8
  59310000    3
  59320000    4
  59330000    4
  59340000    3
  59350000    2
  59360000    3
  59370000   12
  59380000   10
  59390000    4
  59400000    2
  59410000   14
  59420000   11
  59430000   10
  59440000    3
  59450000    8
  59460000   12
  59470000    8
  59480000    2
  59490000    3
  59500000    3
  59510000    3
  59520000    6
  59530000    3
  59540000    2
  59550000    4
  59560000    3
  59570000    3
  59580000    4
  59590000    4
  59600000   12
  59610000   12
  59620000    3
  59630000    9
  59640000    8
  59650000    5
  59660000    5
  59670000    5
  59680000    7
  59690000    4
  59700000    4
  59710000    3
  59720000    5
  59730000    3
  59740000    3
  59750000    3
  59760000    3
  59770000    5
  59780000    5
  59790000    3
  59800000    2
  59810000    2
  59820000    3
  59830000    3
  59840000    4
  59850000    3
  59860000    3
  59870000    4
  59880000    3
  59890000    4
  59900000    5
  59910000    8
  59920000    3
  59930000    4
  59940000    2
  59950000    4
  59960000    3
  59970000    3
  59980000    5
  59990000    3
  60000000    3
  60010000    3
  60020000    3
  60030000    4
  60040000    6
  60050000    5
  60060000    3
  60070000    5
  60080000    3
  60090000    3
  60100000    2
  60110000    3
  60120000    4
  60130000    2
  60140000    2
  60150000    4
  60160000    3
  60170000    4
  60180000    3
  60190000    6
  60200000    3
  60210000    3
  60220000    5
  60230000    4
  60240000    2
  60250000    3
  60260000    3
  60270000    3
  60280000    3
  60290000    4
  60300000    5
  60310000    3
  60320000    4
  60330000    4
  60340000    3
  60350000    3
  60360000    2
  60370000    3
  60380000    6
  60390000    3
  60400000    9
  60410000    4
  60420000    4
  60430000    3
  60440000    3
  60450000    3
  60460000    3
  60470000    5
  60480000    3
  60490000    4
  60500000    3
  60510000    7
  60520000    8
  60530000    3
  60540000    5
  60550000    2
  60560000    3
  60570000    9
  60580000    8
  60590000    4
  60600000    3
  60610000   12
  60620000    7
  60630000   16
  60640000   19
  60650000    6
  60660000    6
  60670000   11
  60680000   16
  60690000   18
  60700000   23
  60710000   24
  60720000   24
  60730000   18
  60740000   19
  60750000   16
  60760000   11
  60770000   13
  60780000   13
  60790000   16
  60800000   19
  60810000   27
  60820000   22
  60830000   20
  60840000   10
  60850000   10
  60860000    3
  60870000    4
  60880000    5
  60890000    4
  60900000    4
  60910000    3
  60920000    6
  60930000    5
  60940000    3
  60950000    3
  60960000    3
  60970000    4
  60980000    3
  60990000    4
  61000000    3
  61010000    4
  61020000    3
  61030000    3
  61040000   12
  61050000    5
  61060000   11
  61070000   12
  61080000   13
  61090000   12
  61100000   10
  61110000   11
  61120000   11
  61130000   11
  61140000    9
  61150000    8
  61160000   10
  61170000    9
  61180000    8
  61190000   15
  61200000   14
  61210000    8
  61220000   10
  61230000    3
  61240000    4
  61250000   11
  61260000    3
  61270000    3
  61280000    5
  61290000    2
  61300000    3
  61310000    9
  61320000   12
  61330000    4
  61340000   15
  61350000    9
  61360000   10
  61370000    9
  61380000   11
  61390000   10
  61400000    3
  61410000    5
  61420000    4
  61430000    6
  61440000    3
  61450000    4
  61460000    4
  61470000    5
  61480000    3
  61490000    2
  61500000    4
  61510000   12
  61520000    9
  61530000   11
  61540000   10
  61550000    8
  61560000    4
  61570000    3
  61580000    7
  61590000    3
  61600000    3
  61610000    3
  61620000    3
  61630000    6
  61640000    7
  61650000    2
  61660000    3
  61670000    3
  61680000    3
  61690000    4
  61700000    2
  61710000    3
  61720000    3
  61730000    5
  61740000   10
  61750000    3
  61760000    4
  61770000    3
  61780000    9
  61790000    3
  61800000    5
  61810000    6
  61820000    6
  61830000    3
  61840000    3
  61850000    3
  61860000    4
  61870000    3
  61880000    4
  61890000    3
  61900000    3
  61910000    4
  61920000    5
  61930000    3
  61940000    5
  61950000    3
  61960000    3
  61970000    3
  61980000    2
  61990000    5
  62000000    3
  62010000    4
  62020000    4
  62030000    4
  62040000    5
  62050000    3
  62060000    3
  62070000    6
  62080000    4
  62090000    3
  62100000    2
  62110000    5
  62120000    7
  62130000    3
  62140000    3
  62150000    5
  62160000    3
  62170000    3
  62180000    3
  62190000    2
  62200000    3
  62210000    4
  62220000    4
  62230000    3
  62240000    3
  62250000    3
  62260000    3
  62270000    2
  62280000    3
  62290000    3
  62300000    2
  62310000    3
  62320000   10
  62330000    9
  62340000    3
  62350000    6
  62360000    4
  62370000    3
  62380000    9
  62390000    4
  62400000    5
  62410000    3
  62420000    4
  62430000    3
  62440000    4
  62450000    4
  62460000    4
  62470000    3
  62480000    3
  62490000    5
  62500000    4
  62510000    4
  62520000    8
  62530000   11
  62540000   10
  62550000    4
  62560000    2
  62570000    3
  62580000    3
  62590000    3
  62600000    3
  62610000    3
  62620000    7
  62630000    4
  62640000    2
  62650000    4
  62660000    3
  62670000    3
  62680000    3
  62690000    3
  62700000    4
  62710000    3
  62720000    2
  62730000    3
  62740000    3
  62750000    4
  62760000    5
  62770000   10
  62780000   14
  62790000   16
  62800000   14
  62810000   35
  62820000   29
  62830000   25
  62840000   24
  62850000   22
  62860000   23
  62870000   22
  62880000   23
  62890000   25
  62900000   22
  62910000   24
  62920000   25
  62930000   23
  62940000   23
  62950000   23
  62960000   25
  62970000   24
  62980000   26
  62990000   25
  63000000   24
  63010000   25
  63020000   24
  63030000   27
  63040000   22
  63050000   23
  63060000   27
  63070000   23
  63080000   22
  63090000   24
  63100000   26
  63110000   22
  63120000   23
  63130000   24
  63140000   24
  63150000   25
  63160000   27
  63170000   23
  63180000   28
  63190000   23
  63200000   27
  63210000   25
  63220000   23
  63230000   23
  63240000   21
  63250000   21
  63260000   26
  63270000   23
  63280000   22
  63290000   25
  63300000   25
  63310000   23
  63320000   24
  63330000   24
  63340000   25
  63350000   31
  63360000   23
  63370000   23
  63380000   23
  63390000   24
  63400000   23
  63410000   23
  63420000   23
  63430000   23
  63440000   23
  63450000   24
  63460000   23
  63470000   23
  63480000   24
  63490000   23
  63500000   22
  63510000   24
  63520000   24
  63530000   29
  63540000   28
  63550000   29
  63560000   23
  63570000   23
  63580000   27
  63590000   24
  63600000   25
  63610000   32
  63620000   28
  63630000   24
  63640000   22
  63650000   22
  63660000   22
  63670000   24
  63680000   23
  63690000   24
  63700000   21
  63710000   24
  63720000   24
  63730000   23
  63740000   24
  63750000   29
  63760000   22
  63770000   23
  63780000   22
  63790000   23
  63800000   22
  63810000   22
  63820000   23
  63830000   24
  63840000   32
  63850000   30
  63860000   26
  63870000   25
  63880000   24
  63890000   24
  63900000   23
  63910000   23
  63920000   24
  63930000   26
  63940000   22
  63950000   24
  63960000   24
  63970000   29
  63980000   24
  63990000   28
  64000000   23
  64010000   24
  64020000   22
  64030000   21
  64040000   24
  64050000   21
  64060000   24
  64070000   26
  64080000   26
  64090000   22
  64100000   23
  64110000   24
  64120000   24
  64130000   25
  64140000   24
  64150000   24
  64160000   22
  64170000   24
  64180000   24
  64190000   24
  64200000   25
  64210000   25
  64220000   23
  64230000   24
  64240000   23
  64250000   23
  64260000   29
  64270000   27
  64280000   24
  64290000   23
  64300000   24
  64310000   20
  64320000   22
  64330000   23
  64340000   24
  64350000   24
  64360000   24
  64370000   24
  64380000   22
  64390000   22
  64400000   22
  64410000   25
  64420000   22
  64430000   22
  64440000   23
  64450000   22
  64460000   23
  64470000   22
  64480000   24
  64490000   22
  64500000   25
  64510000   25
  64520000   28
  64530000   26
  64540000   24
  64550000   23
  64560000   23
  64570000   21
  64580000   21
  64590000   23
  64600000   23
  64610000   24
  64620000   26
  64630000   22
  64640000   22
  64650000   22
  64660000   24
  64670000   25
  64680000   23
  64690000   23
  64700000   23
  64710000   22
  64720000   24
  64730000   22
  64740000   22
  64750000   24
  64760000   25
  64770000   27
  64780000   24
  64790000   23
  64800000   24
  64810000   22
  64820000   23
  64830000   24
  64840000   27
  64850000   24
  64860000   24
  64870000   22
  64880000   24
  64890000   24
  64900000   25
  64910000   24
  64920000   23
  64930000   20
  64940000   24
  64950000   24
  64960000   22
  64970000   24
  64980000   22
  64990000   24
  65000000   23
  65010000   25
  65020000   23
  65030000   22
  65040000   24
  65050000   22
  65060000   26
  65070000   21
  65080000   25
  65090000   26
  65100000   23
  65110000   29
  65120000   23
  65130000   24
  65140000   23
  65150000   26
  65160000   25
  65170000   24
  65180000   24
  65190000   23
  65200000   23
  65210000   23
  65220000   24
  65230000   22
  65240000   26
  65250000   25
  65260000   23
  65270000   23
  65280000   22
  65290000   22
  65300000   18
  65310000   18
  65320000   23
  65330000   22
  65340000   22
  65350000   25
  65360000   29
  65370000   30
  65380000   30
  65390000   28
  65400000   23
  65410000   23
  65420000   22
  65430000   23
  65440000   22
  65450000   24
  65460000   22
  65470000   23
  65480000   23
  65490000   23
  65500000   25
  65510000   23
  65520000   21
  65530000   22
  65540000   23
  65550000   22
  65560000   24
  65570000   22
  65580000   25
  65590000   24
  65600000   28
  65610000   24
  65620000   23
  65630000   24
  65640000   22
  65650000   24
  65660000   22
  65670000   22
  65680000   17
  65690000   24
  65700000   24
  65710000   23
  65720000   23
  65730000   20
  65740000   23
  65750000   23
  65760000   22
  65770000   21
  65780000   23
  65790000   22
  65800000   19
  65810000   23
  65820000   24
  65830000   24
  65840000   21
  65850000   24
  65860000   23
  65870000   22
  65880000   22
  65890000   22
  65900000   23
  65910000   24
  65920000   22
  65930000   24
  65940000   22
  65950000   24
  65960000   22
  65970000   23
  65980000   24
  65990000   24
  66000000   30
  66010000   24
  66020000   23
  66030000   22
  66040000   25
  66050000   25
  66060000   24
  66070000   25
  66080000   23
  66090000   22
  66100000   24
  66110000   23
  66120000   23
  66130000   22
  66140000   22
  66150000   24
  66160000   25
  66170000   23
  66180000   23
  66190000   23
  66200000   23
  66210000   23
  66220000   26
  66230000   27
  66240000   23
  66250000   23
  66260000   22
  66270000   23
  66280000   23
  66290000   22
  66300000   24
  66310000   24
  66320000   22
  66330000   23
  66340000   25
  66350000   24
  66360000   23
  66370000   27
  66380000   23
  66390000   26
  66400000   24
  66410000   31
  66420000   24
  66430000   22
  66440000   24
  66450000   23
  66460000   22
  66470000   22
  66480000   22
  66490000   22
  66500000   22
  66510000   21
  66520000   24
  66530000   27
  66540000   22
  66550000   24
  66560000   22
  66570000   24
  66580000   23
  66590000   22
  66600000   24
  66610000   23
  66620000   23
  66630000   23
  66640000   25
  66650000   23
  66660000   23
  66670000   24
  66680000   24
  66690000   24
  66700000   23
  66710000   24
  66720000   24
  66730000   24
  66740000   24
  66750000   24
  66760000   24
  66770000   23
  66780000   23
  66790000   24
  66800000   21
  66810000   22
  66820000   24
  66830000   27
  66840000   25
  66850000   23
  66860000   22
  66870000   24
  66880000   24
  66890000   20
  66900000   11
  66910000   12
  66920000    6
  66930000    3
  66940000   10
  66950000   10
  66960000    8
  66970000    6
  66980000    2
  66990000    3
  67000000    3
  67010000    5
  67020000    3
  67030000    5
  67040000    9
  67050000   12
  67060000    9
  67070000   14
  67080000   18
  67090000   20
  67100000   22
  67110000   27
  67120000   29
  67130000   26
  67140000   26
  67150000   25
  67160000   22
  67170000   25
  67180000   22
  67190000   23
  67200000   22
  67210000   21
  67220000   24
  67230000   23
  67240000   34
  67250000   27
  67260000   23
  67270000   24
  67280000   22
  67290000   25
  67300000   23
  67310000   24
  67320000   22
  67330000   22
  67340000   26
  67350000   27
  67360000   23
  67370000   22
  67380000   22
  67390000   23
  67400000   22
  67410000   23
  67420000   21
  67430000   25
  67440000   22
  67450000   22
  67460000   24
  67470000   23
  67480000   24
  67490000   22
  67500000   23
  67510000   23
  67520000   23
  67530000   23
  67540000   24
  67550000   23
  67560000   22
  67570000   22
  67580000   24
  67590000   23
  67600000   23
  67610000   22
  67620000   22
  67630000   24
  67640000   24
  67650000   21
  67660000   23
  67670000   19
  67680000   25
  67690000   22
  67700000   25
  67710000   25
  67720000   24
  67730000   29
  67740000   24
  67750000   23
  67760000   24
  67770000   22
  67780000   29
  67790000   25
  67800000   23
  67810000   22
  67820000   22
  67830000   23
  67840000   25
  67850000   28
  67860000   22
  67870000   17
  67880000   22
  67890000   25
  67900000   22
  67910000   23
  67920000   22
  67930000   22
  67940000   24
  67950000   24
  67960000   24
  67970000   23
  67980000   23
  67990000   23
  68000000   24
  68010000   22
  68020000   22
  68030000   23
  68040000   21
  68050000   21
  68060000   24
  68070000   24
  68080000   25
  68090000   26
  68100000   25
  68110000   23
  68120000   21
  68130000   23
  68140000   24
  68150000   23
  68160000   23
  68170000   24
  68180000   23
  68190000   23
  68200000   24
  68210000   22
  68220000   27
  68230000   25
  68240000   24
  68250000   23
  68260000   24
  68270000   26
  68280000   25
  68290000   26
  68300000   27
  68310000   25
  68320000   22
  68330000   26
  68340000   25
  68350000   26
  68360000   25
  68370000   23
  68380000   23
  68390000   27
  68400000   25
  68410000   30
  68420000   30
  68430000   29
  68440000   21
  68450000   21
  68460000   23
  68470000   22
  68480000   24
  68490000   20
  68500000   24
  68510000   22
  68520000   22
  68530000   23
  68540000   23
  68550000   21
  68560000   21
  68570000   19
  68580000   18
  68590000   23
  68600000   21
  68610000   22
  68620000   24
  68630000   22
  68640000   25
  68650000   25
  68660000   27
  68670000   19
  68680000   22
  68690000   20
  68700000   25
  68710000   25
  68720000   23
  68730000   24
  68740000   22
  68750000   20
  68760000   22
  68770000   24
  68780000   24
  68790000   24
  68800000   23
  68810000   23
  68820000   22
  68830000   23
  68840000   24
  68850000   23
  68860000   25
  68870000   27
  68880000   23
  68890000   22
  68900000   22
  68910000   23
  68920000   27
  68930000   24
  68940000   21
  68950000   23
  68960000   25
  68970000   25
  68980000   24
  68990000   24
  69000000   25
  69010000   24
  69020000   22
  69030000   25
  69040000   30
  69050000   34
  69060000   26
  69070000   24
  69080000   27
  69090000   23
  69100000   22
  69110000   23
  69120000   22
  69130000   22
  69140000   24
  69150000   22
  69160000   23
  69170000   24
  69180000   23
  69190000   23
  69200000   22
  69210000   24
  69220000   21
  69230000   23
  69240000   23
  69250000   26
  69260000   29
  69270000   26
  69280000   22
  69290000   24
  69300000   26
  69310000   26
  69320000   25
  69330000   22
  69340000   24
  69350000   25
  69360000   24
  69370000   24
  69380000   22
  69390000   24
  69400000   23
  69410000   22
  69420000   20
  69430000   24
  69440000   22
  69450000   22
  69460000   23
  69470000   24
  69480000   23
  69490000   24
  69500000   24
  69510000   23
  69520000   26
  69530000   24
  69540000   24
  69550000   23
  69560000   24
  69570000   27
  69580000   22
  69590000   22
  69600000   23
  69610000   23
  69620000   22
  69630000   23
  69640000   21
  69650000   22
  69660000   20
  69670000   24
  69680000   22
  69690000   22
  69700000   23
  69710000   24
  69720000   24
  69730000   23
  69740000   24
  69750000   24
  69760000   19
  69770000   12
  69780000   22
  69790000   24
  69800000   27
  69810000   28
  69820000   24
  69830000   23
  69840000   23
  69850000   24
  69860000   23
  69870000   23
  69880000   23
  69890000   23
  69900000   24
  69910000   26
  69920000   22
  69930000   17
  69940000   20
  69950000   24
  69960000   27
  69970000   22
  69980000   22
  69990000   22
  70000000   22
  70010000   22
  70020000   23
  70030000   21
  70040000   22
  70050000   27
  70060000   25
  70070000   23
  70080000   24
  70090000   23
  70100000   23
  70110000   22
  70120000   24
  70130000   24
  70140000   23
  70150000   22
  70160000   24
  70170000   25
  70180000   22
  70190000   22
  70200000   24
  70210000   24
  70220000   25
  70230000   24
  70240000   24
  70250000   23
  70260000   23
  70270000   22
  70280000   28
  70290000   22
  70300000   25
  70310000   19
  70320000   25
  70330000   23
  70340000   23
  70350000   22
  70360000   22
  70370000   22
  70380000   23
  70390000   21
  70400000   23
  70410000   25
  70420000   22
  70430000   25
  70440000   21
  70450000   23
  70460000   24
  70470000   23
  70480000   23
  70490000   23
  70500000   25
  70510000   32
  70520000   30
  70530000   25
  70540000   23
  70550000   22
  70560000   22
  70570000   24
  70580000   24
  70590000   23
  70600000   22
  70610000   23
  70620000   23
  70630000   22
  70640000   21
  70650000   23
  70660000   22
  70670000   25
  70680000   29
  70690000   23
  70700000   24
  70710000   23
  70720000   25
  70730000   25
  70740000   24
  70750000   24
  70760000   25
  70770000   23
  70780000   22
  70790000   21
  70800000   23
  70810000   23
  70820000   25
  70830000   23
  70840000   24
  70850000   24
  70860000   24
  70870000   22
  70880000   22
  70890000   22
  70900000   23
  70910000   22
  70920000   23
  70930000   22
  70940000   17
  70950000   23
  70960000   21
  70970000   23
  70980000   23
  70990000   22
  71000000   24
  71010000   27
  71020000   23
  71030000   24
  71040000   23
  71050000   23
  71060000   27
  71070000   22
  71080000   24
  71090000   24
  71100000   24
  71110000   24
  71120000   24
  71130000   24
  71140000   25
  71150000   25
  71160000   22
  71170000   22
  71180000   23
  71190000   22
  71200000   23
  71210000   22
  71220000   23
  71230000   23
  71240000   23
  71250000   23
  71260000   22
  71270000   23
  71280000   23
  71290000   23
  71300000   23
  71310000   15
  71320000   21
  71330000   23
  71340000   24
  71350000   26
  71360000   24
  71370000   22
  71380000   30
  71390000   34
  71400000   30
  71410000   25
  71420000   26
  71430000   31
  71440000   28
  71450000   23
  71460000   23
  71470000   23
  71480000   23
  71490000   22
  71500000   23
  71510000   24
  71520000   24
  71530000   23
  71540000   22
  71550000   24
  71560000   23
  71570000   31
  71580000   23
  71590000   24
  71600000   24
  71610000   23
  71620000   24
  71630000   24
  71640000   27
  71650000   28
  71660000   22
  71670000   26
  71680000   25
  71690000   19
  71700000   22
  71710000   21
  71720000   22
  71730000   24
  71740000   20
  71750000   25
  71760000   26
  71770000   23
  71780000   24
  71790000   26
  71800000   22
  71810000   24
  71820000   28
  71830000   20
  71840000   24
  71850000   24
  71860000   22
  71870000   25
  71880000   26
  71890000   28
  71900000   23
  71910000   22
  71920000   23
  71930000   23
  71940000   24
  71950000   22
  71960000   24
  71970000   24
  71980000   25
  71990000   23
  72000000   24
  72010000   24
  72020000   27
  72030000   24
  72040000   24
  72050000   24
  72060000   22
  72070000   22
  72080000   24
  72090000   24
  72100000   23
  72110000   22
  72120000   20
  72130000   23
  72140000   23
  72150000   11
  72160000   10
  72170000    5
  72180000    3
  72190000    3
  72200000    3
  72210000    3
  72220000    3
  72230000    3
  72240000    4
  72250000    3
  72260000    2
  72270000    3
  72280000    3
  72290000    4
  72300000    3
  72310000    3
  72320000    3
  72330000    4
  72340000    7
  72350000    3
  72360000   10
  72370000   13
  72380000   13
  72390000   11
  72400000   12
  72410000   17
  72420000   25
  72430000    5
  72440000    3
  72450000    3
  72460000    3
  72470000    4
  72480000    3
  72490000    5
  72500000    3
  72510000    3
  72520000    3
  72530000    3
  72540000    4
  72550000    6
  72560000    3
  72570000    3
  72580000    4
  72590000    3
  72600000    3
  72610000    2
  72620000    4
  72630000    3
  72640000   10
  72650000    9
  72660000   12
  72670000   11
  72680000    4
  72690000    3
  72700000    5
  72710000    4
  72720000    4
  72730000    5
  72740000    3
  72750000   15
  72760000    3
  72770000    4
  72780000    3
  72790000    3
  72800000    3
  72810000    6
  72820000    7
  72830000   10
  72840000    4
  72850000    3
  72860000   12
  72870000   15
  72880000   15
  72890000   16
  72900000    7
  72910000    6
  72920000    3
  72930000    6
  72940000   14
  72950000    3
  72960000    4
  72970000   10
  72980000    9
  72990000    3
  73000000   10
  73010000   14
  73020000    6
  73030000    8
  73040000   12
  73050000    5
  73060000    6
  73070000    3
  73080000    2
  73090000    4
  73100000    4
  73110000    3
  73120000    5
  73130000    4
  73140000    2
  73150000    6
  73160000    3
  73170000    4
  73180000    5
  73190000    3
  73200000    3
  73210000    4
  73220000    5
  73230000   13
  73240000    5
  73250000    6
  73260000    2
  73270000    3
  73280000    3
  73290000    3
  73300000    3
  73310000    6
  73320000    3
  73330000    9
  73340000   11
  73350000    9
  73360000   11
  73370000    2
  73380000    3
  73390000    3
  73400000    3
  73410000   14
  73420000    7
  73430000   13
  73440000    2
  73450000    7
  73460000    3
  73470000   22
  73480000   23
  73490000   14
  73500000    5
  73510000    5
  73520000    8
  73530000    7
  73540000    3
  73550000    2
  73560000   12
  73570000    3
  73580000    9
  73590000    8
  73600000   10
  73610000   10
  73620000    4
  73630000    4
  73640000    4
  73650000    3
  73660000    4
  73670000    3
  73680000    3
  73690000    4
  73700000    5
  73710000    4
  73720000   11
  73730000   15
  73740000   16
  73750000   21
  73760000   18
  73770000   13
  73780000    5
  73790000    6
  73800000   11
  73810000   12
  73820000   12
  73830000   10
  73840000   11
  73850000    8
  73860000    9
  73870000   12
  73880000    9
  73890000   12
  73900000    9
  73910000   10
  73920000    5
  73930000    4
  73940000   11
  73950000    7
  73960000   16
  73970000   10
  73980000    8
  73990000    9
  74000000   10
  74010000    4
  74020000    8
  74030000   12
  74040000   11
  74050000   15
  74060000    9
  74070000   10
  74080000    9
  74090000    7
  74100000    7
  74110000   10
  74120000    3
  74130000    3
  74140000    7
  74150000   10
  74160000   10
  74170000   10
  74180000    8
  74190000    9
  74200000   11
  74210000   10
  74220000   13
  74230000   10
  74240000   11
  74250000    8
  74260000    4
  74270000   11
  74280000    9
  74290000   12
  74300000   11
  74310000   11
  74320000   14
  74330000   10
  74340000   10
  74350000   11
  74360000   11
  74370000    4
  74380000   13
  74390000    7
  74400000   11
  74410000   13
  74420000   17
  74430000   18
  74440000   10
  74450000    3
  74460000   12
  74470000   10
  74480000   12
  74490000    3
  74500000    3
  74510000   10
  74520000    8
  74530000   13
  74540000    6
  74550000    6
  74560000    3
  74570000    3
  74580000    9
  74590000    3
  74600000    3
  74610000    9
  74620000   11
  74630000    8
  74640000    3
  74650000    2
  74660000    4
  74670000    3
  74680000    5
  74690000    2
  74700000   10
  74710000    4
  74720000    7
  74730000    5
  74740000    2
  74750000    3
  74760000    4
  74770000    3
  74780000    2
  74790000   11
  74800000   14
  74810000   13
  74820000    6
  74830000   13
  74840000   11
  74850000    6
  74860000    5
  74870000    3
  74880000    3
  74890000    3
  74900000    3
  74910000    5
  74920000    2
  74930000    4
  74940000    3
  74950000    6
  74960000    4
  74970000    3
  74980000    3
  74990000    3
  75000000    3
  75010000    6
  75020000    3
  75030000    2
  75040000    4
  75050000    8
  75060000   12
  75070000   11
  75080000    6
  75090000   13
  75100000    8
  75110000    7
  75120000   11
  75130000   15
  75140000   17
  75150000   11
  75160000   12
  75170000   19
  75180000   10
  75190000   12
  75200000    5
  75210000    8
  75220000    4
  75230000    6
  75240000    8
  75250000    3
  75260000    4
  75270000    3
  75280000    2
  75290000    2
  75300000    2
  75310000    3
  75320000    3
  75330000    4
  75340000    3
  75350000    4
  75360000    3
  75370000    4
  75380000   12
  75390000    9
  75400000    3
  75410000   12
  75420000   11
  75430000    5
  75440000    8
  75450000   11
  75460000   10
  75470000    4
  75480000    6
  75490000   14
  75500000   13
  75510000   10
  75520000   10
  75530000   10
  75540000    8
  75550000    5
  75560000   10
  75570000   13
  75580000   14
  75590000   12
  75600000   11
  75610000    8
  75620000    5
  75630000    9
  75640000    3
  75650000    3
  75660000    2
  75670000   14
  75680000   11
  75690000    5
  75700000    8
  75710000    5
  75720000    3
  75730000    3
  75740000    4
  75750000    3
  75760000    9
  75770000    4
  75780000    4
  75790000    5
  75800000    7
  75810000    9
  75820000    3
  75830000    3
  75840000    4
  75850000    6
  75860000    4
  75870000    7
  75880000    3
  75890000    3
  75900000    3
  75910000    3
  75920000    3
  75930000    8
  75940000   10
  75950000   12
  75960000    3
  75970000    4
  75980000    6
  75990000    3
  76000000    3
  76010000    5
  76020000    4
  76030000    3
  76040000    3
  76050000    3
  76060000    3
  76070000    8
  76080000    5
  76090000    6
  76100000    2
  76110000    3
  76120000    3
  76130000    4
  76140000    3
  76150000    4
  76160000    3
  76170000    3
  76180000    3
  76190000    3
  76200000    4
  76210000    3
  76220000    4
  76230000    3
  76240000    2
  76250000    4
  76260000    3
  76270000    3
  76280000    3
  76290000    4
  76300000    2
  76310000    3
  76320000    2
  76330000   10
  76340000    3
  76350000    3
  76360000    4
  76370000    3
  76380000    3
  76390000    5
  76400000    3
  76410000    3
  76420000    6
  76430000    3
  76440000    3
  76450000    3
  76460000    5
  76470000    3
  76480000    4
  76490000    3
  76500000    3
  76510000    3
  76520000    4
  76530000    3
  76540000    5
  76550000    4
  76560000    4
  76570000    3
  76580000    4
  76590000    3
  76600000    3
  76610000    8
  76620000    5
  76630000    3
  76640000    2
  76650000    4
  76660000    3
  76670000    6
  76680000    2
  76690000    3
  76700000    3
  76710000    3
  76720000    4
  76730000    4
  76740000    3
  76750000    3
  76760000    5
  76770000    3
  76780000    2
  76790000    3
  76800000    3
  76810000    3
  76820000    4
  76830000    3
  76840000    3
  76850000    3
  76860000    4
  76870000    4
  76880000    5
  76890000    3
  76900000    7
  76910000    4
  76920000    9
  76930000   12
  76940000    3
  76950000    3
  76960000    3
  76970000   10
  76980000   10
  76990000    5
  77000000    3
  77010000    3
  77020000    3
  77030000    3
  77040000    7
  77050000    3
  77060000    7
  77070000   17
  77080000    5
  77090000    3
  77100000    3
  77110000    7
  77120000    3
  77130000    9
  77140000   10
  77150000   13
  77160000   11
  77170000    9
  77180000   10
  77190000    9
  77200000   13
  77210000   11
  77220000    4
  77230000    3
  77240000    4
  77250000    3
  77260000   10
  77270000    5
  77280000    3
  77290000    6
  77300000    3
  77310000    3
  77320000    3
  77330000    3
  77340000    3
  77350000    6
  77360000    3
  77370000    3
  77380000    4
  77390000    3
  77400000    3
  77410000    3
  77420000    8
  77430000    3
  77440000    4
  77450000    4
  77460000   12
  77470000    3
  77480000    3
  77490000    6
  77500000    9
  77510000    4
  77520000    3
  77530000    3
  77540000    4
  77550000    3
  77560000    3
  77570000    2
  77580000    3
  77590000    3
  77600000    4
  77610000    3
  77620000    5
  77630000    3
  77640000    3
  77650000    8
  77660000   12
  77670000   10
  77680000   10
  77690000    3
  77700000   11
  77710000    4
  77720000    5
  77730000    3
  77740000    5
  77750000    2
  77760000    3
  77770000    3
  77780000    2
  77790000    3
  77800000    3
  77810000    3
  77820000    6
  77830000    3
  77840000    3
  77850000    3
  77860000    5
  77870000    5
  77880000    4
  77890000    5
  77900000    3
  77910000    5
  77920000    4
  77930000    3
  77940000    3
  77950000    7
  77960000    4
  77970000   11
  77980000    3
  77990000    3
  78000000    5
  78010000    3
  78020000    7
  78030000    3
  78040000    2
  78050000    3
  78060000    3
  78070000    7
  78080000    5
  78090000    4
  78100000    4
  78110000    5
  78120000    2
  78130000    5
  78140000    4
  78150000    5
  78160000    3
  78170000    3
  78180000    3
  78190000    3
  78200000    3
  78210000    3
  78220000    5
  78230000    4
  78240000    3
  78250000    2
  78260000    3
  78270000    3
  78280000    3
  78290000    4
  78300000    3
  78310000    2
  78320000    2
  78330000    3
  78340000   13
  78350000   12
  78360000   10
  78370000    4
  78380000    4
  78390000    5
  78400000    3
  78410000   12
  78420000   12
  78430000   17
  78440000    3
  78450000    4
  78460000    3
  78470000    9
  78480000   14
  78490000    9
  78500000    3
  78510000    4
  78520000    3
  78530000    3
  78540000    3
  78550000    3
  78560000    3
  78570000    3
  78580000   12
  78590000    4
  78600000    3
  78610000    4
  78620000    5
  78630000    4
  78640000   12
  78650000    6
  78660000    7
  78670000    3
  78680000   10
  78690000   11
  78700000   16
  78710000   13
  78720000   23
  78730000   10
  78740000   10
  78750000   10
  78760000    4
  78770000    4
  78780000    3
  78790000   12
  78800000    7
  78810000    4
  78820000    2
  78830000    3
  78840000    5
  78850000    3
  78860000    8
  78870000    4
  78880000    3
  78890000    2
  78900000    4
  78910000    3
  78920000    5
  78930000   12
  78940000   17
  78950000   12
  78960000    9
  78970000   13
  78980000    4
  78990000   12
  79000000   11
  79010000   15
  79020000   11
  79030000    7
  79040000   10
  79050000   12
  79060000    7
  79070000    9
  79080000   19
  79090000   12
  79100000    6
  79110000    8
  79120000   14
  79130000   10
  79140000   12
  79150000   22
  79160000   11
  79170000   12
  79180000    7
  79190000    9
  79200000   15
  79210000    6
  79220000    7
  79230000   10
  79240000   14
  79250000   15
  79260000    3
  79270000    3
  79280000   13
  79290000   12
  79300000    5
  79310000   13
  79320000    9
  79330000   10
  79340000    6
  79350000   11
  79360000   11
  79370000   10
  79380000   10
  79390000    3
  79400000    4
  79410000    4
  79420000   12
  79430000    7
  79440000    5
  79450000    6
  79460000    3
  79470000    5
  79480000    3
  79490000    3
  79500000    4
  79510000    4
  79520000    6
  79530000    4
  79540000    4
  79550000   12
  79560000   17
  79570000   17
  79580000   10
  79590000   10
  79600000   10
  79610000   11
  79620000    4
  79630000    5
  79640000    4
  79650000    7
  79660000    3
  79670000    7
  79680000    3
  79690000    9
  79700000   13
  79710000    4
  79720000   12
  79730000    9
  79740000    3
  79750000    6
  79760000    6
  79770000    5
  79780000    3
  79790000    5
  79800000    6
  79810000    2
  79820000    8
  79830000   10
  79840000    4
  79850000    2
  79860000    3
  79870000    3
  79880000    5
  79890000    3
  79900000    4
  79910000    7
  79920000    4
  79930000    4
  79940000    3
  79950000    7
  79960000    4
  79970000    4
  79980000    3
  79990000    4
  80000000    3
  80010000    3
  80020000    3
  80030000    8
  80040000    3
  80050000    3
  80060000    2
  80070000    5
  80080000    5
  80090000    3
  80100000    7
  80110000    3
  80120000   11
  80130000   19
  80140000   16
  80150000   14
  80160000   17
  80170000   25
  80180000   30
  80190000   24
  80200000   14
  80210000    5
  80220000    6
  80230000    4
  80240000    2
  80250000   13
  80260000    3
  80270000    4
  80280000    5
  80290000    7
  80300000    8
  80310000    2
  80320000    4
  80330000    7
  80340000    6
  80350000    4
  80360000    4
  80370000    3
  80380000    3
  80390000    3
  80400000    9
  80410000    3
  80420000    3
  80430000    3
  80440000    4
  80450000    9
  80460000   10
  80470000    6
  80480000    7
  80490000    4
  80500000    5
  80510000    3
  80520000   12
  80530000    5
  80540000    3
  80550000    3
  80560000    5
  80570000    3
  80580000    4
  80590000    7
  80600000    3
  80610000    3
  80620000    3
  80630000    3
  80640000    6
  80650000    3
  80660000   11
  80670000   10
  80680000    6
  80690000    3
  80700000   11
  80710000    3
  80720000    6
  80730000    3
  80740000    3
  80750000    5
  80760000    3
  80770000    3
  80780000    4
  80790000    3
  80800000    3
  80810000    3
  80820000    9
  80830000    5
  80840000    3
  80850000    3
  80860000    4
  80870000    3
  80880000    4
  80890000    3
  80900000    2
  80910000    6
  80920000    4
  80930000    3
  80940000    7
  80950000    3
  80960000    2
  80970000    5
  80980000    3
  80990000   11
  81000000    4
  81010000    4
  81020000   11
  81030000    3
  81040000    4
  81050000    5
  81060000    4
  81070000   12
  81080000    7
  81090000    4
  81100000    4
  81110000    9
  81120000   16
  81130000    2
  81140000    6
  81150000    6
  81160000    7
  81170000    3
  81180000    5
  81190000    3
  81200000    3
  81210000    3
  81220000    3
  81230000    4
  81240000    4
  81250000    4
  81260000    3
  81270000    5
  81280000    4
  81290000    3
  81300000    7
  81310000   11
  81320000    7
  81330000    3
  81340000    3
  81350000    3
  81360000    4
  81370000    3
  81380000    6
  81390000    4
  81400000    3
  81410000    4
  81420000    3
  81430000    5
  81440000    3
  81450000    3
  81460000    4
  81470000    6
  81480000    4
  81490000    5
  81500000    2
  81510000    4
  81520000    3
  81530000    3
  81540000   11
  81550000    3
  81560000    3
  81570000    3
  81580000    3
  81590000    3
  81600000    4
  81610000    5
  81620000    4
  81630000    3
  81640000    4
  81650000    3
  81660000    4
  81670000    3
  81680000    4
  81690000    2
  81700000    4
  81710000    2
  81720000    4
  81730000    7
  81740000    5
  81750000    3
  81760000    6
  81770000   10
  81780000   11
  81790000    9
  81800000    4
  81810000    4
  81820000    3
  81830000   11
  81840000    4
  81850000    3
  81860000    3
  81870000    7
  81880000    7
  81890000    3
  81900000    6
  81910000    3
  81920000    3
  81930000    2
  81940000    3
  81950000    3
  81960000    6
  81970000    3
  81980000    5
  81990000    3
  82000000    6
  82010000    4
  82020000    3
  82030000    3
  82040000    5
  82050000    4
  82060000    5
  82070000    7
  82080000    4
  82090000   10
  82100000   12
  82110000   10
  82120000   11
  82130000   19
  82140000    6
  82150000    3
  82160000    3
  82170000    3
  82180000    3
  82190000    3
  82200000    7
  82210000    3
  82220000    3
  82230000   10
  82240000   13
  82250000    3
  82260000    4
  82270000    3
  82280000    3
  82290000    4
  82300000    4
  82310000    5
  82320000    8
  82330000    8
  82340000    4
  82350000    3
  82360000    4
  82370000    3
  82380000    4
  82390000    3
  82400000    5
  82410000    3
  82420000    3
  82430000    4
  82440000    5
  82450000    3
  82460000    3
  82470000    5
  82480000   11
  82490000   16
  82500000    8
  82510000    4
  82520000    6
  82530000    3
  82540000    9
  82550000    6
  82560000    4
  82570000   10
  82580000   10
  82590000    4
  82600000    4
  82610000   12
  82620000    5
  82630000    4
  82640000    3
  82650000    3
  82660000    3
  82670000    4
  82680000    3
  82690000    4
  82700000    3
  82710000    4
  82720000   11
  82730000    5
  82740000    4
  82750000   11
  82760000    6
  82770000    3
  82780000    4
  82790000    3
  82800000    4
  82810000    4
  82820000    5
  82830000    6
  82840000   26
  82850000   11
  82860000   12
  82870000   11
  82880000    4
  82890000    3
  82900000    7
  82910000    3
  82920000    3
  82930000    3
  82940000    2
  82950000    5
  82960000    4
  82970000    4
  82980000    3
  82990000    4
  83000000    3
  83010000    3
  83020000    3
  83030000    3
  83040000    4
  83050000    4
  83060000    3
  83070000    4
  83080000    3
  83090000    7
  83100000    6
  83110000    4
  83120000    3
  83130000    4
  83140000    7
  83150000    6
  83160000   10
  83170000    9
  83180000    7
  83190000   11
  83200000    8
  83210000    3
  83220000    5
  83230000    5
  83240000    3
  83250000    3
  83260000    2
  83270000    5
  83280000    4
  83290000    6
  83300000    9
  83310000    2
  83320000    6
  83330000    8
  83340000    3
  83350000    4
  83360000    3
  83370000    3
  83380000    3
  83390000    6
  83400000    9
  83410000    3
  83420000    4
  83430000    2
  83440000    3
  83450000    4
  83460000    3
  83470000   12
  83480000   17
  83490000   11
  83500000   12
  83510000   23
  83520000   26
  83530000   25
  83540000   23
  83550000   26
  83560000   25
  83570000   24
  83580000   22
  83590000   25
  83600000   23
  83610000   22
  83620000   23
  83630000   28
  83640000   25
  83650000   24
  83660000   23
  83670000   26
  83680000   26
  83690000   22
  83700000   27
  83710000   22
  83720000   22
  83730000   23
  83740000   22
  83750000   24
  83760000   25
  83770000   25
  83780000   27
  83790000   25
  83800000   23
  83810000   25
  83820000   24
  83830000   22
  83840000   21
  83850000   23
  83860000   22
  83870000   25
  83880000   22
  83890000   24
  83900000   24
  83910000   28
  83920000   33
  83930000   27
  83940000   25
  83950000   28
  83960000   23
  83970000   26
  83980000   27
  83990000   23
  84000000   24
  84010000   22
  84020000   15
  84030000   23
  84040000   22
  84050000   22
  84060000   23
  84070000   22
  84080000   23
  84090000   23
  84100000   22
  84110000   24
  84120000   21
  84130000   25
  84140000   24
  84150000   25
  84160000   22
  84170000   23
  84180000   25
  84190000   26
  84200000   24
  84210000   24
  84220000   21
  84230000   23
  84240000   22
  84250000   23
  84260000   23
  84270000   24
  84280000   22
  84290000   21
  84300000   23
  84310000   23
  84320000   24
  84330000   25
  84340000   27
  84350000   24
  84360000   22
  84370000   25
  84380000   22
  84390000   22
  84400000   23
  84410000   23
  84420000   22
  84430000   23
  84440000   23
  84450000   23
  84460000   22
  84470000   24
  84480000   22
  84490000   23
  84500000   23
  84510000   22
  84520000   25
  84530000   22
  84540000   26
  84550000   23
  84560000   22
  84570000   27
  84580000   23
  84590000   26
  84600000   23
  84610000   24
  84620000   24
  84630000   22
  84640000   24
  84650000   25
  84660000   22
  84670000   23
  84680000   23
  84690000   22
  84700000   22
  84710000   23
  84720000   24
  84730000   23
  84740000   23
  84750000   23
  84760000   22
  84770000   22
  84780000   22
  84790000   22
  84800000   23
  84810000   24
  84820000   24
  84830000   22
  84840000   24
  84850000   24
  84860000   26
  84870000   24
  84880000   27
  84890000   29
  84900000   24
  84910000   24
  84920000   28
  84930000   24
  84940000   24
  84950000   27
  84960000   23
  84970000   23
  84980000   24
  84990000   28
  85000000   26
  85010000   27
  85020000   24
  85030000   24
  85040000   18
  85050000   26
  85060000   23
  85070000   22
  85080000   20
  85090000   22
  85100000   22
  85110000   22
  85120000   23
  85130000   23
  85140000   25
  85150000   18
  85160000   21
  85170000    3
  85180000    3
  85190000    4
  85200000    5
  85210000    2
  85220000    4
  85230000    3
  85240000    3
  85250000    3
  85260000    4
  85270000    6
  85280000    7
  85290000    3
  85300000    3
  85310000    3
  85320000    4
  85330000    7
  85340000    5
  85350000    5
  85360000    4
  85370000    3
  85380000    3
  85390000    6
  85400000    3
  85410000    4
  85420000    4
  85430000    3
  85440000    3
  85450000    3
  85460000    3
  85470000    5
  85480000    4
  85490000    3
  85500000    3
  85510000    4
  85520000    6
  85530000    3
  85540000    5
  85550000    3
  85560000    4
  85570000    3
  85580000    3
  85590000    3
  85600000    3
  85610000    4
  85620000    3
  85630000    6
  85640000    3
  85650000    2
  85660000    9
  85670000    3
  85680000    6
  85690000    8
  85700000    4
  85710000    3
  85720000    4
  85730000   13
  85740000   11
  85750000   17
  85760000   11
  85770000    3
  85780000    9
  85790000   11
  85800000   11
  85810000    9
  85820000   15
  85830000   12
  85840000   12
  85850000   12
  85860000   11
  85870000    3
  85880000    3
  85890000    4
  85900000   10
  85910000    5
  85920000    7
  85930000   11
  85940000    9
  85950000    3
  85960000    4
  85970000    6
  85980000    7
  85990000    2
  86000000    4
  86010000    6
  86020000    4
  86030000    3
  86040000    6
  86050000    4
  86060000    4
  86070000    4
  86080000    3
  86090000    4
  86100000    3
  86110000    5
  86120000    4
  86130000    3
  86140000    3
  86150000    4
  86160000    4
  86170000    3
  86180000   11
  86190000    3
  86200000    3
  86210000    4
  86220000    8
  86230000    7
  86240000    5
  86250000    4
  86260000    4
  86270000    3
  86280000    2
  86290000    5
  86300000    4
  86310000    3
  86320000    3
  86330000    3
  86340000    3
  86350000    4
  86360000    3
  86370000    4
  86380000    3
  86390000    3
  86400000    3
  86410000    3
  86420000    3
  86430000    3
  86440000    3
  86450000    3
  86460000    4
  86470000    3
  86480000    3
  86490000    4
  86500000    3
  86510000    3
  86520000    4
  86530000    3
  86540000    3
  86550000    3
  86560000    2
  86570000    3
  86580000    4
  86590000    4
  86600000   18
  86610000    4
  86620000    5
  86630000    4
  86640000    3
  86650000    3
  86660000    3
  86670000    4
  86680000    2
  86690000    2
  86700000    3
  86710000    3
  86720000    3
  86730000    4
  86740000    4
  86750000    4
  86760000    3
  86770000    4
  86780000    2
  86790000    9
  86800000    8
  86810000   12
  86820000    3
  86830000    4
  86840000    6
  86850000    5
  86860000    8
  86870000    3
  86880000    3
  86890000    2
  86900000    7
  86910000   13
  86920000    8
  86930000   12
  86940000    3
  86950000   11
  86960000    2
  86970000    3
  86980000    7
  86990000    4
  87000000    4
  87010000    5
  87020000    8
  87030000    3
  87040000    6
  87050000    2
  87060000    4
  87070000    9
  87080000    3
  87090000    5
  87100000    3
  87110000    5
  87120000    3
  87130000    3
  87140000    3
  87150000    2
  87160000    3
  87170000    4
  87180000    4
  87190000    5
  87200000    3
  87210000    8
  87220000   26
  87230000    9
  87240000   15
  87250000    7
  87260000    9
  87270000   11
  87280000   11
  87290000    5
  87300000    3
  87310000    3
  87320000    2
  87330000    9
  87340000   11
  87350000   12
  87360000    4
  87370000    6
  87380000    8
  87390000   13
  87400000   12
  87410000   12
  87420000   14
  87430000    9
  87440000   11
  87450000   10
  87460000   15
  87470000   12
  87480000    4
  87490000    9
  87500000    8
  87510000   10
  87520000    8
  87530000   11
  87540000   12
  87550000   11
  87560000   13
  87570000   14
  87580000    3
  87590000    3
  87600000    4
  87610000    3
  87620000    3
  87630000    4
  87640000    3
  87650000    3
  87660000    3
  87670000    5
  87680000    3
  87690000    3
  87700000    2
  87710000    6
  87720000    4
  87730000   12
  87740000    3
  87750000    5
  87760000    3
  87770000    4
  87780000    3
  87790000    3
  87800000    2
  87810000    3
  87820000   11
  87830000    9
  87840000    7
  87850000    6
  87860000   10
  87870000    8
  87880000    6
  87890000    9
  87900000    8
  87910000    5
  87920000    4
  87930000    5
  87940000    3
  87950000    3
  87960000   10
  87970000    4
  87980000   11
  87990000    4
  88000000    4
  88010000   10
  88020000   10
  88030000    9
  88040000    6
  88050000    4
  88060000    8
  88070000   13
  88080000   11
  88090000   12
  88100000   11
  88110000    5
  88120000    2
  88130000    7
  88140000   13
  88150000   10
  88160000   11
  88170000    6
  88180000    5
  88190000    4
  88200000    6
  88210000    8
  88220000   14
  88230000   16
  88240000    8
  88250000    8
  88260000   18
  88270000   16
  88280000   13
  88290000    3
  88300000    6
  88310000   10
  88320000    7
  88330000    9
  88340000    7
  88350000   11
  88360000   10
  88370000    3
  88380000   14
  88390000    9
  88400000    7
  88410000    2
  88420000    5
  88430000    6
  88440000    5
  88450000    3
  88460000    3
  88470000   11
  88480000   10
  88490000    3
  88500000    3
  88510000    3
  88520000    3
  88530000    2
  88540000    2
  88550000    3
  88560000    3
  88570000    3
  88580000    3
  88590000    5
  88600000    3
  88610000    4
  88620000    4
  88630000    5
  88640000    4
  88650000    2
  88660000    6
  88670000    4
  88680000    5
  88690000    4
  88700000    2
  88710000    3
  88720000    5
  88730000   11
  88740000   20
  88750000   21
  88760000   12
  88770000   12
  88780000    2
  88790000    8
  88800000   13
  88810000   13
  88820000    7
  88830000    4
  88840000   17
  88850000   12
  88860000    4
  88870000    4
  88880000   12
  88890000    4
  88900000    6
  88910000   16
  88920000   13
  88930000    4
  88940000    4
  88950000    3
  88960000    5
  88970000    8
  88980000    7
  88990000    5
  89000000    3
  89010000    3
  89020000    3
  89030000   12
  89040000    7
  89050000    3
  89060000    3
  89070000   10
  89080000    4
  89090000    7
  89100000    4
  89110000    8
  89120000    4
  89130000    4
  89140000    6
  89150000    5
  89160000   11
  89170000    3
  89180000    3
  89190000    2
  89200000    4
  89210000    3
  89220000    3
  89230000    3
  89240000    2
  89250000    3
  89260000    6
  89270000    3
  89280000    4
  89290000    5
  89300000    2
  89310000    2
  89320000    7
  89330000    3
  89340000   14
  89350000    5
  89360000    4
  89370000    4
  89380000    4
  89390000    3
  89400000    6
  89410000    7
  89420000    6
  89430000    3
  89440000    3
  89450000    4
  89460000    6
  89470000    4
  89480000    3
  89490000    3
  89500000    3
  89510000    3
  89520000    2
  89530000    3
  89540000    4
  89550000    3
  89560000    5
  89570000    2
  89580000    3
  89590000    3
  89600000    4
  89610000    5
  89620000   11
  89630000   11
  89640000    3
  89650000    3
  89660000    4
  89670000    3
  89680000    6
  89690000    3
  89700000    6
  89710000    3
  89720000    3
  89730000    6
  89740000    6
  89750000    4
  89760000    3
  89770000    3
  89780000    4
  89790000    3
  89800000    3
  89810000    6
  89820000    3
  89830000    8
  89840000    4
  89850000    3
  89860000   13
  89870000    7
  89880000    6
  89890000   10
  89900000    3
  89910000    9
  89920000   11
  89930000   12
  89940000   19
  89950000    4
  89960000    5
  89970000    3
  89980000    3
  89990000    4
  90000000    3
  90010000    3
  90020000    5
  90030000    2
  90040000    3
  90050000    6
  90060000    4
  90070000    3
  90080000    2
  90090000    8
  90100000    8
  90110000    3
  90120000    3
  90130000    3
  90140000    2
  90150000    3
  90160000    3
  90170000    2
  90180000    7
  90190000    3
  90200000    4
  90210000    3
  90220000    3
  90230000    7
  90240000    3
  90250000    4
  90260000    4
  90270000   11
  90280000    8
  90290000    5
  90300000    2
  90310000   11
  90320000   11
  90330000   11
  90340000    9
  90350000   16
  90360000   14
  90370000    9
  90380000   12
  90390000   11
  90400000    7
  90410000    9
  90420000   11
  90430000    7
  90440000    8
  90450000   13
  90460000   14
  90470000   11
  90480000   11
  90490000    6
  90500000    3
  90510000    3
  90520000    5
  90530000   10
  90540000    5
  90550000    4
  90560000    3
  90570000    3
  90580000    4
  90590000    4
  90600000    2
  90610000    3
  90620000    3
  90630000   10
  90640000    6
  90650000    3
  90660000    2
  90670000    5
  90680000    3
  90690000    3
  90700000    3
  90710000    3
  90720000    2
  90730000    3
  90740000    2
  90750000    6
  90760000    2
  90770000    3
  90780000    2
  90790000    3
  90800000    3
  90810000    3
  90820000    9
  90830000    4
  90840000    6
  90850000    4
  90860000    4
  90870000    3
  90880000    4
  90890000    4
  90900000    3
  90910000    5
  90920000    9
  90930000    4
  90940000    4
  90950000    4
  90960000    5
  90970000    3
  90980000    5
  90990000    3
  91000000    2
  91010000    2
  91020000    3
  91030000    3
  91040000    3
  91050000    7
  91060000    4
  91070000    4
  91080000    5
  91090000    7
  91100000    4
  91110000    3
  91120000    3
  91130000    3
  91140000    2
  91150000    2
  91160000    5
  91170000    3
  91180000   11
  91190000    5
  91200000    6
  91210000    7
  91220000   10
  91230000   11
  91240000   10
  91250000    6
  91260000    4
  91270000    3
  91280000    2
  91290000    3
  91300000    3
  91310000    2
  91320000    4
  91330000    3
  91340000    3
  91350000    3
  91360000    5
  91370000    3
  91380000   11
  91390000   14
  91400000    3
  91410000    4
  91420000    3
  91430000    7
  91440000    2
  91450000    3
  91460000    4
  91470000    4
  91480000    4
  91490000    3
  91500000    4
  91510000    3
  91520000    3
  91530000    9
  91540000   12
  91550000    5
  91560000    4
  91570000    4
  91580000    4
  91590000    2
  91600000    3
  91610000    4
  91620000   10
  91630000    3
  91640000    2
  91650000    4
  91660000    4
  91670000    4
  91680000    3
  91690000    3
  91700000    3
  91710000    2
  91720000    4
  91730000    4
  91740000    3
  91750000    3
  91760000    3
  91770000    3
  91780000    7
  91790000    3
  91800000    4
  91810000    3
  91820000    2
  91830000    2
  91840000    5
  91850000    3
  91860000    3
  91870000    5
  91880000    3
  91890000    3
  91900000    2
  91910000    3
  91920000    4
  91930000    4
  91940000    5
  91950000    3
  91960000    3
  91970000    3
  91980000   10
  91990000    2
  92000000    3
  92010000    3
  92020000    3
  92030000   11
  92040000    4
  92050000    3
  92060000    4
  92070000    3
  92080000    3
  92090000    4
  92100000    3
  92110000    8
  92120000   13
  92130000   14
  92140000    2
  92150000    5
  92160000    3
  92170000    2
  92180000    3
  92190000    3
  92200000    3
  92210000    4
  92220000   11
  92230000    3
  92240000    3
  92250000    3
  92260000    7
  92270000    4
  92280000    3
  92290000    3
  92300000    4
  92310000    3
  92320000    3
  92330000    7
  92340000    4
  92350000    5
  92360000    4
  92370000    9
  92380000    6
  92390000    4
  92400000    3
  92410000    5
  92420000    5
  92430000   11
  92440000    8
  92450000   11
  92460000    3
  92470000    5
  92480000    3
  92490000    2
  92500000    4
  92510000    3
  92520000    2
  92530000    3
  92540000    4
  92550000    6
  92560000   11
  92570000    9
  92580000    7
  92590000    7
  92600000    3
  92610000    4
  92620000    5
  92630000    5
  92640000    3
  92650000    4
  92660000    2
  92670000    3
  92680000    3
  92690000    3
  92700000    3
  92710000    3
  92720000    5
  92730000    3
  92740000    3
  92750000    3
  92760000   10
  92770000    3
  92780000    3
  92790000    4
  92800000    4
  92810000    3
  92820000    5
  92830000   11
  92840000   12
  92850000   11
  92860000   14
  92870000    6
  92880000    3
  92890000    5
  92900000    4
  92910000    4
  92920000    5
  92930000    5
  92940000    3
  92950000    3
  92960000    2
  92970000    2
  92980000    2
  92990000    4
  93000000    3
  93010000    6
  93020000    3
  93030000    3
  93040000    5
  93050000    6
  93060000    3
  93070000    4
  93080000    9
  93090000    4
  93100000   13
  93110000    3
  93120000    3
  93130000    3
  93140000    9
  93150000    9
  93160000    8
  93170000    3
  93180000    2
  93190000   11
  93200000    4
  93210000    6
  93220000    3
  93230000    4
  93240000    4
  93250000    5
  93260000    2
  93270000    3
  93280000    2
  93290000    3
  93300000    6
  93310000    5
  93320000    5
  93330000    6
  93340000    3
  93350000    4
  93360000    4
  93370000    7
  93380000   10
  93390000   15
  93400000    2
  93410000    5
  93420000    3
  93430000    8
  93440000    3
  93450000    8
  93460000    3
  93470000    4
  93480000    3
  93490000    3
  93500000    5
  93510000    3
  93520000   11
  93530000    3
  93540000    3
  93550000    5
  93560000   13
  93570000    7
  93580000    9
  93590000    3
  93600000    3
  93610000    5
  93620000    3
  93630000    6
  93640000    5
  93650000    8
  93660000    3
  93670000    8
  93680000    5
  93690000    3
  93700000    3
  93710000    4
  93720000    5
  93730000    3
  93740000    5
  93750000    2
  93760000    3
  93770000    4
  93780000    3
  93790000    5
  93800000    5
  93810000    3
  93820000    4
  93830000    5
  93840000    5
  93850000    5
  93860000   10
  93870000   13
  93880000   20
  93890000   22
  93900000   24
  93910000   22
  93920000   23
  93930000   23
  93940000   24
  93950000   27
  93960000   30
  93970000   33
  93980000   36
  93990000   29
  94000000   24
  94010000   27
  94020000   23
  94030000   25
  94040000   22
  94050000   24
  94060000   24
  94070000   24
  94080000   23
  94090000   26
  94100000   25
  94110000   23
  94120000   22
  94130000   25
  94140000   26
  94150000   23
  94160000   24
  94170000   26
  94180000   22
  94190000   23
  94200000   23
  94210000   22
  94220000   25
  94230000   28
  94240000   21
  94250000   22
  94260000   22
  94270000   24
  94280000   22
  94290000   22
  94300000   24
  94310000   23
  94320000   24
  94330000   26
  94340000   24
  94350000   24
  94360000   24
  94370000   24
  94380000   23
  94390000   24
  94400000   22
  94410000   25
  94420000   24
  94430000   24
  94440000   22
  94450000   24
  94460000   30
  94470000   23
  94480000   24
  94490000   22
  94500000   24
  94510000   23
  94520000   22
  94530000   19
  94540000   22
  94550000   22
  94560000   26
  94570000   25
  94580000   24
  94590000   32
  94600000   30
  94610000   26
  94620000   22
  94630000   22
  94640000   23
  94650000   24
  94660000   23
  94670000   23
  94680000   24
  94690000   24
  94700000   22
  94710000   28
  94720000   24
  94730000   26
  94740000   26
  94750000   28
  94760000   29
  94770000   28
  94780000   26
  94790000   34
  94800000   30
  94810000   28
  94820000   22
  94830000   32
  94840000   24
  94850000   24
  94860000   23
  94870000   25
  94880000   24
  94890000   24
  94900000   25
  94910000   27
  94920000   23
  94930000   24
  94940000   25
  94950000   23
  94960000   25
  94970000   24
  94980000   21
  94990000   24
  95000000   21
  95010000   23
  95020000   26
  95030000   24
  95040000   24
  95050000   27
  95060000   25
  95070000   24
  95080000   30
  95090000   29
  95100000   28
  95110000   23
  95120000   22
  95130000   24
  95140000   24
  95150000   23
  95160000   22
  95170000   22
  95180000   23
  95190000   24
  95200000   23
  95210000   24
  95220000   23
  95230000   32
  95240000   30
  95250000   31
  95260000   29
  95270000   25
  95280000   26
  95290000   24
  95300000   26
  95310000   23
  95320000   22
  95330000   23
  95340000   22
  95350000   24
  95360000   25
  95370000   22
  95380000   23
  95390000   26
  95400000   24
  95410000   23
  95420000   26
  95430000   22
  95440000   23
  95450000   22
  95460000   22
  95470000   24
  95480000   22
  95490000   22
  95500000   23
  95510000   23
  95520000   25
  95530000   21
  95540000   11
  95550000    3
  95560000    4
  95570000   12
  95580000    3
  95590000    4
  95600000    2
  95610000    5
  95620000    4
  95630000    4
  95640000    3
  95650000    5
  95660000    2
  95670000    4
  95680000    3
  95690000    3
  95700000    3
  95710000    4
  95720000    4
  95730000    4
  95740000    5
  95750000    3
  95760000    5
  95770000    4
  95780000    4
  95790000    3
  95800000    3
  95810000    5
  95820000    5
  95830000    3
  95840000    4
  95850000    3
  95860000    4
  95870000    4
  95880000    3
  95890000   11
  95900000    3
  95910000    4
  95920000    9
  95930000   12
  95940000    5
  95950000    4
  95960000    2
  95970000    3
  95980000   11
  95990000    6
  96000000    3
  96010000    3
  96020000    3
  96030000    6
  96040000    4
  96050000    2
  96060000    3
  96070000    3
  96080000    4
  96090000   10
  96100000    3
  96110000    4
  96120000    4
  96130000    4
  96140000    4
  96150000    4
  96160000    2
  96170000    6
  96180000    3
  96190000    3
  96200000    3
  96210000   10
  96220000    9
  96230000    3
  96240000    3
  96250000    5
  96260000    4
  96270000    4
  96280000    3
  96290000    6
  96300000    4
  96310000    4
  96320000   12
  96330000    3
  96340000    5
  96350000   10
  96360000    3
  96370000    4
  96380000    3
  96390000    4
  96400000    3
  96410000    3
  96420000    6
  96430000    3
  96440000    5
  96450000    5
  96460000    5
  96470000    7
  96480000    3
  96490000    4
  96500000    9
  96510000   23
  96520000   16
  96530000    7
  96540000    8
  96550000    5
  96560000    3
  96570000    5
  96580000    7
  96590000    3
  96600000    7
  96610000    3
  96620000    5
  96630000    3
  96640000    4
  96650000    3
  96660000    3
  96670000    9
  96680000    8
  96690000   12
  96700000    4
  96710000    3
  96720000    3
  96730000    4
  96740000   12
  96750000   10
  96760000    2
  96770000    5
  96780000    3
  96790000   12
  96800000   18
  96810000   10
  96820000    5
  96830000    4
  96840000    4
  96850000    6
  96860000    4
  96870000    5
  96880000    4
  96890000    3
  96900000    9
  96910000    5
  96920000    5
  96930000    6
  96940000    3
  96950000    3
  96960000    7
  96970000    5
  96980000    3
  96990000    7
  97000000    4
  97010000    5
  97020000    3
  97030000    8
  97040000   12
  97050000    2
  97060000    3
  97070000    4
  97080000    7
  97090000    3
  97100000    3
  97110000    5
  97120000    5
  97130000    4
  97140000    3
  97150000    2
  97160000    3
  97170000    4
  97180000    3
  97190000    3
  97200000    6
  97210000   12
  97220000   13
  97230000    3
  97240000    4
  97250000    7
  97260000   13
  97270000   10
  97280000   17
  97290000    8
  97300000    8
  97310000    8
  97320000   10
  97330000    3
  97340000    3
  97350000    8
  97360000   10
  97370000    3
  97380000    5
  97390000    4
  97400000    5
  97410000   10
  97420000    5
  97430000    9
  97440000    4
  97450000   12
  97460000    5
  97470000   15
  97480000    3
  97490000    5
  97500000    8
  97510000    4
  97520000    3
  97530000    6
  97540000    5
  97550000    3
  97560000    5
  97570000    3
  97580000    4
  97590000    4
  97600000   11
  97610000    4
  97620000    3
  97630000    3
  97640000    3
  97650000    3
  97660000    4
  97670000    3
  97680000    5
  97690000    3
  97700000    4
  97710000    8
  97720000   14
  97730000   11
  97740000    8
  97750000   15
  97760000   12
  97770000   10
  97780000   10
  97790000   12
  97800000   18
  97810000    9
  97820000    3
  97830000    3
  97840000    3
  97850000    3
  97860000    3
  97870000    3
  97880000    3
  97890000    3
  97900000    2
  97910000    3
  97920000    4
  97930000    3
  97940000    4
  97950000   10
  97960000    9
  97970000    9
  97980000    8
  97990000   13
  98000000    4
  98010000    5
  98020000   11
  98030000    3
  98040000    5
  98050000    5
  98060000    6
  98070000    3
  98080000   13
  98090000    5
  98100000    3
  98110000    3
  98120000    3
  98130000    4
  98140000    4
  98150000    4
  98160000    3
  98170000    4
  98180000   12
  98190000    7
  98200000    4
  98210000    3
  98220000    3
  98230000    3
  98240000    4
  98250000    4
  98260000    4
  98270000    4
  98280000    5
  98290000    3
  98300000    8
  98310000    3
  98320000    4
  98330000   11
  98340000   13
  98350000   17
  98360000    5
  98370000    7
  98380000   17
  98390000   21
  98400000   22
  98410000   22
  98420000   23
  98430000   24
  98440000   28
  98450000   23
  98460000   22
  98470000   23
  98480000   20
  98490000   23
  98500000   22
  98510000   22
  98520000   24
  98530000   22
  98540000   23
  98550000   23
  98560000   22
  98570000   23
  98580000   12
  98590000   12
  98600000    3
  98610000    4
  98620000    7
  98630000    4
  98640000    9
  98650000   11
  98660000    8
  98670000    9
  98680000    6
  98690000    5
  98700000    9
  98710000   12
  98720000    9
  98730000   12
  98740000   12
  98750000    8
  98760000   12
  98770000   14
  98780000   18
  98790000   12
  98800000    3
  98810000    9
  98820000   13
  98830000    7
  98840000   13
  98850000   20
  98860000   14
  98870000    7
  98880000   13
  98890000   11
  98900000   12
  98910000   11
  98920000   12
  98930000    4
  98940000   15
  98950000    6
  98960000    4
  98970000    4
  98980000    7
  98990000   12
  99000000   13
  99010000   17
  99020000   10
  99030000   12
  99040000   22
  99050000   13
  99060000    5
  99070000    6
  99080000    4
  99090000    6
  99100000    6
  99110000    4
  99120000    4
  99130000    9
  99140000    4
  99150000   10
  99160000   10
  99170000   10
  99180000   11
  99190000    8
  99200000    9
  99210000    9
  99220000   14
  99230000   15
  99240000    5
  99250000   14
  99260000   12
  99270000   11
  99280000    9
  99290000    8
  99300000   11
  99310000   10
  99320000   12
  99330000   15
  99340000   13
  99350000   10
  99360000   10
  99370000   13
  99380000    6
  99390000    9
  99400000    5
  99410000    7
  99420000    6
  99430000    5
  99440000   10
  99450000    6
  99460000   14
  99470000    7
  99480000   11
  99490000   10
  99500000   17
  99510000   12
  99520000    7
  99530000    6
  99540000   12
  99550000   11
  99560000    5
  99570000   17
  99580000   13
  99590000    8
  99600000    9
  99610000    4
  99620000    9
  99630000    4
  99640000    4
  99650000    3
  99660000    4
  99670000    8
  99680000    3
  99690000    7
  99700000    4
  99710000    6
  99720000    5
  99730000    4
  99740000    9
  99750000   11
  99760000   11
  99770000    7
  99780000    5
  99790000    3
  99800000    3
  99810000    5
  99820000   13
  99830000    6
  99840000    4
  99850000    4
  99860000    4
  99870000   11
  99880000   11
  99890000    9
  99900000    9
  99910000    7
  99920000    5
  99930000    9
  99940000   10
  99950000    2
  99960000   10
  99970000    4
  99980000    4
  99990000   11
 100000000    9
 100000000    9
 100010000   12
 100020000    7
 100030000   15
 100040000    7
 100050000    4
 100060000    8
 100070000   10
 100080000   14
 100090000   24
 100100000   13
 100110000    9
 100120000   12
 100130000    7
 100140000    6
 100150000    4
 100160000   12
 100170000   19
 100180000    4
 100190000   15
 100200000   10
 100210000   10
 100220000    8
 100230000    5
 100240000    3
 100250000   14
 100260000    2
 100270000    5
 100280000    4
 100290000    9
 100300000    6
 100310000   10
 100320000   12
 100330000   10
 100340000   16
 100350000   17
 100360000    7
 100370000    4
 100380000    6
 100390000    9
 100400000   10
 100410000   11
 100420000   13
 100430000   16
 100440000    9
 100450000    5
 100460000    9
 100470000    5
 100480000    6
 100490000    8
 100500000    3
 100510000    3
 100520000    7
 100530000    9
 100540000   10
 100550000    5
 100560000    4
 100570000   12
 100580000   12
 100590000   18
 100600000    8
 100610000    9
 100620000   11
 100630000    4
 100640000    3
 100650000    4
 100660000    4
 100670000    8
 100680000    3
 100690000    7
 100700000   15
 100710000   12
 100720000    7
 100730000    8
 100740000   10
 100750000   16
 100760000   10
 100770000   13
 100780000   12
 100790000   16
 100800000   15
 100810000   15
 100820000   18
 100830000    6
 100840000   11
 100850000   10
 100860000   10
 100870000    3
 100880000   12
 100890000    3
 100900000    9
 100910000   14
 100920000    9
 100930000    9
 100940000   10
 100950000    4
 100960000    8
 100970000    9
 100980000   10
 100990000   10
 101000000    9
 101010000    6
 101020000    4
 101030000    6
 101040000    5
 101050000    7
 101060000    5
 101070000    3
 101080000    3
 101090000    3
 101100000    3
 101110000    3
 101120000    3
 101130000    6
 101140000    3
 101150000   13
 101160000    5
 101170000    4
 101180000   13
 101190000    9
 101200000   10
 101210000    9
 101220000   13
 101230000    5
 101240000   10
 101250000    7
 101260000    9
 101270000   10
 101280000    4
 101290000   10
 101300000    5
 101310000   11
 101320000    5
 101330000    3
 101340000    4
 101350000    5
 101360000    5
 101370000   11
 101380000   12
 101390000    5
 101400000    9
 101410000    8
 101420000    4
 101430000   16
 101440000    6
 101450000    5
 101460000    3
 101470000    6
 101480000    3
 101490000    5
 101500000   13
 101510000   13
 101520000   10
 101530000    8
 101540000    2
 101550000    5
 101560000    3
 101570000    6
 101580000    4
 101590000    4
 101600000    4
 101610000    4
 101620000    5
 101630000    3
 101640000   11
 101650000    4
 101660000    7
 101670000   12
 101680000    5
 101690000    3
 101700000    5
 101710000    7
 101720000    7
 101730000    3
 101740000    6
 101750000    3
 101760000    4
 101770000    4
 101780000   10
 101790000    4
 101800000    3
 101810000    4
 101820000    3
 101830000    4
 101840000    4
 101850000    4
 101860000    3
 101870000    3
 101880000    4
 101890000    9
 101900000    4
 101910000    7
 101920000    4
 101930000    5
 101940000    8
 101950000    6
 101960000    5
 101970000   10
 101980000    4
 101990000    7
 102000000    9
 102010000    8
 102020000    4
 102030000    5
 102040000   13
 102050000    4
 102060000    7
 102070000   10
 102080000    7
 102090000    3
 102100000   15
 102110000    9
 102120000   11
 102130000   10
 102140000   15
 102150000   16
 102160000   10
 102170000   12
 102180000   15
 102190000    7
 102200000    5
 102210000    2
 102220000    3
 102230000    4
 102240000    4
 102250000    3
 102260000    3
 102270000    3
 102280000    8
 102290000    4
 102300000    3
 102310000    3
 102320000    5
 102330000    7
 102340000    3
 102350000    5
 102360000   11
 102370000   11
 102380000    4
 102390000   14
 102400000    4
 102410000    3
 102420000    4
 102430000   10
 102440000    3
 102450000    8
 102460000    6
 102470000    4
 102480000    3
 102490000    3
 102500000    6
 102510000   10
 102520000   12
 102530000    6
 102540000    5
 102550000   11
 102560000   12
 102570000    4
 102580000    8
 102590000    4
 102600000    4
 102610000    4
 102620000    3
 102630000    5
 102640000    7
 102650000    8
 102660000    5
 102670000    8
 102680000   12
 102690000   12
 102700000   11
 102710000    3
 102720000    4
 102730000    3
 102740000    7
 102750000    3
 102760000    4
 102770000    3
 102780000    8
 102790000    3
 102800000    5
 102810000    4
 102820000    3
 102830000    3
 102840000    4
 102850000    7
 102860000    2
 102870000    2
 102880000    5
 102890000    2
 102900000    3
 102910000    3
 102920000    4
 102930000    3
 102940000    3
 102950000    4
 102960000    6
 102970000    4
 102980000    8
 102990000    8
 103000000    4
 103010000    4
 103020000    8
 103030000    9
 103040000   12
 103050000   11
 103060000   13
 103070000    7
 103080000    3
 103090000    3
 103100000    3
 103110000    3
 103120000    5
 103130000    2
 103140000    9
 103150000   11
 103160000   12
 103170000    3
 103180000    6
 103190000    9
 103200000   11
 103210000   16
 103220000    8
 103230000    2
 103240000    4
 103250000    6
 103260000    3
 103270000    5
 103280000    4
 103290000    9
 103300000    3
 103310000    3
 103320000    2
 103330000    4
 103340000    3
 103350000    5
 103360000    3
 103370000    6
 103380000    5
 103390000    7
 103400000    3
 103410000    3
 103420000    4
 103430000    3
 103440000    3
 103450000    3
 103460000    2
 103470000    3
 103480000    4
 103490000    4
 103500000    3
 103510000    5
 103520000    4
 103530000    4
 103540000    7
 103550000    3
 103560000    5
 103570000    3
 103580000    4
 103590000    4
 103600000    4
 103610000    3
 103620000    5
 103630000    3
 103640000    3
 103650000    3
 103660000    4
 103670000    6
 103680000    3
 103690000    4
 103700000    3
 103710000    6
 103720000    4
 103730000    5
 103740000   15
 103750000    8
 103760000   10
 103770000   11
 103780000    4
 103790000    4
 103800000    6
 103810000    4
 103820000    7
 103830000    3
 103840000    4
 103850000    5
 103860000    4
 103870000    4
 103880000    3
 103890000    3
 103900000   10
 103910000    3
 103920000    5
 103930000    3
 103940000    3
 103950000    6
 103960000    4
 103970000    5
 103980000   11
 103990000   12
 104000000   12
 104010000    6
 104020000    3
 104030000   10
 104040000    7
 104050000   17
 104060000   15
 104070000    6
 104080000    8
 104090000    9
 104100000   10
 104110000   21
 104120000   18
 104130000   12
 104140000   13
 104150000    4
 104160000   10
 104170000   10
 104180000   12
 104190000   11
 104200000   12
 104210000    9
 104220000   13
 104230000    7
 104240000   14
 104250000    9
 104260000   11
 104270000    4
 104280000    8
 104290000    8
 104300000   13
 104310000   12
 104320000    9
 104330000   14
 104340000    8
 104350000    7
 104360000   11
 104370000    5
 104380000    6
 104390000    3
 104400000   10
 104410000    4
 104420000    3
 104430000    3
 104440000   12
 104450000    5
 104460000    3
 104470000    4
 104480000    7
 104490000    5
 104500000   11
 104510000   18
 104520000   12
 104530000    9
 104540000   12
 104550000   14
 104560000    4
 104570000   11
 104580000    9
 104590000   11
 104600000   12
 104610000    5
 104620000    6
 104630000    5
 104640000   10
 104650000    3
 104660000    2
 104670000   11
 104680000    5
 104690000    5
 104700000   13
 104710000    9
 104720000   13
 104730000   12
 104740000    9
 104750000   12
 104760000    5
 104770000    3
 104780000    3
 104790000    3
 104800000    6
 104810000    3
 104820000   10
 104830000    3
 104840000    5
 104850000    3
 104860000    4
 104870000    3
 104880000    3
 104890000    3
 104900000    3
 104910000    8
 104920000    4
 104930000    4
 104940000    4
 104950000    7
 104960000    9
 104970000    8
 104980000   12
 104990000   15
 105000000    7
 105010000    9
 105020000    3
 105030000   11
 105040000   12
 105050000    3
 105060000    5
 105070000    4
 105080000    5
 105090000    6
 105100000    3
 105110000    3
 105120000    2
 105130000    3
 105140000    5
 105150000    4
 105160000    3
 105170000    5
 105180000    3
 105190000    3
 105200000    5
 105210000    3
 105220000    3
 105230000    3
 105240000    3
 105250000    4
 105260000    3
 105270000    4
 105280000    4
 105290000    5
 105300000   12
 105310000   10
 105320000   12
 105330000    2
 105340000    8
 105350000    6
 105360000    3
 105370000    3
 105380000    3
 105390000    7
 105400000    4
 105410000    3
 105420000    4
 105430000    6
 105440000   10
 105450000    3
 105460000   10
 105470000    5
 105480000    4
 105490000    2
 105500000    3
 105510000    3
 105520000    5
 105530000    3
 105540000    4
 105550000    6
 105560000    2
 105570000    3
 105580000    4
 105590000    5
 105600000    3
 105610000    4
 105620000    9
 105630000    3
 105640000    3
 105650000    7
 105660000    3
 105670000    3
 105680000    4
 105690000    3
 105700000    3
 105710000    2
 105720000    6
 105730000    3
 105740000    4
 105750000    2
 105760000    4
 105770000    3
 105780000    3
 105790000    3
 105800000    4
 105810000    5
 105820000    5
 105830000    2
 105840000    3
 105850000   10
 105860000   13
 105870000    9
 105880000    4
 105890000    3
 105900000    5
 105910000    3
 105920000   11
 105930000    8
 105940000    5
 105950000    3
 105960000    3
 105970000    2
 105980000    4
 105990000    3
 106000000    2
 106010000    5
 106020000    3
 106030000    3
 106040000    3
 106050000    3
 106060000    4
 106070000    4
 106080000   11
 106090000   13
 106100000    4
 106110000    3
 106120000    7
 106130000    3
 106140000    3
 106150000    3
 106160000    3
 106170000    3
 106180000    3
 106190000    4
 106200000    3
 106210000    2
 106220000    2
 106230000    5
 106240000    3
 106250000    3
 106260000    5
 106270000    5
 106280000    3
 106290000    5
 106300000    2
 106310000    7
 106320000    7
 106330000    4
 106340000    6
 106350000    3
 106360000    6
 106370000    3
 106380000    4
 106390000    3
 106400000    5
 106410000    2
 106420000    4
 106430000    3
 106440000   12
 106450000    3
 106460000    2
 106470000    4
 106480000   11
 106490000    5
 106500000    5
 106510000    3
 106520000    6
 106530000    2
 106540000    6
 106550000    2
 106560000    3
 106570000    3
 106580000    5
 106590000    9
 106600000    3
 106610000    4
 106620000   10
 106630000    3
 106640000    8
 106650000    3
 106660000    4
 106670000    3
 106680000    4
 106690000    3
 106700000    3
 106710000    2
 106720000    4
 106730000    8
 106740000    3
 106750000    3
 106760000    7
 106770000    9
 106780000    3
 106790000    4
 106800000    9
 106810000    5
 106820000   12
 106830000   14
 106840000    5
 106850000    7
 106860000    5
 106870000   14
 106880000    5
 106890000   10
 106900000    9
 106910000    7
 106920000    5
 106930000    9
 106940000    9
 106950000   12
 106960000    4
 106970000    9
 106980000    2
 106990000    3
 107000000    2
 107010000    3
 107020000    3
 107030000    4
 107040000    2
 107050000    4
 107060000    3
 107070000    3
 107080000    3
 107090000    5
 107100000    7
 107110000    5
 107120000    5
 107130000    4
 107140000    3
 107150000    3
 107160000    3
 107170000    4
 107180000    3
 107190000    2
 107200000    4
 107210000    5
 107220000    3
 107230000    3
 107240000    3
 107250000    3
 107260000    3
 107270000    4
 107280000    4
 107290000    3
 107300000    3
 107310000    5
 107320000    5
 107330000    6
 107340000    3
 107350000    4
 107360000    3
 107370000    4
 107380000    6
 107390000    4
 107400000    4
 107410000    4
 107420000    3
 107430000    4
 107440000    4
 107450000    2
 107460000    4
 107470000    5
 107480000    4
 107490000    4
 107500000    3
 107510000    2
 107520000    3
 107530000    3
 107540000    3
 107550000    4
 107560000    4
 107570000   12
 107580000    5
 107590000    7
 107600000    3
 107610000    4
 107620000    3
 107630000    3
 107640000    3
 107650000    3
 107660000    2
 107670000    6
 107680000    4
 107690000    3
 107700000    4
 107710000    4
 107720000    4
 107730000    2
 107740000    2
 107750000    4
 107760000    4
 107770000    4
 107780000    3
 107790000    5
 107800000    7
 107810000    3
 107820000    3
 107830000    4
 107840000    4
 107850000    3
 107860000    3
 107870000    4
 107880000    2
 107890000    2
 107900000    5
 107910000    3
 107920000    5
 107930000    4
 107940000   14
 107950000    6
 107960000    7
 107970000    3
 107980000    3
 107990000    3
 108000000    3
 108010000    3
 108020000    4
 108030000    3
 108040000    3
 108050000    3
 108060000    4
 108070000    4
 108080000    3
 108090000    3
 108100000    4
 108110000    3
 108120000    3
 108130000    3
 108140000    9
 108150000    5
 108160000    6
 108170000    2
 108180000    5
 108190000    3
 108200000    3
 108210000    3
 108220000    2
 108230000    5
 108240000    2
 108250000    7
 108260000    4
 108270000    2
 108280000    5
 108290000    3
 108300000    3
 108310000    6
 108320000    4
 108330000    3
 108340000    4
 108350000    5
 108360000    5
 108370000    3
 108380000    3
 108390000    3
 108400000    3
 108410000    4
 108420000    2
 108430000    3
 108440000    5
 108450000    4
 108460000    3
 108470000    3
 108480000    3
 108490000    5
 108500000    4
 108510000    4
 108520000    5
 108530000    4
 108540000    3
 108550000    4
 108560000    2
 108570000    3
 108580000    2
 108590000    4
 108600000    3
 108610000    3
 108620000    3
 108630000    3
 108640000    5
 108650000    5
 108660000    4
 108670000    3
 108680000    5
 108690000    3
 108700000    3
 108710000    2
 108720000    5
 108730000    2
 108740000    3
 108750000    3
 108760000    2
 108770000    3
 108780000    3
 108790000    3
 108800000    9
 108810000    3
 108820000    5
 108830000    4
 108840000    3
 108850000    3
 108860000    5
 108870000    3
 108880000    3
 108890000    3
 108900000    3
 108910000    4
 108920000    3
 108930000    3
 108940000    4
 108950000    3
 108960000    3
 108970000    3
 108980000    7
 108990000    4
 109000000    8
 109010000    5
 109020000    3
 109030000    3
 109040000    7
 109050000    3
 109060000    6
 109070000   12
 109080000    3
 109090000    8
 109100000    3
 109110000    2
 109120000    5
 109130000    6
 109140000    2
 109150000    5
 109160000    7
 109170000   11
 109180000    4
 109190000    3
 109200000    4
 109210000    2
 109220000    2
 109230000    3
 109240000    5
 109250000    3
 109260000    5
 109270000    3
 109280000    2
 109290000   15
 109300000   11
 109310000    9
 109320000   12
 109330000   12
 109340000    7
 109350000    4
 109360000    3
 109370000    3
 109380000    9
 109390000    9
 109400000    3
 109410000    3
 109420000    8
 109430000    3
 109440000   10
 109450000    3
 109460000    4
 109470000    5
 109480000    6
 109490000    6
 109500000    4
 109510000    6
 109520000    4
 109530000    3
 109540000    5
 109550000    3
 109560000    7
 109570000    3
 109580000    3
 109590000    3
 109600000    4
 109610000    3
 109620000    3
 109630000    3
 109640000    3
 109650000    3
 109660000    3
 109670000    3
 109680000    6
 109690000    3
 109700000    3
 109710000    3
 109720000    4
 109730000    3
 109740000    2
 109750000    3
 109760000    3
 109770000    3
 109780000    3
 109790000    3
 109800000    3
 109810000    3
 109820000    3
 109830000    3
 109840000    3
 109850000   10
 109860000   11
 109870000   10
 109880000    4
 109890000    3
 109900000    5
 109910000    3
 109920000    3
 109930000    3
 109940000    5
 109950000    4
 109960000    9
 109970000    3
 109980000    3
 109990000    3
 110000000    3
 110010000    3
 110020000    3
 110030000    5
 110040000    8
 110050000    3
 110060000    5
 110070000    5
 110080000    3
 110090000    3
 110100000    4
 110110000    4
 110120000    3
 110130000    3
 110140000    3
 110150000    4
 110160000    2
 110170000    2
 110180000    4
 110190000    5
 110200000    3
 110210000    4
 110220000    3
 110230000    3
 110240000    4
 110250000    4
 110260000    5
 110270000    4
 110280000   11
 110290000    7
 110300000    8
 110310000    9
 110320000    6
 110330000    4
 110340000    7
 110350000   11
 110360000    9
 110370000   11
 110380000   15
 110390000    9
 110400000    4
 110410000    5
 110420000    3
 110430000    5
 110440000    6
 110450000    5
 110460000    3
 110470000    4
 110480000    3
 110490000    2
 110500000    3
 110510000    3
 110520000    5
 110530000    2
 110540000    3
 110550000    4
 110560000    6
 110570000    4
 110580000    5
 110590000    3
 110600000    5
 110610000    2
 110620000    4
 110630000    5
 110640000    4
 110650000    3
 110660000    3
 110670000    5
 110680000    4
 110690000    3
 110700000   10
 110710000   11
 110720000    5
 110730000    3
 110740000    3
 110750000    3
 110760000    3
 110770000    4
 110780000    3
 110790000    2
 110800000    3
 110810000    2
 110820000    3
 110830000   13
 110840000    3
 110850000    3
 110860000    3
 110870000    3
 110880000    6
 110890000    4
 110900000    4
 110910000    3
 110920000    4
 110930000    3
 110940000    3
 110950000    3
 110960000    4
 110970000    3
 110980000    3
 110990000    4
 111000000    3
 111010000    3
 111020000    3
 111030000    2
 111040000    3
 111050000    9
 111060000    9
 111070000    8
 111080000   14
 111090000   11
 111100000    2
 111110000    3
 111120000    3
 111130000    6
 111140000    5
 111150000    5
 111160000   11
 111170000   13
 111180000    7
 111190000    5
 111200000    6
 111210000   13
 111220000    6
 111230000    5
 111240000    3
 111250000    3
 111260000   11
 111270000    5
 111280000   13
 111290000    5
 111300000    3
 111310000    4
 111320000    3
 111330000    5
 111340000   10
 111350000    3
 111360000    6
 111370000    9
 111380000    8
 111390000    9
 111400000    3
 111410000    3
 111420000    5
 111430000    9
 111440000    9
 111450000    9
 111460000    9
 111470000    9
 111480000    5
 111490000    4
 111500000    3
 111510000    5
 111520000    3
 111530000    5
 111540000    4
 111550000    4
 111560000    5
 111570000    2
 111580000    3
 111590000    5
 111600000    6
 111610000    4
 111620000    3
 111630000    4
 111640000    4
 111650000    4
 111660000    4
 111670000    3
 111680000    3
 111690000    3
 111700000    4
 111710000    4
 111720000    6
 111730000    3
 111740000   10
 111750000    7
 111760000    4
 111770000    4
 111780000    6
 111790000    3
 111800000    9
 111810000    4
 111820000    9
 111830000    8
 111840000    2
 111850000   10
 111860000   12
 111870000    3
 111880000    3
 111890000   11
 111900000   17
 111910000   11
 111920000   10
 111930000    9
 111940000    3
 111950000    5
 111960000    4
 111970000    3
 111980000    4
 111990000    3
 112000000    5
 112010000    3
 112020000    3
 112030000    4
 112040000    3
 112050000    3
 112060000    4
 112070000    2
 112080000    5
 112090000    5
 112100000    3
 112110000    5
 112120000    3
 112130000    4
 112140000    4
 112150000    4
 112160000    3
 112170000    3
 112180000    5
 112190000    2
 112200000    5
 112210000    3
 112220000    5
 112230000    3
 112240000    5
 112250000    4
 112260000    3
 112270000    3
 112280000    2
 112290000    4
 112300000    4
 112310000    6
 112320000    3
 112330000    3
 112340000    3
 112350000    3
 112360000    4
 112370000    3
 112380000    3
 112390000    4
 112400000    2
 112410000    4
 112420000    2
 112430000    3
 112440000    3
 112450000    6
 112460000    3
 112470000    2
 112480000    4
 112490000    3
 112500000    4
 112510000    4
 112520000    3
 112530000    3
 112540000    3
 112550000    3
 112560000    2
 112570000    3
 112580000    3
 112590000    3
 112600000    4
 112610000    3
 112620000    2
 112630000    3
 112640000    4
 112650000    3
 112660000    3
 112670000    3
 112680000    4
 112690000    3
 112700000    3
 112710000    2
 112720000    2
 112730000    3
 112740000    2
 112750000    4
 112760000    4
 112770000    3
 112780000    5
 112790000    4
 112800000    3
 112810000    4
 112820000    4
 112830000    5
 112840000    3
 112850000    3
 112860000    2
 112870000    5
 112880000    4
 112890000    4
 112900000    3
 112910000    3
 112920000    4
 112930000    3
 112940000    3
 112950000    3
 112960000    5
 112970000    3
 112980000    4
 112990000    3
 113000000    3
 113010000    3
 113020000    3
 113030000    2
 113040000    3
 113050000    3
 113060000    3
 113070000    4
 113080000    3
 113090000    4
 113100000    3
 113110000    4
 113120000    3
 113130000    3
 113140000    6
 113150000    5
 113160000    4
 113170000    3
 113180000    4
 113190000    3
 113200000    3
 113210000    4
 113220000    4
 113230000    3
 113240000    4
 113250000    3
 113260000    4
 113270000    6
 113280000    4
 113290000    2
 113300000    9
 113310000    3
 113320000    3
 113330000   10
 113340000    3
 113350000    3
 113360000    5
 113370000    2
 113380000    7
 113390000    4
 113400000    3
 113410000    2
 113420000    2
 113430000    3
 113440000    3
 113450000    3
 113460000    3
 113470000    3
 113480000    3
 113490000    2
 113500000    3
 113510000    4
 113520000    3
 113530000    3
 113540000    3
 113550000    3
 113560000    5
 113570000    3
 113580000    4
 113590000    3
 113600000    2
 113610000    3
 113620000    3
 113630000    3
 113640000    3
 113650000    3
 113660000    3
 113670000    2
 113680000    3
 113690000    3
 113700000    3
 113710000    3
 113720000    5
 113730000    3
 113740000    3
 113750000    3
 113760000    2
 113770000    3
 113780000    3
 113790000    3
 113800000    4
 113810000    3
 113820000    3
 113830000    2
 113840000    3
 113850000    3
 113860000    2
 113870000    2
 113880000    3
 113890000    3
 113900000    2
 113910000    4
 113920000    3
 113930000    3
 113940000    3
 113950000    3
 113960000    4
 113970000    2
 113980000    3
 113990000    4
 114000000    3
 114010000    2
 114020000    3
 114030000    4
 114040000    4
 114050000    4
 114060000    2
 114070000    3
 114080000    3
 114090000    3
 114100000    4
 114110000    5
 114120000    5
 114130000    4
 114140000    3
 114150000    5
 114160000    3
 114170000    4
 114180000    3
 114190000    4
 114200000    3
 114210000    3
 114220000    3
 114230000    2
 114240000    4
 114250000    3
 114260000    4
 114270000    3
 114280000    5
 114290000    4
 114300000    5
 114310000    3
 114320000    4
 114330000    2
 114340000    2
 114350000    5
 114360000    4
 114370000    4
 114380000    4
 114390000    4
 114400000    3
 114410000    4
 114420000    3
 114430000    2
 114440000    2
 114450000    3
 114460000    3
 114470000    2
 114480000    3
 114490000    4
 114500000    2
 114510000    3
 114520000    3
 114530000    3
 114540000    4
 114550000    3
 114560000    4
 114570000    4
 114580000    3
 114590000    3
 114600000    3
 114610000    2
 114620000    2
 114630000    3
 114640000    4
 114650000    4
 114660000    2
 114670000    2
 114680000    3
 114690000    3
 114700000    3
 114710000    2
 114720000    3
 114730000    3
 114740000    3
 114750000    3
 114760000    3
 114770000    3
 114780000    4
 114790000    4
 114800000    4
 114810000    2
 114820000    5
 114830000    4
 114840000    3
 114850000    5
 114860000    3
 114870000    3
 114880000    5
 114890000    3
 114900000    5
 114910000    4
 114920000    3
 114930000    4
 114940000    4
 114950000    7
 114960000    4
 114970000    4
 114980000    4
 114990000    2
 115000000    2
 115010000    3
 115020000    5
 115030000    3
 115040000    3
 115050000    8
 115060000    3
 115070000    3
 115080000    3
 115090000    4
 115100000    3
 115110000    2
 115120000    4
 115130000    3
 115140000    4
 115150000    3
 115160000    4
 115170000    4
 115180000    2
 115190000    3
 115200000    4
 115210000    4
 115220000    3
 115230000    2
 115240000    3
 115250000    3
 115260000    4
 115270000    4
 115280000    3
 115290000    2
 115300000    4
 115310000    3
 115320000    3
 115330000    4
 115340000    3
 115350000    3
 115360000    3
 115370000    3
 115380000    3
 115390000    3
 115400000    3
 115410000    3
 115420000    3
 115430000    5
 115440000    2
 115450000    3
 115460000    3
 115470000    2
 115480000    3
 115490000    3
 115500000    3
 115510000    2
 115520000    3
 115530000    4
 115540000    2
 115550000    4
 115560000    4
 115570000    3
 115580000    3
 115590000    4
 115600000    3
 115610000    2
 115620000    3
 115630000    3
 115640000    3
 115650000    3
 115660000    3
 115670000    3
 115680000    2
 115690000    4
 115700000    4
 115710000    4
 115720000    7
 115730000    4
 115740000    4
 115750000    3
 115760000    3
 115770000    5
 115780000    3
 115790000    3
 115800000    3
 115810000    4
 115820000    3
 115830000    3
 115840000    3
 115850000    3
 115860000    2
 115870000    4
 115880000    2
 115890000    3
 115900000    3
 115910000    3
 115920000    3
 115930000    3
 115940000    3
 115950000    3
 115960000    3
 115970000    4
 115980000    4
 115990000    3
 116000000    2
 116010000    2
 116020000    4
 116030000    4
 116040000    4
 116050000    3
 116060000    3
 116070000    3
 116080000    5
 116090000    2
 116100000    4
 116110000    5
 116120000    3
 116130000    5
 116140000    4
 116150000    4
 116160000    3
 116170000    3
 116180000    3
 116190000    6
 116200000    3
 116210000    5
 116220000   13
 116230000    4
 116240000    2
 116250000    3
 116260000    3
 116270000    3
 116280000    3
 116290000    3
 116300000    4
 116310000    4
 116320000    4
 116330000    3
 116340000    3
 116350000    2
 116360000    3
 116370000    2
 116380000    3
 116390000    5
 116400000    2
 116410000    3
 116420000    3
 116430000    2
 116440000    3
 116450000    3
 116460000    6
 116470000    3
 116480000    3
 116490000    3
 116500000    3
 116510000    3
 116520000    4
 116530000    3
 116540000    2
 116550000    2
 116560000    3
 116570000    3
 116580000    3
 116590000    2
 116600000    3
 116610000    3
 116620000    3
 116630000    3
 116640000    2
 116650000    2
 116660000    3
 116670000    3
 116680000    3
 116690000    3
 116700000    4
 116710000    2
 116720000    3
 116730000    4
 116740000    4
 116750000    4
 116760000    3
 116770000    4
 116780000    3
 116790000    3
 116800000    4
 116810000    3
 116820000    4
 116830000    3
 116840000    3
 116850000    2
 116860000    3
 116870000    3
 116880000    3
 116890000    4
 116900000    3
 116910000    5
 116920000    3
 116930000    3
 116940000    3
 116950000    2
 116960000    6
 116970000    3
 116980000    7
 116990000    3
 117000000    4
 117010000    2
 117020000    3
 117030000    4
 117040000    3
 117050000    3
 117060000    3
 117070000    3
 117080000    3
 117090000    3
 117100000    3
 117110000    4
 117120000    3
 117130000    4
 117140000    3
 117150000    3
 117160000    3
 117170000    3
 117180000    3
 117190000    3
 117200000    4
 117210000    5
 117220000    5
 117230000    5
 117240000    3
 117250000    3
 117260000    2
 117270000    5
 117280000    5
 117290000    4
 117300000    3
 117310000    3
 117320000    3
 117330000    3
 117340000    3
 117350000    3
 117360000    3
 117370000    2
 117380000    3
 117390000    3
 117400000    3
 117410000    3
 117420000    3
 117430000    3
 117440000    3
 117450000    3
 117460000    4
 117470000    3
 117480000    3
 117490000    4
 117500000    3
 117510000    6
 117520000    4
 117530000    9
 117540000    2
 117550000    3
 117560000    5
 117570000    3
 117580000    7
 117590000    2
 117600000    4
 117610000    4
 117620000    3
 117630000    2
 117640000    6
 117650000    5
 117660000    2
 117670000    3
 117680000    3
 117690000    5
 117700000    2
 117710000    2
 117720000    4
 117730000    2
 117740000    2
 117750000    3
 117760000    2
 117770000    2
 117780000    3
 117790000    3
 117800000   12
 117810000    6
 117820000    3
 117830000    3
 117840000    3
 117850000    3
 117860000    8
 117870000    6
 117880000    7
 117890000    4
 117900000    3
 117910000    3
 117920000    3
 117930000    4
 117940000    9
 117950000    5
 117960000    3
 117970000    2
 117980000    4
 117990000    3
 118000000    3
 118010000    3
 118020000    3
 118030000    2
 118040000    4
 118050000    3
 118060000    3
 118070000    3
 118080000    3
 118090000    6
 118100000    4
 118110000    3
 118120000    3
 118130000    3
 118140000    6
 118150000    3
 118160000    4
 118170000    3
 118180000    2
 118190000    4
 118200000    2
 118210000    3
 118220000    2
 118230000    4
 118240000    3
 118250000    2
 118260000    3
 118270000    3
 118280000    4
 118290000    2
 118300000    3
 118310000    4
 118320000    2
 118330000    3
 118340000    3
 118350000    3
 118360000    2
 118370000    4
 118380000    2
 118390000    2
 118400000    2
 118410000    2
 118420000    3
 118430000    3
 118440000    4
 118450000    2
 118460000    3
 118470000    4
 118480000    3
 118490000    3
 118500000    3
 118510000    2
 118520000    2
 118530000    3
 118540000    2
 118550000    3
 118560000    4
 118570000    2
 118580000    3
 118590000    6
 118600000    5
 118610000    3
 118620000    3
 118630000    3
 118640000    3
 118650000    3
 118660000    3
 118670000    3
 118680000    2
 118690000    4
 118700000    3
 118710000    4
 118720000    3
 118730000    3
 118740000    2
 118750000    2
 118760000    3
 118770000    5
 118780000    3
 118790000    3
 118800000    3
 118810000    3
 118820000    4
 118830000    2
 118840000    2
 118850000    2
 118860000    3
 118870000    2
 118880000    5
 118890000    4
 118900000    3
 118910000    4
 118920000    3
 118930000    2
 118940000    5
 118950000    2
 118960000    3
 118970000    3
 118980000    2
 118990000    4
 119000000    3
 119010000    3
 119020000    2
 119030000    4
 119040000    2
 119050000    2
 119060000    4
 119070000    3
 119080000    3
 119090000    2
 119100000    3
 119110000    3
 119120000    2
 119130000    2
 119140000    4
 119150000    4
 119160000    2
 119170000    3
 119180000    4
 119190000    4
 119200000    4
 119210000    3
 119220000    3
 119230000    3
 119240000    2
 119250000    2
 119260000    3
 119270000    4
 119280000    3
 119290000    3
 119300000    2
 119310000    2
 119320000    4
 119330000    3
 119340000    3
 119350000    3
 119360000    5
 119370000    3
 119380000    3
 119390000    6
 119400000    4
 119410000    3
 119420000    4
 119430000    3
 119440000    2
 119450000    3
 119460000    3
 119470000    3
 119480000    4
 119490000    3
 119500000    3
 119510000    2
 119520000    5
 119530000    2
 119540000    4
 119550000    3
 119560000    3
 119570000    2
 119580000    4
 119590000    3
 119600000    3
 119610000    3
 119620000    3
 119630000    3
 119640000    3
 119650000    3
 119660000    4
 119670000    3
 119680000    3
 119690000    4
 119700000    4
 119710000    4
 119720000    4
 119730000    4
 119740000    4
 119750000    3
 119760000    3
 119770000    2
 119780000    4
 119790000    3
 119800000    3
 119810000    3
 119820000    3
 119830000    3
 119840000    4
 119850000    4
 119860000    4
 119870000    6
 119880000    4
 119890000    4
 119900000    3
 119910000    3
 119920000    3
 119930000    3
 119940000    2
 119950000    3
 119960000    9
 119970000    7
 119980000    3
 119990000    3
 120000000    4
 120010000    3
 120020000    2
 120030000    3
 120040000    4
 120050000    3
 120060000    3
 120070000    3
 120080000    2
 120090000    3
 120100000    3
 120110000    4
 120120000    3
 120130000    3
 120140000    4
 120150000    2
 120160000    4
 120170000    3
 120180000    3
 120190000    3
 120200000    6
 120210000    2
 120220000    6
 120230000    4
 120240000    3
 120250000    3
 120260000    3
 120270000    7
 120280000    3
 120290000    4
 120300000    5
 120310000    5
 120320000    9
 120330000    2
 120340000    5
 120350000    3
 120360000    3
 120370000    4
 120380000    3
 120390000    8
 120400000    6
 120410000    3
 120420000    3
 120430000    3
 120440000    2
 120450000    5
 120460000    3
 120470000    4
 120480000    2
 120490000    2
 120500000    3
 120510000    3
 120520000    3
 120530000    2
 120540000    3
 120550000    3
 120560000    3
 120570000    3
 120580000    6
 120590000    4
 120600000    4
 120610000    3
 120620000    8
 120630000    3
 120640000    2
 120650000    3
 120660000    7
 120670000    2
 120680000    3
 120690000    3
 120700000    8
 120710000    2
 120720000    2
 120730000    3
 120740000    3
 120750000    3
 120760000    5
 120770000    2
 120780000    2
 120790000    3
 120800000    3
 120810000    3
 120820000    3
 120830000    2
 120840000    6
 120850000    3
 120860000    3
 120870000    3
 120880000    3
 120890000    3
 120900000    3
 120910000    4
 120920000    4
 120930000    5
 120940000    3
 120950000    4
 120960000    2
 120970000    3
 120980000    3
 120990000    5
 121000000    4
 121010000    3
 121020000    6
 121030000    3
 121040000    3
 121050000    3
 121060000    4
 121070000    3
 121080000    3
 121090000    3
 121100000    3
 121110000    2
 121120000    3
 121130000    2
 121140000    3
 121150000    3
 121160000    3
 121170000    2
 121180000    2
 121190000    3
 121200000    3
 121210000    3
 121220000    3
 121230000    6
 121240000    6
 121250000    2
 121260000    3
 121270000    3
 121280000    3
 121290000    5
 121300000    4
 121310000    3
 121320000    4
 121330000    3
 121340000    3
 121350000    3
 121360000    4
 121370000    3
 121380000    3
 121390000    3
 121400000    3
 121410000    3
 121420000    2
 121430000    3
 121440000    3
 121450000    3
 121460000    4
 121470000    3
 121480000    3
 121490000    3
 121500000    4
 121510000    2
 121520000    2
 121530000    6
 121540000    4
 121550000    4
 121560000    3
 121570000    7
 121580000    3
 121590000    2
 121600000    2
 121610000    3
 121620000    5
 121630000    3
 121640000    3
 121650000    2
 121660000    4
 121670000    2
 121680000    3
 121690000    4
 121700000    4
 121710000    3
 121720000    3
 121730000    3
 121740000    5
 121750000    3
 121760000    2
 121770000    4
 121780000    5
 121790000    3
 121800000    3
 121810000    3
 121820000    4
 121830000    3
 121840000    5
 121850000    3
 121860000    2
 121870000    4
 121880000    3
 121890000    4
 121900000    3
 121910000    2
 121920000    2
 121930000    2
 121940000    2
 121950000    4
 121960000    3
 121970000    4
 121980000    3
 121990000    2
 122000000    3
 122010000    3
 122020000    6
 122030000    3
 122040000    3
 122050000    3
 122060000    3
 122070000    5
 122080000    3
 122090000    3
 122100000    4
 122110000    2
 122120000    4
 122130000    9
 122140000    4
 122150000    3
 122160000    3
 122170000    3
 122180000    4
 122190000    3
 122200000    3
 122210000    4
 122220000    3
 122230000    6
 122240000    4
 122250000    2
 122260000    4
 122270000    2
 122280000    2
 122290000    4
 122300000    6
 122310000    2
 122320000    4
 122330000    3
 122340000    6
 122350000    6
 122360000    4
 122370000    4
 122380000    6
 122390000    2
 122400000    4
 122410000    3
 122420000    3
 122430000    3
 122440000    3
 122450000    4
 122460000    3
 122470000    2
 122480000    3
 122490000    4
 122500000    3
 122510000    5
 122520000    3
 122530000    3
 122540000    2
 122550000    3
 122560000    3
 122570000    5
 122580000    4
 122590000    3
 122600000    2
 122610000    3
 122620000    3
 122630000    4
 122640000    3
 122650000    4
 122660000    5
 122670000    3
 122680000    3
 122690000    3
 122700000    3
 122710000    3
 122720000    4
 122730000    4
 122740000    3
 122750000    2
 122760000    4
 122770000    5
 122780000    3
 122790000    4
 122800000    5
 122810000    3
 122820000    3
 122830000    5
 122840000    3
 122850000    3
 122860000    6
 122870000    5
 122880000    3
 122890000    2
 122900000    3
 122910000    3
 122920000    3
 122930000    3
 122940000    6
 122950000    2
 122960000    3
 122970000    4
 122980000    4
 122990000    4
 123000000    3
 123010000    4
 123020000    3
 123030000    3
 123040000    2
 123050000    5
 123060000    3
 123070000    3
 123080000    3
 123090000    2
 123100000    3
 123110000    3
 123120000    3
 123130000    4
 123140000    3
 123150000    4
 123160000    3
 123170000    2
 123180000    3
 123190000    3
 123200000    4
 123210000    2
 123220000    2
 123230000    4
 123240000    3
 123250000    3
 123260000    3
 123270000    3
 123280000    3
 123290000    3
 123300000    3
 123310000    3
 123320000    4
 123330000    3
 123340000    4
 123350000    3
 123360000    3
 123370000    3
 123380000    2
 123390000    6
 123400000    5
 123410000    3
 123420000    3
 123430000    3
 123440000    4
 123450000    4
 123460000    4
 123470000    3
 123480000    3
 123490000    3
 123500000    3
 123510000    2
 123520000    3
 123530000    3
 123540000    3
 123550000    4
 123560000    2
 123570000    4
 123580000    3
 123590000    3
 123600000    3
 123610000    3
 123620000    3
 123630000    3
 123640000    4
 123650000    2
 123660000    3
 123670000    2
 123680000    3
 123690000    3
 123700000    2
 123710000    2
 123720000    4
 123730000    4
 123740000    2
 123750000    3
 123760000    3
 123770000    3
 123780000    3
 123790000    2
 123800000    2
 123810000    3
 123820000    4
 123830000    3
 123840000    3
 123850000    5
 123860000    3
 123870000    3
 123880000    2
 123890000    3
 123900000    2
 123910000    4
 123920000    7
 123930000    4
 123940000    2
 123950000    5
 123960000    2
 123970000    4
 123980000    3
 123990000    3
 124000000    2
 124010000   10
 124020000    2
 124030000    3
 124040000    6
 124050000   10
 124060000   12
 124070000   11
 124080000    7
 124090000    3
 124100000    3
 124110000    4
 124120000    4
 124130000    3
 124140000    5
 124150000    8
 124160000    3
 124170000    3
 124180000    3
 124190000    3
 124200000    5
 124210000    3
 124220000    3
 124230000    3
 124240000    4
 124250000    3
 124260000    6
 124270000    2
 124280000    3
 124290000    4
 124300000    3
 124310000    4
 124320000    3
 124330000    2
 124340000    3
 124350000    3
 124360000    2
 124370000    3
 124380000    4
 124390000    3
 124400000    2
 124410000    5
 124420000    3
 124430000    6
 124440000    3
 124450000    8
 124460000    8
 124470000    4
 124480000    2
 124490000    3
 124500000    2
 124510000    3
 124520000    3
 124530000    3
 124540000    4
 124550000    3
 124560000    3
 124570000    3
 124580000    4
 124590000    3
 124600000    3
 124610000    3
 124620000    3
 124630000    3
 124640000    2
 124650000    3
 124660000    4
 124670000    3
 124680000    3
 124690000    3
 124700000    3
 124710000    2
 124720000    3
 124730000    7
 124740000    3
 124750000    3
 124760000    3
 124770000    3
 124780000    3
 124790000    3
 124800000    5
 124810000    2
 124820000    2
 124830000   10
 124840000    2
 124850000    2
 124860000    3
 124870000    3
 124880000    4
 124890000    3
 124900000    4
 124910000    6
 124920000    3
 124930000    4
 124940000    3
 124950000    4
 124960000    3
 124970000    3
 124980000    2
 124990000    2
 125000000    3
 125010000    5
 125020000    7
 125030000    5
 125040000    4
 125050000    3
 125060000    3
 125070000    6
 125080000    3
 125090000    5
 125100000    4
 125110000    4
 125120000    4
 125130000    3
 125140000    3
 125150000    4
 125160000    3
 125170000    4
 125180000    2
 125190000    2
 125200000   10
 125210000    9
 125220000    3
 125230000    3
 125240000    4
 125250000    6
 125260000    4
 125270000    5
 125280000    4
 125290000    9
 125300000    3
 125310000    6
 125320000    3
 125330000    5
 125340000    3
 125350000    4
 125360000    3
 125370000    3
 125380000    6
 125390000    6
 125400000    3
 125410000    3
 125420000    3
 125430000    7
 125440000    3
 125450000    7
 125460000    5
 125470000    6
 125480000    3
 125490000    4
 125500000    3
 125510000    4
 125520000    2
 125530000    6
 125540000    4
 125550000    5
 125560000    3
 125570000    5
 125580000    3
 125590000    2
 125600000    3
 125610000    6
 125620000    2
 125630000    6
 125640000    4
 125650000    4
 125660000    4
 125670000    3
 125680000    5
 125690000    2
 125700000    5
 125710000    3
 125720000    5
 125730000    3
 125740000    3
 125750000    6
 125760000    8
 125770000    3
 125780000    4
 125790000    8
 125800000    4
 125810000    9
 125820000   12
 125830000    4
 125840000    8
 125850000   10
 125860000    5
 125870000    6
 125880000    3
 125890000    6
 125900000    3
 125910000    3
 125920000    4
 125930000    2
 125940000    3
 125950000    3
 125960000    2
 125970000    6
 125980000    3
 125990000    3
 126000000    3
 126010000    2
 126020000    7
 126030000    3
 126040000    4
 126050000    7
 126060000    3
 126070000    8
 126080000    5
 126090000    2
 126100000    6
 126110000    3
 126120000    4
 126130000    4
 126140000    4
 126150000    4
 126160000    2
 126170000    2
 126180000    3
 126190000    3
 126200000    5
 126210000    5
 126220000    3
 126230000    3
 126240000    3
 126250000    3
 126260000    3
 126270000    4
 126280000    5
 126290000    3
 126300000    2
 126310000    3
 126320000    3
 126330000    4
 126340000    4
 126350000    3
 126360000    2
 126370000    5
 126380000    6
 126390000    3
 126400000    4
 126410000    3
 126420000    3
 126430000    4
 126440000    3
 126450000    2
 126460000    3
 126470000    5
 126480000    3
 126490000    2
 126500000    4
 126510000    3
 126520000    3
 126530000    3
 126540000    3
 126550000    2
 126560000    5
 126570000    5
 126580000    4
 126590000    3
 126600000    2
 126610000    2
 126620000    3
 126630000    3
 126640000    5
 126650000    3
 126660000    3
 126670000    3
 126680000    3
 126690000    3
 126700000    3
 126710000    2
 126720000    5
 126730000    3
 126740000    2
 126750000    3
 126760000    2
 126770000    2
 126780000    5
 126790000    4
 126800000    3
 126810000    3
 126820000    4
 126830000    6
 126840000    3
 126850000    4
 126860000    6
 126870000    2
 126880000    3
 126890000    3
 126900000    5
 126910000    3
 126920000    3
 126930000    3
 126940000    4
 126950000    4
 126960000    7
 126970000    3
 126980000    4
 126990000    5
 127000000    4
 127010000    3
 127020000    4
 127030000    2
 127040000    3
 127050000    4
 127060000    3
 127070000    3
 127080000    3
 127090000    3
 127100000    3
 127110000    6
 127120000    4
 127130000    3
 127140000    3
 127150000    3
 127160000    3
 127170000    3
 127180000    3
 127190000    4
 127200000    3
 127210000    3
 127220000    4
 127230000    3
 127240000    3
 127250000    4
 127260000    3
 127270000    3
 127280000    3
 127290000    4
 127300000    2
 127310000    3
 127320000    3
 127330000    3
 127340000    3
 127350000    4
 127360000    5
 127370000    3
 127380000    3
 127390000    3
 127400000    3
 127410000    3
 127420000    6
 127430000    3
 127440000    4
 127450000    3
 127460000    2
 127470000    8
 127480000    4
 127490000    3
 127500000    3
 127510000    4
 127520000    2
 127530000    2
 127540000    3
 127550000    3
 127560000    3
 127570000    3
 127580000    3
 127590000    4
 127600000    6
 127610000    3
 127620000    2
 127630000    3
 127640000    4
 127650000    3
 127660000    3
 127670000    3
 127680000    3
 127690000    3
 127700000    6
 127710000    5
 127720000    4
 127730000    4
 127740000    6
 127750000    3
 127760000    3
 127770000    4
 127780000    6
 127790000    4
 127800000    4
 127810000    3
 127820000    2
 127830000    5
 127840000    6
 127850000    6
 127860000    3
 127870000    3
 127880000    3
 127890000    4
 127900000    4
 127910000    3
 127920000    5
 127930000    2
 127940000    2
 127950000    3
 127960000    3
 127970000    2
 127980000    7
 127990000    2
 128000000    3
 128010000    3
 128020000    5
 128030000    3
 128040000    2
 128050000    3
 128060000    4
 128070000    4
 128080000    3
 128090000    5
 128100000    4
 128110000    3
 128120000    5
 128130000    3
 128140000    6
 128150000    5
 128160000    4
 128170000    3
 128180000    4
 128190000    3
 128200000    2
 128210000    3
 128220000    3
 128230000    2
 128240000    2
 128250000    3
 128260000    3
 128270000    3
 128280000    4
 128290000    3
 128300000    6
 128310000    2
 128320000    3
 128330000    6
 128340000    3
 128350000    3
 128360000    2
 128370000    2
 128380000    2
 128390000    3
 128400000    4
 128410000    3
 128420000    4
 128430000    5
 128440000    3
 128450000    4
 128460000    3
 128470000    3
 128480000    3
 128490000    3
 128500000    2
 128510000    4
 128520000    4
 128530000    2
 128540000    3
 128550000    4
 128560000    2
 128570000    4
 128580000    4
 128590000    3
 128600000    5
 128610000    5
 128620000    5
 128630000    3
 128640000    3
 128650000    4
 128660000    5
 128670000    4
 128680000    3
 128690000    4
 128700000    4
 128710000    3
 128720000    3
 128730000    2
 128740000    3
 128750000    3
 128760000    3
 128770000    5
 128780000    4
 128790000    5
 128800000    3
 128810000    4
 128820000    3
 128830000    6
 128840000    4
 128850000    2
 128860000    6
 128870000    3
 128880000    5
 128890000    3
 128900000    2
 128910000    4
 128920000    6
 128930000    3
 128940000    3
 128950000    4
 128960000    3
 128970000    4
 128980000    4
 128990000    3
 129000000    3
 129010000    3
 129020000    3
 129030000    3
 129040000    3
 129050000    3
 129060000    2
 129070000    2
 129080000    3
 129090000    5
 129100000    6
 129110000    2
 129120000    3
 129130000    2
 129140000    2
 129150000    3
 129160000    6
 129170000    4
 129180000    3
 129190000    4
 129200000    5
 129210000    2
 129220000    3
 129230000    6
 129240000    4
 129250000    2
 129260000    4
 129270000    5
 129280000    3
 129290000    4
 129300000    3
 129310000    3
 129320000    3
 129330000    4
 129340000    2
 129350000    2
 129360000    2
 129370000    4
 129380000    3
 129390000    3
 129400000    9
 129410000    4
 129420000    4
 129430000    4
 129440000    3
 129450000    4
 129460000    4
 129470000    2
 129480000    7
 129490000    5
 129500000    7
 129510000    3
 129520000    2
 129530000    3
 129540000    3
 129550000    3
 129560000    4
 129570000    3
 129580000    2
 129590000    3
 129600000    3
 129610000    3
 129620000    3
 129630000    5
 129640000    3
 129650000    3
 129660000    3
 129670000    6
 129680000    3
 129690000    3
 129700000    3
 129710000    3
 129720000    3
 129730000    4
 129740000    3
 129750000    3
 129760000    3
 129770000    3
 129780000    4
 129790000    2
 129800000    4
 129810000    9
 129820000    5
 129830000    3
 129840000    7
 129850000    3
 129860000    3
 129870000    4
 129880000    3
 129890000    2
 129900000    3
 129910000    2
 129920000    2
 129930000    3
 129940000    3
 129950000    3
 129960000    4
 129970000    3
 129980000    3
 129990000    3
 130000000    6
 130010000    5
 130020000    3
 130030000    3
 130040000    2
 130050000    4
 130060000    3
 130070000    4
 130080000    3
 130090000    3
 130100000    3
 130110000    3
 130120000    3
 130130000    4
 130140000    3
 130150000    3
 130160000    3
 130170000    3
 130180000    3
 130190000    4
 130200000    3
 130210000    3
 130220000    3
 130230000    2
 130240000    3
 130250000    3
 130260000    3
 130270000    3
 130280000    2
 130290000    3
 130300000    6
 130310000    3
 130320000    2
 130330000    5
 130340000    3
 130350000    4
 130360000    6
 130370000    3
 130380000    5
 130390000    7
 130400000    2
 130410000    6
 130420000    5
 130430000    3
 130440000    3
 130450000    3
 130460000    3
 130470000    3
 130480000    4
 130490000    3
 130500000    6
 130510000    3
 130520000    3
 130530000    3
 130540000    3
 130550000    3
 130560000    6
 130570000    2
 130580000    3
 130590000    3
 130600000    4
 130610000    2
 130620000    3
 130630000    3
 130640000    4
 130650000    3
 130660000    3
 130670000    2
 130680000    2
 130690000    3
 130700000    3
 130710000    3
 130720000    3
 130730000    2
 130740000    3
 130750000    4
 130760000    3
 130770000    3
 130780000    3
 130790000    2
 130800000    2
 130810000    3
 130820000    4
 130830000    5
 130840000    3
 130850000    2
 130860000    3
 130870000    3
 130880000    4
 130890000    3
 130900000    3
 130910000    6
 130920000    3
 130930000    3
 130940000    5
 130950000    4
 130960000    4
 130970000    2
 130980000    2
 130990000    3
 131000000    5
 131010000    4
 131020000    2
 131030000    3
 131040000    6
 131050000    5
 131060000    3
 131070000    6
 131080000    4
 131090000    3
 131100000    3
 131110000    4
 131120000    3
 131130000    3
 131140000    2
 131150000    3
 131160000    3
 131170000    4
 131180000    4
 131190000    3
 131200000    3
 131210000    3
 131220000    2
 131230000    3
 131240000    3
 131250000    4
 131260000    3
 131270000    3
 131280000    3
 131290000    5
 131300000    3
 131310000    3
 131320000    3
 131330000    3
 131340000    5
 131350000    4
 131360000    3
 131370000    3
 131380000    3
 131390000    4
 131400000    3
 131410000    3
 131420000    3
 131430000    2
 131440000    3
 131450000    3
 131460000    3
 131470000    3
 131480000    5
 131490000    3
 131500000    3
 131510000    3
 131520000    5
 131530000    3
 131540000    3
 131550000    3
 131560000    4
 131570000    5
 131580000    3
 131590000    3
 131600000    3
 131610000    4
 131620000    3
 131630000    5
 131640000    2
 131650000    2
 131660000    4
 131670000    2
 131680000    2
 131690000    3
 131700000    3
 131710000    3
 131720000    3
 131730000    3
 131740000    3
 131750000    3
 131760000    3
 131770000    6
 131780000    3
 131790000    4
 131800000    3
 131810000    2
 131820000    3
 131830000    3
 131840000    4
 131850000    4
 131860000    3
 131870000    4
 131880000    3
 131890000    3
 131900000    4
 131910000    3
 131920000    4
 131930000    3
 131940000    2
 131950000    3
 131960000    3
 131970000    2
 131980000    2
 131990000    3
 132000000    4
 132010000    5
 132020000    3
 132030000    4
 132040000    4
 132050000    3
 132060000    4
 132070000    3
 132080000    4
 132090000    3
 132100000    2
 132110000    4
 132120000    5
 132130000    3
 132140000    2
 132150000    4
 132160000    2
 132170000    4
 132180000    3
 132190000    3
 132200000    3
 132210000    2
 132220000    3
 132230000    3
 132240000    5
 132250000    3
 132260000    3
 132270000    5
 132280000    5
 132290000    3
 132300000    3
 132310000    4
 132320000    4
 132330000    2
 132340000    3
 132350000    2
 132360000    2
 132370000    3
 132380000    4
 132390000    9
 132400000    3
 132410000    4
 132420000    3
 132430000    3
 132440000    3
 132450000    3
 132460000    3
 132470000    3
 132480000    2
 132490000    4
 132500000    2
 132510000    5
 132520000    4
 132530000    2
 132540000    3
 132550000    3
 132560000    3
 132570000    4
 132580000    3
 132590000    2
 132600000    3
 132610000    2
 132620000    4
 132630000    5
 132640000    5
 132650000    3
 132660000    3
 132670000    3
 132680000    5
 132690000    2
 132700000    7
 132710000    3
 132720000    5
 132730000    3
 132740000    3
 132750000    3
 132760000    3
 132770000    3
 132780000    3
 132790000    3
 132800000    3
 132810000    4
 132820000    3
 132830000    2
 132840000    2
 132850000    2
 132860000    3
 132870000    3
 132880000    2
 132890000    3
 132900000    3
 132910000    3
 132920000    3
 132930000    3
 132940000    9
 132950000    3
 132960000    3
 132970000    3
 132980000    2
 132990000    3
 133000000    2
 133010000    3
 133020000    3
 133030000    4
 133040000    3
 133050000    4
 133060000    5
 133070000    3
 133080000    5
 133090000    3
 133100000    5
 133110000    4
 133120000    3
 133130000    7
 133140000    2
 133150000    5
 133160000    2
 133170000    7
 133180000    3
 133190000    3
 133200000    3
 133210000    2
 133220000    4
 133230000    4
 133240000    5
 133250000    3
 133260000    3
 133270000    3
 133280000    3
 133290000    3
 133300000    3
 133310000    3
 133320000    3
 133330000    4
 133340000    4
 133350000    3
 133360000    2
 133370000    3
 133380000    9
 133390000    4
 133400000    3
 133410000    4
 133420000    4
 133430000    3
 133440000    2
 133450000    4
 133460000    6
 133470000    3
 133480000    4
 133490000    2
 133500000    3
 133510000    3
 133520000    3
 133530000    3
 133540000    2
 133550000    3
 133560000    4
 133570000    3
 133580000    4
 133590000    4
 133600000    3
 133610000    2
 133620000    2
 133630000    3
 133640000    3
 133650000    5
 133660000    3
 133670000    2
 133680000    3
 133690000    3
 133700000    3
 133710000    3
 133720000    2
 133730000    2
 133740000    2
 133750000    2
 133760000    3
 133770000    2
 133780000    3
 133790000    4
 133800000    2
 133810000    4
 133820000    2
 133830000    3
 133840000    2
 133850000    3
 133860000    3
 133870000    4
 133880000    4
 133890000    3
 133900000    5
 133910000    3
 133920000    2
 133930000    3
 133940000    4
 133950000    2
 133960000    2
 133970000    3
 133980000    2
 133990000    4
 134000000    3
 134010000    2
 134020000    3
 134030000    2
 134040000    3
 134050000    3
 134060000    7
 134070000    4
 134080000    6
 134090000    3
 134100000    4
 134110000    2
 134120000    3
 134130000    3
 134140000    8
 134150000    3
 134160000    2
 134170000    3
 134180000    5
 134190000    3
 134200000    3
 134210000    3
 134220000    3
 134230000    3
 134240000    3
 134250000    4
 134260000    3
 134270000    3
 134280000    4
 134290000    3
 134300000    3
 134310000    3
 134320000    3
 134330000    3
 134340000    4
 134350000    3
 134360000    3
 134370000    3
 134380000    5
 134390000    3
 134400000    3
 134410000    4
 134420000    4
 134430000    3
 134440000    3
 134450000    3
 134460000    6
 134470000    2
 134480000    3
 134490000    2
 134500000    3
 134510000    3
 134520000    3
 134530000    5
 134540000    3
 134550000    8
 134560000    5
 134570000    6
 134580000    3
 134590000    2
 134600000    3
 134610000    2
 134620000    3
 134630000    5
 134640000    3
 134650000    4
 134660000    3
 134670000    3
 134680000    2
 134690000    3
 134700000    5
 134710000    3
 134720000    3
 134730000    2
 134740000    2
 134750000    2
 134760000    3
 134770000    2
 134780000    4
 134790000    4
 134800000    4
 134810000    3
 134820000    3
 134830000    3
 134840000    4
 134850000    4
 134860000    4
 134870000    3
 134880000    3
 134890000    3
 134900000    4
 134910000    3
 134920000    6
 134930000    3
 134940000    3
 134950000    3
 134960000    2
 134970000    4
 134980000    3
 134990000    3
 135000000    3
 135010000    3
 135020000    3
 135030000    2
 135040000    3
 135050000    3
 135060000    5
 135070000    2
 135080000    4
 135090000    3
 135100000    3
 135110000    2
 135120000    5
 135130000    3
 135140000    3
 135150000    4
 135160000    4
 135170000    3
 135180000    3
 135190000    4
 135200000    6
 135210000    4
 135220000    3
 135230000    3
 135240000    3
 135250000    4
 135260000    3
 135270000    4
 135280000    2
 135290000    3
 135300000    2
 135310000    3
 135320000    4
 135330000    2
 135340000    4
 135350000    3
 135360000    5
 135370000    4
 135380000    3
 135390000    3
 135400000    3
 135410000    3
 135420000    2
 135430000    3
 135440000    7
 135450000    3
 135460000    2
 135470000    4
 135480000    4
 135490000    3
 135500000    6
 135510000    7
 135520000    5
 135530000    3
 135540000    4
 135550000    3
 135560000    3
 135570000    2
 135580000    3
 135590000    3
 135600000    7
 135610000   12
 135620000    3
 135630000    3
 135640000    3
 135650000    6
 135660000    3
 135670000    5
 135680000    8
 135690000    4
 135700000    3
 135710000    3
 135720000    3
 135730000    3
 135740000    4
 135750000    3
 135760000    3
 135770000    3
 135780000    2
 135790000    4
 135800000    4
 135810000    3
 135820000    5
 135830000    5
 135840000    4
 135850000    4
 135860000    3
 135870000    3
 135880000    4
 135890000    3
 135900000    2
 135910000    3
 135920000    3
 135930000    3
 135940000    4
 135950000    3
 135960000    2
 135970000    4
 135980000    3
 135990000    2
 136000000    4
 136010000    3
 136020000    2
 136030000    3
 136040000    3
 136050000    3
 136060000    3
 136070000    2
 136080000    3
 136090000    2
 136100000    3
 136110000    3
 136120000    4
 136130000    3
 136140000    4
 136150000    2
 136160000    3
 136170000    2
 136180000    3
 136190000    4
 136200000    3
 136210000    3
 136220000    5
 136230000    3
 136240000    3
 136250000    2
 136260000    3
 136270000    3
 136280000    4
 136290000    3
 136300000    3
 136310000    3
 136320000    3
 136330000    4
 136340000    2
 136350000    3
 136360000    4
 136370000    3
 136380000    5
 136390000    3
 136400000    2
 136410000    5
 136420000    3
 136430000    4
 136440000    3
 136450000    3
 136460000    3
 136470000    2
 136480000    2
 136490000    3
 136500000    3
 136510000    2
 136520000    3
 136530000    3
 136540000    3
 136550000    4
 136560000    3
 136570000    3
 136580000    3
 136590000    3
 136600000    4
 136610000    8
 136620000    2
 136630000    2
 136640000    3
 136650000    2
 136660000    3
 136670000    3
 136680000    2
 136690000    4
 136700000    4
 136710000    2
 136720000    3
 136730000    3
 136740000    4
 136750000    4
 136760000    3
 136770000    3
 136780000    4
 136790000    3
 136800000    3
 136810000    3
 136820000    3
 136830000    3
 136840000    5
 136850000    6
 136860000    8
 136870000    3
 136880000    3
 136890000    3
 136900000    5
 136910000    4
 136920000    4
 136930000    3
 136940000    4
 136950000    3
 136960000    4
 136970000    3
 136980000    3
 136990000    4
 137000000    3
 137010000    5
 137020000    5
 137030000    5
 137040000    5
 137050000    3
 137060000    3
 137070000    4
 137080000    4
 137090000    2
 137100000    2
 137110000    3
 137120000    4
 137130000    2
 137140000    5
 137150000    4
 137160000    3
 137170000    3
 137180000    2
 137190000    4
 137200000    3
 137210000    3
 137220000    3
 137230000    3
 137240000    3
 137250000    3
 137260000    3
 137270000    3
 137280000    4
 137290000    2
 137300000    3
 137310000    3
 137320000    6
 137330000    3
 137340000    3
 137350000    2
 137360000    3
 137370000    3
 137380000    3
 137390000    4
 137400000    3
 137410000    3
 137420000    3
 137430000    2
 137440000    3
 137450000    3
 137460000    3
 137470000    3
 137480000    3
 137490000    2
 137500000    4
 137510000    3
 137520000    3
 137530000    3
 137540000    4
 137550000    4
 137560000    3
 137570000    3
 137580000    7
 137590000    2
 137600000    2
 137610000    3
 137620000    2
 137630000    2
 137640000    2
 137650000    3
 137660000    6
 137670000    2
 137680000    2
 137690000    6
 137700000    2
 137710000    3
 137720000    2
 137730000    5
 137740000    7
 137750000    5
 137760000    6
 137770000    6
 137780000    2
 137790000    3
 137800000    4
 137810000    3
 137820000    6
 137830000    3
 137840000    3
 137850000    3
 137860000    4
 137870000    5
 137880000    3
 137890000    3
 137900000    2
 137910000    2
 137920000    4
 137930000    4
 137940000    4
 137950000    3
 137960000    3
 137970000    2
 137980000    3
 137990000    4
 138000000    3
 138010000    3
 138020000    5
 138030000    3
 138040000    4
 138050000    2
 138060000    2
 138070000    4
 138080000    2
 138090000    3
 138100000    3
 138110000    7
 138120000    2
 138130000    8
 138140000    3
 138150000    4
 138160000    6
 138170000    6
 138180000    2
 138190000    5
 138200000    8
 138210000    7
 138220000    4
 138230000    6
 138240000    5
 138250000    3
 138260000    5
 138270000    2
 138280000    3
 138290000    3
 138300000    3
 138310000    3
 138320000    3
 138330000    3
 138340000    4
 138350000    3
 138360000    4
 138370000    3
 138380000    4
 138390000    2
 138400000    3
 138410000    3
 138420000    3
 138430000    4
 138440000    2
 138450000    3
 138460000    3
 138470000    3
 138480000    3
 138490000    3
 138500000    4
 138510000    3
 138520000    3
 138530000    3
 138540000    2
 138550000    3
 138560000    4
 138570000    4
 138580000    5
 138590000    2
 138600000    4
 138610000    3
 138620000    3
 138630000    3
 138640000    3
 138650000    4
 138660000    3
 138670000    3
 138680000    2
 138690000    2
 138700000    3
 138710000    3
 138720000    3
 138730000    4
 138740000    4
 138750000    3
 138760000    3
 138770000    3
 138780000    3
 138790000    3
 138800000    3
 138810000    4
 138820000    6
 138830000    3
 138840000    4
 138850000    3
 138860000    3
 138870000    6
 138880000    6
 138890000    5
 138900000    6
 138910000    7
 138920000    3
 138930000    2
 138940000    4
 138950000    3
 138960000    3
 138970000    5
 138980000    4
 138990000    2
 139000000    2
 139010000    5
 139020000    3
 139030000    3
 139040000    3
 139050000    3
 139060000    4
 139070000    4
 139080000    3
 139090000    3
 139100000    3
 139110000    3
 139120000    4
 139130000    4
 139140000    4
 139150000    4
 139160000    4
 139170000    3
 139180000    3
 139190000    2
 139200000    5
 139210000    3
 139220000    5
 139230000    3
 139240000    3
 139250000    3
 139260000    2
 139270000    3
 139280000    3
 139290000    3
 139300000    3
 139310000    4
 139320000    4
 139330000    9
 139340000    2
 139350000    2
 139360000    6
 139370000    3
 139380000    3
 139390000    3
 139400000    5
 139410000    3
 139420000    3
 139430000    4
 139440000    3
 139450000    2
 139460000    3
 139470000    2
 139480000    3
 139490000    3
 139500000    3
 139510000    3
 139520000    3
 139530000    3
 139540000    3
 139550000    3
 139560000    3
 139570000    3
 139580000    3
 139590000    2
 139600000    3
 139610000    3
 139620000    6
 139630000    3
 139640000    3
 139650000    3
 139660000    2
 139670000    2
 139680000    3
 139690000    3
 139700000    4
 139710000    7
 139720000    4
 139730000    4
 139740000    4
 139750000    4
 139760000    4
 139770000    3
 139780000    5
 139790000    3
 139800000    4
 139810000    2
 139820000    3
 139830000    2
 139840000    2
 139850000    3
 139860000    3
 139870000    4
 139880000    3
 139890000    6
 139900000    4
 139910000    3
 139920000    4
 139930000    3
 139940000    3
 139950000    4
 139960000    3
 139970000    4
 139980000    2
 139990000    4
 140000000    4
 140010000    3
 140020000    4
 140030000    3
 140040000    4
 140050000    3
 140060000    3
 140070000    6
 140080000    2
 140090000    3
 140100000    4
 140110000    3
 140120000    3
 140130000    3
 140140000    3
 140150000    5
 140160000    3
 140170000    4
 140180000    2
 140190000    3
 140200000    3
 140210000    3
 140220000    3
 140230000    3
 140240000    4
 140250000    3
 140260000    4
 140270000    3
 140280000    5
 140290000    4
 140300000    4
 140310000    4
 140320000    4
 140330000    3
 140340000    3
 140350000    4
 140360000    3
 140370000    4
 140380000    3
 140390000    3
 140400000    3
 140410000    3
 140420000    3
 140430000    3
 140440000    3
 140450000    3
 140460000    6
 140470000    3
 140480000    3
 140490000    3
 140500000    2
 140510000    3
 140520000    3
 140530000    3
 140540000    3
 140550000    3
 140560000    3
 140570000    3
 140580000    3
 140590000    3
 140600000    3
 140610000    3
 140620000    3
 140630000    3
 140640000    4
 140650000    2
 140660000    3
 140670000    3
 140680000    2
 140690000    3
 140700000    6
 140710000    4
 140720000    3
 140730000    4
 140740000    3
 140750000    4
 140760000    3
 140770000    3
 140780000    3
 140790000    3
 140800000    4
 140810000    2
 140820000    3
 140830000    4
 140840000    3
 140850000    3
 140860000    3
 140870000    3
 140880000    3
 140890000    4
 140900000    4
 140910000    3
 140920000    4
 140930000    2
 140940000    4
 140950000    5
 140960000    3
 140970000    3
 140980000    3
 140990000    4
 141000000    3
 141010000    2
 141020000    5
 141030000    3
 141040000    3
 141050000    3
 141060000    3
 141070000    3
 141080000    3
 141090000    3
 141100000    3
 141110000    3
 141120000    4
 141130000    3
 141140000    4
 141150000    6
 141160000    5
 141170000    4
 141180000    4
 141190000    4
 141200000    3
 141210000    3
 141220000    3
 141230000    3
 141240000    5
 141250000    4
 141260000    2
 141270000    3
 141280000    3
 141290000    3
 141300000    3
 141310000    2
 141320000    4
 141330000    3
 141340000    3
 141350000    2
 141360000    6
 141370000    3
 141380000    4
 141390000    3
 141400000    3
 141410000    3
 141420000    4
 141430000    3
 141440000    5
 141450000    4
 141460000    3
 141470000    3
 141480000    3
 141490000    4
 141500000    3
 141510000    2
 141520000    2
 141530000    4
 141540000    3
 141550000    5
 141560000    3
 141570000    2
 141580000    3
 141590000    3
 141600000    3
 141610000    3
 141620000    3
 141630000    3
 141640000    3
 141650000    3
 141660000    3
 141670000    3
 141680000    3
 141690000    4
 141700000    2
 141710000    3
 141720000    4
 141730000    3
 141740000    3
 141750000    3
 141760000    4
 141770000    5
 141780000    6
 141790000    5
 141800000    3
 141810000    3
 141820000    8
 141830000    3
 141840000    4
 141850000    3
 141860000    4
 141870000    4
 141880000    3
 141890000    4
 141900000    4
 141910000    4
 141920000    3
 141930000    5
 141940000    3
 141950000    3
 141960000    3
 141970000    3
 141980000    4
 141990000    2
 142000000    2
 142010000    3
 142020000    2
 142030000    3
 142040000    2
 142050000    3
 142060000    3
 142070000    3
 142080000    4
 142090000    2
 142100000    3
 142110000    4
 142120000    2
 142130000    3
 142140000    3
 142150000    3
 142160000    3
 142170000    4
 142180000    4
 142190000    3
 142200000    5
 142210000    3
 142220000    3
 142230000    3
 142240000    4
 142250000    2
 142260000    4
 142270000    3
 142280000    3
 142290000    6
 142300000    2
 142310000    9
 142320000    3
 142330000    2
 142340000    4
 142350000    4
 142360000    2
 142370000    5
 142380000    3
 142390000    4
 142400000    3
 142410000    6
 142420000    3
 142430000    3
 142440000    3
 142450000    3
 142460000    3
 142470000    3
 142480000    4
 142490000    6
 142500000    3
 142510000    3
 142520000    3
 142530000    5
 142540000    3
 142550000    3
 142560000    3
 142570000    3
 142580000    8
 142590000    3
 142600000    3
 142610000    3
 142620000    3
 142630000    3
 142640000    2
 142650000    4
 142660000    2
 142670000    7
 142680000    3
 142690000    5
 142700000    5
 142710000    3
 142720000    3
 142730000    3
 142740000    3
 142750000    3
 142760000    3
 142770000    3
 142780000    2
 142790000    3
 142800000    4
 142810000    3
 142820000    3
 142830000    3
 142840000    2
 142850000    3
 142860000    4
 142870000    3
 142880000    2
 142890000    3
 142900000    3
 142910000    3
 142920000    4
 142930000    2
 142940000    3
 142950000    2
 142960000    3
 142970000    4
 142980000    2
 142990000    2
 143000000    4
 143010000    3
 143020000    3
 143030000    3
 143040000    5
 143050000    5
 143060000    6
 143070000    3
 143080000    4
 143090000    3
 143100000    4
 143110000    3
 143120000    3
 143130000    3
 143140000    3
 143150000    3
 143160000    2
 143170000    4
 143180000    3
 143190000    6
 143200000    2
 143210000    3
 143220000    3
 143230000    3
 143240000    3
 143250000    3
 143260000    3
 143270000    2
 143280000    3
 143290000    3
 143300000    3
 143310000    4
 143320000    5
 143330000    2
 143340000    5
 143350000    3
 143360000    4
 143370000    3
 143380000    4
 143390000    3
 143400000    3
 143410000    2
 143420000    3
 143430000    3
 143440000    3
 143450000    3
 143460000    2
 143470000    4
 143480000    3
 143490000    4
 143500000    3
 143510000    6
 143520000    3
 143530000    3
 143540000    4
 143550000    3
 143560000    5
 143570000    5
 143580000    3
 143590000    3
 143600000    4
 143610000    2
 143620000    3
 143630000    3
 143640000    3
 143650000    4
 143660000    3
 143670000    4
 143680000    3
 143690000    5
 143700000    3
 143710000    6
 143720000    4
 143730000    5
 143740000    5
 143750000    3
 143760000    3
 143770000    3
 143780000    4
 143790000    4
 143800000    3
 143810000    4
 143820000    4
 143830000    6
 143840000    3
 143850000    4
 143860000    5
 143870000    5
 143880000    6
 143890000    5
 143900000    5
 143910000    4
 143920000    5
 143930000    4
 143940000    5
 143950000    3
 143960000    4
 143970000    3
 143980000    4
 143990000    3
 144000000    5
 144010000    5
 144020000    5
 144030000    3
 144040000    5
 144050000    3
 144060000    3
 144070000    3
 144080000    5
 144090000    2
 144100000    5
 144110000    5
 144120000    2
 144130000    3
 144140000    6
 144150000    5
 144160000    4
 144170000    4
 144180000    5
 144190000    4
 144200000    3
 144210000    5
 144220000    3
 144230000    3
 144240000    3
 144250000    3
 144260000    2
 144270000    4
 144280000    3
 144290000    4
 144300000    2
 144310000    3
 144320000    4
 144330000    4
 144340000    5
 144350000    3
 144360000    7
 144370000    5
 144380000    3
 144390000    2
 144400000    3
 144410000    4
 144420000    3
 144430000    3
 144440000    5
 144450000    3
 144460000    3
 144470000    5
 144480000    3
 144490000    3
 144500000    2
 144510000    3
 144520000    3
 144530000    4
 144540000    3
 144550000    3
 144560000    3
 144570000    3
 144580000    2
 144590000    4
 144600000    3
 144610000    3
 144620000    4
 144630000    2
 144640000    4
 144650000    3
 144660000    3
 144670000    3
 144680000    5
 144690000    4
 144700000    3
 144710000    2
 144720000    4
 144730000    2
 144740000    5
 144750000    4
 144760000    5
 144770000    3
 144780000    3
 144790000    3
 144800000    3
 144810000    4
 144820000    3
 144830000    2
 144840000    3
 144850000    3
 144860000    4
 144870000    3
 144880000    3
 144890000    3
 144900000    3
 144910000    2
 144920000    6
 144930000    3
 144940000    4
 144950000    5
 144960000    8
 144970000    3
 144980000    4
 144990000    3
 145000000    2
 145010000    5
 145020000    4
 145030000    4
 145040000    4
 145050000    3
 145060000    5
 145070000    2
 145080000    3
 145090000    2
 145100000    3
 145110000    4
 145120000    3
 145130000    2
 145140000    3
 145150000    3
 145160000    2
 145170000    3
 145180000    3
 145190000    4
 145200000    3
 145210000    3
 145220000    3
 145230000    3
 145240000    3
 145250000    2
 145260000    4
 145270000    2
 145280000    5
 145290000    5
 145300000    4
 145310000    5
 145320000    4
 145330000    8
 145340000    3
 145350000    5
 145360000    4
 145370000    3
 145380000    3
 145390000    3
 145400000    3
 145410000    3
 145420000    4
 145430000    3
 145440000    7
 145450000    8
 145460000    5
 145470000    4
 145480000    3
 145490000    5
 145500000    4
 145510000    3
 145520000    3
 145530000    4
 145540000    3
 145550000    4
 145560000    4
 145570000    3
 145580000    3
 145590000    3
 145600000    4
 145610000    5
 145620000    5
 145630000    3
 145640000    2
 145650000    3
 145660000    3
 145670000    4
 145680000    4
 145690000    4
 145700000    3
 145710000    5
 145720000    4
 145730000    3
 145740000    6
 145750000    4
 145760000    4
 145770000    3
 145780000    7
 145790000    3
 145800000    4
 145810000    2
 145820000    5
 145830000    4
 145840000    3
 145850000    3
 145860000    3
 145870000    4
 145880000    3
 145890000    3
 145900000    3
 145910000    6
 145920000    3
 145930000    3
 145940000    5
 145950000    5
 145960000    5
 145970000    5
 145980000    3
 145990000    3
 146000000    3
 146010000    5
 146020000    2
 146030000    3
 146040000    2
 146050000    3
 146060000    2
 146070000    4
 146080000    5
 146090000    3
 146100000    4
 146110000    2
 146120000    3
 146130000    3
 146140000    3
 146150000    4
 146160000    5
 146170000    3
 146180000    3
 146190000    6
 146200000    3
 146210000    4
 146220000    3
 146230000    3
 146240000    3
 146250000    2
 146260000    3
 146270000    2
 146280000    8
 146290000    6
 146300000    3
 146310000    3
 146320000    3
 146330000    3
 146340000    5
 146350000    2
 146360000    3
 146370000    6
 146380000    4
 146390000    4
 146400000    3
 146410000    3
 146420000    5
 146430000    4
 146440000    5
 146450000    3
 146460000    2
 146470000    4
 146480000    3
 146490000    4
 146500000    3
 146510000    4
 146520000    3
 146530000    3
 146540000    3
 146550000    2
 146560000    3
 146570000    4
 146580000    2
 146590000    3
 146600000    3
 146610000    3
 146620000    4
 146630000    2
 146640000    6
 146650000    3
 146660000    3
 146670000    4
 146680000    3
 146690000    4
 146700000    3
 146710000    4
 146720000    3
 146730000    3
 146740000    7
 146750000    4
 146760000    4
 146770000    4
 146780000    5
 146790000    3
 146800000    3
 146810000    4
 146820000    3
 146830000    3
 146840000    3
 146850000    4
 146860000    4
 146870000    4
 146880000    5
 146890000    3
 146900000    3
 146910000    2
 146920000    3
 146930000    4
 146940000    3
 146950000    3
 146960000   11
 146970000    5
 146980000    5
 146990000    4
 147000000    4
 147010000    4
 147020000    5
 147030000    4
 147040000    4
 147050000    5
 147060000    3
 147070000    3
 147080000    3
 147090000    6
 147100000    4
 147110000    4
 147120000    4
 147130000    2
 147140000    3
 147150000    3
 147160000    3
 147170000    3
 147180000    3
 147190000    4
 147200000    3
 147210000    5
 147220000    4
 147230000    3
 147240000    2
 147250000    3
 147260000    3
 147270000    4
 147280000    4
 147290000    4
 147300000    5
 147310000    2
 147320000    2
 147330000    2
 147340000    2
 147350000    2
 147360000    3
 147370000    3
 147380000    3
 147390000    2
 147400000    4
 147410000    3
 147420000    2
 147430000    3
 147440000    2
 147450000    2
 147460000    3
 147470000    3
 147480000    4
 147490000    3
 147500000    6
 147510000    4
 147520000    3
 147530000    3
 147540000    4
 147550000    2
 147560000    4
 147570000    3
 147580000    3
 147590000    2
 147600000    5
 147610000    4
 147620000    7
 147630000    5
 147640000    5
 147650000    3
 147660000    4
 147670000    5
 147680000   11
 147690000    6
 147700000    9
 147710000    8
 147720000    4
 147730000    6
 147740000    8
 147750000    6
 147760000    3
 147770000    4
 147780000    4
 147790000    7
 147800000    3
 147810000    3
 147820000    3
 147830000    7
 147840000    9
 147850000   10
 147860000    2
 147870000    3
 147880000    4
 147890000    4
 147900000    7
 147910000    2
 147920000    3
 147930000    4
 147940000    3
 147950000    3
 147960000    5
 147970000    3
 147980000    2
 147990000    3
 148000000    4
 148010000    5
 148020000    2
 148030000    3
 148040000    3
 148050000    3
 148060000    3
 148070000    2
 148080000    2
 148090000    5
 148100000    5
 148110000    7
 148120000    5
 148130000    3
 148140000    3
 148150000    4
 148160000    3
 148170000    4
 148180000    3
 148190000    4
 148200000    3
 148210000    2
 148220000    7
 148230000    7
 148240000    5
 148250000    3
 148260000    3
 148270000    3
 148280000    2
 148290000    4
 148300000    3
 148310000    4
 148320000    6
 148330000    3
 148340000    3
 148350000    3
 148360000    3
 148370000    4
 148380000    9
 148390000    3
 148400000    9
 148410000    9
 148420000    4
 148430000    3
 148440000    4
 148450000    2
 148460000    3
 148470000    3
 148480000    3
 148490000    3
 148500000    3
 148510000    4
 148520000    3
 148530000    2
 148540000    2
 148550000    3
 148560000    5
 148570000    4
 148580000    4
 148590000    3
 148600000    3
 148610000    4
 148620000    3
 148630000    4
 148640000    3
 148650000    3
 148660000    4
 148670000    5
 148680000    7
 148690000    4
 148700000    4
 148710000    4
 148720000    3
 148730000    3
 148740000    3
 148750000    5
 148760000    4
 148770000    2
 148780000    2
 148790000    3
 148800000    2
 148810000    4
 148820000    5
 148830000    3
 148840000    3
 148850000    3
 148860000    3
 148870000    2
 148880000    3
 148890000    5
 148900000    3
 148910000    2
 148920000    3
 148930000    2
 148940000    4
 148950000    9
 148960000    3
 148970000    4
 148980000    2
 148990000    3
 149000000    4
 149010000    5
 149020000    3
 149030000    2
 149040000   11
 149050000    5
 149060000    4
 149070000    3
 149080000    2
 149090000    3
 149100000    3
 149110000    5
 149120000    3
 149130000    3
 149140000    2
 149150000    3
 149160000    3
 149170000    3
 149180000    6
 149190000   10
 149200000    5
 149210000    7
 149220000    4
 149230000    3
 149240000    5
 149250000    3
 149260000    3
 149270000    3
 149280000    3
 149290000    4
 149300000    3
 149310000    5
 149320000    5
 149330000    4
 149340000    4
 149350000    4
 149360000    3
 149370000    4
 149380000    2
 149390000    2
 149400000    3
 149410000    4
 149420000    3
 149430000    3
 149440000    3
 149450000    2
 149460000    3
 149470000    4
 149480000    4
 149490000    4
 149500000    8
 149510000    3
 149520000    3
 149530000    2
 149540000    2
 149550000    2
 149560000    3
 149570000    3
 149580000    6
 149590000    2
 149600000    4
 149610000    2
 149620000    3
 149630000    3
 149640000    3
 149650000    3
 149660000    4
 149670000    3
 149680000    2
 149690000    2
 149700000    2
 149710000    2
 149720000    3
 149730000    3
 149740000    3
 149750000    6
 149760000    5
 149770000    3
 149780000    2
 149790000    4
 149800000    3
 149810000    2
 149820000    4
 149830000    4
 149840000    8
 149850000    3
 149860000    4
 149870000    2
 149880000    3
 149890000    3
 149900000    6
 149910000    2
 149920000    2
 149930000    6
 149940000    6
 149950000    4
 149960000    3
 149970000    3
 149980000    3
 149990000    3
 150000000    3
 150000000    3
 150010000    3
 150020000    3
 150030000    4
 150040000    2
 150050000    3
 150060000    2
 150070000    4
 150080000    2
 150090000    3
 150100000    2
 150110000    5
 150120000    6
 150130000    2
 150140000    5
 150150000    8
 150160000    3
 150170000    3
 150180000    7
 150190000    3
 150200000    2
 150210000    2
 150220000    2
 150230000    3
 150240000    3
 150250000    5
 150260000    2
 150270000    5
 150280000    3
 150290000    7
 150300000    3
 150310000    5
 150320000    3
 150330000    2
 150340000    6
 150350000    4
 150360000    2
 150370000    8
 150380000    3
 150390000    3
 150400000    2
 150410000    2
 150420000    4
 150430000    8
 150440000    3
 150450000    5
 150460000    4
 150470000    2
 150480000    3
 150490000    3
 150500000    7
 150510000    5
 150520000    4
 150530000    3
 150540000    3
 150550000    5
 150560000    3
 150570000    3
 150580000    3
 150590000    2
 150600000    3
 150610000    4
 150620000    3
 150630000    3
 150640000    5
 150650000    3
 150660000    3
 150670000    4
 150680000    2
 150690000    3
 150700000    3
 150710000    3
 150720000    3
 150730000    2
 150740000    3
 150750000    2
 150760000    4
 150770000    3
 150780000    3
 150790000    4
 150800000    2
 150810000    3
 150820000    4
 150830000    2
 150840000    3
 150850000   12
 150860000    2
 150870000    4
 150880000    3
 150890000    6
 150900000    3
 150910000    2
 150920000    3
 150930000    2
 150940000    6
 150950000    3
 150960000    3
 150970000    3
 150980000    4
 150990000    2
 151000000    3
 151010000    3
 151020000    4
 151030000    3
 151040000    4
 151050000    3
 151060000    5
 151070000    3
 151080000    3
 151090000    2
 151100000    5
 151110000    4
 151120000    5
 151130000    3
 151140000    8
 151150000    8
 151160000    5
 151170000    3
 151180000    5
 151190000    4
 151200000    3
 151210000    2
 151220000    3
 151230000    3
 151240000    3
 151250000    3
 151260000    3
 151270000    4
 151280000    3
 151290000    4
 151300000    3
 151310000    4
 151320000    3
 151330000    2
 151340000    3
 151350000    3
 151360000   10
 151370000    8
 151380000    3
 151390000    4
 151400000    3
 151410000    3
 151420000    2
 151430000    4
 151440000    4
 151450000    4
 151460000    3
 151470000    3
 151480000    3
 151490000    3
 151500000    3
 151510000    3
 151520000    5
 151530000    4
 151540000    3
 151550000    5
 151560000    3
 151570000    3
 151580000    3
 151590000    5
 151600000    3
 151610000    3
 151620000    4
 151630000    3
 151640000    3
 151650000    3
 151660000    3
 151670000    5
 151680000    5
 151690000    3
 151700000    3
 151710000    3
 151720000    3
 151730000    3
 151740000    3
 151750000    3
 151760000    3
 151770000    4
 151780000    4
 151790000    3
 151800000    3
 151810000    4
 151820000    2
 151830000    5
 151840000    3
 151850000    3
 151860000    3
 151870000    6
 151880000    2
 151890000    3
 151900000    3
 151910000    5
 151920000    2
 151930000    3
 151940000    4
 151950000    3
 151960000    9
 151970000    3
 151980000    6
 151990000    4
 152000000    6
 152010000    3
 152020000    5
 152030000    2
 152040000    4
 152050000    4
 152060000    7
 152070000    3
 152080000    4
 152090000    3
 152100000    2
 152110000    3
 152120000    3
 152130000    2
 152140000    3
 152150000    3
 152160000    3
 152170000    3
 152180000    5
 152190000    4
 152200000    3
 152210000    4
 152220000    4
 152230000    3
 152240000    3
 152250000    3
 152260000    2
 152270000    3
 152280000    5
 152290000    3
 152300000    3
 152310000    3
 152320000    2
 152330000    3
 152340000    3
 152350000    5
 152360000    6
 152370000    8
 152380000    5
 152390000    3
 152400000    2
 152410000    3
 152420000    4
 152430000    8
 152440000    5
 152450000    4
 152460000    3
 152470000    3
 152480000    5
 152490000    3
 152500000    3
 152510000    3
 152520000    2
 152530000    3
 152540000    3
 152550000    4
 152560000    3
 152570000    3
 152580000    3
 152590000    3
 152600000    4
 152610000    4
 152620000    3
 152630000    3
 152640000    3
 152650000    3
 152660000    4
 152670000    4
 152680000    2
 152690000    2
 152700000    3
 152710000    5
 152720000    3
 152730000    3
 152740000    4
 152750000    3
 152760000    4
 152770000    3
 152780000    3
 152790000    2
 152800000    2
 152810000    3
 152820000    2
 152830000    4
 152840000    3
 152850000    3
 152860000    2
 152870000    3
 152880000    5
 152890000    3
 152900000    3
 152910000    3
 152920000    3
 152930000    3
 152940000    3
 152950000    3
 152960000    3
 152970000    3
 152980000    3
 152990000    3
 153000000    3
 153010000    3
 153020000    6
 153030000    4
 153040000    3
 153050000    3
 153060000    4
 153070000    4
 153080000    3
 153090000    3
 153100000    4
 153110000    3
 153120000    2
 153130000    3
 153140000    3
 153150000    4
 153160000    3
 153170000    3
 153180000    3
 153190000    3
 153200000    4
 153210000    4
 153220000    8
 153230000    7
 153240000    2
 153250000    8
 153260000    5
 153270000    3
 153280000    3
 153290000    3
 153300000    2
 153310000    3
 153320000    4
 153330000    5
 153340000    6
 153350000    4
 153360000    5
 153370000    7
 153380000    7
 153390000    4
 153400000    3
 153410000    3
 153420000    2
 153430000    4
 153440000    6
 153450000    3
 153460000    3
 153470000    4
 153480000    3
 153490000    3
 153500000    3
 153510000    3
 153520000    3
 153530000    4
 153540000    3
 153550000    2
 153560000    3
 153570000    3
 153580000    5
 153590000    5
 153600000    3
 153610000    3
 153620000    2
 153630000    3
 153640000    3
 153650000    3
 153660000    3
 153670000    3
 153680000    3
 153690000    3
 153700000    3
 153710000    3
 153720000    6
 153730000    3
 153740000    6
 153750000    3
 153760000    4
 153770000    3
 153780000    3
 153790000    7
 153800000    4
 153810000    3
 153820000    3
 153830000    4
 153840000    5
 153850000    3
 153860000    5
 153870000    3
 153880000    3
 153890000    3
 153900000    3
 153910000    3
 153920000    4
 153930000    4
 153940000    4
 153950000    9
 153960000    6
 153970000    5
 153980000    4
 153990000    3
 154000000    6
 154010000    3
 154020000    4
 154030000    6
 154040000    3
 154050000    3
 154060000    2
 154070000    3
 154080000    2
 154090000    8
 154100000    5
 154110000    4
 154120000    3
 154130000    3
 154140000    3
 154150000    3
 154160000    6
 154170000    3
 154180000    3
 154190000    5
 154200000    4
 154210000    3
 154220000    3
 154230000    3
 154240000    4
 154250000    4
 154260000    3
 154270000    3
 154280000    3
 154290000    3
 154300000    3
 154310000    3
 154320000    4
 154330000    5
 154340000    5
 154350000    3
 154360000    3
 154370000    4
 154380000    4
 154390000   10
 154400000    4
 154410000    3
 154420000    3
 154430000    2
 154440000   12
 154450000    4
 154460000    4
 154470000   10
 154480000   11
 154490000   12
 154500000    4
 154510000    4
 154520000    3
 154530000    4
 154540000    6
 154550000    3
 154560000    3
 154570000    4
 154580000    3
 154590000    4
 154600000    4
 154610000    3
 154620000    3
 154630000    3
 154640000    3
 154650000    3
 154660000    3
 154670000    5
 154680000    3
 154690000    5
 154700000    2
 154710000    5
 154720000    5
 154730000    5
 154740000    5
 154750000    5
 154760000    4
 154770000    5
 154780000    3
 154790000    4
 154800000    5
 154810000    5
 154820000    3
 154830000    5
 154840000    4
 154850000    3
 154860000    3
 154870000    3
 154880000    6
 154890000    4
 154900000    4
 154910000    3
 154920000    4
 154930000    2
 154940000    3
 154950000    3
 154960000    4
 154970000    3
 154980000    3
 154990000    4
 155000000    4
 155010000    6
 155020000    2
 155030000    3
 155040000    2
 155050000    3
 155060000    3
 155070000    2
 155080000    3
 155090000    4
 155100000    3
 155110000    2
 155120000    4
 155130000    3
 155140000    2
 155150000    3
 155160000    3
 155170000    6
 155180000    3
 155190000    3
 155200000    4
 155210000    8
 155220000    4
 155230000    3
 155240000    4
 155250000    3
 155260000    3
 155270000    3
 155280000    3
 155290000    4
 155300000    3
 155310000    3
 155320000    2
 155330000    3
 155340000    4
 155350000    3
 155360000    2
 155370000    3
 155380000    2
 155390000    3
 155400000    5
 155410000    3
 155420000    3
 155430000    4
 155440000    4
 155450000    3
 155460000    2
 155470000    4
 155480000    3
 155490000    4
 155500000    3
 155510000    3
 155520000    6
 155530000    6
 155540000    4
 155550000    6
 155560000    6
 155570000    4
 155580000    3
 155590000    4
 155600000    5
 155610000    6
 155620000    5
 155630000    3
 155640000    3
 155650000    4
 155660000    3
 155670000    9
 155680000    3
 155690000    3
 155700000    7
 155710000   12
 155720000    5
 155730000    3
 155740000    3
 155750000    3
 155760000    5
 155770000    4
 155780000    3
 155790000    2
 155800000    5
 155810000    6
 155820000    3
 155830000    4
 155840000    2
 155850000    7
 155860000    3
 155870000    8
 155880000    3
 155890000    4
 155900000    3
 155910000    3
 155920000    3
 155930000    4
 155940000    7
 155950000    3
 155960000    4
 155970000    3
 155980000    3
 155990000    2
 156000000    4
 156010000    4
 156020000    3
 156030000    3
 156040000    3
 156050000    4
 156060000    4
 156070000    3
 156080000    2
 156090000    5
 156100000    3
 156110000    3
 156120000    3
 156130000    3
 156140000    4
 156150000    6
 156160000    3
 156170000    2
 156180000    3
 156190000    4
 156200000    3
 156210000    4
 156220000    3
 156230000    3
 156240000    6
 156250000    4
 156260000    2
 156270000    5
 156280000    6
 156290000    3
 156300000    3
 156310000    3
 156320000    3
 156330000    2
 156340000    4
 156350000    3
 156360000    3
 156370000    3
 156380000    3
 156390000    3
 156400000    5
 156410000    4
 156420000    4
 156430000    4
 156440000    7
 156450000    4
 156460000    6
 156470000    3
 156480000    3
 156490000    3
 156500000    4
 156510000    2
 156520000    3
 156530000    3
 156540000    2
 156550000    3
 156560000    3
 156570000    3
 156580000    3
 156590000    4
 156600000    2
 156610000    5
 156620000    3
 156630000    3
 156640000    3
 156650000    4
 156660000    3
 156670000    3
 156680000    2
 156690000    3
 156700000    4
 156710000    3
 156720000    3
 156730000    3
 156740000    3
 156750000    3
 156760000    3
 156770000    3
 156780000    4
 156790000    4
 156800000    3
 156810000    4
 156820000    3
 156830000    2
 156840000    4
 156850000    3
 156860000    2
 156870000    4
 156880000    3
 156890000    2
 156900000    3
 156910000    3
 156920000    4
 156930000    4
 156940000    3
 156950000    4
 156960000    3
 156970000    2
 156980000    3
 156990000    4
 157000000    4
 157010000    3
 157020000    4
 157030000    3
 157040000    3
 157050000    4
 157060000    2
 157070000    3
 157080000    3
 157090000    2
 157100000    3
 157110000    3
 157120000    3
 157130000    3
 157140000    4
 157150000    3
 157160000    3
 157170000    3
 157180000    3
 157190000    3
 157200000    2
 157210000    4
 157220000    3
 157230000    5
 157240000    3
 157250000    3
 157260000    3
 157270000    4
 157280000    3
 157290000    3
 157300000    3
 157310000    2
 157320000    2
 157330000    3
 157340000    4
 157350000    5
 157360000    4
 157370000    2
 157380000    3
 157390000    3
 157400000    4
 157410000    5
 157420000    2
 157430000    3
 157440000    4
 157450000    3
 157460000    2
 157470000    5
 157480000    3
 157490000    3
 157500000    3
 157510000    2
 157520000    3
 157530000    3
 157540000    4
 157550000    3
 157560000    3
 157570000    2
 157580000    4
 157590000    5
 157600000    3
 157610000    3
 157620000    3
 157630000    2
 157640000    3
 157650000    3
 157660000    4
 157670000    3
 157680000    4
 157690000    4
 157700000    3
 157710000    3
 157720000    3
 157730000    4
 157740000    4
 157750000    5
 157760000    3
 157770000    3
 157780000    4
 157790000    3
 157800000    3
 157810000    3
 157820000    2
 157830000    4
 157840000    4
 157850000    4
 157860000    3
 157870000    3
 157880000    2
 157890000    2
 157900000    3
 157910000    2
 157920000    2
 157930000    3
 157940000    3
 157950000    4
 157960000    4
 157970000    3
 157980000    4
 157990000    3
 158000000    3
 158010000    4
 158020000    2
 158030000    3
 158040000    4
 158050000    2
 158060000    3
 158070000    5
 158080000    8
 158090000    3
 158100000    3
 158110000    5
 158120000    4
 158130000    4
 158140000    3
 158150000    4
 158160000    3
 158170000    3
 158180000    4
 158190000    4
 158200000    3
 158210000    3
 158220000    2
 158230000    5
 158240000    3
 158250000    3
 158260000    3
 158270000    2
 158280000    4
 158290000    2
 158300000    5
 158310000    4
 158320000    3
 158330000    4
 158340000    4
 158350000    7
 158360000    4
 158370000    6
 158380000    6
 158390000    7
 158400000    8
 158410000    5
 158420000    5
 158430000    3
 158440000    3
 158450000    3
 158460000    5
 158470000    4
 158480000    3
 158490000    5
 158500000    2
 158510000    4
 158520000    2
 158530000    3
 158540000    5
 158550000    3
 158560000    3
 158570000    4
 158580000    5
 158590000    2
 158600000    5
 158610000    4
 158620000    4
 158630000    3
 158640000    3
 158650000    4
 158660000    4
 158670000    4
 158680000    3
 158690000    3
 158700000    3
 158710000    2
 158720000    6
 158730000    4
 158740000    4
 158750000    2
 158760000    3
 158770000    3
 158780000    4
 158790000    3
 158800000    3
 158810000    4
 158820000    3
 158830000    3
 158840000    4
 158850000    3
 158860000    5
 158870000    3
 158880000    5
 158890000    4
 158900000    5
 158910000    3
 158920000    2
 158930000    2
 158940000    2
 158950000    2
 158960000    3
 158970000    4
 158980000    3
 158990000    3
 159000000    3
 159010000    3
 159020000    3
 159030000    4
 159040000    2
 159050000    3
 159060000    6
 159070000    2
 159080000    3
 159090000    3
 159100000    3
 159110000    3
 159120000    3
 159130000    3
 159140000    3
 159150000    3
 159160000    3
 159170000    2
 159180000    3
 159190000    5
 159200000    3
 159210000    7
 159220000    5
 159230000    3
 159240000    3
 159250000    3
 159260000    4
 159270000    5
 159280000    2
 159290000    3
 159300000    4
 159310000    3
 159320000    3
 159330000    2
 159340000    2
 159350000    3
 159360000    3
 159370000    3
 159380000    5
 159390000    6
 159400000    3
 159410000    3
 159420000    2
 159430000    3
 159440000    3
 159450000    4
 159460000    7
 159470000    7
 159480000    5
 159490000    4
 159500000    6
 159510000    3
 159520000    2
 159530000    4
 159540000    3
 159550000    3
 159560000    3
 159570000    2
 159580000    3
 159590000    4
 159600000    3
 159610000    3
 159620000    2
 159630000    2
 159640000    3
 159650000    2
 159660000    3
 159670000    5
 159680000    3
 159690000    5
 159700000    4
 159710000    3
 159720000    3
 159730000    3
 159740000    2
 159750000    5
 159760000    2
 159770000    4
 159780000    4
 159790000    3
 159800000    3
 159810000    3
 159820000    3
 159830000    3
 159840000    7
 159850000    3
 159860000    4
 159870000    5
 159880000    5
 159890000    2
 159900000    3
 159910000    2
 159920000    3
 159930000    5
 159940000    5
 159950000    4
 159960000    7
 159970000    2
 159980000    4
 159990000    3
 160000000    3
 160010000    2
 160020000    3
 160030000    2
 160040000    2
 160050000    6
 160060000    3
 160070000    6
 160080000    4
 160090000    3
 160100000    3
 160110000    2
 160120000    3
 160130000    4
 160140000    2
 160150000    3
 160160000    3
 160170000    4
 160180000    3
 160190000    3
 160200000    3
 160210000    5
 160220000    3
 160230000    2
 160240000    2
 160250000    2
 160260000    2
 160270000    5
 160280000    3
 160290000    4
 160300000    3
 160310000    8
 160320000    3
 160330000    7
 160340000    6
 160350000    3
 160360000    3
 160370000    3
 160380000    5
 160390000    3
 160400000    8
 160410000    3
 160420000    3
 160430000    5
 160440000    5
 160450000    4
 160460000    8
 160470000    4
 160480000    2
 160490000    3
 160500000    3
 160510000    5
 160520000    3
 160530000    5
 160540000    5
 160550000    3
 160560000    3
 160570000    4
 160580000    5
 160590000    2
 160600000    3
 160610000    2
 160620000    4
 160630000    3
 160640000    4
 160650000    3
 160660000    3
 160670000    3
 160680000    4
 160690000    4
 160700000    3
 160710000    4
 160720000    5
 160730000    4
 160740000    5
 160750000    3
 160760000    4
 160770000    2
 160780000    3
 160790000    5
 160800000    2
 160810000    4
 160820000    3
 160830000    7
 160840000    3
 160850000    3
 160860000    2
 160870000    2
 160880000    3
 160890000    2
 160900000    3
 160910000    4
 160920000    2
 160930000    4
 160940000    5
 160950000    3
 160960000    4
 160970000    3
 160980000    3
 160990000    3
 161000000    2
 161010000    4
 161020000    2
 161030000    3
 161040000    4
 161050000    3
 161060000    4
 161070000    3
 161080000    4
 161090000    3
 161100000    3
 161110000    4
 161120000    2
 161130000    4
 161140000    9
 161150000    4
 161160000    3
 161170000    3
 161180000    2
 161190000    2
 161200000    6
 161210000    3
 161220000    2
 161230000    3
 161240000    3
 161250000    4
 161260000    3
 161270000    5
 161280000    3
 161290000    3
 161300000    3
 161310000    4
 161320000    4
 161330000    3
 161340000    2
 161350000    5
 161360000    4
 161370000    4
 161380000    3
 161390000    3
 161400000    3
 161410000    5
 161420000    6
 161430000    3
 161440000    3
 161450000    4
 161460000    3
 161470000    3
 161480000    3
 161490000    3
 161500000    3
 161510000    3
 161520000    3
 161530000    4
 161540000    2
 161550000    3
 161560000    3
 161570000    3
 161580000    3
 161590000    4
 161600000    5
 161610000    9
 161620000    2
 161630000    3
 161640000    6
 161650000    8
 161660000    2
 161670000    2
 161680000    3
 161690000    3
 161700000    4
 161710000    3
 161720000    3
 161730000    5
 161740000    3
 161750000    3
 161760000    5
 161770000    3
 161780000    4
 161790000    3
 161800000    3
 161810000    8
 161820000    3
 161830000    4
 161840000    3
 161850000    3
 161860000    3
 161870000    2
 161880000    3
 161890000   10
 161900000    2
 161910000    3
 161920000    7
 161930000    4
 161940000    3
 161950000    3
 161960000    3
 161970000    3
 161980000    3
 161990000    3
 162000000    3
 162010000    3
 162020000    2
 162030000    3
 162040000    2
 162050000    3
 162060000    3
 162070000    3
 162080000    3
 162090000    3
 162100000    4
 162110000    2
 162120000    2
 162130000    4
 162140000    5
 162150000    7
 162160000    3
 162170000    3
 162180000    3
 162190000    3
 162200000    5
 162210000   11
 162220000    7
 162230000    2
 162240000    4
 162250000    3
 162260000    3
 162270000    3
 162280000    3
 162290000    3
 162300000    3
 162310000    2
 162320000    3
 162330000    4
 162340000    3
 162350000    4
 162360000    3
 162370000    5
 162380000    2
 162390000    3
 162400000    4
 162410000    3
 162420000    3
 162430000    6
 162440000    3
 162450000    3
 162460000    3
 162470000    2
 162480000    2
 162490000    2
 162500000    3
 162510000    3
 162520000    3
 162530000    3
 162540000    3
 162550000    3
 162560000    5
 162570000    3
 162580000    3
 162590000    3
 162600000    3
 162610000    3
 162620000    3
 162630000    3
 162640000    3
 162650000    4
 162660000    3
 162670000    3
 162680000    3
 162690000    3
 162700000    3
 162710000    2
 162720000    3
 162730000    5
 162740000    4
 162750000    3
 162760000    3
 162770000    3
 162780000    3
 162790000    3
 162800000    3
 162810000    3
 162820000    5
 162830000    3
 162840000    3
 162850000    3
 162860000    4
 162870000    3
 162880000    3
 162890000    4
 162900000    5
 162910000    4
 162920000    3
 162930000    3
 162940000    6
 162950000    3
 162960000    3
 162970000    2
 162980000    3
 162990000    3
 163000000    4
 163010000    4
 163020000    3
 163030000    3
 163040000    4
 163050000    3
 163060000    4
 163070000    3
 163080000    2
 163090000    3
 163100000    3
 163110000    3
 163120000    3
 163130000    3
 163140000    2
 163150000    5
 163160000    3
 163170000    3
 163180000    5
 163190000    4
 163200000    3
 163210000    8
 163220000    3
 163230000    3
 163240000    4
 163250000    3
 163260000    3
 163270000    5
 163280000    6
 163290000    4
 163300000    3
 163310000    3
 163320000    8
 163330000    7
 163340000    7
 163350000    8
 163360000    3
 163370000    5
 163380000    4
 163390000    3
 163400000    3
 163410000    7
 163420000    3
 163430000    3
 163440000    3
 163450000    3
 163460000    3
 163470000    3
 163480000    3
 163490000    4
 163500000    2
 163510000    3
 163520000    5
 163530000    4
 163540000    3
 163550000    3
 163560000    3
 163570000    2
 163580000    2
 163590000    3
 163600000    3
 163610000    3
 163620000    2
 163630000    4
 163640000    6
 163650000    3
 163660000    3
 163670000    3
 163680000    4
 163690000    4
 163700000    4
 163710000    3
 163720000    2
 163730000    4
 163740000    4
 163750000    5
 163760000    3
 163770000    3
 163780000    4
 163790000    3
 163800000    4
 163810000    2
 163820000    3
 163830000    3
 163840000    2
 163850000    3
 163860000    3
 163870000    4
 163880000    3
 163890000    4
 163900000    4
 163910000    3
 163920000    6
 163930000    5
 163940000    4
 163950000    5
 163960000    5
 163970000    5
 163980000    3
 163990000    3
 164000000    3
 164010000    3
 164020000    5
 164030000    3
 164040000    2
 164050000    3
 164060000    3
 164070000    3
 164080000    6
 164090000    6
 164100000    3
 164110000    7
 164120000    2
 164130000    3
 164140000    4
 164150000    4
 164160000    3
 164170000    2
 164180000    3
 164190000    3
 164200000    5
 164210000    5
 164220000    3
 164230000    3
 164240000    3
 164250000    3
 164260000    5
 164270000    2
 164280000    2
 164290000    3
 164300000    4
 164310000    5
 164320000    3
 164330000    3
 164340000    3
 164350000    5
 164360000    3
 164370000    3
 164380000    3
 164390000    5
 164400000    3
 164410000    3
 164420000    5
 164430000    3
 164440000    2
 164450000    3
 164460000    3
 164470000    4
 164480000    4
 164490000    3
 164500000    3
 164510000    5
 164520000    4
 164530000    3
 164540000    3
 164550000    2
 164560000    5
 164570000    3
 164580000    4
 164590000    3
 164600000    4
 164610000    8
 164620000    2
 164630000    3
 164640000    5
 164650000    4
 164660000    4
 164670000   13
 164680000    9
 164690000    4
 164700000    4
 164710000    3
 164720000    4
 164730000    3
 164740000    3
 164750000    3
 164760000    4
 164770000    2
 164780000    3
 164790000    3
 164800000    3
 164810000    3
 164820000    4
 164830000    4
 164840000    3
 164850000    3
 164860000    5
 164870000    3
 164880000    4
 164890000    3
 164900000    7
 164910000    5
 164920000    4
 164930000    5
 164940000    4
 164950000    6
 164960000    5
 164970000    4
 164980000    9
 164990000    5
 165000000    4
 165010000    3
 165020000    3
 165030000    3
 165040000    6
 165050000    5
 165060000    3
 165070000    2
 165080000    5
 165090000    3
 165100000    5
 165110000    3
 165120000    3
 165130000    6
 165140000    2
 165150000    3
 165160000    4
 165170000    5
 165180000    2
 165190000    6
 165200000    4
 165210000    4
 165220000    2
 165230000    4
 165240000    4
 165250000    3
 165260000    3
 165270000    3
 165280000    3
 165290000    3
 165300000    4
 165310000    3
 165320000    4
 165330000    4
 165340000    4
 165350000    3
 165360000    3
 165370000    5
 165380000    3
 165390000    3
 165400000    3
 165410000    3
 165420000    4
 165430000    5
 165440000    3
 165450000    4
 165460000    3
 165470000    3
 165480000    3
 165490000    6
 165500000    6
 165510000    3
 165520000    2
 165530000    3
 165540000    3
 165550000    3
 165560000    4
 165570000    3
 165580000    3
 165590000    5
 165600000    4
 165610000    6
 165620000    2
 165630000    2
 165640000    4
 165650000    3
 165660000    3
 165670000    3
 165680000    3
 165690000    3
 165700000    3
 165710000    2
 165720000    3
 165730000    3
 165740000    3
 165750000    3
 165760000    2
 165770000    5
 165780000    6
 165790000    2
 165800000    3
 165810000    3
 165820000    2
 165830000    5
 165840000    3
 165850000    4
 165860000    4
 165870000    3
 165880000    2
 165890000    3
 165900000    2
 165910000    3
 165920000    3
 165930000    5
 165940000    3
 165950000    3
 165960000    3
 165970000    4
 165980000    3
 165990000    4
 166000000    4
 166010000    2
 166020000    5
 166030000    3
 166040000    3
 166050000    3
 166060000    3
 166070000    3
 166080000    4
 166090000    3
 166100000    3
 166110000    3
 166120000    4
 166130000    5
 166140000    3
 166150000    3
 166160000    3
 166170000    3
 166180000    3
 166190000    3
 166200000    4
 166210000    3
 166220000    4
 166230000    3
 166240000    4
 166250000    3
 166260000    4
 166270000    3
 166280000    3
 166290000    3
 166300000    3
 166310000    2
 166320000    4
 166330000    3
 166340000    5
 166350000    6
 166360000    5
 166370000    3
 166380000    6
 166390000    5
 166400000    3
 166410000    5
 166420000    4
 166430000    6
 166440000    4
 166450000    3
 166460000    3
 166470000    3
 166480000    3
 166490000    2
 166500000    6
 166510000    3
 166520000    5
 166530000    3
 166540000    4
 166550000    2
 166560000    3
 166570000    3
 166580000    3
 166590000    2
 166600000    3
 166610000    3
 166620000    3
 166630000    4
 166640000    3
 166650000    3
 166660000    4
 166670000    3
 166680000    3
 166690000    2
 166700000    3
 166710000    3
 166720000    2
 166730000    3
 166740000    5
 166750000    9
 166760000    3
 166770000    3
 166780000    5
 166790000    5
 166800000    5
 166810000    3
 166820000    2
 166830000    7
 166840000    5
 166850000    6
 166860000    3
 166870000    4
 166880000    3
 166890000    3
 166900000    3
 166910000    3
 166920000    3
 166930000    3
 166940000    3
 166950000    3
 166960000    3
 166970000    2
 166980000    4
 166990000    2
 167000000    3
 167010000    3
 167020000    3
 167030000    3
 167040000    5
 167050000    4
 167060000    3
 167070000    2
 167080000    4
 167090000    4
 167100000    3
 167110000    3
 167120000    3
 167130000    4
 167140000    5
 167150000    4
 167160000    3
 167170000    4
 167180000    3
 167190000    4
 167200000    4
 167210000    3
 167220000    4
 167230000    3
 167240000    5
 167250000    3
 167260000    2
 167270000    5
 167280000    3
 167290000    3
 167300000    3
 167310000    4
 167320000    2
 167330000    4
 167340000    3
 167350000    3
 167360000    6
 167370000    3
 167380000    4
 167390000    5
 167400000    5
 167410000    3
 167420000    3
 167430000    2
 167440000    4
 167450000    3
 167460000    3
 167470000    2
 167480000    6
 167490000    3
 167500000    4
 167510000    3
 167520000    7
 167530000    2
 167540000    4
 167550000    4
 167560000    2
 167570000    3
 167580000    2
 167590000    4
 167600000    3
 167610000    4
 167620000    2
 167630000    3
 167640000    4
 167650000    2
 167660000    4
 167670000    3
 167680000    2
 167690000    3
 167700000    3
 167710000    3
 167720000    4
 167730000    8
 167740000   12
 167750000    3
 167760000   10
 167770000    8
 167780000   10
 167790000   10
 167800000    5
 167810000    3
 167820000    2
 167830000    3
 167840000    4
 167850000    3
 167860000    3
 167870000    5
 167880000    4
 167890000    3
 167900000    4
 167910000    5
 167920000    3
 167930000    4
 167940000    3
 167950000    5
 167960000    2
 167970000    3
 167980000    3
 167990000    3
 168000000    4
 168010000    3
 168020000    3
 168030000    3
 168040000    3
 168050000    4
 168060000    4
 168070000    3
 168080000    5
 168090000    3
 168100000    3
 168110000    4
 168120000    4
 168130000    3
 168140000    4
 168150000    3
 168160000    3
 168170000    3
 168180000    3
 168190000    2
 168200000    2
 168210000    3
 168220000    2
 168230000    3
 168240000    4
 168250000    2
 168260000    3
 168270000    3
 168280000    5
 168290000    4
 168300000    3
 168310000    3
 168320000    3
 168330000    3
 168340000    3
 168350000    3
 168360000    3
 168370000    3
 168380000    3
 168390000    3
 168400000    5
 168410000    3
 168420000    3
 168430000    2
 168440000    5
 168450000    4
 168460000    2
 168470000    2
 168480000    3
 168490000    2
 168500000    3
 168510000    6
 168520000    3
 168530000    3
 168540000    3
 168550000    3
 168560000    3
 168570000    3
 168580000    4
 168590000    2
 168600000    3
 168610000    2
 168620000    3
 168630000    3
 168640000    3
 168650000    5
 168660000    3
 168670000    3
 168680000    3
 168690000    3
 168700000    3
 168710000    5
 168720000    5
 168730000    3
 168740000    3
 168750000    9
 168760000    4
 168770000    4
 168780000    3
 168790000    4
 168800000    3
 168810000    3
 168820000    4
 168830000    3
 168840000    4
 168850000    3
 168860000    3
 168870000    6
 168880000    5
 168890000    3
 168900000    4
 168910000    3
 168920000    5
 168930000    2
 168940000    4
 168950000    3
 168960000    2
 168970000    2
 168980000    3
 168990000    7
 169000000    3
 169010000    3
 169020000    3
 169030000    3
 169040000    3
 169050000    3
 169060000    3
 169070000    3
 169080000    5
 169090000    3
 169100000    3
 169110000    6
 169120000    4
 169130000    3
 169140000    3
 169150000    5
 169160000    4
 169170000    5
 169180000    6
 169190000    4
 169200000    4
 169210000    7
 169220000    3
 169230000    3
 169240000    3
 169250000    2
 169260000    5
 169270000    3
 169280000    2
 169290000    3
 169300000    3
 169310000    2
 169320000    2
 169330000    2
 169340000    7
 169350000    2
 169360000    2
 169370000    2
 169380000    3
 169390000    4
 169400000    3
 169410000    5
 169420000    3
 169430000    3
 169440000    9
 169450000    7
 169460000    3
 169470000    3
 169480000    3
 169490000    3
 169500000    5
 169510000    5
 169520000    7
 169530000    2
 169540000    3
 169550000    3
 169560000    3
 169570000    6
 169580000    3
 169590000    3
 169600000    3
 169610000    3
 169620000    5
 169630000    2
 169640000    2
 169650000    5
 169660000    2
 169670000    4
 169680000    4
 169690000    6
 169700000    3
 169710000    4
 169720000    3
 169730000    4
 169740000    4
 169750000    3
 169760000    3
 169770000    3
 169780000    3
 169790000    3
 169800000    4
 169810000    3
 169820000    3
 169830000    3
 169840000    3
 169850000    2
 169860000    8
 169870000    6
 169880000    3
 169890000    7
 169900000    3
 169910000    3
 169920000    4
 169930000    4
 169940000    5
 169950000    5
 169960000    4
 169970000    3
 169980000    3
 169990000    5
 170000000    5
 170010000    2
 170020000    5
 170030000    4
 170040000    3
 170050000    3
 170060000    3
 170070000    3
 170080000    5
 170090000    4
 170100000    4
 170110000    3
 170120000    4
 170130000    5
 170140000    2
 170150000    4
 170160000    3
 170170000    2
 170180000    2
 170190000    4
 170200000    3
 170210000    2
 170220000    5
 170230000    2
 170240000    5
 170250000    7
 170260000    3
 170270000    3
 170280000    3
 170290000    3
 170300000    4
 170310000    2
 170320000    3
 170330000    4
 170340000    3
 170350000    3
 170360000    4
 170370000    2
 170380000    2
 170390000    3
 170400000    3
 170410000    3
 170420000    2
 170430000    3
 170440000    4
 170450000    3
 170460000    4
 170470000    4
 170480000    3
 170490000    3
 170500000    3
 170510000    4
 170520000    3
 170530000    2
 170540000    3
 170550000    3
 170560000    3
 170570000    3
 170580000    2
 170590000    3
 170600000    2
 170610000    3
 170620000    3
 170630000    3
 170640000    3
 170650000    3
 170660000    3
 170670000    3
 170680000    3
 170690000    3
 170700000    3
 170710000    3
 170720000    3
 170730000    3
 170740000    3
 170750000    3
 170760000    3
 170770000    4
 170780000    4
 170790000    3
 170800000    2
 170810000    2
 170820000    4
 170830000    3
 170840000    2
 170850000    3
 170860000    2
 170870000    3
 170880000    2
 170890000    2
 170900000    3
 170910000    3
 170920000    3
 170930000    3
 170940000    4
 170950000    7
 170960000    4
 170970000    3
 170980000    4
 170990000    3
 171000000    3
 171010000    3
 171020000    3
 171030000    4
 171040000    2
 171050000    3
 171060000    3
 171070000    3
 171080000    4
 171090000    2
 171100000    3
 171110000    2
 171120000    3
 171130000    4
 171140000    3
 171150000    4
 171160000    2
 171170000    3
 171180000    4
 171190000    5
 171200000    5
 171210000    6
 171220000    2
 171230000    3
 171240000    3
 171250000    3
 171260000    4
 171270000    3
 171280000    4
 171290000    2
 171300000    3
 171310000    2
 171320000    3
 171330000    3
 171340000    4
 171350000    2
 171360000    4
 171370000    3
 171380000    3
 171390000    4
 171400000    5
 171410000    3
 171420000    3
 171430000    4
 171440000    3
 171450000    4
 171460000    4
 171470000    3
 171480000    4
 171490000    3
 171500000    4
 171510000    3
 171520000    2
 171530000    2
 171540000    2
 171550000    3
 171560000    3
 171570000    3
 171580000    3
 171590000    2
 171600000    5
 171610000    3
 171620000    4
 171630000    5
 171640000    3
 171650000    2
 171660000    3
 171670000    2
 171680000    3
 171690000    3
 171700000    5
 171710000    2
 171720000    3
 171730000    3
 171740000    3
 171750000    3
 171760000    5
 171770000    4
 171780000    3
 171790000    3
 171800000    6
 171810000    3
 171820000    2
 171830000    3
 171840000    2
 171850000    3
 171860000    2
 171870000    3
 171880000    3
 171890000    2
 171900000    3
 171910000    5
 171920000    3
 171930000    4
 171940000    3
 171950000    3
 171960000    3
 171970000    3
 171980000    3
 171990000    4
 172000000    4
 172010000    7
 172020000    4
 172030000    3
 172040000    2
 172050000    3
 172060000    3
 172070000    4
 172080000    3
 172090000    3
 172100000    3
 172110000    3
 172120000    4
 172130000    4
 172140000    4
 172150000    3
 172160000    7
 172170000    3
 172180000    2
 172190000    4
 172200000    3
 172210000    4
 172220000    2
 172230000    3
 172240000    3
 172250000    4
 172260000    3
 172270000    3
 172280000    5
 172290000    3
 172300000    6
 172310000    8
 172320000    4
 172330000    3
 172340000    4
 172350000    2
 172360000    3
 172370000    3
 172380000    3
 172390000    3
 172400000    2
 172410000    3
 172420000    3
 172430000    3
 172440000    5
 172450000    7
 172460000    3
 172470000    5
 172480000    3
 172490000    3
 172500000    3
 172510000    3
 172520000    3
 172530000    2
 172540000    4
 172550000    7
 172560000    3
 172570000    3
 172580000    3
 172590000    9
 172600000    2
 172610000    3
 172620000    2
 172630000    3
 172640000    3
 172650000    3
 172660000    2
 172670000    7
 172680000    2
 172690000    3
 172700000    3
 172710000    3
 172720000    3
 172730000    3
 172740000    2
 172750000    2
 172760000    2
 172770000    2
 172780000    2
 172790000    2
 172800000    3
 172810000    3
 172820000    3
 172830000    4
 172840000    4
 172850000    3
 172860000    4
 172870000    2
 172880000    3
 172890000    2
 172900000    2
 172910000    3
 172920000    3
 172930000    2
 172940000    3
 172950000    3
 172960000    7
 172970000    4
 172980000    3
 172990000    3
 173000000    2
 173010000    3
 173020000    5
 173030000    4
 173040000    3
 173050000    4
 173060000    3
 173070000    3
 173080000    4
 173090000    5
 173100000    5
 173110000    4
 173120000    2
 173130000    4
 173140000    3
 173150000    5
 173160000    3
 173170000    3
 173180000    3
 173190000    3
 173200000    3
 173210000    4
 173220000    2
 173230000    4
 173240000    2
 173250000    3
 173260000    7
 173270000    3
 173280000    3
 173290000    2
 173300000    3
 173310000    4
 173320000    3
 173330000    5
 173340000    4
 173350000    4
 173360000    3
 173370000    3
 173380000    3
 173390000    6
 173400000    4
 173410000    5
 173420000    2
 173430000    3
 173440000    6
 173450000    3
 173460000    3
 173470000    3
 173480000    3
 173490000    3
 173500000    3
 173510000    3
 173520000    3
 173530000    3
 173540000    3
 173550000    5
 173560000    3
 173570000    3
 173580000    4
 173590000    3
 173600000    3
 173610000    2
 173620000    4
 173630000    3
 173640000    3
 173650000    3
 173660000    3
 173670000    3
 173680000    2
 173690000    3
 173700000    3
 173710000    4
 173720000    3
 173730000    3
 173740000    2
 173750000    2
 173760000    3
 173770000    3
 173780000    3
 173790000    3
 173800000    3
 173810000    3
 173820000    3
 173830000    2
 173840000    4
 173850000    4
 173860000    3
 173870000    3
 173880000    2
 173890000    3
 173900000    3
 173910000    3
 173920000    2
 173930000    2
 173940000    3
 173950000    4
 173960000    3
 173970000    3
 173980000    3
 173990000    4
 174000000    3
 174010000    3
 174020000    5
 174030000    5
 174040000    3
 174050000    3
 174060000    2
 174070000    2
 174080000    3
 174090000    3
 174100000    3
 174110000    3
 174120000    3
 174130000    2
 174140000    4
 174150000    3
 174160000    3
 174170000    6
 174180000    3
 174190000    4
 174200000    3
 174210000    3
 174220000    5
 174230000    3
 174240000    4
 174250000    3
 174260000    5
 174270000    4
 174280000    2
 174290000    5
 174300000    6
 174310000    4
 174320000    3
 174330000    8
 174340000    3
 174350000    4
 174360000    3
 174370000    3
 174380000    3
 174390000    3
 174400000    4
 174410000    4
 174420000    3
 174430000    2
 174440000    5
 174450000    3
 174460000    4
 174470000    5
 174480000    6
 174490000    2
 174500000    7
 174510000    3
 174520000    6
 174530000    4
 174540000    3
 174550000    2
 174560000    4
 174570000    4
 174580000    2
 174590000    5
 174600000    3
 174610000    3
 174620000    2
 174630000    2
 174640000    2
 174650000    2
 174660000    2
 174670000    4
 174680000    9
 174690000    5
 174700000    3
 174710000    4
 174720000    2
 174730000    3
 174740000    3
 174750000    4
 174760000    3
 174770000    4
 174780000    2
 174790000    3
 174800000    4
 174810000    3
 174820000    2
 174830000    3
 174840000    4
 174850000    9
 174860000    2
 174870000    3
 174880000    5
 174890000    4
 174900000    3
 174910000    3
 174920000    4
 174930000    2
 174940000    4
 174950000    2
 174960000    3
 174970000    2
 174980000    2
 174990000    2
 175000000    3
 175010000    4
 175020000    3
 175030000    3
 175040000    3
 175050000    4
 175060000    4
 175070000    3
 175080000    4
 175090000    2
 175100000    3
 175110000    3
 175120000    3
 175130000    2
 175140000    4
 175150000    2
 175160000    3
 175170000    3
 175180000    3
 175190000    3
 175200000    2
 175210000    3
 175220000    3
 175230000    3
 175240000    2
 175250000    3
 175260000    4
 175270000    2
 175280000    2
 175290000    3
 175300000    3
 175310000    6
 175320000    4
 175330000    5
 175340000    2
 175350000    4
 175360000    4
 175370000    2
 175380000    3
 175390000    4
 175400000    3
 175410000    3
 175420000    2
 175430000    3
 175440000    2
 175450000    2
 175460000    3
 175470000    3
 175480000    2
 175490000    3
 175500000    3
 175510000    3
 175520000    4
 175530000    3
 175540000    2
 175550000    4
 175560000    3
 175570000    3
 175580000    3
 175590000    5
 175600000    6
 175610000    3
 175620000    3
 175630000    2
 175640000    3
 175650000    3
 175660000    3
 175670000    3
 175680000    3
 175690000    2
 175700000    3
 175710000    4
 175720000    2
 175730000    4
 175740000    3
 175750000    4
 175760000    2
 175770000    3
 175780000    2
 175790000    4
 175800000    4
 175810000    2
 175820000    6
 175830000    7
 175840000    3
 175850000    5
 175860000    3
 175870000    3
 175880000    5
 175890000    2
 175900000    3
 175910000    6
 175920000    4
 175930000    4
 175940000    3
 175950000    3
 175960000    3
 175970000    3
 175980000    3
 175990000    3
 176000000    4
 176010000    3
 176020000    3
 176030000    5
 176040000    4
 176050000    3
 176060000    3
 176070000    5
 176080000    5
 176090000    5
 176100000    7
 176110000    7
 176120000    3
 176130000    3
 176140000    2
 176150000    5
 176160000    5
 176170000    5
 176180000    3
 176190000    6
 176200000    6
 176210000    3
 176220000    8
 176230000    3
 176240000    3
 176250000    2
 176260000    4
 176270000    4
 176280000    3
 176290000    4
 176300000    3
 176310000    6
 176320000    4
 176330000    4
 176340000    5
 176350000    9
 176360000    3
 176370000    6
 176380000    5
 176390000    6
 176400000    4
 176410000    5
 176420000    4
 176430000    3
 176440000    3
 176450000    2
 176460000    3
 176470000    4
 176480000    3
 176490000    7
 176500000   10
 176510000    5
 176520000    5
 176530000    3
 176540000    4
 176550000    5
 176560000    5
 176570000    4
 176580000    3
 176590000    4
 176600000    4
 176610000    3
 176620000    7
 176630000    3
 176640000    2
 176650000    3
 176660000    2
 176670000    5
 176680000    3
 176690000    4
 176700000    3
 176710000    3
 176720000    5
 176730000    5
 176740000    2
 176750000    8
 176760000    5
 176770000    4
 176780000    4
 176790000    5
 176800000    5
 176810000    3
 176820000    4
 176830000    3
 176840000    3
 176850000    4
 176860000    6
 176870000    3
 176880000    3
 176890000    4
 176900000    3
 176910000    3
 176920000    3
 176930000    4
 176940000    6
 176950000    4
 176960000    4
 176970000    4
 176980000    2
 176990000    3
 177000000    3
 177010000    6
 177020000    4
 177030000    5
 177040000    4
 177050000    3
 177060000    4
 177070000    5
 177080000    4
 177090000    3
 177100000    3
 177110000    5
 177120000    6
 177130000    5
 177140000    4
 177150000    4
 177160000    4
 177170000    3
 177180000    3
 177190000    3
 177200000    3
 177210000    3
 177220000    3
 177230000    3
 177240000    3
 177250000    4
 177260000    4
 177270000    4
 177280000    4
 177290000    2
 177300000    3
 177310000    3
 177320000    3
 177330000    3
 177340000    3
 177350000    3
 177360000    3
 177370000    3
 177380000    3
 177390000    3
 177400000    3
 177410000    3
 177420000    2
 177430000    3
 177440000    3
 177450000    4
 177460000    5
 177470000    4
 177480000    3
 177490000    3
 177500000    4
 177510000    4
 177520000    4
 177530000    6
 177540000    3
 177550000    2
 177560000    4
 177570000    2
 177580000    5
 177590000    6
 177600000    5
 177610000    3
 177620000    4
 177630000    3
 177640000    4
 177650000    4
 177660000    4
 177670000    2
 177680000    3
 177690000    5
 177700000    2
 177710000    2
 177720000    3
 177730000    3
 177740000    3
 177750000    3
 177760000    3
 177770000    4
 177780000    3
 177790000    5
 177800000    2
 177810000    6
 177820000    3
 177830000    3
 177840000    3
 177850000    2
 177860000    3
 177870000    2
 177880000    4
 177890000    3
 177900000    2
 177910000    3
 177920000    3
 177930000    4
 177940000    4
 177950000    3
 177960000    5
 177970000    3
 177980000    3
 177990000    4
 178000000    3
 178010000    3
 178020000    2
 178030000    3
 178040000    4
 178050000    3
 178060000    9
 178070000    3
 178080000    4
 178090000    4
 178100000    3
 178110000    2
 178120000    3
 178130000    4
 178140000    3
 178150000    3
 178160000    3
 178170000    4
 178180000    3
 178190000    3
 178200000    2
 178210000    2
 178220000    4
 178230000    3
 178240000    3
 178250000    2
 178260000    2
 178270000    3
 178280000    3
 178290000    5
 178300000    3
 178310000    3
 178320000    3
 178330000    3
 178340000   10
 178350000    4
 178360000    3
 178370000    4
 178380000    4
 178390000    2
 178400000    3
 178410000    3
 178420000    3
 178430000    3
 178440000   11
 178450000    4
 178460000    3
 178470000    3
 178480000    3
 178490000    3
 178500000    3
 178510000    3
 178520000    4
 178530000    5
 178540000    3
 178550000    2
 178560000    4
 178570000    8
 178580000    3
 178590000    3
 178600000    9
 178610000    3
 178620000    2
 178630000    3
 178640000    5
 178650000    4
 178660000    3
 178670000    4
 178680000    3
 178690000    5
 178700000    2
 178710000    3
 178720000    5
 178730000    2
 178740000    4
 178750000    5
 178760000    4
 178770000    3
 178780000    5
 178790000    4
 178800000    3
 178810000    4
 178820000    3
 178830000    3
 178840000    8
 178850000    3
 178860000    3
 178870000    5
 178880000    4
 178890000    3
 178900000    4
 178910000    5
 178920000    3
 178930000    3
 178940000    5
 178950000    3
 178960000    3
 178970000    5
 178980000    3
 178990000    3
 179000000    3
 179010000    3
 179020000    5
 179030000    4
 179040000    4
 179050000    3
 179060000    3
 179070000    3
 179080000    2
 179090000    3
 179100000    3
 179110000    3
 179120000    3
 179130000    4
 179140000    2
 179150000    7
 179160000    3
 179170000    4
 179180000    5
 179190000    3
 179200000    4
 179210000    2
 179220000    3
 179230000    3
 179240000    6
 179250000    3
 179260000    2
 179270000    4
 179280000    3
 179290000    3
 179300000    2
 179310000    2
 179320000    3
 179330000    3
 179340000    3
 179350000    4
 179360000    2
 179370000    3
 179380000    3
 179390000    4
 179400000    2
 179410000    4
 179420000    3
 179430000    4
 179440000    3
 179450000    2
 179460000    3
 179470000    8
 179480000    3
 179490000    3
 179500000    4
 179510000    4
 179520000    3
 179530000    4
 179540000    2
 179550000    4
 179560000    5
 179570000    3
 179580000    3
 179590000    3
 179600000    3
 179610000    3
 179620000    3
 179630000    2
 179640000    4
 179650000    5
 179660000    4
 179670000    5
 179680000    6
 179690000    3
 179700000    3
 179710000    3
 179720000    3
 179730000    3
 179740000    2
 179750000    2
 179760000    7
 179770000    3
 179780000    5
 179790000    3
 179800000    4
 179810000    2
 179820000    4
 179830000    4
 179840000    2
 179850000    3
 179860000    3
 179870000    3
 179880000    5
 179890000    2
 179900000    4
 179910000    4
 179920000    5
 179930000    4
 179940000    3
 179950000    4
 179960000    5
 179970000    4
 179980000    3
 179990000    2
 180000000    2
 180010000    3
 180020000    3
 180030000    5
 180040000    3
 180050000    3
 180060000    3
 180070000    4
 180080000    4
 180090000    2
 180100000    5
 180110000    3
 180120000    3
 180130000    3
 180140000    4
 180150000    3
 180160000    5
 180170000    4
 180180000    3
 180190000    3
 180200000    4
 180210000    3
 180220000    2
 180230000    5
 180240000    2
 180250000    4
 180260000    4
 180270000    4
 180280000    5
 180290000    3
 180300000    2
 180310000    3
 180320000    2
 180330000    5
 180340000    5
 180350000    4
 180360000    4
 180370000    3
 180380000    5
 180390000    5
 180400000    5
 180410000    4
 180420000    3
 180430000    3
 180440000    3
 180450000    2
 180460000    4
 180470000    8
 180480000    2
 180490000    9
 180500000    6
 180510000    8
 180520000    7
 180530000    2
 180540000    5
 180550000    3
 180560000    3
 180570000    3
 180580000    3
 180590000    4
 180600000    6
 180610000    3
 180620000    3
 180630000    4
 180640000    3
 180650000    2
 180660000    7
 180670000    5
 180680000    7
 180690000    3
 180700000    4
 180710000    4
 180720000    3
 180730000    3
 180740000    3
 180750000    3
 180760000    2
 180770000    4
 180780000    3
 180790000    3
 180800000    3
 180810000    5
 180820000    4
 180830000    4
 180840000    3
 180850000    3
 180860000    3
 180870000    3
 180880000    3
 180890000    4
 180900000    3
 180910000    3
 180920000    4
 180930000    3
 180940000    2
 180950000    2
 180960000   10
 180970000    2
 180980000    6
 180990000    4
 181000000    4
 181010000    4
 181020000    3
 181030000    4
 181040000    8
 181050000    4
 181060000    2
 181070000    6
 181080000    3
 181090000    7
 181100000    5
 181110000    3
 181120000    3
 181130000    4
 181140000    3
 181150000    2
 181160000    2
 181170000    6
 181180000    2
 181190000    2
 181200000    3
 181210000    3
 181220000    2
 181230000    4
 181240000    2
 181250000    3
 181260000    3
 181270000    4
 181280000    3
 181290000    4
 181300000    2
 181310000    3
 181320000    3
 181330000    3
 181340000    3
 181350000    2
 181360000    3
 181370000    3
 181380000    3
 181390000    2
 181400000    3
 181410000    5
 181420000    3
 181430000    4
 181440000    3
 181450000    2
 181460000    4
 181470000    3
 181480000    3
 181490000    3
 181500000    4
 181510000    3
 181520000    3
 181530000    3
 181540000    3
 181550000    3
 181560000    6
 181570000    2
 181580000    3
 181590000    3
 181600000    3
 181610000    3
 181620000    2
 181630000    3
 181640000    3
 181650000    4
 181660000    4
 181670000    4
 181680000    3
 181690000    2
 181700000    3
 181710000    3
 181720000    3
 181730000    4
 181740000    3
 181750000    3
 181760000    4
 181770000    3
 181780000    3
 181790000    2
 181800000    3
 181810000    3
 181820000    4
 181830000    2
 181840000    3
 181850000    2
 181860000    2
 181870000    3
 181880000    3
 181890000    7
 181900000   11
 181910000    4
 181920000    3
 181930000    4
 181940000    3
 181950000    3
 181960000    6
 181970000    3
 181980000    4
 181990000    3
 182000000    2
 182010000    3
 182020000    4
 182030000    3
 182040000    6
 182050000    3
 182060000    3
 182070000    4
 182080000    2
 182090000    9
 182100000    3
 182110000    3
 182120000    3
 182130000    3
 182140000    2
 182150000    3
 182160000    3
 182170000    3
 182180000    3
 182190000    3
 182200000    3
 182210000    3
 182220000    3
 182230000    3
 182240000    3
 182250000    3
 182260000    4
 182270000    3
 182280000    3
 182290000    6
 182300000    3
 182310000    3
 182320000    3
 182330000    3
 182340000    4
 182350000    3
 182360000    3
 182370000    2
 182380000    3
 182390000    3
 182400000    3
 182410000    3
 182420000    5
 182430000    5
 182440000    3
 182450000    3
 182460000    4
 182470000    6
 182480000    3
 182490000    3
 182500000    3
 182510000    2
 182520000    3
 182530000    3
 182540000    3
 182550000    2
 182560000    3
 182570000    2
 182580000    4
 182590000    3
 182600000    3
 182610000    4
 182620000    3
 182630000    2
 182640000    4
 182650000    3
 182660000    3
 182670000    4
 182680000    3
 182690000    3
 182700000    4
 182710000    4
 182720000    3
 182730000    2
 182740000    4
 182750000    2
 182760000    3
 182770000    6
 182780000    4
 182790000    3
 182800000    3
 182810000    3
 182820000    2
 182830000    2
 182840000    3
 182850000    9
 182860000    6
 182870000    4
 182880000    3
 182890000    3
 182900000    3
 182910000    2
 182920000    5
 182930000    3
 182940000    5
 182950000    3
 182960000    2
 182970000    4
 182980000    2
 182990000    3
 183000000    3
 183010000    4
 183020000    4
 183030000    4
 183040000    3
 183050000    3
 183060000    3
 183070000    3
 183080000    3
 183090000    3
 183100000    3
 183110000    4
 183120000    3
 183130000    2
 183140000    3
 183150000    3
 183160000    3
 183170000    3
 183180000    3
 183190000    3
 183200000    3
 183210000    5
 183220000    3
 183230000    2
 183240000    3
 183250000    3
 183260000    4
 183270000    5
 183280000    4
 183290000    4
 183300000    2
 183310000    2
 183320000    2
 183330000    3
 183340000    3
 183350000    2
 183360000    3
 183370000    5
 183380000    4
 183390000    3
 183400000    5
 183410000    3
 183420000    4
 183430000    3
 183440000    3
 183450000    2
 183460000    4
 183470000    4
 183480000    4
 183490000    3
 183500000    3
 183510000    4
 183520000    3
 183530000    4
 183540000    4
 183550000    4
 183560000    4
 183570000    4
 183580000    3
 183590000    2
 183600000    5
 183610000    3
 183620000    4
 183630000    7
 183640000    3
 183650000    4
 183660000    3
 183670000    4
 183680000    3
 183690000    3
 183700000    9
 183710000    5
 183720000    3
 183730000    5
 183740000    4
 183750000    3
 183760000    4
 183770000    5
 183780000    5
 183790000    5
 183800000    6
 183810000    5
 183820000    8
 183830000    6
 183840000    4
 183850000    5
 183860000    5
 183870000    8
 183880000    5
 183890000    5
 183900000    4
 183910000    3
 183920000    2
 183930000    5
 183940000    4
 183950000    3
 183960000    9
 183970000    4
 183980000    5
 183990000    5
 184000000   10
 184010000    4
 184020000    3
 184030000    7
 184040000    4
 184050000    5
 184060000    3
 184070000    3
 184080000    4
 184090000    4
 184100000    3
 184110000    3
 184120000    3
 184130000    3
 184140000    3
 184150000    3
 184160000    3
 184170000    5
 184180000    4
 184190000    4
 184200000    2
 184210000    3
 184220000    6
 184230000    4
 184240000    5
 184250000    5
 184260000    7
 184270000    3
 184280000    3
 184290000    2
 184300000    3
 184310000    3
 184320000    4
 184330000    3
 184340000    2
 184350000    2
 184360000    3
 184370000    3
 184380000    3
 184390000    3
 184400000    3
 184410000    2
 184420000    3
 184430000    3
 184440000    3
 184450000    3
 184460000    4
 184470000    4
 184480000    3
 184490000    3
 184500000    3
 184510000    3
 184520000    3
 184530000    4
 184540000    3
 184550000    3
 184560000    5
 184570000    6
 184580000    3
 184590000    9
 184600000    3
 184610000    5
 184620000    4
 184630000    3
 184640000    3
 184650000    3
 184660000    3
 184670000    2
 184680000    3
 184690000    3
 184700000    3
 184710000    2
 184720000    4
 184730000    4
 184740000    3
 184750000    3
 184760000    3
 184770000    4
 184780000    3
 184790000    4
 184800000    3
 184810000    3
 184820000    3
 184830000    4
 184840000    4
 184850000    5
 184860000    3
 184870000    2
 184880000    3
 184890000    3
 184900000    4
 184910000    4
 184920000    3
 184930000    3
 184940000    4
 184950000    3
 184960000    4
 184970000    3
 184980000    4
 184990000    3
 185000000    5
 185010000    3
 185020000    2
 185030000    3
 185040000    3
 185050000    3
 185060000    3
 185070000    4
 185080000    3
 185090000    4
 185100000    3
 185110000    3
 185120000    3
 185130000    4
 185140000    4
 185150000    4
 185160000    3
 185170000    5
 185180000    4
 185190000    3
 185200000    4
 185210000    5
 185220000    6
 185230000    3
 185240000    3
 185250000    4
 185260000    3
 185270000    3
 185280000    2
 185290000    3
 185300000    2
 185310000    3
 185320000    4
 185330000    3
 185340000    2
 185350000    3
 185360000    3
 185370000    3
 185380000    3
 185390000    3
 185400000    3
 185410000    3
 185420000    3
 185430000    4
 185440000    3
 185450000    3
 185460000    5
 185470000    6
 185480000    2
 185490000    6
 185500000    2
 185510000    3
 185520000    4
 185530000    3
 185540000    2
 185550000    4
 185560000    2
 185570000    4
 185580000    2
 185590000    4
 185600000    3
 185610000    4
 185620000    3
 185630000    3
 185640000    3
 185650000    4
 185660000    2
 185670000    2
 185680000    2
 185690000    5
 185700000    4
 185710000    3
 185720000    4
 185730000    3
 185740000    2
 185750000    3
 185760000    3
 185770000    3
 185780000    4
 185790000    3
 185800000    3
 185810000    3
 185820000    5
 185830000    4
 185840000    2
 185850000    3
 185860000    3
 185870000    3
 185880000    5
 185890000    4
 185900000    3
 185910000    9
 185920000    4
 185930000    4
 185940000    5
 185950000    4
 185960000    3
 185970000    4
 185980000    5
 185990000    2
 186000000    3
 186010000    3
 186020000    2
 186030000    4
 186040000    4
 186050000    3
 186060000    3
 186070000    5
 186080000    2
 186090000    4
 186100000    3
 186110000    2
 186120000    3
 186130000    2
 186140000    2
 186150000    4
 186160000    3
 186170000    4
 186180000    3
 186190000    2
 186200000    3
 186210000    5
 186220000    3
 186230000    2
 186240000    4
 186250000    3
 186260000    3
 186270000    3
 186280000    6
 186290000    3
 186300000    2
 186310000    5
 186320000    4
 186330000    4
 186340000    3
 186350000    3
 186360000    4
 186370000    3
 186380000    5
 186390000    3
 186400000    6
 186410000    3
 186420000    3
 186430000    2
 186440000    3
 186450000    3
 186460000    2
 186470000    3
 186480000    4
 186490000    3
 186500000    3
 186510000    3
 186520000    3
 186530000    2
 186540000    3
 186550000    7
 186560000    4
 186570000    2
 186580000    6
 186590000    5
 186600000    3
 186610000    4
 186620000    3
 186630000    3
 186640000    3
 186650000    3
 186660000    3
 186670000    3
 186680000    3
 186690000    3
 186700000    3
 186710000    2
 186720000    4
 186730000    3
 186740000    3
 186750000    3
 186760000    4
 186770000    3
 186780000    4
 186790000    4
 186800000    4
 186810000    2
 186820000    4
 186830000    5
 186840000    3
 186850000    3
 186860000    4
 186870000    3
 186880000    2
 186890000    3
 186900000    3
 186910000    3
 186920000    5
 186930000    3
 186940000    2
 186950000    4
 186960000    3
 186970000    6
 186980000    4
 186990000    3
 187000000    7
 187010000    3
 187020000    3
 187030000    3
 187040000    3
 187050000    3
 187060000    3
 187070000    3
 187080000    2
 187090000    4
 187100000    3
 187110000    4
 187120000    7
 187130000    3
 187140000    3
 187150000    3
 187160000    6
 187170000    4
 187180000    3
 187190000    2
 187200000    2
 187210000    4
 187220000    3
 187230000    4
 187240000    4
 187250000    4
 187260000    3
 187270000    3
 187280000    4
 187290000    3
 187300000    6
 187310000    3
 187320000    2
 187330000    3
 187340000    5
 187350000    5
 187360000    3
 187370000    3
 187380000    3
 187390000    4
 187400000    3
 187410000    3
 187420000    4
 187430000    4
 187440000    4
 187450000    3
 187460000    5
 187470000    2
 187480000    3
 187490000    3
 187500000    4
 187510000    5
 187520000    3
 187530000    2
 187540000    5
 187550000    3
 187560000    4
 187570000    3
 187580000    3
 187590000    3
 187600000    3
 187610000    3
 187620000    2
 187630000    3
 187640000    2
 187650000    3
 187660000    3
 187670000    3
 187680000    2
 187690000    4
 187700000    4
 187710000    3
 187720000    3
 187730000    2
 187740000    3
 187750000    2
 187760000    2
 187770000    3
 187780000    2
 187790000    3
 187800000    3
 187810000    3
 187820000    4
 187830000    4
 187840000    3
 187850000    2
 187860000    3
 187870000    4
 187880000    5
 187890000    3
 187900000    4
 187910000    3
 187920000    5
 187930000    3
 187940000    5
 187950000    6
 187960000    3
 187970000    3
 187980000    5
 187990000    4
 188000000    4
 188010000    5
 188020000    3
 188030000    3
 188040000    4
 188050000    3
 188060000    3
 188070000    4
 188080000    5
 188090000    4
 188100000    4
 188110000    3
 188120000    3
 188130000    5
 188140000    5
 188150000    4
 188160000    4
 188170000    4
 188180000    7
 188190000    4
 188200000    4
 188210000    4
 188220000    5
 188230000    4
 188240000    5
 188250000    3
 188260000    2
 188270000    5
 188280000    2
 188290000    2
 188300000    4
 188310000    4
 188320000    3
 188330000    5
 188340000    3
 188350000    4
 188360000    3
 188370000    4
 188380000    3
 188390000    5
 188400000    5
 188410000    2
 188420000    2
 188430000    4
 188440000   10
 188450000   11
 188460000    4
 188470000    4
 188480000    5
 188490000    3
 188500000    6
 188510000    5
 188520000    4
 188530000    4
 188540000    4
 188550000    4
 188560000    3
 188570000    3
 188580000    3
 188590000    3
 188600000    4
 188610000    3
 188620000    4
 188630000    4
 188640000    3
 188650000    4
 188660000   11
 188670000    3
 188680000    3
 188690000    3
 188700000    4
 188710000    2
 188720000    5
 188730000    5
 188740000    5
 188750000    6
 188760000    3
 188770000    4
 188780000    2
 188790000    3
 188800000    4
 188810000    4
 188820000    3
 188830000    3
 188840000    5
 188850000    5
 188860000    4
 188870000    3
 188880000    2
 188890000    3
 188900000    3
 188910000    3
 188920000    3
 188930000    2
 188940000    3
 188950000    4
 188960000    8
 188970000    3
 188980000    5
 188990000    2
 189000000    2
 189010000    7
 189020000    3
 189030000    2
 189040000    2
 189050000    3
 189060000    4
 189070000    3
 189080000    5
 189090000    7
 189100000    5
 189110000    6
 189120000    4
 189130000    4
 189140000    4
 189150000    4
 189160000    4
 189170000    4
 189180000    3
 189190000    3
 189200000    5
 189210000    3
 189220000    6
 189230000    3
 189240000    3
 189250000    3
 189260000    3
 189270000    3
 189280000    4
 189290000    3
 189300000    2
 189310000    3
 189320000    2
 189330000    3
 189340000    3
 189350000    2
 189360000    5
 189370000    5
 189380000    7
 189390000    4
 189400000    5
 189410000    3
 189420000    3
 189430000    5
 189440000    3
 189450000    2
 189460000    5
 189470000    4
 189480000    3
 189490000    3
 189500000    2
 189510000    3
 189520000    5
 189530000    2
 189540000    3
 189550000    3
 189560000    4
 189570000    3
 189580000    2
 189590000    3
 189600000    3
 189610000    3
 189620000    4
 189630000    3
 189640000    3
 189650000    3
 189660000    3
 189670000    3
 189680000    2
 189690000    5
 189700000    3
 189710000    4
 189720000    4
 189730000    3
 189740000    3
 189750000    5
 189760000    3
 189770000    5
 189780000    3
 189790000    4
 189800000    4
 189810000    6
 189820000    4
 189830000    2
 189840000    3
 189850000    4
 189860000    4
 189870000    7
 189880000    9
 189890000    3
 189900000    3
 189910000    3
 189920000    3
 189930000    4
 189940000    4
 189950000    3
 189960000    5
 189970000    5
 189980000    3
 189990000    4
 190000000    3
 190010000    4
 190020000    3
 190030000    4
 190040000    3
 190050000    3
 190060000    3
 190070000    5
 190080000    9
 190090000    3
 190100000    4
 190110000    4
 190120000   11
 190130000    5
 190140000    2
 190150000    3
 190160000    3
 190170000    2
 190180000    2
 190190000    3
 190200000    5
 190210000    6
 190220000    4
 190230000    3
 190240000    4
 190250000    2
 190260000    3
 190270000    3
 190280000    6
 190290000    2
 190300000    5
 190310000    5
 190320000    4
 190330000    3
 190340000    5
 190350000    4
 190360000    3
 190370000    3
 190380000    3
 190390000    4
 190400000    3
 190410000    4
 190420000    3
 190430000    4
 190440000    4
 190450000    3
 190460000    2
 190470000    3
 190480000    5
 190490000    3
 190500000    2
 190510000    2
 190520000    4
 190530000    3
 190540000    3
 190550000    4
 190560000    3
 190570000    4
 190580000    5
 190590000    5
 190600000    3
 190610000    3
 190620000    3
 190630000    5
 190640000    3
 190650000    3
 190660000    3
 190670000    2
 190680000    3
 190690000    5
 190700000    6
 190710000    5
 190720000    3
 190730000    3
 190740000    3
 190750000    7
 190760000    8
 190770000    4
 190780000    3
 190790000    4
 190800000    4
 190810000    3
 190820000    3
 190830000   11
 190840000   11
 190850000    6
 190860000    7
 190870000    6
 190880000    5
 190890000    6
 190900000    5
 190910000    5
 190920000   12
 190930000   10
 190940000    5
 190950000    7
 190960000    3
 190970000    3
 190980000    4
 190990000    3
 191000000    3
 191010000    4
 191020000    5
 191030000   11
 191040000    3
 191050000   10
 191060000    7
 191070000    8
 191080000    4
 191090000    5
 191100000    4
 191110000    5
 191120000    3
 191130000    3
 191140000    2
 191150000    2
 191160000    3
 191170000    3
 191180000    3
 191190000    3
 191200000    3
 191210000    3
 191220000    5
 191230000    3
 191240000    3
 191250000    5
 191260000    2
 191270000    4
 191280000    4
 191290000    6
 191300000    3
 191310000    2
 191320000    3
 191330000    4
 191340000    3
 191350000    3
 191360000    4
 191370000    4
 191380000    3
 191390000    4
 191400000    3
 191410000    3
 191420000    3
 191430000    5
 191440000    3
 191450000    3
 191460000    3
 191470000    4
 191480000    4
 191490000    2
 191500000    3
 191510000    4
 191520000    4
 191530000    8
 191540000    5
 191550000    3
 191560000    7
 191570000    4
 191580000    4
 191590000    3
 191600000    8
 191610000    5
 191620000    5
 191630000    4
 191640000    3
 191650000    4
 191660000    3
 191670000    3
 191680000    3
 191690000    3
 191700000    3
 191710000    3
 191720000    7
 191730000    6
 191740000    5
 191750000    3
 191760000    2
 191770000    3
 191780000    3
 191790000    3
 191800000    3
 191810000    3
 191820000    3
 191830000    3
 191840000    2
 191850000    2
 191860000    2
 191870000    4
 191880000    3
 191890000    4
 191900000    3
 191910000    3
 191920000    3
 191930000    3
 191940000    2
 191950000    5
 191960000    4
 191970000    4
 191980000    2
 191990000    5
 192000000    3
 192010000    2
 192020000    4
 192030000    2
 192040000    4
 192050000    2
 192060000    4
 192070000    6
 192080000    3
 192090000    3
 192100000    7
 192110000    2
 192120000    3
 192130000    3
 192140000    4
 192150000    3
 192160000    4
 192170000    3
 192180000    3
 192190000    2
 192200000    3
 192210000    4
 192220000    3
 192230000    4
 192240000    4
 192250000    4
 192260000    5
 192270000    4
 192280000    3
 192290000    3
 192300000    5
 192310000   12
 192320000    7
 192330000    5
 192340000   10
 192350000   11
 192360000    5
 192370000    3
 192380000    3
 192390000    5
 192400000    3
 192410000    4
 192420000    4
 192430000    5
 192440000    4
 192450000    4
 192460000    2
 192470000    4
 192480000    3
 192490000    4
 192500000    5
 192510000    4
 192520000    3
 192530000    3
 192540000    6
 192550000    2
 192560000    6
 192570000    3
 192580000    2
 192590000    3
 192600000    3
 192610000    3
 192620000    2
 192630000    3
 192640000    3
 192650000    3
 192660000    3
 192670000    4
 192680000    3
 192690000    3
 192700000    3
 192710000    2
 192720000    9
 192730000    3
 192740000    2
 192750000    3
 192760000    3
 192770000    4
 192780000    3
 192790000    4
 192800000    5
 192810000    4
 192820000    2
 192830000    3
 192840000    3
 192850000    2
 192860000    5
 192870000    2
 192880000    3
 192890000    2
 192900000    4
 192910000    5
 192920000    3
 192930000    3
 192940000    2
 192950000    3
 192960000    4
 192970000    3
 192980000    2
 192990000    3
 193000000    4
 193010000    3
 193020000    3
 193030000    2
 193040000    4
 193050000    2
 193060000    4
 193070000    4
 193080000    3
 193090000    4
 193100000    4
 193110000    5
 193120000    3
 193130000    2
 193140000    3
 193150000    4
 193160000    5
 193170000    7
 193180000    2
 193190000    4
 193200000    3
 193210000    3
 193220000    4
 193230000    4
 193240000    3
 193250000    3
 193260000    3
 193270000    3
 193280000    4
 193290000    3
 193300000    3
 193310000    4
 193320000    3
 193330000    3
 193340000    3
 193350000    3
 193360000    3
 193370000    3
 193380000    2
 193390000    5
 193400000    3
 193410000    3
 193420000    3
 193430000    3
 193440000    3
 193450000    3
 193460000    3
 193470000    4
 193480000    3
 193490000    5
 193500000    3
 193510000    2
 193520000    4
 193530000    3
 193540000    2
 193550000    2
 193560000    5
 193570000    4
 193580000    3
 193590000    3
 193600000    4
 193610000    3
 193620000    4
 193630000    2
 193640000    2
 193650000    3
 193660000    3
 193670000    3
 193680000    4
 193690000    3
 193700000    3
 193710000    3
 193720000    3
 193730000    3
 193740000    3
 193750000    5
 193760000    3
 193770000    3
 193780000    3
 193790000    4
 193800000    4
 193810000    3
 193820000    4
 193830000    3
 193840000    4
 193850000    3
 193860000    5
 193870000    4
 193880000    2
 193890000    3
 193900000    3
 193910000    3
 193920000    3
 193930000    2
 193940000    2
 193950000    3
 193960000    3
 193970000    4
 193980000    3
 193990000    2
 194000000    5
 194010000    3
 194020000    3
 194030000    3
 194040000    6
 194050000    4
 194060000    4
 194070000    3
 194080000    7
 194090000    3
 194100000    3
 194110000    3
 194120000    3
 194130000    4
 194140000    4
 194150000    3
 194160000    2
 194170000    2
 194180000    3
 194190000    4
 194200000    2
 194210000    2
 194220000    2
 194230000    3
 194240000    2
 194250000    3
 194260000    3
 194270000    3
 194280000    4
 194290000    3
 194300000    3
 194310000    4
 194320000    3
 194330000    4
 194340000    5
 194350000    4
 194360000    5
 194370000    4
 194380000    2
 194390000    5
 194400000    3
 194410000    3
 194420000    2
 194430000    3
 194440000    3
 194450000    3
 194460000    3
 194470000    4
 194480000    3
 194490000    3
 194500000    5
 194510000    3
 194520000    3
 194530000    4
 194540000    4
 194550000    3
 194560000    5
 194570000    3
 194580000    4
 194590000    3
 194600000    4
 194610000    3
 194620000    3
 194630000    4
 194640000    3
 194650000    3
 194660000    3
 194670000    3
 194680000    4
 194690000    3
 194700000    4
 194710000    4
 194720000    4
 194730000    3
 194740000    3
 194750000    4
 194760000    6
 194770000    3
 194780000    4
 194790000    4
 194800000    5
 194810000    2
 194820000    5
 194830000    4
 194840000    3
 194850000    5
 194860000    3
 194870000    3
 194880000    5
 194890000   10
 194900000    5
 194910000    3
 194920000    5
 194930000    3
 194940000    3
 194950000    2
 194960000    4
 194970000    3
 194980000    4
 194990000    3
 195000000    3
 195010000    4
 195020000    3
 195030000    4
 195040000    3
 195050000    3
 195060000    3
 195070000    4
 195080000    3
 195090000   11
 195100000    3
 195110000    2
 195120000    5
 195130000    3
 195140000    3
 195150000    5
 195160000    3
 195170000    2
 195180000    3
 195190000    3
 195200000    3
 195210000    7
 195220000    3
 195230000    3
 195240000    3
 195250000    5
 195260000    5
 195270000    4
 195280000    4
 195290000    3
 195300000    2
 195310000    3
 195320000    3
 195330000    4
 195340000    3
 195350000    3
 195360000    6
 195370000    2
 195380000    3
 195390000    4
 195400000    3
 195410000    6
 195420000    8
 195430000    4
 195440000    3
 195450000    3
 195460000    3
 195470000    3
 195480000    2
 195490000    3
 195500000    2
 195510000    3
 195520000    3
 195530000    4
 195540000    4
 195550000    3
 195560000    2
 195570000    3
 195580000    3
 195590000    3
 195600000    3
 195610000    3
 195620000    2
 195630000    2
 195640000    2
 195650000    3
 195660000    4
 195670000    2
 195680000    5
 195690000    3
 195700000    3
 195710000    3
 195720000    4
 195730000    3
 195740000    4
 195750000    3
 195760000    3
 195770000    3
 195780000    7
 195790000    2
 195800000    5
 195810000    4
 195820000    6
 195830000    4
 195840000    2
 195850000    2
 195860000    3
 195870000    4
 195880000    4
 195890000    3
 195900000    3
 195910000    3
 195920000    3
 195930000    3
 195940000    7
 195950000    3
 195960000    2
 195970000    3
 195980000    5
 195990000    8
 196000000    4
 196010000    4
 196020000    4
 196030000    2
 196040000    3
 196050000    2
 196060000    6
 196070000    5
 196080000    4
 196090000    3
 196100000    4
 196110000    3
 196120000    3
 196130000    2
 196140000    4
 196150000    4
 196160000    2
 196170000    3
 196180000    4
 196190000    3
 196200000    3
 196210000    3
 196220000    4
 196230000    3
 196240000    5
 196250000    2
 196260000    4
 196270000    7
 196280000    5
 196290000    7
 196300000    8
 196310000    3
 196320000    4
 196330000    5
 196340000    4
 196350000    3
 196360000    5
 196370000    2
 196380000    3
 196390000    5
 196400000    3
 196410000    2
 196420000    3
 196430000    3
 196440000    4
 196450000    3
 196460000    4
 196470000    3
 196480000    3
 196490000    2
 196500000    3
 196510000    2
 196520000    6
 196530000    4
 196540000    3
 196550000    3
 196560000    4
 196570000    4
 196580000    3
 196590000    5
 196600000    3
 196610000    3
 196620000    3
 196630000    5
 196640000    2
 196650000    2
 196660000    3
 196670000    4
 196680000    4
 196690000    2
 196700000    3
 196710000    3
 196720000    2
 196730000    3
 196740000    3
 196750000    3
 196760000    3
 196770000    3
 196780000    5
 196790000    4
 196800000    2
 196810000    4
 196820000    2
 196830000    6
 196840000    3
 196850000    3
 196860000    3
 196870000    4
 196880000    5
 196890000    4
 196900000    3
 196910000    2
 196920000    3
 196930000    3
 196940000    3
 196950000    3
 196960000    5
 196970000    5
 196980000    4
 196990000    2
 197000000    3
 197010000    3
 197020000    4
 197030000    3
 197040000    3
 197050000    4
 197060000    3
 197070000    4
 197080000    6
 197090000    3
 197100000    3
 197110000    3
 197120000    6
 197130000    2
 197140000    4
 197150000    3
 197160000    6
 197170000    8
 197180000    9
 197190000    8
 197200000    4
 197210000    3
 197220000    5
 197230000    9
 197240000    2
 197250000    5
 197260000    3
 197270000    2
 197280000    3
 197290000    6
 197300000    3
 197310000    5
 197320000    5
 197330000    4
 197340000    6
 197350000    5
 197360000    3
 197370000    2
 197380000    2
 197390000    5
 197400000    3
 197410000    3
 197420000    4
 197430000    4
 197440000    2
 197450000    3
 197460000    6
 197470000    4
 197480000    4
 197490000    3
 197500000    4
 197510000    5
 197520000    3
 197530000    3
 197540000    5
 197550000   10
 197560000    4
 197570000    6
 197580000    4
 197590000    4
 197600000    3
 197610000    6
 197620000    4
 197630000    3
 197640000    3
 197650000    3
 197660000    3
 197670000    3
 197680000    3
 197690000    7
 197700000    3
 197710000    3
 197720000    3
 197730000    5
 197740000    2
 197750000    6
 197760000    4
 197770000    2
 197780000    3
 197790000    3
 197800000    3
 197810000    3
 197820000    4
 197830000    4
 197840000    4
 197850000    3
 197860000    3
 197870000    3
 197880000    3
 197890000    3
 197900000    3
 197910000    2
 197920000    2
 197930000    4
 197940000    3
 197950000    3
 197960000    3
 197970000    3
 197980000    3
 197990000    6
 198000000    7
 198010000    4
 198020000    4
 198030000    6
 198040000    7
 198050000    4
 198060000    5
 198070000    5
 198080000    4
 198090000    4
 198100000    3
 198110000    5
 198120000    6
 198130000    4
 198140000    4
 198150000    3
 198160000    4
 198170000    3
 198180000    6
 198190000    4
 198200000    3
 198210000    3
 198220000    8
 198230000    2
 198240000    3
 198250000    4
 198260000    6
 198270000    3
 198280000    4
 198290000    6
 198300000    3
 198310000    3
 198320000    2
 198330000    7
 198340000    6
 198350000    3
 198360000    5
 198370000    3
 198380000    3
 198390000    4
 198400000    4
 198410000    5
 198420000    3
 198430000    3
 198440000    4
 198450000    3
 198460000    3
 198470000    4
 198480000    3
 198490000    3
 198500000    4
 198510000    4
 198520000    3
 198530000    4
 198540000    4
 198550000    3
 198560000    5
 198570000    4
 198580000    2
 198590000   12
 198600000    8
 198610000    5
 198620000    4
 198630000    3
 198640000    6
 198650000    4
 198660000    3
 198670000    6
 198680000    3
 198690000    3
 198700000    3
 198710000    3
 198720000    3
 198730000    3
 198740000    4
 198750000    3
 198760000    4
 198770000    3
 198780000    3
 198790000    6
 198800000    3
 198810000    4
 198820000    3
 198830000    4
 198840000    3
 198850000    6
 198860000    5
 198870000    4
 198880000    6
 198890000    5
 198900000   12
 198910000    5
 198920000    7
 198930000    5
 198940000    3
 198950000    3
 198960000    6
 198970000    3
 198980000    3
 198990000    3
 199000000    2
 199010000    3
 199020000    6
 199030000    3
 199040000    3
 199050000    3
 199060000    2
 199070000    3
 199080000    3
 199090000    3
 199100000    3
 199110000    3
 199120000    3
 199130000    3
 199140000    3
 199150000    5
 199160000    3
 199170000    3
 199180000    4
 199190000    3
 199200000    3
 199210000    6
 199220000    3
 199230000    3
 199240000    3
 199250000    2
 199260000    2
 199270000    4
 199280000    3
 199290000    4
 199300000    3
 199310000    4
 199320000    5
 199330000    4
 199340000    4
 199350000    5
 199360000    2
 199370000    4
 199380000    3
 199390000    5
 199400000    4
 199410000    6
 199420000    6
 199430000    3
 199440000    4
 199450000    2
 199460000    4
 199470000    3
 199480000    2
 199490000    3
 199500000    5
 199510000    3
 199520000    3
 199530000    2
 199540000    3
 199550000    4
 199560000    3
 199570000    3
 199580000    3
 199590000    4
 199600000    4
 199610000    3
 199620000    3
 199630000    3
 199640000    4
 199650000   12
 199660000    6
 199670000    5
 199680000    4
 199690000    5
 199700000    3
 199710000    3
 199720000    5
 199730000    4
 199740000    5
 199750000    3
 199760000    3
 199770000    3
 199780000    3
 199790000    5
 199800000    4
 199810000    3
 199820000    4
 199830000    3
 199840000    2
 199850000    4
 199860000    4
 199870000    3
 199880000    2
 199890000    4
 199900000    2
 199910000    3
 199920000    3
 199930000    3
 199940000    3
 199950000    2
 199960000    4
 199970000    4
 199980000    3
 199990000    5
 200000000    4
 200000000    4
 200010000    5
 200020000    5
 200030000    5
 200040000    4
 200050000    4
 200060000    3
 200070000    3
 200080000    9
 200090000    5
 200100000    3
 200110000    4
 200120000    5
 200130000    6
 200140000    4
 200150000    3
 200160000    4
 200170000    7
 200180000    4
 200190000    3
 200200000    3
 200210000    4
 200220000    3
 200230000    4
 200240000    5
 200250000    3
 200260000    8
 200270000    5
 200280000    3
 200290000    5
 200300000    3
 200310000    3
 200320000    4
 200330000    4
 200340000    4
 200350000    2
 200360000    7
 200370000    7
 200380000    3
 200390000    4
 200400000    3
 200410000    3
 200420000    5
 200430000    2
 200440000    3
 200450000    3
 200460000    3
 200470000    3
 200480000    3
 200490000    3
 200500000    3
 200510000    3
 200520000    5
 200530000    4
 200540000    5
 200550000    3
 200560000    3
 200570000    4
 200580000    5
 200590000    4
 200600000    3
 200610000    2
 200620000    3
 200630000    4
 200640000    4
 200650000    3
 200660000    3
 200670000    4
 200680000    3
 200690000    3
 200700000    3
 200710000    3
 200720000    5
 200730000    3
 200740000    3
 200750000    3
 200760000    4
 200770000    2
 200780000    2
 200790000    3
 200800000    3
 200810000    6
 200820000    3
 200830000    2
 200840000    4
 200850000    4
 200860000    3
 200870000    3
 200880000    3
 200890000    3
 200900000    2
 200910000    3
 200920000    3
 200930000    3
 200940000    3
 200950000    3
 200960000    4
 200970000    3
 200980000    2
 200990000    3
 201000000    4
 201010000    5
 201020000    3
 201030000    4
 201040000    3
 201050000    3
 201060000    4
 201070000    3
 201080000    3
 201090000    5
 201100000    4
 201110000    4
 201120000    2
 201130000    3
 201140000    3
 201150000    4
 201160000    3
 201170000    4
 201180000    2
 201190000    3
 201200000    3
 201210000    3
 201220000   11
 201230000    8
 201240000    9
 201250000    8
 201260000    6
 201270000    6
 201280000    3
 201290000    3
 201300000    3
 201310000    4
 201320000    6
 201330000    3
 201340000    3
 201350000    2
 201360000    3
 201370000    4
 201380000    3
 201390000    4
 201400000    4
 201410000    2
 201420000    3
 201430000    3
 201440000    3
 201450000    3
 201460000    3
 201470000    3
 201480000    3
 201490000    5
 201500000    3
 201510000    3
 201520000    2
 201530000    3
 201540000    2
 201550000    3
 201560000    3
 201570000    4
 201580000    3
 201590000    6
 201600000    2
 201610000    3
 201620000    3
 201630000    4
 201640000    7
 201650000    4
 201660000    5
 201670000    5
 201680000    4
 201690000    3
 201700000    3
 201710000    2
 201720000    3
 201730000    3
 201740000    3
 201750000    4
 201760000    3
 201770000    5
 201780000    3
 201790000    2
 201800000    3
 201810000    3
 201820000    4
 201830000    5
 201840000    4
 201850000    3
 201860000    3
 201870000    3
 201880000    3
 201890000    4
 201900000    2
 201910000    3
 201920000    4
 201930000    4
 201940000    4
 201950000    3
 201960000    3
 201970000    3
 201980000    3
 201990000    4
 202000000    3
 202010000    3
 202020000    3
 202030000    4
 202040000    5
 202050000    2
 202060000    5
 202070000    3
 202080000    2
 202090000    2
 202100000    3
 202110000    3
 202120000    3
 202130000    3
 202140000    3
 202150000    3
 202160000    4
 202170000    4
 202180000    3
 202190000    3
 202200000    3
 202210000    3
 202220000    3
 202230000    3
 202240000    2
 202250000    3
 202260000    3
 202270000    3
 202280000    3
 202290000    3
 202300000    3
 202310000    3
 202320000    2
 202330000    3
 202340000    3
 202350000    2
 202360000    3
 202370000    3
 202380000    5
 202390000    2
 202400000    4
 202410000    4
 202420000    3
 202430000    4
 202440000    3
 202450000    4
 202460000    4
 202470000    3
 202480000    3
 202490000    4
 202500000    3
 202510000    3
 202520000    2
 202530000    4
 202540000    6
 202550000    3
 202560000    3
 202570000    4
 202580000    3
 202590000    3
 202600000    3
 202610000    4
 202620000    4
 202630000    2
 202640000    3
 202650000    3
 202660000    3
 202670000    3
 202680000    4
 202690000    9
 202700000    3
 202710000    2
 202720000    3
 202730000    3
 202740000    3
 202750000    2
 202760000    4
 202770000    3
 202780000    3
 202790000    5
 202800000    4
 202810000    3
 202820000    4
 202830000    3
 202840000    3
 202850000    2
 202860000    4
 202870000    3
 202880000    3
 202890000    3
 202900000    3
 202910000    2
 202920000    4
 202930000    3
 202940000    3
 202950000    3
 202960000    4
 202970000    3
 202980000    3
 202990000    5
 203000000    3
 203010000    4
 203020000    3
 203030000    3
 203040000    3
 203050000    3
 203060000    3
 203070000    3
 203080000    3
 203090000    4
 203100000    6
 203110000    3
 203120000    3
 203130000    3
 203140000    3
 203150000    4
 203160000    4
 203170000    4
 203180000    3
 203190000    3
 203200000    6
 203210000    3
 203220000    3
 203230000    4
 203240000    4
 203250000    4
 203260000    3
 203270000    2
 203280000    5
 203290000    3
 203300000    3
 203310000    3
 203320000    3
 203330000    3
 203340000    4
 203350000    3
 203360000    3
 203370000    3
 203380000    3
 203390000    3
 203400000    4
 203410000    3
 203420000    3
 203430000    3
 203440000    4
 203450000    3
 203460000    4
 203470000    3
 203480000    4
 203490000    3
 203500000    5
 203510000    3
 203520000    4
 203530000    2
 203540000    3
 203550000    3
 203560000    2
 203570000    4
 203580000    7
 203590000    4
 203600000    3
 203610000    2
 203620000    3
 203630000    3
 203640000    3
 203650000    3
 203660000    3
 203670000    2
 203680000    2
 203690000    3
 203700000    3
 203710000    2
 203720000    4
 203730000    3
 203740000    3
 203750000    3
 203760000    5
 203770000    3
 203780000    3
 203790000    3
 203800000    3
 203810000    3
 203820000    2
 203830000    4
 203840000    3
 203850000    3
 203860000    2
 203870000    3
 203880000    3
 203890000    4
 203900000    3
 203910000    3
 203920000    3
 203930000    4
 203940000    2
 203950000    5
 203960000    3
 203970000    3
 203980000    2
 203990000    3
 204000000    3
 204010000    4
 204020000    3
 204030000    3
 204040000    4
 204050000    3
 204060000    3
 204070000    3
 204080000    3
 204090000    3
 204100000    4
 204110000    3
 204120000    4
 204130000    5
 204140000    3
 204150000    3
 204160000    3
 204170000    4
 204180000    3
 204190000    3
 204200000    2
 204210000    3
 204220000    5
 204230000    3
 204240000    4
 204250000    4
 204260000    3
 204270000    3
 204280000    4
 204290000    3
 204300000    2
 204310000    3
 204320000    3
 204330000    3
 204340000    3
 204350000    3
 204360000    2
 204370000    3
 204380000    3
 204390000    4
 204400000    3
 204410000    3
 204420000    3
 204430000    4
 204440000    3
 204450000    3
 204460000    4
 204470000    2
 204480000    3
 204490000    3
 204500000    3
 204510000    3
 204520000    3
 204530000    3
 204540000    2
 204550000    3
 204560000    5
 204570000    3
 204580000    4
 204590000    4
 204600000    4
 204610000    3
 204620000    3
 204630000    2
 204640000    3
 204650000    3
 204660000    2
 204670000    2
 204680000    2
 204690000    3
 204700000    3
 204710000    5
 204720000    3
 204730000    3
 204740000    3
 204750000    5
 204760000    3
 204770000    4
 204780000    2
 204790000    3
 204800000    3
 204810000    5
 204820000    3
 204830000    3
 204840000    3
 204850000    3
 204860000    3
 204870000    3
 204880000    4
 204890000    3
 204900000    3
 204910000    3
 204920000    3
 204930000    5
 204940000    3
 204950000    4
 204960000    4
 204970000    3
 204980000    3
 204990000    3
 205000000    4
 205010000    3
 205020000    3
 205030000    3
 205040000    5
 205050000    3
 205060000    3
 205070000    2
 205080000    3
 205090000    3
 205100000    3
 205110000    2
 205120000    3
 205130000    3
 205140000    3
 205150000    3
 205160000    3
 205170000    3
 205180000    3
 205190000    3
 205200000    4
 205210000    3
 205220000    3
 205230000    3
 205240000    2
 205250000    4
 205260000    3
 205270000    4
 205280000    3
 205290000    3
 205300000    3
 205310000    3
 205320000    3
 205330000    3
 205340000    5
 205350000    3
 205360000    3
 205370000    4
 205380000    3
 205390000    3
 205400000    7
 205410000    5
 205420000    3
 205430000    3
 205440000    5
 205450000    5
 205460000    5
 205470000    5
 205480000    5
 205490000    3
 205500000    4
 205510000    3
 205520000    3
 205530000    3
 205540000    4
 205550000    3
 205560000    3
 205570000    3
 205580000    4
 205590000    2
 205600000    3
 205610000    2
 205620000    4
 205630000    4
 205640000    3
 205650000    4
 205660000    2
 205670000    3
 205680000    5
 205690000    4
 205700000    3
 205710000    3
 205720000    5
 205730000    3
 205740000    3
 205750000    4
 205760000    4
 205770000    3
 205780000    3
 205790000    3
 205800000    4
 205810000    4
 205820000    4
 205830000    3
 205840000    3
 205850000    4
 205860000    5
 205870000    3
 205880000    4
 205890000    4
 205900000    4
 205910000    3
 205920000    4
 205930000    2
 205940000    3
 205950000    5
 205960000    3
 205970000    3
 205980000   10
 205990000    5
 206000000    2
 206010000    4
 206020000    3
 206030000    3
 206040000    2
 206050000    2
 206060000    4
 206070000    3
 206080000    4
 206090000    5
 206100000    2
 206110000    3
 206120000    4
 206130000    3
 206140000    3
 206150000    3
 206160000    2
 206170000    3
 206180000    3
 206190000    4
 206200000    4
 206210000    3
 206220000    6
 206230000    3
 206240000    3
 206250000    3
 206260000    3
 206270000    2
 206280000    3
 206290000    4
 206300000    2
 206310000    3
 206320000    6
 206330000    3
 206340000    2
 206350000    3
 206360000    5
 206370000    3
 206380000    4
 206390000    3
 206400000    3
 206410000    4
 206420000    2
 206430000    5
 206440000    4
 206450000    4
 206460000    4
 206470000    7
 206480000    5
 206490000    3
 206500000    4
 206510000    3
 206520000    3
 206530000    4
 206540000    3
 206550000    4
 206560000    3
 206570000    3
 206580000    4
 206590000    3
 206600000    2
 206610000    3
 206620000    3
 206630000    3
 206640000    4
 206650000    2
 206660000    3
 206670000    3
 206680000    3
 206690000    3
 206700000    4
 206710000    7
 206720000    2
 206730000    7
 206740000    3
 206750000    4
 206760000    4
 206770000   10
 206780000   12
 206790000    3
 206800000    5
 206810000    5
 206820000    7
 206830000    4
 206840000    3
 206850000    3
 206860000    3
 206870000    3
 206880000    5
 206890000    6
 206900000    4
 206910000    3
 206920000    5
 206930000    3
 206940000    3
 206950000    3
 206960000    2
 206970000    5
 206980000    5
 206990000    3
 207000000    5
 207010000    2
 207020000    3
 207030000    4
 207040000    3
 207050000    3
 207060000    4
 207070000    4
 207080000    3
 207090000    2
 207100000    3
 207110000    3
 207120000    3
 207130000    4
 207140000    4
 207150000    3
 207160000    3
 207170000    2
 207180000    3
 207190000    3
 207200000    3
 207210000    4
 207220000    2
 207230000    3
 207240000    3
 207250000    3
 207260000    3
 207270000    5
 207280000    3
 207290000    2
 207300000    3
 207310000    2
 207320000    3
 207330000    3
 207340000    2
 207350000    3
 207360000    3
 207370000    5
 207380000    2
 207390000    4
 207400000    3
 207410000    3
 207420000    3
 207430000    3
 207440000    3
 207450000    4
 207460000    3
 207470000    3
 207480000    3
 207490000    4
 207500000    3
 207510000    4
 207520000    2
 207530000    3
 207540000    3
 207550000    3
 207560000    3
 207570000    3
 207580000    4
 207590000    3
 207600000    3
 207610000    4
 207620000    3
 207630000    4
 207640000    3
 207650000    3
 207660000    3
 207670000    5
 207680000    3
 207690000    3
 207700000    3
 207710000    3
 207720000    4
 207730000    5
 207740000    4
 207750000    3
 207760000    3
 207770000    4
 207780000    3
 207790000    4
 207800000    3
 207810000    3
 207820000    4
 207830000    3
 207840000    3
 207850000    3
 207860000    5
 207870000    3
 207880000    4
 207890000    4
 207900000    3
 207910000    4
 207920000    2
 207930000    2
 207940000    3
 207950000    5
 207960000    2
 207970000    6
 207980000    6
 207990000    3
 208000000    5
 208010000    3
 208020000    3
 208030000    3
 208040000    2
 208050000    4
 208060000    2
 208070000    2
 208080000    3
 208090000    2
 208100000    4
 208110000    3
 208120000    3
 208130000    3
 208140000    3
 208150000    2
 208160000    4
 208170000    4
 208180000    3
 208190000    3
 208200000    4
 208210000    3
 208220000    3
 208230000    3
 208240000    2
 208250000    3
 208260000    4
 208270000    6
 208280000    4
 208290000    4
 208300000    3
 208310000    6
 208320000    6
 208330000    5
 208340000    3
 208350000    3
 208360000    2
 208370000    3
 208380000    3
 208390000    3
 208400000    5
 208410000    4
 208420000    4
 208430000    4
 208440000    3
 208450000    5
 208460000    4
 208470000    5
 208480000    5
 208490000    3
 208500000    3
 208510000    2
 208520000    2
 208530000    7
 208540000    3
 208550000    2
 208560000    3
 208570000    2
 208580000    7
 208590000    3
 208600000    4
 208610000    5
 208620000    4
 208630000    4
 208640000    3
 208650000    5
 208660000    3
 208670000    3
 208680000    6
 208690000    4
 208700000    2
 208710000    4
 208720000    3
 208730000    8
 208740000    3
 208750000    2
 208760000    3
 208770000    2
 208780000    3
 208790000    4
 208800000    3
 208810000    4
 208820000    3
 208830000    2
 208840000    2
 208850000    3
 208860000    3
 208870000    3
 208880000    2
 208890000    5
 208900000    3
 208910000    5
 208920000    5
 208930000    5
 208940000    2
 208950000    4
 208960000    5
 208970000    3
 208980000    3
 208990000    3
 209000000    3
 209010000    3
 209020000    4
 209030000    4
 209040000    4
 209050000    3
 209060000    3
 209070000    2
 209080000    2
 209090000    3
 209100000    6
 209110000    3
 209120000    3
 209130000    3
 209140000    3
 209150000    3
 209160000    4
 209170000    4
 209180000    2
 209190000    3
 209200000    4
 209210000    4
 209220000    4
 209230000    3
 209240000    3
 209250000    3
 209260000    3
 209270000   10
 209280000    3
 209290000    3
 209300000    6
 209310000    3
 209320000    5
 209330000    3
 209340000    4
 209350000    7
 209360000    6
 209370000    3
 209380000    5
 209390000    3
 209400000    3
 209410000    3
 209420000    3
 209430000    3
 209440000    3
 209450000    7
 209460000    4
 209470000    2
 209480000    2
 209490000    3
 209500000    6
 209510000    3
 209520000    3
 209530000    3
 209540000    3
 209550000    4
 209560000    3
 209570000    4
 209580000    4
 209590000    2
 209600000    3
 209610000    2
 209620000    2
 209630000    4
 209640000    3
 209650000    2
 209660000    3
 209670000    2
 209680000    3
 209690000    3
 209700000    3
 209710000    3
 209720000    3
 209730000    3
 209740000    4
 209750000    3
 209760000    4
 209770000    3
 209780000    6
 209790000    3
 209800000    3
 209810000    4
 209820000    3
 209830000    4
 209840000    3
 209850000    5
 209860000    3
 209870000    2
 209880000    3
 209890000    3
 209900000    3
 209910000    4
 209920000    3
 209930000    5
 209940000    3
 209950000    2
 209960000    4
 209970000    3
 209980000    3
 209990000    3
 210000000    4
 210010000    4
 210020000    3
 210030000    3
 210040000    3
 210050000    3
 210060000    3
 210070000    4
 210080000    6
 210090000    3
 210100000    3
 210110000    3
 210120000   11
 210130000    3
 210140000    3
 210150000    3
 210160000    3
 210170000    3
 210180000    2
 210190000    3
 210200000    2
 210210000    4
 210220000    3
 210230000    5
 210240000    4
 210250000    4
 210260000    3
 210270000    3
 210280000    3
 210290000    4
 210300000    3
 210310000    2
 210320000    7
 210330000    2
 210340000    4
 210350000    2
 210360000    3
 210370000    4
 210380000    3
 210390000    3
 210400000    3
 210410000    3
 210420000    3
 210430000    2
 210440000    3
 210450000    3
 210460000    2
 210470000    3
 210480000    4
 210490000    3
 210500000    3
 210510000    3
 210520000    3
 210530000    4
 210540000    3
 210550000    5
 210560000    5
 210570000    5
 210580000    3
 210590000    3
 210600000    4
 210610000    3
 210620000    4
 210630000    2
 210640000    3
 210650000    4
 210660000    3
 210670000    3
 210680000    3
 210690000    2
 210700000    2
 210710000    5
 210720000    4
 210730000    7
 210740000    4
 210750000   11
 210760000    8
 210770000    7
 210780000    3
 210790000    2
 210800000    6
 210810000    2
 210820000    3
 210830000    4
 210840000    8
 210850000    3
 210860000    3
 210870000    2
 210880000    2
 210890000    5
 210900000    4
 210910000    3
 210920000    5
 210930000    4
 210940000    3
 210950000    3
 210960000    4
 210970000    3
 210980000    6
 210990000    2
 211000000    2
 211010000    4
 211020000    2
 211030000    3
 211040000    4
 211050000    4
 211060000    4
 211070000    3
 211080000    4
 211090000    3
 211100000    3
 211110000    3
 211120000    2
 211130000    4
 211140000    3
 211150000    3
 211160000    4
 211170000    2
 211180000    3
 211190000    5
 211200000    3
 211210000    9
 211220000    7
 211230000    2
 211240000    7
 211250000    5
 211260000    3
 211270000    6
 211280000    3
 211290000    4
 211300000    3
 211310000    2
 211320000    2
 211330000    3
 211340000    3
 211350000    6
 211360000    5
 211370000    2
 211380000    4
 211390000    6
 211400000    3
 211410000    3
 211420000    6
 211430000    3
 211440000    3
 211450000    2
 211460000    4
 211470000    5
 211480000    5
 211490000    3
 211500000    4
 211510000    3
 211520000    3
 211530000    4
 211540000    3
 211550000    3
 211560000    4
 211570000    3
 211580000    7
 211590000    4
 211600000    4
 211610000    2
 211620000    3
 211630000    5
 211640000    4
 211650000    3
 211660000    3
 211670000    3
 211680000    4
 211690000    7
 211700000    3
 211710000    3
 211720000    3
 211730000    3
 211740000    6
 211750000    3
 211760000    3
 211770000    4
 211780000    3
 211790000    3
 211800000    4
 211810000    2
 211820000    5
 211830000    5
 211840000    3
 211850000    3
 211860000    3
 211870000    3
 211880000    6
 211890000    5
 211900000    2
 211910000    3
 211920000    4
 211930000    3
 211940000    3
 211950000    5
 211960000    3
 211970000    3
 211980000    4
 211990000    3
 212000000    3
 212010000    2
 212020000    5
 212030000    3
 212040000    3
 212050000    3
 212060000    4
 212070000    5
 212080000    6
 212090000    6
 212100000    5
 212110000    5
 212120000    5
 212130000    5
 212140000    3
 212150000    4
 212160000    3
 212170000    3
 212180000    8
 212190000    3
 212200000    3
 212210000    7
 212220000    3
 212230000    5
 212240000    3
 212250000    4
 212260000    3
 212270000    4
 212280000    4
 212290000    4
 212300000    4
 212310000    3
 212320000    4
 212330000    3
 212340000    4
 212350000    7
 212360000    3
 212370000    4
 212380000    5
 212390000    3
 212400000    3
 212410000    4
 212420000    2
 212430000    3
 212440000    4
 212450000    6
 212460000    3
 212470000    2
 212480000    3
 212490000    3
 212500000    3
 212510000    4
 212520000    4
 212530000    2
 212540000    3
 212550000    5
 212560000    3
 212570000    3
 212580000    4
 212590000    3
 212600000    2
 212610000    4
 212620000    4
 212630000    8
 212640000   12
 212650000    3
 212660000    3
 212670000    2
 212680000    4
 212690000    4
 212700000    4
 212710000    4
 212720000    3
 212730000    5
 212740000    3
 212750000    3
 212760000    3
 212770000    4
 212780000    5
 212790000    3
 212800000    4
 212810000    4
 212820000    2
 212830000    3
 212840000    3
 212850000    3
 212860000    4
 212870000    2
 212880000    3
 212890000    2
 212900000    4
 212910000    4
 212920000    2
 212930000    3
 212940000    3
 212950000    6
 212960000    2
 212970000    3
 212980000    3
 212990000    2
 213000000    3
 213010000    3
 213020000    7
 213030000    3
 213040000    3
 213050000    4
 213060000    4
 213070000    3
 213080000    3
 213090000    4
 213100000    2
 213110000    4
 213120000    6
 213130000    3
 213140000    4
 213150000    3
 213160000    2
 213170000    4
 213180000    3
 213190000    4
 213200000    2
 213210000    2
 213220000    3
 213230000    4
 213240000    2
 213250000    7
 213260000    2
 213270000    3
 213280000    3
 213290000    2
 213300000    4
 213310000    3
 213320000    5
 213330000    3
 213340000    4
 213350000    5
 213360000    4
 213370000    6
 213380000    4
 213390000    7
 213400000    5
 213410000    4
 213420000    5
 213430000    4
 213440000    5
 213450000    3
 213460000    4
 213470000    4
 213480000    3
 213490000    7
 213500000    3
 213510000    3
 213520000    3
 213530000    3
 213540000    3
 213550000    2
 213560000    3
 213570000    3
 213580000    2
 213590000    3
 213600000    3
 213610000    4
 213620000    5
 213630000    7
 213640000    7
 213650000    3
 213660000    4
 213670000    2
 213680000    4
 213690000    3
 213700000    4
 213710000    2
 213720000    3
 213730000    4
 213740000    2
 213750000    3
 213760000    3
 213770000    3
 213780000    2
 213790000    4
 213800000    5
 213810000    2
 213820000    3
 213830000    3
 213840000    4
 213850000    4
 213860000    3
 213870000    3
 213880000    3
 213890000    2
 213900000    3
 213910000    4
 213920000    3
 213930000    3
 213940000    3
 213950000    4
 213960000    5
 213970000    5
 213980000    4
 213990000    3
 214000000    4
 214010000    5
 214020000    4
 214030000    3
 214040000    2
 214050000    3
 214060000    4
 214070000    3
 214080000    3
 214090000    4
 214100000    9
 214110000    7
 214120000    3
 214130000    3
 214140000    3
 214150000    3
 214160000    4
 214170000    2
 214180000    4
 214190000    4
 214200000    3
 214210000    3
 214220000    3
 214230000    5
 214240000    3
 214250000    4
 214260000    4
 214270000    4
 214280000    2
 214290000    3
 214300000   10
 214310000    3
 214320000    3
 214330000    5
 214340000   10
 214350000    8
 214360000    4
 214370000    3
 214380000    2
 214390000    3
 214400000    3
 214410000    3
 214420000    3
 214430000    7
 214440000   10
 214450000   12
 214460000   10
 214470000   11
 214480000   11
 214490000    7
 214500000    3
 214510000    6
 214520000    3
 214530000    3
 214540000    3
 214550000    7
 214560000    6
 214570000    4
 214580000    4
 214590000    4
 214600000    3
 214610000    3
 214620000    3
 214630000    9
 214640000   10
 214650000    4
 214660000   12
 214670000    6
 214680000    7
 214690000    5
 214700000    5
 214710000    3
 214720000    4
 214730000    3
 214740000    3
 214750000    3
 214760000    6
 214770000    4
 214780000    4
 214790000    3
 214800000    2
 214810000    3
 214820000    3
 214830000    5
 214840000    3
 214850000    3
 214860000    2
 214870000    4
 214880000    4
 214890000    4
 214900000    3
 214910000    2
 214920000    4
 214930000    2
 214940000    3
 214950000    3
 214960000    3
 214970000    6
 214980000    3
 214990000    5
 215000000    2
 215010000    3
 215020000    3
 215030000    4
 215040000    4
 215050000    3
 215060000    2
 215070000    3
 215080000    4
 215090000    3
 215100000    2
 215110000    2
 215120000    4
 215130000    5
 215140000    3
 215150000    3
 215160000    5
 215170000    5
 215180000    4
 215190000    2
 215200000    2
 215210000    2
 215220000    4
 215230000    5
 215240000    3
 215250000    5
 215260000    3
 215270000    4
 215280000    3
 215290000    3
 215300000    3
 215310000    2
 215320000    3
 215330000    3
 215340000    3
 215350000    3
 215360000    3
 215370000    2
 215380000    3
 215390000    4
 215400000    4
 215410000    4
 215420000    6
 215430000    9
 215440000    4
 215450000    8
 215460000    2
 215470000    3
 215480000    3
 215490000    3
 215500000    4
 215510000    4
 215520000    3
 215530000    3
 215540000    5
 215550000    4
 215560000    4
 215570000    4
 215580000    4
 215590000    4
 215600000    5
 215610000    3
 215620000    4
 215630000    4
 215640000    3
 215650000    3
 215660000    2
 215670000    4
 215680000    2
 215690000    3
 215700000    4
 215710000    3
 215720000    3
 215730000    3
 215740000    3
 215750000    4
 215760000    7
 215770000    3
 215780000    5
 215790000    3
 215800000    3
 215810000    3
 215820000    3
 215830000    4
 215840000    3
 215850000    3
 215860000    6
 215870000    3
 215880000    5
 215890000    5
 215900000    5
 215910000    6
 215920000    4
 215930000    3
 215940000    3
 215950000    9
 215960000    4
 215970000    6
 215980000    5
 215990000    3
 216000000    3
 216010000    4
 216020000    4
 216030000    5
 216040000    6
 216050000    4
 216060000    4
 216070000    4
 216080000    6
 216090000    5
 216100000    3
 216110000    3
 216120000    3
 216130000    4
 216140000    4
 216150000    3
 216160000    3
 216170000    5
 216180000    3
 216190000    4
 216200000    3
 216210000    3
 216220000    3
 216230000    5
 216240000    4
 216250000    3
 216260000    3
 216270000    6
 216280000    7
 216290000    3
 216300000    3
 216310000    3
 216320000    2
 216330000    4
 216340000    2
 216350000    2
 216360000    4
 216370000    2
 216380000    4
 216390000    5
 216400000    4
 216410000    3
 216420000    3
 216430000    3
 216440000    5
 216450000    7
 216460000    3
 216470000    4
 216480000    3
 216490000    6
 216500000    3
 216510000    3
 216520000    3
 216530000    3
 216540000    3
 216550000    3
 216560000    3
 216570000    8
 216580000    4
 216590000    6
 216600000    3
 216610000    5
 216620000    4
 216630000    2
 216640000    2
 216650000    6
 216660000    9
 216670000    3
 216680000    2
 216690000    2
 216700000    3
 216710000    4
 216720000    3
 216730000    2
 216740000    2
 216750000    3
 216760000    4
 216770000    3
 216780000    4
 216790000    4
 216800000    3
 216810000    3
 216820000    3
 216830000    5
 216840000    5
 216850000    3
 216860000    3
 216870000    3
 216880000    3
 216890000    5
 216900000    5
 216910000    2
 216920000    3
 216930000    6
 216940000    3
 216950000    3
 216960000    4
 216970000    3
 216980000    3
 216990000    3
 217000000    4
 217010000    3
 217020000    3
 217030000    3
 217040000    3
 217050000    2
 217060000    3
 217070000    5
 217080000    3
 217090000    3
 217100000    3
 217110000    3
 217120000    3
 217130000    3
 217140000    3
 217150000    3
 217160000    2
 217170000    4
 217180000    4
 217190000    3
 217200000    2
 217210000    4
 217220000    2
 217230000    3
 217240000    4
 217250000    4
 217260000    6
 217270000    2
 217280000    3
 217290000    3
 217300000    3
 217310000    6
 217320000    4
 217330000    4
 217340000    3
 217350000    3
 217360000    4
 217370000    3
 217380000    3
 217390000    3
 217400000    3
 217410000    4
 217420000    4
 217430000    4
 217440000    3
 217450000    3
 217460000    3
 217470000    3
 217480000    4
 217490000    4
 217500000    4
 217510000    7
 217520000    4
 217530000    4
 217540000    4
 217550000    5
 217560000    3
 217570000    2
 217580000    3
 217590000    2
 217600000    3
 217610000    3
 217620000    6
 217630000    4
 217640000    2
 217650000    3
 217660000    3
 217670000    2
 217680000    2
 217690000    4
 217700000    2
 217710000    3
 217720000    2
 217730000    3
 217740000    4
 217750000    3
 217760000    5
 217770000    4
 217780000    3
 217790000    3
 217800000    3
 217810000    2
 217820000    4
 217830000    4
 217840000    3
 217850000    3
 217860000    3
 217870000    3
 217880000    4
 217890000    3
 217900000    2
 217910000    3
 217920000    2
 217930000    5
 217940000    3
 217950000    4
 217960000    3
 217970000    4
 217980000    3
 217990000    4
 218000000    2
 218010000    3
 218020000    4
 218030000    3
 218040000    4
 218050000    4
 218060000    5
 218070000    4
 218080000    3
 218090000    3
 218100000    5
 218110000    4
 218120000    4
 218130000    4
 218140000    5
 218150000    4
 218160000    4
 218170000    5
 218180000    3
 218190000    3
 218200000    3
 218210000    3
 218220000    3
 218230000   10
 218240000    7
 218250000    3
 218260000    2
 218270000    3
 218280000    2
 218290000    3
 218300000    3
 218310000    3
 218320000    5
 218330000    6
 218340000    4
 218350000    4
 218360000    2
 218370000    4
 218380000    3
 218390000    3
 218400000    2
 218410000    2
 218420000    3
 218430000    4
 218440000    5
 218450000    3
 218460000    3
 218470000    3
 218480000    3
 218490000    3
 218500000    4
 218510000    4
 218520000    4
 218530000    3
 218540000    3
 218550000    4
 218560000    2
 218570000    4
 218580000    5
 218590000    5
 218600000    5
 218610000    4
 218620000    3
 218630000    2
 218640000    3
 218650000    4
 218660000    4
 218670000    3
 218680000    3
 218690000    3
 218700000    3
 218710000    3
 218720000    3
 218730000    4
 218740000    3
 218750000    5
 218760000    5
 218770000    4
 218780000    2
 218790000    2
 218800000    3
 218810000    3
 218820000    3
 218830000    3
 218840000    2
 218850000    2
 218860000    4
 218870000    3
 218880000    3
 218890000    4
 218900000    3
 218910000    4
 218920000    3
 218930000    3
 218940000    3
 218950000    3
 218960000    3
 218970000    3
 218980000    2
 218990000    3
 219000000    4
 219010000    3
 219020000    5
 219030000    4
 219040000    3
 219050000    3
 219060000    4
 219070000    4
 219080000    4
 219090000    3
 219100000    4
 219110000    3
 219120000    3
 219130000    3
 219140000    3
 219150000    3
 219160000    3
 219170000    2
 219180000    3
 219190000    3
 219200000    4
 219210000    3
 219220000    4
 219230000    3
 219240000    2
 219250000    3
 219260000    3
 219270000    3
 219280000    4
 219290000    3
 219300000    4
 219310000    4
 219320000    3
 219330000    6
 219340000    5
 219350000    4
 219360000    2
 219370000    6
 219380000    4
 219390000    3
 219400000    3
 219410000    3
 219420000    2
 219430000    3
 219440000    6
 219450000    2
 219460000    4
 219470000    4
 219480000    3
 219490000    2
 219500000    3
 219510000    3
 219520000    2
 219530000    3
 219540000    3
 219550000    3
 219560000    3
 219570000    4
 219580000    4
 219590000    3
 219600000    3
 219610000    2
 219620000    3
 219630000    3
 219640000    5
 219650000    2
 219660000    3
 219670000    3
 219680000    3
 219690000    4
 219700000    6
 219710000    3
 219720000    4
 219730000    3
 219740000    2
 219750000    2
 219760000    3
 219770000    3
 219780000    3
 219790000    2
 219800000    5
 219810000   12
 219820000    3
 219830000    3
 219840000    4
 219850000    2
 219860000    4
 219870000    6
 219880000    7
 219890000    6
 219900000    3
 219910000    2
 219920000    3
 219930000    3
 219940000    5
 219950000    3
 219960000    2
 219970000    2
 219980000    3
 219990000    9
 220000000    4
 220010000    5
 220020000    3
 220030000    4
 220040000    2
 220050000    2
 220060000    4
 220070000    2
 220080000    6
 220090000    6
 220100000    4
 220110000    4
 220120000    3
 220130000    3
 220140000    3
 220150000    5
 220160000    4
 220170000    3
 220180000    3
 220190000    3
 220200000    2
 220210000    3
 220220000    2
 220230000    2
 220240000    3
 220250000    3
 220260000    3
 220270000    3
 220280000    3
 220290000    2
 220300000    4
 220310000    3
 220320000    3
 220330000    3
 220340000    3
 220350000    3
 220360000    3
 220370000    2
 220380000    2
 220390000    3
 220400000    3
 220410000    6
 220420000    3
 220430000    3
 220440000    2
 220450000    3
 220460000    2
 220470000    4
 220480000    4
 220490000    3
 220500000    7
 220510000    3
 220520000    3
 220530000    2
 220540000    3
 220550000    3
 220560000    2
 220570000    5
 220580000    4
 220590000    3
 220600000    3
 220610000    3
 220620000    3
 220630000    3
 220640000    3
 220650000    4
 220660000    4
 220670000    2
 220680000    3
 220690000    3
 220700000    4
 220710000    3
 220720000    2
 220730000    3
 220740000    5
 220750000    2
 220760000    3
 220770000    3
 220780000    3
 220790000    3
 220800000    2
 220810000    3
 220820000    2
 220830000    3
 220840000    4
 220850000    3
 220860000    3
 220870000    2
 220880000    3
 220890000    3
 220900000    4
 220910000    4
 220920000    4
 220930000    2
 220940000    5
 220950000    8
 220960000    3
 220970000    4
 220980000    4
 220990000    4
 221000000    5
 221010000    6
 221020000    3
 221030000    2
 221040000    3
 221050000    3
 221060000    4
 221070000    3
 221080000    2
 221090000    3
 221100000    4
 221110000    3
 221120000    3
 221130000    3
 221140000    3
 221150000    4
 221160000    5
 221170000    4
 221180000    3
 221190000    3
 221200000    4
 221210000    3
 221220000    4
 221230000    5
 221240000    4
 221250000    3
 221260000    4
 221270000    3
 221280000    4
 221290000    3
 221300000    2
 221310000    3
 221320000    3
 221330000    3
 221340000    3
 221350000    2
 221360000    3
 221370000    3
 221380000    3
 221390000    3
 221400000    3
 221410000    3
 221420000    3
 221430000    3
 221440000    3
 221450000    3
 221460000    5
 221470000    3
 221480000    4
 221490000    2
 221500000    3
 221510000    4
 221520000    3
 221530000    3
 221540000    3
 221550000    3
 221560000    6
 221570000    3
 221580000    2
 221590000    4
 221600000    3
 221610000    4
 221620000    3
 221630000    2
 221640000    3
 221650000    4
 221660000    3
 221670000    5
 221680000    3
 221690000    3
 221700000    3
 221710000    3
 221720000    4
 221730000    3
 221740000    3
 221750000    2
 221760000    2
 221770000    4
 221780000    3
 221790000    3
 221800000    3
 221810000    5
 221820000    3
 221830000    2
 221840000    3
 221850000    3
 221860000    4
 221870000    3
 221880000    3
 221890000    2
 221900000    3
 221910000    3
 221920000    3
 221930000    3
 221940000    4
 221950000    3
 221960000    3
 221970000    3
 221980000    3
 221990000    3
 222000000    3
 222010000    3
 222020000    4
 222030000    4
 222040000    3
 222050000    3
 222060000    5
 222070000    4
 222080000    4
 222090000    2
 222100000    2
 222110000    3
 222120000    3
 222130000    5
 222140000    4
 222150000    4
 222160000    2
 222170000    7
 222180000    4
 222190000    3
 222200000    2
 222210000    5
 222220000    5
 222230000    4
 222240000    3
 222250000    3
 222260000    3
 222270000    3
 222280000    4
 222290000    3
 222300000    3
 222310000    3
 222320000    6
 222330000    3
 222340000    3
 222350000    2
 222360000    3
 222370000    2
 222380000    2
 222390000    3
 222400000    4
 222410000    2
 222420000    6
 222430000    2
 222440000    3
 222450000    2
 222460000    4
 222470000    5
 222480000    5
 222490000    3
 222500000    3
 222510000    4
 222520000    3
 222530000    4
 222540000    3
 222550000    3
 222560000    4
 222570000    3
 222580000    3
 222590000    3
 222600000    3
 222610000    3
 222620000    3
 222630000    3
 222640000    3
 222650000    4
 222660000    3
 222670000    3
 222680000    3
 222690000    3
 222700000    2
 222710000    3
 222720000    3
 222730000    4
 222740000    3
 222750000    4
 222760000    3
 222770000    2
 222780000    2
 222790000    3
 222800000    4
 222810000    4
 222820000    3
 222830000    3
 222840000    3
 222850000    3
 222860000    3
 222870000    3
 222880000    4
 222890000    3
 222900000    3
 222910000    5
 222920000    3
 222930000    3
 222940000    4
 222950000    3
 222960000    3
 222970000    2
 222980000    7
 222990000    7
 223000000    3
 223010000    7
 223020000    3
 223030000    3
 223040000    5
 223050000    2
 223060000    2
 223070000    2
 223080000    4
 223090000    3
 223100000    3
 223110000    4
 223120000    3
 223130000    4
 223140000    3
 223150000    3
 223160000    4
 223170000    4
 223180000    3
 223190000    4
 223200000    3
 223210000    3
 223220000    2
 223230000    2
 223240000    3
 223250000    3
 223260000    3
 223270000    3
 223280000    3
 223290000    3
 223300000    3
 223310000    3
 223320000    3
 223330000    3
 223340000    3
 223350000    4
 223360000    3
 223370000    4
 223380000    3
 223390000    5
 223400000    4
 223410000    3
 223420000    6
 223430000    4
 223440000    3
 223450000    3
 223460000    3
 223470000    3
 223480000    5
 223490000    4
 223500000    3
 223510000    3
 223520000    2
 223530000    2
 223540000    3
 223550000    3
 223560000    3
 223570000    5
 223580000    2
 223590000    3
 223600000    2
 223610000    3
 223620000    3
 223630000    3
 223640000    4
 223650000    3
 223660000    4
 223670000    4
 223680000    3
 223690000    2
 223700000    3
 223710000    3
 223720000    4
 223730000    3
 223740000    4
 223750000    4
 223760000    4
 223770000    4
 223780000    5
 223790000    3
 223800000    4
 223810000    4
 223820000    3
 223830000    2
 223840000    4
 223850000    3
 223860000    3
 223870000    3
 223880000    3
 223890000    4
 223900000    2
 223910000    3
 223920000    3
 223930000    3
 223940000    4
 223950000    4
 223960000    2
 223970000    5
 223980000    4
 223990000    2
 224000000    3
 224010000    4
 224020000    3
 224030000    3
 224040000    4
 224050000    4
 224060000    4
 224070000    3
 224080000    3
 224090000    4
 224100000    5
 224110000    5
 224120000    2
 224130000    3
 224140000    3
 224150000    3
 224160000    3
 224170000    2
 224180000    4
 224190000    7
 224200000    3
 224210000    2
 224220000    2
 224230000    3
 224240000    3
 224250000    3
 224260000    3
 224270000    4
 224280000    2
 224290000    4
 224300000    3
 224310000    3
 224320000    2
 224330000    3
 224340000    3
 224350000    3
 224360000    3
 224370000    3
 224380000    3
 224390000    3
 224400000    6
 224410000    4
 224420000    5
 224430000    2
 224440000    3
 224450000    4
 224460000    3
 224470000    4
 224480000    4
 224490000    3
 224500000    6
 224510000    6
 224520000    4
 224530000    3
 224540000    4
 224550000    5
 224560000    3
 224570000    2
 224580000    3
 224590000    3
 224600000    3
 224610000    3
 224620000    3
 224630000    3
 224640000    4
 224650000    4
 224660000    3
 224670000    3
 224680000    3
 224690000    4
 224700000    3
 224710000    4
 224720000    4
 224730000    3
 224740000    3
 224750000    3
 224760000    3
 224770000    2
 224780000    5
 224790000    3
 224800000    3
 224810000    3
 224820000    3
 224830000    6
 224840000    4
 224850000    2
 224860000    3
 224870000    2
 224880000    3
 224890000    3
 224900000    3
 224910000    4
 224920000    7
 224930000    4
 224940000    4
 224950000    4
 224960000    3
 224970000    3
 224980000    3
 224990000    3
 225000000    4
 225010000    3
 225020000    3
 225030000    5
 225040000    5
 225050000    3
 225060000    5
 225070000    4
 225080000    2
 225090000    3
 225100000    3
 225110000    3
 225120000    2
 225130000    3
 225140000    5
 225150000   11
 225160000    4
 225170000    3
 225180000    5
 225190000    4
 225200000    3
 225210000    3
 225220000    3
 225230000    8
 225240000    3
 225250000    3
 225260000    3
 225270000    3
 225280000    3
 225290000    3
 225300000    4
 225310000    3
 225320000    3
 225330000    2
 225340000    5
 225350000    4
 225360000    3
 225370000    3
 225380000    3
 225390000    3
 225400000    3
 225410000    2
 225420000    3
 225430000    4
 225440000    2
 225450000    3
 225460000    5
 225470000    3
 225480000    2
 225490000    3
 225500000    3
 225510000    3
 225520000    3
 225530000    3
 225540000    3
 225550000    3
 225560000    3
 225570000    3
 225580000    5
 225590000    2
 225600000    3
 225610000    3
 225620000    3
 225630000    4
 225640000    3
 225650000    5
 225660000    4
 225670000    2
 225680000    3
 225690000    3
 225700000    2
 225710000    3
 225720000    3
 225730000    3
 225740000    4
 225750000    2
 225760000    5
 225770000    2
 225780000    4
 225790000    2
 225800000    2
 225810000    2
 225820000    4
 225830000    3
 225840000    3
 225850000    4
 225860000    3
 225870000    3
 225880000    3
 225890000    3
 225900000    3
 225910000    4
 225920000    4
 225930000    3
 225940000    3
 225950000    2
 225960000    3
 225970000    3
 225980000    3
 225990000    2
 226000000    4
 226010000    4
 226020000    4
 226030000    4
 226040000    2
 226050000    3
 226060000    4
 226070000    3
 226080000    3
 226090000    3
 226100000    4
 226110000    4
 226120000    4
 226130000    3
 226140000    6
 226150000    3
 226160000    5
 226170000    2
 226180000    6
 226190000    2
 226200000    3
 226210000    4
 226220000    4
 226230000    4
 226240000    3
 226250000    3
 226260000    3
 226270000    2
 226280000    2
 226290000    3
 226300000    4
 226310000    3
 226320000    2
 226330000    2
 226340000    3
 226350000    3
 226360000    4
 226370000    2
 226380000    3
 226390000    3
 226400000    3
 226410000    5
 226420000    6
 226430000    2
 226440000    3
 226450000    5
 226460000    2
 226470000    2
 226480000    3
 226490000    3
 226500000    3
 226510000    3
 226520000    3
 226530000    4
 226540000    3
 226550000    3
 226560000    2
 226570000    4
 226580000    3
 226590000    3
 226600000    2
 226610000    4
 226620000    4
 226630000    4
 226640000    4
 226650000    3
 226660000    3
 226670000    3
 226680000    3
 226690000    6
 226700000    3
 226710000    3
 226720000    2
 226730000    3
 226740000    3
 226750000    4
 226760000    2
 226770000    3
 226780000    4
 226790000    4
 226800000    3
 226810000    2
 226820000    3
 226830000    6
 226840000    4
 226850000    5
 226860000    3
 226870000    3
 226880000    4
 226890000    3
 226900000    3
 226910000    3
 226920000    3
 226930000    5
 226940000    2
 226950000    5
 226960000    4
 226970000    4
 226980000    4
 226990000    3
 227000000    3
 227010000    3
 227020000    3
 227030000    3
 227040000    2
 227050000    5
 227060000    4
 227070000    4
 227080000    3
 227090000    3
 227100000    2
 227110000    3
 227120000    2
 227130000    3
 227140000    4
 227150000    3
 227160000    4
 227170000    4
 227180000    4
 227190000    2
 227200000    3
 227210000    2
 227220000    2
 227230000    4
 227240000    3
 227250000    3
 227260000    5
 227270000    3
 227280000    2
 227290000    4
 227300000    3
 227310000    3
 227320000    5
 227330000    3
 227340000    2
 227350000    4
 227360000    5
 227370000    4
 227380000    3
 227390000    2
 227400000    5
 227410000    5
 227420000    4
 227430000    3
 227440000    3
 227450000    2
 227460000    3
 227470000    5
 227480000    3
 227490000    4
 227500000    2
 227510000    3
 227520000    3
 227530000    9
 227540000   11
 227550000    9
 227560000    3
 227570000    3
 227580000    5
 227590000    3
 227600000    3
 227610000    5
 227620000    4
 227630000    3
 227640000    5
 227650000    6
 227660000    2
 227670000    9
 227680000    3
 227690000    3
 227700000    3
 227710000    4
 227720000    2
 227730000    4
 227740000    3
 227750000    3
 227760000    3
 227770000    2
 227780000    7
 227790000    7
 227800000    3
 227810000    3
 227820000    4
 227830000    5
 227840000    5
 227850000    6
 227860000    3
 227870000    4
 227880000    2
 227890000    3
 227900000    3
 227910000    5
 227920000    4
 227930000    5
 227940000    3
 227950000    4
 227960000    5
 227970000    3
 227980000    4
 227990000    7
 228000000    3
 228010000    4
 228020000    2
 228030000    4
 228040000    2
 228050000    5
 228060000    4
 228070000    4
 228080000    4
 228090000    3
 228100000    6
 228110000    6
 228120000    5
 228130000    5
 228140000    5
 228150000    4
 228160000    5
 228170000    6
 228180000    3
 228190000    4
 228200000    5
 228210000    4
 228220000    3
 228230000    3
 228240000    4
 228250000    3
 228260000    4
 228270000    4
 228280000    4
 228290000    3
 228300000    3
 228310000    3
 228320000    3
 228330000    4
 228340000    2
 228350000    3
 228360000    2
 228370000    4
 228380000    3
 228390000    4
 228400000    3
 228410000    2
 228420000    2
 228430000    3
 228440000    3
 228450000    6
 228460000    3
 228470000    3
 228480000    4
 228490000    3
 228500000    3
 228510000    3
 228520000    6
 228530000    6
 228540000    6
 228550000    2
 228560000    3
 228570000    4
 228580000    7
 228590000    3
 228600000    4
 228610000    3
 228620000    3
 228630000    3
 228640000    4
 228650000    2
 228660000    4
 228670000    3
 228680000    2
 228690000    3
 228700000    3
 228710000    3
 228720000    4
 228730000    3
 228740000    3
 228750000    6
 228760000    3
 228770000    8
 228780000    3
 228790000    3
 228800000    4
 228810000    3
 228820000    4
 228830000    3
 228840000    4
 228850000    4
 228860000    4
 228870000    3
 228880000    2
 228890000    3
 228900000    4
 228910000    4
 228920000    4
 228930000    4
 228940000    3
 228950000    4
 228960000    4
 228970000    3
 228980000    4
 228990000    3
 229000000    5
 229010000    3
 229020000    3
 229030000    5
 229040000    2
 229050000    2
 229060000    5
 229070000    3
 229080000    4
 229090000    5
 229100000    5
 229110000    2
 229120000    5
 229130000    3
 229140000    3
 229150000    3
 229160000    3
 229170000    3
 229180000    3
 229190000    7
 229200000    2
 229210000    9
 229220000    3
 229230000    3
 229240000    5
 229250000    7
 229260000    5
 229270000    4
 229280000    3
 229290000    4
 229300000    4
 229310000    2
 229320000    3
 229330000    4
 229340000    3
 229350000    4
 229360000    4
 229370000    3
 229380000    4
 229390000    3
 229400000    2
 229410000    3
 229420000    2
 229430000    4
 229440000    2
 229450000    2
 229460000    2
 229470000    3
 229480000    4
 229490000    4
 229500000    2
 229510000    3
 229520000    3
 229530000    4
 229540000    3
 229550000    3
 229560000    3
 229570000    3
 229580000    2
 229590000    4
 229600000    3
 229610000    4
 229620000    4
 229630000    2
 229640000    2
 229650000    3
 229660000    4
 229670000    3
 229680000    3
 229690000    3
 229700000    4
 229710000    5
 229720000    3
 229730000    4
 229740000    5
 229750000    2
 229760000    7
 229770000    3
 229780000    5
 229790000    5
 229800000    7
 229810000    3
 229820000    4
 229830000    5
 229840000    4
 229850000    3
 229860000    3
 229870000    3
 229880000    3
 229890000    3
 229900000    4
 229910000    2
 229920000    3
 229930000    3
 229940000    3
 229950000    4
 229960000    3
 229970000    3
 229980000    4
 229990000    3
 230000000    3
 230010000    3
 230020000    3
 230030000    3
 230040000    5
 230050000    4
 230060000    3
 230070000    3
 230080000    7
 230090000    6
 230100000    4
 230110000    4
 230120000    3
 230130000    2
 230140000    3
 230150000    4
 230160000    3
 230170000    5
 230180000    3
 230190000    3
 230200000    6
 230210000    4
 230220000    3
 230230000    2
 230240000    2
 230250000    4
 230260000    5
 230270000    4
 230280000    3
 230290000    4
 230300000    7
 230310000    3
 230320000    5
 230330000    5
 230340000    3
 230350000    3
 230360000    3
 230370000    3
 230380000    3
 230390000    5
 230400000    3
 230410000    2
 230420000    3
 230430000    3
 230440000    6
 230450000    7
 230460000    3
 230470000    6
 230480000    3
 230490000    2
 230500000    3
 230510000    3
 230520000    4
 230530000    3
 230540000    3
 230550000    3
 230560000    4
 230570000    3
 230580000    3
 230590000    3
 230600000    3
 230610000    2
 230620000    3
 230630000    3
 230640000    4
 230650000    3
 230660000    3
 230670000    2
 230680000    3
 230690000    3
 230700000    2
 230710000    4
 230720000    6
 230730000    5
 230740000    5
 230750000    2
 230760000    4
 230770000    4
 230780000    3
 230790000    4
 230800000    3
 230810000    3
 230820000    5
 230830000    3
 230840000    4
 230850000    5
 230860000    5
 230870000    4
 230880000    3
 230890000    6
 230900000    4
 230910000    3
 230920000    3
 230930000    2
 230940000    3
 230950000    4
 230960000    5
 230970000    4
 230980000    2
 230990000    3
 231000000    5
 231010000    2
 231020000    3
 231030000    4
 231040000    5
 231050000    4
 231060000    5
 231070000    4
 231080000    4
 231090000    4
 231100000    4
 231110000    4
 231120000    3
 231130000    3
 231140000    5
 231150000    5
 231160000    5
 231170000    4
 231180000    3
 231190000    3
 231200000    4
 231210000    4
 231220000    5
 231230000    3
 231240000    5
 231250000    9
 231260000    9
 231270000    3
 231280000    3
 231290000    4
 231300000    5
 231310000    2
 231320000    3
 231330000    3
 231340000    3
 231350000    3
 231360000    3
 231370000    3
 231380000    3
 231390000    3
 231400000    3
 231410000    4
 231420000    2
 231430000    3
 231440000    3
 231450000    4
 231460000    3
 231470000    2
 231480000    2
 231490000    6
 231500000    4
 231510000    3
 231520000    3
 231530000    3
 231540000    4
 231550000    3
 231560000    3
 231570000    3
 231580000    4
 231590000    4
 231600000    3
 231610000    3
 231620000    5
 231630000    4
 231640000    4
 231650000    2
 231660000    3
 231670000    3
 231680000    3
 231690000    5
 231700000    4
 231710000    3
 231720000    2
 231730000    3
 231740000    4
 231750000    2
 231760000    3
 231770000    3
 231780000    3
 231790000    2
 231800000    3
 231810000    3
 231820000    3
 231830000    4
 231840000    4
 231850000    5
 231860000    2
 231870000    2
 231880000    5
 231890000    4
 231900000    5
 231910000    3
 231920000    4
 231930000    3
 231940000    4
 231950000    4
 231960000    3
 231970000    3
 231980000    4
 231990000    3
 232000000    5
 232010000    3
 232020000    4
 232030000    5
 232040000    5
 232050000    3
 232060000    4
 232070000    4
 232080000    8
 232090000    8
 232100000    3
 232110000    3
 232120000    3
 232130000    3
 232140000    4
 232150000    3
 232160000    4
 232170000    5
 232180000    2
 232190000    4
 232200000    3
 232210000    3
 232220000    3
 232230000    4
 232240000    4
 232250000    3
 232260000    2
 232270000    3
 232280000    3
 232290000    3
 232300000    5
 232310000    3
 232320000    4
 232330000    4
 232340000    3
 232350000    5
 232360000    9
 232370000    6
 232380000    6
 232390000    2
 232400000    5
 232410000    3
 232420000    4
 232430000    3
 232440000    4
 232450000    3
 232460000    3
 232470000    4
 232480000    5
 232490000    3
 232500000    7
 232510000    5
 232520000    2
 232530000    4
 232540000    3
 232550000    2
 232560000    3
 232570000    5
 232580000    5
 232590000    3
 232600000    3
 232610000    5
 232620000    3
 232630000    6
 232640000    5
 232650000    4
 232660000    4
 232670000    3
 232680000    4
 232690000    4
 232700000    3
 232710000    7
 232720000    4
 232730000    4
 232740000    3
 232750000    2
 232760000    3
 232770000    4
 232780000    3
 232790000    7
 232800000    3
 232810000    3
 232820000    5
 232830000    5
 232840000    5
 232850000    3
 232860000    3
 232870000    3
 232880000    4
 232890000    3
 232900000    3
 232910000    5
 232920000    4
 232930000    2
 232940000    4
 232950000    4
 232960000    5
 232970000    4
 232980000    5
 232990000    2
 233000000    4
 233010000    3
 233020000    4
 233030000    3
 233040000    3
 233050000    2
 233060000    3
 233070000    3
 233080000    2
 233090000    3
 233100000    3
 233110000    5
 233120000    5
 233130000    4
 233140000    7
 233150000    4
 233160000    3
 233170000    4
 233180000    3
 233190000    3
 233200000    2
 233210000    3
 233220000    3
 233230000    4
 233240000    5
 233250000    3
 233260000    5
 233270000    3
 233280000    2
 233290000    8
 233300000    4
 233310000    3
 233320000    7
 233330000    3
 233340000    6
 233350000    2
 233360000    4
 233370000    3
 233380000    5
 233390000    3
 233400000    3
 233410000    3
 233420000    2
 233430000    6
 233440000    3
 233450000    2
 233460000    8
 233470000    4
 233480000    4
 233490000    3
 233500000    2
 233510000    3
 233520000    2
 233530000    5
 233540000    4
 233550000    4
 233560000    3
 233570000    4
 233580000    3
 233590000    4
 233600000    4
 233610000    3
 233620000    5
 233630000    5
 233640000    3
 233650000    7
 233660000    5
 233670000    3
 233680000    3
 233690000    3
 233700000    3
 233710000    7
 233720000    5
 233730000    7
 233740000    4
 233750000    2
 233760000    4
 233770000    3
 233780000    5
 233790000    5
 233800000    4
 233810000    4
 233820000    3
 233830000    3
 233840000    5
 233850000    3
 233860000    5
 233870000    6
 233880000    2
 233890000    6
 233900000    3
 233910000    3
 233920000    2
 233930000    4
 233940000    4
 233950000    4
 233960000    9
 233970000    3
 233980000   18
 233990000    5
 234000000    6
 234010000    4
 234020000    4
 234030000    4
 234040000    4
 234050000    3
 234060000    4
 234070000    4
 234080000    3
 234090000    3
 234100000    4
 234110000    4
 234120000    5
 234130000    3
 234140000    2
 234150000    4
 234160000    3
 234170000    2
 234180000    3
 234190000    3
 234200000    3
 234210000    3
 234220000    2
 234230000    3
 234240000    3
 234250000    3
 234260000    3
 234270000    2
 234280000    2
 234290000    3
 234300000    3
 234310000    3
 234320000    3
 234330000    3
 234340000    3
 234350000    3
 234360000    4
 234370000    3
 234380000    2
 234390000    3
 234400000    2
 234410000    5
 234420000    3
 234430000    4
 234440000    2
 234450000    3
 234460000    3
 234470000    3
 234480000    3
 234490000    3
 234500000    5
 234510000    3
 234520000    2
 234530000    2
 234540000    2
 234550000    3
 234560000    4
 234570000    2
 234580000    4
 234590000    3
 234600000    4
 234610000    4
 234620000    3
 234630000    3
 234640000    2
 234650000    3
 234660000    3
 234670000    3
 234680000    2
 234690000    3
 234700000    6
 234710000    3
 234720000    6
 234730000    3
 234740000    6
 234750000    2
 234760000    7
 234770000    5
 234780000    3
 234790000    7
 234800000    6
 234810000    4
 234820000    3
 234830000    2
 234840000    3
 234850000    6
 234860000    4
 234870000    4
 234880000    3
 234890000    4
 234900000    3
 234910000    3
 234920000    3
 234930000    2
 234940000    4
 234950000    3
 234960000    4
 234970000    5
 234980000    3
 234990000    2
 235000000    4
 235010000    4
 235020000    3
 235030000    3
 235040000    5
 235050000    5
 235060000    3
 235070000    4
 235080000    4
 235090000    6
 235100000    2
 235110000    6
 235120000    4
 235130000    5
 235140000    3
 235150000    5
 235160000    8
 235170000    4
 235180000    3
 235190000    2
 235200000    5
 235210000    8
 235220000    5
 235230000    6
 235240000    7
 235250000    7
 235260000    4
 235270000    3
 235280000    2
 235290000    4
 235300000    3
 235310000    3
 235320000    8
 235330000    3
 235340000    2
 235350000    3
 235360000    5
 235370000    5
 235380000    3
 235390000    6
 235400000    4
 235410000    4
 235420000    8
 235430000    3
 235440000    4
 235450000    2
 235460000    2
 235470000    6
 235480000    2
 235490000    4
 235500000    7
 235510000    4
 235520000    4
 235530000    3
 235540000    4
 235550000    2
 235560000    5
 235570000    3
 235580000    3
 235590000    5
 235600000    3
 235610000    3
 235620000    3
 235630000    3
 235640000    3
 235650000   11
 235660000    6
 235670000    6
 235680000    3
 235690000    5
 235700000    5
 235710000    5
 235720000    5
 235730000   10
 235740000    9
 235750000    6
 235760000    5
 235770000    3
 235780000    3
 235790000    5
 235800000    3
 235810000    3
 235820000    5
 235830000    3
 235840000    3
 235850000    2
 235860000    3
 235870000    2
 235880000    3
 235890000    3
 235900000    4
 235910000    3
 235920000    5
 235930000    3
 235940000    8
 235950000    4
 235960000    4
 235970000    4
 235980000    4
 235990000    3
 236000000    4
 236010000    4
 236020000    3
 236030000    4
 236040000    7
 236050000    3
 236060000    3
 236070000    3
 236080000    2
 236090000    9
 236100000    5
 236110000    4
 236120000    3
 236130000    3
 236140000    6
 236150000    2
 236160000    2
 236170000    3
 236180000    2
 236190000    2
 236200000    4
 236210000    4
 236220000    4
 236230000    2
 236240000    2
 236250000    3
 236260000    4
 236270000    3
 236280000    4
 236290000    3
 236300000    3
 236310000    5
 236320000    3
 236330000    4
 236340000    3
 236350000    3
 236360000    3
 236370000    3
 236380000    3
 236390000    4
 236400000    3
 236410000    2
 236420000    3
 236430000    2
 236440000    3
 236450000    3
 236460000    4
 236470000    3
 236480000    5
 236490000    3
 236500000    3
 236510000    3
 236520000    4
 236530000    2
 236540000    4
 236550000    5
 236560000    4
 236570000    3
 236580000    3
 236590000    4
 236600000    3
 236610000    4
 236620000    2
 236630000    2
 236640000    4
 236650000    3
 236660000    7
 236670000    4
 236680000    2
 236690000    5
 236700000    4
 236710000    3
 236720000    4
 236730000    5
 236740000    3
 236750000    4
 236760000    2
 236770000    3
 236780000    4
 236790000    3
 236800000    2
 236810000    4
 236820000    4
 236830000    4
 236840000    5
 236850000    3
 236860000    2
 236870000    4
 236880000    3
 236890000    3
 236900000    4
 236910000    4
 236920000    3
 236930000    3
 236940000    5
 236950000    2
 236960000    2
 236970000    3
 236980000    5
 236990000    3
 237000000    3
 237010000    3
 237020000    3
 237030000    6
 237040000    3
 237050000    5
 237060000    5
 237070000    2
 237080000    2
 237090000    3
 237100000    5
 237110000    3
 237120000    3
 237130000    6
 237140000    4
 237150000    7
 237160000    8
 237170000    3
 237180000    2
 237190000    3
 237200000    3
 237210000    3
 237220000    3
 237230000    3
 237240000    3
 237250000    3
 237260000    3
 237270000    2
 237280000    3
 237290000    4
 237300000    3
 237310000    3
 237320000    3
 237330000    3
 237340000    3
 237350000    3
 237360000    7
 237370000    2
 237380000    3
 237390000    2
 237400000    3
 237410000    3
 237420000    3
 237430000    4
 237440000    3
 237450000    3
 237460000    3
 237470000    3
 237480000    2
 237490000    3
 237500000    3
 237510000    3
 237520000    3
 237530000    2
 237540000    3
 237550000    5
 237560000    5
 237570000    5
 237580000    2
 237590000    3
 237600000    4
 237610000    3
 237620000    4
 237630000    3
 237640000    4
 237650000    3
 237660000    2
 237670000    4
 237680000    3
 237690000    5
 237700000    3
 237710000    2
 237720000    3
 237730000    3
 237740000    6
 237750000    5
 237760000    8
 237770000    3
 237780000    3
 237790000    5
 237800000    3
 237810000    4
 237820000    4
 237830000    3
 237840000    6
 237850000    2
 237860000    4
 237870000    4
 237880000    3
 237890000    3
 237900000    3
 237910000    6
 237920000    8
 237930000    7
 237940000    3
 237950000    3
 237960000    8
 237970000    5
 237980000    3
 237990000    3
 238000000    4
 238010000    2
 238020000    2
 238030000    2
 238040000    4
 238050000    5
 238060000    3
 238070000    3
 238080000    3
 238090000    3
 238100000    3
 238110000    2
 238120000    6
 238130000    4
 238140000    3
 238150000    6
 238160000    3
 238170000    2
 238180000    3
 238190000    3
 238200000    3
 238210000    3
 238220000    4
 238230000    3
 238240000    4
 238250000    3
 238260000    3
 238270000    2
 238280000    5
 238290000    3
 238300000    3
 238310000    2
 238320000    3
 238330000    4
 238340000    3
 238350000    4
 238360000    5
 238370000    4
 238380000    3
 238390000    3
 238400000    2
 238410000    4
 238420000    4
 238430000    3
 238440000    3
 238450000    3
 238460000    3
 238470000    3
 238480000    3
 238490000    3
 238500000    3
 238510000    3
 238520000    2
 238530000    3
 238540000    2
 238550000    3
 238560000    3
 238570000    3
 238580000    4
 238590000    3
 238600000    2
 238610000    5
 238620000    7
 238630000    4
 238640000    4
 238650000    4
 238660000    3
 238670000    3
 238680000    3
 238690000    5
 238700000    4
 238710000    4
 238720000    5
 238730000    7
 238740000    2
 238750000    3
 238760000    5
 238770000    4
 238780000    3
 238790000    4
 238800000    3
 238810000    3
 238820000    3
 238830000    7
 238840000    6
 238850000    2
 238860000    9
 238870000    8
 238880000    5
 238890000    3
 238900000    5
 238910000    3
 238920000    4
 238930000    3
 238940000    2
 238950000    4
 238960000    6
 238970000    3
 238980000    3
 238990000    3
 239000000    3
 239010000    2
 239020000   10
 239030000    6
 239040000    9
 239050000    3
 239060000    3
 239070000    4
 239080000    3
 239090000    3
 239100000    3
 239110000    5
 239120000    3
 239130000    4
 239140000    3
 239150000    6
 239160000    4
 239170000    3
 239180000    2
 239190000    5
 239200000    4
 239210000    4
 239220000    5
 239230000    3
 239240000    2
 239250000    5
 239260000    4
 239270000    5
 239280000    5
 239290000    4
 239300000    4
 239310000    3
 239320000    3
 239330000    2
 239340000    3
 239350000    2
 239360000    3
 239370000    4
 239380000    3
 239390000    4
 239400000    3
 239410000    3
 239420000    4
 239430000    4
 239440000    4
 239450000    3
 239460000    4
 239470000    3
 239480000    4
 239490000    3
 239500000    2
 239510000    3
 239520000    3
 239530000    2
 239540000    3
 239550000    3
 239560000    4
 239570000    3
 239580000    3
 239590000    3
 239600000    4
 239610000    3
 239620000   10
 239630000    4
 239640000    5
 239650000    3
 239660000    4
 239670000    4
 239680000    3
 239690000    5
 239700000    5
 239710000    3
 239720000    5
 239730000    4
 239740000    2
 239750000    4
 239760000    5
 239770000    3
 239780000    3
 239790000    3
 239800000    5
 239810000    4
 239820000    2
 239830000    3
 239840000    4
 239850000    5
 239860000    4
 239870000    2
 239880000    3
 239890000    3
 239900000    3
 239910000    6
 239920000    3
 239930000    6
 239940000    7
 239950000    8
 239960000    3
 239970000    3
 239980000    4
 239990000    4
 240000000    4
 240010000    7
 240020000    5
 240030000    7
 240040000    3
 240050000    4
 240060000    3
 240070000    3
 240080000    4
 240090000    6
 240100000    3
 240110000    4
 240120000    5
 240130000    4
 240140000    8
 240150000    2
 240160000    6
 240170000    4
 240180000    4
 240190000    9
 240200000    3
 240210000    2
 240220000    4
 240230000    2
 240240000    3
 240250000    4
 240260000    3
 240270000    3
 240280000    3
 240290000    5
 240300000    4
 240310000    3
 240320000    5
 240330000    7
 240340000    4
 240350000   10
 240360000    3
 240370000    2
 240380000    4
 240390000    9
 240400000    6
 240410000    2
 240420000    3
 240430000    3
 240440000    3
 240450000    3
 240460000    3
 240470000    2
 240480000    6
 240490000    2
 240500000    3
 240510000    4
 240520000    4
 240530000    4
 240540000    5
 240550000    3
 240560000    4
 240570000    3
 240580000    7
 240590000    4
 240600000    5
 240610000    5
 240620000    3
 240630000    2
 240640000    6
 240650000    3
 240660000    2
 240670000    3
 240680000    3
 240690000    3
 240700000    3
 240710000    4
 240720000    4
 240730000    2
 240740000    2
 240750000    2
 240760000    3
 240770000    4
 240780000    5
 240790000    3
 240800000    3
 240810000    3
 240820000    4
 240830000    3
 240840000    4
 240850000    3
 240860000    3
 240870000    3
 240880000    3
 240890000    3
 240900000    5
 240910000    3
 240920000    4
 240930000    3
 240940000    5
 240950000    3
 240960000    3
 240970000    4
 240980000    3
 240990000    3
 241000000    3
 241010000    3
 241020000    4
 241030000    3
 241040000    2
 241050000    2
 241060000    5
 241070000    4
 241080000    5
 241090000    3
 241100000    6
 241110000    4
 241120000    4
 241130000    3
 241140000    3
 241150000    3
 241160000    3
 241170000    7
 241180000    4
 241190000    4
 241200000    2
 241210000    3
 241220000    2
 241230000    2
 241240000    3
 241250000    3
 241260000    3
 241270000    2
 241280000    3
 241290000    3
 241300000    2
 241310000    4
 241320000    4
 241330000    4
 241340000    4
 241350000    3
 241360000    4
 241370000    3
 241380000    4
 241390000    5
 241400000    2
 241410000    3
 241420000    2
 241430000    2
 241440000    3
 241450000    3
 241460000    4
 241470000    3
 241480000    3
 241490000    4
 241500000    3
 241510000    2
 241520000    3
 241530000    3
 241540000    3
 241550000    3
 241560000    3
 241570000    3
 241580000    3
 241590000    3
 241600000    3
 241610000    3
 241620000    4
 241630000    3
 241640000    3
 241650000    2
 241660000    5
 241670000    3
 241680000    3
 241690000    4
 241700000    4
 241710000    2
 241720000    4
 241730000    3
 241740000    4
 241750000    4
 241760000    3
 241770000    3
 241780000    3
 241790000    3
 241800000    4
 241810000    4
 241820000    4
 241830000    6
 241840000    7
 241850000    3
 241860000    3
 241870000    4
 241880000    2
 241890000    3
 241900000    4
 241910000    3
 241920000    4
 241930000    3
 241940000    3
 241950000    4
 241960000    3
 241970000    4
 241980000    3
 241990000    2
 242000000    3
 242010000    3
 242020000    3
 242030000    2
 242040000    2
 242050000    3
 242060000    3
 242070000    3
 242080000    3
 242090000    3
 242100000    3
 242110000    3
 242120000    3
 242130000    3
 242140000    3
 242150000    3
 242160000    3
 242170000    3
 242180000    5
 242190000    3
 242200000    3
 242210000    3
 242220000    3
 242230000    2
 242240000    5
 242250000    4
 242260000    5
 242270000    3
 242280000    2
 242290000    3
 242300000    6
 242310000    5
 242320000    3
 242330000    3
 242340000    3
 242350000    3
 242360000    3
 242370000    3
 242380000    4
 242390000    3
 242400000    3
 242410000    5
 242420000    3
 242430000    4
 242440000    3
 242450000    4
 242460000    3
 242470000    3
 242480000    4
 242490000    3
 242500000    3
 242510000    3
 242520000    3
 242530000    3
 242540000    2
 242550000    3
 242560000    4
 242570000    6
 242580000    5
 242590000    4
 242600000    3
 242610000    3
 242620000    3
 242630000    4
 242640000    4
 242650000    4
 242660000    3
 242670000    3
 242680000    3
 242690000    4
 242700000    3
 242710000    2
 242720000    7
 242730000    2
 242740000    2
 242750000    4
 242760000    3
 242770000    4
 242780000    3
 242790000    2
 242800000    5
 242810000    3
 242820000    3
 242830000    3
 242840000    3
 242850000    3
 242860000    2
 242870000    6
 242880000    3
 242890000    3
 242900000    4
 242910000    3
 242920000    2
 242930000    3
 242940000    2
 242950000    3
 242960000    5
 242970000    3
 242980000    3
 242990000    3
 243000000    2
 243010000    3
 243020000    5
 243030000    4
 243040000    4
 243050000    4
 243060000    5
 243070000    3
 243080000    5
 243090000    4
 243100000    9
 243110000   11
 243120000    2
 243130000    3
 243140000    4
 243150000    3
 243160000    4
 243170000    3
 243180000    4
 243190000    4
 243200000    3
 243210000    4
 243220000    4
 243230000    3
 243240000    5
 243250000    3
 243260000    3
 243270000    4
 243280000    3
 243290000    3
 243300000    5
 243310000    3
 243320000    3
 243330000    2
 243340000    2
 243350000    6
 243360000    3
 243370000    4
 243380000    6
 243390000    7
 243400000    6
 243410000    5
 243420000    5
 243430000    5
 243440000    4
 243450000    3
 243460000    4
 243470000    3
 243480000    3
 243490000    3
 243500000    7
 243510000    4
 243520000    4
 243530000    3
 243540000    2
 243550000    4
 243560000    3
 243570000    3
 243580000    3
 243590000    3
 243600000    4
 243610000    5
 243620000    2
 243630000    6
 243640000    6
 243650000    4
 243660000    6
 243670000    3
 243680000    3
 243690000    3
 243700000    3
 243710000    4
 243720000    3
 243730000    2
 243740000    4
 243750000    3
 243760000    4
 243770000    3
 243780000    4
 243790000    7
 243800000    4
 243810000    5
 243820000    6
 243830000    6
 243840000    3
 243850000    3
 243860000    5
 243870000    3
 243880000    3
 243890000    3
 243900000    2
 243910000    3
 243920000    3
 243930000    3
 243940000    4
 243950000    3
 243960000    4
 243970000    3
 243980000    3
 243990000    9
 244000000    8
 244010000    6
 244020000    8
 244030000    4
 244040000    5
 244050000    6
 244060000    7
 244070000    8
 244080000    2
 244090000    6
 244100000    3
 244110000    3
 244120000    6
 244130000    5
 244140000    3
 244150000    3
 244160000    2
 244170000    3
 244180000    9
 244190000    5
 244200000    6
 244210000    4
 244220000    3
 244230000    3
 244240000    5
 244250000    7
 244260000    5
 244270000    5
 244280000    3
 244290000    3
 244300000    4
 244310000    4
 244320000    3
 244330000    3
 244340000    2
 244350000    5
 244360000    4
 244370000    3
 244380000    6
 244390000    2
 244400000    3
 244410000    3
 244420000    3
 244430000    2
 244440000    3
 244450000    3
 244460000    3
 244470000    3
 244480000    6
 244490000    7
 244500000    6
 244510000    3
 244520000    4
 244530000    4
 244540000    3
 244550000    3
 244560000    3
 244570000    3
 244580000    4
 244590000    5
 244600000    4
 244610000    5
 244620000    5
 244630000    4
 244640000    3
 244650000    3
 244660000    6
 244670000    3
 244680000    3
 244690000    3
 244700000    3
 244710000    6
 244720000    3
 244730000    4
 244740000    8
 244750000    4
 244760000    5
 244770000    3
 244780000    2
 244790000    3
 244800000    3
 244810000    3
 244820000    2
 244830000    8
 244840000    3
 244850000    3
 244860000    4
 244870000    4
 244880000    3
 244890000    2
 244900000    4
 244910000    3
 244920000    3
 244930000    2
 244940000    3
 244950000    3
 244960000    2
 244970000    3
 244980000    3
 244990000    3
 245000000    2
 245010000    2
 245020000    3
 245030000    5
 245040000    4
 245050000    3
 245060000    3
 245070000    3
 245080000    2
 245090000    4
 245100000    4
 245110000    4
 245120000    4
 245130000    5
 245140000    3
 245150000    4
 245160000    3
 245170000    2
 245180000    3
 245190000    2
 245200000    2
 245210000    3
 245220000    2
 245230000    3
 245240000    2
 245250000    4
 245260000    4
 245270000    4
 245280000    4
 245290000    3
 245300000    2
 245310000    2
 245320000    4
 245330000    3
 245340000    3
 245350000    4
 245360000    5
 245370000    8
 245380000    3
 245390000    4
 245400000    3
 245410000    3
 245420000    2
 245430000    5
 245440000    3
 245450000    3
 245460000    3
 245470000    3
 245480000    2
 245490000    4
 245500000    3
 245510000    4
 245520000    4
 245530000    5
 245540000    7
 245550000    5
 245560000    4
 245570000    3
 245580000    3
 245590000    2
 245600000    3
 245610000    5
 245620000    4
 245630000    5
 245640000    2
 245650000    3
 245660000    3
 245670000    3
 245680000    3
 245690000    5
 245700000    4
 245710000    3
 245720000    3
 245730000    3
 245740000    4
 245750000    4
 245760000    4
 245770000    4
 245780000    4
 245790000    2
 245800000    7
 245810000    4
 245820000    4
 245830000    4
 245840000    4
 245850000    4
 245860000    6
 245870000    4
 245880000    5
 245890000    3
 245900000    2
 245910000    3
 245920000    6
 245930000    5
 245940000    3
 245950000    4
 245960000    7
 245970000    5
 245980000    3
 245990000    3
 246000000    8
 246010000    3
 246020000    3
 246030000    4
 246040000    6
 246050000    3
 246060000    3
 246070000    4
 246080000    6
 246090000    7
 246100000    3
 246110000    3
 246120000    2
 246130000    7
 246140000    4
 246150000    4
 246160000    4
 246170000    4
 246180000    6
 246190000    3
 246200000    3
 246210000    8
 246220000    3
 246230000    5
 246240000    9
 246250000   11
 246260000    5
 246270000   10
 246280000    8
 246290000    3
 246300000    5
 246310000    8
 246320000    3
 246330000    5
 246340000    4
 246350000    3
 246360000    3
 246370000    3
 246380000    3
 246390000    4
 246400000    3
 246410000    3
 246420000    4
 246430000    2
 246440000    2
 246450000    4
 246460000    2
 246470000    3
 246480000    3
 246490000    4
 246500000    3
 246510000    4
 246520000    4
 246530000    6
 246540000    3
 246550000    5
 246560000    3
 246570000    4
 246580000    5
 246590000    2
 246600000    7
 246610000    3
 246620000    7
 246630000    4
 246640000    2
 246650000    4
 246660000    5
 246670000    3
 246680000    2
 246690000    3
 246700000    3
 246710000    5
 246720000    4
 246730000    3
 246740000    4
 246750000    5
 246760000    2
 246770000    3
 246780000    4
 246790000    3
 246800000    4
 246810000    8
 246820000    2
 246830000    3
 246840000    3
 246850000    2
 246860000    3
 246870000    6
 246880000    3
 246890000    4
 246900000    2
 246910000    3
 246920000    4
 246930000    3
 246940000    3
 246950000    2
 246960000    3
 246970000    3
 246980000    2
 246990000    4
 247000000    4
 247010000    2
 247020000    3
 247030000    3
 247040000    5
 247050000    4
 247060000    3
 247070000    3
 247080000    2
 247090000    3
 247100000    2
 247110000    5
 247120000    3
 247130000    3
 247140000    4
 247150000    5
 247160000    3
 247170000    3
 247180000    4
 247190000    3
 247200000    3
 247210000    5
 247220000    3
 247230000    3
 247240000    3
 247250000    3
 247260000    3
 247270000    3
 247280000    2
 247290000    4
 247300000    3
 247310000    3
 247320000    3
 247330000    5
 247340000    3
 247350000    3
 247360000    3
 247370000    4
 247380000    3
 247390000    5
 247400000    5
 247410000    4
 247420000    4
 247430000    3
 247440000    3
 247450000    3
 247460000    5
 247470000    4
 247480000    4
 247490000    6
 247500000    7
 247510000    3
 247520000    3
 247530000    2
 247540000    3
 247550000    3
 247560000    2
 247570000    5
 247580000    4
 247590000   11
 247600000    4
 247610000    3
 247620000    5
 247630000    4
 247640000    2
 247650000    3
 247660000    4
 247670000    6
 247680000    2
 247690000    5
 247700000    9
 247710000    2
 247720000    4
 247730000    3
 247740000    3
 247750000    3
 247760000    4
 247770000    5
 247780000    3
 247790000    3
 247800000    3
 247810000    4
 247820000    4
 247830000    5
 247840000    2
 247850000    4
 247860000    5
 247870000    3
 247880000    3
 247890000    4
 247900000    8
 247910000    6
 247920000    6
 247930000    6
 247940000    3
 247950000    2
 247960000    4
 247970000    3
 247980000    3
 247990000    6
 248000000    6
 248010000    6
 248020000    6
 248030000    4
 248040000    3
 248050000    4
 248060000    4
 248070000    5
 248080000    3
 248090000    3
 248100000    3
 248110000    4
 248120000    3
 248130000    3
 248140000    2
 248150000    4
 248160000    4
 248170000    3
 248180000    3
 248190000    4
 248200000    4
 248210000    3
 248220000    3
 248230000    4
 248240000    3
 248250000    3
 248260000    3
 248270000    3
 248280000    4
 248290000    4
 248300000    4
 248310000    3
 248320000    3
 248330000    3
 248340000    3
 248350000    3
 248360000    3
 248370000    2
 248380000    3
 248390000    3
 248400000    3
 248410000    3
 248420000    2
 248430000    3
 248440000    3
 248450000    5
 248460000    3
 248470000    6
 248480000    3
 248490000    3
 248500000    3
 248510000    3
 248520000    8
 248530000    6
 248540000    2
 248550000    6
 248560000    3
 248570000    4
 248580000    2
 248590000    3
 248600000    3
 248610000    4
 248620000    2
 248630000    4
 248640000    7
 248650000    3
 248660000    2
 248670000    3
 248680000    7
 248690000    3
 248700000    3
 248710000    6
 248720000    3
 248730000    2
 248740000    6
 248750000    3
 248760000    3
 248770000    3
 248780000    3
 248790000    3
 248800000    3
 248810000    3
 248820000    4
 248830000    3
 248840000    2
 248850000    3
 248860000    3
 248870000    3
 248880000    4
 248890000    3
 248900000    3
 248910000    4
 248920000    3
 248930000    3
 248940000    4
 248950000    4
 248960000    5
 248970000    3
 248980000    3
 248990000    2
 249000000    3
 249010000    3
 249020000    2
 249030000    3
 249040000    2
 249050000    3
 249060000    3
 249070000    2
 249080000    3
 249090000    3
 249100000    3
 249110000    5
 249120000    3
 249130000    3
 249140000    4
 249150000    3
 249160000    5
 249170000    5
 249180000    4
 249190000    4
 249200000    5
 249210000    3
 249220000    3
 249230000    3
 249240000    4
 249250000    5
 249260000    5
 249270000    4
 249280000    3
 249290000    6
 249300000    3
 249310000    2
 249320000    3
 249330000    9
 249340000    3
 249350000    4
 249360000    3
 249370000    3
 249380000    3
 249390000    9
 249400000    3
 249410000    3
 249420000    3
 249430000    5
 249440000    4
 249450000    2
 249460000    3
 249470000    2
 249480000    3
 249490000    4
 249500000    4
 249510000    3
 249520000    4
 249530000    4
 249540000    4
 249550000    3
 249560000    3
 249570000    4
 249580000    5
 249590000    3
 249600000    3
 249610000    4
 249620000    3
 249630000    3
 249640000    3
 249650000    3
 249660000    3
 249670000    3
 249680000    3
 249690000    2
 249700000    3
 249710000    3
 249720000    3
 249730000    5
 249740000    4
 249750000    4
 249760000    2
 249770000    3
 249780000    3
 249790000    3
 249800000    6
 249810000    6
 249820000    3
 249830000    3
 249840000    3
 249850000    5
[truncated: 124,465 more chars]
