# Supplementary material for: Directional translocation resistance of Zika xrRNA
Source: Nat Commun. 2020 Jul 27;11:3749. doi: 10.1038/s41467-020-17508-7 (PMC7385498; doi:10.1038/s41467-020-17508-7)
Supplement: Supplementary file 4 — Source Data [file 41467_2020_17508_MOESM4_ESM.zip › Source_Data_Figures/Fig2B/3'translocation-rate_r0-T300K/r_16_translocated_portion.dat]

# Trajectory file ../../zika_rna/03_translocation_by_force_ramping/TP_END2/rate1x/t95/r_16/dump_t95_Rramped.lammpstrj
# time  length_translocated_portion
         0    3
     10000    2
     20000    3
     30000    4
     40000    2
     50000    2
     60000    3
     70000    2
     80000    2
     90000    3
    100000    3
    110000    3
    120000    4
    130000    3
    140000    3
    150000    2
    160000    3
    170000    3
    180000    3
    190000    5
    200000    2
    210000    5
    220000    3
    230000    3
    240000    4
    250000    2
    260000    3
    270000    3
    280000    3
    290000    4
    300000    3
    310000    2
    320000    3
    330000    3
    340000    3
    350000    3
    360000    3
    370000    3
    380000    3
    390000    3
    400000    3
    410000    2
    420000    4
    430000    2
    440000    3
    450000    2
    460000    3
    470000    3
    480000    2
    490000    3
    500000    2
    510000    3
    520000    3
    530000    3
    540000    2
    550000    2
    560000    3
    570000    3
    580000    3
    590000    3
    600000    5
    610000    3
    620000    3
    630000    6
    640000    4
    650000    2
    660000    2
    670000    4
    680000    4
    690000    3
    700000    2
    710000    3
    720000    3
    730000    3
    740000    3
    750000    4
    760000    3
    770000    2
    780000    4
    790000    3
    800000    3
    810000    2
    820000    3
    830000    2
    840000    3
    850000    4
    860000    2
    870000    4
    880000    2
    890000    4
    900000    2
    910000    3
    920000    3
    930000    2
    940000    3
    950000    3
    960000    3
    970000    3
    980000    4
    990000    4
   1000000    4
   1010000    3
   1020000    3
   1030000    3
   1040000    3
   1050000    3
   1060000    4
   1070000    3
   1080000    4
   1090000    3
   1100000    3
   1110000    4
   1120000    2
   1130000    3
   1140000    2
   1150000    3
   1160000    5
   1170000    3
   1180000    3
   1190000    3
   1200000    4
   1210000    4
   1220000    3
   1230000    3
   1240000    3
   1250000    2
   1260000    3
   1270000    4
   1280000    3
   1290000    4
   1300000    3
   1310000    3
   1320000    3
   1330000    3
   1340000    2
   1350000    3
   1360000    3
   1370000    3
   1380000    3
   1390000    3
   1400000    4
   1410000    3
   1420000    4
   1430000    3
   1440000    2
   1450000    2
   1460000    3
   1470000    3
   1480000    2
   1490000    4
   1500000    3
   1510000    4
   1520000    3
   1530000    4
   1540000    4
   1550000    2
   1560000    2
   1570000    4
   1580000    2
   1590000    5
   1600000    7
   1610000    3
   1620000    3
   1630000    4
   1640000    3
   1650000    2
   1660000    3
   1670000    3
   1680000    3
   1690000    2
   1700000    4
   1710000    3
   1720000    3
   1730000    3
   1740000    4
   1750000    3
   1760000    6
   1770000    2
   1780000    3
   1790000    2
   1800000    3
   1810000    3
   1820000    3
   1830000    4
   1840000    3
   1850000    3
   1860000    3
   1870000    2
   1880000    2
   1890000    4
   1900000    3
   1910000    2
   1920000    3
   1930000    3
   1940000    3
   1950000    4
   1960000    3
   1970000    4
   1980000    3
   1990000    2
   2000000    4
   2010000    4
   2020000    3
   2030000    2
   2040000    5
   2050000    4
   2060000    3
   2070000    3
   2080000    4
   2090000    5
   2100000    3
   2110000    3
   2120000    3
   2130000    3
   2140000    3
   2150000    2
   2160000    3
   2170000    3
   2180000    3
   2190000    3
   2200000    3
   2210000    3
   2220000    4
   2230000    3
   2240000    4
   2250000    4
   2260000    2
   2270000    3
   2280000    4
   2290000    3
   2300000    3
   2310000    3
   2320000    2
   2330000    3
   2340000    4
   2350000    3
   2360000    3
   2370000    4
   2380000    2
   2390000    3
   2400000    3
   2410000    3
   2420000    4
   2430000    5
   2440000    3
   2450000    2
   2460000    2
   2470000    4
   2480000    4
   2490000    4
   2500000    4
   2510000    2
   2520000    5
   2530000    4
   2540000    3
   2550000    3
   2560000    4
   2570000    3
   2580000    3
   2590000    3
   2600000    3
   2610000    2
   2620000    4
   2630000    3
   2640000    5
   2650000    5
   2660000    3
   2670000    3
   2680000    3
   2690000    2
   2700000    3
   2710000    3
   2720000    4
   2730000    3
   2740000    3
   2750000    3
   2760000    4
   2770000    3
   2780000    4
   2790000    3
   2800000    2
   2810000    4
   2820000    3
   2830000    2
   2840000    4
   2850000    2
   2860000    3
   2870000    3
   2880000    2
   2890000    4
   2900000    3
   2910000    4
   2920000    3
   2930000    3
   2940000    3
   2950000    3
   2960000    3
   2970000    4
   2980000    4
   2990000    4
   3000000    3
   3010000    4
   3020000    3
   3030000    3
   3040000    3
   3050000    4
   3060000    3
   3070000    4
   3080000    3
   3090000    4
   3100000    3
   3110000    3
   3120000    4
   3130000    3
   3140000    2
   3150000    3
   3160000    5
   3170000    4
   3180000    3
   3190000    4
   3200000    3
   3210000    3
   3220000    2
   3230000    3
   3240000    5
   3250000    2
   3260000    3
   3270000    3
   3280000    4
   3290000    2
   3300000    2
   3310000    3
   3320000    4
   3330000    3
   3340000    3
   3350000    2
   3360000    3
   3370000    3
   3380000    3
   3390000    3
   3400000    4
   3410000    2
   3420000    3
   3430000    5
   3440000    3
   3450000    2
   3460000    3
   3470000    2
   3480000    2
   3490000    2
   3500000    4
   3510000    2
   3520000    5
   3530000    3
   3540000    3
   3550000    3
   3560000    2
   3570000    4
   3580000    3
   3590000    2
   3600000    3
   3610000    2
   3620000    3
   3630000    3
   3640000    3
   3650000    3
   3660000    4
   3670000    3
   3680000    3
   3690000    3
   3700000    3
   3710000    3
   3720000    2
   3730000    4
   3740000    2
   3750000    2
   3760000    2
   3770000    5
   3780000    4
   3790000    4
   3800000    9
   3810000    3
   3820000    6
   3830000    3
   3840000    4
   3850000    3
   3860000    3
   3870000    5
   3880000    3
   3890000    2
   3900000    3
   3910000    3
   3920000    3
   3930000    2
   3940000    6
   3950000    4
   3960000    3
   3970000    2
   3980000    2
   3990000    2
   4000000    2
   4010000    3
   4020000    3
   4030000    5
   4040000    2
   4050000    3
   4060000    3
   4070000    3
   4080000    2
   4090000    3
   4100000    3
   4110000    2
   4120000    3
   4130000    4
   4140000    4
   4150000    2
   4160000    2
   4170000    3
   4180000    3
   4190000    3
   4200000    5
   4210000    3
   4220000    3
   4230000    3
   4240000    3
   4250000    2
   4260000    2
   4270000    3
   4280000    2
   4290000    3
   4300000    3
   4310000    3
   4320000    2
   4330000    2
   4340000    2
   4350000    3
   4360000    4
   4370000    4
   4380000    3
   4390000    3
   4400000    3
   4410000    3
   4420000    4
   4430000    3
   4440000    3
   4450000    2
   4460000    3
   4470000    3
   4480000    4
   4490000    2
   4500000    3
   4510000    3
   4520000    4
   4530000    2
   4540000    3
   4550000    3
   4560000    3
   4570000    4
   4580000    3
   4590000    3
   4600000    2
   4610000    3
   4620000    2
   4630000    5
   4640000    3
   4650000    3
   4660000    3
   4670000    3
   4680000    2
   4690000    3
   4700000    4
   4710000    3
   4720000    2
   4730000    3
   4740000    3
   4750000    3
   4760000    3
   4770000    4
   4780000    3
   4790000    2
   4800000    3
   4810000    3
   4820000    3
   4830000    4
   4840000    7
   4850000    4
   4860000    4
   4870000    6
   4880000    3
   4890000    2
   4900000    4
   4910000    3
   4920000    3
   4930000    4
   4940000    5
   4950000    5
   4960000    4
   4970000    3
   4980000    3
   4990000    3
   5000000    3
   5010000    2
   5020000    3
   5030000    3
   5040000    3
   5050000    2
   5060000    4
   5070000    2
   5080000    3
   5090000    3
   5100000    5
   5110000    3
   5120000    3
   5130000    2
   5140000    4
   5150000    3
   5160000    3
   5170000    4
   5180000    3
   5190000    3
   5200000    3
   5210000    4
   5220000    3
   5230000    3
   5240000    3
   5250000    3
   5260000    5
   5270000    4
   5280000    3
   5290000    4
   5300000    3
   5310000    2
   5320000    3
   5330000    3
   5340000    2
   5350000    3
   5360000    3
   5370000    2
   5380000    2
   5390000    5
   5400000    2
   5410000    3
   5420000    3
   5430000    3
   5440000    2
   5450000    4
   5460000    2
   5470000    4
   5480000    3
   5490000    6
   5500000    3
   5510000    2
   5520000    3
   5530000    2
   5540000    6
   5550000    2
   5560000    3
   5570000    3
   5580000    2
   5590000    3
   5600000    3
   5610000    3
   5620000    3
   5630000    3
   5640000    3
   5650000    3
   5660000    2
   5670000    3
   5680000    5
   5690000    3
   5700000    3
   5710000    4
   5720000    3
   5730000    2
   5740000    4
   5750000    4
   5760000    6
   5770000    5
   5780000    3
   5790000    4
   5800000    3
   5810000    3
   5820000    6
   5830000    5
   5840000    3
   5850000    5
   5860000    8
   5870000    3
   5880000    3
   5890000    3
   5900000   13
   5910000    4
   5920000    3
   5930000    4
   5940000    2
   5950000    2
   5960000    4
   5970000    3
   5980000    3
   5990000    3
   6000000    4
   6010000    4
   6020000    3
   6030000    4
   6040000    6
   6050000    2
   6060000    4
   6070000    6
   6080000    4
   6090000    3
   6100000    3
   6110000    3
   6120000    3
   6130000    3
   6140000    7
   6150000    3
   6160000    4
   6170000    3
   6180000    4
   6190000    3
   6200000    3
   6210000    2
   6220000    5
   6230000    3
   6240000    2
   6250000    3
   6260000    3
   6270000    3
   6280000    3
   6290000    5
   6300000    2
   6310000    3
   6320000    3
   6330000    3
   6340000    2
   6350000    3
   6360000    7
   6370000    5
   6380000    4
   6390000    3
   6400000    4
   6410000    3
   6420000    4
   6430000    3
   6440000    3
   6450000    4
   6460000    5
   6470000    3
   6480000    4
   6490000    3
   6500000    3
   6510000    3
   6520000    2
   6530000    3
   6540000    3
   6550000    6
   6560000    3
   6570000    3
   6580000    3
   6590000    4
   6600000    3
   6610000    5
   6620000    3
   6630000    7
   6640000    3
   6650000    3
   6660000    4
   6670000    3
   6680000    2
   6690000    2
   6700000    4
   6710000    3
   6720000    3
   6730000    5
   6740000    3
   6750000    3
   6760000    2
   6770000    3
   6780000    4
   6790000    3
   6800000    4
   6810000    4
   6820000    4
   6830000    3
   6840000    3
   6850000    3
   6860000    3
   6870000    3
   6880000    3
   6890000    3
   6900000    3
   6910000    3
   6920000    2
   6930000    2
   6940000    3
   6950000    2
   6960000    3
   6970000    3
   6980000    2
   6990000    3
   7000000    3
   7010000    3
   7020000    2
   7030000    2
   7040000    3
   7050000    3
   7060000    3
   7070000    4
   7080000    3
   7090000    2
   7100000    4
   7110000    3
   7120000    2
   7130000    3
   7140000    2
   7150000    2
   7160000    4
   7170000    3
   7180000    2
   7190000    4
   7200000    3
   7210000    3
   7220000    3
   7230000    4
   7240000    3
   7250000    3
   7260000    3
   7270000    7
   7280000    7
   7290000    3
   7300000    3
   7310000    3
   7320000    2
   7330000    3
   7340000    2
   7350000    3
   7360000    3
   7370000    4
   7380000    4
   7390000    3
   7400000    3
   7410000    2
   7420000    3
   7430000    3
   7440000    3
   7450000    2
   7460000    4
   7470000    3
   7480000    3
   7490000    3
   7500000    3
   7510000    3
   7520000    4
   7530000    3
   7540000    3
   7550000    3
   7560000    3
   7570000    5
   7580000    3
   7590000    4
   7600000    3
   7610000    3
   7620000    2
   7630000    3
   7640000    3
   7650000    3
   7660000    3
   7670000    3
   7680000    2
   7690000    2
   7700000    4
   7710000    3
   7720000    3
   7730000    3
   7740000    3
   7750000    3
   7760000    3
   7770000    2
   7780000    3
   7790000    4
   7800000    5
   7810000    2
   7820000    3
   7830000    2
   7840000    3
   7850000    3
   7860000    3
   7870000    4
   7880000    2
   7890000    5
   7900000    3
   7910000    4
   7920000    3
   7930000    3
   7940000    3
   7950000    4
   7960000    2
   7970000    3
   7980000    3
   7990000    3
   8000000    4
   8010000    3
   8020000    2
   8030000    3
   8040000    2
   8050000    3
   8060000    4
   8070000    5
   8080000    3
   8090000    2
   8100000    3
   8110000    3
   8120000    2
   8130000    2
   8140000    3
   8150000    4
   8160000    5
   8170000    2
   8180000    3
   8190000    2
   8200000    3
   8210000    2
   8220000    3
   8230000    3
   8240000    3
   8250000    5
   8260000    2
   8270000    3
   8280000    3
   8290000    4
   8300000    3
   8310000    3
   8320000    3
   8330000    3
   8340000    2
   8350000    3
   8360000    2
   8370000    4
   8380000    4
   8390000    6
   8400000    3
   8410000    5
   8420000    2
   8430000    2
   8440000    3
   8450000    4
   8460000    3
   8470000    5
   8480000    3
   8490000    2
   8500000    4
   8510000    2
   8520000    2
   8530000    3
   8540000    3
   8550000    5
   8560000    3
   8570000    2
   8580000    3
   8590000    3
   8600000    3
   8610000    2
   8620000    5
   8630000    4
   8640000    4
   8650000    2
   8660000    5
   8670000    3
   8680000    3
   8690000    3
   8700000    4
   8710000    3
   8720000    3
   8730000    3
   8740000    5
   8750000    3
   8760000    2
   8770000    3
   8780000    4
   8790000    3
   8800000    5
   8810000    3
   8820000    3
   8830000    3
   8840000    4
   8850000    2
   8860000    2
   8870000    3
   8880000    7
   8890000    3
   8900000    3
   8910000    3
   8920000    3
   8930000    4
   8940000    3
   8950000    4
   8960000    3
   8970000    3
   8980000    2
   8990000    4
   9000000    7
   9010000    5
   9020000    6
   9030000    3
   9040000    2
   9050000    3
   9060000    3
   9070000    3
   9080000    3
   9090000    3
   9100000    3
   9110000    3
   9120000    2
   9130000    5
   9140000    2
   9150000    3
   9160000    3
   9170000    4
   9180000    6
   9190000    5
   9200000    5
   9210000    2
   9220000    3
   9230000    3
   9240000    7
   9250000    4
   9260000    2
   9270000    4
   9280000    3
   9290000    3
   9300000    3
   9310000    3
   9320000    4
   9330000    3
   9340000    4
   9350000    3
   9360000    3
   9370000    3
   9380000    3
   9390000    2
   9400000    3
   9410000    3
   9420000    3
   9430000    4
   9440000    3
   9450000    2
   9460000    3
   9470000    3
   9480000    3
   9490000    4
   9500000    3
   9510000    3
   9520000    3
   9530000    4
   9540000    3
   9550000    2
   9560000    2
   9570000    3
   9580000    3
   9590000    3
   9600000    4
   9610000    3
   9620000    3
   9630000    3
   9640000    2
   9650000    5
   9660000    3
   9670000    3
   9680000    2
   9690000    3
   9700000    4
   9710000    4
   9720000    5
   9730000    3
   9740000    4
   9750000    3
   9760000    3
   9770000    3
   9780000    4
   9790000    3
   9800000    2
   9810000    5
   9820000    3
   9830000    4
   9840000    4
   9850000    3
   9860000    4
   9870000    3
   9880000    2
   9890000    4
   9900000    3
   9910000    4
   9920000    3
   9930000    3
   9940000    3
   9950000    4
   9960000    3
   9970000    4
   9980000    3
   9990000    4
  10000000    4
  10010000    3
  10020000    2
  10030000    4
  10040000    3
  10050000    5
  10060000    5
  10070000    4
  10080000    4
  10090000    2
  10100000    4
  10110000    4
  10120000    3
  10130000    3
  10140000    3
  10150000    3
  10160000    3
  10170000    3
  10180000    5
  10190000    2
  10200000    3
  10210000    4
  10220000    3
  10230000    3
  10240000    3
  10250000    2
  10260000    2
  10270000    3
  10280000    3
  10290000    3
  10300000    2
  10310000    3
  10320000    3
  10330000    4
  10340000    3
  10350000    3
  10360000    3
  10370000    3
  10380000    3
  10390000    4
  10400000    3
  10410000    3
  10420000    4
  10430000    4
  10440000    3
  10450000    2
  10460000    3
  10470000    3
  10480000    4
  10490000    2
  10500000    2
  10510000    4
  10520000    4
  10530000    3
  10540000    3
  10550000    3
  10560000    3
  10570000    3
  10580000    4
  10590000    2
  10600000    3
  10610000    3
  10620000    3
  10630000    3
  10640000    4
  10650000    2
  10660000    3
  10670000    3
  10680000    3
  10690000    3
  10700000    3
  10710000    3
  10720000    3
  10730000    2
  10740000    2
  10750000    3
  10760000    3
  10770000    3
  10780000    3
  10790000    4
  10800000    2
  10810000    5
  10820000    4
  10830000    4
  10840000    4
  10850000   11
  10860000   10
  10870000    7
  10880000    7
  10890000    7
  10900000    3
  10910000    5
  10920000    3
  10930000    3
  10940000    3
  10950000    3
  10960000    3
  10970000    4
  10980000    3
  10990000    3
  11000000    5
  11010000    3
  11020000    3
  11030000    4
  11040000    6
  11050000    3
  11060000    3
  11070000    3
  11080000    4
  11090000    3
  11100000    4
  11110000    3
  11120000    2
  11130000    3
  11140000    5
  11150000   13
  11160000    2
  11170000    3
  11180000    3
  11190000    3
  11200000    3
  11210000    4
  11220000    6
  11230000    7
  11240000    5
  11250000    3
  11260000    3
  11270000    4
  11280000    3
  11290000    4
  11300000    3
  11310000    4
  11320000    2
  11330000    4
  11340000    3
  11350000    3
  11360000    3
  11370000    3
  11380000    3
  11390000    4
  11400000    2
  11410000    3
  11420000    3
  11430000    2
  11440000    3
  11450000    4
  11460000    3
  11470000    3
  11480000    3
  11490000    2
  11500000    3
  11510000    3
  11520000    3
  11530000    3
  11540000    3
  11550000    3
  11560000    3
  11570000    2
  11580000    3
  11590000    3
  11600000    4
  11610000    4
  11620000    2
  11630000    4
  11640000    3
  11650000    3
  11660000    3
  11670000    4
  11680000    3
  11690000    3
  11700000    3
  11710000    3
  11720000    3
  11730000    3
  11740000    2
  11750000    2
  11760000    3
  11770000    2
  11780000    4
  11790000    2
  11800000    3
  11810000    3
  11820000    3
  11830000    4
  11840000    2
  11850000    2
  11860000    4
  11870000    4
  11880000    3
  11890000    9
  11900000    6
  11910000    2
  11920000    4
  11930000    3
  11940000    5
  11950000    2
  11960000    4
  11970000    4
  11980000    4
  11990000    3
  12000000    4
  12010000    3
  12020000    3
  12030000    3
  12040000    4
  12050000    3
  12060000    6
  12070000    9
  12080000    9
  12090000    7
  12100000    4
  12110000    8
  12120000    4
  12130000    3
  12140000    3
  12150000    3
  12160000    4
  12170000    7
  12180000   11
  12190000    9
  12200000    4
  12210000    3
  12220000    3
  12230000    3
  12240000    3
  12250000    6
  12260000    4
  12270000    6
  12280000    4
  12290000    4
  12300000    5
  12310000    3
  12320000    8
  12330000    3
  12340000    3
  12350000    2
  12360000    3
  12370000    4
  12380000    5
  12390000    3
  12400000    4
  12410000    5
  12420000    3
  12430000    6
  12440000    4
  12450000    7
  12460000    4
  12470000    3
  12480000    5
  12490000    5
  12500000    3
  12510000    3
  12520000    3
  12530000    4
  12540000    4
  12550000    2
  12560000    4
  12570000    2
  12580000    7
  12590000    5
  12600000    3
  12610000    4
  12620000    3
  12630000    3
  12640000    4
  12650000    3
  12660000    3
  12670000    3
  12680000    8
  12690000    4
  12700000    3
  12710000    3
  12720000    3
  12730000    3
  12740000    3
  12750000    5
  12760000    4
  12770000    3
  12780000    5
  12790000    3
  12800000    3
  12810000    3
  12820000    3
  12830000    2
  12840000    4
  12850000    2
  12860000    3
  12870000    4
  12880000    4
  12890000    3
  12900000    2
  12910000    3
  12920000    4
  12930000   10
  12940000    5
  12950000    4
  12960000    3
  12970000    5
  12980000    3
  12990000    2
  13000000    5
  13010000    4
  13020000    3
  13030000    4
  13040000    6
  13050000    3
  13060000    3
  13070000    3
  13080000    3
  13090000    3
  13100000    3
  13110000    2
  13120000    2
  13130000    3
  13140000    3
  13150000    2
  13160000    3
  13170000    3
  13180000    5
  13190000    3
  13200000    3
  13210000    4
  13220000    4
  13230000    4
  13240000    5
  13250000    5
  13260000    9
  13270000    6
  13280000    3
  13290000    4
  13300000    3
  13310000    2
  13320000    9
  13330000    7
  13340000    9
  13350000    8
  13360000    9
  13370000   10
  13380000    5
  13390000    3
  13400000    3
  13410000    3
  13420000    3
  13430000    4
  13440000    4
  13450000    4
  13460000    3
  13470000    4
  13480000    4
  13490000    4
  13500000    5
  13510000    3
  13520000    5
  13530000    3
  13540000    3
  13550000    3
  13560000    5
  13570000    5
  13580000    7
  13590000    3
  13600000    3
  13610000    2
  13620000    3
  13630000    3
  13640000    4
  13650000    3
  13660000    3
  13670000    3
  13680000    3
  13690000    3
  13700000    3
  13710000    3
  13720000    3
  13730000    2
  13740000    2
  13750000    4
  13760000    3
  13770000    3
  13780000    3
  13790000    4
  13800000    2
  13810000    5
  13820000    4
  13830000    4
  13840000    4
  13850000    4
  13860000    6
  13870000    3
  13880000    3
  13890000    3
  13900000    5
  13910000    3
  13920000    2
  13930000    2
  13940000    3
  13950000    4
  13960000    3
  13970000    8
  13980000    3
  13990000    4
  14000000    5
  14010000    2
  14020000    5
  14030000    4
  14040000    3
  14050000    5
  14060000    4
  14070000    3
  14080000    4
  14090000    4
  14100000    2
  14110000    4
  14120000    2
  14130000    5
  14140000    5
  14150000    3
  14160000    3
  14170000    3
  14180000    5
  14190000    4
  14200000    5
  14210000    3
  14220000    8
  14230000    3
  14240000    3
  14250000    3
  14260000    3
  14270000    2
  14280000    3
  14290000    7
  14300000    2
  14310000    4
  14320000    3
  14330000    3
  14340000    4
  14350000    3
  14360000    3
  14370000    2
  14380000    5
  14390000    4
  14400000    3
  14410000    3
  14420000    3
  14430000    2
  14440000    3
  14450000    3
  14460000    2
  14470000    4
  14480000    3
  14490000    3
  14500000    3
  14510000    3
  14520000    3
  14530000    3
  14540000    4
  14550000    4
  14560000    3
  14570000    3
  14580000    3
  14590000    4
  14600000    3
  14610000    3
  14620000    3
  14630000    2
  14640000    3
  14650000    3
  14660000    2
  14670000    3
  14680000    4
  14690000    5
  14700000    3
  14710000    6
  14720000    3
  14730000    3
  14740000    4
  14750000    3
  14760000    3
  14770000    4
  14780000    4
  14790000    3
  14800000    3
  14810000    3
  14820000    4
  14830000    5
  14840000    4
  14850000    3
  14860000    3
  14870000    3
  14880000    3
  14890000    3
  14900000    3
  14910000    4
  14920000    3
  14930000    3
  14940000    4
  14950000    3
  14960000    4
  14970000    5
  14980000    4
  14990000    4
  15000000    4
  15010000    3
  15020000    3
  15030000    3
  15040000    3
  15050000    6
  15060000    3
  15070000    3
  15080000    2
  15090000    2
  15100000    3
  15110000    3
  15120000    4
  15130000    6
  15140000    4
  15150000    3
  15160000    5
  15170000    5
  15180000    4
  15190000    3
  15200000    3
  15210000    6
  15220000    4
  15230000    3
  15240000    3
  15250000    3
  15260000    4
  15270000    4
  15280000    5
  15290000    4
  15300000    3
  15310000    3
  15320000    5
  15330000    3
  15340000    3
  15350000    5
  15360000    3
  15370000    4
  15380000    4
  15390000    3
  15400000    6
  15410000    5
  15420000    4
  15430000    3
  15440000    3
  15450000    3
  15460000    9
  15470000    3
  15480000    4
  15490000    7
  15500000    3
  15510000    3
  15520000    3
  15530000    3
  15540000    4
  15550000    3
  15560000    3
  15570000    2
  15580000    3
  15590000    3
  15600000    2
  15610000    4
  15620000    2
  15630000    3
  15640000    4
  15650000    2
  15660000    4
  15670000    4
  15680000    4
  15690000    3
  15700000    5
  15710000    3
  15720000    3
  15730000    3
  15740000    9
  15750000    3
  15760000    3
  15770000    3
  15780000    3
  15790000    3
  15800000    3
  15810000    5
  15820000    3
  15830000    4
  15840000    3
  15850000    3
  15860000    3
  15870000    3
  15880000    6
  15890000    4
  15900000    4
  15910000    3
  15920000    4
  15930000    3
  15940000    3
  15950000    4
  15960000    3
  15970000    3
  15980000    4
  15990000    9
  16000000    3
  16010000    5
  16020000    3
  16030000    5
  16040000    3
  16050000    3
  16060000    3
  16070000    4
  16080000    3
  16090000    3
  16100000    3
  16110000    4
  16120000    4
  16130000    4
  16140000    3
  16150000    4
  16160000    4
  16170000    4
  16180000    4
  16190000    7
  16200000    3
  16210000    4
  16220000    2
  16230000    3
  16240000    3
  16250000    4
  16260000    5
  16270000    3
  16280000    3
  16290000    3
  16300000    3
  16310000    2
  16320000    4
  16330000    4
  16340000    4
  16350000    3
  16360000    4
  16370000    3
  16380000    2
  16390000    3
  16400000    4
  16410000    3
  16420000    4
  16430000    4
  16440000    4
  16450000    5
  16460000    3
  16470000    4
  16480000    5
  16490000    3
  16500000    5
  16510000    4
  16520000    6
  16530000    3
  16540000    5
  16550000    4
  16560000    3
  16570000    3
  16580000    3
  16590000    4
  16600000    4
  16610000    4
  16620000    3
  16630000    5
  16640000    5
  16650000    4
  16660000    2
  16670000    3
  16680000    3
  16690000    3
  16700000    4
  16710000    3
  16720000    3
  16730000    6
  16740000    3
  16750000    3
  16760000    3
  16770000    4
  16780000    3
  16790000    3
  16800000    3
  16810000    3
  16820000    3
  16830000    3
  16840000    5
  16850000    3
  16860000    3
  16870000    3
  16880000    4
  16890000    3
  16900000    3
  16910000    2
  16920000    4
  16930000    3
  16940000    4
  16950000    4
  16960000    5
  16970000    4
  16980000    3
  16990000    3
  17000000    5
  17010000    3
  17020000    4
  17030000    2
  17040000    3
  17050000    4
  17060000    6
  17070000    3
  17080000    3
  17090000    4
  17100000    3
  17110000    5
  17120000    2
  17130000    3
  17140000    3
  17150000    3
  17160000    3
  17170000    2
  17180000    5
  17190000    3
  17200000    5
  17210000    3
  17220000    2
  17230000    5
  17240000    5
  17250000    3
  17260000    2
  17270000    4
  17280000    2
  17290000    3
  17300000    3
  17310000    3
  17320000    3
  17330000    2
  17340000    3
  17350000    3
  17360000    3
  17370000    4
  17380000    3
  17390000    4
  17400000    6
  17410000    4
  17420000    2
  17430000    2
  17440000    3
  17450000    3
  17460000    4
  17470000    3
  17480000    3
  17490000    4
  17500000    5
  17510000    2
  17520000    3
  17530000    3
  17540000    4
  17550000    3
  17560000    3
  17570000    3
  17580000    3
  17590000    4
  17600000    3
  17610000    2
  17620000    3
  17630000    2
  17640000    3
  17650000    5
  17660000    3
  17670000    4
  17680000    2
  17690000    4
  17700000    2
  17710000    3
  17720000    2
  17730000    3
  17740000    3
  17750000    3
  17760000    3
  17770000    2
  17780000    2
  17790000    3
  17800000    3
  17810000    2
  17820000    7
  17830000    3
  17840000    3
  17850000    5
  17860000    4
  17870000    5
  17880000    4
  17890000    4
  17900000    4
  17910000    3
  17920000    3
  17930000    3
  17940000    4
  17950000    2
  17960000    2
  17970000    3
  17980000    4
  17990000    3
  18000000    4
  18010000    3
  18020000    2
  18030000    2
  18040000    2
  18050000    3
  18060000    3
  18070000    4
  18080000    3
  18090000    2
  18100000    4
  18110000    4
  18120000    3
  18130000    5
  18140000    3
  18150000    2
  18160000    4
  18170000    3
  18180000    3
  18190000    3
  18200000    3
  18210000    3
  18220000    3
  18230000    4
  18240000    3
  18250000    3
  18260000    2
  18270000    3
  18280000    2
  18290000    5
  18300000    4
  18310000    3
  18320000    3
  18330000    5
  18340000    3
  18350000    2
  18360000    4
  18370000    3
  18380000    4
  18390000    2
  18400000    2
  18410000    3
  18420000    3
  18430000    2
  18440000    4
  18450000    3
  18460000    3
  18470000    5
  18480000    3
  18490000    5
  18500000    3
  18510000    2
  18520000    2
  18530000    2
  18540000    3
  18550000    3
  18560000    3
  18570000    4
  18580000    3
  18590000    4
  18600000    3
  18610000    3
  18620000    4
  18630000    4
  18640000    4
  18650000    3
  18660000    3
  18670000    5
  18680000    4
  18690000    3
  18700000    3
  18710000    6
  18720000    5
  18730000    3
  18740000    3
  18750000    3
  18760000    3
  18770000    4
  18780000    3
  18790000    3
  18800000    3
  18810000    3
  18820000    3
  18830000    3
  18840000    2
  18850000    2
  18860000    3
  18870000    4
  18880000    3
  18890000    6
  18900000    5
  18910000    4
  18920000    2
  18930000    3
  18940000    3
  18950000    3
  18960000    3
  18970000    3
  18980000    3
  18990000    4
  19000000    5
  19010000    3
  19020000    3
  19030000    3
  19040000    3
  19050000    3
  19060000    3
  19070000    9
  19080000    4
  19090000    3
  19100000    3
  19110000    4
  19120000    3
  19130000    3
  19140000    3
  19150000    5
  19160000    2
  19170000    6
  19180000    5
  19190000    4
  19200000    2
  19210000    2
  19220000    3
  19230000    4
  19240000    4
  19250000    2
  19260000    2
  19270000    3
  19280000    3
  19290000    4
  19300000    4
  19310000    9
  19320000    5
  19330000    4
  19340000    4
  19350000    3
  19360000    3
  19370000    4
  19380000    3
  19390000    3
  19400000    4
  19410000    3
  19420000    3
  19430000    3
  19440000    3
  19450000    3
  19460000    3
  19470000    4
  19480000    3
  19490000    3
  19500000    4
  19510000    3
  19520000    3
  19530000    3
  19540000    4
  19550000    3
  19560000    3
  19570000    3
  19580000    2
  19590000    4
  19600000    3
  19610000    3
  19620000    2
  19630000    5
  19640000    4
  19650000    5
  19660000    5
  19670000    5
  19680000    5
  19690000    5
  19700000    8
  19710000    4
  19720000    3
  19730000    3
  19740000    5
  19750000    5
  19760000    5
  19770000    4
  19780000    5
  19790000    3
  19800000    3
  19810000    4
  19820000    2
  19830000    3
  19840000    4
  19850000    4
  19860000    4
  19870000    5
  19880000    3
  19890000    4
  19900000    4
  19910000    2
  19920000    4
  19930000    4
  19940000    5
  19950000    3
  19960000    3
  19970000    3
  19980000    3
  19990000    6
  20000000    4
  20010000    3
  20020000    3
  20030000    3
  20040000    9
  20050000    7
  20060000    6
  20070000    3
  20080000    5
  20090000    4
  20100000    4
  20110000    3
  20120000    2
  20130000    5
  20140000    3
  20150000    3
  20160000    3
  20170000    2
  20180000    4
  20190000    3
  20200000    3
  20210000    3
  20220000    4
  20230000    8
  20240000    3
  20250000    2
  20260000    5
  20270000    4
  20280000    4
  20290000    3
  20300000    3
  20310000    8
  20320000    4
  20330000    7
  20340000    2
  20350000    5
  20360000    8
  20370000    3
  20380000    2
  20390000    3
  20400000    3
  20410000    4
  20420000    3
  20430000    3
  20440000    2
  20450000    4
  20460000    3
  20470000    3
  20480000    4
  20490000    2
  20500000    2
  20510000    3
  20520000    3
  20530000    2
  20540000    3
  20550000    3
  20560000    6
  20570000    2
  20580000    4
  20590000    3
  20600000    3
  20610000    2
  20620000    2
  20630000    4
  20640000    3
  20650000    3
  20660000    3
  20670000    3
  20680000    2
  20690000    4
  20700000    2
  20710000    3
  20720000    3
  20730000    3
  20740000    3
  20750000    3
  20760000    2
  20770000    3
  20780000    3
  20790000    3
  20800000    5
  20810000    3
  20820000    3
  20830000    5
  20840000    7
  20850000    9
  20860000   10
  20870000    4
  20880000    3
  20890000    9
  20900000    4
  20910000    3
  20920000    3
  20930000    3
  20940000    4
  20950000    3
  20960000    3
  20970000    4
  20980000    3
  20990000    4
  21000000    5
  21010000    8
  21020000    6
  21030000    5
  21040000    3
  21050000    3
  21060000    2
  21070000    2
  21080000    3
  21090000    2
  21100000   11
  21110000    3
  21120000    2
  21130000    4
  21140000    4
  21150000    3
  21160000    4
  21170000   10
  21180000    5
  21190000    7
  21200000    6
  21210000   13
  21220000   11
  21230000   11
  21240000   14
  21250000   13
  21260000   11
  21270000    3
  21280000    4
  21290000    3
  21300000    4
  21310000    2
  21320000    5
  21330000    3
  21340000    3
  21350000    5
  21360000    3
  21370000    4
  21380000    3
  21390000    3
  21400000    3
  21410000    3
  21420000    3
  21430000    3
  21440000    4
  21450000    3
  21460000    3
  21470000    3
  21480000    2
  21490000    3
  21500000    4
  21510000    2
  21520000    3
  21530000    4
  21540000    6
  21550000    3
  21560000    4
  21570000    4
  21580000    4
  21590000    4
  21600000    2
  21610000    3
  21620000    3
  21630000    2
  21640000    3
  21650000    3
  21660000    3
  21670000    3
  21680000    3
  21690000    3
  21700000    3
  21710000    4
  21720000    3
  21730000    3
  21740000    3
  21750000    2
  21760000    3
  21770000    4
  21780000    2
  21790000    3
  21800000    3
  21810000    3
  21820000    3
  21830000    3
  21840000    3
  21850000    3
  21860000    4
  21870000    4
  21880000    3
  21890000    3
  21900000    3
  21910000    3
  21920000    3
  21930000    2
  21940000    4
  21950000    4
  21960000    2
  21970000    4
  21980000    3
  21990000    3
  22000000    3
  22010000    3
  22020000    4
  22030000    3
  22040000    4
  22050000    4
  22060000    2
  22070000    3
  22080000    3
  22090000    4
  22100000    3
  22110000    3
  22120000    5
  22130000    2
  22140000    4
  22150000    4
  22160000    2
  22170000    3
  22180000    3
  22190000    5
  22200000    3
  22210000    2
  22220000    7
  22230000    3
  22240000    3
  22250000    4
  22260000    5
  22270000    3
  22280000    2
  22290000    3
  22300000    3
  22310000    4
  22320000    3
  22330000    2
  22340000    3
  22350000    4
  22360000    3
  22370000    4
  22380000    2
  22390000    5
  22400000    3
  22410000    3
  22420000    3
  22430000    2
  22440000    2
  22450000    4
  22460000    4
  22470000    3
  22480000    3
  22490000    3
  22500000    4
  22510000    3
  22520000    3
  22530000    2
  22540000    3
  22550000    3
  22560000    2
  22570000    3
  22580000    5
  22590000    2
  22600000    2
  22610000    3
  22620000    3
  22630000    3
  22640000    3
  22650000    2
  22660000    3
  22670000    2
  22680000    2
  22690000    5
  22700000    3
  22710000    4
  22720000    3
  22730000    5
  22740000    2
  22750000    3
  22760000    2
  22770000    5
  22780000    3
  22790000    4
  22800000    3
  22810000    2
  22820000    3
  22830000    2
  22840000    2
  22850000    3
  22860000    3
  22870000    3
  22880000    7
  22890000    3
  22900000    3
  22910000    2
  22920000    2
  22930000    3
  22940000    3
  22950000    7
  22960000    4
  22970000    6
  22980000    4
  22990000    2
  23000000    3
  23010000    3
  23020000    4
  23030000    3
  23040000    3
  23050000    4
  23060000    3
  23070000    3
  23080000    3
  23090000    4
  23100000    4
  23110000    2
  23120000    3
  23130000    3
  23140000    3
  23150000    2
  23160000    4
  23170000    4
  23180000    4
  23190000    3
  23200000    3
  23210000    3
  23220000    3
  23230000    2
  23240000    2
  23250000    3
  23260000    6
  23270000    3
  23280000    3
  23290000    3
  23300000    3
  23310000    2
  23320000    3
  23330000    3
  23340000    3
  23350000    3
  23360000    4
  23370000    6
  23380000    5
  23390000    3
  23400000    2
  23410000    4
  23420000    2
  23430000    5
  23440000    3
  23450000    3
  23460000    2
  23470000    3
  23480000    3
  23490000    5
  23500000    2
  23510000    5
  23520000    2
  23530000    3
  23540000    2
  23550000    4
  23560000    3
  23570000    3
  23580000    3
  23590000    3
  23600000    3
  23610000    3
  23620000    3
  23630000    3
  23640000    3
  23650000    3
  23660000    4
  23670000    4
  23680000    4
  23690000    4
  23700000    4
  23710000    2
  23720000    4
  23730000    2
  23740000    3
  23750000    3
  23760000    3
  23770000    2
  23780000    3
  23790000    3
  23800000    3
  23810000    2
  23820000    4
  23830000    3
  23840000    3
  23850000    6
  23860000    4
  23870000    3
  23880000    4
  23890000    3
  23900000    3
  23910000    3
  23920000    8
  23930000    4
  23940000    3
  23950000    4
  23960000    3
  23970000    3
  23980000    3
  23990000    3
  24000000    3
  24010000    2
  24020000    3
  24030000    2
  24040000    3
  24050000    3
  24060000    5
  24070000    3
  24080000    4
  24090000    3
  24100000    3
  24110000    6
  24120000    4
  24130000    3
  24140000    3
  24150000    3
  24160000    2
  24170000    2
  24180000    4
  24190000    3
  24200000    3
  24210000    3
  24220000    3
  24230000    3
  24240000    3
  24250000    3
  24260000    3
  24270000    6
  24280000    5
  24290000    2
  24300000    2
  24310000    3
  24320000    2
  24330000    5
  24340000    5
  24350000    5
  24360000    4
  24370000    4
  24380000    3
  24390000    3
  24400000    3
  24410000    2
  24420000    3
  24430000    3
  24440000    2
  24450000    3
  24460000    3
  24470000    5
  24480000    2
  24490000    3
  24500000    4
  24510000    2
  24520000    2
  24530000    4
  24540000    3
  24550000    3
  24560000    2
  24570000    3
  24580000    5
  24590000    4
  24600000    4
  24610000    3
  24620000    3
  24630000    3
  24640000    4
  24650000    3
  24660000    4
  24670000    4
  24680000    4
  24690000    3
  24700000    3
  24710000    3
  24720000    5
  24730000    3
  24740000    2
  24750000    3
  24760000    3
  24770000    3
  24780000    5
  24790000    3
  24800000    3
  24810000    3
  24820000    3
  24830000    3
  24840000    2
  24850000    3
  24860000    3
  24870000    5
  24880000    3
  24890000    2
  24900000    3
  24910000    4
  24920000    3
  24930000    4
  24940000    5
  24950000    3
  24960000    3
  24970000    4
  24980000    2
  24990000    7
  25000000    2
  25010000    3
  25020000    5
  25030000    8
  25040000    4
  25050000    4
  25060000    3
  25070000    4
  25080000    3
  25090000    3
  25100000    4
  25110000    3
  25120000    6
  25130000    2
  25140000    4
  25150000    5
  25160000    3
  25170000    4
  25180000    8
  25190000    4
  25200000    3
  25210000    3
  25220000    5
  25230000    4
  25240000    3
  25250000    7
  25260000    4
  25270000    3
  25280000    2
  25290000    3
  25300000    3
  25310000    5
  25320000    6
  25330000    6
  25340000    5
  25350000    5
  25360000    3
  25370000    2
  25380000    3
  25390000    4
  25400000    3
  25410000    4
  25420000    3
  25430000    4
  25440000    3
  25450000    4
  25460000    2
  25470000    3
  25480000    3
  25490000    3
  25500000    2
  25510000    2
  25520000   10
  25530000    4
  25540000    3
  25550000    7
  25560000    4
  25570000    5
  25580000    3
  25590000    3
  25600000    3
  25610000    4
  25620000    3
  25630000    2
  25640000    3
  25650000    2
  25660000    2
  25670000    3
  25680000    3
  25690000    3
  25700000    3
  25710000    3
  25720000    3
  25730000    2
  25740000    4
  25750000    2
  25760000    3
  25770000    4
  25780000    3
  25790000    3
  25800000    2
  25810000    4
  25820000    6
  25830000    3
  25840000    3
  25850000    4
  25860000    4
  25870000    3
  25880000    2
  25890000    3
  25900000    4
  25910000    3
  25920000    3
  25930000    4
  25940000    5
  25950000    3
  25960000    3
  25970000    3
  25980000    3
  25990000    4
  26000000    4
  26010000    3
  26020000    3
  26030000    3
  26040000    2
  26050000    3
  26060000    3
  26070000    3
  26080000    4
  26090000    2
  26100000    4
  26110000    4
  26120000    2
  26130000    3
  26140000    3
  26150000    2
  26160000    3
  26170000    3
  26180000    3
  26190000    3
  26200000    4
  26210000    3
  26220000    3
  26230000    3
  26240000    4
  26250000    4
  26260000    4
  26270000    3
  26280000    3
  26290000    3
  26300000    3
  26310000    4
  26320000    2
  26330000    2
  26340000    3
  26350000    3
  26360000    4
  26370000    5
  26380000    5
  26390000    3
  26400000    2
  26410000    4
  26420000    3
  26430000    3
  26440000    5
  26450000    3
  26460000    4
  26470000    4
  26480000    3
  26490000    5
  26500000    3
  26510000    4
  26520000    4
  26530000    4
  26540000    4
  26550000    5
  26560000    2
  26570000    3
  26580000    3
  26590000    2
  26600000    2
  26610000    3
  26620000    3
  26630000    4
  26640000    2
  26650000    3
  26660000    3
  26670000    6
  26680000    3
  26690000    3
  26700000    2
  26710000    4
  26720000    4
  26730000    4
  26740000    3
  26750000    3
  26760000    3
  26770000    7
  26780000    4
  26790000    7
  26800000    5
  26810000    2
  26820000    3
  26830000   11
  26840000    6
  26850000    9
  26860000    5
  26870000    2
  26880000    3
  26890000    3
  26900000    3
  26910000    3
  26920000    4
  26930000    3
  26940000    3
  26950000    3
  26960000    5
  26970000    3
  26980000    5
  26990000    3
  27000000    3
  27010000    4
  27020000    4
  27030000    2
  27040000    3
  27050000    3
  27060000    4
  27070000    2
  27080000    3
  27090000    2
  27100000    3
  27110000    3
  27120000    4
  27130000    3
  27140000    3
  27150000    2
  27160000    3
  27170000    3
  27180000    2
  27190000    3
  27200000    4
  27210000    3
  27220000    3
  27230000    3
  27240000    4
  27250000    2
  27260000    2
  27270000    3
  27280000    4
  27290000    3
  27300000    4
  27310000    3
  27320000    2
  27330000    3
  27340000    3
  27350000    4
  27360000    3
  27370000    4
  27380000    2
  27390000    4
  27400000    3
  27410000    2
  27420000    3
  27430000    3
  27440000    3
  27450000    3
  27460000    3
  27470000    2
  27480000    3
  27490000    3
  27500000    3
  27510000    4
  27520000    3
  27530000    4
  27540000    4
  27550000    4
  27560000    2
  27570000    3
  27580000    6
  27590000    4
  27600000    7
  27610000    5
  27620000    4
  27630000    4
  27640000    6
  27650000    3
  27660000    2
  27670000    4
  27680000    2
  27690000    3
  27700000    4
  27710000    7
  27720000    4
  27730000    4
  27740000    3
  27750000    4
  27760000    3
  27770000    5
  27780000    2
  27790000    3
  27800000    3
  27810000    3
  27820000    3
  27830000    3
  27840000    3
  27850000    2
  27860000    4
  27870000    3
  27880000    3
  27890000    3
  27900000    4
  27910000    3
  27920000    3
  27930000    3
  27940000    4
  27950000    2
  27960000    5
  27970000    3
  27980000    3
  27990000    4
  28000000    3
  28010000    3
  28020000    3
  28030000    3
  28040000    3
  28050000    5
  28060000    4
  28070000    3
  28080000    5
  28090000    2
  28100000    3
  28110000    3
  28120000    5
  28130000    3
  28140000    3
  28150000    3
  28160000    5
  28170000    3
  28180000    4
  28190000    7
  28200000    3
  28210000    4
  28220000    3
  28230000    2
  28240000    3
  28250000    2
  28260000    3
  28270000    2
  28280000    3
  28290000    2
  28300000    2
  28310000    2
  28320000    3
  28330000    3
  28340000    2
  28350000    3
  28360000    2
  28370000    4
  28380000    5
  28390000    3
  28400000    5
  28410000    3
  28420000    4
  28430000    4
  28440000    4
  28450000    3
  28460000    4
  28470000    3
  28480000    3
  28490000    4
  28500000    3
  28510000    3
  28520000    3
  28530000    2
  28540000    3
  28550000    4
  28560000    2
  28570000    3
  28580000    2
  28590000    5
  28600000    3
  28610000    4
  28620000    3
  28630000    4
  28640000    5
  28650000    3
  28660000    2
  28670000    5
  28680000    3
  28690000    5
  28700000    4
  28710000    3
  28720000    3
  28730000    2
  28740000    3
  28750000    3
  28760000    3
  28770000    3
  28780000    2
  28790000    2
  28800000    2
  28810000    6
  28820000    3
  28830000    4
  28840000    3
  28850000    5
  28860000    2
  28870000    2
  28880000    4
  28890000    3
  28900000    3
  28910000    5
  28920000    5
  28930000    4
  28940000    2
  28950000    3
  28960000    3
  28970000    3
  28980000    3
  28990000    3
  29000000    4
  29010000    6
  29020000    4
  29030000    5
  29040000    5
  29050000    4
  29060000    3
  29070000    4
  29080000    3
  29090000    3
  29100000    5
  29110000    3
  29120000    2
  29130000    3
  29140000    2
  29150000    3
  29160000    3
  29170000    2
  29180000    3
  29190000    4
  29200000    2
  29210000    3
  29220000    3
  29230000    3
  29240000    3
  29250000    3
  29260000    3
  29270000    3
  29280000    3
  29290000    3
  29300000    3
  29310000    3
  29320000    5
  29330000    3
  29340000    3
  29350000    3
  29360000    2
  29370000    4
  29380000    5
  29390000    4
  29400000    3
  29410000    2
  29420000    3
  29430000    3
  29440000    3
  29450000    4
  29460000    5
  29470000    2
  29480000    7
  29490000    3
  29500000    3
  29510000    3
  29520000    2
  29530000    3
  29540000    3
  29550000    3
  29560000    5
  29570000    3
  29580000    3
  29590000    2
  29600000    4
  29610000    2
  29620000    2
  29630000    2
  29640000    4
  29650000    3
  29660000    4
  29670000    2
  29680000    3
  29690000    3
  29700000    3
  29710000    2
  29720000    3
  29730000    3
  29740000    3
  29750000    4
  29760000    5
  29770000    3
  29780000    3
  29790000    2
  29800000    3
  29810000    3
  29820000    2
  29830000    3
  29840000    4
  29850000    4
  29860000    5
  29870000    2
  29880000    5
  29890000    4
  29900000    3
  29910000    5
  29920000    3
  29930000    2
  29940000    4
  29950000    3
  29960000    3
  29970000    3
  29980000    2
  29990000    5
  30000000    2
  30010000    4
  30020000    2
  30030000    4
  30040000    3
  30050000    5
  30060000    3
  30070000    5
  30080000    3
  30090000    4
  30100000    5
  30110000    3
  30120000    2
  30130000    2
  30140000    3
  30150000    3
  30160000    3
  30170000    3
  30180000    3
  30190000    6
  30200000    2
  30210000    2
  30220000    3
  30230000    3
  30240000    4
  30250000    4
  30260000    2
  30270000    4
  30280000    4
  30290000    3
  30300000    4
  30310000    4
  30320000    3
  30330000    4
  30340000    3
  30350000    2
  30360000    3
  30370000    4
  30380000    3
  30390000    3
  30400000    2
  30410000    2
  30420000    3
  30430000    7
  30440000    4
  30450000    3
  30460000    4
  30470000    3
  30480000    3
  30490000    2
  30500000    2
  30510000    3
  30520000    3
  30530000    2
  30540000    3
  30550000    5
  30560000    4
  30570000    2
  30580000    3
  30590000    3
  30600000    2
  30610000    2
  30620000    2
  30630000    4
  30640000    2
  30650000    6
  30660000    3
  30670000    3
  30680000    2
  30690000    4
  30700000    2
  30710000    2
  30720000    2
  30730000    3
  30740000    8
  30750000    4
  30760000    3
  30770000    3
  30780000    3
  30790000    3
  30800000    3
  30810000    2
  30820000    3
  30830000    3
  30840000    2
  30850000    4
  30860000    3
  30870000    2
  30880000    3
  30890000    3
  30900000    3
  30910000    3
  30920000    3
  30930000    9
  30940000    4
  30950000    3
  30960000    3
  30970000    3
  30980000    4
  30990000    3
  31000000    3
  31010000    7
  31020000    2
  31030000    2
  31040000    3
  31050000    5
  31060000    3
  31070000    3
  31080000    2
  31090000    4
  31100000    3
  31110000    3
  31120000    4
  31130000    4
  31140000    3
  31150000    4
  31160000    2
  31170000    3
  31180000    3
  31190000    3
  31200000    3
  31210000    2
  31220000    3
  31230000    3
  31240000    3
  31250000    2
  31260000    2
  31270000    3
  31280000    3
  31290000    5
  31300000    3
  31310000    2
  31320000    3
  31330000    2
  31340000    3
  31350000    4
  31360000    4
  31370000    2
  31380000    3
  31390000    3
  31400000    2
  31410000    4
  31420000    3
  31430000    5
  31440000    6
  31450000    4
  31460000    3
  31470000    3
  31480000    3
  31490000    3
  31500000    4
  31510000    8
  31520000    3
  31530000    3
  31540000    4
  31550000    4
  31560000    3
  31570000    4
  31580000    3
  31590000    4
  31600000    3
  31610000    2
  31620000    5
  31630000    3
  31640000    4
  31650000    7
  31660000    5
  31670000    3
  31680000    3
  31690000    3
  31700000    3
  31710000    5
  31720000    6
  31730000    4
  31740000    4
  31750000    4
  31760000    2
  31770000    2
  31780000    3
  31790000    3
  31800000    8
  31810000    2
  31820000    3
  31830000    3
  31840000    4
  31850000    3
  31860000    3
  31870000    2
  31880000    3
  31890000    4
  31900000    4
  31910000    4
  31920000    2
  31930000    4
  31940000    2
  31950000    3
  31960000    3
  31970000    7
  31980000    3
  31990000    3
  32000000    6
  32010000    5
  32020000    4
  32030000    5
  32040000    4
  32050000    3
  32060000    2
  32070000    3
  32080000    2
  32090000    3
  32100000    4
  32110000    5
  32120000    4
  32130000   12
  32140000    3
  32150000    3
  32160000    4
  32170000    3
  32180000    3
  32190000    4
  32200000    3
  32210000    3
  32220000    3
  32230000    3
  32240000    3
  32250000    3
  32260000    3
  32270000    3
  32280000    3
  32290000    4
  32300000    3
  32310000    5
  32320000    3
  32330000    5
  32340000    3
  32350000    5
  32360000    3
  32370000    3
  32380000    2
  32390000    4
  32400000    3
  32410000    3
  32420000    5
  32430000    4
  32440000    3
  32450000    3
  32460000    3
  32470000    3
  32480000    3
  32490000    4
  32500000    3
  32510000    3
  32520000    3
  32530000    4
  32540000    3
  32550000    2
  32560000    4
  32570000    3
  32580000    3
  32590000    2
  32600000    3
  32610000    4
  32620000    3
  32630000    7
  32640000    3
  32650000    3
  32660000    3
  32670000    4
  32680000    3
  32690000    3
  32700000    4
  32710000    5
  32720000    4
  32730000    2
  32740000    3
  32750000    4
  32760000    4
  32770000    5
  32780000    3
  32790000    3
  32800000    4
  32810000   11
  32820000    3
  32830000    5
  32840000    3
  32850000    4
  32860000    3
  32870000    5
  32880000    3
  32890000    3
  32900000    4
  32910000    3
  32920000    3
  32930000    3
  32940000    2
  32950000    3
  32960000    3
  32970000    2
  32980000    3
  32990000    3
  33000000    2
  33010000    4
  33020000    4
  33030000    3
  33040000    3
  33050000    2
  33060000    5
  33070000    3
  33080000    3
  33090000    3
  33100000    3
  33110000    2
  33120000    3
  33130000    4
  33140000    3
  33150000    4
  33160000    3
  33170000    3
  33180000    3
  33190000    3
  33200000    3
  33210000    3
  33220000    5
  33230000    5
  33240000    3
  33250000    5
  33260000    5
  33270000    2
  33280000    3
  33290000    3
  33300000    3
  33310000    4
  33320000    3
  33330000    6
  33340000    4
  33350000    3
  33360000    3
  33370000    3
  33380000    5
  33390000    3
  33400000    3
  33410000    3
  33420000    3
  33430000    2
  33440000    6
  33450000    3
  33460000    3
  33470000    3
  33480000    4
  33490000    3
  33500000    2
  33510000    3
  33520000    2
  33530000    4
  33540000    4
  33550000    4
  33560000    2
  33570000    3
  33580000    3
  33590000    2
  33600000    5
  33610000    3
  33620000    3
  33630000    5
  33640000    2
  33650000    5
  33660000    3
  33670000    3
  33680000    4
  33690000    2
  33700000    3
  33710000    4
  33720000    3
  33730000    3
  33740000    4
  33750000    3
  33760000    3
  33770000    2
  33780000    5
  33790000    3
  33800000    3
  33810000    3
  33820000    2
  33830000    3
  33840000    2
  33850000    4
  33860000    3
  33870000    3
  33880000    3
  33890000    2
  33900000    4
  33910000    3
  33920000    4
  33930000    3
  33940000    4
  33950000    4
  33960000    6
  33970000    3
  33980000    2
  33990000    3
  34000000    5
  34010000    4
  34020000    4
  34030000    3
  34040000    3
  34050000    5
  34060000    4
  34070000    5
  34080000    2
  34090000    3
  34100000    3
  34110000    3
  34120000    5
  34130000    3
  34140000    3
  34150000    3
  34160000    2
  34170000    4
  34180000    2
  34190000    5
  34200000    5
  34210000    3
  34220000    4
  34230000    4
  34240000    3
  34250000    4
  34260000    3
  34270000    8
  34280000    5
  34290000    2
  34300000    6
  34310000    3
  34320000    3
  34330000    3
  34340000    9
  34350000    6
  34360000    6
  34370000    4
  34380000   12
  34390000    5
  34400000    3
  34410000    4
  34420000    3
  34430000    3
  34440000    3
  34450000    2
  34460000    3
  34470000   10
  34480000    3
  34490000    4
  34500000    2
  34510000    3
  34520000    3
  34530000    2
  34540000    4
  34550000    2
  34560000    4
  34570000    5
  34580000    4
  34590000    4
  34600000    4
  34610000    4
  34620000    9
  34630000    2
  34640000    3
  34650000    3
  34660000    4
  34670000    4
  34680000    2
  34690000    3
  34700000    4
  34710000    3
  34720000    3
  34730000    2
  34740000    3
  34750000    3
  34760000    4
  34770000    3
  34780000    3
  34790000    3
  34800000    3
  34810000    4
  34820000    4
  34830000    2
  34840000    3
  34850000    3
  34860000    2
  34870000    3
  34880000    3
  34890000    3
  34900000    4
  34910000    5
  34920000    4
  34930000    3
  34940000    4
  34950000    3
  34960000    3
  34970000    2
  34980000    3
  34990000    3
  35000000    3
  35010000    3
  35020000    3
  35030000    3
  35040000    6
  35050000    5
  35060000    6
  35070000    3
  35080000    4
  35090000    3
  35100000    3
  35110000    2
  35120000    4
  35130000    5
  35140000    3
  35150000    3
  35160000    5
  35170000    3
  35180000    5
  35190000    3
  35200000    3
  35210000    4
  35220000    3
  35230000    3
  35240000    5
  35250000    3
  35260000    4
  35270000    3
  35280000    4
  35290000    2
  35300000    3
  35310000    4
  35320000    3
  35330000    4
  35340000    3
  35350000    4
  35360000    4
  35370000    3
  35380000    5
  35390000    3
  35400000    4
  35410000    2
  35420000    3
  35430000    3
  35440000    3
  35450000    3
  35460000    3
  35470000    3
  35480000    3
  35490000    3
  35500000    3
  35510000    3
  35520000    4
  35530000    3
  35540000    5
  35550000    3
  35560000    7
  35570000    3
  35580000    2
  35590000    5
  35600000    3
  35610000    7
  35620000    3
  35630000    3
  35640000    2
  35650000    4
  35660000    2
  35670000    2
  35680000    3
  35690000    7
  35700000    4
  35710000    5
  35720000    2
  35730000    5
  35740000    3
  35750000    4
  35760000    3
  35770000    3
  35780000    3
  35790000    4
  35800000    3
  35810000    3
  35820000    5
  35830000    3
  35840000    3
  35850000    4
  35860000    4
  35870000    3
  35880000    3
  35890000    4
  35900000    4
  35910000    3
  35920000    3
  35930000    3
  35940000    4
  35950000    5
  35960000    3
  35970000    2
  35980000    3
  35990000    4
  36000000    4
  36010000    3
  36020000    3
  36030000    2
  36040000    3
  36050000    3
  36060000    3
  36070000    3
  36080000    2
  36090000    3
  36100000    3
  36110000    3
  36120000    3
  36130000    4
  36140000    5
  36150000    3
  36160000    3
  36170000    4
  36180000    5
  36190000    3
  36200000    3
  36210000    3
  36220000    2
  36230000    3
  36240000    5
  36250000    4
  36260000    3
  36270000    4
  36280000    3
  36290000    2
  36300000    3
  36310000    4
  36320000    2
  36330000    3
  36340000    3
  36350000    3
  36360000    3
  36370000    3
  36380000    3
  36390000    2
  36400000    3
  36410000    3
  36420000    3
  36430000    3
  36440000    3
  36450000    2
  36460000    3
  36470000    3
  36480000    3
  36490000    2
  36500000    3
  36510000    2
  36520000    3
  36530000   11
  36540000   10
  36550000    3
  36560000    3
  36570000    3
  36580000    3
  36590000    4
  36600000    3
  36610000    3
  36620000    3
  36630000    3
  36640000    4
  36650000    3
  36660000    3
  36670000    4
  36680000    4
  36690000    9
  36700000    3
  36710000    2
  36720000    5
  36730000    5
  36740000    4
  36750000    5
  36760000    4
  36770000    3
  36780000    4
  36790000    3
  36800000    5
  36810000    6
  36820000    4
  36830000    3
  36840000    3
  36850000    5
  36860000    4
  36870000    3
  36880000    5
  36890000    3
  36900000    2
  36910000    3
  36920000    4
  36930000    4
  36940000    3
  36950000    4
  36960000    4
  36970000    2
  36980000    6
  36990000    4
  37000000    3
  37010000    4
  37020000    4
  37030000    3
  37040000    5
  37050000    4
  37060000    4
  37070000    4
  37080000    4
  37090000    4
  37100000    3
  37110000    4
  37120000    8
  37130000    5
  37140000    3
  37150000    3
  37160000    3
  37170000    3
  37180000    3
  37190000    3
  37200000    2
  37210000    5
  37220000    3
  37230000    3
  37240000    3
  37250000    3
  37260000    3
  37270000    3
  37280000    3
  37290000    3
  37300000    4
  37310000    3
  37320000    3
  37330000    3
  37340000    3
  37350000    4
  37360000    3
  37370000    2
  37380000    5
  37390000    3
  37400000    3
  37410000    3
  37420000    3
  37430000    5
  37440000    3
  37450000    3
  37460000    4
  37470000    2
  37480000    3
  37490000    3
  37500000    3
  37510000    2
  37520000    6
  37530000    3
  37540000    3
  37550000    3
  37560000    3
  37570000    3
  37580000    3
  37590000    5
  37600000    4
  37610000    4
  37620000    3
  37630000    4
  37640000    3
  37650000    3
  37660000    3
  37670000    2
  37680000    3
  37690000    3
  37700000    3
  37710000    3
  37720000    3
  37730000    3
  37740000    2
  37750000    2
  37760000    4
  37770000    3
  37780000    4
  37790000    3
  37800000    3
  37810000    2
  37820000    4
  37830000    3
  37840000    3
  37850000    3
  37860000    5
  37870000    3
  37880000    4
  37890000    4
  37900000    3
  37910000    3
  37920000    4
  37930000    4
  37940000    2
  37950000    2
  37960000    3
  37970000    3
  37980000    2
  37990000    2
  38000000    6
  38010000    3
  38020000    3
  38030000    3
  38040000    4
  38050000    2
  38060000    3
  38070000    3
  38080000    3
  38090000    3
  38100000    2
  38110000    2
  38120000    3
  38130000    3
  38140000    2
  38150000    2
  38160000    3
  38170000    3
  38180000    3
  38190000    4
  38200000    3
  38210000    3
  38220000    4
  38230000    3
  38240000    3
  38250000    2
  38260000    3
  38270000    4
  38280000    2
  38290000    4
  38300000    3
  38310000    3
  38320000    3
  38330000    4
  38340000    6
  38350000    4
  38360000    3
  38370000    3
  38380000    2
  38390000    3
  38400000    3
  38410000    3
  38420000    3
  38430000    4
  38440000    4
  38450000    3
  38460000    3
  38470000    3
  38480000    5
  38490000    3
  38500000    3
  38510000    3
  38520000    3
  38530000    3
  38540000    3
  38550000    2
  38560000    3
  38570000    3
  38580000    2
  38590000    3
  38600000    2
  38610000    4
  38620000    3
  38630000    4
  38640000    3
  38650000    3
  38660000    6
  38670000    3
  38680000    3
  38690000    2
  38700000    3
  38710000    2
  38720000    4
  38730000    2
  38740000    3
  38750000    5
  38760000    3
  38770000    4
  38780000    3
  38790000    3
  38800000    3
  38810000    4
  38820000    3
  38830000    9
  38840000    2
  38850000    3
  38860000    3
  38870000    3
  38880000    3
  38890000    2
  38900000    5
  38910000    5
  38920000    3
  38930000    3
  38940000    4
  38950000    4
  38960000    2
  38970000    2
  38980000    3
  38990000    4
  39000000    3
  39010000    4
  39020000    5
  39030000    4
  39040000    2
  39050000    5
  39060000    3
  39070000    3
  39080000    3
  39090000    4
  39100000    5
  39110000    2
  39120000    2
  39130000    3
  39140000    3
  39150000    4
  39160000    3
  39170000    2
  39180000    3
  39190000    3
  39200000    3
  39210000    3
  39220000    3
  39230000    3
  39240000    3
  39250000    7
  39260000    4
  39270000    3
  39280000    2
  39290000    7
  39300000    5
  39310000    3
  39320000    3
  39330000    2
  39340000    3
  39350000    3
  39360000    4
  39370000    5
  39380000    3
  39390000    2
  39400000    3
  39410000    3
  39420000    3
  39430000    3
  39440000    3
  39450000    3
  39460000    3
  39470000    4
  39480000    2
  39490000    3
  39500000    4
  39510000    4
  39520000    2
  39530000    3
  39540000    3
  39550000    2
  39560000    4
  39570000    3
  39580000    4
  39590000    3
  39600000    3
  39610000    3
  39620000    3
  39630000    2
  39640000    3
  39650000    7
  39660000    3
  39670000    3
  39680000    2
  39690000    3
  39700000    5
  39710000    2
  39720000    5
  39730000    2
  39740000    3
  39750000    4
  39760000    3
  39770000    2
  39780000    2
  39790000    3
  39800000    3
  39810000    3
  39820000    3
  39830000    3
  39840000    2
  39850000    3
  39860000    4
  39870000    2
  39880000    3
  39890000    2
  39900000    4
  39910000    6
  39920000    4
  39930000    2
  39940000    3
  39950000    2
  39960000    4
  39970000    5
  39980000    3
  39990000    3
  40000000    3
  40010000    3
  40020000    5
  40030000    9
  40040000    4
  40050000    3
  40060000    4
  40070000    2
  40080000    3
  40090000    3
  40100000    4
  40110000    3
  40120000    2
  40130000    4
  40140000    2
  40150000    2
  40160000    5
  40170000    5
  40180000    4
  40190000    3
  40200000    2
  40210000    2
  40220000    3
  40230000    3
  40240000    4
  40250000    4
  40260000    2
  40270000    2
  40280000    3
  40290000    6
  40300000    3
  40310000    3
  40320000    3
  40330000    3
  40340000    4
  40350000    5
  40360000    3
  40370000    5
  40380000    4
  40390000    3
  40400000    2
  40410000    3
  40420000    3
  40430000    3
  40440000    4
  40450000    3
  40460000    3
  40470000    3
  40480000    4
  40490000    2
  40500000    2
  40510000    2
  40520000    3
  40530000    3
  40540000    4
  40550000    3
  40560000    3
  40570000    4
  40580000    2
  40590000    4
  40600000    2
  40610000    4
  40620000    3
  40630000    3
  40640000    3
  40650000    2
  40660000    3
  40670000    3
  40680000    4
  40690000    3
  40700000    3
  40710000    3
  40720000    3
  40730000    4
  40740000    2
  40750000    5
  40760000    3
  40770000    6
  40780000    3
  40790000    5
  40800000    5
  40810000    4
  40820000    2
  40830000    4
  40840000    4
  40850000    5
  40860000    3
  40870000    3
  40880000    4
  40890000    3
  40900000    3
  40910000    3
  40920000    3
  40930000    3
  40940000    3
  40950000    3
  40960000    4
  40970000    3
  40980000    3
  40990000    4
  41000000    3
  41010000    3
  41020000    2
  41030000    2
  41040000    2
  41050000    3
  41060000    3
  41070000    3
  41080000    3
  41090000    3
  41100000    5
  41110000    3
  41120000    3
  41130000    4
  41140000    5
  41150000    3
  41160000    3
  41170000    3
  41180000    4
  41190000    3
  41200000    3
  41210000    3
  41220000    3
  41230000    2
  41240000    3
  41250000    3
  41260000    3
  41270000    2
  41280000    3
  41290000    3
  41300000    3
  41310000    3
  41320000    3
  41330000    3
  41340000    3
  41350000    4
  41360000    3
  41370000    6
  41380000    5
  41390000    3
  41400000    3
  41410000    3
  41420000    3
  41430000    4
  41440000    3
  41450000    5
  41460000    2
  41470000    2
  41480000    3
  41490000    3
  41500000    3
  41510000    3
  41520000    2
  41530000    3
  41540000    3
  41550000    5
  41560000    5
  41570000    3
  41580000    3
  41590000    3
  41600000    8
  41610000    3
  41620000    4
  41630000    2
  41640000    3
  41650000    4
  41660000    3
  41670000    4
  41680000    5
  41690000    3
  41700000    4
  41710000    4
  41720000    4
  41730000    3
  41740000    2
  41750000    3
  41760000    4
  41770000    3
  41780000    3
  41790000    3
  41800000    3
  41810000    4
  41820000    4
  41830000    2
  41840000    3
  41850000    3
  41860000    5
  41870000    3
  41880000    3
  41890000    3
  41900000    4
  41910000    5
  41920000    4
  41930000    2
  41940000    2
  41950000    3
  41960000    3
  41970000    3
  41980000    2
  41990000    3
  42000000    3
  42010000    3
  42020000    4
  42030000    6
  42040000    4
  42050000    5
  42060000    3
  42070000    3
  42080000    4
  42090000    2
  42100000    3
  42110000    5
  42120000    5
  42130000    5
  42140000    6
  42150000    3
  42160000    3
  42170000    3
  42180000    2
  42190000    3
  42200000    3
  42210000    3
  42220000    3
  42230000    3
  42240000    3
  42250000    3
  42260000    3
  42270000    2
  42280000    2
  42290000    4
  42300000    4
  42310000    3
  42320000    4
  42330000    3
  42340000    3
  42350000    4
  42360000    3
  42370000    2
  42380000    5
  42390000    3
  42400000    4
  42410000    3
  42420000    3
  42430000    2
  42440000    2
  42450000    3
  42460000    3
  42470000    3
  42480000    2
  42490000    6
  42500000    2
  42510000    4
  42520000    3
  42530000    2
  42540000    2
  42550000    3
  42560000    3
  42570000    5
  42580000    5
  42590000    3
  42600000    3
  42610000    3
  42620000    3
  42630000    5
  42640000    3
  42650000    3
  42660000    3
  42670000    2
  42680000    2
  42690000    3
  42700000    4
  42710000    3
  42720000    3
  42730000    3
  42740000    2
  42750000    3
  42760000    3
  42770000    4
  42780000    5
  42790000    3
  42800000    3
  42810000    3
  42820000    5
  42830000    8
  42840000    2
  42850000    8
  42860000    4
  42870000    2
  42880000    2
  42890000    3
  42900000    5
  42910000    3
  42920000    2
  42930000    3
  42940000    2
  42950000    4
  42960000    3
  42970000    4
  42980000    4
  42990000    3
  43000000    3
  43010000    3
  43020000    3
  43030000    3
  43040000    3
  43050000    3
  43060000    9
  43070000    5
  43080000    5
  43090000    2
  43100000    2
  43110000    3
  43120000    3
  43130000    3
  43140000    4
  43150000    3
  43160000    3
  43170000    4
  43180000    4
  43190000    4
  43200000    3
  43210000    3
  43220000    3
  43230000    4
  43240000    4
  43250000    5
  43260000    7
  43270000    2
  43280000    3
  43290000    2
  43300000    5
  43310000    3
  43320000    3
  43330000    6
  43340000    3
  43350000    3
  43360000    3
  43370000    3
  43380000    3
  43390000    4
  43400000    3
  43410000    3
  43420000    4
  43430000    3
  43440000    4
  43450000    4
  43460000    3
  43470000    4
  43480000    2
  43490000    3
  43500000    3
  43510000    2
  43520000    4
  43530000    3
  43540000    4
  43550000    2
  43560000    3
  43570000    3
  43580000    2
  43590000    5
  43600000    3
  43610000    3
  43620000    4
  43630000    4
  43640000    3
  43650000    3
  43660000    4
  43670000    3
  43680000    2
  43690000    5
  43700000    3
  43710000    4
  43720000    2
  43730000    9
  43740000    4
  43750000    4
  43760000    3
  43770000    3
  43780000    3
  43790000    3
  43800000    8
  43810000    4
  43820000    4
  43830000    3
  43840000    3
  43850000    3
  43860000    3
  43870000    3
  43880000    3
  43890000    2
  43900000    3
  43910000    2
  43920000    4
  43930000    3
  43940000    3
  43950000    3
  43960000    3
  43970000    3
  43980000    3
  43990000    3
  44000000    3
  44010000    3
  44020000    5
  44030000    2
  44040000    4
  44050000    2
  44060000    3
  44070000    4
  44080000    3
  44090000    3
  44100000    3
  44110000    3
  44120000    4
  44130000    3
  44140000    2
  44150000    3
  44160000    3
  44170000    3
  44180000    3
  44190000    4
  44200000    3
  44210000    4
  44220000    4
  44230000    3
  44240000    4
  44250000    5
  44260000    3
  44270000    4
  44280000    6
  44290000    4
  44300000    4
  44310000    3
  44320000    4
  44330000    4
  44340000    3
  44350000    4
  44360000    3
  44370000    4
  44380000    3
  44390000    3
  44400000    3
  44410000    4
  44420000    3
  44430000    3
  44440000    3
  44450000    3
  44460000    3
  44470000    3
  44480000    3
  44490000    4
  44500000    3
  44510000    4
  44520000    3
  44530000    3
  44540000    3
  44550000    4
  44560000    3
  44570000    5
  44580000    2
  44590000    4
  44600000    3
  44610000    3
  44620000    4
  44630000    3
  44640000    3
  44650000    3
  44660000    3
  44670000    5
  44680000    3
  44690000    7
  44700000    2
  44710000    3
  44720000    2
  44730000    2
  44740000    3
  44750000    2
  44760000    4
  44770000    9
  44780000    4
  44790000    4
  44800000    4
  44810000    4
  44820000    2
  44830000    3
  44840000    3
  44850000    3
  44860000    2
  44870000    3
  44880000    2
  44890000    3
  44900000    3
  44910000    4
  44920000    3
  44930000    3
  44940000    2
  44950000    3
  44960000    3
  44970000    3
  44980000    5
  44990000    2
  45000000    3
  45010000    3
  45020000    2
  45030000    2
  45040000    4
  45050000    3
  45060000    5
  45070000    3
  45080000    2
  45090000    3
  45100000    3
  45110000    3
  45120000    3
  45130000    3
  45140000    3
  45150000    2
  45160000    2
  45170000    2
  45180000    2
  45190000    5
  45200000    4
  45210000    4
  45220000    2
  45230000    4
  45240000    3
  45250000    2
  45260000    3
  45270000    3
  45280000    3
  45290000    3
  45300000    2
  45310000    3
  45320000    3
  45330000    5
  45340000    4
  45350000    3
  45360000    3
  45370000    2
  45380000    3
  45390000    3
  45400000    2
  45410000    3
  45420000    3
  45430000    3
  45440000    2
  45450000    5
  45460000    2
  45470000    3
  45480000    3
  45490000    3
  45500000    4
  45510000    4
  45520000    3
  45530000    3
  45540000    3
  45550000    3
  45560000    3
  45570000    3
  45580000    3
  45590000    3
  45600000    3
  45610000    3
  45620000    3
  45630000    3
  45640000    2
  45650000    2
  45660000    3
  45670000    2
  45680000    3
  45690000    3
  45700000    3
  45710000    2
  45720000    2
  45730000    2
  45740000    3
  45750000    3
  45760000    3
  45770000    2
  45780000    3
  45790000    3
  45800000    4
  45810000    3
  45820000    3
  45830000    3
  45840000    3
  45850000    4
  45860000    2
  45870000    3
  45880000    3
  45890000    3
  45900000    3
  45910000    3
  45920000    5
  45930000    4
  45940000    3
  45950000    2
  45960000    3
  45970000    3
  45980000    4
  45990000    4
  46000000    3
  46010000    3
  46020000    2
  46030000    3
  46040000    3
  46050000    3
  46060000    2
  46070000    3
  46080000    2
  46090000    3
  46100000    3
  46110000    3
  46120000    3
  46130000    3
  46140000    2
  46150000    6
  46160000    3
  46170000    3
  46180000    3
  46190000    3
  46200000    2
  46210000    2
  46220000    3
  46230000    3
  46240000    3
  46250000    2
  46260000    3
  46270000    3
  46280000    4
  46290000    3
  46300000    3
  46310000    4
  46320000    2
  46330000    4
  46340000    3
  46350000    2
  46360000    2
  46370000    3
  46380000    3
  46390000    2
  46400000    4
  46410000    3
  46420000    3
  46430000    3
  46440000    3
  46450000    3
  46460000    3
  46470000    4
  46480000    3
  46490000    3
  46500000    4
  46510000    3
  46520000   13
  46530000    6
  46540000    7
  46550000    4
  46560000    3
  46570000    3
  46580000    3
  46590000    4
  46600000    3
  46610000    3
  46620000    3
  46630000    3
  46640000    5
  46650000    4
  46660000    3
  46670000    2
  46680000    2
  46690000    3
  46700000    3
  46710000    3
  46720000    4
  46730000    2
  46740000    3
  46750000    7
  46760000    3
  46770000    3
  46780000    3
  46790000    2
  46800000    3
  46810000    4
  46820000    3
  46830000    3
  46840000    4
  46850000    3
  46860000    3
  46870000    3
  46880000    4
  46890000    5
  46900000    4
  46910000    6
  46920000    5
  46930000    5
  46940000    3
  46950000    3
  46960000    3
  46970000    3
  46980000    3
  46990000    3
  47000000    3
  47010000    3
  47020000    3
  47030000    3
  47040000    3
  47050000    4
  47060000    3
  47070000    4
  47080000    3
  47090000    2
  47100000    4
  47110000    4
  47120000    7
  47130000    3
  47140000    3
  47150000    4
  47160000    3
  47170000    3
  47180000    3
  47190000    4
  47200000    5
  47210000    3
  47220000    3
  47230000    4
  47240000    3
  47250000    3
  47260000    5
  47270000    4
  47280000    3
  47290000    5
  47300000    3
  47310000    3
  47320000    3
  47330000    3
  47340000    3
  47350000    3
  47360000    3
  47370000    3
  47380000    3
  47390000    4
  47400000    2
  47410000    4
  47420000    4
  47430000    3
  47440000    3
  47450000    3
  47460000    2
  47470000    4
  47480000    3
  47490000    4
  47500000    3
  47510000    3
  47520000    3
  47530000    3
  47540000    3
  47550000    3
  47560000    3
  47570000    3
  47580000    3
  47590000    3
  47600000    5
  47610000    3
  47620000    4
  47630000    3
  47640000    3
  47650000    5
  47660000    2
  47670000    3
  47680000    5
  47690000    4
  47700000    3
  47710000    3
  47720000    3
  47730000    2
  47740000    2
  47750000    5
  47760000    3
  47770000    3
  47780000    3
  47790000    3
  47800000    3
  47810000    4
  47820000    3
  47830000    3
  47840000    3
  47850000    2
  47860000    3
  47870000    3
  47880000    3
  47890000    3
  47900000    2
  47910000    3
  47920000    4
  47930000    3
  47940000    2
  47950000    3
  47960000    4
  47970000    3
  47980000    4
  47990000    4
  48000000    3
  48010000    3
  48020000    4
  48030000    5
  48040000    3
  48050000    4
  48060000    3
  48070000    4
  48080000    3
  48090000    6
  48100000    3
  48110000    2
  48120000    3
  48130000    4
  48140000    3
  48150000    3
  48160000    5
  48170000    4
  48180000    3
  48190000    6
  48200000    7
  48210000    3
  48220000    4
  48230000    2
  48240000    2
  48250000    3
  48260000    4
  48270000    3
  48280000    3
  48290000    2
  48300000    4
  48310000    3
  48320000    5
  48330000    3
  48340000    2
  48350000    3
  48360000    3
  48370000    4
  48380000    3
  48390000    3
  48400000    5
  48410000    7
  48420000    5
  48430000    2
  48440000    6
  48450000    9
  48460000    7
  48470000    3
  48480000    7
  48490000    3
  48500000   11
  48510000    4
  48520000    3
  48530000    9
  48540000    2
  48550000    5
  48560000    4
  48570000    2
  48580000    3
  48590000    3
  48600000    9
  48610000    4
  48620000    9
  48630000    4
  48640000    4
  48650000    4
  48660000    3
  48670000    3
  48680000    3
  48690000    3
  48700000    6
  48710000    3
  48720000    3
  48730000    3
  48740000    2
  48750000    2
  48760000    3
  48770000    4
  48780000    4
  48790000    4
  48800000    7
  48810000    3
  48820000    3
  48830000    3
  48840000    5
  48850000    3
  48860000    3
  48870000    3
  48880000    3
  48890000    2
  48900000    2
  48910000    2
  48920000    4
  48930000    3
  48940000    3
  48950000    3
  48960000    3
  48970000    2
  48980000    4
  48990000    4
  49000000    3
  49010000    3
  49020000    2
  49030000    4
  49040000    4
  49050000    4
  49060000    3
  49070000    4
  49080000    2
  49090000    3
  49100000    3
  49110000    3
  49120000    3
  49130000    2
  49140000    3
  49150000    3
  49160000    3
  49170000    3
  49180000    2
  49190000    2
  49200000    5
  49210000    4
  49220000    3
  49230000    3
  49240000    4
  49250000    3
  49260000    3
  49270000    4
  49280000    3
  49290000    4
  49300000    3
  49310000    3
  49320000    2
  49330000    3
  49340000    4
  49350000    2
  49360000    3
  49370000    3
  49380000    4
  49390000    3
  49400000    2
  49410000    3
  49420000    3
  49430000    4
  49440000    4
  49450000    3
  49460000    4
  49470000    4
  49480000    2
  49490000    3
  49500000    4
  49510000    4
  49520000    3
  49530000    3
  49540000    3
  49550000    5
  49560000    8
  49570000    2
  49580000    3
  49590000    4
  49600000    4
  49610000    4
  49620000    3
  49630000    3
  49640000    3
  49650000    3
  49660000    2
  49670000    4
  49680000    2
  49690000    2
  49700000    4
  49710000    6
  49720000    4
  49730000    3
  49740000    3
  49750000    3
  49760000    3
  49770000    3
  49780000    2
  49790000    3
  49800000    3
  49810000    3
  49820000    3
  49830000    4
  49840000    4
  49850000    3
  49860000    4
  49870000    3
  49880000    5
  49890000    4
  49900000    4
  49910000    3
  49920000    3
  49930000    4
  49940000    3
  49950000    4
  49960000    3
  49970000    6
  49980000    3
  49990000    3
  50000000    4
  50000000    4
  50010000    3
  50020000    3
  50030000    2
  50040000    3
  50050000    2
  50060000    4
  50070000    4
  50080000    2
  50090000    2
  50100000    3
  50110000    7
  50120000    4
  50130000    2
  50140000    4
  50150000    3
  50160000    3
  50170000    4
  50180000    3
  50190000    4
  50200000    3
  50210000    3
  50220000    6
  50230000    3
  50240000    3
  50250000    3
  50260000    3
  50270000    5
  50280000    3
  50290000    3
  50300000    2
  50310000    3
  50320000    3
  50330000    4
  50340000    3
  50350000    3
  50360000    2
  50370000    3
  50380000    3
  50390000    3
  50400000    3
  50410000    5
  50420000    5
  50430000    4
  50440000    3
  50450000    3
  50460000    4
  50470000    2
  50480000    3
  50490000    3
  50500000    4
  50510000    3
  50520000    3
  50530000    3
  50540000    4
  50550000    3
  50560000    3
  50570000    3
  50580000    3
  50590000    3
  50600000    3
  50610000    3
  50620000    4
  50630000    3
  50640000    3
  50650000    6
  50660000    4
  50670000    5
  50680000    4
  50690000    3
  50700000    3
  50710000    3
  50720000    5
  50730000    3
  50740000    3
  50750000    3
  50760000    3
  50770000    3
  50780000    3
  50790000    2
  50800000    4
  50810000   11
  50820000    2
  50830000    3
  50840000    6
  50850000    3
  50860000    7
  50870000    3
  50880000    4
  50890000    3
  50900000    4
  50910000    6
  50920000    2
  50930000    3
  50940000    5
  50950000    3
  50960000    3
  50970000    2
  50980000    3
  50990000    3
  51000000    2
  51010000    2
  51020000    3
  51030000    5
  51040000    2
  51050000    3
  51060000    3
  51070000    4
  51080000    3
  51090000    3
  51100000    3
  51110000    4
  51120000    6
  51130000    3
  51140000    3
  51150000    3
  51160000    3
  51170000    4
  51180000    5
  51190000    3
  51200000    3
  51210000    3
  51220000    5
  51230000    3
  51240000    2
  51250000    3
  51260000    3
  51270000    3
  51280000    4
  51290000    4
  51300000    2
  51310000    4
  51320000    5
  51330000    2
  51340000    3
  51350000    3
  51360000    4
  51370000    3
  51380000    3
  51390000    5
  51400000    4
  51410000    4
  51420000    5
  51430000    3
  51440000    3
  51450000    3
  51460000    2
  51470000    3
  51480000    3
  51490000    4
  51500000    3
  51510000    4
  51520000    4
  51530000    3
  51540000    3
  51550000    3
  51560000    3
  51570000    3
  51580000   10
  51590000    4
  51600000    4
  51610000    3
  51620000    3
  51630000    4
  51640000    4
  51650000    3
  51660000    2
  51670000    3
  51680000    5
  51690000    3
  51700000    2
  51710000    3
  51720000    4
  51730000    4
  51740000    3
  51750000    7
  51760000    3
  51770000    3
  51780000    4
  51790000    4
  51800000    5
  51810000    3
  51820000    3
  51830000    4
  51840000    3
  51850000    3
  51860000    4
  51870000    3
  51880000    6
  51890000    6
  51900000    2
  51910000    3
  51920000    5
  51930000    4
  51940000    4
  51950000    3
  51960000    3
  51970000    4
  51980000    4
  51990000    3
  52000000    3
  52010000    5
  52020000    4
  52030000    4
  52040000    4
  52050000    3
  52060000    3
  52070000    3
  52080000    3
  52090000    4
  52100000    3
  52110000    3
  52120000    2
  52130000    4
  52140000   13
  52150000    4
  52160000    5
  52170000    3
  52180000    2
  52190000    2
  52200000    3
  52210000    3
  52220000    4
  52230000    4
  52240000    2
  52250000    3
  52260000    4
  52270000    4
  52280000    5
  52290000    3
  52300000    2
  52310000    3
  52320000    2
  52330000    4
  52340000    3
  52350000    5
  52360000    5
  52370000    3
  52380000    2
  52390000    3
  52400000    4
  52410000    3
  52420000    5
  52430000    7
  52440000    3
  52450000    4
  52460000    3
  52470000    4
  52480000    2
  52490000    3
  52500000    5
  52510000    3
  52520000    3
  52530000    3
  52540000    3
  52550000    3
  52560000    6
  52570000    4
  52580000    6
  52590000    3
  52600000    3
  52610000    3
  52620000    3
  52630000    3
  52640000    3
  52650000    3
  52660000    3
  52670000    2
  52680000    3
  52690000    3
  52700000    3
  52710000    3
  52720000    5
  52730000    2
  52740000    3
  52750000    6
  52760000    3
  52770000    4
  52780000    5
  52790000    2
  52800000    3
  52810000    3
  52820000    4
  52830000    4
  52840000    4
  52850000    3
  52860000    3
  52870000    3
  52880000    3
  52890000    3
  52900000    3
  52910000    3
  52920000    3
  52930000    3
  52940000    3
  52950000    4
  52960000    3
  52970000    3
  52980000    3
  52990000    3
  53000000    2
  53010000    2
  53020000    3
  53030000    2
  53040000    3
  53050000    2
  53060000    3
  53070000    2
  53080000    2
  53090000    2
  53100000    2
  53110000    4
  53120000    3
  53130000    5
  53140000    5
  53150000    3
  53160000    6
  53170000    4
  53180000    7
  53190000    4
  53200000    6
  53210000    3
  53220000    3
  53230000    4
  53240000    3
  53250000    5
  53260000    2
  53270000    4
  53280000    5
  53290000    2
  53300000    3
  53310000    4
  53320000    2
  53330000    3
  53340000    3
  53350000    4
  53360000    3
  53370000    2
  53380000    3
  53390000    2
  53400000    3
  53410000    2
  53420000    3
  53430000    3
  53440000    2
  53450000    2
  53460000    3
  53470000    2
  53480000    4
  53490000    4
  53500000    5
  53510000    3
  53520000    3
  53530000    4
  53540000    3
  53550000    5
  53560000    3
  53570000    3
  53580000    3
  53590000    2
  53600000    2
  53610000    3
  53620000    3
  53630000    5
  53640000    3
  53650000    2
  53660000    3
  53670000    3
  53680000    2
  53690000    3
  53700000    3
  53710000    3
  53720000    9
  53730000    4
  53740000    3
  53750000    2
  53760000    5
  53770000    7
  53780000    4
  53790000    5
  53800000    2
  53810000    4
  53820000    5
  53830000    3
  53840000    3
  53850000    4
  53860000    3
  53870000    3
  53880000    5
  53890000   10
  53900000    3
  53910000    3
  53920000    5
  53930000    5
  53940000    3
  53950000    3
  53960000    7
  53970000    4
  53980000    3
  53990000    3
  54000000    3
  54010000    3
  54020000    6
  54030000    3
  54040000    4
  54050000    3
  54060000    3
  54070000    4
  54080000    3
  54090000    5
  54100000    5
  54110000    2
  54120000    4
  54130000    2
  54140000    5
  54150000    3
  54160000    3
  54170000    6
  54180000    4
  54190000    3
  54200000    3
  54210000    4
  54220000    3
  54230000    3
  54240000    3
  54250000    3
  54260000    3
  54270000    3
  54280000    3
  54290000    3
  54300000    3
  54310000    4
  54320000    3
  54330000    3
  54340000    3
  54350000    3
  54360000    3
  54370000    3
  54380000    2
  54390000    5
  54400000    3
  54410000    5
  54420000    4
  54430000    4
  54440000    5
  54450000    7
  54460000    3
  54470000    4
  54480000    2
  54490000    4
  54500000    3
  54510000    4
  54520000    4
  54530000    3
  54540000    5
  54550000    4
  54560000    3
  54570000    3
  54580000    4
  54590000    4
  54600000    4
  54610000    4
  54620000    5
  54630000    2
  54640000    3
  54650000    3
  54660000    3
  54670000    2
  54680000    5
  54690000    3
  54700000    3
  54710000    3
  54720000    2
  54730000    4
  54740000    4
  54750000    3
  54760000    3
  54770000    5
  54780000    4
  54790000    3
  54800000    4
  54810000    3
  54820000    3
  54830000    4
  54840000    3
  54850000    3
  54860000    4
  54870000    6
  54880000    7
  54890000    4
  54900000    3
  54910000    3
  54920000    2
  54930000    4
  54940000    4
  54950000    3
  54960000    2
  54970000    4
  54980000    2
  54990000    4
  55000000    3
  55010000    2
  55020000    3
  55030000    2
  55040000    3
  55050000    2
  55060000    3
  55070000    4
  55080000    3
  55090000    3
  55100000    2
  55110000    3
  55120000    3
  55130000    2
  55140000    4
  55150000    4
  55160000    3
  55170000    5
  55180000    3
  55190000    3
  55200000    8
  55210000    4
  55220000    4
  55230000    5
  55240000    3
  55250000    6
  55260000    3
  55270000    2
  55280000    5
  55290000    3
  55300000    3
  55310000    4
  55320000    3
  55330000    3
  55340000    4
  55350000    3
  55360000    3
  55370000    3
  55380000    3
  55390000    4
  55400000    4
  55410000    5
  55420000    4
  55430000    3
  55440000    4
  55450000    3
  55460000    2
  55470000    4
  55480000    9
  55490000    3
  55500000    4
  55510000    3
  55520000    3
  55530000    3
  55540000    3
  55550000    2
  55560000    3
  55570000    3
  55580000    3
  55590000    2
  55600000    2
  55610000    3
  55620000    3
  55630000    3
  55640000    3
  55650000    3
  55660000    5
  55670000    3
  55680000    3
  55690000    4
  55700000    2
  55710000    4
  55720000    2
  55730000    3
  55740000    2
  55750000    6
  55760000    2
  55770000    3
  55780000    2
  55790000    3
  55800000    3
  55810000    3
  55820000    3
  55830000    3
  55840000   12
  55850000    9
  55860000    4
  55870000    3
  55880000    3
  55890000    3
  55900000    4
  55910000    3
  55920000    3
  55930000    3
  55940000    4
  55950000    4
  55960000    3
  55970000    5
  55980000    3
  55990000    4
  56000000    2
  56010000    2
  56020000    2
  56030000    3
  56040000    3
  56050000    3
  56060000    3
  56070000    3
  56080000    3
  56090000    4
  56100000    3
  56110000    3
  56120000    2
  56130000    2
  56140000    3
  56150000    3
  56160000    4
  56170000    3
  56180000    3
  56190000    3
  56200000    3
  56210000    3
  56220000    3
  56230000    4
  56240000    3
  56250000    3
  56260000    3
  56270000    3
  56280000    3
  56290000    3
  56300000    3
  56310000    2
  56320000    3
  56330000    3
  56340000    3
  56350000    4
  56360000    4
  56370000    3
  56380000    4
  56390000    4
  56400000    4
  56410000    4
  56420000    2
  56430000    4
  56440000    3
  56450000    3
  56460000    3
  56470000    5
  56480000    3
  56490000    3
  56500000    3
  56510000    2
  56520000    3
  56530000    4
  56540000    3
  56550000    3
  56560000    3
  56570000    3
  56580000    2
  56590000    2
  56600000    3
  56610000    3
  56620000    3
  56630000    3
  56640000    3
  56650000    3
  56660000    3
  56670000    3
  56680000    3
  56690000    3
  56700000    3
  56710000    4
  56720000    3
  56730000    4
  56740000    5
  56750000    3
  56760000    3
  56770000    2
  56780000    4
  56790000    4
  56800000    5
  56810000    3
  56820000    3
  56830000    3
  56840000    3
  56850000    2
  56860000    3
  56870000    3
  56880000    4
  56890000    3
  56900000    3
  56910000    3
  56920000    2
  56930000    3
  56940000    2
  56950000    3
  56960000    3
  56970000    4
  56980000    3
  56990000    3
  57000000    3
  57010000    3
  57020000    3
  57030000    3
  57040000    4
  57050000    3
  57060000    3
  57070000    3
  57080000    3
  57090000    5
  57100000    4
  57110000    3
  57120000    3
  57130000    3
  57140000    2
  57150000    2
  57160000    2
  57170000    3
  57180000    3
  57190000    2
  57200000    3
  57210000    3
  57220000    3
  57230000    5
  57240000    3
  57250000    3
  57260000    4
  57270000    4
  57280000    4
  57290000    2
  57300000    3
  57310000    3
  57320000    2
  57330000    3
  57340000    3
  57350000    3
  57360000    2
  57370000    3
  57380000    4
  57390000    3
  57400000    3
  57410000    5
  57420000    5
  57430000    6
  57440000    2
  57450000    3
  57460000    3
  57470000    3
  57480000    7
  57490000    3
  57500000    4
  57510000    3
  57520000    4
  57530000    3
  57540000    2
  57550000    3
  57560000    2
  57570000    3
  57580000    2
  57590000    3
  57600000    3
  57610000    3
  57620000    3
  57630000    3
  57640000    2
  57650000    3
  57660000    3
  57670000    3
  57680000    3
  57690000    3
  57700000    3
  57710000    2
  57720000    3
  57730000    3
  57740000    3
  57750000    4
  57760000    3
  57770000    3
  57780000    4
  57790000    3
  57800000    3
  57810000    2
  57820000    3
  57830000    3
  57840000    3
  57850000    3
  57860000    3
  57870000    3
  57880000    3
  57890000    6
  57900000    3
  57910000    3
  57920000    3
  57930000    4
  57940000    4
  57950000    3
  57960000    3
  57970000    3
  57980000    3
  57990000    4
  58000000    3
  58010000    3
  58020000    4
  58030000    3
  58040000    2
  58050000    3
  58060000    3
  58070000    3
  58080000    4
  58090000    3
  58100000    3
  58110000    3
  58120000    3
  58130000    3
  58140000    6
  58150000    2
  58160000    3
  58170000    8
  58180000    4
  58190000    3
  58200000    2
  58210000    4
  58220000    3
  58230000    3
  58240000    3
  58250000    3
  58260000    2
  58270000    3
  58280000    3
  58290000    4
  58300000    6
  58310000    2
  58320000    3
  58330000    2
  58340000    8
  58350000    3
  58360000    3
  58370000    4
  58380000    2
  58390000    3
  58400000    2
  58410000    3
  58420000    3
  58430000    3
  58440000    3
  58450000    3
  58460000    4
  58470000    5
  58480000    4
  58490000    8
  58500000    7
  58510000    7
  58520000    5
  58530000    4
  58540000    6
  58550000    4
  58560000    4
  58570000    3
  58580000    6
  58590000    3
  58600000    5
  58610000    2
  58620000    4
  58630000    2
  58640000    3
  58650000    3
  58660000    3
  58670000    3
  58680000    3
  58690000    3
  58700000    3
  58710000    8
  58720000    4
  58730000    4
  58740000    3
  58750000    5
  58760000    4
  58770000    7
  58780000    3
  58790000    3
  58800000    2
  58810000    5
  58820000    3
  58830000    4
  58840000    5
  58850000    5
  58860000    3
  58870000    5
  58880000    2
  58890000    5
  58900000    4
  58910000    7
  58920000    4
  58930000    3
  58940000    4
  58950000    3
  58960000    5
  58970000    4
  58980000    2
  58990000    3
  59000000    2
  59010000    4
  59020000    4
  59030000    4
  59040000    3
  59050000    5
  59060000    2
  59070000    5
  59080000    3
  59090000    3
  59100000    5
  59110000    5
  59120000    4
  59130000    3
  59140000    3
  59150000    3
  59160000    3
  59170000    3
  59180000    4
  59190000    2
  59200000    3
  59210000    2
  59220000    3
  59230000    3
  59240000    3
  59250000    3
  59260000    3
  59270000    3
  59280000    2
  59290000    3
  59300000    4
  59310000    3
  59320000    5
  59330000    3
  59340000    3
  59350000    3
  59360000    3
  59370000    6
  59380000    3
  59390000    3
  59400000    4
  59410000    4
  59420000    3
  59430000    3
  59440000    3
  59450000    2
  59460000    3
  59470000    3
  59480000    2
  59490000    3
  59500000    2
  59510000    4
  59520000    5
  59530000    2
  59540000    5
  59550000    3
  59560000    3
  59570000    3
  59580000    2
  59590000    3
  59600000    3
  59610000    3
  59620000    3
  59630000    4
  59640000    3
  59650000    3
  59660000    3
  59670000    3
  59680000    4
  59690000    3
  59700000    4
  59710000    3
  59720000    4
  59730000    2
  59740000    5
  59750000    3
  59760000    5
  59770000    3
  59780000    3
  59790000    4
  59800000    3
  59810000    2
  59820000    3
  59830000    3
  59840000    4
  59850000    8
  59860000    3
  59870000    4
  59880000    2
  59890000    3
  59900000    5
  59910000    3
  59920000    3
  59930000    3
  59940000    3
  59950000    4
  59960000    5
  59970000    2
  59980000    5
  59990000    3
  60000000    3
  60010000    4
  60020000    3
  60030000    3
  60040000    4
  60050000    2
  60060000    3
  60070000    2
  60080000    3
  60090000    4
  60100000    3
  60110000    3
  60120000    4
  60130000    3
  60140000    2
  60150000    3
  60160000    3
  60170000    5
  60180000    2
  60190000    3
  60200000    5
  60210000    3
  60220000    3
  60230000    3
  60240000    3
  60250000    3
  60260000    3
  60270000    2
  60280000    4
  60290000    4
  60300000    3
  60310000    3
  60320000    3
  60330000    2
  60340000    4
  60350000    3
  60360000    5
  60370000    3
  60380000    3
  60390000    3
  60400000    3
  60410000    4
  60420000    3
  60430000    2
  60440000    2
  60450000    4
  60460000    4
  60470000    4
  60480000    5
  60490000    4
  60500000    4
  60510000    3
  60520000    3
  60530000    3
  60540000    2
  60550000    3
  60560000    3
  60570000    5
  60580000    5
  60590000    5
  60600000    4
  60610000    4
  60620000    4
  60630000   10
  60640000    2
  60650000    2
  60660000    3
  60670000    2
  60680000    4
  60690000    2
  60700000    3
  60710000    3
  60720000    3
  60730000    5
  60740000    3
  60750000    4
  60760000    2
  60770000    2
  60780000    5
  60790000    3
  60800000    2
  60810000    2
  60820000    2
  60830000    4
  60840000    3
  60850000    2
  60860000    3
  60870000    3
  60880000    5
  60890000    3
  60900000    4
  60910000    3
  60920000    3
  60930000    4
  60940000    3
  60950000    3
  60960000    3
  60970000    3
  60980000    3
  60990000    3
  61000000    3
  61010000    7
  61020000    6
  61030000    2
  61040000    5
  61050000    3
  61060000    4
  61070000    6
  61080000    2
  61090000    3
  61100000    4
  61110000    3
  61120000    3
  61130000    2
  61140000    3
  61150000    3
  61160000    3
  61170000    3
  61180000    4
  61190000    4
  61200000    3
  61210000    2
  61220000    3
  61230000    3
  61240000    2
  61250000    5
  61260000    3
  61270000    3
  61280000    4
  61290000    4
  61300000    3
  61310000    2
  61320000    3
  61330000    3
  61340000    3
  61350000    3
  61360000    4
  61370000    4
  61380000    5
  61390000    5
  61400000    7
  61410000    4
  61420000    4
  61430000    5
  61440000    2
  61450000    4
  61460000    4
  61470000    3
  61480000    4
  61490000    4
  61500000    4
  61510000    2
  61520000    6
  61530000    4
  61540000    6
  61550000    4
  61560000    3
  61570000    4
  61580000    3
  61590000    3
  61600000    2
  61610000    3
  61620000    3
  61630000    3
  61640000    6
  61650000    7
  61660000    3
  61670000    3
  61680000    4
  61690000    5
  61700000    3
  61710000    3
  61720000    2
  61730000    2
  61740000    3
  61750000    4
  61760000    4
  61770000    2
  61780000    2
  61790000    4
  61800000    7
  61810000    6
  61820000    3
  61830000    3
  61840000    3
  61850000    3
  61860000    3
  61870000    3
  61880000    3
  61890000    3
  61900000    4
  61910000    3
  61920000    3
  61930000    3
  61940000    2
  61950000    4
  61960000    3
  61970000    4
  61980000    3
  61990000    2
  62000000    4
  62010000    3
  62020000    3
  62030000    2
  62040000    3
  62050000    3
  62060000    3
  62070000    4
  62080000    3
  62090000    3
  62100000    2
  62110000    4
  62120000    3
  62130000    3
  62140000    3
  62150000    3
  62160000    3
  62170000    2
  62180000    3
  62190000    3
  62200000    3
  62210000    4
  62220000    3
  62230000    5
  62240000    5
  62250000    3
  62260000    3
  62270000    3
  62280000    4
  62290000    4
  62300000    4
  62310000    3
  62320000    3
  62330000    3
  62340000    3
  62350000    3
  62360000    2
  62370000    5
  62380000    3
  62390000    2
  62400000    2
  62410000    5
  62420000    5
  62430000    3
  62440000    3
  62450000    3
  62460000    5
  62470000    2
  62480000    4
  62490000    3
  62500000    3
  62510000    5
  62520000    4
  62530000    3
  62540000    4
  62550000    5
  62560000    2
  62570000    5
  62580000    4
  62590000    3
  62600000    3
  62610000    3
  62620000    3
  62630000    5
  62640000    3
  62650000    6
  62660000    3
  62670000    3
  62680000    3
  62690000    5
  62700000    4
  62710000    2
  62720000    5
  62730000    3
  62740000    3
  62750000    4
  62760000    3
  62770000    3
  62780000    3
  62790000    3
  62800000    3
  62810000    2
  62820000    6
  62830000    3
  62840000    4
  62850000    2
  62860000    4
  62870000    3
  62880000    8
  62890000    8
  62900000    7
  62910000    2
  62920000    6
  62930000    3
  62940000    2
  62950000    3
  62960000    3
  62970000    3
  62980000    4
  62990000    3
  63000000    4
  63010000    2
  63020000    4
  63030000    3
  63040000    2
  63050000    3
  63060000    3
  63070000    6
  63080000    3
  63090000    4
  63100000    2
  63110000    3
  63120000    6
  63130000    3
  63140000    4
  63150000    4
  63160000    4
  63170000    3
  63180000    3
  63190000    3
  63200000    3
  63210000    7
  63220000    6
  63230000    6
  63240000    3
  63250000    5
  63260000    4
  63270000    2
  63280000    3
  63290000    3
  63300000    3
  63310000    4
  63320000    5
  63330000    3
  63340000    5
  63350000    4
  63360000    4
  63370000    3
  63380000    5
  63390000    3
  63400000    7
  63410000    2
  63420000    3
  63430000    3
  63440000    3
  63450000    3
  63460000    4
  63470000    6
  63480000    3
  63490000    4
  63500000    3
  63510000    3
  63520000    3
  63530000    3
  63540000    3
  63550000    3
  63560000    2
  63570000    2
  63580000    4
  63590000    4
  63600000    3
  63610000    5
  63620000    4
  63630000    3
  63640000    4
  63650000    3
  63660000    2
  63670000    5
  63680000    5
  63690000    4
  63700000    3
  63710000    2
  63720000    3
  63730000    3
  63740000    2
  63750000    2
  63760000    3
  63770000    2
  63780000    2
  63790000    2
  63800000    4
  63810000    5
  63820000    3
  63830000    3
  63840000    4
  63850000    2
  63860000    2
  63870000    2
  63880000    3
  63890000    2
  63900000    5
  63910000    3
  63920000    4
  63930000    3
  63940000    2
  63950000    2
  63960000    4
  63970000    2
  63980000    3
  63990000    4
  64000000    2
  64010000    3
  64020000    2
  64030000    3
  64040000    2
  64050000    2
  64060000    2
  64070000    4
  64080000    3
  64090000    5
  64100000    3
  64110000    3
  64120000    2
  64130000    2
  64140000    3
  64150000    3
  64160000    5
  64170000    4
  64180000    3
  64190000    2
  64200000    4
  64210000    3
  64220000    2
  64230000    3
  64240000    2
  64250000    5
  64260000    3
  64270000    4
  64280000    3
  64290000    3
  64300000    3
  64310000    8
  64320000    5
  64330000    3
  64340000    4
  64350000    6
  64360000    3
  64370000    2
  64380000    3
  64390000    3
  64400000    2
  64410000    4
  64420000    3
  64430000    2
  64440000    2
  64450000    3
  64460000    3
  64470000    3
  64480000    3
  64490000    3
  64500000    3
  64510000    6
  64520000    6
  64530000    2
  64540000    2
  64550000   10
  64560000    6
  64570000    5
  64580000    3
  64590000    3
  64600000    3
  64610000    4
  64620000    2
  64630000    3
  64640000    3
  64650000    4
  64660000    4
  64670000    2
  64680000    3
  64690000    3
  64700000    4
  64710000    3
  64720000    5
  64730000    2
  64740000    5
  64750000    4
  64760000    4
  64770000    3
  64780000    3
  64790000    3
  64800000    3
  64810000    3
  64820000    3
  64830000    3
  64840000    3
  64850000    3
  64860000    2
  64870000    4
  64880000    3
  64890000    5
  64900000    2
  64910000    2
  64920000    3
  64930000    3
  64940000    3
  64950000    3
  64960000    3
  64970000    4
  64980000    3
  64990000    3
  65000000    4
  65010000    5
  65020000    4
  65030000    5
  65040000    5
  65050000    4
  65060000    3
  65070000    2
  65080000    3
  65090000    3
  65100000    3
  65110000    4
  65120000    3
  65130000    3
  65140000    2
  65150000    3
  65160000    4
  65170000    2
  65180000    3
  65190000    3
  65200000    5
  65210000    3
  65220000    3
  65230000    3
  65240000    3
  65250000    2
  65260000    3
  65270000    2
  65280000    4
  65290000    5
  65300000    5
  65310000    3
  65320000    3
  65330000    3
  65340000    4
  65350000    5
  65360000    4
  65370000    3
  65380000    4
  65390000    8
  65400000    5
  65410000    3
  65420000    3
  65430000    3
  65440000    2
  65450000    6
  65460000    5
  65470000    5
  65480000    2
  65490000    3
  65500000    3
  65510000    3
  65520000    2
  65530000    4
  65540000    5
  65550000    3
  65560000    2
  65570000    3
  65580000    4
  65590000    3
  65600000    4
  65610000    3
  65620000    4
  65630000    3
  65640000    8
  65650000    3
  65660000    4
  65670000    2
  65680000    4
  65690000    3
  65700000    4
  65710000    4
  65720000    3
  65730000    3
  65740000    6
  65750000    2
  65760000    3
  65770000    3
  65780000    4
  65790000    4
  65800000    3
  65810000    3
  65820000    3
  65830000    2
  65840000    4
  65850000    3
  65860000    4
  65870000    3
  65880000    4
  65890000    2
  65900000    3
  65910000    3
  65920000    2
  65930000    3
  65940000    4
  65950000    3
  65960000    5
  65970000    3
  65980000    3
  65990000    3
  66000000    3
  66010000    3
  66020000    3
  66030000    3
  66040000    4
  66050000    3
  66060000    3
  66070000    3
  66080000    3
  66090000    4
  66100000    3
  66110000    3
  66120000    3
  66130000    2
  66140000    3
  66150000    2
  66160000    4
  66170000    3
  66180000    5
  66190000    3
  66200000    2
  66210000    3
  66220000    3
  66230000    3
  66240000    6
  66250000    4
  66260000    3
  66270000    5
  66280000    3
  66290000   10
  66300000    3
  66310000    4
  66320000    4
  66330000    2
  66340000    3
  66350000    5
  66360000    4
  66370000    4
  66380000    3
  66390000    5
  66400000    6
  66410000    3
  66420000    3
  66430000    5
  66440000    2
  66450000    3
  66460000    5
  66470000    4
  66480000    3
  66490000    5
  66500000    6
  66510000    2
  66520000    5
  66530000    5
  66540000   10
  66550000    4
  66560000    6
  66570000    9
  66580000    3
  66590000    6
  66600000    5
  66610000    4
  66620000    3
  66630000    4
  66640000    3
  66650000    4
  66660000    4
  66670000    4
  66680000    4
  66690000    3
  66700000    3
  66710000    2
  66720000    3
  66730000    3
  66740000    3
  66750000    4
  66760000    3
  66770000    3
  66780000    3
  66790000    4
  66800000    4
  66810000    2
  66820000    3
  66830000    3
  66840000    3
  66850000    3
  66860000    3
  66870000    3
  66880000    2
  66890000    3
  66900000    3
  66910000    3
  66920000    4
  66930000    3
  66940000    4
  66950000    3
  66960000    4
  66970000    2
  66980000    2
  66990000    3
  67000000    3
  67010000    4
  67020000    4
  67030000    3
  67040000    3
  67050000    2
  67060000    4
  67070000    2
  67080000    3
  67090000    5
  67100000    2
  67110000    3
  67120000    4
  67130000    3
  67140000    4
  67150000    3
  67160000    4
  67170000    3
  67180000    3
  67190000    3
  67200000    5
  67210000    3
  67220000    5
  67230000    2
  67240000    3
  67250000    5
  67260000    5
  67270000    4
  67280000    4
  67290000    4
  67300000    6
  67310000    6
  67320000    3
  67330000    3
  67340000    3
  67350000    3
  67360000    3
  67370000    3
  67380000    2
  67390000    3
  67400000    3
  67410000    3
  67420000    3
  67430000    3
  67440000    2
  67450000    4
  67460000    3
  67470000    3
  67480000    3
  67490000    3
  67500000    3
  67510000    3
  67520000    2
  67530000    4
  67540000    3
  67550000    2
  67560000    3
  67570000    3
  67580000    3
  67590000    3
  67600000    4
  67610000    4
  67620000    2
  67630000    2
  67640000    3
  67650000    3
  67660000    3
  67670000    3
  67680000    2
  67690000    4
  67700000    3
  67710000    2
  67720000    3
  67730000    3
  67740000    3
  67750000    6
  67760000    3
  67770000    3
  67780000    5
  67790000    3
  67800000   11
  67810000    3
  67820000    2
  67830000    2
  67840000    3
  67850000    3
  67860000    3
  67870000    4
  67880000    3
  67890000    3
  67900000    3
  67910000    3
  67920000    3
  67930000    7
  67940000    3
  67950000    3
  67960000    4
  67970000    3
  67980000    3
  67990000    2
  68000000    3
  68010000    3
  68020000    5
  68030000    4
  68040000    5
  68050000    4
  68060000    3
  68070000    3
  68080000    4
  68090000    3
  68100000    3
  68110000    4
  68120000    3
  68130000    3
  68140000    4
  68150000    4
  68160000    3
  68170000    3
  68180000    9
  68190000    4
  68200000    3
  68210000    5
  68220000    4
  68230000    4
  68240000    3
  68250000    3
  68260000    3
  68270000    3
  68280000    2
  68290000    5
  68300000    3
  68310000    2
  68320000    3
  68330000   11
  68340000    3
  68350000    6
  68360000   11
  68370000    4
  68380000    3
  68390000    4
  68400000    2
  68410000    3
  68420000    3
  68430000    3
  68440000    3
  68450000    5
  68460000    3
  68470000    8
  68480000    3
  68490000    2
  68500000    3
  68510000    5
  68520000    3
  68530000    3
  68540000    3
  68550000    2
  68560000    3
  68570000    3
  68580000    5
  68590000    4
  68600000    5
  68610000    4
  68620000    3
  68630000    6
  68640000    3
  68650000    6
  68660000    5
  68670000    3
  68680000    8
  68690000    3
  68700000    5
  68710000    4
  68720000    7
  68730000    5
  68740000    4
  68750000    3
  68760000    2
  68770000    7
  68780000    4
  68790000    3
  68800000    5
  68810000    6
  68820000    2
  68830000    3
  68840000    4
  68850000    3
  68860000    3
  68870000    3
  68880000    4
  68890000    2
  68900000    5
  68910000    4
  68920000    4
  68930000    3
  68940000    3
  68950000    4
  68960000    3
  68970000    3
  68980000    3
  68990000    2
  69000000    3
  69010000    4
  69020000    8
  69030000    3
  69040000    7
  69050000    3
  69060000    7
  69070000    2
  69080000    3
  69090000    3
  69100000    2
  69110000    5
  69120000    7
  69130000    6
  69140000    4
  69150000    4
  69160000    5
  69170000    4
  69180000    3
  69190000    3
  69200000    4
  69210000    4
  69220000    5
  69230000    3
  69240000    3
  69250000    4
  69260000    3
  69270000    7
  69280000    7
  69290000    3
  69300000    3
  69310000    3
  69320000    2
  69330000    2
  69340000    2
  69350000    2
  69360000    3
  69370000    5
  69380000    3
  69390000    3
  69400000    4
  69410000    2
  69420000    3
  69430000    2
  69440000    2
  69450000    3
  69460000    3
  69470000    3
  69480000    5
  69490000    6
  69500000    4
  69510000    4
  69520000    3
  69530000    3
  69540000    3
  69550000    3
  69560000    3
  69570000    3
  69580000    3
  69590000    2
  69600000    2
  69610000    3
  69620000    4
  69630000    3
  69640000    4
  69650000    3
  69660000    3
  69670000    3
  69680000    5
  69690000    3
  69700000    3
  69710000    4
  69720000    3
  69730000    3
  69740000    4
  69750000    3
  69760000    3
  69770000    3
  69780000    3
  69790000    4
  69800000    5
  69810000    4
  69820000    3
  69830000    5
  69840000    3
  69850000    3
  69860000    4
  69870000    2
  69880000    3
  69890000    4
  69900000    3
  69910000    2
  69920000    4
  69930000    2
  69940000    4
  69950000    5
  69960000    8
  69970000    3
  69980000    2
  69990000    2
  70000000    2
  70010000    5
  70020000    6
  70030000    4
  70040000    2
  70050000    3
  70060000    2
  70070000    3
  70080000    2
  70090000    3
  70100000    3
  70110000    3
  70120000    3
  70130000    2
  70140000    4
  70150000    4
  70160000    4
  70170000    3
  70180000    5
  70190000    3
  70200000    4
  70210000    6
  70220000    4
  70230000    5
  70240000    5
  70250000    4
  70260000    4
  70270000    7
  70280000    7
  70290000    7
  70300000    6
  70310000    2
  70320000    3
  70330000    2
  70340000    3
  70350000    4
  70360000    3
  70370000    5
  70380000    2
  70390000    3
  70400000    2
  70410000    3
  70420000    2
  70430000    5
  70440000    6
  70450000    3
  70460000    3
  70470000    2
  70480000    2
  70490000    5
  70500000    2
  70510000    3
  70520000    3
  70530000    3
  70540000    3
  70550000    5
  70560000    2
  70570000    3
  70580000    4
  70590000    5
  70600000    3
  70610000    4
  70620000    4
  70630000    3
  70640000    5
  70650000    3
  70660000    3
  70670000    5
  70680000    3
  70690000    5
  70700000    3
  70710000    3
  70720000    2
  70730000    4
  70740000    3
  70750000    4
  70760000    3
  70770000    2
  70780000    3
  70790000    6
  70800000    3
  70810000    4
  70820000    3
  70830000    5
  70840000    2
  70850000    5
  70860000    3
  70870000    4
  70880000    4
  70890000   10
  70900000    4
  70910000    4
  70920000    3
  70930000    4
  70940000    3
  70950000    3
  70960000    4
  70970000    2
  70980000    3
  70990000    3
  71000000    3
  71010000    5
  71020000    2
  71030000    3
  71040000    2
  71050000    4
  71060000    3
  71070000    5
  71080000    2
  71090000    3
  71100000    3
  71110000    2
  71120000    2
  71130000    2
  71140000    3
  71150000    4
  71160000    2
  71170000    4
  71180000    3
  71190000    3
  71200000    2
  71210000    5
  71220000    4
  71230000    2
  71240000    3
  71250000    6
  71260000    3
  71270000    3
  71280000    3
  71290000    3
  71300000    3
  71310000    3
  71320000    4
  71330000    3
  71340000    3
  71350000    2
  71360000    6
  71370000    3
  71380000    3
  71390000    3
  71400000    5
  71410000    5
  71420000    6
  71430000    3
  71440000    2
  71450000    3
  71460000    3
  71470000    3
  71480000    2
  71490000    2
  71500000    3
  71510000    4
  71520000    3
  71530000    4
  71540000    3
  71550000    3
  71560000    5
  71570000    3
  71580000    3
  71590000    4
  71600000    3
  71610000    2
  71620000    4
  71630000    3
  71640000    2
  71650000    5
  71660000    4
  71670000    7
  71680000    2
  71690000    3
  71700000    2
  71710000    3
  71720000    3
  71730000    4
  71740000    3
  71750000    2
  71760000    3
  71770000    3
  71780000    2
  71790000    3
  71800000    3
  71810000    5
  71820000    3
  71830000    3
  71840000    3
  71850000    6
  71860000    3
  71870000    5
  71880000    4
  71890000    3
  71900000    3
  71910000    3
  71920000    4
  71930000    7
  71940000    4
  71950000    2
  71960000    2
  71970000    3
  71980000    2
  71990000    6
  72000000    3
  72010000    3
  72020000    2
  72030000    3
  72040000    3
  72050000    2
  72060000    4
  72070000    2
  72080000    4
  72090000    2
  72100000    2
  72110000    5
  72120000    4
  72130000    4
  72140000    3
  72150000    6
  72160000    4
  72170000    3
  72180000    4
  72190000    9
  72200000    8
  72210000    3
  72220000    3
  72230000    3
  72240000    4
  72250000    3
  72260000    3
  72270000    3
  72280000    3
  72290000    3
  72300000    4
  72310000    3
  72320000    5
  72330000    9
  72340000    4
  72350000    3
  72360000    3
  72370000    6
  72380000    4
  72390000    3
  72400000    2
  72410000    3
  72420000    4
  72430000    2
  72440000    2
  72450000    2
  72460000    4
  72470000    4
  72480000    4
  72490000    4
  72500000    2
  72510000    4
  72520000    4
  72530000    3
  72540000    2
  72550000    3
  72560000    3
  72570000    6
  72580000    3
  72590000    6
  72600000    3
  72610000    5
  72620000    2
  72630000    3
  72640000    4
  72650000    3
  72660000    9
  72670000    6
  72680000    9
  72690000    5
  72700000    3
  72710000    3
  72720000    5
  72730000    4
  72740000    2
  72750000    6
  72760000    4
  72770000    3
  72780000    4
  72790000    3
  72800000    2
  72810000    4
  72820000    3
  72830000    5
  72840000    3
  72850000    3
  72860000    3
  72870000    3
  72880000    3
  72890000    4
  72900000    6
  72910000    3
  72920000    3
  72930000    5
  72940000    4
  72950000    2
  72960000    2
  72970000    5
  72980000    6
  72990000    3
  73000000    3
  73010000    3
  73020000    4
  73030000    4
  73040000    3
  73050000    4
  73060000    3
  73070000    4
  73080000    2
  73090000    3
  73100000    3
  73110000    4
  73120000    6
  73130000    3
  73140000    7
  73150000    8
  73160000    2
  73170000    3
  73180000    4
  73190000    3
  73200000    2
  73210000    2
  73220000    4
  73230000    4
  73240000    3
  73250000    3
  73260000    3
  73270000    3
  73280000    4
  73290000    4
  73300000    2
  73310000    2
  73320000    4
  73330000    3
  73340000    2
  73350000    4
  73360000    3
  73370000    3
  73380000    3
  73390000    2
  73400000    4
  73410000    4
  73420000    2
  73430000    3
  73440000    2
  73450000    5
  73460000    4
  73470000    4
  73480000    3
  73490000    2
  73500000    3
  73510000    3
  73520000    4
  73530000    3
  73540000    3
  73550000    3
  73560000    2
  73570000    4
  73580000    3
  73590000    4
  73600000    4
  73610000    3
  73620000    2
  73630000    3
  73640000    3
  73650000    3
  73660000    3
  73670000    4
  73680000    4
  73690000    3
  73700000    4
  73710000    2
  73720000    3
  73730000    3
  73740000    4
  73750000    3
  73760000    4
  73770000    2
  73780000    3
  73790000    4
  73800000    3
  73810000    4
  73820000    5
  73830000    3
  73840000    3
  73850000    3
  73860000    3
  73870000    3
  73880000    4
  73890000    4
  73900000    3
  73910000    4
  73920000    5
  73930000    3
  73940000    3
  73950000    6
  73960000    3
  73970000    3
  73980000    3
  73990000    2
  74000000    3
  74010000    5
  74020000    5
  74030000    3
  74040000    4
  74050000    2
  74060000    4
  74070000    3
  74080000    3
  74090000    3
  74100000    3
  74110000    3
  74120000    3
  74130000    3
  74140000    3
  74150000    4
  74160000    2
  74170000    3
  74180000    3
  74190000    4
  74200000    3
  74210000    2
  74220000    4
  74230000    2
  74240000    2
  74250000    3
  74260000    3
  74270000    3
  74280000    4
  74290000    4
  74300000    2
  74310000    5
  74320000    4
  74330000    2
  74340000    2
  74350000    2
  74360000    3
  74370000    4
  74380000    3
  74390000    2
  74400000    3
  74410000    2
  74420000    5
  74430000    2
  74440000    3
  74450000    6
  74460000    2
  74470000    2
  74480000    4
  74490000    2
  74500000    3
  74510000    2
  74520000    4
  74530000    3
  74540000    3
  74550000    3
  74560000    3
  74570000    3
  74580000    2
  74590000    3
  74600000    4
  74610000    3
  74620000    3
  74630000    2
  74640000    3
  74650000    4
  74660000    3
  74670000    2
  74680000    3
  74690000    3
  74700000    3
  74710000    2
  74720000    3
  74730000    3
  74740000    3
  74750000    2
  74760000    3
  74770000    3
  74780000    3
  74790000    3
  74800000    2
  74810000    3
  74820000    3
  74830000    3
  74840000    2
  74850000    3
  74860000    4
  74870000    3
  74880000    4
  74890000    3
  74900000    4
  74910000    3
  74920000    3
  74930000    3
  74940000    4
  74950000    4
  74960000    3
  74970000    3
  74980000    3
  74990000    4
  75000000    4
  75010000    3
  75020000    3
  75030000    3
  75040000    3
  75050000    3
  75060000    3
  75070000    3
  75080000    4
  75090000    3
  75100000    3
  75110000    3
  75120000    5
  75130000    3
  75140000    3
  75150000    2
  75160000    2
  75170000    3
  75180000    5
  75190000    2
  75200000    3
  75210000    3
  75220000    2
  75230000    4
  75240000    3
  75250000    3
  75260000    3
  75270000    3
  75280000    3
  75290000    4
  75300000    2
  75310000    2
  75320000    3
  75330000    3
  75340000    3
  75350000    3
  75360000    3
  75370000    3
  75380000    2
  75390000    3
  75400000    3
  75410000    3
  75420000    2
  75430000    4
  75440000    3
  75450000    3
  75460000    3
  75470000    6
  75480000    3
  75490000    4
  75500000    3
  75510000    2
  75520000    5
  75530000    3
  75540000    3
  75550000    4
  75560000    3
  75570000    5
  75580000    4
  75590000    2
  75600000    2
  75610000    4
  75620000    3
  75630000    3
  75640000    3
  75650000    3
  75660000    3
  75670000    4
  75680000    3
  75690000    3
  75700000    2
  75710000    4
  75720000    3
  75730000    3
  75740000    3
  75750000    3
  75760000    4
  75770000    3
  75780000    3
  75790000    3
  75800000    3
  75810000    5
  75820000    3
  75830000    2
  75840000    3
  75850000    3
  75860000    4
  75870000    3
  75880000    3
  75890000    3
  75900000    3
  75910000    7
  75920000    5
  75930000    5
  75940000    3
  75950000    2
  75960000    3
  75970000    4
  75980000    3
  75990000    3
  76000000    5
  76010000    3
  76020000    3
  76030000    4
  76040000    5
  76050000    5
  76060000    3
  76070000    3
  76080000    3
  76090000    3
  76100000    4
  76110000    3
  76120000    4
  76130000    3
  76140000    3
  76150000    3
  76160000    2
  76170000    2
  76180000    3
  76190000    3
  76200000    5
  76210000    3
  76220000    2
  76230000    3
  76240000    3
  76250000    3
  76260000    2
  76270000    3
  76280000    3
  76290000    5
  76300000    4
  76310000    6
  76320000    4
  76330000    3
  76340000    2
  76350000    3
  76360000    3
  76370000    4
  76380000    4
  76390000    3
  76400000    3
  76410000    3
  76420000    2
  76430000    3
  76440000    2
  76450000    2
  76460000    3
  76470000    3
  76480000    6
  76490000    4
  76500000    3
  76510000    2
  76520000    3
  76530000    3
  76540000    3
  76550000    3
  76560000    3
  76570000    3
  76580000    3
  76590000    3
  76600000    3
  76610000    3
  76620000    3
  76630000    3
  76640000    2
  76650000    4
  76660000    3
  76670000    2
  76680000    3
  76690000    2
  76700000    4
  76710000    3
  76720000    3
  76730000    3
  76740000    5
  76750000    3
  76760000    2
  76770000    3
  76780000    3
  76790000    3
  76800000    3
  76810000    4
  76820000    4
  76830000    2
  76840000    3
  76850000    3
  76860000    3
  76870000    3
  76880000    3
  76890000    3
  76900000    2
  76910000    4
  76920000    4
  76930000    3
  76940000    2
  76950000    3
  76960000    2
  76970000    3
  76980000    2
  76990000    4
  77000000    3
  77010000    2
  77020000    3
  77030000    4
  77040000    3
  77050000    3
  77060000    2
  77070000    3
  77080000    3
  77090000    2
  77100000    3
  77110000    2
  77120000    5
  77130000    3
  77140000    3
  77150000    5
  77160000    3
  77170000    3
  77180000    4
  77190000    2
  77200000    3
  77210000    4
  77220000    3
  77230000    2
  77240000    3
  77250000    4
  77260000    3
  77270000    3
  77280000    3
  77290000    2
  77300000    3
  77310000    3
  77320000    4
  77330000    3
  77340000    4
  77350000    3
  77360000    3
  77370000    4
  77380000    2
  77390000    3
  77400000    3
  77410000    3
  77420000    3
  77430000    4
  77440000    5
  77450000    3
  77460000    2
  77470000    3
  77480000    3
  77490000    4
  77500000    2
  77510000    2
  77520000    3
  77530000    2
  77540000    4
  77550000    5
  77560000    4
  77570000    3
  77580000    3
  77590000    4
  77600000    3
  77610000    2
  77620000    3
  77630000    4
  77640000    3
  77650000    2
  77660000    2
  77670000    3
  77680000    3
  77690000    3
  77700000    3
  77710000    3
  77720000    3
  77730000    2
  77740000    5
  77750000    3
  77760000    2
  77770000    3
  77780000    5
  77790000    3
  77800000    6
  77810000    2
  77820000    5
  77830000    3
  77840000    3
  77850000    6
  77860000    5
  77870000    9
  77880000    4
  77890000    3
  77900000    4
  77910000    3
  77920000    3
  77930000    4
  77940000    3
  77950000    3
  77960000    3
  77970000    3
  77980000    3
  77990000    4
  78000000    2
  78010000    3
  78020000    3
  78030000    2
  78040000    3
  78050000    3
  78060000    4
  78070000    3
  78080000    3
  78090000    3
  78100000    3
  78110000    3
  78120000    3
  78130000    3
  78140000    3
  78150000    4
  78160000    5
  78170000    4
  78180000    3
  78190000    3
  78200000    4
  78210000    3
  78220000    2
  78230000    3
  78240000    4
  78250000    3
  78260000    3
  78270000    4
  78280000    4
  78290000    2
  78300000    5
  78310000    4
  78320000    5
  78330000    2
  78340000    3
  78350000    4
  78360000    2
  78370000    2
  78380000    3
  78390000    3
  78400000    3
  78410000    3
  78420000    3
  78430000    2
  78440000    3
  78450000    3
  78460000    4
  78470000    3
  78480000    3
  78490000    2
  78500000    2
  78510000    3
  78520000    3
  78530000    3
  78540000    3
  78550000    2
  78560000    3
  78570000    3
  78580000    4
  78590000    4
  78600000    8
  78610000    3
  78620000    3
  78630000    3
  78640000    3
  78650000    3
  78660000    3
  78670000    3
  78680000    3
  78690000    4
  78700000    5
  78710000    2
  78720000    4
  78730000    3
  78740000    2
  78750000    4
  78760000    4
  78770000    4
  78780000    3
  78790000    3
  78800000    3
  78810000    3
  78820000    5
  78830000    4
  78840000    3
  78850000    2
  78860000    2
  78870000    5
  78880000    4
  78890000    5
  78900000    4
  78910000    2
  78920000    5
  78930000   10
  78940000    5
  78950000    5
  78960000    4
  78970000    5
  78980000    2
  78990000    3
  79000000    4
  79010000    5
  79020000    3
  79030000    3
  79040000    3
  79050000    4
  79060000    6
  79070000    3
  79080000    2
  79090000    4
  79100000    5
  79110000    4
  79120000    2
  79130000    4
  79140000    3
  79150000    5
  79160000    3
  79170000    2
  79180000    4
  79190000    4
  79200000    4
  79210000    3
  79220000    3
  79230000    4
  79240000    3
  79250000    5
  79260000    2
  79270000    4
  79280000    3
  79290000    3
  79300000    4
  79310000    3
  79320000    2
  79330000    3
  79340000    3
  79350000    2
  79360000    4
  79370000    2
  79380000    4
  79390000    3
  79400000    3
  79410000    4
  79420000    3
  79430000    4
  79440000    3
  79450000    4
  79460000    3
  79470000    2
  79480000    3
  79490000    3
  79500000    4
  79510000    3
  79520000    3
  79530000    3
  79540000    2
  79550000    3
  79560000    3
  79570000    2
  79580000    3
  79590000    3
  79600000    3
  79610000    2
  79620000    3
  79630000    3
  79640000    4
  79650000    3
  79660000    3
  79670000    4
  79680000    3
  79690000    3
  79700000    4
  79710000    2
  79720000    3
  79730000    2
  79740000    4
  79750000    3
  79760000    3
  79770000    3
  79780000    2
  79790000    3
  79800000    3
  79810000    3
  79820000    3
  79830000    3
  79840000    3
  79850000    3
  79860000    3
  79870000    3
  79880000    4
  79890000    3
  79900000    3
  79910000    3
  79920000    2
  79930000    3
  79940000    3
  79950000    3
  79960000    4
  79970000    2
  79980000    3
  79990000    2
  80000000    3
  80010000    2
  80020000    3
  80030000    3
  80040000    2
  80050000    4
  80060000    2
  80070000    3
  80080000    3
  80090000    2
  80100000    3
  80110000    2
  80120000    3
  80130000    3
  80140000    4
  80150000    3
  80160000    3
  80170000    2
  80180000    3
  80190000    2
  80200000    3
  80210000    2
  80220000    4
  80230000    4
  80240000    4
  80250000    3
  80260000    3
  80270000    3
  80280000    3
  80290000    4
  80300000    5
  80310000    3
  80320000    3
  80330000    3
  80340000    3
  80350000    3
  80360000    3
  80370000    3
  80380000    3
  80390000    3
  80400000    4
  80410000    3
  80420000    3
  80430000    3
  80440000    5
  80450000    4
  80460000    4
  80470000    3
  80480000    2
  80490000    2
  80500000    3
  80510000    4
  80520000    3
  80530000    3
  80540000    2
  80550000    5
  80560000    5
  80570000    2
  80580000    3
  80590000    3
  80600000    3
  80610000    3
  80620000    3
  80630000    2
  80640000    3
  80650000    3
  80660000    2
  80670000    3
  80680000    2
  80690000    4
  80700000    2
  80710000    5
  80720000    2
  80730000    3
  80740000    3
  80750000    3
  80760000    3
  80770000    3
  80780000    2
  80790000    5
  80800000    3
  80810000    4
  80820000    4
  80830000    3
  80840000    3
  80850000    3
  80860000    4
  80870000    3
  80880000    3
  80890000    4
  80900000    4
  80910000    3
  80920000    4
  80930000    2
  80940000    3
  80950000    2
  80960000    3
  80970000    3
  80980000    2
  80990000    4
  81000000    3
  81010000    2
  81020000    3
  81030000    3
  81040000    4
  81050000    3
  81060000    4
  81070000    4
  81080000    3
  81090000    4
  81100000    4
  81110000    2
  81120000    2
  81130000    5
  81140000    3
  81150000    3
  81160000    6
  81170000    6
  81180000    4
  81190000    3
  81200000    4
  81210000    2
  81220000    2
  81230000    2
  81240000    3
  81250000    3
  81260000    3
  81270000    3
  81280000    3
  81290000    6
  81300000    3
  81310000    3
  81320000    2
  81330000    3
  81340000    3
  81350000    3
  81360000    3
  81370000    3
  81380000    4
  81390000    4
  81400000    2
  81410000    3
  81420000    3
  81430000    2
  81440000    2
  81450000    3
  81460000    3
  81470000    3
  81480000    2
  81490000    4
  81500000    8
  81510000    5
  81520000    3
  81530000    5
  81540000    3
  81550000    3
  81560000    3
  81570000    3
  81580000    5
  81590000    3
  81600000    4
  81610000    2
  81620000    2
  81630000    4
  81640000    5
  81650000    4
  81660000    4
  81670000    3
  81680000    4
  81690000    3
  81700000    4
  81710000    2
  81720000    4
  81730000    7
  81740000    4
  81750000    5
  81760000    5
  81770000    3
  81780000    4
  81790000    6
  81800000    4
  81810000    3
  81820000    2
  81830000    3
  81840000    3
  81850000    3
  81860000    3
  81870000    2
  81880000    3
  81890000    3
  81900000    3
  81910000    4
  81920000    3
  81930000    2
  81940000    4
  81950000    3
  81960000    2
  81970000    2
  81980000    4
  81990000    4
  82000000    4
  82010000    3
  82020000    2
  82030000    2
  82040000    4
  82050000    2
  82060000    2
  82070000    3
  82080000    3
  82090000    3
  82100000    3
  82110000    3
  82120000    3
  82130000    4
  82140000    4
  82150000    3
  82160000    3
  82170000    3
  82180000    2
  82190000    3
  82200000    4
  82210000    3
  82220000    3
  82230000    3
  82240000    4
  82250000    4
  82260000    2
  82270000    3
  82280000    3
  82290000    3
  82300000    3
  82310000    5
  82320000    4
  82330000    5
  82340000    5
  82350000    4
  82360000    3
  82370000    4
  82380000    3
  82390000    2
  82400000    3
  82410000    3
  82420000    3
  82430000    3
  82440000    3
  82450000    5
  82460000    3
  82470000    3
  82480000    4
  82490000    3
  82500000    2
  82510000    2
  82520000    3
  82530000    3
  82540000    3
  82550000    7
  82560000    3
  82570000    4
  82580000    3
  82590000    2
  82600000    3
  82610000    3
  82620000    4
  82630000    3
  82640000    3
  82650000    3
  82660000    4
  82670000    3
  82680000    4
  82690000    4
  82700000    7
  82710000    7
  82720000    3
  82730000    3
  82740000    2
  82750000    3
  82760000    3
  82770000    5
  82780000    3
  82790000    3
  82800000    3
  82810000    4
  82820000    4
  82830000    4
  82840000    3
  82850000    3
  82860000    3
  82870000    3
  82880000    3
  82890000    3
  82900000    3
  82910000    3
  82920000    3
  82930000    3
  82940000    7
  82950000    5
  82960000    3
  82970000    3
  82980000    3
  82990000    3
  83000000    3
  83010000    3
  83020000    3
  83030000    3
  83040000    3
  83050000    5
  83060000    4
  83070000    4
  83080000    5
  83090000    3
  83100000    2
  83110000    4
  83120000    3
  83130000    4
  83140000    3
  83150000    5
  83160000    2
  83170000    3
  83180000    3
  83190000    3
  83200000    3
  83210000    2
  83220000    3
  83230000    2
  83240000    4
  83250000    3
  83260000    3
  83270000    3
  83280000    3
  83290000    4
  83300000    2
  83310000    3
  83320000    4
  83330000    4
  83340000    3
  83350000    3
  83360000   11
  83370000    3
  83380000    3
  83390000    2
  83400000    7
  83410000    3
  83420000    2
  83430000    5
  83440000    4
  83450000    3
  83460000    4
  83470000    4
  83480000    3
  83490000    3
  83500000    3
  83510000    3
  83520000    3
  83530000    3
  83540000    3
  83550000    3
  83560000    3
  83570000    4
  83580000    3
  83590000    3
  83600000    4
  83610000    4
  83620000    6
  83630000    3
  83640000    2
  83650000    2
  83660000    2
  83670000    2
  83680000    3
  83690000    3
  83700000    2
  83710000    3
  83720000    4
  83730000    3
  83740000    3
  83750000    3
  83760000    4
  83770000    4
  83780000    4
  83790000    3
  83800000    4
  83810000    3
  83820000    4
  83830000    5
  83840000    4
  83850000    2
  83860000    4
  83870000    4
  83880000    3
  83890000    3
  83900000    2
  83910000    3
  83920000    3
  83930000    4
  83940000    3
  83950000    3
  83960000    3
  83970000    3
  83980000    5
  83990000    4
  84000000    4
  84010000    3
  84020000    3
  84030000    3
  84040000    3
  84050000    3
  84060000    3
  84070000    2
  84080000    3
  84090000    2
  84100000    2
  84110000    3
  84120000    3
  84130000    3
  84140000    3
  84150000    3
  84160000    4
  84170000    3
  84180000    4
  84190000    7
  84200000    3
  84210000    4
  84220000    3
  84230000    3
  84240000    2
  84250000    5
  84260000    5
  84270000    3
  84280000    3
  84290000    3
  84300000    4
  84310000    3
  84320000    3
  84330000    3
  84340000    3
  84350000    4
  84360000    3
  84370000    3
  84380000    4
  84390000    4
  84400000    3
  84410000    3
  84420000    4
  84430000    3
  84440000    3
  84450000    4
  84460000    4
  84470000    3
  84480000    3
  84490000    4
  84500000    5
  84510000    3
  84520000    5
  84530000    4
  84540000    3
  84550000    5
  84560000    3
  84570000    3
  84580000    5
  84590000    4
  84600000    3
  84610000    4
  84620000    3
  84630000    2
  84640000    3
  84650000    3
  84660000    4
  84670000    3
  84680000    2
  84690000    3
  84700000    3
  84710000    3
  84720000    3
  84730000    5
  84740000    3
  84750000    3
  84760000    2
  84770000    3
  84780000    3
  84790000    3
  84800000    4
  84810000    4
  84820000    3
  84830000    3
  84840000    2
  84850000    3
  84860000    2
  84870000    2
  84880000    2
  84890000    4
  84900000    5
  84910000    3
  84920000    3
  84930000    3
  84940000    2
  84950000    3
  84960000    4
  84970000    5
  84980000    2
  84990000    8
  85000000    3
  85010000    7
  85020000    4
  85030000    4
  85040000    2
  85050000    3
  85060000    3
  85070000    3
  85080000    3
  85090000    3
  85100000    3
  85110000    3
  85120000    3
  85130000    4
  85140000    3
  85150000    3
  85160000    3
  85170000    3
  85180000    3
  85190000    3
  85200000    3
  85210000    2
  85220000    2
  85230000    3
  85240000    2
  85250000    3
  85260000    3
  85270000    3
  85280000    3
  85290000    3
  85300000    3
  85310000    2
  85320000    3
  85330000    3
  85340000    3
  85350000    2
  85360000    3
  85370000    3
  85380000    4
  85390000    2
  85400000    3
  85410000    2
  85420000    2
  85430000    3
  85440000    3
  85450000    2
  85460000    3
  85470000    3
  85480000    3
  85490000    4
  85500000    2
  85510000    2
  85520000    2
  85530000    4
  85540000    3
  85550000    3
  85560000    2
  85570000    4
  85580000    3
  85590000    3
  85600000    2
  85610000    2
  85620000    2
  85630000    6
  85640000    3
  85650000    2
  85660000    2
  85670000    3
  85680000    4
  85690000    3
  85700000   10
  85710000    4
  85720000    3
  85730000    5
  85740000   10
  85750000    5
  85760000    6
  85770000    5
  85780000    3
  85790000    6
  85800000    7
  85810000    4
  85820000    3
  85830000    2
  85840000    5
  85850000    3
  85860000    3
  85870000    3
  85880000    2
  85890000    6
  85900000    2
  85910000    3
  85920000    3
  85930000    4
  85940000    4
  85950000    3
  85960000    2
  85970000    3
  85980000    3
  85990000    3
  86000000    3
  86010000    4
  86020000    3
  86030000    5
  86040000    4
  86050000    3
  86060000    4
  86070000    4
  86080000    2
  86090000    3
  86100000    3
  86110000    3
  86120000    2
  86130000    4
  86140000    2
  86150000    2
  86160000    3
  86170000    3
  86180000    4
  86190000    5
  86200000    4
  86210000    3
  86220000    3
  86230000    3
  86240000    3
  86250000    3
  86260000    3
  86270000    3
  86280000    3
  86290000    3
  86300000    3
  86310000    3
  86320000    5
  86330000    3
  86340000    4
  86350000    3
  86360000    3
  86370000    4
  86380000    4
  86390000    3
  86400000    3
  86410000    4
  86420000    4
  86430000    3
  86440000    3
  86450000    2
  86460000    3
  86470000    4
  86480000    4
  86490000    3
  86500000    2
  86510000    3
  86520000    3
  86530000    4
  86540000    3
  86550000    3
  86560000    4
  86570000    3
  86580000    3
  86590000    3
  86600000    4
  86610000    5
  86620000    3
  86630000    3
  86640000    4
  86650000    3
  86660000    4
  86670000    3
  86680000    4
  86690000    2
  86700000    3
  86710000    4
  86720000    4
  86730000    4
  86740000    5
  86750000    2
  86760000    3
  86770000    3
  86780000    4
  86790000    3
  86800000    3
  86810000    3
  86820000    3
  86830000    3
  86840000    3
  86850000    2
  86860000    3
  86870000    3
  86880000    3
  86890000    3
  86900000    3
  86910000    3
  86920000    3
  86930000    3
  86940000    2
  86950000    3
  86960000    3
  86970000    5
  86980000    3
  86990000    4
  87000000    3
  87010000    3
  87020000    3
  87030000    4
  87040000    3
  87050000    4
  87060000    3
  87070000    3
  87080000    3
  87090000    2
  87100000    2
  87110000    2
  87120000    3
  87130000    4
  87140000    3
  87150000    5
  87160000    3
  87170000    3
  87180000    3
  87190000    2
  87200000    3
  87210000    4
  87220000    2
  87230000    4
  87240000    6
  87250000    3
  87260000    3
  87270000    3
  87280000    4
  87290000    3
  87300000    2
  87310000    5
  87320000    5
  87330000    3
  87340000    2
  87350000    3
  87360000    2
  87370000    3
  87380000    3
  87390000    3
  87400000    4
  87410000    3
  87420000    4
  87430000    4
  87440000    3
  87450000    2
  87460000    3
  87470000    3
  87480000    3
  87490000    2
  87500000    3
  87510000    3
  87520000    3
  87530000    6
  87540000    2
  87550000    3
  87560000    2
  87570000    2
  87580000    3
  87590000    3
  87600000    4
  87610000    3
  87620000    4
  87630000    4
  87640000    5
  87650000    4
  87660000    3
  87670000    2
  87680000    3
  87690000    3
  87700000    4
  87710000    4
  87720000    5
  87730000    5
  87740000    3
  87750000    3
  87760000    2
  87770000    3
  87780000    4
  87790000    3
  87800000    2
  87810000    4
  87820000    3
  87830000    2
  87840000    2
  87850000    3
  87860000    2
  87870000    2
  87880000    3
  87890000    4
  87900000    4
  87910000    6
  87920000    2
  87930000    4
  87940000    4
  87950000    3
  87960000    2
  87970000    5
  87980000    4
  87990000    3
  88000000    3
  88010000    3
  88020000    2
  88030000    3
  88040000    3
  88050000    5
  88060000    4
  88070000    3
  88080000    2
  88090000    2
  88100000    3
  88110000    3
  88120000    2
  88130000    5
  88140000    3
  88150000    3
  88160000    4
  88170000    3
  88180000    2
  88190000    3
  88200000    3
  88210000    3
  88220000    3
  88230000    3
  88240000    3
  88250000    3
  88260000    4
  88270000    3
  88280000    2
  88290000    3
  88300000    4
  88310000    5
  88320000    3
  88330000    3
  88340000    3
  88350000    3
  88360000    4
  88370000    3
  88380000    3
  88390000    2
  88400000    3
  88410000    3
  88420000    3
  88430000    3
  88440000    3
  88450000    3
  88460000    5
  88470000    2
  88480000    3
  88490000    4
  88500000    3
  88510000    4
  88520000    3
  88530000    3
  88540000    3
  88550000    3
  88560000    3
  88570000    4
  88580000    4
  88590000    5
  88600000    2
  88610000    2
  88620000    3
  88630000    4
  88640000    4
  88650000    2
  88660000    4
  88670000    4
  88680000    2
  88690000    3
  88700000    3
  88710000    3
  88720000    4
  88730000    2
  88740000    2
  88750000    2
  88760000    3
  88770000    2
  88780000    4
  88790000    3
  88800000    3
  88810000    3
  88820000    5
  88830000    6
  88840000    3
  88850000    3
  88860000    3
  88870000    4
  88880000    5
  88890000    3
  88900000    5
  88910000    2
  88920000    3
  88930000    3
  88940000    2
  88950000    3
  88960000    3
  88970000    4
  88980000    4
  88990000    3
  89000000    3
  89010000    3
  89020000    3
  89030000    3
  89040000    3
  89050000    3
  89060000    2
  89070000    3
  89080000    3
  89090000    3
  89100000    4
  89110000    3
  89120000    3
  89130000    4
  89140000    4
  89150000    2
  89160000    3
  89170000    5
  89180000    4
  89190000    5
  89200000    3
  89210000    3
  89220000    7
  89230000    5
  89240000    4
  89250000    3
  89260000    3
  89270000    2
  89280000    4
  89290000    3
  89300000    3
  89310000    5
  89320000    4
  89330000    3
  89340000    2
  89350000    4
  89360000    7
  89370000    5
  89380000    3
  89390000    4
  89400000    2
  89410000    2
  89420000    3
  89430000    9
  89440000    6
  89450000    4
  89460000   10
  89470000    3
  89480000    3
  89490000    3
  89500000    5
  89510000    3
  89520000    3
  89530000    7
  89540000    3
  89550000    3
  89560000    2
  89570000    3
  89580000    3
  89590000    4
  89600000    4
  89610000    3
  89620000    3
  89630000    3
  89640000    3
  89650000    3
  89660000    2
  89670000    3
  89680000    3
  89690000    3
  89700000    3
  89710000    3
  89720000    3
  89730000    3
  89740000    3
  89750000    2
  89760000    5
  89770000    3
  89780000    3
  89790000    4
  89800000    3
  89810000    2
  89820000    3
  89830000    5
  89840000    4
  89850000    3
  89860000    2
  89870000    3
  89880000    3
  89890000    4
  89900000    2
  89910000    8
  89920000    3
  89930000    5
  89940000    3
  89950000    4
  89960000    3
  89970000    3
  89980000    3
  89990000    2
  90000000    3
  90010000    3
  90020000    3
  90030000    3
  90040000    3
  90050000    3
  90060000    4
  90070000    3
  90080000    3
  90090000    3
  90100000    4
  90110000    3
  90120000    2
  90130000    2
  90140000    3
  90150000    3
  90160000    3
  90170000    2
  90180000    3
  90190000    4
  90200000    2
  90210000    3
  90220000    4
  90230000    3
  90240000    3
  90250000    6
  90260000    5
  90270000    4
  90280000    3
  90290000    3
  90300000    3
  90310000    3
  90320000    3
  90330000    4
  90340000    3
  90350000    3
  90360000    4
  90370000    5
  90380000    3
  90390000    2
  90400000    2
  90410000    4
  90420000    3
  90430000    3
  90440000    3
  90450000    3
  90460000    3
  90470000    3
  90480000    4
  90490000    4
  90500000    3
  90510000    2
  90520000    3
  90530000    3
  90540000    3
  90550000    4
  90560000    3
  90570000    4
  90580000    3
  90590000    3
  90600000    4
  90610000    4
  90620000    3
  90630000    3
  90640000    3
  90650000    3
  90660000    3
  90670000    2
  90680000    2
  90690000    3
  90700000    3
  90710000    8
  90720000    4
  90730000    4
  90740000    3
  90750000    3
  90760000    4
  90770000    2
  90780000    4
  90790000    3
  90800000    2
  90810000    2
  90820000    3
  90830000    3
  90840000    3
  90850000    3
  90860000    3
  90870000    3
  90880000    5
  90890000    3
  90900000    4
  90910000    4
  90920000    3
  90930000    3
  90940000    3
  90950000    4
  90960000    4
  90970000    3
  90980000    3
  90990000    3
  91000000    3
  91010000    3
  91020000    3
  91030000    3
  91040000    3
  91050000    3
  91060000    4
  91070000    4
  91080000    2
  91090000    3
  91100000    3
  91110000    2
  91120000    3
  91130000    3
  91140000    3
  91150000    3
  91160000    4
  91170000    4
  91180000    3
  91190000    3
  91200000    3
  91210000    3
  91220000    5
  91230000    3
  91240000    3
  91250000    2
  91260000    7
  91270000    3
  91280000    3
  91290000    3
  91300000    3
  91310000    5
  91320000    2
  91330000    4
  91340000    3
  91350000    3
  91360000    2
  91370000    4
  91380000    3
  91390000    4
  91400000    4
  91410000    3
  91420000    3
  91430000    3
  91440000    3
  91450000    4
  91460000    3
  91470000    4
  91480000    3
  91490000    2
  91500000    3
  91510000    3
  91520000    3
  91530000    2
  91540000    3
  91550000    4
  91560000    3
  91570000    3
  91580000    3
  91590000    3
  91600000    3
  91610000    3
  91620000    4
  91630000    3
  91640000    3
  91650000    3
  91660000    3
  91670000    3
  91680000    2
  91690000    2
  91700000    4
  91710000    3
  91720000    2
  91730000    3
  91740000    5
  91750000    4
  91760000    4
  91770000    3
  91780000    3
  91790000    3
  91800000    4
  91810000    2
  91820000    4
  91830000    3
  91840000    3
  91850000    2
  91860000    3
  91870000    3
  91880000    3
  91890000    5
  91900000    3
  91910000    3
  91920000    4
  91930000    3
  91940000    3
  91950000    4
  91960000    3
  91970000    3
  91980000    3
  91990000    3
  92000000    3
  92010000    4
  92020000    3
  92030000    3
  92040000    2
  92050000    3
  92060000    3
  92070000    4
  92080000    4
  92090000    3
  92100000    3
  92110000    4
  92120000    5
  92130000    4
  92140000    3
  92150000    3
  92160000    3
  92170000    2
  92180000    5
  92190000    3
  92200000    3
  92210000    3
  92220000    3
  92230000    6
  92240000    5
  92250000    3
  92260000    3
  92270000    4
  92280000    2
  92290000    3
  92300000    6
  92310000    3
  92320000    3
  92330000    3
  92340000    3
  92350000    4
  92360000    3
  92370000    2
  92380000    3
  92390000    4
  92400000    3
  92410000    3
  92420000    4
  92430000    3
  92440000    3
  92450000    3
  92460000    2
  92470000    3
  92480000    3
  92490000    4
  92500000    3
  92510000    2
  92520000    4
  92530000    4
  92540000    3
  92550000    4
  92560000    3
  92570000    3
  92580000    2
  92590000    3
  92600000    3
  92610000    3
  92620000    2
  92630000    3
  92640000    2
  92650000    2
  92660000    5
  92670000    2
  92680000    3
  92690000    4
  92700000    3
  92710000    2
  92720000    4
  92730000    4
  92740000    2
  92750000    8
  92760000    4
  92770000    8
  92780000    3
  92790000    4
  92800000    5
  92810000    3
  92820000    3
  92830000    3
  92840000    4
  92850000   10
  92860000    2
  92870000    3
  92880000    4
  92890000    4
  92900000    7
  92910000    6
  92920000    3
  92930000    4
  92940000    4
  92950000    3
  92960000    3
  92970000    3
  92980000    4
  92990000    3
  93000000    5
  93010000    2
  93020000    2
  93030000    3
  93040000    2
  93050000    3
  93060000    3
  93070000    2
  93080000    3
  93090000    4
  93100000    3
  93110000    3
  93120000    6
  93130000    3
  93140000    3
  93150000    3
  93160000    6
  93170000    3
  93180000    3
  93190000    3
  93200000    3
  93210000    2
  93220000    3
  93230000    3
  93240000    4
  93250000    3
  93260000    3
  93270000    3
  93280000    4
  93290000    4
  93300000    3
  93310000    3
  93320000    2
  93330000    3
  93340000    6
  93350000    4
  93360000    4
  93370000    5
  93380000    4
  93390000    2
  93400000    3
  93410000    4
  93420000    2
  93430000    5
  93440000    8
  93450000    4
  93460000    4
  93470000    4
  93480000    3
  93490000    5
  93500000    3
  93510000    5
  93520000    3
  93530000    3
  93540000    2
  93550000    3
  93560000    4
  93570000    3
  93580000    2
  93590000    4
  93600000    3
  93610000    2
  93620000    3
  93630000    4
  93640000    4
  93650000    5
  93660000    3
  93670000    3
  93680000    3
  93690000    3
  93700000    4
  93710000    3
  93720000    3
  93730000    3
  93740000    3
  93750000    3
  93760000    2
  93770000    4
  93780000    3
  93790000    3
  93800000    2
  93810000    5
  93820000    3
  93830000    3
  93840000    4
  93850000    6
  93860000    3
  93870000    3
  93880000    2
  93890000    5
  93900000    2
  93910000    2
  93920000    3
  93930000    3
  93940000    3
  93950000    4
  93960000    3
  93970000    5
  93980000    3
  93990000    4
  94000000    3
  94010000    3
  94020000    4
  94030000    5
  94040000    4
  94050000    3
  94060000    5
  94070000    5
  94080000    2
  94090000    4
  94100000    3
  94110000    7
  94120000    3
  94130000    3
  94140000    2
  94150000    6
  94160000    8
  94170000    3
  94180000    4
  94190000    4
  94200000    3
  94210000    4
  94220000    2
  94230000    3
  94240000    3
  94250000    3
  94260000    3
  94270000    2
  94280000    2
  94290000    5
  94300000    5
  94310000    3
  94320000    2
  94330000    4
  94340000    4
  94350000    4
  94360000    4
  94370000    3
  94380000    3
  94390000    3
  94400000    3
  94410000    3
  94420000    4
  94430000    2
  94440000    7
  94450000    2
  94460000    4
  94470000    2
  94480000    5
  94490000    4
  94500000    3
  94510000    2
  94520000    2
  94530000    3
  94540000    3
  94550000    3
  94560000    7
  94570000    4
  94580000    3
  94590000    3
  94600000    3
  94610000    3
  94620000    3
  94630000    3
  94640000    2
  94650000    4
  94660000    5
  94670000    4
  94680000    2
  94690000    4
  94700000    3
  94710000    6
  94720000    3
  94730000    5
  94740000    5
  94750000    8
  94760000    4
  94770000    3
  94780000    5
  94790000    5
  94800000    2
  94810000    2
  94820000    4
  94830000    3
  94840000    4
  94850000    5
  94860000    3
  94870000    5
  94880000    6
  94890000    7
  94900000    4
  94910000    3
  94920000    3
  94930000    2
  94940000    3
  94950000    3
  94960000    3
  94970000    3
  94980000    6
  94990000    3
  95000000    3
  95010000    5
  95020000    4
  95030000    3
  95040000    3
  95050000    3
  95060000    2
  95070000    3
  95080000    3
  95090000    4
  95100000    4
  95110000    3
  95120000    4
  95130000    3
  95140000    2
  95150000    3
  95160000    3
  95170000    6
  95180000    4
  95190000    3
  95200000    4
  95210000    3
  95220000    3
  95230000    3
  95240000    4
  95250000    3
  95260000    4
  95270000    3
  95280000    4
  95290000    3
  95300000    2
  95310000    2
  95320000    4
  95330000    3
  95340000    3
  95350000    2
  95360000    4
  95370000    3
  95380000    2
  95390000    2
  95400000    3
  95410000    2
  95420000    3
  95430000    2
  95440000    4
  95450000    2
  95460000    3
  95470000    3
  95480000    4
  95490000    2
  95500000    2
  95510000    5
  95520000    4
  95530000    3
  95540000    3
  95550000    4
  95560000    4
  95570000    4
  95580000    4
  95590000    3
  95600000    3
  95610000    3
  95620000    4
  95630000    4
  95640000    3
  95650000    5
  95660000    3
  95670000    3
  95680000    3
  95690000    4
  95700000    3
  95710000    3
  95720000    3
  95730000    2
  95740000    2
  95750000    4
  95760000    4
  95770000    3
  95780000    2
  95790000    3
  95800000    2
  95810000    2
  95820000    2
  95830000    3
  95840000    4
  95850000    3
  95860000    7
  95870000    8
  95880000    4
  95890000    3
  95900000    2
  95910000    3
  95920000    3
  95930000    4
  95940000    4
  95950000    5
  95960000    3
  95970000    3
  95980000    3
  95990000    3
  96000000    2
  96010000    3
  96020000    3
  96030000    2
  96040000    3
  96050000    4
  96060000    3
  96070000    3
  96080000    7
  96090000    5
  96100000    5
  96110000    3
  96120000    3
  96130000    3
  96140000    2
  96150000    3
  96160000    3
  96170000    3
  96180000    4
  96190000    3
  96200000    3
  96210000    2
  96220000    3
  96230000    3
  96240000    3
  96250000    2
  96260000    3
  96270000    4
  96280000    3
  96290000    2
  96300000    3
  96310000    5
  96320000    3
  96330000    3
  96340000    3
  96350000    3
  96360000    2
  96370000    4
  96380000    4
  96390000    5
  96400000    3
  96410000    4
  96420000    3
  96430000    7
  96440000    8
  96450000    4
  96460000    4
  96470000    3
  96480000    3
  96490000    3
  96500000    3
  96510000    3
  96520000    2
  96530000    4
  96540000    3
  96550000    4
  96560000    3
  96570000    3
  96580000    5
  96590000    2
  96600000    3
  96610000    2
  96620000    2
  96630000    3
  96640000    3
  96650000    4
  96660000    3
  96670000    4
  96680000    4
  96690000    3
  96700000    3
  96710000    3
  96720000    5
  96730000    3
  96740000    3
  96750000    3
  96760000    4
  96770000    3
  96780000    3
  96790000    2
  96800000    5
  96810000    2
  96820000    3
  96830000    4
  96840000    2
  96850000    4
  96860000    2
  96870000    5
  96880000    3
  96890000    2
  96900000    3
  96910000    4
  96920000    3
  96930000    3
  96940000    3
  96950000    3
  96960000    4
  96970000    3
  96980000    3
  96990000    3
  97000000    3
  97010000    2
  97020000    8
  97030000    6
  97040000    5
  97050000    4
  97060000    3
  97070000    5
  97080000    2
  97090000    2
  97100000    3
  97110000    7
  97120000    3
  97130000    2
  97140000    4
  97150000    7
  97160000    3
  97170000    6
  97180000    2
  97190000    6
  97200000    3
  97210000    4
  97220000    4
  97230000    8
  97240000    2
  97250000    3
  97260000    5
  97270000    3
  97280000    3
  97290000    3
  97300000    3
  97310000    3
  97320000    3
  97330000    4
  97340000    3
  97350000    4
  97360000    4
  97370000    5
  97380000    3
  97390000    3
  97400000    3
  97410000    3
  97420000    3
  97430000    3
  97440000    3
  97450000    3
  97460000    8
  97470000    4
  97480000    5
  97490000    3
  97500000    7
  97510000    5
  97520000    3
  97530000    6
  97540000    5
  97550000    3
  97560000    3
  97570000    4
  97580000    4
  97590000    5
  97600000   10
  97610000    3
  97620000    2
  97630000    4
  97640000    3
  97650000    3
  97660000    2
  97670000    3
  97680000    2
  97690000    4
  97700000    3
  97710000    3
  97720000    4
  97730000    3
  97740000    8
  97750000    4
  97760000    3
  97770000    3
  97780000    3
  97790000    3
  97800000    3
  97810000    3
  97820000    4
  97830000    3
  97840000    4
  97850000    3
  97860000    2
  97870000    3
  97880000    4
  97890000    4
  97900000    3
  97910000    4
  97920000    2
  97930000    3
  97940000    2
  97950000    4
  97960000    3
  97970000    3
  97980000    3
  97990000    2
  98000000    2
  98010000    6
  98020000    2
  98030000    3
  98040000    3
  98050000    2
  98060000    3
  98070000    5
  98080000    2
  98090000    2
  98100000    4
  98110000    2
  98120000    3
  98130000    3
  98140000    2
  98150000    4
  98160000    4
  98170000    2
  98180000    2
  98190000    3
  98200000    3
  98210000    3
  98220000    4
  98230000    3
  98240000    3
  98250000    3
  98260000    3
  98270000    3
  98280000    2
  98290000    2
  98300000    4
  98310000    3
  98320000    4
  98330000    4
  98340000    5
  98350000    2
  98360000    4
  98370000    3
  98380000    4
  98390000    3
  98400000    2
  98410000    3
  98420000    3
  98430000    6
  98440000    2
  98450000    2
  98460000    3
  98470000    5
  98480000    3
  98490000    4
  98500000    3
  98510000    2
  98520000    3
  98530000    3
  98540000    3
  98550000    2
  98560000    2
  98570000    4
  98580000    3
  98590000    3
  98600000    2
  98610000    3
  98620000    3
  98630000    3
  98640000    3
  98650000    3
  98660000    2
  98670000    4
  98680000    3
  98690000    3
  98700000    2
  98710000    2
  98720000    2
  98730000    4
  98740000    2
  98750000    2
  98760000    5
  98770000    6
  98780000    2
  98790000    3
  98800000    4
  98810000    3
  98820000    3
  98830000    3
  98840000    7
  98850000    5
  98860000    3
  98870000    6
  98880000    4
  98890000    6
  98900000    3
  98910000    6
  98920000    5
  98930000    2
  98940000    3
  98950000    3
  98960000    5
  98970000    3
  98980000    3
  98990000    3
  99000000    2
  99010000    3
  99020000    2
  99030000    3
  99040000    3
  99050000    3
  99060000    4
  99070000    3
  99080000    3
  99090000    3
  99100000    3
  99110000    3
  99120000    2
  99130000    3
  99140000    3
  99150000    3
  99160000    3
  99170000    5
  99180000    2
  99190000    2
  99200000    2
  99210000    4
  99220000    3
  99230000    3
  99240000    2
  99250000    4
  99260000    5
  99270000    4
  99280000    2
  99290000    3
  99300000    5
  99310000    3
  99320000    3
  99330000    3
  99340000    3
  99350000    6
  99360000    4
  99370000    4
  99380000    3
  99390000    3
  99400000    3
  99410000    4
  99420000    2
  99430000    3
  99440000    3
  99450000    4
  99460000    4
  99470000    3
  99480000    3
  99490000    3
  99500000    3
  99510000    3
  99520000    5
  99530000    6
  99540000    5
  99550000    3
  99560000    3
  99570000    7
  99580000    4
  99590000    3
  99600000    3
  99610000    4
  99620000    3
  99630000    3
  99640000    3
  99650000    3
  99660000    3
  99670000    2
  99680000    5
  99690000    3
  99700000    3
  99710000    3
  99720000    3
  99730000    6
  99740000    2
  99750000    4
  99760000    3
  99770000    3
  99780000    3
  99790000    3
  99800000    4
  99810000    4
  99820000    3
  99830000    3
  99840000    4
  99850000    2
  99860000    5
  99870000    4
  99880000    2
  99890000    2
  99900000    2
  99910000    3
  99920000    4
  99930000    3
  99940000    4
  99950000    4
  99960000    5
  99970000    3
  99980000    4
  99990000    3
 100000000    4
 100000000    4
 100010000    3
 100020000    3
 100030000    4
 100040000    2
 100050000    4
 100060000    4
 100070000    3
 100080000    4
 100090000    3
 100100000    2
 100110000    3
 100120000    2
 100130000    4
 100140000    3
 100150000    3
 100160000    3
 100170000    5
 100180000    5
 100190000    2
 100200000    3
 100210000    3
 100220000    2
 100230000    4
 100240000    3
 100250000    3
 100260000    2
 100270000    3
 100280000    3
 100290000    3
 100300000    4
 100310000    3
 100320000    3
 100330000    3
 100340000    5
 100350000    2
 100360000    4
 100370000    4
 100380000    3
 100390000    3
 100400000    9
 100410000    5
 100420000    3
 100430000    5
 100440000    4
 100450000    3
 100460000    4
 100470000    3
 100480000    2
 100490000    3
 100500000    2
 100510000    3
 100520000    4
 100530000    3
 100540000    3
 100550000    4
 100560000    3
 100570000    3
 100580000    2
 100590000    3
 100600000    5
 100610000    2
 100620000    3
 100630000    3
 100640000    4
 100650000    3
 100660000    2
 100670000    3
 100680000    3
 100690000    3
 100700000    3
 100710000    3
 100720000    2
 100730000    4
 100740000    5
 100750000    5
 100760000    3
 100770000    3
 100780000    2
 100790000    4
 100800000    3
 100810000    2
 100820000    4
 100830000    3
 100840000    3
 100850000    5
 100860000    2
 100870000    2
 100880000    3
 100890000    4
 100900000    3
 100910000    3
 100920000    3
 100930000    3
 100940000    4
 100950000    4
 100960000    3
 100970000    3
 100980000    2
 100990000    2
 101000000    3
 101010000    3
 101020000    2
 101030000    3
 101040000    4
 101050000    4
 101060000    3
 101070000    3
 101080000    3
 101090000    3
 101100000    3
 101110000    4
 101120000    5
 101130000    3
 101140000    4
 101150000    4
 101160000    3
 101170000    3
 101180000    4
 101190000    3
 101200000    4
 101210000    4
 101220000    3
 101230000    3
 101240000    3
 101250000    4
 101260000    3
 101270000    4
 101280000    2
 101290000    3
 101300000    3
 101310000    4
 101320000    3
 101330000    2
 101340000    7
 101350000    4
 101360000    3
 101370000    7
 101380000    3
 101390000    3
 101400000    3
 101410000    3
 101420000    4
 101430000    3
 101440000    3
 101450000    3
 101460000    4
 101470000    3
 101480000    3
 101490000    2
 101500000    3
 101510000    4
 101520000    3
 101530000    3
 101540000    2
 101550000    3
 101560000    4
 101570000    2
 101580000    4
 101590000    3
 101600000    3
 101610000    3
 101620000    3
 101630000    2
 101640000    3
 101650000    2
 101660000    4
 101670000    3
 101680000    4
 101690000    4
 101700000    3
 101710000    3
 101720000    4
 101730000    3
 101740000    5
 101750000    4
 101760000    3
 101770000    3
 101780000    2
 101790000    2
 101800000    2
 101810000    2
 101820000    3
 101830000    3
 101840000    3
 101850000    2
 101860000    3
 101870000    3
 101880000    4
 101890000    3
 101900000    4
 101910000    4
 101920000    2
 101930000    4
 101940000    3
 101950000    4
 101960000    3
 101970000    3
 101980000    3
 101990000    4
 102000000    4
 102010000    2
 102020000    4
 102030000    3
 102040000    3
 102050000    6
 102060000    3
 102070000    3
 102080000    3
 102090000    4
 102100000    3
 102110000    5
 102120000    2
 102130000    6
 102140000    4
 102150000    3
 102160000    4
 102170000    7
 102180000    3
 102190000    4
 102200000    2
 102210000    4
 102220000    3
 102230000    3
 102240000    4
 102250000    3
 102260000    3
 102270000    3
 102280000    2
 102290000    2
 102300000    2
 102310000    3
 102320000    3
 102330000    3
 102340000    3
 102350000    3
 102360000    3
 102370000    4
 102380000    3
 102390000    5
 102400000    3
 102410000    3
 102420000    4
 102430000    4
 102440000    3
 102450000    2
 102460000    3
 102470000    4
 102480000    4
 102490000    3
 102500000    4
 102510000    3
 102520000    3
 102530000    3
 102540000    3
 102550000    3
 102560000    3
 102570000    4
 102580000    4
 102590000    3
 102600000    5
 102610000    2
 102620000    3
 102630000    3
 102640000    2
 102650000    3
 102660000    3
 102670000    3
 102680000    2
 102690000    7
 102700000    5
 102710000    5
 102720000    3
 102730000    3
 102740000    3
 102750000    5
 102760000    3
 102770000    3
 102780000    3
 102790000    3
 102800000    2
 102810000    3
 102820000    3
 102830000    5
 102840000    4
 102850000    3
 102860000    3
 102870000    3
 102880000    5
 102890000    4
 102900000    3
 102910000    3
 102920000    6
 102930000    4
 102940000    4
 102950000    3
 102960000    2
 102970000    3
 102980000    4
 102990000    3
 103000000    2
 103010000    3
 103020000    2
 103030000    3
 103040000    3
 103050000    3
 103060000    3
 103070000    4
 103080000    3
 103090000    4
 103100000    3
 103110000    6
 103120000    2
 103130000    3
 103140000    3
 103150000    5
 103160000    3
 103170000    3
 103180000    3
 103190000    3
 103200000    3
 103210000    2
 103220000    4
 103230000    4
 103240000    3
 103250000    3
 103260000    4
 103270000    3
 103280000    3
 103290000    3
 103300000    3
 103310000    3
 103320000    4
 103330000    5
 103340000    4
 103350000    3
 103360000    3
 103370000    3
 103380000    3
 103390000    3
 103400000    3
 103410000    3
 103420000    3
 103430000    3
 103440000    2
 103450000    3
 103460000    4
 103470000    3
 103480000    3
 103490000    3
 103500000    3
 103510000    2
 103520000    3
 103530000    5
 103540000    5
 103550000    3
 103560000    4
 103570000    3
 103580000    2
 103590000    2
 103600000    2
 103610000    6
 103620000    5
 103630000    8
 103640000    7
 103650000   10
 103660000    5
 103670000    4
 103680000    3
 103690000    3
 103700000    9
 103710000    3
 103720000    5
 103730000    5
 103740000    2
 103750000    5
 103760000    3
 103770000    3
 103780000    5
 103790000    3
 103800000    3
 103810000    5
 103820000    3
 103830000    2
 103840000    4
 103850000    3
 103860000    3
 103870000    3
 103880000    2
 103890000    4
 103900000    2
 103910000    3
 103920000    5
 103930000    3
 103940000    3
 103950000    3
 103960000    3
 103970000    3
 103980000    3
 103990000    2
 104000000    5
 104010000    5
 104020000    6
 104030000    3
 104040000    5
 104050000    3
 104060000    2
 104070000    2
 104080000   12
 104090000    2
 104100000    4
 104110000    3
 104120000    3
 104130000    3
 104140000    3
 104150000    3
 104160000    4
 104170000    3
 104180000    3
 104190000    3
 104200000    3
 104210000    2
 104220000    3
 104230000    6
 104240000    3
 104250000    3
 104260000    5
 104270000    3
 104280000    3
 104290000    3
 104300000    3
 104310000    3
 104320000    3
 104330000    3
 104340000    3
 104350000    3
 104360000    2
 104370000    3
 104380000    3
 104390000    4
 104400000    3
 104410000    4
 104420000    3
 104430000    5
 104440000    3
 104450000    3
 104460000    4
 104470000    3
 104480000    4
 104490000    3
 104500000    3
 104510000    4
 104520000    8
 104530000    3
 104540000    4
 104550000    3
 104560000    2
 104570000    2
 104580000    3
 104590000    3
 104600000    2
 104610000    3
 104620000    5
 104630000    3
 104640000    2
 104650000    3
 104660000    4
 104670000    3
 104680000    3
 104690000    4
 104700000    3
 104710000    2
 104720000    2
 104730000    3
 104740000    3
 104750000    3
 104760000    2
 104770000    3
 104780000    3
 104790000    3
 104800000    3
 104810000    3
 104820000    2
 104830000    3
 104840000    3
 104850000    4
 104860000    3
 104870000    5
 104880000    2
 104890000    5
 104900000    3
 104910000    3
 104920000    3
 104930000    4
 104940000    3
 104950000    3
 104960000    4
 104970000    3
 104980000    4
 104990000    5
 105000000    3
 105010000    2
 105020000    4
 105030000    3
 105040000    3
 105050000    3
 105060000    3
 105070000    3
 105080000    2
 105090000    2
 105100000    3
 105110000    3
 105120000    2
 105130000    3
 105140000    3
 105150000    3
 105160000    2
 105170000    3
 105180000    3
 105190000    4
 105200000    4
 105210000    2
 105220000    2
 105230000    4
 105240000    3
 105250000    3
 105260000    3
 105270000    3
 105280000    2
 105290000    6
 105300000    3
 105310000    5
 105320000    4
 105330000    2
 105340000    3
 105350000    4
 105360000    3
 105370000    3
 105380000    3
 105390000    3
 105400000    7
 105410000    2
 105420000    2
 105430000    4
 105440000    4
 105450000    8
 105460000    3
 105470000    4
 105480000    2
 105490000    3
 105500000    3
 105510000    5
 105520000    3
 105530000    4
 105540000    4
 105550000    4
 105560000    3
 105570000    3
 105580000    4
 105590000    3
 105600000    2
 105610000    4
 105620000    5
 105630000    3
 105640000    3
 105650000    3
 105660000    4
 105670000    4
 105680000    4
 105690000    2
 105700000    2
 105710000    3
 105720000    4
 105730000    2
 105740000    4
 105750000    3
 105760000    3
 105770000    4
 105780000    3
 105790000    3
 105800000    2
 105810000    7
 105820000    3
 105830000    3
 105840000    8
 105850000    3
 105860000    2
 105870000    4
 105880000    5
 105890000    3
 105900000    3
 105910000    3
 105920000    2
 105930000    3
 105940000    2
 105950000    2
 105960000    3
 105970000    3
 105980000    3
 105990000    2
 106000000    3
 106010000    4
 106020000    3
 106030000    4
 106040000    3
 106050000    3
 106060000    2
 106070000    3
 106080000    3
 106090000    2
 106100000    3
 106110000    3
 106120000    3
 106130000    6
 106140000    2
 106150000    3
 106160000    3
 106170000    6
 106180000    4
 106190000    5
 106200000    4
 106210000    3
 106220000    4
 106230000    3
 106240000    3
 106250000    3
 106260000    3
 106270000    4
 106280000    3
 106290000    6
 106300000    4
 106310000    4
 106320000    4
 106330000    3
 106340000    2
 106350000    3
 106360000    3
 106370000    4
 106380000    2
 106390000    2
 106400000    3
 106410000    3
 106420000    4
 106430000    3
 106440000    5
 106450000    2
 106460000    3
 106470000    3
 106480000    3
 106490000    3
 106500000    6
 106510000    2
 106520000    4
 106530000    3
 106540000    3
 106550000    4
 106560000    4
 106570000    3
 106580000    3
 106590000    3
 106600000    5
 106610000    4
 106620000    3
 106630000    3
 106640000    3
 106650000    4
 106660000    3
 106670000    3
 106680000    3
 106690000    3
 106700000    3
 106710000    3
 106720000    3
 106730000    4
 106740000    3
 106750000    3
 106760000    3
 106770000    3
 106780000    3
 106790000    3
 106800000    2
 106810000    3
 106820000    3
 106830000    3
 106840000    3
 106850000    3
 106860000    3
 106870000    2
 106880000    3
 106890000    4
 106900000    2
 106910000    2
 106920000    4
 106930000    3
 106940000    3
 106950000    3
 106960000    3
 106970000    4
 106980000    3
 106990000    5
 107000000    4
 107010000    4
 107020000    2
 107030000    3
 107040000    2
 107050000    3
 107060000    3
 107070000    2
 107080000    4
 107090000    4
 107100000    6
 107110000    3
 107120000    3
 107130000    3
 107140000    3
 107150000    2
 107160000    3
 107170000    3
 107180000    7
 107190000    3
 107200000    3
 107210000    2
 107220000    3
 107230000    3
 107240000    2
 107250000    5
 107260000    3
 107270000    3
 107280000    2
 107290000    4
 107300000    3
 107310000    3
 107320000    4
 107330000    4
 107340000    2
 107350000    4
 107360000    3
 107370000    3
 107380000    3
 107390000    5
 107400000    3
 107410000    3
 107420000    2
 107430000    3
 107440000    4
 107450000    5
 107460000    3
 107470000    4
 107480000    5
 107490000    4
 107500000    3
 107510000    2
 107520000    3
 107530000    7
 107540000    8
 107550000    4
 107560000    6
 107570000    5
 107580000    9
 107590000    4
 107600000    4
 107610000    7
 107620000    2
 107630000    3
 107640000    3
 107650000    4
 107660000    2
 107670000    3
 107680000    2
 107690000    4
 107700000    3
 107710000    3
 107720000    5
 107730000    4
 107740000    2
 107750000    3
 107760000    3
 107770000    3
 107780000    7
 107790000    2
 107800000    3
 107810000    3
 107820000    4
 107830000    4
 107840000    3
 107850000    3
 107860000    2
 107870000    4
 107880000    3
 107890000    3
 107900000    8
 107910000    3
 107920000    2
 107930000    4
 107940000    3
 107950000    2
 107960000    3
 107970000    4
 107980000    3
 107990000    3
 108000000    3
 108010000    3
 108020000   10
 108030000    5
 108040000    3
 108050000    3
 108060000    3
 108070000    3
 108080000    4
 108090000    2
 108100000    3
 108110000    2
 108120000    3
 108130000    3
 108140000    3
 108150000    5
 108160000    5
 108170000    4
 108180000    3
 108190000    4
 108200000    3
 108210000    3
 108220000    3
 108230000    2
 108240000   10
 108250000    4
 108260000    3
 108270000    3
 108280000    5
 108290000    3
 108300000    4
 108310000    3
 108320000    5
 108330000    3
 108340000    3
 108350000    2
 108360000    3
 108370000    4
 108380000    3
 108390000   10
 108400000    3
 108410000    2
 108420000    3
 108430000    3
 108440000    3
 108450000    3
 108460000    5
 108470000    3
 108480000    4
 108490000    3
 108500000    3
 108510000    6
 108520000    3
 108530000    2
 108540000    3
 108550000    3
 108560000    3
 108570000   10
 108580000    6
 108590000    5
 108600000   10
 108610000    3
 108620000    4
 108630000    4
 108640000    3
 108650000    3
 108660000    3
 108670000    4
 108680000    4
 108690000    3
 108700000    5
 108710000    6
 108720000    3
 108730000    3
 108740000    4
 108750000    3
 108760000    3
 108770000    3
 108780000    3
 108790000    5
 108800000    2
 108810000    3
 108820000    3
 108830000    4
 108840000    5
 108850000    3
 108860000    6
 108870000    4
 108880000    3
 108890000    3
 108900000    3
 108910000    3
 108920000    7
 108930000    6
 108940000    5
 108950000    3
 108960000    4
 108970000    4
 108980000    4
 108990000    3
 109000000    3
 109010000    2
 109020000    2
 109030000    3
 109040000    4
 109050000    4
 109060000    4
 109070000    2
 109080000    4
 109090000    6
 109100000    2
 109110000    3
 109120000    8
 109130000    8
 109140000    3
 109150000    3
 109160000    4
 109170000    3
 109180000    3
 109190000    4
 109200000    3
 109210000    3
 109220000    4
 109230000    3
 109240000    3
 109250000    3
 109260000    2
 109270000    3
 109280000    4
 109290000    4
 109300000    3
 109310000    3
 109320000    7
 109330000    2
 109340000    3
 109350000    3
 109360000    3
 109370000    2
 109380000    3
 109390000    3
 109400000    4
 109410000    5
 109420000    7
 109430000    3
 109440000    8
 109450000    3
 109460000    3
 109470000    7
 109480000    4
 109490000    5
 109500000    4
 109510000    8
 109520000   10
 109530000    3
 109540000    9
 109550000    3
 109560000    3
 109570000    3
 109580000    7
 109590000    5
 109600000    5
 109610000    4
 109620000    5
 109630000    7
 109640000    3
 109650000    8
 109660000    3
 109670000    2
 109680000    3
 109690000    4
 109700000    5
 109710000    3
 109720000    3
 109730000    5
 109740000   12
 109750000    3
 109760000    4
 109770000    6
 109780000    2
 109790000    4
 109800000    3
 109810000    2
 109820000    2
 109830000    3
 109840000    8
 109850000    7
 109860000    4
 109870000    3
 109880000    5
 109890000    3
 109900000    3
 109910000    4
 109920000    3
 109930000    8
 109940000    3
 109950000    5
 109960000    4
 109970000    3
 109980000    3
 109990000    4
 110000000    3
 110010000    5
 110020000    2
 110030000    6
 110040000    6
 110050000    3
 110060000    9
 110070000    3
 110080000    4
 110090000    3
 110100000    4
 110110000    3
 110120000    4
 110130000    2
 110140000    3
 110150000    4
 110160000    3
 110170000    3
 110180000    2
 110190000    3
 110200000    4
 110210000    5
 110220000    6
 110230000    3
 110240000    3
 110250000    2
 110260000    3
 110270000    3
 110280000    3
 110290000    3
 110300000    3
 110310000    3
 110320000    4
 110330000    3
 110340000    2
 110350000    3
 110360000    2
 110370000    2
 110380000    3
 110390000    3
 110400000    4
 110410000    2
 110420000    3
 110430000    3
 110440000    4
 110450000    3
 110460000    3
 110470000    3
 110480000    2
 110490000    4
 110500000    6
 110510000    4
 110520000    4
 110530000    4
 110540000    2
 110550000    4
 110560000    2
 110570000    3
 110580000    5
 110590000    3
 110600000    3
 110610000    2
 110620000    3
 110630000    4
 110640000    3
 110650000    3
 110660000    3
 110670000    2
 110680000    2
 110690000    3
 110700000    3
 110710000    3
 110720000    3
 110730000    3
 110740000    2
 110750000    5
 110760000    3
 110770000    4
 110780000    5
 110790000    3
 110800000    2
 110810000    4
 110820000    3
 110830000    3
 110840000    3
 110850000    5
 110860000    3
 110870000    3
 110880000    3
 110890000    3
 110900000    3
 110910000    4
 110920000    4
 110930000    3
 110940000    6
 110950000    3
 110960000    4
 110970000    3
 110980000    2
 110990000    2
 111000000    2
 111010000    3
 111020000    2
 111030000    2
 111040000    3
 111050000    3
 111060000    3
 111070000    3
 111080000    5
 111090000    4
 111100000    4
 111110000    2
 111120000    3
 111130000    4
 111140000    2
 111150000    3
 111160000    4
 111170000    4
 111180000    3
 111190000    3
 111200000    4
 111210000    3
 111220000    2
 111230000    5
 111240000    4
 111250000    3
 111260000    3
 111270000    3
 111280000    3
 111290000    3
 111300000    3
 111310000    3
 111320000    3
 111330000    3
 111340000    3
 111350000    2
 111360000    3
 111370000    3
 111380000    3
 111390000    3
 111400000    2
 111410000    4
 111420000    3
 111430000    3
 111440000    3
 111450000    2
 111460000    4
 111470000    2
 111480000    3
 111490000    3
 111500000    4
 111510000    3
 111520000    3
 111530000    3
 111540000    3
 111550000    6
 111560000    5
 111570000    2
 111580000    2
 111590000    4
 111600000    3
 111610000    3
 111620000    3
 111630000    3
 111640000    3
 111650000    2
 111660000    2
 111670000    3
 111680000    3
 111690000    4
 111700000    3
 111710000    3
 111720000    5
 111730000    3
 111740000    4
 111750000    3
 111760000    2
 111770000    3
 111780000    3
 111790000    2
 111800000    2
 111810000    3
 111820000    2
 111830000    4
 111840000    3
 111850000    3
 111860000    3
 111870000    4
 111880000    4
 111890000    3
 111900000    2
 111910000    2
 111920000    3
 111930000    4
 111940000    3
 111950000    3
 111960000    4
 111970000    3
 111980000    3
 111990000    4
 112000000    4
 112010000    3
 112020000    3
 112030000    3
 112040000    5
 112050000    3
 112060000    4
 112070000    5
 112080000    4
 112090000    3
 112100000    2
 112110000    4
 112120000    3
 112130000    3
 112140000    2
 112150000    3
 112160000    3
 112170000    3
 112180000    6
 112190000    3
 112200000    5
 112210000    3
 112220000    4
 112230000    4
 112240000    3
 112250000    4
 112260000    3
 112270000    3
 112280000    2
 112290000    4
 112300000    3
 112310000    3
 112320000    3
 112330000    2
 112340000    4
 112350000    3
 112360000    4
 112370000    3
 112380000    3
 112390000    4
 112400000    3
 112410000    2
 112420000    2
 112430000    3
 112440000    5
 112450000    3
 112460000    4
 112470000    3
 112480000    2
 112490000    3
 112500000    2
 112510000    3
 112520000    5
 112530000    7
 112540000    3
 112550000    3
 112560000    4
 112570000    4
 112580000    3
 112590000    3
 112600000    3
 112610000    3
 112620000    3
 112630000    3
 112640000    5
 112650000    3
 112660000    6
 112670000    4
 112680000    3
 112690000    3
 112700000    3
 112710000    3
 112720000    3
 112730000    2
 112740000    3
 112750000    4
 112760000    4
 112770000    3
 112780000    2
 112790000    5
 112800000    3
 112810000    2
 112820000    4
 112830000    4
 112840000    5
 112850000    4
 112860000    5
 112870000    3
 112880000    5
 112890000    6
 112900000    3
 112910000    3
 112920000    3
 112930000    3
 112940000    4
 112950000    6
 112960000    2
 112970000    4
 112980000    3
 112990000    3
 113000000    3
 113010000    4
 113020000    3
 113030000    4
 113040000    2
 113050000    3
 113060000    3
 113070000    2
 113080000    3
 113090000    4
 113100000    2
 113110000    5
 113120000    4
 113130000    3
 113140000    3
 113150000    2
 113160000    3
 113170000    5
 113180000    7
 113190000    4
 113200000    3
 113210000    4
 113220000    3
 113230000    3
 113240000    3
 113250000    3
 113260000    3
 113270000    3
 113280000    2
 113290000    3
 113300000    2
 113310000    4
 113320000    2
 113330000    3
 113340000    6
 113350000    2
 113360000    3
 113370000    2
 113380000    3
 113390000    5
 113400000    3
 113410000    2
 113420000    4
 113430000    3
 113440000    3
 113450000    3
 113460000    2
 113470000    3
 113480000    4
 113490000    3
 113500000    3
 113510000    3
 113520000    4
 113530000    3
 113540000    3
 113550000    3
 113560000    6
 113570000    6
 113580000    2
 113590000    3
 113600000    3
 113610000    3
 113620000    3
 113630000    2
 113640000    4
 113650000    3
 113660000    6
 113670000    4
 113680000    4
 113690000    5
 113700000    3
 113710000    4
 113720000    3
 113730000    3
 113740000    3
 113750000    2
 113760000    3
 113770000    3
 113780000    4
 113790000    3
 113800000    4
 113810000    2
 113820000    3
 113830000    3
 113840000    3
 113850000    3
 113860000    3
 113870000    3
 113880000    4
 113890000    3
 113900000    3
 113910000    3
 113920000    3
 113930000    3
 113940000    3
 113950000    3
 113960000    2
 113970000    4
 113980000    3
 113990000    2
 114000000    3
 114010000    5
 114020000    5
 114030000    6
 114040000    4
 114050000    3
 114060000    4
 114070000    6
 114080000    3
 114090000    2
 114100000    3
 114110000    2
 114120000    3
 114130000    3
 114140000    2
 114150000    3
 114160000    3
 114170000    5
 114180000    3
 114190000    2
 114200000    3
 114210000    3
 114220000    2
 114230000    4
 114240000    3
 114250000    3
 114260000    4
 114270000    3
 114280000    5
 114290000    5
 114300000    2
 114310000    3
 114320000    4
 114330000    4
 114340000    4
 114350000    3
 114360000    4
 114370000    3
 114380000    4
 114390000    7
 114400000    3
 114410000    2
 114420000    4
 114430000    2
 114440000    3
 114450000    3
 114460000    3
 114470000    3
 114480000    3
 114490000    5
 114500000    3
 114510000    3
 114520000    4
 114530000    5
 114540000    2
 114550000    2
 114560000    2
 114570000    2
 114580000    2
 114590000    3
 114600000    4
 114610000    3
 114620000    3
 114630000    3
 114640000    3
 114650000    3
 114660000    2
 114670000    3
 114680000    4
 114690000    2
 114700000    2
 114710000    3
 114720000    4
 114730000    4
 114740000    3
 114750000    4
 114760000    2
 114770000    5
 114780000    4
 114790000    3
 114800000    2
 114810000    3
 114820000    3
 114830000    2
 114840000    3
 114850000    4
 114860000    3
 114870000    3
 114880000    3
 114890000    3
 114900000    3
 114910000    2
 114920000    5
 114930000    3
 114940000    3
 114950000    4
 114960000    2
 114970000    3
 114980000    3
 114990000    4
 115000000    3
 115010000    2
 115020000    5
 115030000    4
 115040000    3
 115050000    4
 115060000    3
 115070000    3
 115080000    3
 115090000    4
 115100000    2
 115110000    4
 115120000    4
 115130000    2
 115140000    4
 115150000    5
 115160000    4
 115170000    5
 115180000    3
 115190000    5
 115200000    3
 115210000    4
 115220000    2
 115230000    4
 115240000    3
 115250000    2
 115260000    5
 115270000    3
 115280000    3
 115290000    4
 115300000    3
 115310000    5
 115320000    3
 115330000    3
 115340000    3
 115350000    3
 115360000    3
 115370000    5
 115380000    5
 115390000    3
 115400000    5
 115410000    5
 115420000    3
 115430000    3
 115440000    3
 115450000    3
 115460000    3
 115470000    3
 115480000    4
 115490000    3
 115500000    3
 115510000    4
 115520000    3
 115530000    3
 115540000    3
 115550000    2
 115560000    2
 115570000    4
 115580000    3
 115590000    3
 115600000    3
 115610000    3
 115620000    4
 115630000    2
 115640000    3
 115650000    5
 115660000    3
 115670000    5
 115680000    3
 115690000    2
 115700000    3
 115710000    3
 115720000    4
 115730000    5
 115740000    4
 115750000    4
 115760000    4
 115770000    3
 115780000    4
 115790000    4
 115800000    3
 115810000    3
 115820000    4
 115830000    3
 115840000    3
 115850000    2
 115860000    3
 115870000    3
 115880000    4
 115890000    2
 115900000   12
 115910000    7
 115920000    8
 115930000    5
 115940000    2
 115950000    3
 115960000    5
 115970000    4
 115980000    5
 115990000    3
 116000000    4
 116010000    3
 116020000    4
 116030000    3
 116040000    2
 116050000    4
 116060000    3
 116070000    2
 116080000    4
 116090000    4
 116100000    7
 116110000    6
 116120000    3
 116130000    4
 116140000    2
 116150000    2
 116160000    3
 116170000    3
 116180000    4
 116190000    2
 116200000    3
 116210000    4
 116220000    3
 116230000    5
 116240000    3
 116250000    4
 116260000    3
 116270000    4
 116280000    3
 116290000    4
 116300000    3
 116310000    3
 116320000    3
 116330000    2
 116340000    3
 116350000    3
 116360000    2
 116370000    4
 116380000    3
 116390000   10
 116400000    6
 116410000    3
 116420000    6
 116430000    3
 116440000    7
 116450000    5
 116460000    5
 116470000    2
 116480000    9
 116490000    5
 116500000    3
 116510000    4
 116520000    3
 116530000    4
 116540000    3
 116550000    3
 116560000    3
 116570000    3
 116580000    3
 116590000    4
 116600000    8
 116610000    9
 116620000    3
 116630000    3
 116640000    3
 116650000    3
 116660000    6
 116670000    4
 116680000    2
 116690000    2
 116700000    4
 116710000    4
 116720000    3
 116730000    3
 116740000    4
 116750000    4
 116760000    3
 116770000    3
 116780000    3
 116790000    4
 116800000    3
 116810000    3
 116820000    3
 116830000    3
 116840000    3
 116850000    3
 116860000    3
 116870000    2
 116880000    3
 116890000    3
 116900000    5
 116910000    3
 116920000    2
 116930000    3
 116940000    3
 116950000    3
 116960000    4
 116970000    6
 116980000    5
 116990000    4
 117000000    3
 117010000    3
 117020000    2
 117030000    2
 117040000    3
 117050000    3
 117060000    3
 117070000    2
 117080000    5
 117090000    7
 117100000    3
 117110000    3
 117120000    3
 117130000    3
 117140000    2
 117150000    3
 117160000    3
 117170000    4
 117180000    4
 117190000    2
 117200000    3
 117210000    2
 117220000    3
 117230000    3
 117240000    2
 117250000    3
 117260000    3
 117270000    3
 117280000    3
 117290000    3
 117300000    3
 117310000    4
 117320000    6
 117330000    9
 117340000    3
 117350000    6
 117360000    4
 117370000   10
 117380000    5
 117390000    3
 117400000    3
 117410000    5
 117420000    5
 117430000    4
 117440000    3
 117450000    4
 117460000    2
 117470000    3
 117480000    3
 117490000    4
 117500000    3
 117510000    7
 117520000    3
 117530000    3
 117540000    4
 117550000    3
 117560000    2
 117570000    3
 117580000    5
 117590000    3
 117600000    2
 117610000    3
 117620000    2
 117630000    3
 117640000    3
 117650000    4
 117660000    3
 117670000    3
 117680000    2
 117690000    3
 117700000    4
 117710000    3
 117720000    4
 117730000    6
 117740000    4
 117750000    3
 117760000    3
 117770000    2
 117780000    3
 117790000    4
 117800000    5
 117810000    5
 117820000    9
 117830000    3
 117840000    4
 117850000    3
 117860000    3
 117870000    3
 117880000    6
 117890000    4
 117900000    4
 117910000    4
 117920000    3
 117930000    3
 117940000    4
 117950000    4
 117960000    2
 117970000    4
 117980000    3
 117990000    3
 118000000    3
 118010000    3
 118020000    3
 118030000    4
 118040000    3
 118050000    3
 118060000    4
 118070000    8
 118080000    9
 118090000    5
 118100000    8
 118110000    3
 118120000    2
 118130000    3
 118140000    3
 118150000    4
 118160000    5
 118170000    3
 118180000    3
 118190000    7
 118200000    3
 118210000    8
 118220000    2
 118230000    3
 118240000    4
 118250000    5
 118260000    5
 118270000    5
 118280000    2
 118290000    6
 118300000    4
 118310000    2
 118320000    3
 118330000    3
 118340000    4
 118350000    4
 118360000    4
 118370000    2
 118380000    3
 118390000    6
 118400000    3
 118410000    2
 118420000    3
 118430000    3
 118440000    5
 118450000    6
 118460000    4
 118470000    3
 118480000    3
 118490000    3
 118500000    4
 118510000    3
 118520000    3
 118530000    4
 118540000    3
 118550000    3
 118560000    3
 118570000    4
 118580000    4
 118590000    5
 118600000    5
 118610000   11
 118620000    9
 118630000   10
 118640000    3
 118650000    3
 118660000    3
 118670000    2
 118680000    3
 118690000    6
 118700000    3
 118710000    3
 118720000    4
 118730000    2
 118740000    5
 118750000    4
 118760000    3
 118770000    3
 118780000    3
 118790000    3
 118800000    2
 118810000    4
 118820000    3
 118830000    3
 118840000    4
 118850000    3
 118860000    3
 118870000    3
 118880000    2
 118890000    2
 118900000    3
 118910000    3
 118920000    3
 118930000    3
 118940000    4
 118950000    5
 118960000    3
 118970000    3
 118980000    3
 118990000    5
 119000000    2
 119010000    4
 119020000    4
 119030000    3
 119040000    4
 119050000    2
 119060000    5
 119070000    4
 119080000    2
 119090000    3
 119100000    8
 119110000    4
 119120000    6
 119130000    2
 119140000    3
 119150000    4
 119160000    3
 119170000    3
 119180000    3
 119190000    4
 119200000    5
 119210000    5
 119220000    2
 119230000    5
 119240000    5
 119250000    3
 119260000    4
 119270000    3
 119280000    2
 119290000    3
 119300000    9
 119310000    5
 119320000    3
 119330000    5
 119340000    3
 119350000    3
 119360000    3
 119370000    2
 119380000    3
 119390000    2
 119400000    3
 119410000    5
 119420000    4
 119430000    3
 119440000    2
 119450000    3
 119460000    3
 119470000    6
 119480000    4
 119490000    4
 119500000    5
 119510000    6
 119520000    4
 119530000    2
 119540000    3
 119550000    3
 119560000    3
 119570000    3
 119580000    4
 119590000    2
 119600000    4
 119610000    3
 119620000    4
 119630000    3
 119640000    2
 119650000    3
 119660000    3
 119670000    3
 119680000    4
 119690000    3
 119700000    3
 119710000    4
 119720000    2
 119730000    4
 119740000    2
 119750000    3
 119760000    3
 119770000    3
 119780000    3
 119790000    4
 119800000    3
 119810000    3
 119820000    5
 119830000    3
 119840000    3
 119850000    4
 119860000    3
 119870000    2
 119880000    2
 119890000    3
 119900000    5
 119910000    3
 119920000    4
 119930000    3
 119940000    4
 119950000    3
 119960000    3
 119970000    3
 119980000    5
 119990000    3
 120000000    3
 120010000    3
 120020000    7
 120030000    3
 120040000    3
 120050000    4
 120060000    3
 120070000    4
 120080000    4
 120090000    5
 120100000    5
 120110000    3
 120120000    5
 120130000    3
 120140000    2
 120150000    3
 120160000    3
 120170000    3
 120180000    4
 120190000    5
 120200000    2
 120210000    4
 120220000    2
 120230000    5
 120240000    5
 120250000    5
 120260000    3
 120270000    3
 120280000    2
 120290000    3
 120300000    2
 120310000    4
 120320000    3
 120330000    3
 120340000    2
 120350000    3
 120360000    5
 120370000    4
 120380000    3
 120390000    4
 120400000    8
 120410000    4
 120420000    6
 120430000    5
 120440000    3
 120450000    3
 120460000    2
 120470000    2
 120480000    8
 120490000    4
 120500000    2
 120510000    4
 120520000    4
 120530000    7
 120540000    4
 120550000    3
 120560000    2
 120570000    2
 120580000    5
 120590000    3
 120600000    3
 120610000    3
 120620000    4
 120630000    3
 120640000    2
 120650000    3
 120660000    2
 120670000    3
 120680000    3
 120690000    3
 120700000    3
 120710000    4
 120720000    4
 120730000    9
 120740000    3
 120750000    3
 120760000    3
 120770000    2
 120780000    3
 120790000    3
 120800000    3
 120810000    3
 120820000    3
 120830000    4
 120840000    4
 120850000    3
 120860000    4
 120870000    3
 120880000    3
 120890000    5
 120900000    3
 120910000    3
 120920000    5
 120930000    5
 120940000    3
 120950000    3
 120960000    4
 120970000    5
 120980000    3
 120990000    4
 121000000    3
 121010000    3
 121020000    4
 121030000    3
 121040000    4
 121050000    3
 121060000    4
 121070000    4
 121080000    3
 121090000    3
 121100000    3
 121110000    3
 121120000    3
 121130000    3
 121140000    5
 121150000    3
 121160000    2
 121170000    3
 121180000    3
 121190000    4
 121200000    3
 121210000    3
 121220000    2
 121230000    2
 121240000    6
 121250000    3
 121260000    4
 121270000    3
 121280000    2
 121290000    4
 121300000    4
 121310000    4
 121320000    3
 121330000    3
 121340000    3
 121350000    4
 121360000    5
 121370000    4
 121380000    5
 121390000    3
 121400000    7
 121410000    3
 121420000    3
 121430000    5
 121440000    4
 121450000    3
 121460000    3
 121470000    3
 121480000    3
 121490000    3
 121500000    3
 121510000    3
 121520000    6
 121530000    5
 121540000    8
 121550000    2
 121560000    3
 121570000    3
 121580000    3
 121590000    4
 121600000    2
 121610000    3
 121620000    3
 121630000    3
 121640000    3
 121650000    2
 121660000    3
 121670000    3
 121680000    2
 121690000    7
 121700000    3
 121710000    6
 121720000    3
 121730000    3
 121740000    3
 121750000    3
 121760000    3
 121770000    2
 121780000    3
 121790000    2
 121800000    3
 121810000    4
 121820000    3
 121830000    3
 121840000    3
 121850000    3
 121860000    3
 121870000    6
 121880000    3
 121890000    3
 121900000    3
 121910000    3
 121920000    3
 121930000    3
 121940000    3
 121950000    3
 121960000    4
 121970000    4
 121980000    2
 121990000    4
 122000000    3
 122010000    3
 122020000    3
 122030000    7
 122040000    6
 122050000    3
 122060000    3
 122070000    3
 122080000    2
 122090000    3
 122100000    3
 122110000    3
 122120000    3
 122130000    2
 122140000    4
 122150000    6
 122160000    4
 122170000    4
 122180000    3
 122190000    3
 122200000    3
 122210000    2
 122220000    3
 122230000    5
 122240000    4
 122250000    3
 122260000    2
 122270000    2
 122280000    3
 122290000    2
 122300000    3
 122310000    3
 122320000    3
 122330000    5
 122340000    4
 122350000    4
 122360000    4
 122370000    3
 122380000    2
 122390000    3
 122400000    4
 122410000    5
 122420000    3
 122430000    3
 122440000    2
 122450000    3
 122460000    3
 122470000    3
 122480000    3
 122490000    4
 122500000    4
 122510000    5
 122520000    2
 122530000    3
 122540000    5
 122550000    3
 122560000    4
 122570000    3
 122580000    6
 122590000    3
 122600000    4
 122610000    3
 122620000    4
 122630000    4
 122640000    4
 122650000    3
 122660000    2
 122670000    3
 122680000    4
 122690000    3
 122700000    3
 122710000    3
 122720000    3
 122730000    5
 122740000    3
 122750000    5
 122760000    3
 122770000    3
 122780000    3
 122790000    5
 122800000    2
 122810000    5
 122820000    3
 122830000    4
 122840000    6
 122850000    4
 122860000    3
 122870000    3
 122880000    5
 122890000    3
 122900000    5
 122910000    3
 122920000    3
 122930000    3
 122940000    3
 122950000    6
 122960000    5
 122970000    3
 122980000    3
 122990000    3
 123000000    4
 123010000    3
 123020000    3
 123030000    3
 123040000    3
 123050000    3
 123060000    3
 123070000    4
 123080000    9
 123090000    5
 123100000    6
 123110000    3
 123120000    8
 123130000    4
 123140000    5
 123150000    2
 123160000    3
 123170000    5
 123180000    3
 123190000    3
 123200000    3
 123210000    4
 123220000    4
 123230000    4
 123240000    3
 123250000    2
 123260000    3
 123270000    4
 123280000    4
 123290000    3
 123300000    3
 123310000    2
 123320000    3
 123330000    4
 123340000    2
 123350000    2
 123360000    2
 123370000    3
 123380000    6
 123390000    4
 123400000    4
 123410000    3
 123420000    4
 123430000    4
 123440000    3
 123450000    2
 123460000    4
 123470000    6
 123480000    4
 123490000    3
 123500000    4
 123510000    4
 123520000    4
 123530000    3
 123540000    3
 123550000    3
 123560000    3
 123570000    3
 123580000    5
 123590000    3
 123600000    3
 123610000    3
 123620000    3
 123630000    5
 123640000    2
 123650000    3
 123660000    3
 123670000    4
 123680000    2
 123690000    3
 123700000    4
 123710000    4
 123720000    3
 123730000    3
 123740000    4
 123750000    3
 123760000    3
 123770000    3
 123780000    3
 123790000    4
 123800000    3
 123810000    4
 123820000    3
 123830000    3
 123840000    4
 123850000    3
 123860000    3
 123870000    3
 123880000    4
 123890000    6
 123900000    5
 123910000    3
 123920000    5
 123930000    3
 123940000    3
 123950000    3
 123960000    7
 123970000    4
 123980000    3
 123990000    3
 124000000    3
 124010000    3
 124020000    4
 124030000    5
 124040000    3
 124050000    4
 124060000    3
 124070000    3
 124080000    3
 124090000    5
 124100000    5
 124110000    4
 124120000    2
 124130000    2
 124140000    5
 124150000    2
 124160000    6
 124170000    4
 124180000    3
 124190000    3
 124200000    3
 124210000    2
 124220000    2
 124230000    3
 124240000    4
 124250000    3
 124260000    3
 124270000    2
 124280000    3
 124290000    2
 124300000    4
 124310000    3
 124320000    3
 124330000    3
 124340000    5
 124350000    2
 124360000    3
 124370000    2
 124380000    3
 124390000    2
 124400000    2
 124410000    6
 124420000    3
 124430000    3
 124440000    2
 124450000    3
 124460000    3
 124470000    4
 124480000    3
 124490000    4
 124500000    5
 124510000    5
 124520000    3
 124530000    4
 124540000    3
 124550000    2
 124560000    4
 124570000    3
 124580000    4
 124590000    8
 124600000    3
 124610000    3
 124620000    5
 124630000    3
 124640000    3
 124650000    3
 124660000    3
 124670000    3
 124680000    2
 124690000    2
 124700000    3
 124710000    2
 124720000    3
 124730000    3
 124740000    2
 124750000    3
 124760000    3
 124770000    3
 124780000    3
 124790000    3
 124800000    4
 124810000    2
 124820000    3
 124830000    3
 124840000    3
 124850000    3
 124860000    3
 124870000    4
 124880000    2
 124890000    4
 124900000    3
 124910000    3
 124920000    3
 124930000    4
 124940000    4
 124950000    2
 124960000    2
 124970000    2
 124980000    4
 124990000    3
 125000000    3
 125010000    7
 125020000    3
 125030000    4
 125040000    4
 125050000    3
 125060000    6
 125070000    5
 125080000    2
 125090000    4
 125100000    4
 125110000    2
 125120000    3
 125130000    2
 125140000    3
 125150000    4
 125160000    4
 125170000    3
 125180000    3
 125190000    4
 125200000    3
 125210000    3
 125220000    3
 125230000    2
 125240000    4
 125250000    2
 125260000    9
 125270000    5
 125280000    2
 125290000    2
 125300000    7
 125310000    5
 125320000    3
 125330000    4
 125340000    5
 125350000    3
 125360000    9
 125370000    3
 125380000    3
 125390000    3
 125400000    3
 125410000    4
 125420000    3
 125430000    3
 125440000    3
 125450000    3
 125460000    4
 125470000    5
 125480000    2
 125490000    2
 125500000    3
 125510000    6
 125520000    4
 125530000    5
 125540000    2
 125550000    3
 125560000    5
 125570000    4
 125580000    2
 125590000    2
 125600000    3
 125610000    3
 125620000    5
 125630000    4
 125640000    3
 125650000    3
 125660000    5
 125670000    4
 125680000    3
 125690000    5
 125700000    3
 125710000    3
 125720000    5
 125730000    3
 125740000    3
 125750000    2
 125760000    5
 125770000    3
 125780000    3
 125790000    3
 125800000    3
 125810000    4
 125820000    7
 125830000    2
 125840000    4
 125850000    3
 125860000    2
 125870000    4
 125880000    2
 125890000    4
 125900000    3
 125910000    3
 125920000    3
 125930000    3
 125940000    4
 125950000    3
 125960000    3
 125970000    5
 125980000    4
 125990000    3
 126000000    5
 126010000    3
 126020000    3
 126030000    4
 126040000    3
 126050000    3
 126060000    5
 126070000    3
 126080000    4
 126090000    4
 126100000    3
 126110000    5
 126120000   10
 126130000    4
 126140000    5
 126150000    4
 126160000    2
 126170000    4
 126180000    9
 126190000    7
 126200000   11
 126210000    3
 126220000    3
 126230000    6
 126240000    3
 126250000    2
 126260000    3
 126270000    3
 126280000    2
 126290000    3
 126300000    3
 126310000    4
 126320000    3
 126330000    6
 126340000    3
 126350000    3
 126360000    3
 126370000    4
 126380000    3
 126390000    3
 126400000    3
 126410000    7
 126420000    3
 126430000    3
 126440000    3
 126450000    2
 126460000    5
 126470000    4
 126480000    3
 126490000    2
 126500000    2
 126510000    5
 126520000    4
 126530000    4
 126540000    3
 126550000    3
 126560000    2
 126570000    3
 126580000    7
 126590000    2
 126600000    3
 126610000    2
 126620000    4
 126630000    4
 126640000    4
 126650000    5
 126660000    5
 126670000    8
 126680000    4
 126690000    3
 126700000    4
 126710000    5
 126720000    5
 126730000    4
 126740000    2
 126750000    6
 126760000    4
 126770000    4
 126780000    4
 126790000    3
 126800000    2
 126810000    3
 126820000    5
 126830000    3
 126840000    5
 126850000    2
 126860000    3
 126870000    5
 126880000    7
 126890000    4
 126900000    3
 126910000    3
 126920000    2
 126930000    7
 126940000    2
 126950000    7
 126960000    5
 126970000    3
 126980000    5
 126990000    3
 127000000    3
 127010000    3
 127020000    8
 127030000    7
 127040000    8
 127050000    3
 127060000    3
 127070000    2
 127080000    2
 127090000    3
 127100000    2
 127110000    3
 127120000    3
 127130000    3
 127140000    3
 127150000    2
 127160000    3
 127170000    3
 127180000    4
 127190000    3
 127200000    3
 127210000    4
 127220000    3
 127230000    4
 127240000    3
 127250000    2
 127260000    2
 127270000    3
 127280000    5
 127290000    3
 127300000    4
 127310000    3
 127320000    3
 127330000    3
 127340000    3
 127350000    3
 127360000    3
 127370000    3
 127380000    4
 127390000    3
 127400000    3
 127410000    4
 127420000    4
 127430000    2
 127440000    3
 127450000    3
 127460000    4
 127470000    3
 127480000    4
 127490000    3
 127500000    3
 127510000    6
 127520000    2
 127530000    3
 127540000    5
 127550000    3
 127560000    2
 127570000    3
 127580000    4
 127590000    3
 127600000    3
 127610000    3
 127620000    3
 127630000    3
 127640000    3
 127650000    2
 127660000    3
 127670000    2
 127680000    3
 127690000    3
 127700000    3
 127710000    5
 127720000    4
 127730000    3
 127740000    2
 127750000    3
 127760000    3
 127770000    3
 127780000    3
 127790000    3
 127800000    3
 127810000    4
 127820000    3
 127830000    2
 127840000    4
 127850000    2
 127860000    3
 127870000    2
 127880000    3
 127890000    3
 127900000    2
 127910000    2
 127920000    3
 127930000    3
 127940000    3
 127950000    2
 127960000    3
 127970000    2
 127980000    2
 127990000    3
 128000000    2
 128010000    3
 128020000    3
 128030000    3
 128040000    3
 128050000    3
 128060000    3
 128070000    3
 128080000    3
 128090000    3
 128100000    3
 128110000    3
 128120000    2
 128130000    3
 128140000    3
 128150000    2
 128160000    2
 128170000    4
 128180000    4
 128190000    2
 128200000    3
 128210000    3
 128220000    4
 128230000    2
 128240000    4
 128250000    3
 128260000    3
 128270000    2
 128280000    3
 128290000    4
 128300000    2
 128310000    3
 128320000    2
 128330000    4
 128340000    4
 128350000    5
 128360000    3
 128370000    4
 128380000    3
 128390000    4
 128400000    3
 128410000    3
 128420000    3
 128430000    2
 128440000    3
 128450000    4
 128460000    3
 128470000    3
 128480000    4
 128490000    3
 128500000    7
 128510000    3
 128520000    3
 128530000    2
 128540000    3
 128550000    4
 128560000    3
 128570000    3
 128580000    2
 128590000    2
 128600000    2
 128610000    3
 128620000    2
 128630000    3
 128640000    3
 128650000    3
 128660000    4
 128670000    3
 128680000    3
 128690000    5
 128700000    2
 128710000    4
 128720000    3
 128730000    2
 128740000    5
 128750000    3
 128760000    3
 128770000    3
 128780000    5
 128790000    2
 128800000    3
 128810000    4
 128820000    3
 128830000    4
 128840000    3
 128850000    3
 128860000    4
 128870000    5
 128880000    3
 128890000    3
 128900000    5
 128910000    5
 128920000    3
 128930000    3
 128940000    3
 128950000    3
 128960000    4
 128970000    4
 128980000    3
 128990000    2
 129000000    3
 129010000    4
 129020000    4
 129030000    3
 129040000    3
 129050000    3
 129060000    4
 129070000    4
 129080000    3
 129090000    3
 129100000    4
 129110000    5
 129120000    4
 129130000    4
 129140000    4
 129150000    2
 129160000    3
 129170000    5
 129180000    2
 129190000    2
 129200000    2
 129210000    3
 129220000    3
 129230000    3
 129240000    2
 129250000    4
 129260000    3
 129270000    2
 129280000    3
 129290000    4
 129300000    3
 129310000    3
 129320000    4
 129330000    4
 129340000    8
 129350000    2
 129360000    3
 129370000    8
 129380000    4
 129390000    2
 129400000    3
 129410000    2
 129420000    3
 129430000    2
 129440000    2
 129450000    3
 129460000    3
 129470000    2
 129480000    3
 129490000    3
 129500000    3
 129510000    3
 129520000    2
 129530000    2
 129540000    3
 129550000    4
 129560000    9
 129570000    3
 129580000    5
 129590000    3
 129600000    5
 129610000    3
 129620000    3
 129630000    4
 129640000    3
 129650000    3
 129660000    3
 129670000    3
 129680000    3
 129690000    3
 129700000    5
 129710000    2
 129720000    3
 129730000    3
 129740000    5
 129750000    4
 129760000    3
 129770000    3
 129780000    3
 129790000    3
 129800000    5
 129810000    4
 129820000    4
 129830000    3
 129840000    3
 129850000    5
 129860000    2
 129870000    3
 129880000    3
 129890000    3
 129900000    5
 129910000    3
 129920000    3
 129930000    3
 129940000    4
 129950000    5
 129960000    4
 129970000    3
 129980000    3
 129990000    5
 130000000    2
 130010000    3
 130020000    3
 130030000    3
 130040000    3
 130050000    3
 130060000    2
 130070000    3
 130080000    3
 130090000    4
 130100000    3
 130110000    9
 130120000    3
 130130000    3
 130140000    3
 130150000    3
 130160000    3
 130170000    3
 130180000    4
 130190000    5
 130200000    4
 130210000    3
 130220000    5
 130230000    3
 130240000    4
 130250000    3
 130260000    6
 130270000    2
 130280000    8
 130290000    3
 130300000   11
 130310000    4
 130320000    3
 130330000    6
 130340000    7
 130350000    4
 130360000    3
 130370000    4
 130380000    5
 130390000    3
 130400000    3
 130410000    5
 130420000    2
 130430000    3
 130440000    3
 130450000    3
 130460000    3
 130470000    5
 130480000    3
 130490000    3
 130500000    3
 130510000    4
 130520000    4
 130530000    2
 130540000    2
 130550000    3
 130560000    3
 130570000    4
 130580000    2
 130590000    7
 130600000    7
 130610000    6
 130620000    6
 130630000    7
 130640000    6
 130650000    2
 130660000    2
 130670000    4
 130680000    4
 130690000    4
 130700000    2
 130710000    4
 130720000    5
 130730000    3
 130740000    3
 130750000    4
 130760000    4
 130770000    4
 130780000    3
 130790000    3
 130800000    3
 130810000    3
 130820000    3
 130830000    2
 130840000    3
 130850000    3
 130860000    3
 130870000    3
 130880000    3
 130890000    3
 130900000    3
 130910000    4
 130920000    4
 130930000    2
 130940000    4
 130950000    4
 130960000    6
 130970000    7
 130980000   10
 130990000    6
 131000000    4
 131010000    3
 131020000    4
 131030000    2
 131040000    3
 131050000    3
 131060000    4
 131070000    4
 131080000    5
 131090000    4
 131100000    3
 131110000    3
 131120000    3
 131130000    4
 131140000    3
 131150000    3
 131160000    6
 131170000    3
 131180000    3
 131190000    3
 131200000    3
 131210000    2
 131220000    4
 131230000    3
 131240000    2
 131250000    3
 131260000    3
 131270000    5
 131280000    2
 131290000    6
 131300000    4
 131310000    3
 131320000    3
 131330000    3
 131340000    3
 131350000    3
 131360000    3
 131370000    2
 131380000    4
 131390000    3
 131400000    3
 131410000    2
 131420000    4
 131430000    4
 131440000    3
 131450000    4
 131460000    4
 131470000    3
 131480000    4
 131490000    3
 131500000    3
 131510000    3
 131520000    3
 131530000    6
 131540000    2
 131550000    3
 131560000    4
 131570000    4
 131580000    3
 131590000    2
 131600000    4
 131610000    7
 131620000    5
 131630000    4
 131640000    5
 131650000    4
 131660000    4
 131670000    3
 131680000    5
 131690000    6
 131700000    8
 131710000    6
 131720000    3
 131730000    4
 131740000    3
 131750000    3
 131760000    3
 131770000    3
 131780000    3
 131790000    4
 131800000    3
 131810000    3
 131820000    4
 131830000    2
 131840000    3
 131850000    3
 131860000    3
 131870000    3
 131880000    2
 131890000    3
 131900000    4
 131910000    3
 131920000    3
 131930000    3
 131940000    3
 131950000    6
 131960000    3
 131970000    3
 131980000    2
 131990000    3
 132000000    3
 132010000    2
 132020000    3
 132030000    4
 132040000    2
 132050000    4
 132060000    4
 132070000    3
 132080000    3
 132090000    5
 132100000    2
 132110000    3
 132120000    3
 132130000    3
 132140000    2
 132150000    3
 132160000    3
 132170000    2
 132180000    3
 132190000    4
 132200000   10
 132210000    5
 132220000    6
 132230000    5
 132240000    2
 132250000    3
 132260000    4
 132270000    4
 132280000    4
 132290000    2
 132300000    2
 132310000    3
 132320000    3
 132330000    3
 132340000    2
 132350000    3
 132360000    3
 132370000    3
 132380000    3
 132390000    3
 132400000    4
 132410000    3
 132420000    4
 132430000    4
 132440000    3
 132450000    3
 132460000    3
 132470000    3
 132480000    2
 132490000    3
 132500000    2
 132510000    3
 132520000    3
 132530000    3
 132540000    2
 132550000    2
 132560000    3
 132570000    3
 132580000    3
 132590000    3
 132600000    3
 132610000    3
 132620000    3
 132630000    3
 132640000    5
 132650000    4
 132660000    3
 132670000    3
 132680000    3
 132690000    5
 132700000    2
 132710000    3
 132720000    5
 132730000    4
 132740000    3
 132750000    2
 132760000    3
 132770000    3
 132780000    2
 132790000    2
 132800000    4
 132810000    5
 132820000    2
 132830000    3
 132840000    2
 132850000    3
 132860000    3
 132870000    4
 132880000    3
 132890000    3
 132900000    4
 132910000    3
 132920000    3
 132930000    4
 132940000    3
 132950000    3
 132960000    3
 132970000    3
 132980000    5
 132990000    5
 133000000    3
 133010000    2
 133020000    6
 133030000    3
 133040000    3
 133050000    3
 133060000    3
 133070000    4
 133080000    4
 133090000    3
 133100000    3
 133110000    3
 133120000    3
 133130000    3
 133140000    3
 133150000    3
 133160000    4
 133170000    3
 133180000    4
 133190000    3
 133200000    3
 133210000    3
 133220000    4
 133230000    2
 133240000    3
 133250000    3
 133260000    3
 133270000    5
 133280000    3
 133290000    4
 133300000    2
 133310000    3
 133320000    4
 133330000    5
 133340000    3
 133350000    3
 133360000    3
 133370000    3
 133380000    4
 133390000    3
 133400000    3
 133410000    4
 133420000    3
 133430000    4
 133440000    2
 133450000    4
 133460000    3
 133470000    4
 133480000    3
 133490000    3
 133500000    2
 133510000    3
 133520000    3
 133530000    3
 133540000    3
 133550000    3
 133560000    3
 133570000    5
 133580000    3
 133590000    3
 133600000    3
 133610000    2
 133620000    2
 133630000    3
 133640000    3
 133650000    2
 133660000    2
 133670000    3
 133680000    3
 133690000    3
 133700000    3
 133710000    3
 133720000    3
 133730000    4
 133740000    3
 133750000    3
 133760000    3
 133770000    3
 133780000    4
 133790000    3
 133800000    4
 133810000    2
 133820000    3
 133830000    3
 133840000    3
 133850000    3
 133860000    3
 133870000    2
 133880000    3
 133890000    3
 133900000    2
 133910000    3
 133920000    3
 133930000    3
 133940000    3
 133950000    3
 133960000    3
 133970000    5
 133980000    5
 133990000    3
 134000000    4
 134010000    4
 134020000    3
 134030000    4
 134040000    3
 134050000    3
 134060000    4
 134070000    3
 134080000    4
 134090000    3
 134100000    5
 134110000    7
 134120000    4
 134130000    2
 134140000    3
 134150000    3
 134160000    5
 134170000    4
 134180000    3
 134190000    4
 134200000    4
 134210000    4
 134220000    4
 134230000    7
 134240000    3
 134250000    3
 134260000    4
 134270000    4
 134280000    4
 134290000    4
 134300000    2
 134310000    3
 134320000    5
 134330000    2
 134340000    2
 134350000    2
 134360000    4
 134370000    3
 134380000    3
 134390000    4
 134400000    3
 134410000    4
 134420000    3
 134430000    3
 134440000    3
 134450000    3
 134460000    3
 134470000    3
 134480000    3
 134490000    3
 134500000    3
 134510000    3
 134520000    3
 134530000    4
 134540000    5
 134550000    3
 134560000    2
 134570000    7
 134580000    3
 134590000    6
 134600000    3
 134610000    3
 134620000    6
 134630000    7
 134640000    6
 134650000    5
 134660000    4
 134670000    3
 134680000    4
 134690000    5
 134700000    5
 134710000    2
 134720000    4
 134730000    4
 134740000    3
 134750000    3
 134760000    2
 134770000    3
 134780000    3
 134790000    2
 134800000    8
 134810000   10
 134820000    3
 134830000    3
 134840000    3
 134850000    3
 134860000    2
 134870000    3
 134880000    3
 134890000    4
 134900000    4
 134910000    4
 134920000    3
 134930000    7
 134940000    5
 134950000    6
 134960000    3
 134970000    2
 134980000    6
 134990000    6
 135000000    9
 135010000    4
 135020000    3
 135030000    5
 135040000    4
 135050000    6
 135060000    5
 135070000    3
 135080000    4
 135090000    5
 135100000    5
 135110000    4
 135120000    2
 135130000    6
 135140000    9
 135150000    4
 135160000    5
 135170000    5
 135180000    5
 135190000    3
 135200000    4
 135210000    4
 135220000    2
 135230000    2
 135240000    3
 135250000    3
 135260000    4
 135270000    2
 135280000    3
 135290000    3
 135300000    2
 135310000    3
 135320000    3
 135330000    3
 135340000    5
 135350000    3
 135360000    2
 135370000    3
 135380000    3
 135390000    2
 135400000    5
 135410000    2
 135420000    3
 135430000    3
 135440000    6
 135450000    4
 135460000    3
 135470000    3
 135480000    3
 135490000    3
 135500000    3
 135510000    5
 135520000    2
 135530000    4
 135540000    3
 135550000    7
 135560000    3
 135570000    5
 135580000    6
 135590000    4
 135600000    3
 135610000    4
 135620000    3
 135630000    3
 135640000    4
 135650000    3
 135660000    3
 135670000    3
 135680000    3
 135690000    4
 135700000    4
 135710000    2
 135720000    7
 135730000    2
 135740000    4
 135750000    3
 135760000    3
 135770000    5
 135780000    4
 135790000    6
 135800000    4
 135810000    3
 135820000    3
 135830000    3
 135840000    3
 135850000    3
 135860000    2
 135870000    3
 135880000    3
 135890000    3
 135900000    2
 135910000    3
 135920000    3
 135930000    4
 135940000    3
 135950000    3
 135960000    3
 135970000    4
 135980000    3
 135990000    3
 136000000    3
 136010000    3
 136020000    2
 136030000    3
 136040000    3
 136050000    3
 136060000    3
 136070000    3
 136080000    3
 136090000    3
 136100000    4
 136110000    3
 136120000    2
 136130000    3
 136140000    2
 136150000    3
 136160000    3
 136170000    2
 136180000    3
 136190000    3
 136200000    4
 136210000    3
 136220000    3
 136230000    3
 136240000    5
 136250000    4
 136260000    4
 136270000    3
 136280000    7
 136290000    6
 136300000   10
 136310000    8
 136320000    8
 136330000    4
 136340000    5
 136350000    6
 136360000    3
 136370000    4
 136380000    3
 136390000    4
 136400000    6
 136410000    4
 136420000    3
 136430000    3
 136440000    3
 136450000    3
 136460000    3
 136470000    3
 136480000    2
 136490000    2
 136500000    3
 136510000    4
 136520000    3
 136530000    4
 136540000    4
 136550000    2
 136560000    3
 136570000    5
 136580000    3
 136590000    3
 136600000    2
 136610000    5
 136620000    6
 136630000    5
 136640000    2
 136650000    3
 136660000    3
 136670000    5
 136680000    2
 136690000    4
 136700000    3
 136710000    5
 136720000    4
 136730000    3
 136740000    5
 136750000    3
 136760000    3
 136770000    4
 136780000    4
 136790000    4
 136800000    3
 136810000    2
 136820000    5
 136830000    3
 136840000    4
 136850000    3
 136860000    4
 136870000    2
 136880000    3
 136890000    4
 136900000    3
 136910000    2
 136920000    3
 136930000    3
 136940000    3
 136950000    3
 136960000    7
 136970000    7
 136980000    3
 136990000    2
 137000000    3
 137010000    5
 137020000    5
 137030000    4
 137040000    4
 137050000    3
 137060000    4
 137070000    3
 137080000    4
 137090000    3
 137100000    3
 137110000    3
 137120000    4
 137130000    2
 137140000   11
 137150000    3
 137160000    2
 137170000    3
 137180000    3
 137190000    2
 137200000    4
 137210000    5
 137220000    3
 137230000    4
 137240000    4
 137250000    4
 137260000    2
 137270000    4
 137280000    4
 137290000    3
 137300000    3
 137310000    3
 137320000    3
 137330000    4
 137340000    3
 137350000    4
 137360000    3
 137370000    5
 137380000    4
 137390000    4
 137400000    3
 137410000    5
 137420000    3
 137430000    3
 137440000    3
 137450000    3
 137460000    2
 137470000    3
 137480000    2
 137490000    4
 137500000    3
 137510000    3
 137520000    3
 137530000    6
 137540000    3
 137550000    3
 137560000    3
 137570000    3
 137580000    2
 137590000    4
 137600000    2
 137610000    3
 137620000    2
 137630000    4
 137640000    3
 137650000    5
 137660000    2
 137670000    3
 137680000    4
 137690000    3
 137700000    4
 137710000    4
 137720000    3
 137730000    3
 137740000    2
 137750000    6
 137760000    4
 137770000    3
 137780000    4
 137790000    3
 137800000    3
 137810000    4
 137820000    2
 137830000    3
 137840000    5
 137850000    3
 137860000    3
 137870000    3
 137880000    3
 137890000    3
 137900000    3
 137910000    3
 137920000    2
 137930000    2
 137940000    2
 137950000    3
 137960000    4
 137970000    4
 137980000    3
 137990000    3
 138000000    4
 138010000    3
 138020000    6
 138030000    4
 138040000    4
 138050000    4
 138060000    4
 138070000    2
 138080000    5
 138090000    3
 138100000    3
 138110000    3
 138120000    3
 138130000    3
 138140000    2
 138150000    5
 138160000    3
 138170000    4
 138180000    4
 138190000    8
 138200000    9
 138210000    8
 138220000    2
 138230000    3
 138240000    5
 138250000    4
 138260000    3
 138270000    3
 138280000    3
 138290000    4
 138300000    5
 138310000    7
 138320000    2
 138330000    3
 138340000    3
 138350000    3
 138360000    4
 138370000    5
 138380000    3
 138390000    4
 138400000    3
 138410000    5
 138420000    5
 138430000    3
 138440000    4
 138450000    5
 138460000    3
 138470000    5
 138480000    3
 138490000    3
 138500000    3
 138510000    3
 138520000    6
 138530000    5
 138540000    5
 138550000    4
 138560000    3
 138570000    3
 138580000    4
 138590000    4
 138600000    4
 138610000    4
 138620000    3
 138630000    4
 138640000    3
 138650000    4
 138660000    3
 138670000    3
 138680000    6
 138690000    4
 138700000    3
 138710000    3
 138720000    3
 138730000    4
 138740000    3
 138750000    2
 138760000    6
 138770000    3
 138780000    4
 138790000    2
 138800000    4
 138810000    2
 138820000    5
 138830000    4
 138840000    3
 138850000    5
 138860000    5
 138870000    5
 138880000    4
 138890000    4
 138900000    3
 138910000    3
 138920000    3
 138930000    3
 138940000    3
 138950000    3
 138960000    5
 138970000    2
 138980000    5
 138990000    3
 139000000    3
 139010000    4
 139020000    4
 139030000    3
 139040000    4
 139050000    3
 139060000    3
 139070000    5
 139080000    3
 139090000    4
 139100000    3
 139110000    3
 139120000    4
 139130000    5
 139140000    2
 139150000    3
 139160000    4
 139170000    2
 139180000    3
 139190000    4
 139200000    3
 139210000    4
 139220000    5
 139230000    5
 139240000    5
 139250000    4
 139260000    4
 139270000    4
 139280000    4
 139290000    2
 139300000    3
 139310000    3
 139320000    3
 139330000    3
 139340000    2
 139350000    7
 139360000    3
 139370000    3
 139380000    2
 139390000    3
 139400000    3
 139410000    7
 139420000    3
 139430000    4
 139440000    3
 139450000    2
 139460000    3
 139470000    3
 139480000    4
 139490000    4
 139500000    4
 139510000    3
 139520000    3
 139530000    3
 139540000    4
 139550000    2
 139560000    2
 139570000    3
 139580000    3
 139590000    3
 139600000    2
 139610000    3
 139620000    3
 139630000    3
 139640000    6
 139650000    7
 139660000    4
 139670000    4
 139680000   12
 139690000    4
 139700000    3
 139710000    7
 139720000    2
 139730000    4
 139740000    2
 139750000    2
 139760000    4
 139770000    4
 139780000    3
 139790000    3
 139800000    3
 139810000    4
 139820000    3
 139830000    7
 139840000    4
 139850000    3
 139860000    3
 139870000    3
 139880000    3
 139890000    4
 139900000    3
 139910000    2
 139920000    2
 139930000    4
 139940000    6
 139950000    3
 139960000    4
 139970000    3
 139980000    3
 139990000    2
 140000000    4
 140010000    2
 140020000    3
 140030000    6
 140040000    4
 140050000    3
 140060000    3
 140070000    4
 140080000    2
 140090000    2
 140100000    3
 140110000    3
 140120000    3
 140130000    5
 140140000    2
 140150000    3
 140160000    3
 140170000    4
 140180000    2
 140190000    3
 140200000    3
 140210000    5
 140220000    2
 140230000    3
 140240000    5
 140250000    6
 140260000    3
 140270000    3
 140280000    4
 140290000    5
 140300000    2
 140310000    3
 140320000    4
 140330000    2
 140340000    3
 140350000    4
 140360000    3
 140370000    3
 140380000    6
 140390000    2
 140400000    4
 140410000    5
 140420000    3
 140430000    3
 140440000    3
 140450000    4
 140460000    3
 140470000    4
 140480000    3
 140490000    4
 140500000    6
 140510000    3
 140520000    6
 140530000    4
 140540000    3
 140550000    2
 140560000    3
 140570000    2
 140580000    2
 140590000    5
 140600000    3
 140610000    4
 140620000    4
 140630000    3
 140640000    3
 140650000    7
 140660000    4
 140670000    4
 140680000    3
 140690000    4
 140700000    8
 140710000    3
 140720000    4
 140730000    4
 140740000    2
 140750000    4
 140760000    3
 140770000    3
 140780000    2
 140790000    4
 140800000    2
 140810000    2
 140820000    3
 140830000    4
 140840000    4
 140850000    3
 140860000    2
 140870000    4
 140880000    3
 140890000    4
 140900000    3
 140910000    3
 140920000    4
 140930000    3
 140940000    3
 140950000    3
 140960000    2
 140970000    3
 140980000    2
 140990000    3
 141000000    3
 141010000    3
 141020000    4
 141030000    2
 141040000    2
 141050000    3
 141060000    2
 141070000    3
 141080000    4
 141090000    3
 141100000    3
 141110000    5
 141120000    3
 141130000    2
 141140000    3
 141150000    6
 141160000    9
 141170000    2
 141180000    4
 141190000    3
 141200000    5
 141210000    3
 141220000    4
 141230000    3
 141240000    3
 141250000    3
 141260000    4
 141270000    2
 141280000    3
 141290000    6
 141300000    3
 141310000   11
 141320000    9
 141330000    4
 141340000    3
 141350000    3
 141360000    6
 141370000   10
 141380000   12
 141390000    9
 141400000    9
 141410000    2
 141420000    2
 141430000    2
 141440000    4
 141450000    3
 141460000    6
 141470000    3
 141480000    3
 141490000    5
 141500000    4
 141510000    4
 141520000    3
 141530000    3
 141540000    3
 141550000    2
 141560000    4
 141570000    4
 141580000    3
 141590000    2
 141600000    4
 141610000    3
 141620000    3
 141630000    3
 141640000    3
 141650000    3
 141660000    6
 141670000    3
 141680000    4
 141690000    4
 141700000    3
 141710000    3
 141720000    3
 141730000    3
 141740000    4
 141750000    2
 141760000    4
 141770000    7
 141780000    3
 141790000    4
 141800000    3
 141810000    3
 141820000    3
 141830000    3
 141840000    3
 141850000    3
 141860000    3
 141870000    3
 141880000    4
 141890000    4
 141900000    5
 141910000    6
 141920000    3
 141930000    5
 141940000    5
 141950000    6
 141960000    6
 141970000    5
 141980000    4
 141990000    3
 142000000    5
 142010000    5
 142020000    3
 142030000    3
 142040000    3
 142050000    3
 142060000    3
 142070000    3
 142080000    3
 142090000    5
 142100000    3
 142110000    3
 142120000    2
 142130000    3
 142140000    3
 142150000    4
 142160000    3
 142170000    3
 142180000    3
 142190000    4
 142200000    3
 142210000    3
 142220000    4
 142230000    8
 142240000    3
 142250000    3
 142260000    4
 142270000    5
 142280000    3
 142290000    3
 142300000    4
 142310000    3
 142320000    2
 142330000    3
 142340000    6
 142350000    3
 142360000    2
 142370000    3
 142380000    2
 142390000    3
 142400000    3
 142410000    3
 142420000    2
 142430000    4
 142440000    4
 142450000    3
 142460000    2
 142470000    3
 142480000    3
 142490000    3
 142500000    4
 142510000    3
 142520000    2
 142530000    3
 142540000    3
 142550000    5
 142560000    3
 142570000    3
 142580000    3
 142590000    5
 142600000    3
 142610000    4
 142620000    3
 142630000    5
 142640000    3
 142650000    3
 142660000    6
 142670000    5
 142680000    4
 142690000    3
 142700000    3
 142710000    3
 142720000    4
 142730000    4
 142740000    5
 142750000    3
 142760000    3
 142770000    3
 142780000    3
 142790000    3
 142800000    3
 142810000    2
 142820000    4
 142830000    3
 142840000    4
 142850000    3
 142860000    4
 142870000    3
 142880000    6
 142890000    2
 142900000    3
 142910000    4
 142920000    4
 142930000    4
 142940000    3
 142950000    3
 142960000    5
 142970000    5
 142980000    3
 142990000    3
 143000000    4
 143010000    3
 143020000    6
 143030000    3
 143040000    4
 143050000    3
 143060000    5
 143070000    3
 143080000    4
 143090000    6
 143100000    7
 143110000    3
 143120000    4
 143130000    3
 143140000    3
 143150000    4
 143160000    3
 143170000    6
 143180000    3
 143190000    7
 143200000    4
 143210000    4
 143220000    2
 143230000    4
 143240000    3
 143250000    4
 143260000    3
 143270000    4
 143280000    5
 143290000    2
 143300000    3
 143310000    2
 143320000    3
 143330000    5
 143340000    2
 143350000    3
 143360000    3
 143370000    3
 143380000    3
 143390000    2
 143400000    3
 143410000    2
 143420000    4
 143430000    2
 143440000    5
 143450000    2
 143460000    3
 143470000    3
 143480000    4
 143490000    4
 143500000    4
 143510000    3
 143520000    4
 143530000    4
 143540000    3
 143550000    5
 143560000    3
 143570000    4
 143580000    3
 143590000    3
 143600000    3
 143610000    3
 143620000    7
 143630000    4
 143640000    5
 143650000    3
 143660000    6
 143670000    4
 143680000    3
 143690000    3
 143700000    3
 143710000    2
 143720000    4
 143730000    3
 143740000    5
 143750000    3
 143760000    4
 143770000    3
 143780000    3
 143790000    4
 143800000    3
 143810000    2
 143820000    4
 143830000    4
 143840000    2
 143850000    6
 143860000    3
 143870000    4
 143880000    4
 143890000    3
 143900000    4
 143910000    3
 143920000    2
 143930000    3
 143940000    3
 143950000    3
 143960000    4
 143970000    3
 143980000    3
 143990000    4
 144000000    3
 144010000    3
 144020000    2
 144030000    5
 144040000    6
 144050000    3
 144060000    3
 144070000    3
 144080000    3
 144090000    3
 144100000    3
 144110000    3
 144120000    7
 144130000    3
 144140000    6
 144150000    2
 144160000    3
 144170000    4
 144180000    4
 144190000    4
 144200000    5
 144210000    3
 144220000    3
 144230000    6
 144240000    3
 144250000    3
 144260000    4
 144270000    3
 144280000    3
 144290000    6
 144300000    4
 144310000    3
 144320000    4
 144330000    5
 144340000    4
 144350000    4
 144360000    3
 144370000    4
 144380000    5
 144390000    2
 144400000    3
 144410000    5
 144420000    7
 144430000    6
 144440000    3
 144450000    4
 144460000    5
 144470000    3
 144480000    6
 144490000    4
 144500000    3
 144510000    2
 144520000    3
 144530000    3
 144540000    3
 144550000    3
 144560000    3
 144570000    3
 144580000    2
 144590000    2
 144600000    3
 144610000    4
 144620000    4
 144630000    3
 144640000    3
 144650000    4
 144660000    2
 144670000    4
 144680000    4
 144690000    5
 144700000    2
 144710000    3
 144720000    3
 144730000    3
 144740000    9
 144750000    4
 144760000    4
 144770000    3
 144780000    3
 144790000    5
 144800000    3
 144810000    2
 144820000    3
 144830000    5
 144840000    3
 144850000    3
 144860000    3
 144870000    4
 144880000    4
 144890000    3
 144900000    3
 144910000    3
 144920000    2
 144930000    4
 144940000    6
 144950000    8
 144960000    3
 144970000    3
 144980000    2
 144990000    2
 145000000    3
 145010000    3
 145020000    3
 145030000    2
 145040000    3
 145050000    2
 145060000    2
 145070000    2
 145080000    6
 145090000    6
 145100000    8
 145110000    3
 145120000    5
 145130000   10
 145140000    3
 145150000    3
 145160000    2
 145170000    6
 145180000    2
 145190000    5
 145200000    3
 145210000    3
 145220000    4
 145230000    3
 145240000    3
 145250000    2
 145260000    3
 145270000    4
 145280000    4
 145290000    4
 145300000    3
 145310000    2
 145320000    5
 145330000    3
 145340000    3
 145350000    3
 145360000    2
 145370000    2
 145380000    3
 145390000    3
 145400000    3
 145410000    3
 145420000    4
 145430000    3
 145440000    3
 145450000    4
 145460000    5
 145470000    4
 145480000    4
 145490000    3
 145500000    3
 145510000    2
 145520000    3
 145530000    6
 145540000    3
 145550000    3
 145560000    3
 145570000    3
 145580000    3
 145590000    3
 145600000    4
 145610000    5
 145620000    7
 145630000    3
 145640000    2
 145650000    4
 145660000    3
 145670000    3
 145680000    3
 145690000    3
 145700000    4
 145710000    4
 145720000    9
 145730000    9
 145740000    7
 145750000    8
 145760000    3
 145770000    5
 145780000    3
 145790000    4
 145800000    5
 145810000    4
 145820000    3
 145830000    3
 145840000    3
 145850000    2
 145860000    3
 145870000    4
 145880000    4
 145890000    4
 145900000    5
 145910000    6
 145920000    8
 145930000    5
 145940000    3
 145950000    3
 145960000    6
 145970000    6
 145980000    3
 145990000    4
 146000000    3
 146010000    3
 146020000    3
 146030000    3
 146040000    2
 146050000    6
 146060000    3
 146070000    3
 146080000    3
 146090000    4
 146100000    2
 146110000    3
 146120000    3
 146130000    3
 146140000    3
 146150000    5
 146160000    2
 146170000    3
 146180000    3
 146190000    3
 146200000    3
 146210000    3
 146220000    8
 146230000    8
 146240000    5
 146250000    4
 146260000    4
 146270000    2
 146280000    5
 146290000    3
 146300000    4
 146310000    2
 146320000    3
 146330000    3
 146340000    3
 146350000    2
 146360000    4
 146370000    3
 146380000    3
 146390000    4
 146400000    3
 146410000    4
 146420000    3
 146430000    3
 146440000    3
 146450000    5
 146460000    3
 146470000    2
 146480000    3
 146490000    3
 146500000    4
 146510000    2
 146520000    4
 146530000    6
 146540000    4
 146550000    3
 146560000    3
 146570000    7
 146580000    8
 146590000    4
 146600000    3
 146610000    4
 146620000    5
 146630000    3
 146640000    4
 146650000    5
 146660000    4
 146670000    4
 146680000    3
 146690000    4
 146700000    3
 146710000    4
 146720000    4
 146730000    4
 146740000    2
 146750000    3
 146760000    4
 146770000    3
 146780000    4
 146790000    3
 146800000    3
 146810000    3
 146820000    3
 146830000    7
 146840000    3
 146850000    3
 146860000    3
 146870000    4
 146880000    3
 146890000    3
 146900000    6
 146910000    3
 146920000    6
 146930000    6
 146940000    5
 146950000    8
 146960000    5
 146970000    3
 146980000    5
 146990000    3
 147000000    3
 147010000    3
 147020000    2
 147030000    3
 147040000    3
 147050000    5
 147060000    2
 147070000    4
 147080000    3
 147090000    3
 147100000    2
 147110000    4
 147120000    4
 147130000    3
 147140000    3
 147150000    3
 147160000    2
 147170000    3
 147180000    3
 147190000    3
 147200000    3
 147210000    4
 147220000    3
 147230000    3
 147240000    4
 147250000    3
 147260000    3
 147270000    4
 147280000    3
 147290000    2
 147300000    3
 147310000    3
 147320000    5
 147330000    2
 147340000    3
 147350000    3
 147360000    4
 147370000    3
 147380000    3
 147390000    3
 147400000    4
 147410000    4
 147420000    8
 147430000    3
 147440000    2
 147450000    4
 147460000    3
 147470000    4
 147480000    3
 147490000    2
 147500000    3
 147510000    3
 147520000    4
 147530000    2
 147540000    2
 147550000    3
 147560000    3
 147570000    3
 147580000    3
 147590000    2
 147600000    3
 147610000    3
 147620000    4
 147630000    3
 147640000    2
 147650000    3
 147660000    2
 147670000    3
 147680000    3
 147690000    4
 147700000    3
 147710000    3
 147720000    5
 147730000    3
 147740000    5
 147750000    3
 147760000    4
 147770000    3
 147780000    5
 147790000    4
 147800000    2
 147810000    3
 147820000    8
 147830000    5
 147840000    3
 147850000    3
 147860000    3
 147870000    5
 147880000    3
 147890000    4
 147900000    3
 147910000    3
 147920000    3
 147930000    3
 147940000    3
 147950000    3
 147960000    2
 147970000    3
 147980000    2
 147990000    8
 148000000    3
 148010000    4
 148020000    5
 148030000    2
 148040000    3
 148050000    2
 148060000    3
 148070000    3
 148080000    3
 148090000    3
 148100000    4
 148110000    4
 148120000    7
 148130000    5
 148140000    3
 148150000    3
 148160000    4
 148170000    3
 148180000    3
 148190000    4
 148200000    3
 148210000    3
 148220000    3
 148230000    3
 148240000    3
 148250000    4
 148260000    3
 148270000    2
 148280000    3
 148290000    3
 148300000    4
 148310000    3
 148320000    3
 148330000    5
 148340000    2
 148350000    3
 148360000    3
 148370000    3
 148380000    2
 148390000    3
 148400000    3
 148410000    3
 148420000    4
 148430000    5
 148440000    3
 148450000    3
 148460000    5
 148470000    3
 148480000    3
 148490000    3
 148500000    3
 148510000    3
 148520000    3
 148530000    3
 148540000    3
 148550000    4
 148560000    4
 148570000    3
 148580000    2
 148590000    4
 148600000    3
 148610000    3
 148620000    4
 148630000    4
 148640000    7
 148650000    3
 148660000    3
 148670000    4
 148680000    5
 148690000    3
 148700000    3
 148710000    2
 148720000    3
 148730000    3
 148740000    3
 148750000    5
 148760000    3
 148770000    3
 148780000    3
 148790000    2
 148800000    3
 148810000    4
 148820000    3
 148830000    3
 148840000    2
 148850000    3
 148860000    3
 148870000    5
 148880000    3
 148890000    3
 148900000    3
 148910000    3
 148920000    2
 148930000    5
 148940000    4
 148950000    3
 148960000    3
 148970000    3
 148980000    3
 148990000    2
 149000000    3
 149010000    2
 149020000    3
 149030000    3
 149040000    3
 149050000    2
 149060000    4
 149070000    3
 149080000    2
 149090000    3
 149100000    3
 149110000    3
 149120000    3
 149130000    3
 149140000    2
 149150000    3
 149160000    5
 149170000    3
 149180000    3
 149190000    2
 149200000    4
 149210000    3
 149220000    3
 149230000    2
 149240000    4
 149250000    3
 149260000    3
 149270000    3
 149280000    3
 149290000    3
 149300000    5
 149310000    3
 149320000    4
 149330000    4
 149340000    3
 149350000    3
 149360000    3
 149370000    3
 149380000    3
 149390000    3
 149400000    3
 149410000    4
 149420000    5
 149430000    3
 149440000    3
 149450000    4
 149460000    3
 149470000    3
 149480000    4
 149490000    3
 149500000    3
 149510000    5
 149520000    3
 149530000    4
 149540000    3
 149550000    3
 149560000    3
 149570000    3
 149580000    3
 149590000    4
 149600000    3
 149610000    3
 149620000    4
 149630000    4
 149640000    4
 149650000    4
 149660000    2
 149670000    3
 149680000    3
 149690000    3
 149700000    3
 149710000    2
 149720000    4
 149730000    3
 149740000    3
 149750000    4
 149760000    3
 149770000    2
 149780000    4
 149790000    3
 149800000    4
 149810000    3
 149820000    4
 149830000    4
 149840000    3
 149850000    3
 149860000    3
 149870000    3
 149880000    5
 149890000    3
 149900000    3
 149910000    3
 149920000    4
 149930000    4
 149940000    4
 149950000    2
 149960000    3
 149970000    2
 149980000    3
 149990000    3
 150000000    2
 150000000    2
 150010000    4
 150020000    4
 150030000    5
 150040000    3
 150050000    4
 150060000    3
 150070000    3
 150080000    3
 150090000    4
 150100000    5
 150110000    3
 150120000    3
 150130000    3
 150140000    3
 150150000    3
 150160000    3
 150170000    3
 150180000    3
 150190000    4
 150200000    3
 150210000    4
 150220000    2
 150230000    3
 150240000    3
 150250000    3
 150260000    3
 150270000    5
 150280000    3
 150290000    2
 150300000    4
 150310000    4
 150320000    3
 150330000    3
 150340000    2
 150350000    7
 150360000    4
 150370000    4
 150380000    3
 150390000    3
 150400000    5
 150410000    4
 150420000    3
 150430000    4
 150440000    4
 150450000    4
 150460000    2
 150470000    3
 150480000    3
 150490000    5
 150500000    2
 150510000    4
 150520000    4
 150530000    3
 150540000    3
 150550000    4
 150560000    6
 150570000    3
 150580000    3
 150590000    3
 150600000    7
 150610000    3
 150620000    4
 150630000    3
 150640000    2
 150650000    4
 150660000    3
 150670000    4
 150680000    3
 150690000    5
 150700000    3
 150710000    5
 150720000    4
 150730000    4
 150740000    3
 150750000    3
 150760000    3
 150770000    3
 150780000    4
 150790000    6
 150800000    5
 150810000    3
 150820000    4
 150830000    4
 150840000    4
 150850000    3
 150860000    4
 150870000    2
 150880000    6
 150890000    3
 150900000    4
 150910000    5
 150920000    2
 150930000    6
 150940000    5
 150950000    5
 150960000    3
 150970000    5
 150980000    8
 150990000    4
 151000000    3
 151010000    3
 151020000    6
 151030000    4
 151040000    3
 151050000    5
 151060000    5
 151070000    2
 151080000    5
 151090000    7
 151100000    3
 151110000    3
 151120000    4
 151130000    6
 151140000    3
 151150000    3
 151160000    3
 151170000    6
 151180000    6
 151190000    4
 151200000    7
 151210000    9
 151220000    4
 151230000    4
 151240000    3
 151250000    3
 151260000    4
 151270000    5
 151280000    3
 151290000    3
 151300000    2
 151310000    3
 151320000    3
 151330000    3
 151340000    4
 151350000    4
 151360000    3
 151370000    4
 151380000    3
 151390000    3
 151400000    3
 151410000    2
 151420000    3
 151430000    3
 151440000    4
 151450000    4
 151460000    3
 151470000    3
 151480000    8
 151490000    4
 151500000    4
 151510000    3
 151520000    5
 151530000    5
 151540000    4
 151550000    4
 151560000    3
 151570000    4
 151580000    2
 151590000    4
 151600000    2
 151610000    4
 151620000    4
 151630000    3
 151640000    3
 151650000    3
 151660000    2
 151670000    5
 151680000    3
 151690000    4
 151700000    3
 151710000    3
 151720000    4
 151730000    5
 151740000    4
 151750000    3
 151760000    4
 151770000    2
 151780000    5
 151790000    3
 151800000    3
 151810000    3
 151820000    6
 151830000    5
 151840000    9
 151850000    3
 151860000    3
 151870000    7
 151880000    2
 151890000    3
 151900000    2
 151910000    2
 151920000    2
 151930000    3
 151940000    4
 151950000    2
 151960000    3
 151970000    6
 151980000    2
 151990000    7
 152000000    5
 152010000    4
 152020000    4
 152030000    3
 152040000    3
 152050000    3
 152060000    5
 152070000    6
 152080000    3
 152090000    5
 152100000    3
 152110000    3
 152120000    4
 152130000    3
 152140000    3
 152150000    3
 152160000    3
 152170000    3
 152180000    4
 152190000    3
 152200000    3
 152210000    3
 152220000    3
 152230000    3
 152240000    4
 152250000    6
 152260000    5
 152270000    5
 152280000    2
 152290000    3
 152300000    3
 152310000    3
 152320000    5
 152330000    3
 152340000    3
 152350000    3
 152360000    3
 152370000    4
 152380000    3
 152390000    3
 152400000    3
 152410000    3
 152420000    2
 152430000    8
 152440000    3
 152450000    3
 152460000    2
 152470000    7
 152480000    3
 152490000    5
 152500000    3
 152510000    4
 152520000    4
 152530000    9
 152540000    3
 152550000    3
 152560000    4
 152570000    3
 152580000    3
 152590000    5
 152600000    4
 152610000    2
 152620000    3
 152630000    3
 152640000    4
 152650000    4
 152660000    3
 152670000    6
 152680000   10
 152690000    5
 152700000    4
 152710000    4
 152720000    2
 152730000    5
 152740000    4
 152750000    2
 152760000    4
 152770000    4
 152780000    2
 152790000    8
 152800000    4
 152810000    4
 152820000    5
 152830000    5
 152840000    2
 152850000    4
 152860000    3
 152870000    3
 152880000    4
 152890000    4
 152900000    4
 152910000    3
 152920000    3
 152930000    2
 152940000    3
 152950000    3
 152960000    3
 152970000    3
 152980000    3
 152990000    3
 153000000    4
 153010000    3
 153020000    3
 153030000    3
 153040000    3
 153050000    4
 153060000    3
 153070000    4
 153080000    3
 153090000    3
 153100000    4
 153110000    3
 153120000    4
 153130000    5
 153140000    3
 153150000    5
 153160000    5
 153170000    4
 153180000    4
 153190000    4
 153200000    4
 153210000    4
 153220000    3
 153230000    4
 153240000    3
 153250000    4
 153260000    4
 153270000    3
 153280000    3
 153290000    4
 153300000    4
 153310000    7
 153320000    3
 153330000    7
 153340000    6
 153350000    3
 153360000    4
 153370000    3
 153380000    3
 153390000    3
 153400000    3
 153410000    3
 153420000    3
 153430000    4
 153440000    4
 153450000    3
 153460000    4
 153470000    5
 153480000    3
 153490000    2
 153500000    3
 153510000    4
 153520000    5
 153530000    3
 153540000    3
 153550000    4
 153560000    3
 153570000    3
 153580000    3
 153590000    3
 153600000    2
 153610000    4
 153620000    3
 153630000    2
 153640000    3
 153650000    3
 153660000    9
 153670000    3
 153680000    3
 153690000    4
 153700000    3
 153710000    3
 153720000    5
 153730000    9
 153740000    2
 153750000    5
 153760000    4
 153770000    3
 153780000    2
 153790000    3
 153800000    2
 153810000    2
 153820000    4
 153830000    2
 153840000    3
 153850000    3
 153860000    3
 153870000    3
 153880000    3
 153890000    4
 153900000    3
 153910000    3
 153920000    2
 153930000    3
 153940000    4
 153950000    3
 153960000    2
 153970000    3
 153980000    3
 153990000    3
 154000000    3
 154010000    3
 154020000    4
 154030000    4
 154040000    3
 154050000    3
 154060000    5
 154070000    3
 154080000    2
 154090000    4
 154100000    2
 154110000    3
 154120000    2
 154130000    2
 154140000    4
 154150000    5
 154160000    3
 154170000    3
 154180000    2
 154190000    3
 154200000    3
 154210000    3
 154220000    3
 154230000    3
 154240000    3
 154250000    3
 154260000    3
 154270000    3
 154280000    2
 154290000    3
 154300000    3
 154310000    3
 154320000    4
 154330000    3
 154340000    3
 154350000    3
 154360000    3
 154370000    3
 154380000    5
 154390000    3
 154400000    3
 154410000    3
 154420000    4
 154430000    3
 154440000    3
 154450000    3
 154460000    3
 154470000    2
 154480000    3
 154490000    3
 154500000    6
 154510000    4
 154520000    3
 154530000    4
 154540000    3
 154550000    3
 154560000    3
 154570000    5
 154580000    5
 154590000    2
 154600000    3
 154610000    3
 154620000    4
 154630000   13
 154640000    5
 154650000    2
 154660000    4
 154670000    4
 154680000    3
 154690000    4
 154700000    3
 154710000    3
 154720000    4
 154730000    3
 154740000    4
 154750000    2
 154760000    3
 154770000    3
 154780000    3
 154790000    2
 154800000    5
 154810000    4
 154820000    3
 154830000    2
 154840000    3
 154850000    4
 154860000    3
 154870000    3
 154880000    4
 154890000    7
 154900000    3
 154910000    6
 154920000    2
 154930000    3
 154940000    6
 154950000    4
 154960000    5
 154970000    4
 154980000    4
 154990000    3
 155000000    2
 155010000    3
 155020000    3
 155030000    3
 155040000    2
 155050000    2
 155060000    2
 155070000    3
 155080000    4
 155090000    3
 155100000    2
 155110000    3
 155120000    5
 155130000    5
 155140000    5
 155150000    3
 155160000    3
 155170000    5
 155180000    4
 155190000    3
 155200000    4
 155210000    2
 155220000    2
 155230000    3
 155240000    4
 155250000    3
 155260000    3
 155270000    4
 155280000    3
 155290000    3
 155300000    5
 155310000    3
 155320000    3
 155330000    2
 155340000    5
 155350000    2
 155360000    2
 155370000    2
 155380000    4
 155390000    4
 155400000    5
 155410000    3
 155420000    4
 155430000    3
 155440000    3
 155450000    7
 155460000    3
 155470000    3
 155480000    4
 155490000    5
 155500000    5
 155510000    2
 155520000    3
 155530000    4
 155540000    3
 155550000    3
 155560000    2
 155570000    3
 155580000    4
 155590000    3
 155600000    3
 155610000    4
 155620000    5
 155630000    3
 155640000    3
 155650000    3
 155660000    2
 155670000    3
 155680000    3
 155690000    3
 155700000    3
 155710000    4
 155720000    5
 155730000    3
 155740000    3
 155750000    2
 155760000    5
 155770000    2
 155780000    3
 155790000    3
 155800000    4
 155810000    5
 155820000    3
 155830000    3
 155840000    4
 155850000    4
 155860000    3
 155870000    5
 155880000    4
 155890000    5
 155900000    4
 155910000    3
 155920000    3
 155930000    5
 155940000    3
 155950000    2
 155960000    3
 155970000    3
 155980000    3
 155990000    4
 156000000    3
 156010000    3
 156020000    3
 156030000    5
 156040000    3
 156050000    3
 156060000    4
 156070000    3
 156080000    3
 156090000    3
 156100000    3
 156110000    3
 156120000    4
 156130000    4
 156140000    5
 156150000    4
 156160000    4
 156170000    3
 156180000    4
 156190000    2
 156200000    5
 156210000    3
 156220000    3
 156230000    3
 156240000    3
 156250000    3
 156260000    3
 156270000    4
 156280000    3
 156290000    3
 156300000    3
 156310000    2
 156320000    3
 156330000    2
 156340000    2
 156350000    3
 156360000    3
 156370000    2
 156380000    3
 156390000    3
 156400000    5
 156410000    5
 156420000    3
 156430000    5
 156440000    7
 156450000    3
 156460000    3
 156470000    3
 156480000    3
 156490000    3
 156500000    3
 156510000    2
 156520000    4
 156530000    2
 156540000    3
 156550000    6
 156560000    2
 156570000    4
 156580000    3
 156590000    3
 156600000    3
 156610000    4
 156620000    3
 156630000    4
 156640000    2
 156650000    2
 156660000    4
 156670000    4
 156680000    2
 156690000    2
 156700000    5
 156710000    3
 156720000    3
 156730000    6
 156740000    3
 156750000    5
 156760000    4
 156770000    4
 156780000    2
 156790000    3
 156800000    3
 156810000    5
 156820000    2
 156830000    4
 156840000    3
 156850000    3
 156860000    4
 156870000    3
 156880000    3
 156890000    2
 156900000    3
 156910000    3
 156920000    3
 156930000    3
 156940000    4
 156950000    4
 156960000    2
 156970000    3
 156980000    3
 156990000   10
 157000000    3
 157010000    4
 157020000    3
 157030000    3
 157040000    3
 157050000    4
 157060000    3
 157070000    4
 157080000    3
 157090000    3
 157100000    4
 157110000    4
 157120000    5
 157130000    6
 157140000    3
 157150000    3
 157160000    2
 157170000    3
 157180000    3
 157190000    3
 157200000    2
 157210000    4
 157220000    3
 157230000    3
 157240000    3
 157250000    2
 157260000    3
 157270000    3
 157280000    3
 157290000    3
 157300000    2
 157310000    4
 157320000    3
 157330000    4
 157340000    3
 157350000    4
 157360000    3
 157370000    4
 157380000    5
 157390000    5
 157400000    5
 157410000    4
 157420000    3
 157430000    3
 157440000    5
 157450000    3
 157460000    3
 157470000    5
 157480000    3
 157490000    5
 157500000    5
 157510000    3
 157520000    4
 157530000    3
 157540000    3
 157550000    3
 157560000    3
 157570000    4
 157580000    3
 157590000    2
 157600000    3
 157610000    3
 157620000    4
 157630000    3
 157640000    3
 157650000    3
 157660000    4
 157670000    3
 157680000   11
 157690000    9
 157700000    3
 157710000    3
 157720000    3
 157730000    3
 157740000    5
 157750000    3
 157760000    5
 157770000    4
 157780000    4
 157790000    4
 157800000    7
 157810000    6
 157820000    5
 157830000    5
 157840000    3
 157850000    4
 157860000    3
 157870000    4
 157880000    5
 157890000    3
 157900000    3
 157910000    3
 157920000    5
 157930000    3
 157940000   10
 157950000    4
 157960000    5
 157970000    5
 157980000    7
 157990000    4
 158000000    3
 158010000    3
 158020000    3
 158030000    4
 158040000    3
 158050000    3
 158060000    3
 158070000    5
 158080000    2
 158090000    3
 158100000    4
 158110000    5
 158120000    3
 158130000    3
 158140000    5
 158150000    2
 158160000    3
 158170000    7
 158180000    4
 158190000    4
 158200000    4
 158210000    8
 158220000    8
 158230000    9
 158240000    9
 158250000    3
 158260000    3
 158270000    3
 158280000    4
 158290000    3
 158300000    9
 158310000    9
 158320000    3
 158330000    3
 158340000    3
 158350000    5
 158360000    3
 158370000    4
 158380000    3
 158390000    3
 158400000    3
 158410000    5
 158420000    2
 158430000    3
 158440000    3
 158450000    4
 158460000    4
 158470000    7
 158480000    3
 158490000    3
 158500000    2
 158510000    3
 158520000    4
 158530000    3
 158540000    3
 158550000    2
 158560000    6
 158570000    6
 158580000    3
 158590000    3
 158600000    2
 158610000    3
 158620000    3
 158630000    5
 158640000    3
 158650000    3
 158660000    3
 158670000    3
 158680000    2
 158690000    4
 158700000    3
 158710000    3
 158720000    7
 158730000    3
 158740000    4
 158750000    5
 158760000    3
 158770000    3
 158780000    3
 158790000    2
 158800000    4
 158810000    3
 158820000    3
 158830000    3
 158840000    3
 158850000    5
 158860000    4
 158870000    6
 158880000    3
 158890000    3
 158900000    3
 158910000    2
 158920000    3
 158930000    4
 158940000    2
 158950000    3
 158960000    3
 158970000    4
 158980000    4
 158990000    3
 159000000    5
 159010000    3
 159020000    2
 159030000    3
 159040000    4
 159050000    3
 159060000    6
 159070000    4
 159080000    3
 159090000    4
 159100000    3
 159110000    7
 159120000    3
 159130000    3
 159140000    4
 159150000    3
 159160000    3
 159170000    4
 159180000    3
 159190000    3
 159200000    3
 159210000    3
 159220000    3
 159230000    3
 159240000    3
 159250000    3
 159260000    3
 159270000    3
 159280000    2
 159290000    3
 159300000    3
 159310000    5
 159320000    3
 159330000    3
 159340000    3
 159350000    5
 159360000    4
 159370000    2
 159380000    4
 159390000    3
 159400000    3
 159410000    3
 159420000    6
 159430000    3
 159440000    3
 159450000    3
 159460000    3
 159470000    2
 159480000    2
 159490000    4
 159500000    5
 159510000    3
 159520000    4
 159530000    4
 159540000    4
 159550000    3
 159560000    4
 159570000    5
 159580000    4
 159590000    4
 159600000    5
 159610000    3
 159620000    2
 159630000    3
 159640000    8
 159650000    3
 159660000    3
 159670000    3
 159680000    3
 159690000    3
 159700000    3
 159710000    3
 159720000    4
 159730000    6
 159740000    4
 159750000    3
 159760000    4
 159770000    4
 159780000    3
 159790000    3
 159800000    3
 159810000    5
 159820000    3
 159830000    3
 159840000    3
 159850000    4
 159860000    2
 159870000    3
 159880000    4
 159890000    4
 159900000    3
 159910000    2
 159920000    3
 159930000    4
 159940000    4
 159950000    3
 159960000    3
 159970000    4
 159980000    3
 159990000    3
 160000000    2
 160010000    3
 160020000    3
 160030000    4
 160040000    3
 160050000    4
 160060000    4
 160070000    3
 160080000    3
 160090000    3
 160100000    3
 160110000    2
 160120000    4
 160130000    4
 160140000    3
 160150000    3
 160160000    4
 160170000    3
 160180000    4
 160190000    3
 160200000    2
 160210000    6
 160220000    2
 160230000    4
 160240000    4
 160250000    2
 160260000    3
 160270000    5
 160280000    2
 160290000    3
 160300000    3
 160310000    3
 160320000    4
 160330000    2
 160340000    3
 160350000    5
 160360000    4
 160370000    5
 160380000    3
 160390000    3
 160400000    3
 160410000    3
 160420000    3
 160430000    4
 160440000    3
 160450000    3
 160460000    3
 160470000    4
 160480000    5
 160490000    3
 160500000    3
 160510000    4
 160520000    6
 160530000    3
 160540000    3
 160550000    2
 160560000    3
 160570000    3
 160580000    3
 160590000    3
 160600000    3
 160610000    4
 160620000    4
 160630000    4
 160640000    3
 160650000    2
 160660000    3
 160670000    4
 160680000    6
 160690000    2
 160700000    3
 160710000    3
 160720000    3
 160730000    3
 160740000    3
 160750000    3
 160760000    2
 160770000    3
 160780000    4
 160790000    3
 160800000    3
 160810000    2
 160820000    6
 160830000    3
 160840000    3
 160850000    3
 160860000    4
 160870000    4
 160880000    4
 160890000    3
 160900000    4
 160910000    3
 160920000    3
 160930000    3
 160940000    4
 160950000    3
 160960000    4
 160970000    4
 160980000    3
 160990000    5
 161000000    5
 161010000    3
 161020000    3
 161030000    3
 161040000    3
 161050000    3
 161060000    3
 161070000    5
 161080000    4
 161090000    3
 161100000    2
 161110000    3
 161120000    5
 161130000    3
 161140000    4
 161150000    6
 161160000    3
 161170000    3
 161180000    3
 161190000    3
 161200000    3
 161210000    3
 161220000    3
 161230000    4
 161240000    4
 161250000    2
 161260000    3
 161270000    5
 161280000    6
 161290000    2
 161300000    3
 161310000    3
 161320000    4
 161330000    5
 161340000    4
 161350000    3
 161360000    2
 161370000    5
 161380000    3
 161390000    3
 161400000    4
 161410000    5
 161420000    5
 161430000    3
 161440000    4
 161450000    3
 161460000    3
 161470000    2
 161480000    9
 161490000    3
 161500000    3
 161510000    4
 161520000    3
 161530000    3
 161540000    3
 161550000    2
 161560000    3
 161570000    2
 161580000    5
 161590000    2
 161600000    3
 161610000    2
 161620000    2
 161630000    3
 161640000    2
 161650000    3
 161660000    2
 161670000    6
 161680000    2
 161690000    3
 161700000    4
 161710000    2
 161720000    3
 161730000    3
 161740000    3
 161750000    3
 161760000    4
 161770000    4
 161780000    4
 161790000    3
 161800000    2
 161810000    3
 161820000    3
 161830000    4
 161840000    3
 161850000    2
 161860000    3
 161870000    3
 161880000    3
 161890000    4
 161900000    4
 161910000    4
 161920000    6
 161930000    4
 161940000    3
 161950000    4
 161960000    9
 161970000    6
 161980000    2
 161990000    4
 162000000    2
 162010000    3
 162020000    4
 162030000    3
 162040000    5
 162050000    3
 162060000    3
 162070000    3
 162080000    3
 162090000    2
 162100000    4
 162110000    3
 162120000    9
 162130000    3
 162140000    8
 162150000    3
 162160000    6
 162170000    4
 162180000    3
 162190000    6
 162200000    3
 162210000    4
 162220000    5
 162230000    5
 162240000    3
 162250000    3
 162260000    3
 162270000    3
 162280000    3
 162290000    5
 162300000    3
 162310000    3
 162320000    6
 162330000    4
 162340000    3
 162350000    2
 162360000    3
 162370000    4
 162380000    4
 162390000    2
 162400000    3
 162410000    4
 162420000    4
 162430000    4
 162440000    8
 162450000    2
 162460000    4
 162470000    3
 162480000    3
 162490000    2
 162500000    2
 162510000    3
 162520000    4
 162530000    4
 162540000    3
 162550000    3
 162560000    2
 162570000    3
 162580000    3
 162590000    4
 162600000    3
 162610000    2
 162620000    4
 162630000    3
 162640000    3
 162650000    4
 162660000    3
 162670000    3
 162680000    3
 162690000    3
 162700000    3
 162710000    5
 162720000    4
 162730000    3
 162740000    3
 162750000    3
 162760000    6
 162770000    5
 162780000    3
 162790000    3
 162800000    3
 162810000    4
 162820000    3
 162830000    3
 162840000    4
 162850000    3
 162860000    4
 162870000    3
 162880000    4
 162890000    4
 162900000    4
 162910000    4
 162920000    4
 162930000    3
 162940000    5
 162950000    5
 162960000    5
 162970000    4
 162980000    5
 162990000    4
 163000000    5
 163010000    4
 163020000    5
 163030000    2
 163040000    3
 163050000    4
 163060000    4
 163070000    3
 163080000    3
 163090000    4
 163100000    5
 163110000    4
 163120000    3
 163130000    3
 163140000    2
 163150000    5
 163160000    4
 163170000    2
 163180000    3
 163190000    5
 163200000    4
 163210000    3
 163220000    3
 163230000    3
 163240000    4
 163250000    7
 163260000    3
 163270000    3
 163280000    5
 163290000    3
 163300000    3
 163310000    3
 163320000    3
 163330000    3
 163340000    4
 163350000    3
 163360000    4
 163370000    3
 163380000    3
 163390000    4
 163400000    5
 163410000    4
 163420000    3
 163430000    2
 163440000    4
 163450000    3
 163460000    2
 163470000    3
 163480000    3
 163490000    3
 163500000    3
 163510000    3
 163520000    3
 163530000    5
 163540000    4
 163550000    4
 163560000    4
 163570000    3
 163580000    5
 163590000    6
 163600000    3
 163610000    8
 163620000    3
 163630000    7
 163640000    5
 163650000    3
 163660000    3
 163670000    5
 163680000    3
 163690000    4
 163700000    2
 163710000    5
 163720000    4
 163730000    3
 163740000    3
 163750000    5
 163760000    5
 163770000    6
 163780000    4
 163790000    4
 163800000    4
 163810000    5
 163820000    7
 163830000    5
 163840000    3
 163850000    3
 163860000    4
 163870000    3
 163880000    2
 163890000    2
 163900000    5
 163910000    3
 163920000    6
 163930000    4
 163940000    4
 163950000    3
 163960000    3
 163970000    7
 163980000    4
 163990000    3
 164000000    4
 164010000    3
 164020000    3
 164030000    2
 164040000    2
 164050000    3
 164060000    2
 164070000    3
 164080000    2
 164090000    3
 164100000    2
 164110000    4
 164120000    2
 164130000    2
 164140000    3
 164150000    3
 164160000    2
 164170000    3
 164180000    2
 164190000    3
 164200000    4
 164210000    5
 164220000    4
 164230000    7
 164240000    2
 164250000    2
 164260000    4
 164270000    3
 164280000    3
 164290000    2
 164300000    3
 164310000    4
 164320000    2
 164330000    9
 164340000    4
 164350000    3
 164360000    4
 164370000    3
 164380000    8
 164390000    6
 164400000    7
 164410000    2
 164420000    3
 164430000    4
 164440000    2
 164450000    3
 164460000    3
 164470000    4
 164480000    5
 164490000    3
 164500000    3
 164510000    2
 164520000    2
 164530000    3
 164540000    6
 164550000    5
 164560000    3
 164570000    3
 164580000    3
 164590000    3
 164600000    3
 164610000    4
 164620000    3
 164630000    6
 164640000    3
 164650000    3
 164660000    4
 164670000    3
 164680000    3
 164690000    3
 164700000    3
 164710000    4
 164720000    4
 164730000    3
 164740000    4
 164750000    3
 164760000    2
 164770000    3
 164780000    4
 164790000    2
 164800000    3
 164810000    3
 164820000    3
 164830000    3
 164840000    3
 164850000    3
 164860000    4
 164870000    2
 164880000    3
 164890000    4
 164900000    3
 164910000    3
 164920000    2
 164930000    4
 164940000    3
 164950000    3
 164960000    3
 164970000    6
 164980000    4
 164990000    3
 165000000    3
 165010000    3
 165020000    7
 165030000    3
 165040000    3
 165050000    3
 165060000    4
 165070000    3
 165080000    3
 165090000    3
 165100000    4
 165110000    4
 165120000    4
 165130000    3
 165140000    6
 165150000    5
 165160000    5
 165170000    3
 165180000    3
 165190000    4
 165200000    3
 165210000    3
 165220000    3
 165230000    4
 165240000    3
 165250000    2
 165260000    3
 165270000    3
 165280000    4
 165290000    3
 165300000    3
 165310000    2
 165320000    3
 165330000    5
 165340000    5
 165350000    4
 165360000    7
 165370000    3
 165380000    4
 165390000   11
 165400000    4
 165410000    4
 165420000    3
 165430000    3
 165440000    4
 165450000    4
 165460000    4
 165470000    6
 165480000    3
 165490000    4
 165500000    4
 165510000    2
 165520000    4
 165530000    3
 165540000    3
 165550000    2
 165560000    4
 165570000    9
 165580000    3
 165590000    3
 165600000    3
 165610000    4
 165620000    3
 165630000    7
 165640000    5
 165650000    3
 165660000    3
 165670000    5
 165680000    3
 165690000    3
 165700000    3
 165710000    2
 165720000    2
 165730000    4
 165740000    3
 165750000    3
 165760000    2
 165770000    3
 165780000    4
 165790000    5
 165800000    4
 165810000    4
 165820000    3
 165830000    4
 165840000    6
 165850000    4
 165860000    5
 165870000    8
 165880000    6
 165890000    3
 165900000    9
 165910000    7
 165920000    9
 165930000    5
 165940000    3
 165950000    4
 165960000    2
 165970000    2
 165980000    3
 165990000    4
 166000000    2
 166010000    4
 166020000    4
 166030000    3
 166040000    3
 166050000    3
 166060000    3
 166070000    3
 166080000    3
 166090000    6
 166100000    4
 166110000    6
 166120000    5
 166130000    3
 166140000    2
 166150000    3
 166160000    5
 166170000    5
 166180000    3
 166190000    3
 166200000    3
 166210000    3
 166220000    3
 166230000    2
 166240000    4
 166250000    2
 166260000    3
 166270000    2
 166280000    3
 166290000    2
 166300000    3
 166310000    5
 166320000    5
 166330000    4
 166340000    3
 166350000    3
 166360000    3
 166370000    3
 166380000    2
 166390000    4
 166400000    5
 166410000   13
 166420000    3
 166430000    4
 166440000   11
 166450000    3
 166460000    7
 166470000    3
 166480000    3
 166490000    3
 166500000    4
 166510000    5
 166520000    4
 166530000    5
 166540000    3
 166550000    2
 166560000    3
 166570000    3
 166580000    4
 166590000    2
 166600000    3
 166610000    5
 166620000    4
 166630000    2
 166640000    3
 166650000    2
 166660000    3
 166670000    3
 166680000    3
 166690000    2
 166700000    2
 166710000    3
 166720000    3
 166730000    3
 166740000    4
 166750000    3
 166760000    3
 166770000    5
 166780000    4
 166790000    4
 166800000    7
 166810000    2
 166820000    3
 166830000    3
 166840000    4
 166850000    6
 166860000    7
 166870000    9
 166880000    8
 166890000    4
 166900000    4
 166910000    2
 166920000    2
 166930000    3
 166940000    7
 166950000    4
 166960000    2
 166970000    6
 166980000    4
 166990000    3
 167000000    6
 167010000    4
 167020000    3
 167030000    3
 167040000    3
 167050000    5
 167060000    3
 167070000    5
 167080000    3
 167090000    4
 167100000    5
 167110000    2
 167120000    5
 167130000    5
 167140000    7
 167150000    3
 167160000    3
 167170000    3
 167180000    3
 167190000    4
 167200000    3
 167210000    2
 167220000    3
 167230000    3
 167240000    5
 167250000    2
 167260000    3
 167270000    5
 167280000    3
 167290000    4
 167300000    3
 167310000    3
 167320000    2
 167330000    3
 167340000    2
 167350000    5
 167360000    3
 167370000    2
 167380000    3
 167390000    4
 167400000    3
 167410000    2
 167420000    3
 167430000    2
 167440000    6
 167450000    2
 167460000    3
 167470000    4
 167480000    4
 167490000    2
 167500000    6
 167510000    3
 167520000    4
 167530000    4
 167540000    4
 167550000    5
 167560000    3
 167570000    2
 167580000    4
 167590000    3
 167600000    3
 167610000    3
 167620000    3
 167630000    3
 167640000    3
 167650000    4
 167660000    3
 167670000    5
 167680000    3
 167690000    2
 167700000    3
 167710000    3
 167720000    3
 167730000    3
 167740000    3
 167750000    5
 167760000    4
 167770000    3
 167780000    4
 167790000    3
 167800000    3
 167810000    5
 167820000    4
 167830000    4
 167840000    2
 167850000    3
 167860000    3
 167870000    4
 167880000    3
 167890000    3
 167900000    3
 167910000    3
 167920000    3
 167930000    4
 167940000    3
 167950000    2
 167960000    3
 167970000    3
 167980000    4
 167990000    4
 168000000    3
 168010000    4
 168020000    3
 168030000    3
 168040000    3
 168050000    4
 168060000    4
 168070000    5
 168080000    4
 168090000    3
 168100000    4
 168110000    3
 168120000    3
 168130000    3
 168140000    3
 168150000    3
 168160000    3
 168170000    3
 168180000    3
 168190000    3
 168200000    4
 168210000    3
 168220000    2
 168230000    4
 168240000    3
 168250000    5
 168260000    4
 168270000    4
 168280000    3
 168290000    3
 168300000    2
 168310000    2
 168320000    3
 168330000    3
 168340000    3
 168350000    2
 168360000    3
 168370000    3
 168380000    3
 168390000    3
 168400000    3
 168410000    4
 168420000    3
 168430000    3
 168440000    3
 168450000    2
 168460000    4
 168470000    3
 168480000    4
 168490000    3
 168500000    3
 168510000    3
 168520000    3
 168530000    3
 168540000    5
 168550000    3
 168560000    3
 168570000    3
 168580000    3
 168590000    4
 168600000    3
 168610000    4
 168620000    4
 168630000    3
 168640000    3
 168650000    4
 168660000    4
 168670000    5
 168680000    2
 168690000    2
 168700000    2
 168710000    5
 168720000    3
 168730000    3
 168740000    7
 168750000    8
 168760000    5
 168770000    4
 168780000    4
 168790000    3
 168800000    4
 168810000    5
 168820000    5
 168830000    4
 168840000    9
 168850000    5
 168860000    2
 168870000    3
 168880000    3
 168890000    5
 168900000    7
 168910000   12
 168920000    4
 168930000    3
 168940000    8
 168950000    5
 168960000    3
 168970000    3
 168980000    3
 168990000    3
 169000000    3
 169010000    4
 169020000    2
 169030000    4
 169040000    6
 169050000    6
 169060000    2
 169070000    3
 169080000    3
 169090000    3
 169100000    3
 169110000    3
 169120000    5
 169130000    5
 169140000    4
 169150000    3
 169160000    5
 169170000    4
 169180000    3
 169190000    4
 169200000    5
 169210000    4
 169220000    4
 169230000    5
 169240000    3
 169250000    5
 169260000    4
 169270000    3
 169280000    3
 169290000    3
 169300000    3
 169310000    3
 169320000    3
 169330000    2
 169340000    4
 169350000    4
 169360000    3
 169370000    3
 169380000    3
 169390000    3
 169400000    3
 169410000    4
 169420000    5
 169430000    5
 169440000    3
 169450000    5
 169460000    3
 169470000    7
 169480000    6
 169490000    3
 169500000    4
 169510000    3
 169520000    5
 169530000    3
 169540000    3
 169550000    3
 169560000    3
 169570000    4
 169580000    5
 169590000    4
 169600000    5
 169610000    4
 169620000    3
 169630000    4
 169640000    6
 169650000    3
 169660000    3
 169670000    4
 169680000    7
 169690000    4
 169700000    5
 169710000    7
 169720000    7
 169730000    3
 169740000    3
 169750000    4
 169760000    3
 169770000    3
 169780000    3
 169790000    3
 169800000    4
 169810000    3
 169820000    3
 169830000    3
 169840000    3
 169850000    2
 169860000    3
 169870000    2
 169880000    3
 169890000    3
 169900000    3
 169910000    3
 169920000    3
 169930000    3
 169940000    4
 169950000    4
 169960000    3
 169970000    3
 169980000    4
 169990000    5
 170000000   11
 170010000    5
 170020000    3
 170030000    3
 170040000    3
 170050000    3
 170060000    2
 170070000    3
 170080000    2
 170090000    3
 170100000    3
 170110000    3
 170120000    5
 170130000    3
 170140000    7
 170150000    3
 170160000    3
 170170000    2
 170180000    2
 170190000    4
 170200000    3
 170210000    3
 170220000    3
 170230000    5
 170240000    3
 170250000    3
 170260000    3
 170270000    3
 170280000    5
 170290000    3
 170300000    2
 170310000    2
 170320000    4
 170330000    3
 170340000    3
 170350000    3
 170360000    3
 170370000    3
 170380000    3
 170390000    3
 170400000    3
 170410000    4
 170420000    4
 170430000    3
 170440000    6
 170450000    3
 170460000    6
 170470000    3
 170480000    7
 170490000    4
 170500000    4
 170510000    2
 170520000    7
 170530000    3
 170540000    3
 170550000    3
 170560000    5
 170570000    2
 170580000    3
 170590000    3
 170600000    4
 170610000    3
 170620000    3
 170630000    2
 170640000    9
 170650000    3
 170660000    3
 170670000    2
 170680000    3
 170690000    2
 170700000    3
 170710000    5
 170720000    3
 170730000    3
 170740000    3
 170750000    4
 170760000    2
 170770000    2
 170780000    6
 170790000    5
 170800000    4
 170810000    4
 170820000    3
 170830000    2
 170840000    4
 170850000    3
 170860000    3
 170870000    3
 170880000    3
 170890000    3
 170900000    2
 170910000    3
 170920000    3
 170930000    3
 170940000    3
 170950000    4
 170960000    2
 170970000    3
 170980000    4
 170990000    2
 171000000    2
 171010000    4
 171020000    3
 171030000    3
 171040000    5
 171050000    5
 171060000    2
 171070000    4
 171080000    4
 171090000    3
 171100000    4
 171110000    3
 171120000    2
 171130000    7
 171140000    8
 171150000    2
 171160000    5
 171170000    3
 171180000    2
 171190000    3
 171200000    7
 171210000    4
 171220000    3
 171230000    5
 171240000    4
 171250000    2
 171260000    3
 171270000    3
 171280000    3
 171290000    3
 171300000    3
 171310000    3
 171320000    5
 171330000    3
 171340000    3
 171350000    3
 171360000    3
 171370000    4
 171380000    3
 171390000    3
 171400000    3
 171410000    2
 171420000    3
 171430000    3
 171440000    3
 171450000    2
 171460000    3
 171470000    3
 171480000    3
 171490000    4
 171500000    3
 171510000    4
 171520000    2
 171530000    4
 171540000    2
 171550000    4
 171560000    2
 171570000    4
 171580000    3
 171590000    4
 171600000    4
 171610000    3
 171620000    3
 171630000    3
 171640000    3
 171650000    2
 171660000    6
 171670000    3
 171680000    3
 171690000    3
 171700000    3
 171710000    5
 171720000    3
 171730000    4
 171740000    2
 171750000    2
 171760000    2
 171770000    4
 171780000    8
 171790000    5
 171800000    6
 171810000    4
 171820000    5
 171830000    3
 171840000    4
 171850000    4
 171860000    9
 171870000    6
 171880000    3
 171890000    8
 171900000    8
 171910000    8
 171920000    4
 171930000    7
 171940000    3
 171950000    7
 171960000    7
 171970000    3
 171980000    3
 171990000    3
 172000000    3
 172010000    3
 172020000    4
 172030000    3
 172040000    4
 172050000    3
 172060000    2
 172070000    3
 172080000    3
 172090000    2
 172100000    3
 172110000    4
 172120000    5
 172130000    4
 172140000    7
 172150000    7
 172160000    2
 172170000   11
 172180000    3
 172190000    3
 172200000    4
 172210000    3
 172220000    3
 172230000    5
 172240000    3
 172250000    3
 172260000    6
 172270000    3
 172280000    3
 172290000    4
 172300000    3
 172310000    2
 172320000    3
 172330000    2
 172340000    2
 172350000    2
 172360000    4
 172370000    5
 172380000    2
 172390000    4
 172400000    3
 172410000    6
 172420000    6
 172430000    2
 172440000    2
 172450000    3
 172460000    3
 172470000    4
 172480000    3
 172490000    3
 172500000    3
 172510000    3
 172520000    3
 172530000    3
 172540000    3
 172550000    3
 172560000    3
 172570000    5
 172580000    3
 172590000    4
 172600000    3
 172610000    4
 172620000    3
 172630000    3
 172640000    4
 172650000    3
 172660000    3
 172670000    3
 172680000    3
 172690000    4
 172700000    2
 172710000    3
 172720000    2
 172730000    4
 172740000    3
 172750000    3
 172760000    3
 172770000    6
 172780000    3
 172790000    4
 172800000    3
 172810000    2
 172820000    5
 172830000    6
 172840000    6
 172850000    5
 172860000    3
 172870000    3
 172880000    3
 172890000    2
 172900000    3
 172910000    3
 172920000    4
 172930000    3
 172940000    5
 172950000    3
 172960000    4
 172970000    3
 172980000    3
 172990000    3
 173000000    3
 173010000    4
 173020000    3
 173030000    4
 173040000    4
 173050000    3
 173060000    5
 173070000    3
 173080000   10
 173090000    2
 173100000    7
 173110000    5
 173120000    3
 173130000    3
 173140000    4
 173150000    3
 173160000    3
 173170000    5
 173180000    2
 173190000    3
 173200000    2
 173210000    3
 173220000    4
 173230000    3
 173240000    3
 173250000    3
 173260000    3
 173270000    2
 173280000    2
 173290000    3
 173300000    3
 173310000    4
 173320000    4
 173330000    3
 173340000    3
 173350000    3
 173360000    3
 173370000    2
 173380000    3
 173390000    2
 173400000    3
 173410000    4
 173420000    5
 173430000    4
 173440000    6
 173450000    5
 173460000    2
 173470000    4
 173480000    3
 173490000    3
 173500000    4
 173510000    3
 173520000    3
 173530000    2
 173540000    7
 173550000    3
 173560000    4
 173570000    4
 173580000    8
 173590000    4
 173600000    3
 173610000    2
 173620000    2
 173630000    3
 173640000    4
 173650000    4
 173660000    5
 173670000    5
 173680000    3
 173690000    4
 173700000    2
 173710000    4
 173720000    3
 173730000    3
 173740000    3
 173750000    3
 173760000    3
 173770000    3
 173780000    2
 173790000    3
 173800000    5
 173810000    6
 173820000    4
 173830000    3
 173840000    3
 173850000    3
 173860000    4
 173870000    2
 173880000    3
 173890000    3
 173900000    3
 173910000    5
 173920000    2
 173930000    3
 173940000    4
 173950000    2
 173960000    3
 173970000    3
 173980000    3
 173990000    5
 174000000    3
 174010000    4
 174020000    3
 174030000    3
 174040000    3
 174050000    3
 174060000    6
 174070000    5
 174080000    5
 174090000    3
 174100000    3
 174110000    3
 174120000    3
 174130000    2
 174140000    2
 174150000    3
 174160000    4
 174170000    3
 174180000    4
 174190000    4
 174200000    3
 174210000    3
 174220000    4
 174230000    3
 174240000    3
 174250000    3
 174260000    3
 174270000    3
 174280000    3
 174290000    3
 174300000    4
 174310000    3
 174320000    3
 174330000    5
 174340000    3
 174350000    3
 174360000    3
 174370000    3
 174380000    2
 174390000    3
 174400000    3
 174410000    3
 174420000    3
 174430000    5
 174440000    4
 174450000    4
 174460000    2
 174470000    3
 174480000    2
 174490000    2
 174500000    3
 174510000    4
 174520000    3
 174530000    3
 174540000    4
 174550000    3
 174560000    3
 174570000    3
 174580000    6
 174590000    3
 174600000    4
 174610000    3
 174620000    3
 174630000    3
 174640000    3
 174650000    3
 174660000    3
 174670000    2
 174680000    4
 174690000    2
 174700000    2
 174710000    3
 174720000    3
 174730000    4
 174740000    4
 174750000    4
 174760000    3
 174770000    3
 174780000    4
 174790000    4
 174800000    3
 174810000    3
 174820000    2
 174830000    2
 174840000    3
 174850000    3
 174860000    3
 174870000    3
 174880000    2
 174890000    3
 174900000    3
 174910000    4
 174920000    2
 174930000    7
 174940000    2
 174950000    8
 174960000    7
 174970000    3
 174980000    7
 174990000    5
 175000000    7
 175010000    2
 175020000    3
 175030000    3
 175040000    3
 175050000    5
 175060000    6
 175070000    6
 175080000    9
 175090000    8
 175100000    4
 175110000    8
 175120000    3
 175130000    5
 175140000    5
 175150000    3
 175160000    3
 175170000    3
 175180000    2
 175190000    4
 175200000    3
 175210000    3
 175220000    4
 175230000    9
 175240000    3
 175250000    3
 175260000    5
 175270000    3
 175280000    6
 175290000    6
 175300000    6
 175310000    4
 175320000    6
 175330000    4
 175340000    7
 175350000    3
 175360000    9
 175370000   11
 175380000    2
 175390000    3
 175400000    4
 175410000    3
 175420000    3
 175430000    3
 175440000    2
 175450000    3
 175460000    4
 175470000    5
 175480000    3
 175490000    5
 175500000    4
 175510000    3
 175520000    3
 175530000    3
 175540000    4
 175550000    3
 175560000    4
 175570000    3
 175580000    6
 175590000    3
 175600000    3
 175610000    5
 175620000    4
 175630000    4
 175640000    5
 175650000    3
 175660000    4
 175670000    2
 175680000    5
 175690000    2
 175700000    4
 175710000    4
 175720000    2
 175730000    2
 175740000    8
 175750000    5
 175760000    5
 175770000    6
 175780000    5
 175790000    4
 175800000    4
 175810000    5
 175820000    4
 175830000    3
 175840000    8
 175850000    5
 175860000    4
 175870000    2
 175880000    5
 175890000    5
 175900000    7
 175910000    3
 175920000    3
 175930000    4
 175940000    2
 175950000    3
 175960000    3
 175970000    2
 175980000    2
 175990000    3
 176000000    8
 176010000    4
 176020000    5
 176030000    7
 176040000    4
 176050000    2
 176060000    3
 176070000    3
 176080000    2
 176090000    2
 176100000    3
 176110000    4
 176120000    4
 176130000    5
 176140000    3
 176150000    4
 176160000    5
 176170000    4
 176180000    5
 176190000    3
 176200000    2
 176210000    3
 176220000    3
 176230000    4
 176240000    3
 176250000    3
 176260000    3
 176270000    3
 176280000    4
 176290000    3
 176300000    3
 176310000    3
 176320000    4
 176330000    3
 176340000    3
 176350000    3
 176360000    3
 176370000    2
 176380000    5
 176390000    6
 176400000    6
 176410000    5
 176420000    3
 176430000    6
 176440000    6
 176450000    4
 176460000    5
 176470000    3
 176480000    3
 176490000    2
 176500000    2
 176510000    3
 176520000    5
 176530000    3
 176540000    3
 176550000    3
 176560000    5
 176570000    3
 176580000    4
 176590000    5
 176600000    3
 176610000    5
 176620000    4
 176630000    6
 176640000    3
 176650000    3
 176660000    2
 176670000    3
 176680000    5
 176690000    8
 176700000    5
 176710000    5
 176720000    3
 176730000    5
 176740000    5
 176750000    3
 176760000    3
 176770000    9
 176780000    2
 176790000    6
 176800000    5
 176810000    5
 176820000    2
 176830000    4
 176840000    3
 176850000    3
 176860000    2
 176870000    3
 176880000    4
 176890000    4
 176900000    3
 176910000    4
 176920000    2
 176930000    3
 176940000    4
 176950000    3
 176960000    4
 176970000    4
 176980000    3
 176990000    3
 177000000    3
 177010000    4
 177020000    6
 177030000   10
 177040000    9
 177050000    4
 177060000    4
 177070000    4
 177080000    4
 177090000    2
 177100000    3
 177110000    3
 177120000    3
 177130000    4
 177140000    5
 177150000    2
 177160000    3
 177170000    7
 177180000    3
 177190000    4
 177200000    3
 177210000    4
 177220000    3
 177230000    4
 177240000    5
 177250000    3
 177260000    3
 177270000    3
 177280000    3
 177290000    2
 177300000    3
 177310000    3
 177320000    3
 177330000    3
 177340000    4
 177350000    3
 177360000    3
 177370000    2
 177380000    3
 177390000    3
 177400000    3
 177410000    3
 177420000    5
 177430000    6
 177440000    4
 177450000    3
 177460000    7
 177470000    3
 177480000    3
 177490000    3
 177500000    3
 177510000    8
 177520000    8
 177530000    5
 177540000   12
 177550000   11
 177560000    4
 177570000    6
 177580000    2
 177590000    3
 177600000    3
 177610000    6
 177620000    3
 177630000    6
 177640000    4
 177650000    4
 177660000    4
 177670000    2
 177680000    3
 177690000    2
 177700000    3
 177710000    3
 177720000    3
 177730000    3
 177740000    6
 177750000    7
 177760000    3
 177770000    6
 177780000    5
 177790000    4
 177800000    3
 177810000    4
 177820000    4
 177830000    4
 177840000    4
 177850000    5
 177860000    2
 177870000    3
 177880000    3
 177890000    3
 177900000    2
 177910000    3
 177920000    3
 177930000    2
 177940000    3
 177950000    3
 177960000    7
 177970000    5
 177980000    7
 177990000    5
 178000000    6
 178010000    6
 178020000    3
 178030000    4
 178040000    3
 178050000    3
 178060000    5
 178070000    4
 178080000    4
 178090000    4
 178100000    4
 178110000    3
 178120000    3
 178130000    3
 178140000    5
 178150000    3
 178160000    3
 178170000    2
 178180000    7
 178190000    4
 178200000    2
 178210000    3
 178220000    7
 178230000    3
 178240000    3
 178250000    4
 178260000    3
 178270000    4
 178280000    5
 178290000    2
 178300000    2
 178310000    4
 178320000    3
 178330000    3
 178340000    5
 178350000    3
 178360000    7
 178370000    4
 178380000    3
 178390000    3
 178400000    3
 178410000   10
 178420000    4
 178430000    4
 178440000    6
 178450000    4
 178460000    4
 178470000    4
 178480000    3
 178490000    4
 178500000    3
 178510000    4
 178520000    6
 178530000    3
 178540000    4
 178550000    5
 178560000    3
 178570000    2
 178580000    5
 178590000    4
 178600000    2
 178610000    3
 178620000    2
 178630000    3
 178640000    3
 178650000    3
 178660000    3
 178670000    3
 178680000    5
 178690000    3
 178700000    3
 178710000    5
 178720000    4
 178730000    2
 178740000    4
 178750000    3
 178760000    3
 178770000    4
 178780000    6
 178790000    3
 178800000    5
 178810000    3
 178820000    5
 178830000    2
 178840000    4
 178850000    3
 178860000    3
 178870000    6
 178880000    3
 178890000    3
 178900000    4
 178910000    3
 178920000    3
 178930000   10
 178940000    5
 178950000    3
 178960000    4
 178970000    5
 178980000    4
 178990000    4
 179000000    3
 179010000    3
 179020000    3
 179030000    3
 179040000    4
 179050000    6
 179060000    4
 179070000    3
 179080000    3
 179090000    3
 179100000    3
 179110000    3
 179120000    3
 179130000   10
 179140000    6
 179150000    3
 179160000    3
 179170000    4
 179180000    3
 179190000    3
 179200000    2
 179210000    4
 179220000    3
 179230000    3
 179240000    4
 179250000    3
 179260000    3
 179270000    5
 179280000    3
 179290000    3
 179300000    5
 179310000    3
 179320000    3
 179330000    3
 179340000    3
 179350000    3
 179360000    5
 179370000    2
 179380000    3
 179390000    4
 179400000    3
 179410000    3
 179420000    3
 179430000    3
 179440000    3
 179450000    3
 179460000    4
 179470000    2
 179480000    3
 179490000    3
 179500000    3
 179510000    3
 179520000    2
 179530000    3
 179540000    3
 179550000    3
 179560000    3
 179570000    4
 179580000    3
 179590000    3
 179600000    2
 179610000    2
 179620000    2
 179630000    3
 179640000    2
 179650000    4
 179660000    3
 179670000    4
 179680000    5
 179690000    6
 179700000    6
 179710000    3
 179720000    3
 179730000    2
 179740000    3
 179750000    3
 179760000    3
 179770000    4
 179780000    3
 179790000    4
 179800000    5
 179810000    3
 179820000    9
 179830000    4
 179840000    4
 179850000    3
 179860000   11
 179870000    4
 179880000    4
 179890000    2
 179900000    4
 179910000    3
 179920000    6
 179930000    4
 179940000    3
 179950000    3
 179960000    3
 179970000    2
 179980000    4
 179990000    3
 180000000    3
 180010000    3
 180020000    4
 180030000    4
 180040000    5
 180050000    6
 180060000    5
 180070000    4
 180080000    3
 180090000    3
 180100000    2
 180110000    3
 180120000    3
 180130000    2
 180140000    3
 180150000    3
 180160000    2
 180170000    3
 180180000    3
 180190000    6
 180200000    5
 180210000    6
 180220000    5
 180230000    7
 180240000    6
 180250000    6
 180260000    7
 180270000    3
 180280000    3
 180290000    5
 180300000    3
 180310000    3
 180320000    4
 180330000    4
 180340000    4
 180350000    5
 180360000    4
 180370000    4
 180380000    5
 180390000    3
 180400000    3
 180410000    2
 180420000    4
 180430000    3
 180440000    2
 180450000    3
 180460000    3
 180470000    2
 180480000    6
 180490000    4
 180500000    4
 180510000    3
 180520000    3
 180530000    3
 180540000    3
 180550000    3
 180560000    5
 180570000    3
 180580000    7
 180590000    3
 180600000    3
 180610000    3
 180620000    4
 180630000    3
 180640000    4
 180650000    4
 180660000    4
 180670000    3
 180680000    3
 180690000    3
 180700000    3
 180710000    3
 180720000    4
 180730000    5
 180740000    6
 180750000    3
 180760000    6
 180770000    2
 180780000    4
 180790000    2
 180800000    2
 180810000    4
 180820000    2
 180830000    4
 180840000    2
 180850000    4
 180860000    3
 180870000    5
 180880000    3
 180890000    3
 180900000    3
 180910000    4
 180920000    2
 180930000    3
 180940000    2
 180950000    2
 180960000    3
 180970000    4
 180980000    3
 180990000    4
 181000000    4
 181010000    3
 181020000    5
 181030000    3
 181040000    3
 181050000    3
 181060000    3
 181070000    3
 181080000    3
 181090000    4
 181100000    3
 181110000    5
 181120000    3
 181130000    6
 181140000    3
 181150000    3
 181160000    5
 181170000    5
 181180000    4
 181190000    3
 181200000    3
 181210000    4
 181220000    2
 181230000    5
 181240000    4
 181250000    3
 181260000    3
 181270000    2
 181280000    2
 181290000    3
 181300000    3
 181310000    3
 181320000    3
 181330000    4
 181340000    4
 181350000    2
 181360000    2
 181370000    4
 181380000    3
 181390000    4
 181400000    4
 181410000    3
 181420000    2
 181430000    4
 181440000    3
 181450000    5
 181460000    4
 181470000    3
 181480000    5
 181490000    4
 181500000    3
 181510000    3
 181520000    3
 181530000    4
 181540000    4
 181550000    4
 181560000    3
 181570000    3
 181580000    4
 181590000    3
 181600000    2
 181610000    4
 181620000    4
 181630000    3
 181640000    2
 181650000    4
 181660000   10
 181670000    3
 181680000    4
 181690000    4
 181700000    3
 181710000    3
 181720000    9
 181730000    3
 181740000    4
 181750000    3
 181760000    6
 181770000    4
 181780000    3
 181790000    4
 181800000    4
 181810000    7
 181820000    3
 181830000    3
 181840000    6
 181850000    4
 181860000    3
 181870000    3
 181880000    4
 181890000    4
 181900000    2
 181910000    3
 181920000    3
 181930000    3
 181940000    3
 181950000    2
 181960000    3
 181970000    2
 181980000    3
 181990000    3
 182000000    5
 182010000    7
 182020000    4
 182030000    6
 182040000    4
 182050000    3
 182060000    4
 182070000    6
 182080000    3
 182090000    3
 182100000    3
 182110000    4
 182120000    4
 182130000    3
 182140000    3
 182150000    3
 182160000    3
 182170000    4
 182180000    6
 182190000    7
 182200000    2
 182210000    4
 182220000    5
 182230000    3
 182240000    4
 182250000    3
 182260000    4
 182270000    4
 182280000    4
 182290000    3
 182300000    3
 182310000    3
 182320000    3
 182330000    3
 182340000    5
 182350000    4
 182360000    5
 182370000    3
 182380000    2
 182390000    4
 182400000    3
 182410000    3
 182420000    2
 182430000    4
 182440000    3
 182450000    3
 182460000    3
 182470000    3
 182480000    4
 182490000    3
 182500000    4
 182510000    3
 182520000    5
 182530000    2
 182540000    3
 182550000    2
 182560000    5
 182570000    4
 182580000    4
 182590000    3
 182600000    2
 182610000    2
 182620000    4
 182630000    3
 182640000    4
 182650000    3
 182660000    3
 182670000    5
 182680000    3
 182690000    4
 182700000    3
 182710000    2
 182720000    3
 182730000    4
 182740000    3
 182750000    3
 182760000    3
 182770000    3
 182780000    3
 182790000    4
 182800000    5
 182810000    3
 182820000    3
 182830000    3
 182840000    3
 182850000    4
 182860000    4
 182870000    3
 182880000    3
 182890000    3
 182900000    3
 182910000    2
 182920000    3
 182930000    3
 182940000    3
 182950000    3
 182960000    3
 182970000    3
 182980000    4
 182990000    2
 183000000    3
 183010000    5
 183020000    2
 183030000    5
 183040000    3
 183050000    4
 183060000    5
 183070000    3
 183080000    4
 183090000    7
 183100000    7
 183110000    3
 183120000    4
 183130000    3
 183140000    4
 183150000   11
 183160000    4
 183170000    6
 183180000    4
 183190000    3
 183200000    3
 183210000    3
 183220000    3
 183230000    2
 183240000    3
 183250000    3
 183260000    3
 183270000    4
 183280000    4
 183290000    3
 183300000    3
 183310000    3
 183320000    4
 183330000    3
 183340000    4
 183350000    4
 183360000    3
 183370000    4
 183380000    2
 183390000    3
 183400000    2
 183410000    2
 183420000    3
 183430000    3
 183440000    4
 183450000    3
 183460000    2
 183470000    3
 183480000    3
 183490000    2
 183500000    3
 183510000    4
 183520000    4
 183530000    6
 183540000    8
 183550000    6
 183560000    4
 183570000    3
 183580000    3
 183590000    5
 183600000    3
 183610000    5
 183620000    6
 183630000    4
 183640000    8
 183650000    3
 183660000   11
 183670000    5
 183680000    8
 183690000    2
 183700000    3
 183710000    3
 183720000    4
 183730000    4
 183740000    2
 183750000    3
 183760000    3
 183770000    7
 183780000    2
 183790000    2
 183800000    2
 183810000    4
 183820000   10
 183830000    5
 183840000    3
 183850000    3
 183860000    3
 183870000    2
 183880000    5
 183890000    3
 183900000    2
 183910000    3
 183920000    3
 183930000    3
 183940000    4
 183950000    3
 183960000    3
 183970000    4
 183980000    2
 183990000    4
 184000000    3
 184010000    4
 184020000    2
 184030000    3
 184040000    2
 184050000    3
 184060000    3
 184070000    3
 184080000    5
 184090000    3
 184100000    3
 184110000    3
 184120000    4
 184130000    3
 184140000    4
 184150000    7
 184160000    3
 184170000    3
 184180000    2
 184190000    2
 184200000    3
 184210000    3
 184220000    3
 184230000    2
 184240000    2
 184250000    3
 184260000    4
 184270000    3
 184280000    3
 184290000    3
 184300000    4
 184310000    3
 184320000    3
 184330000    3
 184340000    3
 184350000    2
 184360000    2
 184370000    2
 184380000    3
 184390000    3
 184400000    3
 184410000    3
 184420000    3
 184430000    3
 184440000    3
 184450000    3
 184460000    3
 184470000    3
 184480000    4
 184490000    3
 184500000    5
 184510000    5
 184520000    3
 184530000    7
 184540000    3
 184550000    3
 184560000    3
 184570000    3
 184580000    3
 184590000    4
 184600000    4
 184610000    3
 184620000    3
 184630000    5
 184640000    4
 184650000    5
 184660000    3
 184670000    3
 184680000    3
 184690000    3
 184700000    8
 184710000    3
 184720000    3
 184730000    4
 184740000    3
 184750000    3
 184760000    5
 184770000    3
 184780000    4
 184790000    3
 184800000    3
 184810000    3
 184820000    3
 184830000    4
 184840000    3
 184850000    2
 184860000    3
 184870000    3
 184880000    2
 184890000    3
 184900000    3
 184910000    3
 184920000    3
 184930000    3
 184940000    3
 184950000    3
 184960000    3
 184970000    2
 184980000    3
 184990000    3
 185000000    3
 185010000    3
 185020000    2
 185030000    3
 185040000    3
 185050000    3
 185060000    3
 185070000    6
 185080000    4
 185090000    3
 185100000    3
 185110000    3
 185120000    3
 185130000    4
 185140000    6
 185150000    3
 185160000    3
 185170000    3
 185180000    3
 185190000    3
 185200000    3
 185210000    3
 185220000    3
 185230000    3
 185240000    3
 185250000    3
 185260000    2
 185270000    7
 185280000    4
 185290000    3
 185300000    4
 185310000    3
 185320000    3
 185330000    4
 185340000    3
 185350000    2
 185360000    5
 185370000    3
 185380000    4
 185390000    3
 185400000    3
 185410000    3
 185420000    2
 185430000    3
 185440000    5
 185450000    3
 185460000    4
 185470000    4
 185480000    3
 185490000    3
 185500000    4
 185510000    4
 185520000    3
 185530000    3
 185540000    2
 185550000    3
 185560000    3
 185570000    3
 185580000    3
 185590000    2
 185600000    5
 185610000    5
 185620000    4
 185630000    5
 185640000    4
 185650000    3
 185660000    3
 185670000    3
 185680000    3
 185690000    4
 185700000    4
 185710000    3
 185720000    4
 185730000    8
 185740000    3
 185750000    3
 185760000    3
 185770000    3
 185780000    3
 185790000    2
 185800000    4
 185810000    8
 185820000    2
 185830000    4
 185840000    3
 185850000    2
 185860000    2
 185870000    2
 185880000    3
 185890000    2
 185900000    4
 185910000    3
 185920000    2
 185930000    3
 185940000    2
 185950000    4
 185960000    3
 185970000    3
 185980000    4
 185990000    3
 186000000    3
 186010000    7
 186020000    5
 186030000    3
 186040000    3
 186050000    4
 186060000    4
 186070000    4
 186080000    4
 186090000    3
 186100000    5
 186110000    4
 186120000    3
 186130000    3
 186140000    3
 186150000    3
 186160000    4
 186170000    8
 186180000    7
 186190000    6
 186200000    5
 186210000    5
 186220000    4
 186230000    6
 186240000    4
 186250000    3
 186260000    4
 186270000    3
 186280000    3
 186290000    2
 186300000    4
 186310000    4
 186320000    3
 186330000    3
 186340000    4
 186350000    3
 186360000    3
 186370000    2
 186380000    3
 186390000    2
 186400000    3
 186410000    3
 186420000    3
 186430000    3
 186440000    4
 186450000    4
 186460000    3
 186470000    4
 186480000    3
 186490000    3
 186500000    3
 186510000    5
 186520000    3
 186530000    3
 186540000    3
 186550000    3
 186560000    4
 186570000    3
 186580000    4
 186590000    4
 186600000    3
 186610000    4
 186620000    4
 186630000    2
 186640000    3
 186650000    2
 186660000    4
 186670000    5
 186680000    3
 186690000    4
 186700000    4
 186710000    3
 186720000    3
 186730000    3
 186740000    3
 186750000    4
 186760000    3
 186770000    5
 186780000    2
 186790000    4
 186800000    3
 186810000    3
 186820000    3
 186830000    3
 186840000    5
 186850000    3
 186860000    4
 186870000    3
 186880000    5
 186890000    5
 186900000    2
 186910000    3
 186920000    3
 186930000    2
 186940000    3
 186950000    4
 186960000    3
 186970000    3
 186980000    6
 186990000    4
 187000000    4
 187010000    3
 187020000    3
 187030000    3
 187040000    4
 187050000    7
 187060000    6
 187070000    4
 187080000    4
 187090000    3
 187100000    2
 187110000    3
 187120000    3
 187130000    3
 187140000    6
 187150000    4
 187160000    3
 187170000    3
 187180000    4
 187190000    4
 187200000    4
 187210000    4
 187220000    3
 187230000    3
 187240000    3
 187250000    3
 187260000    3
 187270000    3
 187280000    2
 187290000    4
 187300000    2
 187310000    3
 187320000    3
 187330000    3
 187340000    4
 187350000    4
 187360000    3
 187370000    5
 187380000    3
 187390000    3
 187400000    3
 187410000    5
 187420000    5
 187430000    3
 187440000    3
 187450000    3
 187460000    2
 187470000    2
 187480000    2
 187490000    3
 187500000    2
 187510000    5
 187520000    3
 187530000    6
 187540000    5
 187550000    4
 187560000    3
 187570000    8
 187580000    5
 187590000    3
 187600000    4
 187610000    3
 187620000    5
 187630000    8
 187640000    7
 187650000    6
 187660000    3
 187670000    3
 187680000    3
 187690000    4
 187700000    8
 187710000    4
 187720000    4
 187730000    3
 187740000    3
 187750000    3
 187760000    3
 187770000    2
 187780000    3
 187790000    3
 187800000    3
 187810000    2
 187820000    3
 187830000    3
 187840000    2
 187850000    5
 187860000    5
 187870000    3
 187880000    3
 187890000    3
 187900000    6
 187910000    5
 187920000    4
 187930000    2
 187940000    2
 187950000    3
 187960000    2
 187970000    2
 187980000    2
 187990000    2
 188000000    2
 188010000    2
 188020000    3
 188030000    3
 188040000    3
 188050000    2
 188060000    3
 188070000    2
 188080000    3
 188090000    3
 188100000    4
 188110000    2
 188120000    2
 188130000    3
 188140000    3
 188150000    2
 188160000    2
 188170000    3
 188180000    3
 188190000    2
 188200000    3
 188210000    3
 188220000    4
 188230000    4
 188240000    3
 188250000    3
 188260000    3
 188270000    3
 188280000    3
 188290000    3
 188300000    2
 188310000    4
 188320000    3
 188330000    2
 188340000    4
 188350000    3
 188360000    5
 188370000    3
 188380000    2
 188390000    3
 188400000    3
 188410000    3
 188420000    3
 188430000    2
 188440000    4
 188450000    4
 188460000    3
 188470000    5
 188480000    4
 188490000    3
 188500000    3
 188510000    3
 188520000    2
 188530000    3
 188540000    3
 188550000    3
 188560000    3
 188570000    3
 188580000    3
 188590000    3
 188600000    3
 188610000    2
 188620000    3
 188630000    3
 188640000    3
 188650000    4
 188660000    3
 188670000    3
 188680000    4
 188690000    4
 188700000    3
 188710000    3
 188720000    2
 188730000    3
 188740000    3
 188750000    4
 188760000    3
 188770000    2
 188780000    4
 188790000    4
 188800000    3
 188810000    5
 188820000    4
 188830000    3
 188840000    2
 188850000    4
 188860000    5
 188870000    4
 188880000    4
 188890000    4
 188900000    9
 188910000    3
 188920000    5
 188930000   10
 188940000    3
 188950000    3
 188960000    3
 188970000    3
 188980000    4
 188990000    3
 189000000    5
 189010000    3
 189020000    5
 189030000    9
 189040000    6
 189050000    8
 189060000    5
 189070000    3
 189080000    7
 189090000    3
 189100000    4
 189110000    3
 189120000    3
 189130000    3
 189140000    4
 189150000    4
 189160000    2
 189170000    3
 189180000    3
 189190000    3
 189200000    4
 189210000    4
 189220000    4
 189230000    4
 189240000    3
 189250000    3
 189260000    4
 189270000    2
 189280000    4
 189290000    2
 189300000    3
 189310000    4
 189320000    3
 189330000    3
 189340000    4
 189350000    4
 189360000    3
 189370000    3
 189380000    4
 189390000    3
 189400000    3
 189410000    4
 189420000    2
 189430000    2
 189440000    3
 189450000    6
 189460000    3
 189470000    3
 189480000    3
 189490000    4
 189500000    3
 189510000    4
 189520000    3
 189530000    3
 189540000    3
 189550000    3
 189560000    3
 189570000    3
 189580000    4
 189590000    4
 189600000    3
 189610000    3
 189620000    3
 189630000    4
 189640000    3
 189650000    7
 189660000    4
 189670000    3
 189680000    3
 189690000    4
 189700000    3
 189710000    3
 189720000    3
 189730000    4
 189740000    4
 189750000    3
 189760000    3
 189770000    3
 189780000    3
 189790000    4
 189800000    5
 189810000    2
 189820000    3
 189830000    4
 189840000    2
 189850000    4
 189860000    6
 189870000    2
 189880000    5
 189890000    3
 189900000    2
 189910000    3
 189920000    4
 189930000    3
 189940000    3
 189950000    3
 189960000    3
 189970000    9
 189980000    3
 189990000    3
 190000000    3
 190010000    3
 190020000    2
 190030000    3
 190040000    4
 190050000    3
 190060000    6
 190070000    3
 190080000    3
 190090000    5
 190100000    4
 190110000    4
 190120000    3
 190130000    6
 190140000    3
 190150000    5
 190160000    3
 190170000    4
 190180000    4
 190190000    3
 190200000    4
 190210000    6
 190220000    3
 190230000    3
 190240000    3
 190250000    3
 190260000    3
 190270000    3
 190280000    4
 190290000    7
 190300000    7
 190310000    3
 190320000    4
 190330000    3
 190340000    3
 190350000    2
 190360000    3
 190370000    5
 190380000    6
 190390000    2
 190400000    4
 190410000    3
 190420000    2
 190430000    4
 190440000    3
 190450000    4
 190460000    2
 190470000    4
 190480000    2
 190490000    3
 190500000    4
 190510000    4
 190520000    4
 190530000    4
 190540000    3
 190550000    3
 190560000    3
 190570000    3
 190580000    3
 190590000    2
 190600000    2
 190610000    4
 190620000    5
 190630000    3
 190640000    5
 190650000    4
 190660000    4
 190670000    3
 190680000    4
 190690000    7
 190700000    4
 190710000    4
 190720000    3
 190730000    4
 190740000    2
 190750000    4
 190760000    7
 190770000    3
 190780000    3
 190790000    8
 190800000    2
 190810000    3
 190820000    6
 190830000    3
 190840000    8
 190850000    5
 190860000    3
 190870000    4
 190880000    2
 190890000    4
 190900000    4
 190910000    3
 190920000    4
 190930000    3
 190940000    4
 190950000    3
 190960000    4
 190970000    3
 190980000    3
 190990000    5
 191000000    2
 191010000    2
 191020000    4
 191030000    3
 191040000    2
 191050000    5
 191060000    3
 191070000    4
 191080000    3
 191090000    3
 191100000    3
 191110000    2
 191120000    3
 191130000    3
 191140000    2
 191150000    3
 191160000    2
 191170000    4
 191180000    2
 191190000    3
 191200000    2
 191210000    2
 191220000    3
 191230000    3
 191240000    3
 191250000    3
 191260000    4
 191270000    2
 191280000    3
 191290000    3
 191300000    3
 191310000    3
 191320000    3
 191330000    3
 191340000    3
 191350000    2
 191360000    4
 191370000    3
 191380000    3
 191390000    4
 191400000    3
 191410000    3
 191420000    3
 191430000    3
 191440000    4
 191450000    5
 191460000    3
 191470000    4
 191480000    3
 191490000    2
 191500000    3
 191510000    3
 191520000    3
 191530000    5
 191540000    5
 191550000    3
 191560000    3
 191570000    3
 191580000    3
 191590000    3
 191600000    3
 191610000    2
 191620000    3
 191630000    3
 191640000    3
 191650000    5
 191660000    4
 191670000    3
 191680000    3
 191690000    4
 191700000    5
 191710000    6
 191720000    3
 191730000    3
 191740000    3
 191750000    3
 191760000    4
 191770000    3
 191780000    3
 191790000    4
 191800000    4
 191810000    5
 191820000    3
 191830000    2
 191840000    4
 191850000    3
 191860000    2
 191870000    2
 191880000    3
 191890000    3
 191900000    2
 191910000    3
 191920000    3
 191930000    3
 191940000    2
 191950000    2
 191960000    3
 191970000    4
 191980000    3
 191990000    2
 192000000    3
 192010000    3
 192020000    4
 192030000    2
 192040000    3
 192050000    5
 192060000    7
 192070000    5
 192080000    3
 192090000    4
 192100000    3
 192110000    3
 192120000    4
 192130000    3
 192140000    3
 192150000    3
 192160000    3
 192170000    5
 192180000    5
 192190000    7
 192200000    3
 192210000    3
 192220000    6
 192230000    3
 192240000    4
 192250000    3
 192260000    3
 192270000    3
 192280000    4
 192290000    2
 192300000    3
 192310000    3
 192320000    6
 192330000    3
 192340000    3
 192350000    3
 192360000    3
 192370000    4
 192380000    4
 192390000    2
 192400000    4
 192410000    2
 192420000    3
 192430000    2
 192440000    2
 192450000    3
 192460000    4
 192470000    2
 192480000    3
 192490000    3
 192500000    3
 192510000    3
 192520000    3
 192530000    3
 192540000    2
 192550000    2
 192560000    6
 192570000    5
 192580000    3
 192590000    3
 192600000    6
 192610000    3
 192620000    7
 192630000    4
 192640000   11
 192650000    5
 192660000    3
 192670000    3
 192680000    3
 192690000    5
 192700000    4
 192710000    5
 192720000    3
 192730000    3
 192740000    4
 192750000    3
 192760000    7
 192770000    5
 192780000    3
 192790000    3
 192800000    2
 192810000    3
 192820000    3
 192830000    4
 192840000    3
 192850000    3
 192860000    3
 192870000    3
 192880000    4
 192890000    4
 192900000    2
 192910000    6
 192920000    3
 192930000    5
 192940000    4
 192950000    4
 192960000    5
 192970000    3
 192980000    3
 192990000    2
 193000000    3
 193010000    4
 193020000    3
 193030000    3
 193040000    4
 193050000    3
 193060000    4
 193070000    5
 193080000    3
 193090000    3
 193100000    4
 193110000    3
 193120000    3
 193130000    4
 193140000    3
 193150000    2
 193160000    3
 193170000    3
 193180000    3
 193190000    5
 193200000    5
 193210000    4
 193220000    3
 193230000    4
 193240000    3
 193250000    4
 193260000    3
 193270000    4
 193280000    3
 193290000    3
 193300000    4
 193310000    3
 193320000    8
 193330000    3
 193340000    3
 193350000    3
 193360000    4
 193370000    6
 193380000    3
 193390000    4
 193400000    3
 193410000    3
 193420000    2
 193430000    2
 193440000    3
 193450000    3
 193460000    5
 193470000    5
 193480000    3
 193490000    4
 193500000    5
 193510000    3
 193520000    3
 193530000    3
 193540000    2
 193550000    3
 193560000    4
 193570000    3
 193580000    4
 193590000    3
 193600000    4
 193610000    3
 193620000    3
 193630000    3
 193640000    2
 193650000    3
 193660000    3
 193670000    2
 193680000    3
 193690000    3
 193700000    2
 193710000    4
 193720000    4
 193730000    5
 193740000    7
 193750000    4
 193760000    6
 193770000    5
 193780000    3
 193790000    2
 193800000    3
 193810000    7
 193820000    6
 193830000    4
 193840000    3
 193850000    3
 193860000    3
 193870000    4
 193880000    5
 193890000    3
 193900000    2
 193910000    8
 193920000    3
 193930000    3
 193940000    2
 193950000    4
 193960000    4
 193970000    3
 193980000    3
 193990000    3
 194000000    4
 194010000    3
 194020000    3
 194030000    2
 194040000    3
 194050000    3
 194060000    2
 194070000    3
 194080000    3
 194090000    6
 194100000    4
 194110000    5
 194120000    3
 194130000    2
 194140000    6
 194150000    3
 194160000    3
 194170000    2
 194180000    3
 194190000    3
 194200000    3
 194210000    7
 194220000    2
 194230000    3
 194240000    5
 194250000    2
 194260000    5
 194270000    2
 194280000    4
 194290000    5
 194300000    3
 194310000    4
 194320000    2
 194330000    3
 194340000    4
 194350000    3
 194360000    5
 194370000    4
 194380000    3
 194390000    4
 194400000    4
 194410000    3
 194420000    3
 194430000    4
 194440000    3
 194450000    5
 194460000    4
 194470000    4
 194480000    4
 194490000    3
 194500000    3
 194510000    3
 194520000    3
 194530000    3
 194540000    2
 194550000    2
 194560000    4
 194570000    3
 194580000    2
 194590000    2
 194600000    3
 194610000    4
 194620000    3
 194630000    6
 194640000    4
 194650000    3
 194660000    4
 194670000    3
 194680000    3
 194690000    4
 194700000    2
 194710000    3
 194720000    4
 194730000    4
 194740000    3
 194750000    3
 194760000    4
 194770000    4
 194780000    2
 194790000    3
 194800000    3
 194810000    3
 194820000    3
 194830000    3
 194840000    5
 194850000    3
 194860000    4
 194870000    3
 194880000    3
 194890000    4
 194900000    7
 194910000    2
 194920000    3
 194930000    3
 194940000    4
 194950000    4
 194960000    3
 194970000    5
 194980000    4
 194990000    3
 195000000    4
 195010000    5
 195020000    3
 195030000    3
 195040000    3
 195050000    3
 195060000    4
 195070000    3
 195080000   11
 195090000    5
 195100000    4
 195110000    4
 195120000    4
 195130000    3
 195140000    3
 195150000    3
 195160000    3
 195170000    3
 195180000    3
 195190000    3
 195200000    4
 195210000    3
 195220000    3
 195230000    4
 195240000    3
 195250000    3
 195260000    3
 195270000    3
 195280000    4
 195290000    3
 195300000    3
 195310000    4
 195320000    3
 195330000    4
 195340000    5
 195350000    3
 195360000    4
 195370000    3
 195380000    3
 195390000    3
 195400000    4
 195410000    4
 195420000    3
 195430000    2
 195440000    3
 195450000    4
 195460000    3
 195470000    2
 195480000    4
 195490000    3
 195500000    2
 195510000    4
 195520000    4
 195530000    3
 195540000    2
 195550000    3
 195560000    3
 195570000    3
 195580000    4
 195590000    4
 195600000    3
 195610000    4
 195620000    2
 195630000    3
 195640000    4
 195650000    2
 195660000    3
 195670000    3
 195680000    4
 195690000    6
 195700000    3
 195710000    5
 195720000    3
 195730000    4
 195740000    3
 195750000    3
 195760000    4
 195770000    2
 195780000    7
 195790000    3
 195800000    4
 195810000    5
 195820000    3
 195830000    2
 195840000    3
 195850000    4
 195860000    8
 195870000    2
 195880000    2
 195890000    3
 195900000    3
 195910000    3
 195920000    4
 195930000    3
 195940000    3
 195950000    3
 195960000    3
 195970000    3
 195980000    3
 195990000    3
 196000000    3
 196010000    3
 196020000    3
 196030000    4
 196040000    3
 196050000    5
 196060000    2
 196070000    2
 196080000    3
 196090000    3
 196100000    3
 196110000    4
 196120000    2
 196130000    2
 196140000    3
 196150000    3
 196160000    2
 196170000    3
 196180000    3
 196190000    3
 196200000    4
 196210000    5
 196220000    3
 196230000    3
 196240000    3
 196250000    4
 196260000    3
 196270000    4
 196280000    3
 196290000    2
 196300000    3
 196310000    3
 196320000    3
 196330000    3
 196340000    2
 196350000    3
 196360000    2
 196370000    2
 196380000    3
 196390000    5
 196400000    3
 196410000    3
 196420000    3
 196430000    3
 196440000    6
 196450000    6
 196460000    7
 196470000    3
 196480000    7
 196490000    4
 196500000    4
 196510000   11
 196520000    3
 196530000    5
 196540000    5
 196550000    3
 196560000    4
 196570000    5
 196580000    4
 196590000    3
 196600000    3
 196610000    5
 196620000    5
 196630000    3
 196640000    3
 196650000    2
 196660000   10
 196670000    2
 196680000    3
 196690000    5
 196700000    6
 196710000    4
 196720000    7
 196730000    5
 196740000    3
 196750000    3
 196760000    3
 196770000    2
 196780000    3
 196790000    4
 196800000    5
 196810000    2
 196820000    3
 196830000    4
 196840000    2
 196850000    3
 196860000    3
 196870000    3
 196880000    3
 196890000    3
 196900000    2
 196910000    2
 196920000    4
 196930000    4
 196940000    4
 196950000    5
 196960000    5
 196970000    3
 196980000    3
 196990000    3
 197000000    3
 197010000    2
 197020000    4
 197030000    4
 197040000    2
 197050000    4
 197060000    3
 197070000    3
 197080000    3
 197090000    2
 197100000    3
 197110000    3
 197120000    3
 197130000    3
 197140000    3
 197150000    2
 197160000    4
 197170000    5
 197180000    4
 197190000    3
 197200000    3
 197210000    3
 197220000    3
 197230000    4
 197240000    3
 197250000    2
 197260000    3
 197270000    4
 197280000    3
 197290000    4
 197300000    4
 197310000    3
 197320000    4
 197330000    3
 197340000    3
 197350000    3
 197360000    3
 197370000    5
 197380000    3
 197390000    3
 197400000    2
 197410000    2
 197420000    4
 197430000    3
 197440000    2
 197450000    3
 197460000    4
 197470000    3
 197480000    4
 197490000    3
 197500000    4
 197510000    3
 197520000    2
 197530000    3
 197540000    3
 197550000    3
 197560000    3
 197570000    2
 197580000    8
 197590000    2
 197600000    3
 197610000    3
 197620000    4
 197630000    3
 197640000    4
 197650000    4
 197660000    3
 197670000    4
 197680000    2
 197690000    3
 197700000    2
 197710000    4
 197720000    4
 197730000    3
 197740000    3
 197750000    3
 197760000    2
 197770000    4
 197780000    3
 197790000    3
 197800000    2
 197810000    6
 197820000    3
 197830000    4
 197840000    8
 197850000    3
 197860000    3
 197870000    5
 197880000    4
 197890000    3
 197900000    3
 197910000    3
 197920000    3
 197930000    4
 197940000    3
 197950000    5
 197960000    3
 197970000    6
 197980000    2
 197990000    4
 198000000    5
 198010000    4
 198020000    3
 198030000    5
 198040000    3
 198050000    6
 198060000    4
 198070000    3
 198080000    3
 198090000    4
 198100000    2
 198110000    4
 198120000    4
 198130000    2
 198140000    4
 198150000    5
 198160000    4
 198170000    3
 198180000    4
 198190000    3
 198200000    3
 198210000    3
 198220000    3
 198230000    6
 198240000    5
 198250000    6
 198260000    3
 198270000    4
 198280000    3
 198290000    6
 198300000    4
 198310000    3
 198320000    3
 198330000    4
 198340000    3
 198350000    3
 198360000    3
 198370000    3
 198380000    4
 198390000    3
 198400000    3
 198410000    3
 198420000    3
 198430000    5
 198440000    4
 198450000    3
 198460000    2
 198470000    4
 198480000    3
 198490000    4
 198500000    3
 198510000    5
 198520000    3
 198530000    3
 198540000    5
 198550000    3
 198560000    3
 198570000    3
 198580000    2
 198590000    6
 198600000    3
 198610000    3
 198620000    3
 198630000    3
 198640000    4
 198650000    2
 198660000    3
 198670000    4
 198680000    3
 198690000    3
 198700000    4
 198710000    3
 198720000    3
 198730000    3
 198740000    3
 198750000    4
 198760000    5
 198770000    4
 198780000    5
 198790000    4
 198800000    3
 198810000    4
 198820000    6
 198830000    3
 198840000    4
 198850000    4
 198860000    3
 198870000    2
 198880000    3
 198890000    4
 198900000   10
 198910000    2
 198920000    3
 198930000    2
 198940000    2
 198950000    3
 198960000    3
 198970000    2
 198980000    6
 198990000    2
 199000000    3
 199010000    7
 199020000    3
 199030000    3
 199040000    4
 199050000    4
 199060000    3
 199070000    3
 199080000    3
 199090000    3
 199100000    3
 199110000    3
 199120000    3
 199130000    3
 199140000    4
 199150000    3
 199160000    5
 199170000    4
 199180000    3
 199190000    3
 199200000    2
 199210000    3
 199220000    5
 199230000    3
 199240000    3
 199250000    4
 199260000    2
 199270000    3
 199280000    3
 199290000    4
 199300000    4
 199310000    5
 199320000    3
 199330000    3
 199340000    3
 199350000    3
 199360000    3
 199370000    3
 199380000    5
 199390000    3
 199400000    3
 199410000    4
 199420000    3
 199430000    4
 199440000    3
 199450000    4
 199460000    4
 199470000    3
 199480000    3
 199490000    3
 199500000    2
 199510000    4
 199520000    2
 199530000    3
 199540000    4
 199550000    2
 199560000    3
 199570000    5
 199580000    3
 199590000    6
 199600000    3
 199610000    3
 199620000    3
 199630000    6
 199640000    3
 199650000    3
 199660000    2
 199670000    3
 199680000    3
 199690000    2
 199700000    3
 199710000    4
 199720000    3
 199730000    2
 199740000    3
 199750000    4
 199760000    3
 199770000    4
 199780000    3
 199790000    5
 199800000    6
 199810000    6
 199820000    3
 199830000    3
 199840000    3
 199850000    3
 199860000    3
 199870000    6
 199880000    5
 199890000    3
 199900000    3
 199910000    3
 199920000    3
 199930000    3
 199940000    3
 199950000    4
 199960000    3
 199970000    3
 199980000    5
 199990000    3
 200000000    3
 200000000    3
 200010000    7
 200020000    4
 200030000    3
 200040000    3
 200050000    3
 200060000    3
 200070000    3
 200080000    4
 200090000    4
 200100000    3
 200110000    2
 200120000    3
 200130000    2
 200140000    2
 200150000    3
 200160000    3
 200170000    3
 200180000    5
 200190000    6
 200200000    6
 200210000    4
 200220000    3
 200230000    3
 200240000    4
 200250000    3
 200260000    3
 200270000    3
 200280000    4
 200290000    4
 200300000    4
 200310000    3
 200320000    2
 200330000    3
 200340000    2
 200350000    3
 200360000    3
 200370000    3
 200380000    9
 200390000    3
 200400000    3
 200410000    3
 200420000    3
 200430000    3
 200440000    3
 200450000    3
 200460000    4
 200470000    3
 200480000    6
 200490000    4
 200500000    4
 200510000    4
 200520000    4
 200530000    6
 200540000    4
 200550000    5
 200560000    4
 200570000    3
 200580000    3
 200590000    2
 200600000    6
 200610000    3
 200620000    2
 200630000    2
 200640000    7
 200650000    3
 200660000    3
 200670000    7
 200680000    3
 200690000    3
 200700000    3
 200710000    9
 200720000    3
 200730000    4
 200740000    3
 200750000    3
 200760000    2
 200770000    3
 200780000    3
 200790000    3
 200800000    4
 200810000    4
 200820000    4
 200830000    2
 200840000    3
 200850000    3
 200860000    2
 200870000    2
 200880000    2
 200890000    6
 200900000    2
 200910000    6
 200920000    3
 200930000    3
 200940000    6
 200950000   11
 200960000    7
 200970000    5
 200980000    5
 200990000    6
 201000000    2
 201010000    3
 201020000    3
 201030000    5
 201040000    3
 201050000    2
 201060000    2
 201070000    2
 201080000    3
 201090000    3
 201100000    4
 201110000    3
 201120000    5
 201130000    3
 201140000    2
 201150000    5
 201160000    5
 201170000    3
 201180000    5
 201190000    3
 201200000    3
 201210000    3
 201220000    4
 201230000    4
 201240000    4
 201250000    3
 201260000    5
 201270000    3
 201280000    2
 201290000    7
 201300000    4
 201310000    4
 201320000    7
 201330000    2
 201340000    3
 201350000    3
 201360000    3
 201370000    5
 201380000    5
 201390000    3
 201400000    4
 201410000    5
 201420000    3
 201430000    4
 201440000    3
 201450000    8
 201460000    3
 201470000    4
 201480000    3
 201490000    2
 201500000    3
 201510000    3
 201520000    3
 201530000    5
 201540000    4
 201550000    3
 201560000    3
 201570000    8
 201580000    7
 201590000    3
 201600000    6
 201610000    4
 201620000   10
 201630000    2
 201640000    4
 201650000    3
 201660000    4
 201670000    3
 201680000    3
 201690000    5
 201700000    4
 201710000    3
 201720000    2
 201730000    3
 201740000    4
 201750000    4
 201760000    4
 201770000    3
 201780000    7
 201790000    8
 201800000    4
 201810000    4
 201820000    3
 201830000    9
 201840000    5
 201850000    4
 201860000    4
 201870000    4
 201880000    3
 201890000    3
 201900000    4
 201910000    3
 201920000    3
 201930000    3
 201940000    5
 201950000    3
 201960000    3
 201970000    5
 201980000    2
 201990000    3
 202000000    2
 202010000    3
 202020000    4
 202030000    3
 202040000    2
 202050000    3
 202060000    3
 202070000    7
 202080000    4
 202090000    6
 202100000    4
 202110000    2
 202120000    4
 202130000    4
 202140000    3
 202150000    3
 202160000    5
 202170000    3
 202180000    3
 202190000    5
 202200000    3
 202210000    3
 202220000    2
 202230000    4
 202240000   10
 202250000    5
 202260000    3
 202270000    3
 202280000    3
 202290000    3
 202300000    4
 202310000    4
 202320000    3
 202330000    5
 202340000    3
 202350000    3
 202360000   11
 202370000    3
 202380000    5
 202390000    3
 202400000    3
 202410000    3
 202420000    3
 202430000    3
 202440000    3
 202450000    4
 202460000    4
 202470000    3
 202480000    2
 202490000    7
 202500000    4
 202510000    3
 202520000    3
 202530000    6
 202540000    5
 202550000    3
 202560000    3
 202570000    3
 202580000    2
 202590000    2
 202600000    3
 202610000    3
 202620000    3
 202630000    3
 202640000    3
 202650000    3
 202660000    2
 202670000    4
 202680000    2
 202690000    4
 202700000    3
 202710000    2
 202720000    2
 202730000    7
 202740000    8
 202750000    4
 202760000    4
 202770000    3
 202780000    4
 202790000    4
 202800000    7
 202810000    2
 202820000    3
 202830000    2
 202840000    3
 202850000    4
 202860000    3
 202870000    3
 202880000    4
 202890000    7
 202900000    2
 202910000    2
 202920000    4
 202930000    3
 202940000    6
 202950000    3
 202960000    4
 202970000    3
 202980000    4
 202990000    6
 203000000    2
 203010000    4
 203020000    3
 203030000    3
 203040000    8
 203050000   10
 203060000    2
 203070000    3
 203080000    2
 203090000    3
 203100000    3
 203110000    3
 203120000    4
 203130000    5
 203140000    7
 203150000    5
 203160000    5
 203170000    4
 203180000    3
 203190000    3
 203200000    3
 203210000    5
 203220000    2
 203230000    3
 203240000    4
 203250000    4
 203260000    3
 203270000    3
 203280000    4
 203290000    6
 203300000    3
 203310000    3
 203320000    3
 203330000    3
 203340000    3
 203350000    3
 203360000    3
 203370000    2
 203380000    6
 203390000    3
 203400000    5
 203410000    3
 203420000    4
 203430000    3
 203440000    4
 203450000    4
 203460000    5
 203470000    5
 203480000    4
 203490000    4
 203500000    3
 203510000    3
 203520000    6
 203530000   12
 203540000    3
 203550000    4
 203560000    3
 203570000    3
 203580000    4
 203590000    3
 203600000    3
 203610000    3
 203620000    3
 203630000    7
 203640000    3
 203650000    4
 203660000    3
 203670000    4
 203680000    2
 203690000    3
 203700000    2
 203710000    3
 203720000    3
 203730000    3
 203740000    2
 203750000    2
 203760000    2
 203770000    3
 203780000    4
 203790000    4
 203800000    3
 203810000    3
 203820000    3
 203830000    3
 203840000    3
 203850000    5
 203860000    2
 203870000    4
 203880000    3
 203890000    3
 203900000    3
 203910000    4
 203920000    3
 203930000    3
 203940000    3
 203950000    3
 203960000    3
 203970000    2
 203980000    6
 203990000    4
 204000000    9
 204010000    5
 204020000    4
 204030000    3
 204040000    3
 204050000    4
 204060000    2
 204070000    5
 204080000    3
 204090000    5
 204100000    3
 204110000    4
 204120000    3
 204130000    4
 204140000    5
 204150000    3
 204160000    5
 204170000    5
 204180000    5
 204190000    5
 204200000    3
 204210000    3
 204220000    5
 204230000    5
 204240000    3
 204250000    4
 204260000    4
 204270000   10
 204280000    7
 204290000    6
 204300000    3
 204310000    3
 204320000    3
 204330000    3
 204340000    3
 204350000    6
 204360000    6
 204370000    3
 204380000    3
 204390000    4
 204400000    7
 204410000    4
 204420000    9
 204430000    3
 204440000    5
 204450000    3
 204460000    5
 204470000    3
 204480000    3
 204490000    3
 204500000    3
 204510000    3
 204520000    3
 204530000    5
 204540000    3
 204550000    3
 204560000    7
 204570000    5
 204580000    3
 204590000    3
 204600000    5
 204610000    2
 204620000    5
 204630000    3
 204640000    4
 204650000    6
 204660000    3
 204670000    2
 204680000    3
 204690000    6
 204700000    3
 204710000    3
 204720000    3
 204730000    3
 204740000    2
 204750000    4
 204760000    3
 204770000    3
 204780000    3
 204790000    3
 204800000    3
 204810000    3
 204820000    2
 204830000    3
 204840000    4
 204850000    4
 204860000    3
 204870000    3
 204880000    2
 204890000    3
 204900000    3
 204910000    3
 204920000    3
 204930000    3
 204940000    5
 204950000    3
 204960000    3
 204970000    2
 204980000    3
 204990000    2
 205000000    2
 205010000    5
 205020000    3
 205030000    3
 205040000    5
 205050000    4
 205060000    3
 205070000    6
 205080000    4
 205090000    3
 205100000    4
 205110000    3
 205120000    3
 205130000    3
 205140000    5
 205150000    3
 205160000    3
 205170000    2
 205180000    5
 205190000    2
 205200000    3
 205210000    6
 205220000    3
 205230000    3
 205240000    2
 205250000    5
 205260000    5
 205270000    4
 205280000    6
 205290000    4
 205300000    3
 205310000    2
 205320000    4
 205330000    3
 205340000    4
 205350000    2
 205360000    4
 205370000    2
 205380000    3
 205390000    5
 205400000    2
 205410000    2
 205420000    4
 205430000    3
 205440000    3
 205450000    3
 205460000    4
 205470000    3
 205480000    5
 205490000    2
 205500000    2
 205510000    3
 205520000    8
 205530000    8
 205540000    4
 205550000    3
 205560000    4
 205570000    5
 205580000    7
 205590000    6
 205600000    4
 205610000    6
 205620000    8
 205630000    3
 205640000    4
 205650000    4
 205660000    3
 205670000    3
 205680000    3
 205690000    3
 205700000    3
 205710000    2
 205720000    3
 205730000    3
 205740000    3
 205750000    3
 205760000    3
 205770000    4
 205780000    3
 205790000    4
 205800000    2
 205810000    3
 205820000    3
 205830000    3
 205840000    5
 205850000    2
 205860000    3
 205870000    4
 205880000    3
 205890000    3
 205900000    3
 205910000    2
 205920000    4
 205930000    3
 205940000    3
 205950000    4
 205960000    6
 205970000    2
 205980000    6
 205990000    4
 206000000    3
 206010000    6
 206020000    3
 206030000    2
 206040000    4
 206050000    3
 206060000    4
 206070000    8
 206080000    3
 206090000    4
 206100000    3
 206110000    4
 206120000    3
 206130000    3
 206140000    4
 206150000    4
 206160000   10
 206170000    4
 206180000    4
 206190000    5
 206200000    3
 206210000    3
 206220000    4
 206230000    3
 206240000    3
 206250000    5
 206260000    4
 206270000    3
 206280000    5
 206290000    4
 206300000    4
 206310000    2
 206320000    3
 206330000    3
 206340000    3
 206350000    2
 206360000    3
 206370000    3
 206380000    3
 206390000    3
 206400000    3
 206410000    4
 206420000    2
 206430000    5
 206440000    5
 206450000    3
 206460000    3
 206470000    2
 206480000    3
 206490000    4
 206500000    3
 206510000    2
 206520000    3
 206530000    3
 206540000    5
 206550000    3
 206560000    2
 206570000    3
 206580000    4
 206590000    3
 206600000    4
 206610000    3
 206620000    3
 206630000    2
 206640000    3
 206650000    8
 206660000    4
 206670000    4
 206680000    3
 206690000    4
 206700000    3
 206710000    3
 206720000    4
 206730000    3
 206740000    4
 206750000    3
 206760000    3
 206770000    4
 206780000    4
 206790000   12
 206800000    9
 206810000    3
 206820000    3
 206830000    5
 206840000    2
 206850000    5
 206860000    6
 206870000    7
 206880000    5
 206890000    4
 206900000    3
 206910000    2
 206920000    4
 206930000    2
 206940000    4
 206950000    4
 206960000    4
 206970000    4
 206980000    3
 206990000    3
 207000000    4
 207010000    6
 207020000    3
 207030000    3
 207040000    5
 207050000    3
 207060000    3
 207070000    4
 207080000    4
 207090000    6
 207100000    3
 207110000    2
 207120000    3
 207130000    4
 207140000    3
 207150000    3
 207160000    3
 207170000    3
 207180000    2
 207190000    5
 207200000    4
 207210000    2
 207220000    4
 207230000    3
 207240000    4
 207250000    4
 207260000    9
 207270000    3
 207280000    4
 207290000    4
 207300000    3
 207310000    4
 207320000    4
 207330000    4
 207340000    3
 207350000    3
 207360000    4
 207370000    2
 207380000    4
 207390000    2
 207400000    3
 207410000    5
 207420000    3
 207430000    3
 207440000    3
 207450000    2
 207460000    2
 207470000    5
 207480000    5
 207490000    3
 207500000    3
 207510000    4
 207520000    2
 207530000    3
 207540000    2
 207550000    3
 207560000    4
 207570000    3
 207580000    4
 207590000    2
 207600000    3
 207610000    3
 207620000    4
 207630000    3
 207640000    2
 207650000    3
 207660000    3
 207670000    4
 207680000    3
 207690000    4
 207700000    3
 207710000    3
 207720000    9
 207730000    4
 207740000    6
 207750000    3
 207760000    4
 207770000    3
 207780000    3
 207790000    3
 207800000    3
 207810000    3
 207820000    3
 207830000    2
 207840000    3
 207850000    2
 207860000    3
 207870000    2
 207880000    4
 207890000    3
 207900000    3
 207910000    6
 207920000    2
 207930000    3
 207940000    6
 207950000    5
 207960000    4
 207970000    9
 207980000    3
 207990000    5
 208000000    3
 208010000    4
 208020000    4
 208030000    3
 208040000    3
 208050000    3
 208060000    2
 208070000    3
 208080000    4
 208090000    3
 208100000    4
 208110000    6
 208120000    3
 208130000    3
 208140000    5
 208150000    4
 208160000    4
 208170000    3
 208180000    3
 208190000    2
 208200000    2
 208210000    3
 208220000    4
 208230000    3
 208240000    5
 208250000    3
 208260000    3
 208270000    7
 208280000    7
 208290000    3
 208300000    3
 208310000    7
 208320000    4
 208330000    5
 208340000    6
 208350000    2
 208360000    4
 208370000    4
 208380000    6
 208390000    3
 208400000    4
 208410000    4
 208420000    5
 208430000    3
 208440000    3
 208450000    4
 208460000    3
 208470000    3
 208480000    3
 208490000    3
 208500000    3
 208510000    3
 208520000    2
 208530000    3
 208540000    5
 208550000    4
 208560000    3
 208570000    4
 208580000    2
 208590000    5
 208600000    4
 208610000    4
 208620000    2
 208630000    3
 208640000    5
 208650000    3
 208660000    4
 208670000    2
 208680000    2
 208690000    3
 208700000    2
 208710000    3
 208720000    5
 208730000    4
 208740000    5
 208750000    4
 208760000    6
 208770000    3
 208780000    2
 208790000    7
 208800000    4
 208810000    3
 208820000    3
 208830000    3
 208840000    3
 208850000    3
 208860000    5
 208870000    3
 208880000    3
 208890000    3
 208900000    4
 208910000    3
 208920000    7
 208930000    2
 208940000    4
 208950000    3
 208960000    2
 208970000    3
 208980000    2
 208990000    4
 209000000    4
 209010000    4
 209020000    4
 209030000    3
 209040000    3
 209050000    3
 209060000    3
 209070000    8
 209080000    7
 209090000    3
 209100000    4
 209110000    4
 209120000    3
 209130000    3
 209140000    5
 209150000    3
 209160000    2
 209170000    3
 209180000    4
 209190000    3
 209200000    3
 209210000    2
 209220000    4
 209230000    3
 209240000    4
 209250000    4
 209260000    5
 209270000    5
 209280000    3
 209290000    5
 209300000    4
 209310000    2
 209320000    2
 209330000    3
 209340000    6
 209350000    9
 209360000    7
 209370000    3
 209380000    4
 209390000    5
 209400000    3
 209410000    3
 209420000    3
 209430000    3
 209440000    4
 209450000    3
 209460000    2
 209470000    3
 209480000    3
 209490000    4
 209500000    3
 209510000    3
 209520000    3
 209530000    4
 209540000    5
 209550000    3
 209560000    5
 209570000    4
 209580000    4
 209590000    3
 209600000    3
 209610000    4
 209620000    6
 209630000    3
 209640000    3
 209650000    5
 209660000    7
 209670000    9
 209680000    6
 209690000    3
 209700000    2
 209710000    3
 209720000    3
 209730000    4
 209740000    3
 209750000    4
 209760000    2
 209770000    2
 209780000    2
 209790000    4
 209800000    3
 209810000    4
 209820000    2
 209830000    4
 209840000    4
 209850000    6
 209860000    3
 209870000    5
 209880000    3
 209890000    3
 209900000    2
 209910000    3
 209920000    4
 209930000    8
 209940000    3
 209950000    2
 209960000    2
 209970000    3
 209980000    3
 209990000    3
 210000000    4
 210010000    3
 210020000    3
 210030000    3
 210040000    4
 210050000    3
 210060000    5
 210070000    4
 210080000    3
 210090000    3
 210100000    4
 210110000    3
 210120000    4
 210130000    3
 210140000    4
 210150000    3
 210160000    4
 210170000    5
 210180000    5
 210190000    5
 210200000    4
 210210000    5
 210220000    5
 210230000    2
 210240000    7
 210250000    3
 210260000    3
 210270000    3
 210280000    5
 210290000    3
 210300000    3
 210310000    3
 210320000    5
 210330000   10
 210340000    4
 210350000    4
 210360000    4
 210370000    4
 210380000    4
 210390000    4
 210400000    4
 210410000    3
 210420000    6
 210430000    4
 210440000    4
 210450000    4
 210460000    3
 210470000    3
 210480000    3
 210490000    5
 210500000    3
 210510000    3
 210520000    3
 210530000    3
 210540000    3
 210550000    3
 210560000    9
 210570000    4
 210580000    4
 210590000    5
 210600000    2
 210610000    4
 210620000    4
 210630000    4
 210640000    3
 210650000    4
 210660000    2
 210670000    4
 210680000    6
 210690000    4
 210700000    3
 210710000    3
 210720000    8
 210730000    6
 210740000    4
 210750000    3
 210760000    3
 210770000    5
 210780000    2
 210790000    3
 210800000    4
 210810000    3
 210820000    7
 210830000    3
 210840000    6
 210850000    3
 210860000    4
 210870000    3
 210880000    3
 210890000    3
 210900000    3
 210910000    3
 210920000    5
 210930000    4
 210940000    3
 210950000    2
 210960000    5
 210970000    3
 210980000    6
 210990000    4
 211000000    4
 211010000    2
 211020000    3
 211030000    5
 211040000    3
 211050000    3
 211060000    2
 211070000    2
 211080000    4
 211090000    3
 211100000    3
 211110000    3
 211120000    4
 211130000    3
 211140000    6
 211150000    4
 211160000    4
 211170000    5
 211180000    2
 211190000    3
 211200000    4
 211210000    6
 211220000    4
 211230000    2
 211240000    3
 211250000    3
 211260000    5
 211270000    3
 211280000    2
 211290000    4
 211300000    4
 211310000    2
 211320000    3
 211330000    5
 211340000    3
 211350000    7
 211360000    6
 211370000    4
 211380000    3
 211390000    3
 211400000    5
 211410000    4
 211420000    3
 211430000    3
 211440000    3
 211450000    6
 211460000    3
 211470000    3
 211480000    3
 211490000    3
 211500000    3
 211510000    3
 211520000    3
 211530000    3
 211540000    3
 211550000    2
 211560000    3
 211570000    2
 211580000    3
 211590000    3
 211600000    3
 211610000    2
 211620000    4
 211630000    3
 211640000    3
 211650000    4
 211660000    4
 211670000    3
 211680000    3
 211690000    3
 211700000    3
 211710000    3
 211720000    4
 211730000    3
 211740000    3
 211750000    2
 211760000    4
 211770000    4
 211780000    5
 211790000    2
 211800000    5
 211810000    4
 211820000    4
 211830000    4
 211840000    5
 211850000    4
 211860000    3
 211870000    3
 211880000    3
 211890000    5
 211900000    3
 211910000    3
 211920000    5
 211930000    3
 211940000    5
 211950000    4
 211960000    6
 211970000    3
 211980000    5
 211990000    4
 212000000    4
 212010000    2
 212020000    4
 212030000    4
 212040000    3
 212050000    4
 212060000    2
 212070000    3
 212080000    6
 212090000    3
 212100000    4
 212110000    2
 212120000    2
 212130000    3
 212140000    2
 212150000    2
 212160000    4
 212170000    4
 212180000    4
 212190000    8
 212200000    7
 212210000   10
 212220000    3
 212230000    3
 212240000    3
 212250000    4
 212260000    3
 212270000    3
 212280000    5
 212290000    3
 212300000    3
 212310000    2
 212320000    7
 212330000    2
 212340000    4
 212350000    3
 212360000    6
 212370000    3
 212380000    4
 212390000    3
 212400000    3
 212410000    3
 212420000    2
 212430000    3
 212440000    3
 212450000    3
 212460000    4
 212470000    3
 212480000    3
 212490000    5
 212500000    4
 212510000    3
 212520000    4
 212530000    7
 212540000    5
 212550000    5
 212560000    5
 212570000    3
 212580000    6
 212590000    3
 212600000    5
 212610000    5
 212620000    4
 212630000    4
 212640000    3
 212650000    5
 212660000    3
 212670000    3
 212680000    3
 212690000    3
 212700000    3
 212710000    3
 212720000    3
 212730000    3
 212740000    2
 212750000    4
 212760000    4
 212770000    2
 212780000    2
 212790000    4
 212800000    4
 212810000    9
 212820000    5
 212830000    5
 212840000    4
 212850000    4
 212860000    4
 212870000    4
 212880000   10
 212890000    5
 212900000    4
 212910000    2
 212920000    3
 212930000    3
 212940000    3
 212950000    2
 212960000    3
 212970000    5
 212980000    8
 212990000    3
 213000000    4
 213010000    3
 213020000    5
 213030000    3
 213040000    3
 213050000    4
 213060000    2
 213070000    3
 213080000    3
 213090000    3
 213100000    3
 213110000    4
 213120000    4
 213130000    4
 213140000    4
 213150000    3
 213160000    3
 213170000    2
 213180000    3
 213190000    2
 213200000    4
 213210000    4
 213220000    4
 213230000    2
 213240000    2
 213250000    5
 213260000    3
 213270000    4
 213280000    2
 213290000    3
 213300000    3
 213310000    4
 213320000    4
 213330000    3
 213340000    5
 213350000    2
 213360000    4
 213370000    3
 213380000    2
 213390000    5
 213400000    3
 213410000    2
 213420000    2
 213430000    3
 213440000    3
 213450000    4
 213460000    3
 213470000    3
 213480000    4
 213490000    5
 213500000    4
 213510000    3
 213520000    3
 213530000    3
 213540000    4
 213550000    3
 213560000    3
 213570000    3
 213580000    3
 213590000    6
 213600000    4
 213610000    4
 213620000    3
 213630000    3
 213640000    3
 213650000    7
 213660000    3
 213670000    2
 213680000    3
 213690000    3
 213700000    3
 213710000    2
 213720000    3
 213730000    5
 213740000    4
 213750000    3
 213760000    4
 213770000    3
 213780000    3
 213790000    4
 213800000    8
 213810000   10
 213820000    3
 213830000    6
 213840000    5
 213850000    3
 213860000    2
 213870000    3
 213880000    4
 213890000    3
 213900000    3
 213910000    3
 213920000    3
 213930000    4
 213940000    3
 213950000    3
 213960000    3
 213970000    4
 213980000    3
 213990000    3
 214000000    3
 214010000    3
 214020000    3
 214030000    5
 214040000    5
 214050000    3
 214060000    3
 214070000    4
 214080000    3
 214090000    2
 214100000    3
 214110000    3
 214120000    4
 214130000    3
 214140000    3
 214150000    3
 214160000    3
 214170000    5
 214180000    4
 214190000    3
 214200000    2
 214210000    3
 214220000    4
 214230000    5
 214240000    5
 214250000    5
 214260000    4
 214270000    3
 214280000    4
 214290000    5
 214300000    4
 214310000    3
 214320000    3
 214330000    4
 214340000    3
 214350000    3
 214360000    4
 214370000    4
 214380000    7
 214390000    3
 214400000    3
 214410000    4
 214420000    3
 214430000    3
 214440000    4
 214450000    3
 214460000    2
 214470000    3
 214480000    5
 214490000    3
 214500000    3
 214510000    2
 214520000    3
 214530000    2
 214540000    2
 214550000    5
 214560000    3
 214570000    3
 214580000    3
 214590000    3
 214600000    6
 214610000    4
 214620000    5
 214630000    3
 214640000    2
 214650000    3
 214660000    2
 214670000    4
 214680000    3
 214690000    3
 214700000    3
 214710000    3
 214720000    2
 214730000    3
 214740000    3
 214750000    2
 214760000    3
 214770000    3
 214780000    3
 214790000    3
 214800000    3
 214810000    3
 214820000    3
 214830000    3
 214840000    3
 214850000    5
 214860000    4
 214870000    3
 214880000    9
 214890000    3
 214900000    3
 214910000    5
 214920000    3
 214930000    2
 214940000    3
 214950000    4
 214960000    4
 214970000    3
 214980000    3
 214990000    5
 215000000    3
 215010000    2
 215020000    3
 215030000    3
 215040000    3
 215050000    3
 215060000    3
 215070000    3
 215080000    4
 215090000    3
 215100000    3
 215110000    2
 215120000    4
 215130000    4
 215140000    4
 215150000    2
 215160000    3
 215170000    2
 215180000    2
 215190000    4
 215200000    4
 215210000    4
 215220000    5
 215230000    3
 215240000    3
 215250000    2
 215260000    3
 215270000    3
 215280000    2
 215290000    3
 215300000    3
 215310000    3
 215320000    3
 215330000    2
 215340000    2
 215350000    3
 215360000    3
 215370000    3
 215380000    4
 215390000    4
 215400000    5
 215410000    8
 215420000    9
 215430000    6
 215440000    2
 215450000    2
 215460000    3
 215470000    3
 215480000    4
 215490000    3
 215500000    8
 215510000    3
 215520000    3
 215530000    3
 215540000    3
 215550000    3
 215560000    3
 215570000    6
 215580000    3
 215590000    3
 215600000    7
 215610000    4
 215620000    3
 215630000    4
 215640000    3
 215650000    3
 215660000    3
 215670000    3
 215680000    3
 215690000    3
 215700000    3
 215710000    4
 215720000    2
 215730000    3
 215740000    6
 215750000    7
 215760000    3
 215770000    3
 215780000    4
 215790000    5
 215800000    5
 215810000    4
 215820000    3
 215830000    3
 215840000    4
 215850000    3
 215860000    3
 215870000    2
 215880000    3
 215890000    8
 215900000    5
 215910000    5
 215920000    4
 215930000    4
 215940000    5
 215950000    4
 215960000    4
 215970000    3
 215980000    5
 215990000    4
 216000000    5
 216010000    6
 216020000    3
 216030000    5
 216040000    5
 216050000    3
 216060000    6
 216070000    3
 216080000    3
 216090000    3
 216100000    3
 216110000    4
 216120000    3
 216130000    5
 216140000    8
 216150000    7
 216160000    7
 216170000    4
 216180000    5
 216190000    5
 216200000    3
 216210000    3
 216220000    5
 216230000    6
 216240000    6
 216250000    5
 216260000    9
 216270000    9
 216280000    3
 216290000    8
 216300000    4
 216310000    3
 216320000    3
 216330000    3
 216340000    6
 216350000    3
 216360000    4
 216370000    3
 216380000    3
 216390000    3
 216400000    3
 216410000    6
 216420000    6
 216430000    4
 216440000    6
 216450000    3
 216460000    4
 216470000    3
 216480000    4
 216490000    7
 216500000    3
 216510000    5
 216520000    4
 216530000    3
 216540000    2
 216550000    4
 216560000    5
 216570000    4
 216580000    4
 216590000    2
 216600000    3
 216610000    4
 216620000    3
 216630000    4
 216640000    3
 216650000    2
 216660000    3
 216670000    3
 216680000    3
 216690000    2
 216700000    4
 216710000    3
 216720000    5
 216730000    3
 216740000    3
 216750000    3
 216760000    3
 216770000    2
 216780000    2
 216790000    4
 216800000    3
 216810000    3
 216820000    3
 216830000    4
 216840000    3
 216850000    2
 216860000    3
 216870000    3
 216880000    3
 216890000    4
 216900000    3
 216910000    3
 216920000    3
 216930000    3
 216940000    4
 216950000    4
 216960000    5
 216970000    8
 216980000    5
 216990000    2
 217000000    4
 217010000    3
 217020000    2
 217030000    4
 217040000    4
 217050000    3
 217060000    3
 217070000    3
 217080000    3
 217090000    5
 217100000    4
 217110000    4
 217120000    3
 217130000    5
 217140000    2
 217150000    2
 217160000    3
 217170000    4
 217180000    3
 217190000    3
 217200000    2
 217210000    3
 217220000    3
 217230000    3
 217240000    3
 217250000    3
 217260000    4
 217270000    9
 217280000    4
 217290000    4
 217300000    4
 217310000    3
 217320000    3
 217330000    3
 217340000    3
 217350000    6
 217360000    3
 217370000    5
 217380000    3
 217390000    3
 217400000    4
 217410000    3
 217420000    2
 217430000    4
 217440000    4
 217450000    2
 217460000    3
 217470000    4
 217480000    5
 217490000    3
 217500000    2
 217510000    3
 217520000    3
 217530000    3
 217540000    4
 217550000    4
 217560000    4
 217570000    4
 217580000    5
 217590000    3
 217600000    3
 217610000    3
 217620000    2
 217630000    3
 217640000    3
 217650000    2
 217660000    3
 217670000    3
 217680000    3
 217690000    4
 217700000    3
 217710000    2
 217720000    5
 217730000    7
 217740000    3
 217750000    2
 217760000    3
 217770000    9
 217780000    4
 217790000    6
 217800000   12
 217810000    6
 217820000    7
 217830000    6
 217840000    5
 217850000    3
 217860000    3
 217870000    3
 217880000    2
 217890000   10
 217900000   11
 217910000    5
 217920000    4
 217930000    6
 217940000    6
 217950000    5
 217960000    9
 217970000    4
 217980000    6
 217990000    3
 218000000    4
 218010000    3
 218020000    5
 218030000    5
 218040000    4
 218050000    3
 218060000    3
 218070000    3
 218080000    4
 218090000    4
 218100000    3
 218110000    3
 218120000    5
 218130000    3
 218140000    2
 218150000    3
 218160000    3
 218170000    5
 218180000    4
 218190000    3
 218200000    3
 218210000    2
 218220000    5
 218230000    3
 218240000    5
 218250000    5
 218260000    4
 218270000    2
 218280000    3
 218290000    6
 218300000    4
 218310000    4
 218320000    3
 218330000    5
 218340000    2
 218350000    5
 218360000    5
 218370000    3
 218380000    5
 218390000    4
 218400000    2
 218410000    3
 218420000    4
 218430000    2
 218440000    3
 218450000    3
 218460000    3
 218470000    5
 218480000    3
 218490000    4
 218500000    4
 218510000    3
 218520000    4
 218530000    4
 218540000    5
 218550000    5
 218560000    3
 218570000   10
 218580000    4
 218590000    5
 218600000    2
 218610000    4
 218620000    3
 218630000    3
 218640000    5
 218650000    3
 218660000    2
 218670000    4
 218680000    3
 218690000    3
 218700000    5
 218710000    3
 218720000    6
 218730000    3
 218740000    3
 218750000    3
 218760000    3
 218770000    3
 218780000    3
 218790000    3
 218800000    4
 218810000    3
 218820000    2
 218830000    5
 218840000    7
 218850000    3
 218860000    4
 218870000    5
 218880000    5
 218890000    9
 218900000    4
 218910000    5
 218920000   11
 218930000    4
 218940000    5
 218950000    6
 218960000   11
 218970000    6
 218980000    5
 218990000    5
 219000000    5
 219010000    2
 219020000    5
 219030000    4
 219040000    4
 219050000    3
 219060000    3
 219070000    3
 219080000    7
 219090000    5
 219100000    2
 219110000    2
 219120000    4
 219130000    3
 219140000    3
 219150000    4
 219160000    3
 219170000    5
 219180000    3
 219190000    3
 219200000    4
 219210000    3
 219220000    4
 219230000    4
 219240000    7
 219250000    3
 219260000    3
 219270000    3
 219280000    4
 219290000    5
 219300000    6
 219310000    4
 219320000   10
 219330000    4
 219340000    3
 219350000    4
 219360000    3
 219370000    4
 219380000    2
 219390000    4
 219400000    8
 219410000    4
 219420000    7
 219430000   11
 219440000    4
 219450000    4
 219460000    5
 219470000    7
 219480000    6
 219490000    6
 219500000    3
 219510000    3
 219520000    3
 219530000    9
 219540000    4
 219550000    3
 219560000    5
 219570000    9
 219580000    3
 219590000    3
 219600000    6
 219610000    5
 219620000    3
 219630000    3
 219640000    7
 219650000    3
 219660000    5
 219670000    3
 219680000    3
 219690000    4
 219700000    3
 219710000   10
 219720000    3
 219730000    3
 219740000    3
 219750000    3
 219760000    4
 219770000    3
 219780000    4
 219790000    6
 219800000    6
 219810000    3
 219820000    5
 219830000    2
 219840000    3
 219850000    3
 219860000    9
 219870000    7
 219880000    4
 219890000    4
 219900000    4
 219910000    3
 219920000    2
 219930000    3
 219940000    5
 219950000    5
 219960000    4
 219970000    4
 219980000    3
 219990000    3
 220000000    2
 220010000    4
 220020000    5
 220030000    4
 220040000    3
 220050000    3
 220060000    3
 220070000    3
 220080000    3
 220090000    3
 220100000    2
 220110000    3
 220120000    2
 220130000    3
 220140000    3
 220150000    4
 220160000    4
 220170000    4
 220180000    5
 220190000    4
 220200000    3
 220210000    3
 220220000    3
 220230000    3
 220240000    3
 220250000    3
 220260000    3
 220270000    4
 220280000    4
 220290000    3
 220300000    4
 220310000    3
 220320000    4
 220330000    4
 220340000    3
 220350000    3
 220360000    3
 220370000    5
 220380000    3
 220390000    4
 220400000    3
 220410000    3
 220420000    4
 220430000    4
 220440000    5
 220450000    3
 220460000    2
 220470000    2
 220480000    3
 220490000    3
 220500000    3
 220510000    4
 220520000    3
 220530000    2
 220540000    3
 220550000    4
 220560000    4
 220570000    2
 220580000    3
 220590000    6
 220600000    4
 220610000    8
 220620000    3
 220630000    3
 220640000    3
 220650000    2
 220660000    3
 220670000    3
 220680000    2
 220690000    2
 220700000    3
 220710000    3
 220720000    4
 220730000    3
 220740000    4
 220750000    3
 220760000    3
 220770000    2
 220780000    3
 220790000    3
 220800000    3
 220810000    2
 220820000    6
 220830000    3
 220840000    3
 220850000    3
 220860000    3
 220870000    5
 220880000    4
 220890000    3
 220900000    3
 220910000    4
 220920000    2
 220930000    3
 220940000    5
 220950000    4
 220960000    3
 220970000    2
 220980000    4
 220990000    3
 221000000    5
 221010000    3
 221020000    2
 221030000    2
 221040000    3
 221050000    3
 221060000    3
 221070000    4
 221080000    3
 221090000    3
 221100000    5
 221110000    3
 221120000    4
 221130000    3
 221140000    4
 221150000    3
 221160000    2
 221170000    3
 221180000    3
 221190000    7
 221200000    3
 221210000    3
 221220000    3
 221230000    3
 221240000    5
 221250000    3
 221260000    3
 221270000    4
 221280000    3
 221290000    2
 221300000    4
 221310000    3
 221320000    3
 221330000    3
 221340000    2
 221350000    5
 221360000    3
 221370000    4
 221380000    3
 221390000    2
 221400000    3
 221410000    5
 221420000    3
 221430000    3
 221440000    3
 221450000    3
 221460000    3
 221470000    3
 221480000    4
 221490000    4
 221500000    4
 221510000    3
 221520000    4
 221530000    3
 221540000    3
 221550000    3
 221560000    2
 221570000    4
 221580000    3
 221590000    3
 221600000    3
 221610000    4
 221620000    3
 221630000    4
 221640000    4
 221650000    3
 221660000    3
 221670000    2
 221680000    4
 221690000    3
 221700000    4
 221710000    6
 221720000    3
 221730000    3
 221740000    7
 221750000    3
 221760000    3
 221770000    4
 221780000    4
 221790000    4
 221800000    3
 221810000    4
 221820000    3
 221830000    3
 221840000    4
 221850000    3
 221860000    2
 221870000    2
 221880000    3
 221890000    5
 221900000    3
 221910000    5
 221920000    5
 221930000    3
 221940000    2
 221950000    4
 221960000    2
 221970000    3
 221980000    3
 221990000    3
 222000000   10
 222010000    3
 222020000    3
 222030000    4
 222040000    2
 222050000    3
 222060000    2
 222070000    3
 222080000    5
 222090000    3
 222100000    3
 222110000    3
 222120000    3
 222130000    3
 222140000    3
 222150000    3
 222160000    3
 222170000    2
 222180000    5
 222190000    4
 222200000    3
 222210000    3
 222220000    7
 222230000    3
 222240000    5
 222250000    2
 222260000    3
 222270000    4
 222280000    3
 222290000    4
 222300000    6
 222310000    6
 222320000    5
 222330000    4
 222340000    4
 222350000    4
 222360000    3
 222370000    3
 222380000    3
 222390000    3
 222400000    4
 222410000    9
 222420000    4
 222430000    3
 222440000    3
 222450000    4
 222460000    6
 222470000    3
 222480000    3
 222490000    4
 222500000    3
 222510000    4
 222520000    3
 222530000    3
 222540000    3
 222550000    4
 222560000    3
 222570000    8
 222580000    5
 222590000    7
 222600000    5
 222610000    3
 222620000    3
 222630000    3
 222640000    3
 222650000    3
 222660000    3
 222670000    3
 222680000    3
 222690000    5
 222700000    3
 222710000    2
 222720000    7
 222730000    4
 222740000    2
 222750000    5
 222760000    3
 222770000    3
 222780000    3
 222790000    5
 222800000    4
 222810000    5
 222820000    6
 222830000    3
 222840000    3
 222850000    4
 222860000    4
 222870000    3
 222880000    4
 222890000    3
 222900000    2
 222910000    8
 222920000    3
 222930000    9
 222940000    4
 222950000    5
 222960000    3
 222970000    7
 222980000    7
 222990000    3
 223000000    6
 223010000    5
 223020000    3
 223030000    4
 223040000    3
 223050000    3
 223060000    5
 223070000    6
 223080000    3
 223090000    4
 223100000    3
 223110000    5
 223120000    5
 223130000    3
 223140000    3
 223150000    4
 223160000    3
 223170000    2
 223180000    4
 223190000    3
 223200000    2
 223210000    3
 223220000    4
 223230000    2
 223240000    3
 223250000    3
 223260000    3
 223270000    3
 223280000    3
 223290000    4
 223300000    2
 223310000    3
 223320000    3
 223330000    2
 223340000    3
 223350000    8
 223360000    4
 223370000    3
 223380000    2
 223390000    3
 223400000    4
 223410000    4
 223420000    3
 223430000    6
 223440000    5
 223450000    3
 223460000    4
 223470000    3
 223480000    2
 223490000    3
 223500000    3
 223510000    4
 223520000    4
 223530000    3
 223540000    2
 223550000    4
 223560000    4
 223570000    3
 223580000    3
 223590000    3
 223600000    3
 223610000    3
 223620000    5
 223630000    5
 223640000    2
 223650000    3
 223660000    2
 223670000    3
 223680000    4
 223690000    4
 223700000    3
 223710000    3
 223720000    2
 223730000    3
 223740000    4
 223750000    3
 223760000    3
 223770000    3
 223780000    3
 223790000    2
 223800000    6
 223810000    2
 223820000    5
 223830000    2
 223840000    4
 223850000    2
 223860000    2
 223870000    3
 223880000    3
 223890000    5
 223900000    3
 223910000    6
 223920000    2
 223930000    3
 223940000    3
 223950000    3
 223960000    3
 223970000    2
 223980000    3
 223990000   11
 224000000    6
 224010000    3
 224020000    6
 224030000    3
 224040000    4
 224050000    2
 224060000    4
 224070000    4
 224080000    3
 224090000    2
 224100000    2
 224110000    4
 224120000    2
 224130000    3
 224140000    4
 224150000    5
 224160000    6
 224170000    4
 224180000    5
 224190000    7
 224200000    4
 224210000    3
 224220000    2
 224230000    3
 224240000    2
 224250000    3
 224260000    3
 224270000    6
 224280000    3
 224290000    4
 224300000    2
 224310000    3
 224320000    3
 224330000    3
 224340000    2
 224350000    6
 224360000    2
 224370000    3
 224380000    5
 224390000    6
 224400000    4
 224410000    3
 224420000    3
 224430000    5
 224440000    4
 224450000    3
 224460000    3
 224470000    3
 224480000    4
 224490000    3
 224500000    7
 224510000    3
 224520000    3
 224530000    2
 224540000    3
 224550000    3
 224560000    2
 224570000    3
 224580000    4
 224590000    3
 224600000    3
 224610000    2
 224620000    2
 224630000    3
 224640000    3
 224650000    3
 224660000    3
 224670000    3
 224680000    3
 224690000    3
 224700000    3
 224710000    3
 224720000    3
 224730000    2
 224740000    2
 224750000    3
 224760000    5
 224770000    3
 224780000    3
 224790000    3
 224800000    4
 224810000    2
 224820000    2
 224830000    3
 224840000    3
 224850000    3
 224860000    3
 224870000    5
 224880000    6
 224890000    2
 224900000    4
 224910000    4
 224920000    3
 224930000    4
 224940000    3
 224950000    2
 224960000    3
 224970000    3
 224980000    3
 224990000    3
 225000000    3
 225010000    4
 225020000    5
 225030000    2
 225040000    3
 225050000    2
 225060000    3
 225070000    3
 225080000    3
 225090000    7
 225100000    3
 225110000    7
 225120000    3
 225130000    3
 225140000    5
 225150000    3
 225160000    3
 225170000    3
 225180000    3
 225190000    3
 225200000    3
 225210000    4
 225220000    3
 225230000    4
 225240000    2
 225250000    3
 225260000    3
 225270000    3
 225280000    5
 225290000    4
 225300000    5
 225310000    3
 225320000    4
 225330000    6
 225340000    3
 225350000    3
 225360000    3
 225370000    3
 225380000    3
 225390000    3
 225400000    4
 225410000    7
 225420000    3
 225430000    2
 225440000    4
 225450000    4
 225460000    3
 225470000    3
 225480000    5
 225490000    3
 225500000    3
 225510000    3
 225520000    4
 225530000    3
 225540000    3
 225550000    7
 225560000    3
 225570000    4
 225580000    4
 225590000    3
 225600000    3
 225610000    4
 225620000    4
 225630000    4
 225640000    3
 225650000    3
 225660000    4
 225670000    6
 225680000    3
 225690000    3
 225700000    4
 225710000    4
 225720000    5
 225730000    2
 225740000    3
 225750000    4
 225760000    4
 225770000    3
 225780000    3
 225790000    3
 225800000    3
 225810000    3
 225820000    3
 225830000    4
 225840000    5
 225850000    5
 225860000    3
 225870000    6
 225880000    4
 225890000    2
 225900000    3
 225910000    3
 225920000    3
 225930000    6
 225940000    4
 225950000    2
 225960000    4
 225970000    3
 225980000    4
 225990000    3
 226000000    3
 226010000    3
 226020000    6
 226030000    3
 226040000    2
 226050000    3
 226060000    3
 226070000    3
 226080000    3
 226090000    5
 226100000    3
 226110000    3
 226120000    4
 226130000    3
 226140000    8
 226150000    4
 226160000    2
 226170000    4
 226180000    4
 226190000    2
 226200000    3
 226210000    4
 226220000    3
 226230000    3
 226240000    5
 226250000    3
 226260000    3
 226270000    3
 226280000    3
 226290000    3
 226300000    3
 226310000    3
 226320000    3
 226330000    3
 226340000    3
 226350000    3
 226360000    3
 226370000    2
 226380000    3
 226390000    5
 226400000    3
 226410000    4
 226420000    2
 226430000    2
 226440000    2
 226450000    4
 226460000    3
 226470000    4
 226480000    5
 226490000    4
 226500000    5
 226510000    2
 226520000    4
 226530000    3
 226540000    3
 226550000    3
 226560000    3
 226570000    3
 226580000    5
 226590000    4
 226600000    3
 226610000    3
 226620000    5
 226630000    2
 226640000    5
 226650000    5
 226660000    4
 226670000    3
 226680000    3
 226690000    3
 226700000    3
 226710000    2
 226720000    5
 226730000    4
 226740000    9
 226750000    4
 226760000    4
 226770000    5
 226780000    4
 226790000    3
 226800000    3
 226810000    4
 226820000    4
 226830000    4
 226840000    3
 226850000    3
 226860000    5
 226870000    3
 226880000    3
 226890000    2
 226900000    3
 226910000    3
 226920000    3
 226930000    4
 226940000    3
 226950000    2
 226960000    2
 226970000    3
 226980000    3
 226990000    2
 227000000    3
 227010000    3
 227020000    4
 227030000    4
 227040000    4
 227050000    4
 227060000    3
 227070000    3
 227080000    3
 227090000    3
 227100000    3
 227110000    3
 227120000    3
 227130000    4
 227140000    3
 227150000    3
 227160000    4
 227170000    4
 227180000    6
 227190000    5
 227200000    4
 227210000    4
 227220000    5
 227230000    5
 227240000    3
 227250000    3
 227260000    5
 227270000    3
 227280000    4
 227290000    5
 227300000    3
 227310000    3
 227320000    3
 227330000    3
 227340000    3
 227350000    5
 227360000    5
 227370000    4
 227380000    2
 227390000    4
 227400000    7
 227410000    5
 227420000    3
 227430000    9
 227440000    3
 227450000    4
 227460000    3
 227470000    3
 227480000    3
 227490000    5
 227500000    3
 227510000    4
 227520000    3
 227530000    2
 227540000    4
 227550000    5
 227560000    2
 227570000    3
 227580000    3
 227590000    5
 227600000    3
 227610000    4
 227620000    3
 227630000    4
 227640000    3
 227650000    3
 227660000    4
 227670000    4
 227680000    2
 227690000    3
 227700000    5
 227710000    3
 227720000    3
 227730000    3
 227740000    3
 227750000    4
 227760000    4
 227770000    3
 227780000    5
 227790000    3
 227800000    2
 227810000    4
 227820000    5
 227830000    4
 227840000    3
 227850000    3
 227860000    2
 227870000    4
 227880000    4
 227890000    3
 227900000    3
 227910000    2
 227920000    2
 227930000    3
 227940000    3
 227950000    4
 227960000    6
 227970000    3
 227980000    2
 227990000    3
 228000000    4
 228010000    3
 228020000    4
 228030000    3
 228040000    3
 228050000    4
 228060000    3
 228070000    3
 228080000    4
 228090000    3
 228100000    3
 228110000    4
 228120000    3
 228130000    5
 228140000    3
 228150000    3
 228160000    2
 228170000    3
 228180000    3
 228190000    5
 228200000    3
 228210000    4
 228220000    3
 228230000    3
 228240000    5
 228250000    3
 228260000    3
 228270000    3
 228280000    3
 228290000    4
 228300000    3
 228310000    3
 228320000    3
 228330000    5
 228340000    5
 228350000    3
 228360000    2
 228370000    3
 228380000   10
 228390000    3
 228400000    4
 228410000    4
 228420000    3
 228430000    4
 228440000    3
 228450000    2
 228460000    2
 228470000    5
 228480000    2
 228490000    3
 228500000    3
 228510000    6
 228520000    4
 228530000    3
 228540000    4
 228550000    4
 228560000    6
 228570000    4
 228580000    3
 228590000    4
 228600000    2
 228610000    3
 228620000    5
 228630000    4
 228640000    2
 228650000    4
 228660000    4
 228670000    4
 228680000    6
 228690000    3
 228700000    3
 228710000    4
 228720000    3
 228730000    3
 228740000    3
 228750000    3
 228760000    3
 228770000    5
 228780000    9
 228790000    3
 228800000    3
 228810000    4
 228820000    3
 228830000    3
 228840000    5
 228850000    2
 228860000    3
 228870000    3
 228880000    3
 228890000    3
 228900000    4
 228910000    3
 228920000    3
 228930000    3
 228940000    3
 228950000    3
 228960000    3
 228970000    3
 228980000    4
 228990000    3
 229000000    3
 229010000    4
 229020000    3
 229030000    5
 229040000    2
 229050000    3
 229060000    3
 229070000    3
 229080000    5
 229090000    3
 229100000    4
 229110000    3
 229120000    3
 229130000    4
 229140000    4
 229150000    3
 229160000    2
 229170000    3
 229180000    4
 229190000    6
 229200000    6
 229210000    2
 229220000    3
 229230000    3
 229240000    3
 229250000    7
 229260000    4
 229270000    2
 229280000    7
 229290000    5
 229300000    3
 229310000    3
 229320000    4
 229330000    3
 229340000    3
 229350000    4
 229360000    2
 229370000    3
 229380000    4
 229390000    3
 229400000    5
 229410000    3
 229420000    4
 229430000    3
 229440000    2
 229450000    3
 229460000    3
 229470000    3
 229480000    4
 229490000    3
 229500000    3
 229510000    4
 229520000    2
 229530000    2
 229540000    3
 229550000    4
 229560000    3
 229570000    5
 229580000    3
 229590000    4
 229600000    3
 229610000    4
 229620000    4
 229630000    2
 229640000    2
 229650000    4
 229660000    3
 229670000    2
 229680000    3
 229690000    3
 229700000    3
 229710000    3
 229720000    2
 229730000    4
 229740000    4
 229750000    3
 229760000    3
 229770000    3
 229780000    4
 229790000    3
 229800000    3
 229810000    3
 229820000    2
 229830000    3
 229840000    3
 229850000    3
 229860000    3
 229870000    2
 229880000    3
 229890000    3
 229900000    3
 229910000    7
 229920000    3
 229930000    3
 229940000    2
 229950000    3
 229960000    3
 229970000    3
 229980000    3
 229990000    4
 230000000    2
 230010000    3
 230020000    4
 230030000    5
 230040000    5
 230050000    4
 230060000    3
 230070000    3
 230080000    4
 230090000    3
 230100000    4
 230110000    4
 230120000    3
 230130000    5
 230140000    5
 230150000    3
 230160000    3
 230170000    4
 230180000    2
 230190000    2
 230200000    3
 230210000    4
 230220000    4
 230230000    4
 230240000    2
 230250000    4
 230260000    3
 230270000    3
 230280000    4
 230290000    2
 230300000    3
 230310000    3
 230320000    3
 230330000    4
 230340000    4
 230350000    3
 230360000    5
 230370000    3
 230380000    3
 230390000    6
 230400000    4
 230410000    4
 230420000    4
 230430000    5
 230440000    4
 230450000    3
 230460000    6
 230470000    6
 230480000    4
 230490000    3
 230500000    3
 230510000    4
 230520000    4
 230530000    4
 230540000    6
 230550000    8
 230560000    7
 230570000    2
 230580000    5
 230590000    3
 230600000    4
 230610000    4
 230620000    3
 230630000    3
 230640000    3
 230650000    3
 230660000    8
 230670000    3
 230680000    3
 230690000    3
 230700000    3
 230710000    4
 230720000    3
 230730000    3
 230740000    3
 230750000    3
 230760000    5
 230770000    4
 230780000    6
 230790000    7
 230800000    5
 230810000    4
 230820000    3
 230830000    9
 230840000    3
 230850000    4
 230860000    3
 230870000    5
 230880000    3
 230890000    2
 230900000    5
 230910000    4
 230920000    3
 230930000    4
 230940000    3
 230950000    4
 230960000    3
 230970000    4
 230980000    2
 230990000    3
 231000000    2
 231010000    5
 231020000    5
 231030000    3
 231040000    3
 231050000    3
 231060000    4
 231070000    3
 231080000    6
 231090000    3
 231100000    4
 231110000    4
 231120000    3
 231130000    3
 231140000    3
 231150000    4
 231160000    2
 231170000    3
 231180000    4
 231190000    3
 231200000    4
 231210000    3
 231220000    3
 231230000    6
 231240000    3
 231250000    5
 231260000    4
 231270000    3
 231280000    3
 231290000    3
 231300000    2
 231310000    2
 231320000    3
 231330000    6
 231340000    4
 231350000    3
 231360000    2
 231370000    4
 231380000    4
 231390000    8
 231400000    8
 231410000    4
 231420000    3
 231430000    3
 231440000    3
 231450000    2
 231460000    3
 231470000    3
 231480000    2
 231490000    3
 231500000    3
 231510000    3
 231520000    5
 231530000    4
 231540000    4
 231550000    3
 231560000    2
 231570000    6
 231580000   11
 231590000    2
 231600000    3
 231610000    3
 231620000    4
 231630000    4
 231640000    3
 231650000    3
 231660000    3
 231670000    3
 231680000    5
 231690000    4
 231700000    3
 231710000    2
 231720000    4
 231730000    3
 231740000    3
 231750000    4
 231760000    4
 231770000    3
 231780000    2
 231790000    3
 231800000    3
 231810000    2
 231820000    3
 231830000    3
 231840000    5
 231850000    3
 231860000    4
 231870000    3
 231880000    4
 231890000    3
 231900000    4
 231910000    2
 231920000    4
 231930000    3
 231940000    2
 231950000    2
 231960000    4
 231970000    2
 231980000    3
 231990000    4
 232000000    3
 232010000    4
 232020000    2
 232030000    4
 232040000    3
 232050000    2
 232060000    3
 232070000    3
 232080000    3
 232090000    4
 232100000    3
 232110000    3
 232120000    3
 232130000    3
 232140000    3
 232150000    3
 232160000    3
 232170000    3
 232180000    2
 232190000    3
 232200000    2
 232210000    3
 232220000    3
 232230000    3
 232240000    5
 232250000    4
 232260000    3
 232270000    3
 232280000    4
 232290000    4
 232300000    2
 232310000    3
 232320000    4
 232330000    6
 232340000    2
 232350000    3
 232360000    3
 232370000    3
 232380000    3
 232390000    4
 232400000    3
 232410000    3
 232420000    3
 232430000    3
 232440000    5
 232450000    3
 232460000    2
 232470000    3
 232480000    5
 232490000    2
 232500000    3
 232510000    3
 232520000    3
 232530000    3
 232540000    5
 232550000    3
 232560000    3
 232570000    5
 232580000    3
 232590000    2
 232600000    3
 232610000    3
 232620000    5
 232630000    2
 232640000    3
 232650000    5
 232660000    4
 232670000    7
 232680000    4
 232690000    4
 232700000    4
 232710000    4
 232720000    5
 232730000    3
 232740000    3
 232750000    2
 232760000    3
 232770000    3
 232780000    5
 232790000    3
 232800000    3
 232810000    7
 232820000    7
 232830000    3
 232840000    3
 232850000    3
 232860000    2
 232870000    3
 232880000    3
 232890000    3
 232900000    5
 232910000    3
 232920000    3
 232930000    5
 232940000    4
 232950000    2
 232960000    4
 232970000    3
 232980000    3
 232990000    3
 233000000    3
 233010000    5
 233020000    4
 233030000    3
 233040000    3
 233050000    4
 233060000    3
 233070000    4
 233080000    5
 233090000    4
 233100000    2
 233110000    7
 233120000    4
 233130000    7
 233140000    4
 233150000    4
 233160000    5
 233170000    6
 233180000    4
 233190000    7
 233200000    3
 233210000    3
 233220000    4
 233230000    2
 233240000    3
 233250000    3
 233260000    5
 233270000    3
 233280000    7
 233290000    2
 233300000    3
 233310000    3
 233320000    9
 233330000    4
 233340000    7
 233350000    3
 233360000    3
 233370000    2
 233380000    3
 233390000    3
 233400000    2
 233410000    2
 233420000    2
 233430000    4
 233440000    3
 233450000    3
 233460000    3
 233470000    3
 233480000    3
 233490000    3
 233500000    4
 233510000    3
 233520000    5
 233530000    8
 233540000    3
 233550000    4
 233560000    5
 233570000    3
 233580000    4
 233590000    3
 233600000    4
 233610000    5
 233620000    3
 233630000    2
 233640000    3
 233650000    4
 233660000    3
 233670000    2
 233680000    5
 233690000    5
 233700000    3
 233710000    4
 233720000    4
 233730000    3
 233740000    4
 233750000    2
 233760000    2
 233770000    4
 233780000    3
 233790000    3
 233800000    3
 233810000    3
 233820000    3
 233830000    3
 233840000    4
 233850000    3
 233860000    3
 233870000    4
 233880000    2
 233890000    3
 233900000    2
 233910000    3
 233920000    3
 233930000    5
 233940000    3
 233950000    3
 233960000    3
 233970000    4
 233980000    3
 233990000    4
 234000000    2
 234010000    2
 234020000    5
 234030000    5
 234040000    7
 234050000    6
 234060000    3
 234070000    3
 234080000    8
 234090000    2
 234100000    3
 234110000    3
 234120000    2
 234130000    3
 234140000    4
 234150000    3
 234160000    4
 234170000    2
 234180000    4
 234190000    4
 234200000    3
 234210000    6
 234220000    3
 234230000    3
 234240000    4
 234250000    4
 234260000    2
 234270000    3
 234280000    3
 234290000    3
 234300000    6
 234310000    5
 234320000    4
 234330000    2
 234340000    3
 234350000    4
 234360000    2
 234370000    2
 234380000    3
 234390000    6
 234400000    3
 234410000    3
 234420000    3
 234430000    4
 234440000    6
 234450000    3
 234460000    3
 234470000    4
 234480000    3
 234490000    3
 234500000    3
 234510000    3
 234520000    4
 234530000    4
 234540000    4
 234550000    9
 234560000    6
 234570000    3
 234580000    2
 234590000    3
 234600000    7
 234610000    3
 234620000    6
 234630000    4
 234640000    5
 234650000    4
 234660000    2
 234670000    5
 234680000    4
 234690000    3
 234700000    3
 234710000    3
 234720000    2
 234730000    5
 234740000    2
 234750000    3
 234760000    3
 234770000    5
 234780000    2
 234790000    3
 234800000    3
 234810000    7
 234820000    2
 234830000    3
 234840000    4
 234850000    4
 234860000    3
 234870000    4
 234880000    3
 234890000    5
 234900000    3
 234910000    2
 234920000    3
 234930000    3
 234940000    4
 234950000    7
 234960000    4
 234970000    5
 234980000    3
 234990000    2
 235000000    3
 235010000    3
 235020000    4
 235030000    3
 235040000    3
 235050000    6
 235060000    4
 235070000    3
 235080000    4
 235090000    4
 235100000    5
 235110000    3
 235120000    3
 235130000    2
 235140000    3
 235150000    2
 235160000    3
 235170000    4
 235180000    6
 235190000    6
 235200000    3
 235210000    4
 235220000    5
 235230000    2
 235240000    3
 235250000    3
 235260000    4
 235270000    3
 235280000    3
 235290000    4
 235300000    8
 235310000    6
 235320000    3
 235330000    6
 235340000    3
 235350000    4
 235360000   10
 235370000    3
 235380000    3
 235390000    2
 235400000    3
 235410000    2
 235420000    3
 235430000    5
 235440000    2
 235450000    4
 235460000    4
 235470000    4
 235480000    3
 235490000    4
 235500000    6
 235510000    8
 235520000    9
 235530000    3
 235540000    3
 235550000    7
 235560000    8
 235570000    7
 235580000    3
 235590000    3
 235600000    4
 235610000    3
 235620000    3
 235630000    9
 235640000    3
 235650000    5
 235660000    2
 235670000    3
 235680000    3
 235690000    3
 235700000    3
 235710000    4
 235720000    2
 235730000    4
 235740000    3
 235750000    8
 235760000    5
 235770000    3
 235780000    3
 235790000    2
 235800000    4
 235810000    4
 235820000    4
 235830000    3
 235840000    3
 235850000    3
 235860000    3
 235870000    3
 235880000    2
 235890000    3
 235900000    4
 235910000    3
 235920000    6
 235930000    4
 235940000    3
 235950000    2
 235960000    5
 235970000    9
 235980000    5
 235990000    3
 236000000    5
 236010000    2
 236020000    3
 236030000    3
 236040000    3
 236050000    3
 236060000    2
 236070000    4
 236080000    2
 236090000    3
 236100000    3
 236110000    3
 236120000    3
 236130000    3
 236140000    3
 236150000    3
 236160000    5
 236170000    2
 236180000    5
 236190000    3
 236200000    5
 236210000    3
 236220000    4
 236230000    2
 236240000    2
 236250000    9
 236260000    3
 236270000    3
 236280000    3
 236290000    3
 236300000    2
 236310000    4
 236320000    3
 236330000    3
 236340000    5
 236350000    3
 236360000    6
 236370000    3
 236380000    4
 236390000    4
 236400000    3
 236410000    5
 236420000    3
 236430000    4
 236440000    3
 236450000    4
 236460000    3
 236470000    4
 236480000    4
 236490000    2
 236500000    3
 236510000    3
 236520000    3
 236530000    3
 236540000    3
 236550000    4
 236560000    3
 236570000    3
 236580000    2
 236590000    3
 236600000    3
 236610000    2
 236620000    4
 236630000    2
 236640000    4
 236650000    3
 236660000    3
 236670000    4
 236680000    4
 236690000    3
 236700000    3
 236710000    4
 236720000    3
 236730000    3
 236740000    4
 236750000    4
 236760000    5
 236770000    3
 236780000    3
 236790000    4
 236800000    3
 236810000    3
 236820000    4
 236830000    3
 236840000    3
 236850000    3
 236860000    3
 236870000    3
 236880000    4
 236890000    4
 236900000    7
 236910000    4
 236920000    3
 236930000    3
 236940000    4
 236950000    3
 236960000    3
 236970000    3
 236980000    3
 236990000    2
 237000000    2
 237010000    4
 237020000    3
 237030000    3
 237040000    5
 237050000    2
 237060000    4
 237070000    9
 237080000    3
 237090000    3
 237100000    3
 237110000    6
 237120000    3
 237130000    2
 237140000    3
 237150000    3
 237160000    5
 237170000    3
 237180000    7
 237190000    3
 237200000    4
 237210000    4
 237220000    4
 237230000    7
 237240000    3
 237250000    3
 237260000    3
 237270000    3
 237280000    3
 237290000    6
 237300000    3
 237310000    3
 237320000    3
 237330000    4
 237340000    3
 237350000    2
 237360000    3
 237370000    4
 237380000    5
 237390000    4
 237400000    3
 237410000    4
 237420000    3
 237430000    3
 237440000    3
 237450000    4
 237460000    3
 237470000    2
 237480000    3
 237490000    3
 237500000    3
 237510000    3
 237520000    3
 237530000    3
 237540000    4
 237550000    3
 237560000    3
 237570000    2
 237580000    3
 237590000    6
 237600000    2
 237610000    3
 237620000    3
 237630000    3
 237640000    6
 237650000    3
 237660000    3
 237670000    4
 237680000    5
 237690000    3
 237700000    3
 237710000    3
 237720000    4
 237730000    4
 237740000    4
 237750000    2
 237760000    3
 237770000    2
 237780000    3
 237790000    3
 237800000    2
 237810000    4
 237820000    5
 237830000    4
 237840000    3
 237850000    2
 237860000    3
 237870000    3
 237880000    3
 237890000    4
 237900000    3
 237910000    3
 237920000    2
 237930000    3
 237940000    3
 237950000    2
 237960000    3
 237970000    4
 237980000    3
 237990000    3
 238000000    7
 238010000    7
 238020000    4
 238030000    4
 238040000    3
 238050000    6
 238060000    2
 238070000    4
 238080000    4
 238090000    4
 238100000    6
 238110000    4
 238120000    4
 238130000    4
 238140000    5
 238150000    5
 238160000    9
 238170000    6
 238180000    4
 238190000    4
 238200000    3
 238210000    4
 238220000    3
 238230000    7
 238240000    2
 238250000    4
 238260000    2
 238270000    5
 238280000    4
 238290000    3
 238300000    4
 238310000    4
 238320000    5
 238330000    4
 238340000    2
 238350000    3
 238360000    2
 238370000    3
 238380000    4
 238390000    3
 238400000    3
 238410000    3
 238420000    3
 238430000    5
 238440000    2
 238450000    5
 238460000    2
 238470000    4
 238480000    2
 238490000    3
 238500000    4
 238510000    3
 238520000    3
 238530000    4
 238540000    3
 238550000    2
 238560000    3
 238570000    3
 238580000    5
 238590000    4
 238600000    3
 238610000    3
 238620000    3
 238630000    4
 238640000    3
 238650000   11
 238660000    3
 238670000    3
 238680000    4
 238690000    8
 238700000    4
 238710000    6
 238720000    4
 238730000    2
 238740000    5
 238750000    4
 238760000    5
 238770000    7
 238780000    8
 238790000    4
 238800000    3
 238810000    2
 238820000    3
 238830000    4
 238840000    2
 238850000    3
 238860000    3
 238870000    3
 238880000    3
 238890000    3
 238900000    2
 238910000    4
 238920000    5
 238930000    3
 238940000    3
 238950000    2
 238960000    2
 238970000    4
 238980000    3
 238990000    3
 239000000    6
 239010000    3
 239020000    3
 239030000    6
 239040000    4
 239050000    3
 239060000    3
 239070000    9
 239080000    3
 239090000    2
 239100000    4
 239110000    2
 239120000    3
 239130000    3
 239140000    7
 239150000    2
 239160000    6
 239170000    2
 239180000    6
 239190000    3
 239200000    5
 239210000    2
 239220000    5
 239230000    4
 239240000    2
 239250000    4
 239260000    4
 239270000    3
 239280000    3
 239290000    2
 239300000    4
 239310000    4
 239320000    5
 239330000    4
 239340000    3
 239350000    3
 239360000    3
 239370000    3
 239380000    3
 239390000    3
 239400000    3
 239410000    2
 239420000    7
 239430000    2
 239440000    3
 239450000   10
 239460000    4
 239470000    2
 239480000    3
 239490000    5
 239500000    3
 239510000    5
 239520000    2
 239530000    4
 239540000    4
 239550000    3
 239560000    4
 239570000    3
 239580000    4
 239590000    4
 239600000    3
 239610000    3
 239620000    4
 239630000    3
 239640000    4
 239650000    3
 239660000    3
 239670000    4
 239680000    3
 239690000    3
 239700000    3
 239710000    3
 239720000    4
 239730000    5
 239740000    3
 239750000    2
 239760000    3
 239770000    3
 239780000    3
 239790000    4
 239800000    4
 239810000    3
 239820000    3
 239830000    5
 239840000    6
 239850000    5
 239860000   10
 239870000    4
 239880000    2
 239890000    3
 239900000    3
 239910000    3
 239920000    3
 239930000    3
 239940000    2
 239950000    5
 239960000    3
 239970000    4
 239980000    3
 239990000    3
 240000000    2
 240010000    6
 240020000    4
 240030000    2
 240040000    3
 240050000    3
 240060000    4
 240070000    2
 240080000    3
 240090000    4
 240100000    3
 240110000    3
 240120000    3
 240130000    4
 240140000    3
 240150000    5
 240160000    2
 240170000    3
 240180000    3
 240190000    3
 240200000    3
 240210000    3
 240220000    3
 240230000    3
 240240000    4
 240250000    3
 240260000    3
 240270000    7
 240280000   10
 240290000   10
 240300000    7
 240310000    6
 240320000    7
 240330000    5
 240340000    4
 240350000    7
 240360000    5
 240370000    3
 240380000    3
 240390000    4
 240400000    3
 240410000    6
 240420000    5
 240430000    2
 240440000    5
 240450000    4
 240460000    3
 240470000    5
 240480000    3
 240490000    5
 240500000    3
 240510000    2
 240520000    3
 240530000    3
 240540000    3
 240550000    6
 240560000    7
 240570000    3
 240580000    3
 240590000    3
 240600000    3
 240610000    3
 240620000    3
 240630000    2
 240640000    4
 240650000    2
 240660000    3
 240670000    3
 240680000    2
 240690000    5
 240700000    2
 240710000    5
 240720000    3
 240730000    3
 240740000    4
 240750000    4
 240760000    4
 240770000    3
 240780000    4
 240790000    5
 240800000    9
 240810000   12
 240820000    6
 240830000    3
 240840000    2
 240850000    3
 240860000    3
 240870000    4
 240880000    4
 240890000    3
 240900000    2
 240910000    5
 240920000    4
 240930000    9
 240940000    2
 240950000    7
 240960000    2
 240970000    3
 240980000    2
 240990000    3
 241000000    3
 241010000    6
 241020000    3
 241030000    4
 241040000    4
 241050000    2
 241060000    7
 241070000    7
 241080000    3
 241090000    2
 241100000    3
 241110000    3
 241120000    3
 241130000    2
 241140000    3
 241150000    3
 241160000    3
 241170000    3
 241180000    4
 241190000    4
 241200000    3
 241210000    4
 241220000    2
 241230000    5
 241240000    5
 241250000    2
 241260000    3
 241270000    3
 241280000    3
 241290000    3
 241300000    2
 241310000    2
 241320000    5
 241330000    2
 241340000    3
 241350000    3
 241360000    5
 241370000    2
 241380000    4
 241390000    3
 241400000    4
 241410000    3
 241420000    4
 241430000    3
 241440000    5
 241450000    3
 241460000    4
 241470000    4
 241480000    4
 241490000    3
 241500000    4
 241510000    3
 241520000    3
 241530000    3
 241540000    5
 241550000    3
 241560000    2
 241570000    5
 241580000    5
 241590000    3
 241600000    5
 241610000    2
 241620000    4
 241630000    4
 241640000    7
 241650000    5
 241660000    4
 241670000    3
 241680000    3
 241690000    3
 241700000    3
 241710000    4
 241720000    4
 241730000    3
 241740000    3
 241750000    3
 241760000    2
 241770000    3
 241780000    4
 241790000    4
 241800000    3
 241810000    3
 241820000    3
 241830000    3
 241840000    5
 241850000    3
 241860000    2
 241870000    3
 241880000    3
 241890000    4
 241900000    2
 241910000    3
 241920000    3
 241930000    2
 241940000    3
 241950000    5
 241960000    3
 241970000    3
 241980000    2
 241990000    6
 242000000    3
 242010000    2
 242020000    6
 242030000    6
 242040000    5
 242050000    2
 242060000    3
 242070000    3
 242080000    5
 242090000    3
 242100000    3
 242110000    3
 242120000    3
 242130000    3
 242140000    2
 242150000    4
 242160000    4
 242170000    3
 242180000    4
 242190000    5
 242200000    3
 242210000    3
 242220000    3
 242230000    3
 242240000    2
 242250000    3
 242260000    5
 242270000    4
 242280000    4
 242290000    2
 242300000    3
 242310000    2
 242320000    6
 242330000    3
 242340000    2
 242350000    3
 242360000    4
 242370000    2
 242380000    2
 242390000    3
 242400000    3
 242410000    3
 242420000    4
 242430000    3
 242440000    8
 242450000    4
 242460000    6
 242470000    3
 242480000    3
 242490000    2
 242500000    4
 242510000    3
 242520000    3
 242530000    3
 242540000    3
 242550000    2
 242560000    3
 242570000    3
 242580000    3
 242590000    3
 242600000    2
 242610000    4
 242620000    3
 242630000    3
 242640000    3
 242650000    2
 242660000    3
 242670000    3
 242680000    3
 242690000    3
 242700000    4
 242710000    2
 242720000    6
 242730000    5
 242740000    3
 242750000    2
 242760000    2
 242770000    4
 242780000    3
 242790000    5
 242800000    5
 242810000    5
 242820000    8
 242830000    4
 242840000    4
 242850000    4
 242860000    2
 242870000    6
 242880000    3
 242890000    4
 242900000    8
 242910000    5
 242920000    6
 242930000    4
 242940000    2
 242950000    4
 242960000    4
 242970000    3
 242980000    5
 242990000    5
 243000000    7
 243010000   10
 243020000    3
 243030000    4
 243040000    2
 243050000    3
 243060000    3
 243070000    4
 243080000    5
 243090000    3
 243100000    4
 243110000    4
 243120000    2
 243130000    5
 243140000    3
 243150000    6
 243160000    2
 243170000    4
 243180000    5
 243190000    6
 243200000    8
 243210000    5
 243220000    3
 243230000    3
 243240000    5
 243250000    4
 243260000    4
 243270000    6
 243280000    3
 243290000    3
 243300000    4
 243310000    3
 243320000    2
 243330000    2
 243340000    3
 243350000    3
 243360000    4
 243370000    4
 243380000    2
 243390000    4
 243400000    4
 243410000    4
 243420000    4
 243430000    3
 243440000    3
 243450000    4
 243460000    3
 243470000    5
 243480000    5
 243490000    3
 243500000    3
 243510000    4
 243520000    3
 243530000    4
 243540000    3
 243550000    4
 243560000    4
 243570000    4
 243580000    5
 243590000    3
 243600000    3
 243610000    3
 243620000    5
 243630000    4
 243640000    4
 243650000    5
 243660000    3
 243670000    3
 243680000    3
 243690000    4
 243700000    3
 243710000    3
 243720000    4
 243730000    5
 243740000    5
 243750000    2
 243760000    3
 243770000    4
 243780000    2
 243790000    3
 243800000    4
 243810000    4
 243820000    6
 243830000    3
 243840000    6
 243850000    2
 243860000    2
 243870000    3
 243880000    3
 243890000    6
 243900000    3
 243910000    3
 243920000    3
 243930000    2
 243940000    3
 243950000    3
 243960000    3
 243970000    3
 243980000    3
 243990000    5
 244000000    2
 244010000    3
 244020000    5
 244030000    5
 244040000    3
 244050000    2
 244060000    3
 244070000    3
 244080000    3
 244090000    2
 244100000    8
 244110000    3
 244120000    3
 244130000    4
 244140000    2
 244150000    3
 244160000    3
 244170000    6
 244180000    3
 244190000    2
 244200000    3
 244210000    4
 244220000    4
 244230000    5
 244240000    3
 244250000    2
 244260000    2
 244270000    4
 244280000    3
 244290000    4
 244300000    3
 244310000    4
 244320000    3
 244330000    2
 244340000    2
 244350000    2
 244360000    5
 244370000    3
 244380000    3
 244390000    3
 244400000    7
 244410000   10
 244420000    3
 244430000    3
 244440000    5
 244450000    5
 244460000    6
 244470000    4
 244480000    3
 244490000    3
 244500000    3
 244510000    4
 244520000    4
 244530000    6
 244540000    5
 244550000    6
 244560000    3
 244570000    4
 244580000    3
 244590000    3
 244600000    5
 244610000    4
 244620000    2
 244630000    4
 244640000    3
 244650000    3
 244660000    3
 244670000    5
 244680000    2
 244690000    3
 244700000    3
 244710000    5
 244720000    3
 244730000    7
 244740000    4
 244750000    3
 244760000    4
 244770000    4
 244780000    3
 244790000    4
 244800000    3
 244810000    3
 244820000    3
 244830000    3
 244840000    3
 244850000    3
 244860000    4
 244870000    4
 244880000    9
 244890000    3
 244900000    3
 244910000    2
 244920000   10
 244930000    3
 244940000    5
 244950000    6
 244960000   11
 244970000    3
 244980000    4
 244990000    3
 245000000    7
 245010000    3
 245020000    4
 245030000    8
 245040000    5
 245050000    4
 245060000    3
 245070000    3
 245080000    3
 245090000    5
 245100000    4
 245110000    2
 245120000    5
 245130000    3
 245140000    3
 245150000    2
 245160000    4
 245170000    2
 245180000    6
 245190000    2
 245200000    4
 245210000    3
 245220000    3
 245230000    5
 245240000    3
 245250000    3
 245260000    2
 245270000    9
 245280000    5
 245290000    8
 245300000    9
 245310000    3
 245320000    2
 245330000    3
 245340000    2
 245350000    3
 245360000    3
 245370000    3
 245380000    3
 245390000    4
 245400000    6
 245410000    3
 245420000    3
 245430000    3
 245440000    5
 245450000    4
 245460000    2
 245470000    5
 245480000    4
 245490000    3
 245500000    3
 245510000    5
 245520000    3
 245530000    3
 245540000    4
 245550000    2
 245560000    5
 245570000    2
 245580000    4
 245590000    5
 245600000    4
 245610000    3
 245620000    5
 245630000    3
 245640000    3
 245650000    2
 245660000    2
 245670000    3
 245680000    3
 245690000    5
 245700000    5
 245710000    3
 245720000    2
 245730000    2
 245740000    5
 245750000    8
 245760000    3
 245770000    5
 245780000    3
 245790000    4
 245800000    3
 245810000    3
 245820000    2
 245830000    2
 245840000    3
 245850000    5
 245860000    5
 245870000    3
 245880000    4
 245890000    5
 245900000    6
 245910000    3
 245920000    4
 245930000    6
 245940000    2
 245950000    2
 245960000    3
 245970000    3
 245980000    3
 245990000    3
 246000000    3
 246010000    5
 246020000    3
 246030000    3
 246040000    3
 246050000    4
 246060000    3
 246070000    9
 246080000    4
 246090000    4
 246100000    4
 246110000    4
 246120000    3
 246130000    3
 246140000    4
 246150000    3
 246160000    2
 246170000    4
 246180000    3
 246190000    3
 246200000    3
 246210000    3
 246220000    4
 246230000    3
 246240000    5
 246250000    3
 246260000    3
 246270000    3
 246280000    3
 246290000    3
 246300000    3
 246310000    4
 246320000    3
 246330000    3
 246340000    2
 246350000    2
 246360000    4
 246370000    3
 246380000    3
 246390000    4
 246400000    4
 246410000    4
 246420000    4
 246430000    3
 246440000    5
 246450000    2
 246460000    3
 246470000    4
 246480000    5
 246490000    2
 246500000    3
 246510000    4
 246520000    2
 246530000    3
 246540000    6
 246550000    4
 246560000    3
 246570000    3
 246580000    3
 246590000    2
 246600000    3
 246610000    2
 246620000    3
 246630000    2
 246640000    3
 246650000    3
 246660000    3
 246670000    2
 246680000    4
 246690000    3
 246700000    2
 246710000    3
 246720000    3
 246730000    4
 246740000    3
 246750000    4
 246760000    3
 246770000    4
 246780000    3
 246790000    2
 246800000    3
 246810000    3
 246820000    3
 246830000    3
 246840000    3
 246850000    3
 246860000    3
 246870000    3
 246880000    3
 246890000    5
 246900000    4
 246910000    5
 246920000    2
 246930000    3
 246940000    3
 246950000    3
 246960000    3
 246970000    3
 246980000    4
 246990000    4
 247000000    3
 247010000    2
 247020000    3
 247030000    3
 247040000    2
 247050000    3
 247060000    4
 247070000    4
 247080000    2
 247090000    3
 247100000    3
 247110000    3
 247120000    3
 247130000    3
 247140000    4
 247150000    3
 247160000    3
 247170000    4
 247180000    4
 247190000    4
 247200000    4
 247210000    4
 247220000    4
 247230000    6
 247240000    4
 247250000    4
 247260000    3
 247270000    4
 247280000    3
 247290000    3
 247300000    5
 247310000    3
 247320000    3
 247330000    3
 247340000    4
 247350000    3
 247360000    4
 247370000    4
 247380000    3
 247390000    3
 247400000    3
 247410000    3
 247420000    3
 247430000    2
 247440000    4
 247450000    4
 247460000    4
 247470000    3
 247480000    2
 247490000    3
 247500000    4
 247510000    3
 247520000    3
 247530000    5
 247540000    4
 247550000    3
 247560000    6
 247570000    4
 247580000    5
 247590000    5
 247600000    3
 247610000    4
 247620000    5
 247630000    5
 247640000    3
 247650000    4
 247660000    3
 247670000    3
 247680000    3
 247690000    3
 247700000    6
 247710000    3
 247720000    4
 247730000    3
 247740000    6
 247750000    3
 247760000    7
 247770000    6
 247780000    8
 247790000    3
 247800000    7
 247810000    4
 247820000    2
 247830000    3
 247840000    2
 247850000    3
 247860000    3
 247870000    5
 247880000    5
 247890000    5
 247900000    5
 247910000    3
 247920000    5
 247930000    4
 247940000    3
 247950000    7
 247960000    7
 247970000    5
 247980000    6
 247990000    3
 248000000    3
 248010000    3
 248020000    2
 248030000    6
 248040000    6
 248050000    6
 248060000    3
 248070000    4
 248080000    3
 248090000    3
 248100000    6
 248110000    2
 248120000    3
 248130000    2
 248140000    3
 248150000    3
 248160000    2
 248170000    3
 248180000    3
 248190000    3
 248200000    3
 248210000    3
 248220000    4
 248230000    3
 248240000    3
 248250000    3
 248260000    3
 248270000    7
 248280000    4
 248290000    4
 248300000    3
 248310000    3
 248320000    5
 248330000    3
 248340000    3
 248350000    7
 248360000    3
 248370000    6
 248380000    3
 248390000    5
 248400000    4
 248410000    4
 248420000    3
 248430000    3
 248440000    4
 248450000    4
 248460000    3
 248470000    5
 248480000    3
 248490000    2
 248500000    4
 248510000    3
 248520000    2
 248530000    3
 248540000    4
 248550000    3
 248560000    4
 248570000    4
 248580000    8
 248590000    3
 248600000    8
 248610000    5
 248620000    4
 248630000    6
 248640000    9
 248650000    4
 248660000    3
 248670000    3
 248680000    4
 248690000    3
 248700000    4
 248710000    3
 248720000    3
 248730000    4
 248740000    3
 248750000    4
 248760000    9
 248770000    4
 248780000    5
 248790000    4
 248800000    6
 248810000    4
 248820000    4
 248830000    3
 248840000    2
 248850000    6
 248860000    3
 248870000    4
 248880000    2
 248890000    2
 248900000    3
 248910000    5
 248920000    2
 248930000    3
 248940000    4
 248950000    4
 248960000    5
 248970000    4
 248980000    2
 248990000    4
 249000000    6
 249010000    4
 249020000    4
 249030000    3
 249040000    3
 249050000    3
 249060000    3
 249070000    3
 249080000    5
 249090000    5
 249100000    8
 249110000    3
 249120000    3
 249130000    2
 249140000    3
 249150000    3
 249160000    2
 249170000    3
 249180000    4
 249190000    4
 249200000    5
 249210000    4
 249220000    4
 249230000    4
 249240000    9
 249250000    4
 249260000    3
 249270000    3
 249280000    2
 249290000    4
 249300000    2
 249310000    3
 249320000    4
 249330000    3
 249340000    4
 249350000    4
 249360000    3
 249370000    3
 249380000    3
 249390000    4
 249400000    5
 249410000    3
 249420000    5
 249430000    4
 249440000    5
 249450000    2
 249460000    4
 249470000    7
 249480000    7
 249490000    3
 249500000    3
 249510000    3
 249520000    4
 249530000    2
 249540000    7
 249550000    4
 249560000    4
 249570000    2
 249580000    3
 249590000    3
 249600000    3
 249610000    3
 249620000    3
 249630000    3
 249640000    3
 249650000    3
 249660000    2
 249670000    3
 249680000    3
 249690000    3
 249700000    3
 249710000    3
 249720000    4
 249730000    2
 249740000    3
 249750000    3
 249760000    3
 249770000    3
 249780000    4
 249790000    3
 249800000    2
 249810000    4
 249820000    4
 249830000    3
 249840000    4
 249850000    3
[truncated: 97,889 more chars]
