# Supplementary material for: Directional translocation resistance of Zika xrRNA
Source: Nat Commun. 2020 Jul 27;11:3749. doi: 10.1038/s41467-020-17508-7 (PMC7385498; doi:10.1038/s41467-020-17508-7)
Supplement: Supplementary file 4 — Source Data [file 41467_2020_17508_MOESM4_ESM.zip › Source_Data_Figures/Fig2B/3'translocation-rate_r0-T300K/r_7_translocated_portion.dat]

# Trajectory file ../../zika_rna/03_translocation_by_force_ramping/TP_END2/rate1x/t95/r_7/dump_t95_Rramped.lammpstrj
# time  length_translocated_portion
         0    3
     10000    5
     20000    3
     30000    4
     40000    3
     50000    5
     60000    3
     70000    5
     80000    3
     90000    4
    100000    5
    110000    2
    120000    3
    130000    7
    140000    3
    150000    4
    160000    3
    170000    3
    180000    3
    190000    3
    200000    3
    210000    3
    220000    3
    230000    3
    240000    3
    250000    3
    260000    3
    270000    5
    280000    3
    290000    3
    300000    2
    310000    2
    320000    4
    330000    3
    340000    3
    350000    3
    360000    3
    370000    3
    380000    3
    390000    3
    400000    6
    410000    4
    420000    3
    430000    2
    440000    3
    450000    5
    460000    3
    470000    3
    480000    3
    490000    3
    500000    5
    510000    2
    520000    3
    530000    2
    540000    2
    550000    3
    560000    3
    570000    4
    580000    5
    590000    3
    600000    3
    610000    2
    620000    3
    630000    3
    640000    3
    650000    3
    660000    4
    670000    3
    680000    3
    690000    3
    700000    3
    710000    6
    720000    4
    730000    4
    740000    2
    750000    3
    760000    3
    770000    3
    780000    4
    790000    3
    800000    3
    810000    3
    820000    3
    830000    3
    840000    3
    850000    2
    860000    3
    870000    3
    880000    2
    890000    3
    900000    3
    910000    3
    920000    3
    930000    2
    940000    3
    950000    3
    960000    4
    970000    2
    980000    3
    990000    3
   1000000    6
   1010000    4
   1020000    2
   1030000    4
   1040000    4
   1050000    2
   1060000    2
   1070000    4
   1080000    3
   1090000    2
   1100000    2
   1110000    3
   1120000    3
   1130000    9
   1140000    3
   1150000    4
   1160000    4
   1170000    3
   1180000    3
   1190000    3
   1200000    5
   1210000    4
   1220000    3
   1230000    4
   1240000    3
   1250000    3
   1260000    3
   1270000    2
   1280000    5
   1290000    5
   1300000    7
   1310000    5
   1320000    7
   1330000    3
   1340000    3
   1350000    3
   1360000    2
   1370000    3
   1380000    4
   1390000    3
   1400000    4
   1410000    3
   1420000    4
   1430000    5
   1440000    6
   1450000    4
   1460000    3
   1470000    3
   1480000    3
   1490000    3
   1500000    3
   1510000    3
   1520000    4
   1530000    3
   1540000    3
   1550000    2
   1560000    3
   1570000    2
   1580000    4
   1590000    4
   1600000    6
   1610000    3
   1620000    3
   1630000    3
   1640000    3
   1650000    2
   1660000    4
   1670000    2
   1680000    2
   1690000    3
   1700000    4
   1710000    3
   1720000    3
   1730000    3
   1740000    3
   1750000    3
   1760000    4
   1770000    2
   1780000    2
   1790000    3
   1800000    3
   1810000    2
   1820000    4
   1830000    4
   1840000    4
   1850000    4
   1860000    3
   1870000    3
   1880000    4
   1890000    2
   1900000    3
   1910000    3
   1920000    3
   1930000    3
   1940000    4
   1950000    3
   1960000    3
   1970000    7
   1980000    2
   1990000    3
   2000000    2
   2010000    3
   2020000    3
   2030000    3
   2040000    2
   2050000    5
   2060000    3
   2070000    3
   2080000    3
   2090000    4
   2100000    2
   2110000    4
   2120000    3
   2130000    5
   2140000    4
   2150000    3
   2160000    3
   2170000    3
   2180000    3
   2190000    3
   2200000    2
   2210000    3
   2220000    4
   2230000    4
   2240000    3
   2250000    4
   2260000    5
   2270000    3
   2280000    3
   2290000    3
   2300000    2
   2310000    3
   2320000    2
   2330000    3
   2340000    4
   2350000    3
   2360000    3
   2370000    2
   2380000    3
   2390000    3
   2400000    2
   2410000    3
   2420000    3
   2430000    2
   2440000    3
   2450000    2
   2460000    2
   2470000    2
   2480000    2
   2490000    3
   2500000    3
   2510000    3
   2520000    3
   2530000    2
   2540000    3
   2550000    6
   2560000    3
   2570000    4
   2580000    3
   2590000    4
   2600000    3
   2610000    4
   2620000    4
   2630000    3
   2640000    2
   2650000    3
   2660000    3
   2670000    3
   2680000    4
   2690000    5
   2700000    4
   2710000    3
   2720000    3
   2730000    4
   2740000   10
   2750000    4
   2760000    7
   2770000    6
   2780000    3
   2790000    3
   2800000    3
   2810000    3
   2820000    4
   2830000    3
   2840000    3
   2850000    3
   2860000    3
   2870000    4
   2880000    4
   2890000    3
   2900000    3
   2910000    3
   2920000    2
   2930000    4
   2940000    3
   2950000    3
   2960000    3
   2970000    3
   2980000    3
   2990000    3
   3000000    4
   3010000    4
   3020000    3
   3030000    4
   3040000    3
   3050000    4
   3060000    3
   3070000    3
   3080000    3
   3090000    3
   3100000    4
   3110000    3
   3120000    2
   3130000    7
   3140000    4
   3150000    4
   3160000    3
   3170000    3
   3180000    4
   3190000    3
   3200000    4
   3210000    2
   3220000    2
   3230000    3
   3240000    3
   3250000    3
   3260000    3
   3270000    3
   3280000    3
   3290000    2
   3300000    3
   3310000    3
   3320000    2
   3330000    4
   3340000    2
   3350000    4
   3360000    3
   3370000    2
   3380000    3
   3390000    2
   3400000    3
   3410000    4
   3420000    2
   3430000    3
   3440000    3
   3450000    5
   3460000    4
   3470000    5
   3480000    2
   3490000    3
   3500000    9
   3510000    4
   3520000    3
   3530000    3
   3540000    3
   3550000    4
   3560000    5
   3570000    3
   3580000    3
   3590000    3
   3600000    4
   3610000    4
   3620000    4
   3630000    3
   3640000    3
   3650000    2
   3660000    4
   3670000    4
   3680000    4
   3690000    3
   3700000    3
   3710000    3
   3720000    3
   3730000    2
   3740000    3
   3750000    2
   3760000    6
   3770000    4
   3780000    3
   3790000    3
   3800000    4
   3810000    4
   3820000    2
   3830000    3
   3840000    4
   3850000    6
   3860000    3
   3870000    3
   3880000    3
   3890000    5
   3900000    3
   3910000    3
   3920000    3
   3930000    4
   3940000    3
   3950000    4
   3960000    2
   3970000    3
   3980000    2
   3990000    2
   4000000    4
   4010000    4
   4020000    4
   4030000    3
   4040000    2
   4050000    3
   4060000    3
   4070000    4
   4080000    3
   4090000    3
   4100000    3
   4110000    4
   4120000    3
   4130000    3
   4140000    3
   4150000    4
   4160000    3
   4170000    3
   4180000    3
   4190000    3
   4200000    6
   4210000    3
   4220000    8
   4230000    3
   4240000    2
   4250000    3
   4260000    3
   4270000    4
   4280000    3
   4290000    4
   4300000    4
   4310000    2
   4320000    3
   4330000    3
   4340000    3
   4350000    3
   4360000    2
   4370000    3
   4380000    3
   4390000    3
   4400000    3
   4410000    4
   4420000    3
   4430000    3
   4440000    3
   4450000    4
   4460000    3
   4470000    3
   4480000    3
   4490000    3
   4500000    3
   4510000    3
   4520000    4
   4530000    3
   4540000    3
   4550000    3
   4560000    3
   4570000    4
   4580000    4
   4590000    3
   4600000    3
   4610000    2
   4620000    4
   4630000    2
   4640000    3
   4650000    4
   4660000    3
   4670000    2
   4680000    3
   4690000    3
   4700000    5
   4710000    3
   4720000    4
   4730000    3
   4740000    2
   4750000    3
   4760000    3
   4770000    3
   4780000    3
   4790000    3
   4800000    6
   4810000    3
   4820000    3
   4830000    3
   4840000    3
   4850000    2
   4860000    4
   4870000    3
   4880000    2
   4890000    3
   4900000    3
   4910000    4
   4920000    3
   4930000    3
   4940000    2
   4950000    4
   4960000    3
   4970000    4
   4980000    3
   4990000    2
   5000000    2
   5010000    2
   5020000    4
   5030000    3
   5040000    2
   5050000    2
   5060000    3
   5070000    4
   5080000    4
   5090000    3
   5100000    4
   5110000    5
   5120000    3
   5130000    2
   5140000    2
   5150000    2
   5160000    4
   5170000    2
   5180000    3
   5190000    3
   5200000    4
   5210000    3
   5220000    2
   5230000    2
   5240000    3
   5250000    4
   5260000    2
   5270000    3
   5280000    2
   5290000    4
   5300000    4
   5310000    3
   5320000    5
   5330000    3
   5340000    5
   5350000    3
   5360000    4
   5370000    2
   5380000    3
   5390000    3
   5400000    3
   5410000    2
   5420000    3
   5430000    3
   5440000    3
   5450000    2
   5460000    4
   5470000    5
   5480000    4
   5490000    7
   5500000    3
   5510000    3
   5520000    3
   5530000    3
   5540000    3
   5550000    3
   5560000    3
   5570000    2
   5580000    2
   5590000    2
   5600000    3
   5610000    3
   5620000    4
   5630000    4
   5640000    3
   5650000    3
   5660000    8
   5670000    9
   5680000    3
   5690000    6
   5700000    5
   5710000    4
   5720000    4
   5730000    2
   5740000   10
   5750000    3
   5760000    5
   5770000    4
   5780000    3
   5790000    3
   5800000    3
   5810000    3
   5820000    7
   5830000    9
   5840000    4
   5850000    3
   5860000    3
   5870000    8
   5880000    3
   5890000    3
   5900000    6
   5910000    5
   5920000    3
   5930000    2
   5940000    4
   5950000    4
   5960000    3
   5970000    4
   5980000    3
   5990000    2
   6000000    6
   6010000    4
   6020000    2
   6030000    3
   6040000    4
   6050000    3
   6060000    3
   6070000    4
   6080000    3
   6090000    3
   6100000    3
   6110000    3
   6120000    3
   6130000    5
   6140000    3
   6150000    3
   6160000    2
   6170000    5
   6180000    4
   6190000    2
   6200000    2
   6210000    3
   6220000    5
   6230000    3
   6240000    5
   6250000    3
   6260000    3
   6270000    4
   6280000    3
   6290000    3
   6300000    4
   6310000    4
   6320000    6
   6330000    2
   6340000    3
   6350000    3
   6360000    4
   6370000    3
   6380000    4
   6390000    4
   6400000    2
   6410000    4
   6420000    5
   6430000    2
   6440000    3
   6450000    5
   6460000    4
   6470000    4
   6480000    7
   6490000    3
   6500000    3
   6510000    4
   6520000    3
   6530000    3
   6540000    2
   6550000    3
   6560000    3
   6570000    3
   6580000    4
   6590000    4
   6600000    2
   6610000    2
   6620000    2
   6630000    5
   6640000    4
   6650000    4
   6660000    3
   6670000    5
   6680000    3
   6690000    3
   6700000    3
   6710000    4
   6720000    3
   6730000    4
   6740000    3
   6750000    3
   6760000    3
   6770000    3
   6780000    2
   6790000    3
   6800000    3
   6810000    5
   6820000    2
   6830000    4
   6840000    3
   6850000    2
   6860000    3
   6870000    3
   6880000    4
   6890000    3
   6900000    3
   6910000    2
   6920000    4
   6930000    3
   6940000    4
   6950000    3
   6960000    4
   6970000    4
   6980000    3
   6990000    4
   7000000    3
   7010000    2
   7020000    3
   7030000    3
   7040000    3
   7050000    2
   7060000    3
   7070000    3
   7080000    5
   7090000    3
   7100000    4
   7110000    2
   7120000    2
   7130000    3
   7140000    5
   7150000    5
   7160000    3
   7170000    3
   7180000    3
   7190000    3
   7200000    3
   7210000    3
   7220000    4
   7230000    4
   7240000    2
   7250000    3
   7260000    3
   7270000    2
   7280000    3
   7290000    3
   7300000    4
   7310000    3
   7320000    3
   7330000    4
   7340000    3
   7350000    2
   7360000    3
   7370000    3
   7380000    3
   7390000    3
   7400000    3
   7410000    2
   7420000    3
   7430000    3
   7440000    4
   7450000    4
   7460000    3
   7470000    3
   7480000    3
   7490000    3
   7500000    6
   7510000    2
   7520000    3
   7530000    2
   7540000    4
   7550000    3
   7560000    4
   7570000    4
   7580000    2
   7590000    2
   7600000    3
   7610000    3
   7620000    2
   7630000    2
   7640000    3
   7650000    4
   7660000    3
   7670000    2
   7680000    2
   7690000    3
   7700000    5
   7710000    2
   7720000    6
   7730000    3
   7740000    2
   7750000    2
   7760000    3
   7770000    2
   7780000    3
   7790000    3
   7800000    3
   7810000    4
   7820000    4
   7830000    2
   7840000    2
   7850000    3
   7860000    2
   7870000    2
   7880000    6
   7890000    3
   7900000    3
   7910000    3
   7920000    4
   7930000    3
   7940000    2
   7950000    4
   7960000    3
   7970000    3
   7980000    3
   7990000    3
   8000000    2
   8010000    4
   8020000    2
   8030000    4
   8040000    3
   8050000    3
   8060000    3
   8070000    3
   8080000    3
   8090000    3
   8100000    5
   8110000    3
   8120000    4
   8130000    2
   8140000    3
   8150000    4
   8160000    3
   8170000    3
   8180000    3
   8190000    3
   8200000    3
   8210000    3
   8220000    3
   8230000    2
   8240000    3
   8250000    4
   8260000    2
   8270000    3
   8280000    4
   8290000    3
   8300000    3
   8310000    5
   8320000    3
   8330000    3
   8340000    3
   8350000    3
   8360000    3
   8370000    6
   8380000    2
   8390000    3
   8400000    4
   8410000    4
   8420000    4
   8430000    4
   8440000    4
   8450000    3
   8460000    3
   8470000    3
   8480000    6
   8490000    4
   8500000    6
   8510000    2
   8520000    3
   8530000    3
   8540000    7
   8550000    2
   8560000    3
   8570000    3
   8580000    3
   8590000    3
   8600000    5
   8610000    4
   8620000    3
   8630000    3
   8640000    3
   8650000    3
   8660000    3
   8670000    3
   8680000    3
   8690000    6
   8700000    3
   8710000    3
   8720000    2
   8730000    3
   8740000    4
   8750000    2
   8760000    2
   8770000    3
   8780000    3
   8790000    2
   8800000    2
   8810000    3
   8820000    3
   8830000    3
   8840000    4
   8850000    2
   8860000    4
   8870000    3
   8880000    3
   8890000    3
   8900000    3
   8910000    6
   8920000    3
   8930000    3
   8940000    7
   8950000    5
   8960000    3
   8970000    4
   8980000    5
   8990000    3
   9000000    4
   9010000    3
   9020000    5
   9030000    2
   9040000    4
   9050000    3
   9060000    3
   9070000    3
   9080000    5
   9090000    3
   9100000    3
   9110000    4
   9120000    3
   9130000    3
   9140000    3
   9150000    3
   9160000    3
   9170000    5
   9180000    5
   9190000    2
   9200000    5
   9210000    3
   9220000    3
   9230000    9
   9240000    2
   9250000    3
   9260000    3
   9270000    3
   9280000    4
   9290000    3
   9300000    4
   9310000    3
   9320000    3
   9330000    3
   9340000    3
   9350000    3
   9360000    7
   9370000    3
   9380000    2
   9390000    3
   9400000    3
   9410000    3
   9420000    3
   9430000    3
   9440000    3
   9450000    3
   9460000    3
   9470000    3
   9480000    3
   9490000    3
   9500000    3
   9510000    2
   9520000    5
   9530000    4
   9540000    3
   9550000    7
   9560000    8
   9570000    3
   9580000    6
   9590000    5
   9600000    3
   9610000    3
   9620000    3
   9630000    3
   9640000    3
   9650000    3
   9660000    7
   9670000    3
   9680000    3
   9690000    4
   9700000    4
   9710000    3
   9720000    2
   9730000    3
   9740000    3
   9750000    3
   9760000    2
   9770000    4
   9780000    2
   9790000    3
   9800000    5
   9810000    4
   9820000    3
   9830000    8
   9840000    3
   9850000    2
   9860000    3
   9870000    2
   9880000    3
   9890000    3
   9900000    2
   9910000    3
   9920000    3
   9930000    2
   9940000    3
   9950000    3
   9960000    3
   9970000    3
   9980000    4
   9990000    3
  10000000    3
  10010000    2
  10020000    4
  10030000    3
  10040000    2
  10050000    3
  10060000    2
  10070000    4
  10080000    3
  10090000    4
  10100000    3
  10110000    3
  10120000    3
  10130000    2
  10140000    3
  10150000    3
  10160000    3
  10170000    3
  10180000    3
  10190000    3
  10200000    3
  10210000    3
  10220000    4
  10230000    3
  10240000    4
  10250000    2
  10260000    3
  10270000    6
  10280000    2
  10290000    3
  10300000    3
  10310000    3
  10320000    4
  10330000    2
  10340000    3
  10350000    3
  10360000    4
  10370000    4
  10380000    3
  10390000    4
  10400000    7
  10410000    2
  10420000    3
  10430000    3
  10440000    4
  10450000    4
  10460000    3
  10470000    3
  10480000    2
  10490000    3
  10500000    3
  10510000    4
  10520000    3
  10530000    3
  10540000    3
  10550000    4
  10560000    3
  10570000    3
  10580000    3
  10590000    3
  10600000    3
  10610000    3
  10620000    3
  10630000    3
  10640000    3
  10650000    3
  10660000    3
  10670000    4
  10680000    2
  10690000    3
  10700000    3
  10710000    2
  10720000    4
  10730000    3
  10740000    2
  10750000    3
  10760000    3
  10770000    2
  10780000    3
  10790000    3
  10800000    3
  10810000    3
  10820000    5
  10830000    4
  10840000    3
  10850000    2
  10860000    2
  10870000    7
  10880000    4
  10890000    3
  10900000    3
  10910000    3
  10920000    2
  10930000    3
  10940000    2
  10950000    3
  10960000    4
  10970000    3
  10980000    3
  10990000    4
  11000000    3
  11010000    2
  11020000    3
  11030000    4
  11040000    3
  11050000    4
  11060000    3
  11070000    2
  11080000    3
  11090000    4
  11100000    4
  11110000    3
  11120000    3
  11130000    3
  11140000    2
  11150000    3
  11160000    3
  11170000    3
  11180000    2
  11190000    2
  11200000    4
  11210000    4
  11220000    3
  11230000    4
  11240000    4
  11250000    6
  11260000    3
  11270000    3
  11280000    3
  11290000    3
  11300000    3
  11310000    2
  11320000    3
  11330000    3
  11340000    8
  11350000    7
  11360000    3
  11370000    5
  11380000    2
  11390000    3
  11400000    4
  11410000    3
  11420000    4
  11430000    7
  11440000    3
  11450000    4
  11460000    5
  11470000    3
  11480000    3
  11490000    3
  11500000    5
  11510000    3
  11520000    4
  11530000    3
  11540000    3
  11550000    2
  11560000    3
  11570000    3
  11580000    4
  11590000    3
  11600000    3
  11610000    4
  11620000    3
  11630000    3
  11640000    3
  11650000    3
  11660000    6
  11670000    3
  11680000    5
  11690000    5
  11700000    3
  11710000    3
  11720000    3
  11730000    3
  11740000    3
  11750000    2
  11760000    3
  11770000    2
  11780000    2
  11790000    3
  11800000    3
  11810000    4
  11820000    3
  11830000    4
  11840000    3
  11850000    3
  11860000    3
  11870000    4
  11880000    3
  11890000    2
  11900000    4
  11910000    3
  11920000    3
  11930000    4
  11940000    3
  11950000    3
  11960000    3
  11970000    3
  11980000    3
  11990000    3
  12000000    3
  12010000    9
  12020000    5
  12030000    4
  12040000    2
  12050000    3
  12060000    4
  12070000    3
  12080000    4
  12090000    6
  12100000    8
  12110000    8
  12120000    4
  12130000    3
  12140000    3
  12150000    4
  12160000    3
  12170000    3
  12180000    3
  12190000    4
  12200000    6
  12210000    6
  12220000    7
  12230000    3
  12240000    7
  12250000    5
  12260000    3
  12270000    2
  12280000    7
  12290000    3
  12300000    3
  12310000    3
  12320000    3
  12330000    2
  12340000    2
  12350000    2
  12360000    3
  12370000    3
  12380000    3
  12390000    3
  12400000    3
  12410000    4
  12420000    2
  12430000    3
  12440000    3
  12450000    2
  12460000    3
  12470000    4
  12480000    3
  12490000    2
  12500000    2
  12510000    2
  12520000    4
  12530000    4
  12540000    4
  12550000    4
  12560000    3
  12570000    4
  12580000    4
  12590000    4
  12600000    2
  12610000    3
  12620000    3
  12630000    4
  12640000    5
  12650000    4
  12660000    4
  12670000    3
  12680000    3
  12690000    2
  12700000    2
  12710000    3
  12720000    3
  12730000    5
  12740000    3
  12750000    3
  12760000    2
  12770000    2
  12780000    2
  12790000    3
  12800000    3
  12810000    2
  12820000    3
  12830000    6
  12840000    3
  12850000    4
  12860000    3
  12870000    2
  12880000    2
  12890000    3
  12900000    2
  12910000    3
  12920000    3
  12930000    3
  12940000    3
  12950000    3
  12960000    3
  12970000    4
  12980000    8
  12990000    2
  13000000    4
  13010000    3
  13020000    3
  13030000    2
  13040000    3
  13050000    2
  13060000    3
  13070000    2
  13080000    2
  13090000    3
  13100000    3
  13110000    4
  13120000    3
  13130000    4
  13140000    3
  13150000    3
  13160000    3
  13170000    3
  13180000    6
  13190000    3
  13200000    3
  13210000    4
  13220000    2
  13230000    3
  13240000    3
  13250000    2
  13260000    3
  13270000    4
  13280000    3
  13290000    3
  13300000    3
  13310000    2
  13320000    5
  13330000    4
  13340000    3
  13350000    3
  13360000    2
  13370000    5
  13380000    3
  13390000    2
  13400000    4
  13410000    3
  13420000    2
  13430000    4
  13440000    3
  13450000    3
  13460000    2
  13470000    3
  13480000    4
  13490000    4
  13500000    3
  13510000    3
  13520000    4
  13530000    3
  13540000    3
  13550000    4
  13560000    3
  13570000    2
  13580000    3
  13590000    3
  13600000    2
  13610000    2
  13620000    2
  13630000    3
  13640000    3
  13650000    4
  13660000    3
  13670000    3
  13680000    4
  13690000    3
  13700000    3
  13710000    3
  13720000    3
  13730000    3
  13740000    3
  13750000    3
  13760000    3
  13770000    4
  13780000    3
  13790000    4
  13800000    2
  13810000    5
  13820000    3
  13830000    3
  13840000    3
  13850000    2
  13860000    4
  13870000    2
  13880000    3
  13890000    4
  13900000    3
  13910000    3
  13920000    2
  13930000    4
  13940000    5
  13950000    2
  13960000    6
  13970000    4
  13980000    3
  13990000    8
  14000000    3
  14010000    4
  14020000    3
  14030000    8
  14040000    7
  14050000    4
  14060000    3
  14070000    4
  14080000    5
  14090000    3
  14100000    3
  14110000    4
  14120000    3
  14130000    3
  14140000    4
  14150000    4
  14160000    3
  14170000    3
  14180000    4
  14190000    2
  14200000    2
  14210000    3
  14220000    9
  14230000    3
  14240000    2
  14250000    5
  14260000    4
  14270000    4
  14280000    2
  14290000    3
  14300000    3
  14310000    4
  14320000    3
  14330000    7
  14340000    5
  14350000    6
  14360000    3
  14370000    6
  14380000    7
  14390000    7
  14400000    4
  14410000   11
  14420000    3
  14430000    3
  14440000    3
  14450000    7
  14460000    2
  14470000    4
  14480000    3
  14490000    3
  14500000    3
  14510000    4
  14520000    3
  14530000    3
  14540000    3
  14550000    8
  14560000    5
  14570000    2
  14580000    3
  14590000    4
  14600000    3
  14610000    3
  14620000    3
  14630000    4
  14640000    3
  14650000    2
  14660000    2
  14670000    3
  14680000    4
  14690000    2
  14700000    2
  14710000    4
  14720000    3
  14730000    9
  14740000    3
  14750000    3
  14760000    5
  14770000    5
  14780000    4
  14790000    3
  14800000    4
  14810000    4
  14820000    4
  14830000    6
  14840000    3
  14850000    3
  14860000    3
  14870000    3
  14880000    4
  14890000    3
  14900000    3
  14910000    4
  14920000    7
  14930000    4
  14940000    4
  14950000    2
  14960000    3
  14970000    6
  14980000    6
  14990000    8
  15000000    3
  15010000    4
  15020000    3
  15030000    8
  15040000    4
  15050000    3
  15060000    2
  15070000    2
  15080000    6
  15090000    8
  15100000    4
  15110000    5
  15120000    4
  15130000    6
  15140000    3
  15150000    3
  15160000    2
  15170000    3
  15180000    4
  15190000    3
  15200000    4
  15210000    2
  15220000    3
  15230000    3
  15240000    2
  15250000    3
  15260000    3
  15270000    2
  15280000    4
  15290000    3
  15300000    3
  15310000    3
  15320000    3
  15330000    4
  15340000    2
  15350000    3
  15360000    3
  15370000    3
  15380000    3
  15390000    3
  15400000    4
  15410000    2
  15420000    3
  15430000    4
  15440000    5
  15450000    2
  15460000    4
  15470000    3
  15480000    3
  15490000    5
  15500000    3
  15510000    3
  15520000    2
  15530000    3
  15540000    2
  15550000    3
  15560000    3
  15570000    3
  15580000    3
  15590000    3
  15600000    4
  15610000    3
  15620000    3
  15630000    3
  15640000    5
  15650000    5
  15660000    3
  15670000    3
  15680000    2
  15690000    3
  15700000    3
  15710000    3
  15720000    3
  15730000    2
  15740000    2
  15750000    3
  15760000    3
  15770000    2
  15780000    3
  15790000    3
  15800000    3
  15810000    4
  15820000    3
  15830000    3
  15840000    4
  15850000    3
  15860000    3
  15870000    2
  15880000    4
  15890000    8
  15900000    2
  15910000    4
  15920000    3
  15930000    2
  15940000    2
  15950000    3
  15960000    3
  15970000    5
  15980000    4
  15990000    2
  16000000    4
  16010000    3
  16020000    2
  16030000    3
  16040000    3
  16050000    2
  16060000    4
  16070000    3
  16080000    4
  16090000    2
  16100000    3
  16110000    3
  16120000    3
  16130000    3
  16140000    3
  16150000    3
  16160000    3
  16170000    2
  16180000    4
  16190000    4
  16200000    3
  16210000    4
  16220000    4
  16230000    4
  16240000    3
  16250000    3
  16260000    7
  16270000    4
  16280000    3
  16290000    5
  16300000    4
  16310000    4
  16320000    4
  16330000    5
  16340000    4
  16350000    3
  16360000    6
  16370000    2
  16380000    3
  16390000    5
  16400000    5
  16410000    4
  16420000    3
  16430000    4
  16440000    3
  16450000    2
  16460000    4
  16470000    4
  16480000    3
  16490000    7
  16500000    3
  16510000    8
  16520000    3
  16530000    3
  16540000    4
  16550000    3
  16560000    5
  16570000    3
  16580000    4
  16590000    2
  16600000    3
  16610000    3
  16620000    2
  16630000    4
  16640000    4
  16650000    4
  16660000    3
  16670000    2
  16680000    3
  16690000    6
  16700000    3
  16710000    4
  16720000    2
  16730000    3
  16740000    4
  16750000    3
  16760000    2
  16770000    3
  16780000    4
  16790000    4
  16800000    5
  16810000    4
  16820000    4
  16830000    4
  16840000    3
  16850000    2
  16860000    3
  16870000    3
  16880000    3
  16890000    2
  16900000    2
  16910000    3
  16920000    3
  16930000    5
  16940000    3
  16950000    3
  16960000    3
  16970000    3
  16980000    3
  16990000    3
  17000000    3
  17010000    3
  17020000    3
  17030000    3
  17040000    4
  17050000    4
  17060000    4
  17070000    4
  17080000    4
  17090000    3
  17100000    3
  17110000    3
  17120000    2
  17130000    3
  17140000    3
  17150000    3
  17160000    3
  17170000    3
  17180000    3
  17190000    2
  17200000    3
  17210000    5
  17220000    6
  17230000   12
  17240000    4
  17250000    3
  17260000    3
  17270000    3
  17280000    2
  17290000    3
  17300000    2
  17310000    3
  17320000    4
  17330000    3
  17340000    3
  17350000    2
  17360000    3
  17370000    3
  17380000    3
  17390000    3
  17400000    3
  17410000    4
  17420000    3
  17430000    3
  17440000    4
  17450000    6
  17460000    3
  17470000    3
  17480000    3
  17490000    2
  17500000    3
  17510000    2
  17520000    3
  17530000    4
  17540000    4
  17550000    3
  17560000    4
  17570000    3
  17580000    2
  17590000    3
  17600000    2
  17610000    6
  17620000    3
  17630000    3
  17640000    3
  17650000    4
  17660000    4
  17670000    3
  17680000    3
  17690000    2
  17700000    3
  17710000    3
  17720000    4
  17730000    2
  17740000    2
  17750000    3
  17760000    4
  17770000    4
  17780000    2
  17790000    4
  17800000    3
  17810000    5
  17820000    2
  17830000    3
  17840000    2
  17850000    3
  17860000    6
  17870000    4
  17880000    2
  17890000    3
  17900000    3
  17910000    3
  17920000    3
  17930000    5
  17940000    2
  17950000    3
  17960000    3
  17970000    3
  17980000    3
  17990000    3
  18000000    3
  18010000    3
  18020000    3
  18030000    3
  18040000    3
  18050000    4
  18060000    4
  18070000    3
  18080000    2
  18090000    2
  18100000    3
  18110000    3
  18120000    3
  18130000    3
  18140000    3
  18150000    3
  18160000    2
  18170000    2
  18180000    3
  18190000    2
  18200000    4
  18210000    4
  18220000    3
  18230000    4
  18240000    3
  18250000    3
  18260000    3
  18270000    3
  18280000    3
  18290000    4
  18300000    4
  18310000    4
  18320000    3
  18330000    4
  18340000    3
  18350000    3
  18360000    2
  18370000    2
  18380000    3
  18390000    2
  18400000    2
  18410000    3
  18420000    2
  18430000    5
  18440000    3
  18450000    3
  18460000    2
  18470000    3
  18480000    2
  18490000    3
  18500000    3
  18510000    3
  18520000    3
  18530000    4
  18540000    3
  18550000    4
  18560000    2
  18570000    4
  18580000    3
  18590000    3
  18600000    3
  18610000    2
  18620000    3
  18630000    3
  18640000    3
  18650000    3
  18660000    3
  18670000    2
  18680000    3
  18690000    3
  18700000    3
  18710000    4
  18720000    3
  18730000    3
  18740000    3
  18750000    4
  18760000    2
  18770000    3
  18780000    3
  18790000    4
  18800000    3
  18810000    2
  18820000    5
  18830000    4
  18840000    5
  18850000    4
  18860000    5
  18870000    4
  18880000    6
  18890000    4
  18900000    6
  18910000    4
  18920000    3
  18930000    5
  18940000    3
  18950000    3
  18960000    3
  18970000    3
  18980000    3
  18990000    3
  19000000    3
  19010000    2
  19020000    4
  19030000    3
  19040000    3
  19050000    2
  19060000    3
  19070000    2
  19080000    2
  19090000    4
  19100000    4
  19110000    3
  19120000    3
  19130000    3
  19140000    3
  19150000    3
  19160000    5
  19170000    3
  19180000    3
  19190000    5
  19200000    4
  19210000    5
  19220000    4
  19230000    5
  19240000    3
  19250000    3
  19260000    4
  19270000    2
  19280000    3
  19290000    4
  19300000    4
  19310000    4
  19320000    3
  19330000    2
  19340000    3
  19350000    4
  19360000    3
  19370000    3
  19380000    4
  19390000    5
  19400000    3
  19410000    3
  19420000    2
  19430000    3
  19440000    4
  19450000    4
  19460000    3
  19470000    3
  19480000    3
  19490000    3
  19500000    3
  19510000    3
  19520000    3
  19530000    3
  19540000    3
  19550000    3
  19560000    2
  19570000    3
  19580000    5
  19590000    3
  19600000    6
  19610000    4
  19620000    3
  19630000    3
  19640000    3
  19650000    3
  19660000    3
  19670000    3
  19680000    4
  19690000    4
  19700000    3
  19710000    3
  19720000    4
  19730000    5
  19740000   10
  19750000    7
  19760000    3
  19770000    3
  19780000    5
  19790000   10
  19800000    3
  19810000    3
  19820000    3
  19830000    4
  19840000    4
  19850000    5
  19860000    3
  19870000    4
  19880000    6
  19890000    4
  19900000    2
  19910000    6
  19920000    8
  19930000    4
  19940000    4
  19950000    5
  19960000    3
  19970000    4
  19980000    3
  19990000    3
  20000000    3
  20000000    3
  20010000    5
  20020000    2
  20030000    3
  20040000    3
  20050000    3
  20060000    3
  20070000    3
  20080000    3
  20090000    3
  20100000    2
  20110000    2
  20120000    3
  20130000    3
  20140000    4
  20150000    3
  20160000    5
  20170000    2
  20180000    3
  20190000    4
  20200000    2
  20210000    3
  20220000    2
  20230000    4
  20240000    3
  20250000    4
  20260000    8
  20270000    3
  20280000    2
  20290000    4
  20300000    3
  20310000    3
  20320000    3
  20330000    4
  20340000    3
  20350000    3
  20360000    4
  20370000    2
  20380000    3
  20390000    2
  20400000    3
  20410000    3
  20420000    4
  20430000    4
  20440000    3
  20450000    3
  20460000    3
  20470000    3
  20480000    2
  20490000    2
  20500000    3
  20510000    4
  20520000    4
  20530000    3
  20540000    5
  20550000    3
  20560000    3
  20570000    3
  20580000    3
  20590000    2
  20600000    3
  20610000    4
  20620000    3
  20630000    2
  20640000    3
  20650000    3
  20660000    3
  20670000    2
  20680000    3
  20690000    3
  20700000    4
  20710000    3
  20720000    2
  20730000    3
  20740000    2
  20750000    3
  20760000    3
  20770000    5
  20780000    3
  20790000    3
  20800000    2
  20810000    4
  20820000    5
  20830000    4
  20840000    4
  20850000    3
  20860000    2
  20870000    3
  20880000    3
  20890000    3
  20900000    3
  20910000    3
  20920000    2
  20930000    3
  20940000    4
  20950000    3
  20960000    2
  20970000    2
  20980000    4
  20990000    2
  21000000    3
  21010000    3
  21020000    3
  21030000    3
  21040000    2
  21050000    4
  21060000    2
  21070000    2
  21080000    3
  21090000    5
  21100000    3
  21110000    2
  21120000    4
  21130000    3
  21140000    3
  21150000    3
  21160000    3
  21170000    3
  21180000    3
  21190000    3
  21200000    3
  21210000    7
  21220000    5
  21230000    3
  21240000    4
  21250000    3
  21260000    3
  21270000    9
  21280000    3
  21290000    2
  21300000    4
  21310000    3
  21320000    4
  21330000    4
  21340000    3
  21350000    5
  21360000    4
  21370000    5
  21380000    4
  21390000    4
  21400000    3
  21410000    3
  21420000    5
  21430000    5
  21440000    3
  21450000    2
  21460000    3
  21470000    3
  21480000    4
  21490000    4
  21500000    4
  21510000    4
  21520000    3
  21530000    3
  21540000    3
  21550000    3
  21560000    3
  21570000    3
  21580000    3
  21590000    3
  21600000    2
  21610000    4
  21620000    4
  21630000    2
  21640000    3
  21650000    2
  21660000    5
  21670000    3
  21680000    3
  21690000    5
  21700000    3
  21710000    3
  21720000    3
  21730000    4
  21740000    4
  21750000    3
  21760000    4
  21770000    3
  21780000    2
  21790000    3
  21800000    4
  21810000    3
  21820000    4
  21830000    3
  21840000    3
  21850000    3
  21860000    5
  21870000    3
  21880000    4
  21890000    6
  21900000    3
  21910000    3
  21920000    3
  21930000    3
  21940000    3
  21950000    4
  21960000    3
  21970000    4
  21980000    4
  21990000    3
  22000000    4
  22010000    3
  22020000    4
  22030000    3
  22040000    6
  22050000    4
  22060000    4
  22070000    4
  22080000    3
  22090000    3
  22100000    2
  22110000    3
  22120000    3
  22130000    4
  22140000    2
  22150000    2
  22160000    3
  22170000    3
  22180000    3
  22190000    3
  22200000    3
  22210000    5
  22220000    2
  22230000    2
  22240000    4
  22250000    4
  22260000    7
  22270000    3
  22280000    4
  22290000    3
  22300000    3
  22310000    3
  22320000    4
  22330000    2
  22340000    3
  22350000    3
  22360000    2
  22370000    2
  22380000    2
  22390000    3
  22400000    3
  22410000    3
  22420000    3
  22430000    3
  22440000    3
  22450000    2
  22460000    2
  22470000    3
  22480000    5
  22490000    3
  22500000    6
  22510000    4
  22520000    3
  22530000    3
  22540000    2
  22550000    3
  22560000    3
  22570000    3
  22580000    3
  22590000    5
  22600000    2
  22610000    4
  22620000    2
  22630000    3
  22640000    4
  22650000    3
  22660000    2
  22670000    3
  22680000    3
  22690000    3
  22700000    2
  22710000    3
  22720000    3
  22730000    5
  22740000    2
  22750000    2
  22760000    4
  22770000    2
  22780000    2
  22790000    3
  22800000    3
  22810000    3
  22820000    4
  22830000    3
  22840000    3
  22850000    5
  22860000    3
  22870000    3
  22880000    3
  22890000    3
  22900000    3
  22910000    3
  22920000    3
  22930000    2
  22940000    3
  22950000    4
  22960000    7
  22970000    3
  22980000    4
  22990000    8
  23000000    5
  23010000    2
  23020000    3
  23030000    3
  23040000    3
  23050000    3
  23060000    3
  23070000    3
  23080000    3
  23090000    4
  23100000    3
  23110000    3
  23120000    4
  23130000    3
  23140000    3
  23150000    3
  23160000    2
  23170000    2
  23180000    2
  23190000    3
  23200000    3
  23210000    3
  23220000    5
  23230000    4
  23240000    3
  23250000    5
  23260000    3
  23270000    4
  23280000    3
  23290000    3
  23300000    3
  23310000    4
  23320000    3
  23330000    3
  23340000    3
  23350000    3
  23360000    3
  23370000    3
  23380000    6
  23390000    3
  23400000    2
  23410000    2
  23420000    3
  23430000    4
  23440000    5
  23450000    3
  23460000    3
  23470000    3
  23480000    4
  23490000    3
  23500000    3
  23510000    3
  23520000    3
  23530000    3
  23540000    3
  23550000    5
  23560000    3
  23570000    3
  23580000    3
  23590000    2
  23600000    2
  23610000    8
  23620000    6
  23630000    8
  23640000    4
  23650000    3
  23660000    3
  23670000    5
  23680000    6
  23690000    3
  23700000    6
  23710000    7
  23720000    3
  23730000    3
  23740000    3
  23750000    3
  23760000    3
  23770000   10
  23780000    4
  23790000    3
  23800000    3
  23810000    2
  23820000    3
  23830000    3
  23840000    3
  23850000    5
  23860000    3
  23870000    5
  23880000    3
  23890000    4
  23900000    3
  23910000    2
  23920000    6
  23930000    2
  23940000    3
  23950000    3
  23960000    3
  23970000    3
  23980000    3
  23990000    3
  24000000    3
  24010000    3
  24020000    3
  24030000    2
  24040000    3
  24050000    2
  24060000    4
  24070000    7
  24080000    2
  24090000    4
  24100000    3
  24110000    3
  24120000    3
  24130000    3
  24140000    4
  24150000    2
  24160000    4
  24170000    7
  24180000    4
  24190000    4
  24200000    3
  24210000    3
  24220000    2
  24230000    3
  24240000    6
  24250000    6
  24260000    7
  24270000    6
  24280000    5
  24290000    4
  24300000    4
  24310000    4
  24320000    4
  24330000    3
  24340000    2
  24350000    9
  24360000    5
  24370000    4
  24380000    4
  24390000    4
  24400000    3
  24410000    4
  24420000    5
  24430000    2
  24440000    2
  24450000    3
  24460000    3
  24470000    3
  24480000    3
  24490000    3
  24500000    3
  24510000    3
  24520000    4
  24530000    3
  24540000    3
  24550000    3
  24560000    3
  24570000    3
  24580000    2
  24590000    2
  24600000    3
  24610000    3
  24620000    2
  24630000    3
  24640000    3
  24650000    3
  24660000    3
  24670000    2
  24680000    3
  24690000    2
  24700000    3
  24710000    5
  24720000    3
  24730000    3
  24740000    3
  24750000    4
  24760000    3
  24770000    3
  24780000    3
  24790000    4
  24800000    5
  24810000    3
  24820000    4
  24830000    4
  24840000    2
  24850000    3
  24860000    2
  24870000    4
  24880000    4
  24890000    4
  24900000    3
  24910000    2
  24920000    3
  24930000    5
  24940000    3
  24950000    6
  24960000    3
  24970000    2
  24980000    2
  24990000    3
  25000000    2
  25010000    4
  25020000    4
  25030000    3
  25040000    4
  25050000    3
  25060000    3
  25070000    3
  25080000    3
  25090000    3
  25100000    4
  25110000    3
  25120000    9
  25130000    4
  25140000    4
  25150000    6
  25160000    3
  25170000    4
  25180000    3
  25190000    3
  25200000    3
  25210000    5
  25220000    3
  25230000    3
  25240000    3
  25250000    3
  25260000    3
  25270000    2
  25280000    3
  25290000    4
  25300000    3
  25310000    3
  25320000    2
  25330000    4
  25340000    4
  25350000    3
  25360000    4
  25370000    2
  25380000    3
  25390000    3
  25400000    4
  25410000    4
  25420000    3
  25430000    4
  25440000    3
  25450000    2
  25460000    3
  25470000    3
  25480000    2
  25490000    3
  25500000    3
  25510000    4
  25520000    3
  25530000    3
  25540000    2
  25550000    3
  25560000    2
  25570000    3
  25580000    3
  25590000    3
  25600000    4
  25610000    2
  25620000    3
  25630000    3
  25640000    3
  25650000    4
  25660000    3
  25670000    5
  25680000    3
  25690000    3
  25700000    3
  25710000    4
  25720000    3
  25730000    3
  25740000    4
  25750000    3
  25760000    3
  25770000    5
  25780000    3
  25790000    5
  25800000    4
  25810000    3
  25820000    2
  25830000    4
  25840000    3
  25850000    5
  25860000    8
  25870000    3
  25880000    9
  25890000    3
  25900000    2
  25910000    7
  25920000    2
  25930000    4
  25940000    7
  25950000    2
  25960000    3
  25970000    3
  25980000    3
  25990000    4
  26000000    3
  26010000    3
  26020000    2
  26030000    5
  26040000    2
  26050000    5
  26060000    4
  26070000    3
  26080000    4
  26090000    6
  26100000    2
  26110000    3
  26120000    3
  26130000    2
  26140000    4
  26150000    2
  26160000    4
  26170000    3
  26180000    3
  26190000    3
  26200000    2
  26210000    3
  26220000    3
  26230000    3
  26240000    7
  26250000    3
  26260000    4
  26270000    2
  26280000    2
  26290000    3
  26300000    2
  26310000    3
  26320000    3
  26330000    3
  26340000    3
  26350000    3
  26360000    3
  26370000    2
  26380000    3
  26390000    3
  26400000    4
  26410000    2
  26420000    3
  26430000    3
  26440000    3
  26450000    3
  26460000    3
  26470000    3
  26480000    3
  26490000    3
  26500000    3
  26510000    3
  26520000    3
  26530000    3
  26540000    3
  26550000    3
  26560000    4
  26570000    6
  26580000    4
  26590000    4
  26600000    3
  26610000    4
  26620000    3
  26630000    3
  26640000    4
  26650000    2
  26660000    3
  26670000    3
  26680000    3
  26690000    3
  26700000    3
  26710000    4
  26720000    3
  26730000    2
  26740000    3
  26750000    6
  26760000    2
  26770000    3
  26780000    3
  26790000    3
  26800000    2
  26810000    3
  26820000    5
  26830000    3
  26840000    4
  26850000    2
  26860000    2
  26870000    3
  26880000    2
  26890000    2
  26900000    3
  26910000    4
  26920000    4
  26930000    6
  26940000    3
  26950000    4
  26960000    3
  26970000    4
  26980000    3
  26990000    2
  27000000    6
  27010000    3
  27020000    3
  27030000    3
  27040000    3
  27050000    9
  27060000    5
  27070000    7
  27080000    4
  27090000    4
  27100000    3
  27110000    3
  27120000    2
  27130000    5
  27140000    3
  27150000    3
  27160000    3
  27170000   11
  27180000    3
  27190000    3
  27200000    4
  27210000    2
  27220000    3
  27230000    3
  27240000    2
  27250000    4
  27260000    4
  27270000    2
  27280000    2
  27290000    4
  27300000    3
  27310000    3
  27320000    3
  27330000    4
  27340000    2
  27350000    3
  27360000    2
  27370000    4
  27380000    3
  27390000    4
  27400000    3
  27410000    3
  27420000    5
  27430000    4
  27440000    3
  27450000    3
  27460000    2
  27470000    4
  27480000    4
  27490000    3
  27500000    3
  27510000    3
  27520000    4
  27530000    3
  27540000    3
  27550000    3
  27560000    3
  27570000    3
  27580000    4
  27590000    3
  27600000    3
  27610000    4
  27620000    3
  27630000    3
  27640000    3
  27650000    4
  27660000    4
  27670000    4
  27680000    4
  27690000    4
  27700000    3
  27710000    3
  27720000    3
  27730000    3
  27740000    3
  27750000    3
  27760000    3
  27770000    4
  27780000    4
  27790000    3
  27800000    3
  27810000    6
  27820000    4
  27830000    3
  27840000    4
  27850000    3
  27860000    3
  27870000    3
  27880000    3
  27890000    3
  27900000    4
  27910000    3
  27920000    5
  27930000    3
  27940000    3
  27950000    3
  27960000    4
  27970000    4
  27980000    2
  27990000    5
  28000000    2
  28010000    2
  28020000    3
  28030000    2
  28040000    3
  28050000    5
  28060000    2
  28070000    4
  28080000    2
  28090000    3
  28100000    5
  28110000    3
  28120000    3
  28130000    2
  28140000    3
  28150000    4
  28160000    3
  28170000    3
  28180000    5
  28190000    3
  28200000    6
  28210000    8
  28220000    3
  28230000    2
  28240000    3
  28250000    3
  28260000    2
  28270000    2
  28280000    5
  28290000    3
  28300000    3
  28310000    3
  28320000    4
  28330000    3
  28340000    3
  28350000    2
  28360000    3
  28370000    3
  28380000    3
  28390000    5
  28400000    2
  28410000    3
  28420000    2
  28430000    3
  28440000    4
  28450000    3
  28460000    3
  28470000    3
  28480000    3
  28490000    3
  28500000    6
  28510000    2
  28520000    3
  28530000    4
  28540000    3
  28550000    3
  28560000    3
  28570000    4
  28580000    2
  28590000    6
  28600000    4
  28610000    3
  28620000    4
  28630000    2
  28640000    3
  28650000    7
  28660000    2
  28670000    3
  28680000    3
  28690000    3
  28700000    4
  28710000    2
  28720000    3
  28730000    3
  28740000    2
  28750000    3
  28760000    4
  28770000    2
  28780000    6
  28790000    3
  28800000    5
  28810000    2
  28820000    5
  28830000    4
  28840000    3
  28850000    3
  28860000    4
  28870000    3
  28880000    7
  28890000    3
  28900000    3
  28910000    5
  28920000    3
  28930000    2
  28940000    3
  28950000    3
  28960000    3
  28970000    4
  28980000    3
  28990000    4
  29000000    5
  29010000    3
  29020000    3
  29030000    3
  29040000    3
  29050000    4
  29060000    3
  29070000    5
  29080000    3
  29090000    2
  29100000    3
  29110000    2
  29120000    4
  29130000    9
  29140000    2
  29150000    6
  29160000    3
  29170000    7
  29180000    3
  29190000    2
  29200000    4
  29210000    5
  29220000    3
  29230000    3
  29240000    4
  29250000    3
  29260000    5
  29270000    3
  29280000    3
  29290000    3
  29300000    3
  29310000    2
  29320000    4
  29330000    3
  29340000    3
  29350000    3
  29360000    6
  29370000    2
  29380000    3
  29390000    3
  29400000    3
  29410000    4
  29420000    2
  29430000    4
  29440000    4
  29450000    4
  29460000    2
  29470000    2
  29480000    2
  29490000    4
  29500000    3
  29510000    3
  29520000    3
  29530000    4
  29540000    5
  29550000    3
  29560000    3
  29570000    4
  29580000    3
  29590000    3
  29600000    3
  29610000    4
  29620000    3
  29630000    3
  29640000    3
  29650000    3
  29660000    3
  29670000    3
  29680000    5
  29690000    3
  29700000    3
  29710000    2
  29720000    2
  29730000    3
  29740000    3
  29750000   10
  29760000    3
  29770000    3
  29780000    3
  29790000    2
  29800000    5
  29810000    3
  29820000    2
  29830000    3
  29840000    3
  29850000    3
  29860000    3
  29870000    4
  29880000    4
  29890000    3
  29900000    3
  29910000    3
  29920000    4
  29930000    3
  29940000    2
  29950000    3
  29960000    3
  29970000    3
  29980000    2
  29990000    3
  30000000    3
  30010000    3
  30020000    2
  30030000    4
  30040000    3
  30050000    2
  30060000    3
  30070000    4
  30080000    3
  30090000    4
  30100000    3
  30110000    3
  30120000    3
  30130000    2
  30140000    3
  30150000    3
  30160000    4
  30170000    3
  30180000    3
  30190000    3
  30200000    4
  30210000    3
  30220000    4
  30230000    3
  30240000    4
  30250000    3
  30260000    3
  30270000    3
  30280000    3
  30290000    4
  30300000    3
  30310000    3
  30320000    3
  30330000    4
  30340000    3
  30350000    4
  30360000    4
  30370000    4
  30380000    3
  30390000    3
  30400000    5
  30410000    3
  30420000    3
  30430000    2
  30440000    3
  30450000    3
  30460000    4
  30470000    5
  30480000    3
  30490000    2
  30500000    3
  30510000    4
  30520000    3
  30530000    3
  30540000    5
  30550000    4
  30560000    2
  30570000    2
  30580000    4
  30590000    3
  30600000    6
  30610000    3
  30620000    2
  30630000    2
  30640000    3
  30650000    3
  30660000    3
  30670000    3
  30680000    3
  30690000    3
  30700000    3
  30710000    4
  30720000    4
  30730000    3
  30740000    3
  30750000    3
  30760000    5
  30770000    3
  30780000    3
  30790000    4
  30800000    2
  30810000    3
  30820000    3
  30830000    3
  30840000    2
  30850000    3
  30860000    2
  30870000    2
  30880000    4
  30890000    3
  30900000    2
  30910000    3
  30920000    4
  30930000    3
  30940000    2
  30950000    3
  30960000    3
  30970000    3
  30980000    2
  30990000    3
  31000000    3
  31010000    4
  31020000    3
  31030000    4
  31040000    3
  31050000    3
  31060000    4
  31070000    3
  31080000    4
  31090000    3
  31100000    4
  31110000    2
  31120000    5
  31130000    4
  31140000    4
  31150000    2
  31160000    2
  31170000    3
  31180000    3
  31190000    2
  31200000    3
  31210000    2
  31220000    3
  31230000    5
  31240000    4
  31250000    2
  31260000    3
  31270000    5
  31280000    6
  31290000    5
  31300000    4
  31310000    3
  31320000    3
  31330000    3
  31340000    3
  31350000    4
  31360000    3
  31370000    8
  31380000    4
  31390000    3
  31400000    5
  31410000    3
  31420000    4
  31430000    3
  31440000    4
  31450000    3
  31460000    4
  31470000    3
  31480000    3
  31490000    3
  31500000    2
  31510000    2
  31520000    3
  31530000    4
  31540000    2
  31550000    3
  31560000    4
  31570000    4
  31580000    4
  31590000    4
  31600000    3
  31610000    4
  31620000    3
  31630000    3
  31640000    4
  31650000    7
  31660000    4
  31670000    3
  31680000    3
  31690000    5
  31700000    4
  31710000    5
  31720000    3
  31730000    2
  31740000    2
  31750000    3
  31760000    3
  31770000    3
  31780000    2
  31790000    2
  31800000    5
  31810000    3
  31820000    3
  31830000    3
  31840000    3
  31850000    3
  31860000    2
  31870000    5
  31880000    5
  31890000    4
  31900000    3
  31910000    3
  31920000    4
  31930000    3
  31940000    3
  31950000    3
  31960000    6
  31970000    3
  31980000    3
  31990000    4
  32000000    3
  32010000    3
  32020000    3
  32030000    3
  32040000    2
  32050000    2
  32060000    3
  32070000    2
  32080000    3
  32090000    3
  32100000    2
  32110000    3
  32120000    3
  32130000    4
  32140000    2
  32150000    2
  32160000    3
  32170000    4
  32180000    2
  32190000    3
  32200000    3
  32210000    3
  32220000    2
  32230000    3
  32240000    5
  32250000    3
  32260000    2
  32270000    3
  32280000    3
  32290000    3
  32300000    4
  32310000    3
  32320000    2
  32330000    2
  32340000    4
  32350000    4
  32360000    4
  32370000    2
  32380000    2
  32390000    2
  32400000    3
  32410000    4
  32420000    2
  32430000    3
  32440000    4
  32450000    2
  32460000    3
  32470000    3
  32480000    2
  32490000    3
  32500000    3
  32510000    3
  32520000    2
  32530000    3
  32540000    3
  32550000    2
  32560000    3
  32570000    3
  32580000    3
  32590000    3
  32600000    3
  32610000    8
  32620000    4
  32630000    7
  32640000    2
  32650000    4
  32660000    3
  32670000    5
  32680000    3
  32690000    4
  32700000    4
  32710000    7
  32720000    3
  32730000    4
  32740000    4
  32750000    2
  32760000    3
  32770000    2
  32780000    2
  32790000    3
  32800000    3
  32810000    2
  32820000    4
  32830000    3
  32840000    3
  32850000    4
  32860000    7
  32870000    6
  32880000    4
  32890000    3
  32900000    3
  32910000    2
  32920000    3
  32930000    4
  32940000    3
  32950000    3
  32960000    4
  32970000    3
  32980000    4
  32990000    3
  33000000    3
  33010000    2
  33020000    3
  33030000    3
  33040000    3
  33050000    4
  33060000    3
  33070000    3
  33080000    4
  33090000    5
  33100000    4
  33110000    3
  33120000    3
  33130000    3
  33140000    4
  33150000    2
  33160000    2
  33170000    3
  33180000    4
  33190000    4
  33200000    4
  33210000    4
  33220000    3
  33230000    3
  33240000    4
  33250000    3
  33260000    5
  33270000    4
  33280000    3
  33290000    3
  33300000    3
  33310000    4
  33320000    3
  33330000    3
  33340000    4
  33350000    4
  33360000    4
  33370000    3
  33380000    2
  33390000    4
  33400000    2
  33410000    3
  33420000    2
  33430000    5
  33440000    3
  33450000    2
  33460000    2
  33470000    3
  33480000    4
  33490000    4
  33500000    4
  33510000    3
  33520000    3
  33530000    3
  33540000    3
  33550000    2
  33560000    3
  33570000    3
  33580000    6
  33590000    4
  33600000    3
  33610000    2
  33620000    3
  33630000    5
  33640000    3
  33650000    2
  33660000    4
  33670000    2
  33680000    3
  33690000    3
  33700000    2
  33710000    4
  33720000    3
  33730000    4
  33740000    3
  33750000    2
  33760000    3
  33770000    3
  33780000    2
  33790000    8
  33800000    3
  33810000    2
  33820000    4
  33830000    3
  33840000    7
  33850000    4
  33860000    5
  33870000    6
  33880000    5
  33890000    3
  33900000    6
  33910000    4
  33920000    3
  33930000    3
  33940000    2
  33950000    3
  33960000    3
  33970000    3
  33980000    2
  33990000    3
  34000000    3
  34010000    4
  34020000    2
  34030000    3
  34040000    3
  34050000    3
  34060000    3
  34070000    2
  34080000    3
  34090000    3
  34100000    4
  34110000    3
  34120000    4
  34130000    3
  34140000    3
  34150000    3
  34160000    3
  34170000    2
  34180000    2
  34190000    3
  34200000    3
  34210000    2
  34220000    3
  34230000    3
  34240000    3
  34250000    6
  34260000    3
  34270000    4
  34280000    3
  34290000    4
  34300000    2
  34310000    3
  34320000    3
  34330000    3
  34340000    3
  34350000    3
  34360000    3
  34370000    3
  34380000    2
  34390000    3
  34400000    4
  34410000    3
  34420000    4
  34430000    3
  34440000    3
  34450000    3
  34460000    4
  34470000    3
  34480000    5
  34490000    3
  34500000    3
  34510000    3
  34520000    3
  34530000    3
  34540000    3
  34550000    3
  34560000    3
  34570000    3
  34580000    4
  34590000    3
  34600000    3
  34610000    5
  34620000    4
  34630000    4
  34640000    3
  34650000    3
  34660000    4
  34670000    3
  34680000    5
  34690000    3
  34700000    6
  34710000    3
  34720000    3
  34730000    3
  34740000    5
  34750000    3
  34760000    2
  34770000    3
  34780000    3
  34790000    2
  34800000    3
  34810000    3
  34820000    3
  34830000    3
  34840000    3
  34850000    3
  34860000    3
  34870000    2
  34880000    3
  34890000    4
  34900000    2
  34910000    5
  34920000    4
  34930000    5
  34940000    3
  34950000    5
  34960000    8
  34970000    6
  34980000    3
  34990000    3
  35000000    3
  35010000    8
  35020000    3
  35030000    2
  35040000    3
  35050000    3
  35060000    3
  35070000    3
  35080000    3
  35090000    2
  35100000    3
  35110000    3
  35120000    3
  35130000    3
  35140000    3
  35150000    3
  35160000    3
  35170000    3
  35180000    5
  35190000    3
  35200000    2
  35210000    3
  35220000    7
  35230000    3
  35240000    4
  35250000    7
  35260000    4
  35270000    3
  35280000    3
  35290000    3
  35300000    3
  35310000    3
  35320000    3
  35330000    3
  35340000    3
  35350000    4
  35360000    3
  35370000    3
  35380000    4
  35390000    3
  35400000    4
  35410000    5
  35420000    3
  35430000    6
  35440000    3
  35450000    4
  35460000    5
  35470000    5
  35480000    2
  35490000    4
  35500000    2
  35510000    4
  35520000    4
  35530000    6
  35540000    3
  35550000    2
  35560000    4
  35570000    3
  35580000    4
  35590000    4
  35600000    3
  35610000    5
  35620000    4
  35630000    2
  35640000    2
  35650000    2
  35660000    3
  35670000    3
  35680000    3
  35690000    3
  35700000    2
  35710000    2
  35720000    3
  35730000    4
  35740000    3
  35750000    6
  35760000    3
  35770000    3
  35780000    3
  35790000    4
  35800000    3
  35810000    3
  35820000    2
  35830000    2
  35840000    2
  35850000    3
  35860000    3
  35870000    3
  35880000    3
  35890000    3
  35900000    4
  35910000    2
  35920000    4
  35930000    3
  35940000    3
  35950000    3
  35960000    3
  35970000    4
  35980000    3
  35990000    3
  36000000    2
  36010000    5
  36020000    3
  36030000    3
  36040000    3
  36050000    4
  36060000    3
  36070000    3
  36080000    4
  36090000    2
  36100000    3
  36110000    3
  36120000    4
  36130000    4
  36140000    3
  36150000    4
  36160000    3
  36170000    2
  36180000    4
  36190000    2
  36200000    3
  36210000    5
  36220000    3
  36230000    5
  36240000    3
  36250000    2
  36260000    4
  36270000    4
  36280000    3
  36290000    3
  36300000    3
  36310000    3
  36320000    3
  36330000    3
  36340000    3
  36350000    3
  36360000    5
  36370000    3
  36380000    3
  36390000    3
  36400000    3
  36410000    4
  36420000    3
  36430000    3
  36440000    7
  36450000    4
  36460000    3
  36470000    4
  36480000    3
  36490000    3
  36500000    3
  36510000    4
  36520000    3
  36530000    3
  36540000    3
  36550000    3
  36560000    4
  36570000    3
  36580000    4
  36590000    3
  36600000    5
  36610000    4
  36620000    9
  36630000    5
  36640000    4
  36650000    4
  36660000    4
  36670000    3
  36680000    2
  36690000    3
  36700000    3
  36710000    3
  36720000    3
  36730000    3
  36740000    5
  36750000    4
  36760000    5
  36770000    4
  36780000    5
  36790000    4
  36800000    3
  36810000    5
  36820000    4
  36830000    4
  36840000    3
  36850000    2
  36860000    4
  36870000    5
  36880000    4
  36890000    2
  36900000    3
  36910000    3
  36920000    3
  36930000    3
  36940000    2
  36950000    3
  36960000    3
  36970000    3
  36980000    2
  36990000    3
  37000000    3
  37010000    2
  37020000    4
  37030000    2
  37040000    3
  37050000    3
  37060000    4
  37070000    3
  37080000    4
  37090000    3
  37100000    4
  37110000    2
  37120000    3
  37130000    3
  37140000    2
  37150000    3
  37160000    4
  37170000    4
  37180000    3
  37190000    3
  37200000    2
  37210000    3
  37220000    3
  37230000    2
  37240000    3
  37250000    3
  37260000    2
  37270000    4
  37280000    3
  37290000    4
  37300000    3
  37310000    4
  37320000    2
  37330000    3
  37340000    2
  37350000    4
  37360000    3
  37370000    2
  37380000    2
  37390000    2
  37400000    2
  37410000    5
  37420000    5
  37430000    3
  37440000    3
  37450000    4
  37460000    3
  37470000    2
  37480000    4
  37490000    4
  37500000    2
  37510000    3
  37520000    3
  37530000    2
  37540000    5
  37550000    3
  37560000    3
  37570000    2
  37580000    4
  37590000    2
  37600000    2
  37610000    6
  37620000    3
  37630000    3
  37640000    3
  37650000    3
  37660000    3
  37670000    3
  37680000    2
  37690000    2
  37700000    2
  37710000    2
  37720000    3
  37730000    4
  37740000    4
  37750000    2
  37760000    4
  37770000    2
  37780000    4
  37790000    3
  37800000    3
  37810000    6
  37820000    4
  37830000    2
  37840000    3
  37850000    3
  37860000    3
  37870000    3
  37880000    5
  37890000    6
  37900000    5
  37910000    3
  37920000    3
  37930000    2
  37940000    3
  37950000    3
  37960000    3
  37970000    2
  37980000    2
  37990000    5
  38000000    4
  38010000    3
  38020000    3
  38030000    2
  38040000    3
  38050000    3
  38060000    3
  38070000    3
  38080000    3
  38090000    3
  38100000    3
  38110000    3
  38120000    3
  38130000    5
  38140000    2
  38150000    4
  38160000    3
  38170000    4
  38180000    2
  38190000    3
  38200000    3
  38210000    3
  38220000    4
  38230000    2
  38240000    3
  38250000    3
  38260000    5
  38270000    3
  38280000    3
  38290000    3
  38300000    3
  38310000    4
  38320000    3
  38330000    3
  38340000    5
  38350000    4
  38360000    4
  38370000    3
  38380000    3
  38390000    2
  38400000    4
  38410000    3
  38420000    3
  38430000    3
  38440000    3
  38450000    3
  38460000    3
  38470000    3
  38480000    3
  38490000    3
  38500000    2
  38510000    5
  38520000    3
  38530000    5
  38540000    3
  38550000    3
  38560000    3
  38570000    3
  38580000    2
  38590000    3
  38600000    3
  38610000    3
  38620000    3
  38630000    3
  38640000    3
  38650000    2
  38660000    4
  38670000    3
  38680000    4
  38690000    4
  38700000    3
  38710000    3
  38720000    3
  38730000    3
  38740000    4
  38750000    3
  38760000    3
  38770000    4
  38780000    6
  38790000    4
  38800000    4
  38810000    4
  38820000    3
  38830000    5
  38840000    2
  38850000    3
  38860000    4
  38870000    3
  38880000    3
  38890000    3
  38900000    2
  38910000    3
  38920000    5
  38930000    5
  38940000    4
  38950000    2
  38960000    3
  38970000    2
  38980000    3
  38990000    4
  39000000    3
  39010000    5
  39020000    3
  39030000    3
  39040000    3
  39050000    5
  39060000    4
  39070000    6
  39080000    3
  39090000    4
  39100000    3
  39110000    4
  39120000    3
  39130000    2
  39140000    4
  39150000    2
  39160000    5
  39170000    5
  39180000    4
  39190000    6
  39200000    4
  39210000    5
  39220000    3
  39230000    5
  39240000    2
  39250000    5
  39260000    4
  39270000    3
  39280000    4
  39290000    3
  39300000    3
  39310000    5
  39320000    5
  39330000    5
  39340000    3
  39350000    2
  39360000    5
  39370000    2
  39380000    3
  39390000    2
  39400000    3
  39410000    2
  39420000    2
  39430000    3
  39440000    3
  39450000    2
  39460000    3
  39470000    3
  39480000    3
  39490000    2
  39500000    3
  39510000    3
  39520000    2
  39530000    3
  39540000    3
  39550000    3
  39560000    3
  39570000    5
  39580000    3
  39590000    2
  39600000    2
  39610000    4
  39620000    4
  39630000    5
  39640000    2
  39650000    2
  39660000    4
  39670000    3
  39680000    6
  39690000    2
  39700000    4
  39710000    3
  39720000    3
  39730000    3
  39740000    2
  39750000    2
  39760000    4
  39770000    5
  39780000    3
  39790000    2
  39800000    5
  39810000    3
  39820000    2
  39830000    8
  39840000    3
  39850000    2
  39860000    3
  39870000    5
  39880000    2
  39890000    3
  39900000    2
  39910000    6
  39920000    2
  39930000    2
  39940000    3
  39950000    4
  39960000    3
  39970000    6
  39980000    3
  39990000    2
  40000000    5
  40000000    5
  40010000    3
  40020000    2
  40030000    3
  40040000    3
  40050000    3
  40060000    5
  40070000    2
  40080000    4
  40090000    4
  40100000    2
  40110000    4
  40120000    3
  40130000    3
  40140000    3
  40150000    4
  40160000    3
  40170000    4
  40180000    3
  40190000    2
  40200000    4
  40210000    4
  40220000    6
  40230000    3
  40240000    3
  40250000    4
  40260000    3
  40270000    2
  40280000    4
  40290000    8
  40300000    8
  40310000   11
  40320000    3
  40330000    5
  40340000    3
  40350000    3
  40360000    4
  40370000    3
  40380000    4
  40390000    3
  40400000    3
  40410000    3
  40420000    2
  40430000    3
  40440000    4
  40450000    3
  40460000    4
  40470000    2
  40480000    3
  40490000    3
  40500000    4
  40510000    3
  40520000    3
  40530000    3
  40540000    3
  40550000    3
  40560000    3
  40570000    2
  40580000    3
  40590000    3
  40600000    4
  40610000    3
  40620000    3
  40630000    2
  40640000    3
  40650000    3
  40660000    3
  40670000    4
  40680000    3
  40690000    2
  40700000    3
  40710000    3
  40720000    3
  40730000    2
  40740000    4
  40750000    3
  40760000    3
  40770000    4
  40780000    3
  40790000    3
  40800000    3
  40810000    2
  40820000    3
  40830000    4
  40840000    4
  40850000    3
  40860000    3
  40870000    3
  40880000    2
  40890000    4
  40900000    2
  40910000    4
  40920000    3
  40930000    2
  40940000    4
  40950000    2
  40960000    4
  40970000    2
  40980000    3
  40990000    5
  41000000    5
  41010000    4
  41020000    4
  41030000    3
  41040000    3
  41050000    2
  41060000    3
  41070000    3
  41080000    3
  41090000    3
  41100000    4
  41110000    4
  41120000    3
  41130000    3
  41140000    4
  41150000    3
  41160000    3
  41170000    2
  41180000    3
  41190000    3
  41200000    3
  41210000    3
  41220000    3
  41230000    4
  41240000    3
  41250000    5
  41260000    3
  41270000    2
  41280000    2
  41290000    4
  41300000    5
  41310000    5
  41320000    4
  41330000    2
  41340000    3
  41350000    3
  41360000    4
  41370000    9
  41380000    3
  41390000    3
  41400000    5
  41410000    3
  41420000    4
  41430000    5
  41440000    4
  41450000    3
  41460000    3
  41470000    5
  41480000    8
  41490000    3
  41500000    3
  41510000    3
  41520000    5
  41530000    2
  41540000    3
  41550000    3
  41560000    4
  41570000    3
  41580000    3
  41590000    4
  41600000    5
  41610000    3
  41620000    4
  41630000    5
  41640000    3
  41650000    3
  41660000    4
  41670000    3
  41680000    5
  41690000    3
  41700000    5
  41710000    3
  41720000    3
  41730000    4
  41740000    4
  41750000    4
  41760000    2
  41770000    3
  41780000    2
  41790000    5
  41800000    3
  41810000    3
  41820000    3
  41830000   10
  41840000    7
  41850000    2
  41860000    3
  41870000    3
  41880000    3
  41890000    3
  41900000    2
  41910000    4
  41920000    5
  41930000    3
  41940000    3
  41950000    3
  41960000    3
  41970000    3
  41980000    3
  41990000    3
  42000000    3
  42010000    3
  42020000    4
  42030000    4
  42040000    2
  42050000    3
  42060000    3
  42070000    3
  42080000    3
  42090000    4
  42100000    3
  42110000    6
  42120000    4
  42130000    3
  42140000    4
  42150000    3
  42160000    2
  42170000    4
  42180000    5
  42190000    5
  42200000    3
  42210000    4
  42220000    3
  42230000    3
  42240000    3
  42250000    3
  42260000    2
  42270000    3
  42280000    3
  42290000    3
  42300000    3
  42310000    3
  42320000    3
  42330000    3
  42340000    4
  42350000    4
  42360000    3
  42370000    3
  42380000    5
  42390000    3
  42400000    5
  42410000    3
  42420000    3
  42430000    3
  42440000    3
  42450000    3
  42460000    3
  42470000    3
  42480000    3
  42490000    3
  42500000    2
  42510000    4
  42520000    3
  42530000    3
  42540000    4
  42550000    3
  42560000    4
  42570000    3
  42580000    4
  42590000    3
  42600000    3
  42610000    3
  42620000    3
  42630000    3
  42640000    4
  42650000    3
  42660000    2
  42670000    3
  42680000    3
  42690000    3
  42700000    3
  42710000    5
  42720000    4
  42730000    3
  42740000    3
  42750000    3
  42760000    3
  42770000    4
  42780000    2
  42790000    2
  42800000    2
  42810000    3
  42820000    3
  42830000    4
  42840000    3
  42850000    3
  42860000    3
  42870000    2
  42880000    3
  42890000    4
  42900000    2
  42910000    2
  42920000    4
  42930000    3
  42940000    3
  42950000    3
  42960000    3
  42970000    2
  42980000    3
  42990000    4
  43000000    4
  43010000    3
  43020000    2
  43030000    3
  43040000    4
  43050000    5
  43060000    3
  43070000    3
  43080000    4
  43090000    5
  43100000    3
  43110000    3
  43120000    4
  43130000    3
  43140000    6
  43150000    3
  43160000    4
  43170000    3
  43180000    2
  43190000    3
  43200000    3
  43210000    3
  43220000    5
  43230000    4
  43240000    3
  43250000    3
  43260000    3
  43270000    3
  43280000    3
  43290000    2
  43300000    3
  43310000    2
  43320000    2
  43330000    3
  43340000    6
  43350000    4
  43360000    3
  43370000    3
  43380000    3
  43390000    3
  43400000    3
  43410000    6
  43420000    2
  43430000    2
  43440000    4
  43450000    4
  43460000    2
  43470000    4
  43480000    6
  43490000    3
  43500000    5
  43510000    3
  43520000    3
  43530000    3
  43540000    4
  43550000    4
  43560000    3
  43570000    3
  43580000    4
  43590000    2
  43600000    3
  43610000    3
  43620000    3
  43630000    3
  43640000    5
  43650000    3
  43660000    2
  43670000    4
  43680000    3
  43690000    4
  43700000    2
  43710000    3
  43720000    3
  43730000    3
  43740000    3
  43750000    4
  43760000    3
  43770000    6
  43780000    3
  43790000    2
  43800000    4
  43810000    4
  43820000    4
  43830000    3
  43840000    5
  43850000    6
  43860000    6
  43870000    3
  43880000    5
  43890000    3
  43900000    6
  43910000    7
  43920000    5
  43930000    3
  43940000    3
  43950000    4
  43960000    4
  43970000    3
  43980000    3
  43990000    3
  44000000    4
  44010000    3
  44020000    3
  44030000    3
  44040000    7
  44050000    5
  44060000    3
  44070000    2
  44080000    3
  44090000    4
  44100000    2
  44110000    2
  44120000    4
  44130000    3
  44140000    3
  44150000    3
  44160000    3
  44170000    3
  44180000    3
  44190000    2
  44200000    3
  44210000    3
  44220000    3
  44230000    3
  44240000    3
  44250000    3
  44260000    3
  44270000    3
  44280000    5
  44290000    6
  44300000    8
  44310000    4
  44320000    3
  44330000    4
  44340000    2
  44350000    3
  44360000    7
  44370000    3
  44380000    4
  44390000    2
  44400000    3
  44410000    3
  44420000    3
  44430000    2
  44440000    3
  44450000    2
  44460000    2
  44470000    3
  44480000    3
  44490000    3
  44500000    3
  44510000    3
  44520000    3
  44530000    4
  44540000    3
  44550000    5
  44560000    3
  44570000    3
  44580000    3
  44590000    3
  44600000    3
  44610000    5
  44620000    2
  44630000    4
  44640000    3
  44650000    3
  44660000    3
  44670000    3
  44680000    2
  44690000    5
  44700000    2
  44710000    2
  44720000    3
  44730000    4
  44740000    3
  44750000    4
  44760000    3
  44770000    2
  44780000    5
  44790000    6
  44800000    5
  44810000    3
  44820000    3
  44830000    3
  44840000    5
  44850000    6
  44860000    3
  44870000   10
  44880000    3
  44890000    4
  44900000    3
  44910000    8
  44920000    8
  44930000    7
  44940000    5
  44950000    3
  44960000    4
  44970000    4
  44980000    5
  44990000    2
  45000000    5
  45010000    3
  45020000    4
  45030000    2
  45040000    3
  45050000    5
  45060000    3
  45070000    2
  45080000    2
  45090000    3
  45100000    3
  45110000    3
  45120000    6
  45130000    3
  45140000    4
  45150000    3
  45160000    3
  45170000    3
  45180000    3
  45190000    2
  45200000    3
  45210000    3
  45220000    3
  45230000    3
  45240000    3
  45250000    3
  45260000    4
  45270000    2
  45280000    3
  45290000    2
  45300000    3
  45310000    4
  45320000    3
  45330000    4
  45340000    3
  45350000    3
  45360000    5
  45370000    3
  45380000    3
  45390000    3
  45400000    3
  45410000    2
  45420000    3
  45430000    3
  45440000    3
  45450000    2
  45460000    3
  45470000    4
  45480000    3
  45490000    5
  45500000    3
  45510000    3
  45520000    3
  45530000    3
  45540000    3
  45550000    3
  45560000    3
  45570000    4
  45580000    3
  45590000    3
  45600000    5
  45610000    6
  45620000    5
  45630000    6
  45640000    9
  45650000   10
  45660000   11
  45670000   11
  45680000    9
  45690000    6
  45700000    6
  45710000    4
  45720000    7
  45730000    8
  45740000    2
  45750000    4
  45760000    3
  45770000    3
  45780000    3
  45790000    2
  45800000    5
  45810000    4
  45820000    3
  45830000    6
  45840000    3
  45850000    4
  45860000    4
  45870000    3
  45880000    2
  45890000    3
  45900000    3
  45910000    3
  45920000    4
  45930000    8
  45940000    6
  45950000    2
  45960000    3
  45970000    3
  45980000    2
  45990000    3
  46000000    4
  46010000    5
  46020000    3
  46030000    2
  46040000    3
  46050000    3
  46060000    2
  46070000    2
  46080000    3
  46090000    3
  46100000    3
  46110000    4
  46120000    3
  46130000    2
  46140000    3
  46150000    4
  46160000    3
  46170000    3
  46180000    3
  46190000    3
  46200000    2
  46210000    4
  46220000    3
  46230000    2
  46240000    3
  46250000    2
  46260000    2
  46270000    3
  46280000    7
  46290000    3
  46300000    3
  46310000    2
  46320000    5
  46330000    2
  46340000    2
  46350000    3
  46360000    3
  46370000    3
  46380000    2
  46390000    3
  46400000    3
  46410000    3
  46420000    3
  46430000    3
  46440000    3
  46450000    2
  46460000    4
  46470000    2
  46480000    3
  46490000    2
  46500000    3
  46510000    3
  46520000    5
  46530000    3
  46540000    4
  46550000    2
  46560000    4
  46570000    2
  46580000    3
  46590000    2
  46600000    4
  46610000    3
  46620000    6
  46630000    3
  46640000    3
  46650000    3
  46660000    3
  46670000    4
  46680000    5
  46690000    3
  46700000    3
  46710000    3
  46720000    3
  46730000    3
  46740000    3
  46750000    3
  46760000    3
  46770000    2
  46780000    3
  46790000    3
  46800000    3
  46810000    2
  46820000    3
  46830000    3
  46840000    3
  46850000    7
  46860000    3
  46870000    3
  46880000    4
  46890000    3
  46900000    4
  46910000    4
  46920000    2
  46930000    2
  46940000    3
  46950000    3
  46960000    3
  46970000    7
  46980000    2
  46990000    3
  47000000    2
  47010000    4
  47020000    2
  47030000    3
  47040000    4
  47050000    3
  47060000    4
  47070000    2
  47080000    4
  47090000    4
  47100000    3
  47110000    3
  47120000    3
  47130000    2
  47140000    2
  47150000    2
  47160000    4
  47170000    3
  47180000    3
  47190000    3
  47200000    5
  47210000    3
  47220000    3
  47230000    3
  47240000    2
  47250000    4
  47260000    3
  47270000    3
  47280000    3
  47290000    4
  47300000    3
  47310000    3
  47320000    3
  47330000    4
  47340000   10
  47350000    8
  47360000    2
  47370000    3
  47380000    3
  47390000    3
  47400000    3
  47410000    3
  47420000    3
  47430000    3
  47440000    2
  47450000    3
  47460000    3
  47470000    3
  47480000    4
  47490000    3
  47500000    3
  47510000    3
  47520000    3
  47530000    3
  47540000    3
  47550000    3
  47560000    2
  47570000    2
  47580000    2
  47590000    3
  47600000    3
  47610000    2
  47620000    3
  47630000    3
  47640000    4
  47650000    6
  47660000    5
  47670000    2
  47680000    3
  47690000    3
  47700000    3
  47710000    3
  47720000    3
  47730000    3
  47740000    2
  47750000    3
  47760000    3
  47770000    2
  47780000    3
  47790000    2
  47800000    3
  47810000    2
  47820000    2
  47830000    4
  47840000    2
  47850000    3
  47860000    3
  47870000    5
  47880000    3
  47890000    3
  47900000    3
  47910000    3
  47920000    3
  47930000    3
  47940000    3
  47950000    2
  47960000    2
  47970000    3
  47980000    2
  47990000    3
  48000000    3
  48010000    2
  48020000    3
  48030000    2
  48040000    3
  48050000    4
  48060000    2
  48070000    3
  48080000    3
  48090000    3
  48100000    2
  48110000    3
  48120000    3
  48130000    3
  48140000    3
  48150000    2
  48160000    4
  48170000    3
  48180000    3
  48190000    3
  48200000    4
  48210000    2
  48220000    4
  48230000    4
  48240000    3
  48250000    3
  48260000    3
  48270000    2
  48280000    4
  48290000    3
  48300000    3
  48310000    3
  48320000    3
  48330000    3
  48340000    2
  48350000    3
  48360000    2
  48370000    3
  48380000    4
  48390000    3
  48400000    3
  48410000    5
  48420000    2
  48430000    3
  48440000    4
  48450000    2
  48460000    3
  48470000    3
  48480000    3
  48490000    2
  48500000    4
  48510000    4
  48520000    3
  48530000    2
  48540000    2
  48550000    2
  48560000    2
  48570000    3
  48580000    2
  48590000    4
  48600000    2
  48610000    3
  48620000    4
  48630000    3
  48640000    3
  48650000    2
  48660000    3
  48670000    2
  48680000    6
  48690000    3
  48700000    3
  48710000    4
  48720000    3
  48730000    3
  48740000    2
  48750000    2
  48760000    2
  48770000    3
  48780000    3
  48790000    4
  48800000    5
  48810000    3
  48820000    3
  48830000    3
  48840000    3
  48850000    3
  48860000    4
  48870000    4
  48880000    3
  48890000    3
  48900000    5
  48910000    5
  48920000    3
  48930000    4
  48940000    2
  48950000    2
  48960000    4
  48970000    4
  48980000    7
  48990000    3
  49000000   11
  49010000    3
  49020000    3
  49030000    5
  49040000    5
  49050000    3
  49060000    4
  49070000    4
  49080000    3
  49090000    3
  49100000    2
  49110000    3
  49120000    3
  49130000    3
  49140000    4
  49150000    3
  49160000    3
  49170000    2
  49180000    2
  49190000    3
  49200000    3
  49210000    3
  49220000    6
  49230000    4
  49240000    4
  49250000    5
  49260000    3
  49270000    3
  49280000    5
  49290000    3
  49300000    5
  49310000    6
  49320000    4
  49330000    3
  49340000    6
  49350000    3
  49360000    3
  49370000    4
  49380000    4
  49390000    3
  49400000    4
  49410000    2
  49420000    4
  49430000    3
  49440000    3
  49450000    5
  49460000    2
  49470000    3
  49480000    4
  49490000    3
  49500000    3
  49510000    3
  49520000    3
  49530000    4
  49540000    4
  49550000    3
  49560000    4
  49570000    4
  49580000    5
  49590000    3
  49600000    3
  49610000    4
  49620000    2
  49630000    3
  49640000    2
  49650000    3
  49660000    3
  49670000    3
  49680000    3
  49690000    3
  49700000    2
  49710000    3
  49720000    4
  49730000    4
  49740000    3
  49750000    5
  49760000    4
  49770000    3
  49780000    2
  49790000    5
  49800000    6
  49810000    3
  49820000    3
  49830000    2
  49840000    3
  49850000    3
  49860000    3
  49870000    2
  49880000    4
  49890000    3
  49900000    3
  49910000    3
  49920000    4
  49930000    3
  49940000    3
  49950000    3
  49960000    3
  49970000    3
  49980000    3
  49990000    3
  50000000    2
  50010000    3
  50020000    5
  50030000    3
  50040000    2
  50050000    3
  50060000    3
  50070000    4
  50080000    8
  50090000    4
  50100000    3
  50110000    4
  50120000    3
  50130000    3
  50140000    2
  50150000    3
  50160000    3
  50170000    2
  50180000    3
  50190000    2
  50200000    3
  50210000    3
  50220000    3
  50230000    3
  50240000    3
  50250000    4
  50260000    5
  50270000    3
  50280000    3
  50290000    2
  50300000    2
  50310000    3
  50320000    3
  50330000    3
  50340000    2
  50350000    4
  50360000    3
  50370000    2
  50380000    4
  50390000    4
  50400000    3
  50410000    2
  50420000    4
  50430000    3
  50440000    2
  50450000    4
  50460000    3
  50470000    2
  50480000    3
  50490000    2
  50500000    3
  50510000    3
  50520000    3
  50530000    3
  50540000    3
  50550000    4
  50560000    4
  50570000    2
  50580000    3
  50590000    4
  50600000    4
  50610000    2
  50620000    3
  50630000    4
  50640000    4
  50650000    3
  50660000    3
  50670000    3
  50680000    2
  50690000    3
  50700000    3
  50710000    4
  50720000    3
  50730000    3
  50740000    3
  50750000    4
  50760000    3
  50770000    3
  50780000    3
  50790000    3
  50800000    3
  50810000    3
  50820000    3
  50830000    3
  50840000    3
  50850000    4
  50860000    3
  50870000    3
  50880000    3
  50890000    3
  50900000    3
  50910000    3
  50920000    2
  50930000    3
  50940000    2
  50950000    2
  50960000    2
  50970000    3
  50980000    5
  50990000    3
  51000000    4
  51010000    4
  51020000    3
  51030000    2
  51040000    3
  51050000    3
  51060000    4
  51070000    3
  51080000    4
  51090000    3
  51100000    3
  51110000    3
  51120000    4
  51130000   10
  51140000    3
  51150000    3
  51160000    3
  51170000    4
  51180000    4
  51190000    2
  51200000    3
  51210000    3
  51220000    4
  51230000    3
  51240000    4
  51250000    3
  51260000    5
  51270000    3
  51280000    4
  51290000    5
  51300000    3
  51310000    3
  51320000    4
  51330000    4
  51340000    3
  51350000    5
  51360000    3
  51370000    3
  51380000    4
  51390000    7
  51400000    4
  51410000    5
  51420000    2
  51430000    3
  51440000    2
  51450000    4
  51460000    3
  51470000    4
  51480000    3
  51490000    3
  51500000    2
  51510000    3
  51520000    4
  51530000    5
  51540000    3
  51550000    4
  51560000    3
  51570000    3
  51580000    2
  51590000    2
  51600000    3
  51610000    5
  51620000    9
  51630000    4
  51640000    3
  51650000    4
  51660000    2
  51670000    3
  51680000    4
  51690000    4
  51700000    4
  51710000    4
  51720000    2
  51730000    3
  51740000    8
  51750000    8
  51760000    8
  51770000    2
  51780000    4
  51790000    2
  51800000    3
  51810000    3
  51820000    3
  51830000    6
  51840000    4
  51850000    3
  51860000    3
  51870000    2
  51880000    3
  51890000    3
  51900000    2
  51910000    3
  51920000    5
  51930000    2
  51940000    4
  51950000    3
  51960000    3
  51970000    3
  51980000    3
  51990000    4
  52000000    3
  52010000    4
  52020000    2
  52030000    3
  52040000    4
  52050000    5
  52060000    6
  52070000    2
  52080000    3
  52090000    3
  52100000    3
  52110000    3
  52120000    3
  52130000    2
  52140000    3
  52150000    3
  52160000    3
  52170000    5
  52180000    2
  52190000    2
  52200000    3
  52210000    3
  52220000    4
  52230000    3
  52240000    4
  52250000    3
  52260000    3
  52270000    4
  52280000    4
  52290000    2
  52300000    3
  52310000    4
  52320000    4
  52330000    4
  52340000    2
  52350000    3
  52360000    3
  52370000    6
  52380000    2
  52390000    2
  52400000    2
  52410000    3
  52420000    4
  52430000    3
  52440000    3
  52450000    3
  52460000    3
  52470000    3
  52480000    3
  52490000    3
  52500000    3
  52510000    3
  52520000    3
  52530000    2
  52540000    3
  52550000    3
  52560000    4
  52570000    3
  52580000    4
  52590000    3
  52600000    4
  52610000    4
  52620000    3
  52630000    3
  52640000    4
  52650000    5
  52660000    3
  52670000    4
  52680000    4
  52690000    3
  52700000    3
  52710000    2
  52720000    3
  52730000    2
  52740000    5
  52750000    3
  52760000    3
  52770000    4
  52780000    2
  52790000    2
  52800000    4
  52810000    4
  52820000    3
  52830000    2
  52840000    3
  52850000    5
  52860000    3
  52870000    3
  52880000    3
  52890000    4
  52900000    3
  52910000    3
  52920000    3
  52930000    3
  52940000    3
  52950000    4
  52960000    5
  52970000    3
  52980000    3
  52990000    2
  53000000    2
  53010000    4
  53020000    3
  53030000    2
  53040000    3
  53050000    3
  53060000    2
  53070000    2
  53080000    3
  53090000    4
  53100000    3
  53110000    3
  53120000    3
  53130000    2
  53140000    5
  53150000    3
  53160000    3
  53170000    5
  53180000    7
  53190000    3
  53200000    3
  53210000    3
  53220000    4
  53230000    3
  53240000    2
  53250000    4
  53260000    5
  53270000    3
  53280000    3
  53290000    4
  53300000    3
  53310000    3
  53320000    3
  53330000    3
  53340000    2
  53350000    3
  53360000    4
  53370000    4
  53380000    5
  53390000    3
  53400000    5
  53410000    3
  53420000    3
  53430000    4
  53440000    4
  53450000    3
  53460000    3
  53470000    3
  53480000    2
  53490000    4
  53500000    3
  53510000    4
  53520000    3
  53530000    4
  53540000    3
  53550000    3
  53560000    4
  53570000    3
  53580000    3
  53590000    4
  53600000    5
  53610000    4
  53620000    3
  53630000    4
  53640000    4
  53650000    3
  53660000    4
  53670000    3
  53680000    2
  53690000    3
  53700000    3
  53710000    3
  53720000    3
  53730000    3
  53740000    3
  53750000    3
  53760000    3
  53770000    4
  53780000    4
  53790000    3
  53800000    4
  53810000    3
  53820000    2
  53830000    2
  53840000    3
  53850000    3
  53860000    6
  53870000    4
  53880000    3
  53890000    3
  53900000    5
  53910000    5
  53920000    4
  53930000    4
  53940000    4
  53950000    4
  53960000    4
  53970000    3
  53980000    3
  53990000    4
  54000000    5
  54010000    5
  54020000    4
  54030000    3
  54040000    3
  54050000    3
  54060000    2
  54070000    3
  54080000    3
  54090000    3
  54100000    2
  54110000    3
  54120000    4
  54130000    4
  54140000    3
  54150000    3
  54160000    5
  54170000   11
  54180000    2
  54190000    8
  54200000    5
  54210000    3
  54220000    4
  54230000    4
  54240000    3
  54250000    3
  54260000    3
  54270000    3
  54280000    3
  54290000    4
  54300000    3
  54310000    3
  54320000    2
  54330000    4
  54340000    3
  54350000    3
  54360000    3
  54370000    3
  54380000    3
  54390000    2
  54400000    3
  54410000    3
  54420000    3
  54430000    7
  54440000    3
  54450000    2
  54460000    3
  54470000    2
  54480000    2
  54490000    3
  54500000    3
  54510000    3
  54520000    3
  54530000    3
  54540000    2
  54550000    2
  54560000    3
  54570000    3
  54580000    3
  54590000    2
  54600000    4
  54610000    3
  54620000    3
  54630000    3
  54640000    3
  54650000    3
  54660000    3
  54670000    2
  54680000    3
  54690000    2
  54700000    3
  54710000    3
  54720000    2
  54730000    3
  54740000    2
  54750000    3
  54760000    3
  54770000    3
  54780000    3
  54790000    3
  54800000    3
  54810000    4
  54820000    3
  54830000    3
  54840000    3
  54850000    3
  54860000    4
  54870000    3
  54880000    3
  54890000    3
  54900000    3
  54910000    5
  54920000    3
  54930000    8
  54940000    3
  54950000    2
  54960000    4
  54970000    2
  54980000    3
  54990000    3
  55000000    3
  55010000    4
  55020000    5
  55030000    2
  55040000    4
  55050000    2
  55060000    2
  55070000    2
  55080000    6
  55090000    3
  55100000    3
  55110000    3
  55120000    2
  55130000    4
  55140000    4
  55150000    3
  55160000    3
  55170000    3
  55180000    3
  55190000    2
  55200000    4
  55210000    3
  55220000    3
  55230000    2
  55240000    3
  55250000    3
  55260000    3
  55270000    3
  55280000    5
  55290000    2
  55300000    2
  55310000    3
  55320000    2
  55330000    3
  55340000    2
  55350000    3
  55360000    3
  55370000    3
  55380000    3
  55390000    3
  55400000    3
  55410000    3
  55420000    3
  55430000    4
  55440000    2
  55450000    4
  55460000    3
  55470000    5
  55480000    3
  55490000    3
  55500000    7
  55510000    2
  55520000    3
  55530000    3
  55540000    3
  55550000    3
  55560000    2
  55570000    4
  55580000    3
  55590000    3
  55600000    3
  55610000    5
  55620000    3
  55630000    4
  55640000    5
  55650000    4
  55660000    4
  55670000    3
  55680000    2
  55690000    3
  55700000    3
  55710000    3
  55720000    3
  55730000    6
  55740000    2
  55750000    4
  55760000    4
  55770000    5
  55780000    8
  55790000    3
  55800000    3
  55810000    3
  55820000    3
  55830000    6
  55840000    3
  55850000    3
  55860000    3
  55870000    2
  55880000    4
  55890000    5
  55900000    3
  55910000    3
  55920000    3
  55930000    5
  55940000    2
  55950000    3
  55960000    4
  55970000    7
  55980000    5
  55990000    3
  56000000    2
  56010000    3
  56020000    3
  56030000    4
  56040000    3
  56050000    3
  56060000    4
  56070000    4
  56080000    3
  56090000    4
  56100000    3
  56110000    3
  56120000    3
  56130000    2
  56140000    3
  56150000    3
  56160000    2
  56170000    2
  56180000    3
  56190000    3
  56200000    3
  56210000    2
  56220000    4
  56230000    5
  56240000    5
  56250000    3
  56260000    3
  56270000    3
  56280000    3
  56290000    3
  56300000    2
  56310000    3
  56320000    3
  56330000    3
  56340000    3
  56350000    3
  56360000    3
  56370000    3
  56380000    6
  56390000    3
  56400000    4
  56410000    3
  56420000    3
  56430000    2
  56440000    3
  56450000    3
  56460000    3
  56470000    2
  56480000    6
  56490000   12
  56500000    5
  56510000    5
  56520000    7
  56530000    3
  56540000    4
  56550000    4
  56560000    3
  56570000    3
  56580000    5
  56590000    2
  56600000    3
  56610000    7
  56620000    5
  56630000    4
  56640000    3
  56650000    3
  56660000    2
  56670000    3
  56680000    5
  56690000   12
  56700000    5
  56710000    8
  56720000    3
  56730000    6
  56740000    4
  56750000    4
  56760000    5
  56770000    8
  56780000    4
  56790000    3
  56800000    3
  56810000    3
  56820000    3
  56830000    3
  56840000    5
  56850000    3
  56860000    3
  56870000    4
  56880000    3
  56890000    4
  56900000    5
  56910000    5
  56920000    5
  56930000    3
  56940000    3
  56950000    3
  56960000    2
  56970000    3
  56980000    5
  56990000    5
  57000000    3
  57010000    3
  57020000    3
  57030000    3
  57040000    4
  57050000    3
  57060000    3
  57070000    4
  57080000    3
  57090000    3
  57100000    4
  57110000    4
  57120000    2
  57130000    2
  57140000    4
  57150000    3
  57160000    3
  57170000    3
  57180000    3
  57190000    4
  57200000    5
  57210000    2
  57220000    5
  57230000    5
  57240000    3
  57250000    6
  57260000    5
  57270000    3
  57280000    4
  57290000    3
  57300000    3
  57310000    3
  57320000    3
  57330000    4
  57340000    3
  57350000    4
  57360000    5
  57370000    4
  57380000    3
  57390000    2
  57400000    3
  57410000    3
  57420000    4
  57430000    3
  57440000    5
  57450000    3
  57460000    4
  57470000    2
  57480000    2
  57490000    9
  57500000    3
  57510000    4
  57520000    3
  57530000    3
  57540000    3
  57550000    3
  57560000    3
  57570000    3
  57580000    4
  57590000    3
  57600000    2
  57610000    5
  57620000    4
  57630000    5
  57640000    3
  57650000    3
  57660000    4
  57670000    3
  57680000    3
  57690000    3
  57700000    3
  57710000    3
  57720000    3
  57730000    3
  57740000    3
  57750000    3
  57760000    3
  57770000    3
  57780000    3
  57790000    3
  57800000    3
  57810000    3
  57820000    5
  57830000    2
  57840000    3
  57850000    2
  57860000    4
  57870000    2
  57880000    3
  57890000    3
  57900000    5
  57910000    5
  57920000    2
  57930000    3
  57940000    4
  57950000    3
  57960000    2
  57970000    3
  57980000    3
  57990000    4
  58000000    3
  58010000    3
  58020000    2
  58030000    3
  58040000    2
  58050000    2
  58060000    3
  58070000    3
  58080000    2
  58090000    3
  58100000    3
  58110000    3
  58120000    3
  58130000    4
  58140000    2
  58150000    3
  58160000    3
  58170000    2
  58180000    3
  58190000    3
  58200000    2
  58210000    2
  58220000    3
  58230000    4
  58240000    3
  58250000    2
  58260000    3
  58270000    2
  58280000    2
  58290000    3
  58300000    2
  58310000    5
  58320000    3
  58330000    2
  58340000    4
  58350000    7
  58360000    3
  58370000    5
  58380000    3
  58390000    3
  58400000    2
  58410000    3
  58420000    2
  58430000    6
  58440000    2
  58450000    8
  58460000    6
  58470000    3
  58480000    3
  58490000    5
  58500000    3
  58510000    5
  58520000    3
  58530000    4
  58540000    3
  58550000    9
  58560000    3
  58570000    4
  58580000    3
  58590000    3
  58600000    3
  58610000    4
  58620000    4
  58630000    3
  58640000    3
  58650000    2
  58660000    7
  58670000    3
  58680000    3
  58690000    3
  58700000    3
  58710000    4
  58720000    3
  58730000    3
  58740000    3
  58750000    4
  58760000    3
  58770000    2
  58780000    3
  58790000    3
  58800000    3
  58810000    3
  58820000    3
  58830000    5
  58840000    3
  58850000    4
  58860000    4
  58870000    4
  58880000    5
  58890000    4
  58900000    5
  58910000    3
  58920000    3
  58930000    3
  58940000    2
  58950000    3
  58960000    4
  58970000    4
  58980000    3
  58990000    3
  59000000    4
  59010000    3
  59020000    5
  59030000    2
  59040000    2
  59050000    8
  59060000    4
  59070000    3
  59080000    2
  59090000    3
  59100000    5
  59110000    3
  59120000    3
  59130000    3
  59140000    4
  59150000    3
  59160000    4
  59170000    3
  59180000    2
  59190000    3
  59200000    4
  59210000    3
  59220000    3
  59230000    3
  59240000    3
  59250000    3
  59260000    3
  59270000    3
  59280000    3
  59290000    4
  59300000    4
  59310000    5
  59320000    3
  59330000    3
  59340000    3
  59350000    2
  59360000    3
  59370000    3
  59380000    3
  59390000    3
  59400000    5
  59410000    6
  59420000    3
  59430000    4
  59440000    3
  59450000    3
  59460000    4
  59470000    3
  59480000    3
  59490000    4
  59500000    3
  59510000    3
  59520000    4
  59530000    4
  59540000    5
  59550000    2
  59560000    3
  59570000    3
  59580000    3
  59590000    3
  59600000    3
  59610000    3
  59620000    3
  59630000    3
  59640000    3
  59650000    4
  59660000    3
  59670000    2
  59680000    4
  59690000    4
  59700000    4
  59710000    3
  59720000    2
  59730000    3
  59740000    3
  59750000    3
  59760000    3
  59770000    3
  59780000    2
  59790000    4
  59800000    5
  59810000    3
  59820000    4
  59830000    2
  59840000    3
  59850000    3
  59860000    3
  59870000    4
  59880000    3
  59890000    4
  59900000    3
  59910000    3
  59920000    4
  59930000    3
  59940000    4
  59950000    3
  59960000    5
  59970000    3
  59980000    4
  59990000    4
  60000000    2
  60000000    2
  60010000    3
  60020000    3
  60030000    4
  60040000    4
  60050000    2
  60060000    4
  60070000    4
  60080000    3
  60090000    5
  60100000    6
  60110000    3
  60120000    3
  60130000    5
  60140000    7
  60150000    4
  60160000    3
  60170000    3
  60180000    7
  60190000    5
  60200000    2
  60210000    4
  60220000    2
  60230000    3
  60240000    3
  60250000    3
  60260000    3
  60270000    4
  60280000    4
  60290000    3
  60300000    3
  60310000    2
  60320000    3
  60330000    2
  60340000    2
  60350000    3
  60360000    3
  60370000    3
  60380000    3
  60390000    3
  60400000    3
  60410000    2
  60420000    3
  60430000    2
  60440000    4
  60450000    3
  60460000    2
  60470000    2
  60480000    3
  60490000    3
  60500000    3
  60510000    4
  60520000    3
  60530000    3
  60540000    3
  60550000    5
  60560000    3
  60570000    3
  60580000    3
  60590000    2
  60600000    3
  60610000    3
  60620000    2
  60630000    3
  60640000    2
  60650000    3
  60660000    4
  60670000    3
  60680000    3
  60690000    3
  60700000    3
  60710000    2
  60720000    3
  60730000    3
  60740000    4
  60750000    3
  60760000    3
  60770000    2
  60780000    4
  60790000    4
  60800000    3
  60810000    4
  60820000    3
  60830000    4
  60840000    3
  60850000    2
  60860000    3
  60870000    3
  60880000    3
  60890000    3
  60900000    3
  60910000    3
  60920000    3
  60930000    3
  60940000    3
  60950000    3
  60960000    3
  60970000    4
  60980000    3
  60990000    3
  61000000    4
  61010000    3
  61020000    4
  61030000    4
  61040000    3
  61050000    6
  61060000    4
  61070000    3
  61080000    3
  61090000    3
  61100000    3
  61110000    4
  61120000    3
  61130000    3
  61140000    3
  61150000    3
  61160000    3
  61170000    4
  61180000    4
  61190000    3
  61200000    3
  61210000    4
  61220000    3
  61230000    5
  61240000    3
  61250000    4
  61260000    2
  61270000    3
  61280000    3
  61290000    2
  61300000    3
  61310000    3
  61320000    3
  61330000    3
  61340000    4
  61350000    4
  61360000    3
  61370000    3
  61380000    3
  61390000    3
  61400000    3
  61410000    3
  61420000    3
  61430000    2
  61440000    3
  61450000    2
  61460000    2
  61470000    3
  61480000    4
  61490000    3
  61500000    4
  61510000    3
  61520000    3
  61530000    3
  61540000    4
  61550000    3
  61560000    3
  61570000    6
  61580000    6
  61590000    3
  61600000    2
  61610000    4
  61620000    3
  61630000    3
  61640000    4
  61650000    5
  61660000    4
  61670000    5
  61680000    3
  61690000    3
  61700000    3
  61710000    4
  61720000    3
  61730000    3
  61740000    3
  61750000    3
  61760000    2
  61770000    4
  61780000    4
  61790000    3
  61800000    3
  61810000    3
  61820000    3
  61830000    3
  61840000    3
  61850000    3
  61860000    2
  61870000    3
  61880000    3
  61890000    3
  61900000    2
  61910000    4
  61920000    5
  61930000    3
  61940000    3
  61950000    3
  61960000    3
  61970000    3
  61980000    4
  61990000    3
  62000000    3
  62010000    3
  62020000    3
  62030000    4
  62040000    4
  62050000    4
  62060000    4
  62070000    4
  62080000    3
  62090000    3
  62100000    3
  62110000    3
  62120000    3
  62130000    3
  62140000    2
  62150000    3
  62160000    3
  62170000    4
  62180000    3
  62190000    3
  62200000    2
  62210000    2
  62220000    3
  62230000    3
  62240000    4
  62250000    4
  62260000    4
  62270000    3
  62280000    3
  62290000    2
  62300000    3
  62310000    2
  62320000    2
  62330000    2
  62340000    3
  62350000    3
  62360000    3
  62370000    3
  62380000    2
  62390000    4
  62400000    3
  62410000    3
  62420000    3
  62430000    4
  62440000    5
  62450000    3
  62460000    3
  62470000    3
  62480000    3
  62490000    3
  62500000    3
  62510000    3
  62520000    2
  62530000    3
  62540000    3
  62550000    3
  62560000    3
  62570000    5
  62580000    3
  62590000    3
  62600000    3
  62610000    2
  62620000    4
  62630000    4
  62640000    2
  62650000    3
  62660000    4
  62670000    2
  62680000    3
  62690000    4
  62700000    3
  62710000    3
  62720000    3
  62730000    3
  62740000    7
  62750000    3
  62760000    3
  62770000    3
  62780000    4
  62790000    2
  62800000    4
  62810000    3
  62820000    3
  62830000    4
  62840000    5
  62850000    4
  62860000    4
  62870000    4
  62880000    3
  62890000    4
  62900000    2
  62910000    5
  62920000    3
  62930000    4
  62940000    3
  62950000    2
  62960000    3
  62970000    3
  62980000    3
  62990000    2
  63000000    4
  63010000    3
  63020000    3
  63030000    3
  63040000    2
  63050000    2
  63060000    3
  63070000    5
  63080000    3
  63090000    3
  63100000    5
  63110000    4
  63120000    5
  63130000    3
  63140000    4
  63150000    4
  63160000    4
  63170000    4
  63180000    4
  63190000    2
  63200000    4
  63210000    3
  63220000    4
  63230000    3
  63240000    3
  63250000    3
  63260000    4
  63270000    4
  63280000    3
  63290000    3
  63300000    3
  63310000    3
  63320000    5
  63330000    4
  63340000    3
  63350000    3
  63360000    3
  63370000    3
  63380000    2
  63390000    3
  63400000    3
  63410000    3
  63420000    3
  63430000    3
  63440000    3
  63450000    3
  63460000    3
  63470000    3
  63480000    3
  63490000    4
  63500000    3
  63510000    5
  63520000    3
  63530000    3
  63540000    4
  63550000    5
  63560000    7
  63570000    3
  63580000    3
  63590000    4
  63600000    3
  63610000    4
  63620000    6
  63630000    3
  63640000    3
  63650000    4
  63660000    4
  63670000    3
  63680000    3
  63690000    3
  63700000    3
  63710000    3
  63720000    4
  63730000    3
  63740000    6
  63750000    2
  63760000    3
  63770000    3
  63780000    3
  63790000    6
  63800000    3
  63810000    3
  63820000    3
  63830000    3
  63840000    3
  63850000    4
  63860000    3
  63870000    4
  63880000    3
  63890000    2
  63900000    4
  63910000    2
  63920000    3
  63930000    3
  63940000    3
  63950000    2
  63960000    4
  63970000    4
  63980000    3
  63990000    3
  64000000    3
  64010000    2
  64020000    3
  64030000    4
  64040000    2
  64050000    2
  64060000    4
  64070000    3
  64080000    3
  64090000    2
  64100000    3
  64110000    4
  64120000    5
  64130000    4
  64140000    4
  64150000    4
  64160000    3
  64170000    3
  64180000    4
  64190000    3
  64200000    3
  64210000    6
  64220000    3
  64230000    2
  64240000    3
  64250000    3
  64260000    3
  64270000    5
  64280000    7
  64290000    2
  64300000    3
  64310000    3
  64320000    3
  64330000    2
  64340000    3
  64350000    2
  64360000    3
  64370000    3
  64380000    3
  64390000    3
  64400000    2
  64410000    4
  64420000    3
  64430000    3
  64440000    3
  64450000    4
  64460000    2
  64470000    2
  64480000    3
  64490000    3
  64500000    4
  64510000    2
  64520000    3
  64530000    4
  64540000    3
  64550000    3
  64560000    4
  64570000    4
  64580000    3
  64590000    2
  64600000    3
  64610000    3
  64620000    4
  64630000    4
  64640000    4
  64650000    3
  64660000    3
  64670000    4
  64680000    4
  64690000    4
  64700000    2
  64710000    4
  64720000    3
  64730000    3
  64740000    4
  64750000    3
  64760000    3
  64770000    3
  64780000    3
  64790000    2
  64800000    2
  64810000    2
  64820000    3
  64830000    2
  64840000    3
  64850000    3
  64860000    3
  64870000    3
  64880000    4
  64890000    3
  64900000    4
  64910000    3
  64920000    3
  64930000    3
  64940000    5
  64950000    2
  64960000    8
  64970000    4
  64980000    3
  64990000    2
  65000000    2
  65010000    4
  65020000    6
  65030000    5
  65040000    7
  65050000    6
  65060000    4
  65070000    5
  65080000    4
  65090000    3
  65100000    7
  65110000    3
  65120000    5
  65130000    4
  65140000    3
  65150000    4
  65160000    3
  65170000    3
  65180000    3
  65190000    5
  65200000    3
  65210000    4
  65220000    2
  65230000    3
  65240000    2
  65250000    2
  65260000    3
  65270000    3
  65280000    4
  65290000    5
  65300000    3
  65310000    3
  65320000    2
  65330000    3
  65340000    2
  65350000    6
  65360000    3
  65370000    4
  65380000    3
  65390000    2
  65400000    3
  65410000    2
  65420000    2
  65430000    3
  65440000    4
  65450000    6
  65460000    3
  65470000    2
  65480000    4
  65490000    4
  65500000    3
  65510000    4
  65520000    3
  65530000    3
  65540000    3
  65550000    4
  65560000    8
  65570000    3
  65580000    4
  65590000    2
  65600000    4
  65610000    4
  65620000    3
  65630000    4
  65640000    3
  65650000    2
  65660000    6
  65670000    3
  65680000    3
  65690000    3
  65700000    3
  65710000    2
  65720000    6
  65730000    3
  65740000    3
  65750000    3
  65760000    3
  65770000    2
  65780000    2
  65790000    2
  65800000    3
  65810000    3
  65820000    3
  65830000    3
  65840000    3
  65850000    5
  65860000    3
  65870000    3
  65880000    4
  65890000    3
  65900000    3
  65910000    4
  65920000    4
  65930000    2
  65940000    3
  65950000    3
  65960000    2
  65970000    3
  65980000    3
  65990000    3
  66000000    3
  66010000    5
  66020000    3
  66030000    4
  66040000    3
  66050000    3
  66060000    2
  66070000    5
  66080000    5
  66090000    4
  66100000    3
  66110000    3
  66120000    3
  66130000    5
  66140000    3
  66150000    3
  66160000    3
  66170000    2
  66180000    3
  66190000    4
  66200000    3
  66210000    2
  66220000    3
  66230000    3
  66240000    3
  66250000    3
  66260000    2
  66270000    3
  66280000    3
  66290000    3
  66300000    4
  66310000    3
  66320000    4
  66330000    4
  66340000    4
  66350000    4
  66360000    4
  66370000    3
  66380000    3
  66390000    4
  66400000    3
  66410000    2
  66420000    3
  66430000    3
  66440000    3
  66450000    2
  66460000    3
  66470000    6
  66480000    5
  66490000    5
  66500000    3
  66510000    6
  66520000    3
  66530000    2
  66540000    3
  66550000    8
  66560000    4
  66570000    6
  66580000    3
  66590000    5
  66600000   12
  66610000    6
  66620000    4
  66630000    3
  66640000    4
  66650000    2
  66660000    3
  66670000    4
  66680000    3
  66690000    2
  66700000    3
  66710000    3
  66720000    3
  66730000    2
  66740000    5
  66750000    2
  66760000    5
  66770000    3
  66780000    4
  66790000    5
  66800000    3
  66810000    3
  66820000    2
  66830000    3
  66840000    3
  66850000    3
  66860000    3
  66870000    3
  66880000    3
  66890000    4
  66900000    3
  66910000    3
  66920000    3
  66930000    4
  66940000    5
  66950000    2
  66960000    3
  66970000    3
  66980000    3
  66990000    3
  67000000    3
  67010000    3
  67020000    3
  67030000    3
  67040000    3
  67050000    2
  67060000    3
  67070000    3
  67080000    3
  67090000    3
  67100000    5
  67110000    2
  67120000    3
  67130000    4
  67140000    4
  67150000    2
  67160000    3
  67170000    2
  67180000    4
  67190000    6
  67200000    3
  67210000    3
  67220000    4
  67230000    3
  67240000    3
  67250000    4
  67260000    3
  67270000    4
  67280000    3
  67290000    3
  67300000    3
  67310000    2
  67320000    3
  67330000    3
  67340000    2
  67350000    5
  67360000    3
  67370000    3
  67380000    5
  67390000    3
  67400000    3
  67410000    4
  67420000    4
  67430000    4
  67440000    3
  67450000    3
  67460000    8
  67470000    5
  67480000    3
  67490000    5
  67500000    2
  67510000    6
  67520000    3
  67530000    4
  67540000    4
  67550000    5
  67560000    4
  67570000    4
  67580000    3
  67590000    5
  67600000    3
  67610000    3
  67620000    3
  67630000    4
  67640000    4
  67650000    3
  67660000    3
  67670000    4
  67680000    3
  67690000    3
  67700000    3
  67710000    3
  67720000    5
  67730000    3
  67740000    3
  67750000    4
  67760000    3
  67770000    4
  67780000    2
  67790000    3
  67800000    4
  67810000    3
  67820000    3
  67830000    4
  67840000    3
  67850000    4
  67860000    3
  67870000    3
  67880000    3
  67890000    3
  67900000    3
  67910000    4
  67920000    3
  67930000    4
  67940000    2
  67950000    3
  67960000    4
  67970000    3
  67980000    3
  67990000    5
  68000000    2
  68010000    3
  68020000    2
  68030000    2
  68040000    3
  68050000    2
  68060000    4
  68070000    3
  68080000    2
  68090000    3
  68100000    4
  68110000   10
  68120000    3
  68130000    3
  68140000    3
  68150000    4
  68160000    3
  68170000    3
  68180000    2
  68190000    2
  68200000    2
  68210000    2
  68220000    3
  68230000   10
  68240000    3
  68250000    2
  68260000    8
  68270000    5
  68280000    4
  68290000    3
  68300000    3
  68310000    3
  68320000    6
  68330000    6
  68340000    4
  68350000    2
  68360000    4
  68370000    3
  68380000    3
  68390000    4
  68400000    3
  68410000    4
  68420000    4
  68430000    3
  68440000    4
  68450000    4
  68460000    3
  68470000    3
  68480000    3
  68490000    3
  68500000    3
  68510000    3
  68520000    3
  68530000    3
  68540000    3
  68550000    3
  68560000    3
  68570000    4
  68580000    3
  68590000    4
  68600000    3
  68610000    4
  68620000    3
  68630000    5
  68640000    3
  68650000    3
  68660000    2
  68670000    3
  68680000    3
  68690000    4
  68700000    3
  68710000    3
  68720000    3
  68730000    3
  68740000    3
  68750000    3
  68760000    3
  68770000    3
  68780000    3
  68790000    3
  68800000    5
  68810000    4
  68820000    4
  68830000    3
  68840000    3
  68850000    3
  68860000    3
  68870000    3
  68880000    3
  68890000    5
  68900000    4
  68910000    3
  68920000    4
  68930000    3
  68940000    4
  68950000    2
  68960000    2
  68970000    3
  68980000    5
  68990000    3
  69000000    6
  69010000    3
  69020000    3
  69030000    2
  69040000    3
  69050000    7
  69060000    2
  69070000    2
  69080000    3
  69090000    3
  69100000    2
  69110000    3
  69120000    5
  69130000    4
  69140000    3
  69150000    5
  69160000    3
  69170000    4
  69180000    5
  69190000    3
  69200000    4
  69210000    3
  69220000    3
  69230000    2
  69240000    3
  69250000    3
  69260000    3
  69270000    2
  69280000    4
  69290000    4
  69300000    5
  69310000    3
  69320000    4
  69330000    3
  69340000    3
  69350000    3
  69360000    3
  69370000    3
  69380000    3
  69390000    3
  69400000    3
  69410000    3
  69420000    3
  69430000    3
  69440000    2
  69450000    3
  69460000    3
  69470000    2
  69480000    2
  69490000    3
  69500000    3
  69510000    3
  69520000    2
  69530000    3
  69540000    3
  69550000    3
  69560000    5
  69570000    3
  69580000    5
  69590000    2
  69600000    3
  69610000    3
  69620000    3
  69630000    3
  69640000    3
  69650000    3
  69660000    3
  69670000    3
  69680000    3
  69690000    3
  69700000    2
  69710000    7
  69720000    6
  69730000    4
  69740000    2
  69750000    3
  69760000    3
  69770000    3
  69780000    4
  69790000    3
  69800000    3
  69810000    2
  69820000    6
  69830000    5
  69840000    4
  69850000    5
  69860000    4
  69870000    2
  69880000    4
  69890000    5
  69900000    3
  69910000    5
  69920000    8
  69930000    4
  69940000    5
  69950000    3
  69960000    4
  69970000    4
  69980000    2
  69990000    2
  70000000    4
  70010000    5
  70020000    3
  70030000    3
  70040000    3
  70050000    2
  70060000    2
  70070000    3
  70080000    2
  70090000    4
  70100000    3
  70110000    3
  70120000    4
  70130000   10
  70140000    5
  70150000    2
  70160000    4
  70170000    4
  70180000    3
  70190000    3
  70200000    4
  70210000    3
  70220000    3
  70230000    3
  70240000    4
  70250000    2
  70260000    3
  70270000    3
  70280000    3
  70290000    4
  70300000    3
  70310000    3
  70320000    5
  70330000    3
  70340000    4
  70350000    3
  70360000    3
  70370000    3
  70380000    3
  70390000    3
  70400000    2
  70410000    3
  70420000    3
  70430000    3
  70440000    3
  70450000    3
  70460000    2
  70470000    3
  70480000    4
  70490000    2
  70500000    2
  70510000    3
  70520000    2
  70530000    4
  70540000    3
  70550000    2
  70560000    4
  70570000    3
  70580000    2
  70590000    3
  70600000    3
  70610000    3
  70620000    3
  70630000    3
  70640000    3
  70650000    2
  70660000    4
  70670000    2
  70680000    3
  70690000    2
  70700000    3
  70710000    6
  70720000    4
  70730000    4
  70740000    2
  70750000    3
  70760000    4
  70770000    2
  70780000    3
  70790000    3
  70800000    5
  70810000    3
  70820000    3
  70830000    3
  70840000    3
  70850000    3
  70860000    4
  70870000    3
  70880000    4
  70890000    4
  70900000    3
  70910000    4
  70920000    5
  70930000    4
  70940000    2
  70950000    2
  70960000    3
  70970000    2
  70980000    2
  70990000    4
  71000000    3
  71010000    5
  71020000    3
  71030000    4
  71040000    4
  71050000    2
  71060000    3
  71070000    4
  71080000    3
  71090000    2
  71100000    3
  71110000    3
  71120000    4
  71130000    2
  71140000    2
  71150000    3
  71160000    3
  71170000    2
  71180000    2
  71190000    3
  71200000    3
  71210000    3
  71220000    5
  71230000    3
  71240000    3
  71250000    3
  71260000    2
  71270000    3
  71280000    4
  71290000    3
  71300000    3
  71310000    3
  71320000    3
  71330000    4
  71340000    5
  71350000    5
  71360000    3
  71370000    2
  71380000    3
  71390000    4
  71400000    3
  71410000    4
  71420000    4
  71430000    4
  71440000    4
  71450000    3
  71460000    3
  71470000    3
  71480000    7
  71490000    4
  71500000    3
  71510000    2
  71520000    2
  71530000    3
  71540000    3
  71550000    3
  71560000    3
  71570000    3
  71580000    3
  71590000    4
  71600000    3
  71610000    4
  71620000    4
  71630000    4
  71640000    4
  71650000    3
  71660000    3
  71670000    2
  71680000    2
  71690000    2
  71700000    3
  71710000    3
  71720000    3
  71730000    3
  71740000    3
  71750000    3
  71760000    2
  71770000    3
  71780000    4
  71790000    4
  71800000    3
  71810000    2
  71820000    3
  71830000    3
  71840000    3
  71850000    3
  71860000    3
  71870000    3
  71880000    3
  71890000    3
  71900000    3
  71910000    4
  71920000    4
  71930000    3
  71940000    2
  71950000    3
  71960000    3
  71970000    4
  71980000    3
  71990000    3
  72000000    3
  72010000    4
  72020000    3
  72030000    4
  72040000    3
  72050000    3
  72060000    4
  72070000    6
  72080000    3
  72090000    3
  72100000    2
  72110000    3
  72120000    3
  72130000    3
  72140000    3
  72150000    4
  72160000    3
  72170000    2
  72180000    6
  72190000    4
  72200000    5
  72210000    4
  72220000   10
  72230000   10
  72240000    4
  72250000    6
  72260000    3
  72270000    3
  72280000    8
  72290000    3
  72300000    3
  72310000    2
  72320000    5
  72330000    5
  72340000    5
  72350000    4
  72360000    8
  72370000    4
  72380000    2
  72390000    4
  72400000   10
  72410000    3
  72420000    3
  72430000    2
  72440000    3
  72450000    5
  72460000    4
  72470000    7
  72480000    9
  72490000    9
  72500000   11
  72510000    3
  72520000    4
  72530000    9
  72540000    2
  72550000    4
  72560000    8
  72570000    8
  72580000    4
  72590000    3
  72600000    3
  72610000    3
  72620000    3
  72630000    4
  72640000    3
  72650000    3
  72660000    2
  72670000    3
  72680000    3
  72690000    3
  72700000    3
  72710000    4
  72720000    9
  72730000    8
  72740000    9
  72750000    8
  72760000    2
  72770000    2
  72780000    6
  72790000    3
  72800000    3
  72810000    3
  72820000    4
  72830000    3
  72840000    2
  72850000    4
  72860000    3
  72870000    3
  72880000    3
  72890000    3
  72900000    5
  72910000    2
  72920000    3
  72930000    2
  72940000    3
  72950000    6
  72960000    5
  72970000    2
  72980000    3
  72990000    2
  73000000    3
  73010000    5
  73020000    3
  73030000    3
  73040000    4
  73050000    4
  73060000    2
  73070000    5
  73080000    3
  73090000    2
  73100000    4
  73110000    2
  73120000    2
  73130000    3
  73140000    3
  73150000    3
  73160000    4
  73170000    3
  73180000    4
  73190000    3
  73200000    4
  73210000    5
  73220000    3
  73230000    3
  73240000    2
  73250000    2
  73260000    4
  73270000    2
  73280000    3
  73290000    3
  73300000    3
  73310000    2
  73320000    4
  73330000    4
  73340000    4
  73350000    4
  73360000    3
  73370000    3
  73380000    3
  73390000    2
  73400000    4
  73410000    3
  73420000    2
  73430000    4
  73440000    3
  73450000    3
  73460000    3
  73470000    3
  73480000    3
  73490000    3
  73500000    3
  73510000    3
  73520000    5
  73530000    3
  73540000    3
  73550000    3
  73560000    2
  73570000    4
  73580000    4
  73590000    3
  73600000    3
  73610000    2
  73620000    3
  73630000    2
  73640000    3
  73650000    2
  73660000    3
  73670000    7
  73680000    3
  73690000    3
  73700000    2
  73710000    3
  73720000    3
  73730000    3
  73740000    3
  73750000    3
  73760000    3
  73770000    3
  73780000    3
  73790000    3
  73800000    5
  73810000    3
  73820000    4
  73830000    3
  73840000    3
  73850000    4
  73860000    3
  73870000    5
  73880000    3
  73890000    3
  73900000    3
  73910000    3
  73920000    4
  73930000    5
  73940000    3
  73950000    3
  73960000    3
  73970000    3
  73980000    4
  73990000    3
  74000000    4
  74010000    3
  74020000    4
  74030000    4
  74040000    3
  74050000    4
  74060000   10
  74070000    4
  74080000    3
  74090000    3
  74100000    2
  74110000    4
  74120000    3
  74130000    3
  74140000    2
  74150000    3
  74160000    5
  74170000    3
  74180000    2
  74190000    3
  74200000    4
  74210000    3
  74220000    2
  74230000    4
  74240000    2
  74250000    3
  74260000    3
  74270000    3
  74280000    4
  74290000    3
  74300000    9
  74310000    3
  74320000    8
  74330000    3
  74340000    4
  74350000    2
  74360000    3
  74370000    6
  74380000    3
  74390000    4
  74400000    2
  74410000    3
  74420000    4
  74430000    4
  74440000    4
  74450000    2
  74460000    3
  74470000    3
  74480000    2
  74490000    3
  74500000    4
  74510000    3
  74520000    3
  74530000    3
  74540000    3
  74550000    3
  74560000    4
  74570000    3
  74580000    3
  74590000    6
  74600000    3
  74610000    2
  74620000    7
  74630000    3
  74640000    3
  74650000    3
  74660000    4
  74670000    4
  74680000    6
  74690000    3
  74700000    2
  74710000    3
  74720000    4
  74730000    2
  74740000    3
  74750000    3
  74760000    3
  74770000    2
  74780000    3
  74790000    4
  74800000    2
  74810000    2
  74820000    3
  74830000    2
  74840000    2
  74850000    3
  74860000    4
  74870000    7
  74880000    6
  74890000    3
  74900000    5
  74910000    4
  74920000    3
  74930000    4
  74940000    4
  74950000    3
  74960000    4
  74970000    3
  74980000    3
  74990000    3
  75000000    3
  75010000    3
  75020000    3
  75030000    4
  75040000    4
  75050000    2
  75060000    3
  75070000    2
  75080000    3
  75090000    3
  75100000    3
  75110000    4
  75120000    4
  75130000    4
  75140000    3
  75150000    4
  75160000    3
  75170000    4
  75180000    3
  75190000    3
  75200000    3
  75210000    2
  75220000    6
  75230000    4
  75240000    3
  75250000    4
  75260000    4
  75270000    3
  75280000    3
  75290000    3
  75300000    5
  75310000    3
  75320000    3
  75330000    4
  75340000    4
  75350000    6
  75360000    7
  75370000    9
  75380000    2
  75390000    3
  75400000    6
  75410000    4
  75420000    3
  75430000    3
  75440000    2
  75450000    4
  75460000    4
  75470000    6
  75480000    4
  75490000    3
  75500000    4
  75510000    3
  75520000    3
  75530000    4
  75540000    3
  75550000    2
  75560000    2
  75570000    5
  75580000    3
  75590000    3
  75600000    2
  75610000    5
  75620000    3
  75630000    5
  75640000    4
  75650000    3
  75660000    4
  75670000    4
  75680000    4
  75690000    5
  75700000    3
  75710000    4
  75720000    3
  75730000    2
  75740000    3
  75750000    4
  75760000    3
  75770000    3
  75780000    9
  75790000    6
  75800000    3
  75810000    2
  75820000    3
  75830000    4
  75840000    5
  75850000    3
  75860000    2
  75870000    3
  75880000    3
  75890000    3
  75900000    3
  75910000    2
  75920000    3
  75930000    4
  75940000    4
  75950000    3
  75960000    3
  75970000    3
  75980000    2
  75990000    3
  76000000    7
  76010000    3
  76020000    3
  76030000    3
  76040000    2
  76050000    3
  76060000    3
  76070000    4
  76080000    4
  76090000    3
  76100000    3
  76110000    3
  76120000    4
  76130000    3
  76140000    2
  76150000    3
  76160000    4
  76170000    3
  76180000    3
  76190000    4
  76200000    6
  76210000    2
  76220000    6
  76230000    4
  76240000    5
  76250000    2
  76260000    2
  76270000    3
  76280000    2
  76290000    4
  76300000    3
  76310000    3
  76320000    3
  76330000    3
  76340000    4
  76350000    3
  76360000    3
  76370000    3
  76380000    3
  76390000    3
  76400000    4
  76410000    3
  76420000    3
  76430000    5
  76440000    3
  76450000    2
  76460000    3
  76470000    3
  76480000    3
  76490000    4
  76500000    3
  76510000    4
  76520000    3
  76530000    2
  76540000    3
  76550000    3
  76560000    3
  76570000    2
  76580000    2
  76590000    4
  76600000    2
  76610000    2
  76620000    3
  76630000    6
  76640000    3
  76650000    4
  76660000    4
  76670000    2
  76680000    2
  76690000    2
  76700000    2
  76710000    4
  76720000    5
  76730000    5
  76740000    3
  76750000    5
  76760000    2
  76770000    3
  76780000    5
  76790000    5
  76800000    8
  76810000    5
  76820000    3
  76830000    3
  76840000    3
  76850000    3
  76860000    3
  76870000    3
  76880000    2
  76890000    3
  76900000    5
  76910000    3
  76920000    4
  76930000    3
  76940000    2
  76950000    3
  76960000    3
  76970000    3
  76980000    3
  76990000    3
  77000000    3
  77010000    3
  77020000    3
  77030000    2
  77040000    4
  77050000    3
  77060000    4
  77070000    3
  77080000    4
  77090000    3
  77100000    3
  77110000    4
  77120000    3
  77130000    3
  77140000    3
  77150000    2
  77160000    2
  77170000    3
  77180000    4
  77190000    3
  77200000    3
  77210000    3
  77220000    2
  77230000    2
  77240000    3
  77250000    4
  77260000    2
  77270000    3
  77280000    2
  77290000    3
  77300000    2
  77310000    4
  77320000    2
  77330000    3
  77340000    2
  77350000    3
  77360000    3
  77370000    2
  77380000    5
  77390000    3
  77400000    2
  77410000    3
  77420000    3
  77430000    4
  77440000    4
  77450000    4
  77460000    5
  77470000    6
  77480000    3
  77490000    2
  77500000    3
  77510000    4
  77520000    3
  77530000    3
  77540000    3
  77550000    3
  77560000    3
  77570000    8
  77580000    5
  77590000    3
  77600000    3
  77610000    4
  77620000    3
  77630000    3
  77640000    3
  77650000    2
  77660000    3
  77670000    4
  77680000    3
  77690000    6
  77700000    2
  77710000    2
  77720000    5
  77730000    3
  77740000    4
  77750000    2
  77760000    3
  77770000    5
  77780000    3
  77790000    3
  77800000    4
  77810000    4
  77820000    3
  77830000    3
  77840000    3
  77850000    3
  77860000    2
  77870000    2
  77880000    3
  77890000    3
  77900000    3
  77910000    3
  77920000    2
  77930000    3
  77940000    3
  77950000    3
  77960000    3
  77970000    2
  77980000    3
  77990000    3
  78000000    3
  78010000    3
  78020000    2
  78030000    3
  78040000    2
  78050000    3
  78060000    3
  78070000    4
  78080000    4
  78090000    2
  78100000    4
  78110000    3
  78120000    3
  78130000    3
  78140000    3
  78150000    2
  78160000    3
  78170000    3
  78180000    3
  78190000    9
  78200000    3
  78210000    3
  78220000    3
  78230000    3
  78240000    4
  78250000    2
  78260000    5
  78270000    3
  78280000    6
  78290000    5
  78300000    3
  78310000    3
  78320000    2
  78330000    2
  78340000    3
  78350000    4
  78360000    3
  78370000    3
  78380000    3
  78390000    3
  78400000    3
  78410000    2
  78420000    2
  78430000    2
  78440000    3
  78450000    3
  78460000    3
  78470000    3
  78480000    3
  78490000    3
  78500000    3
  78510000    2
  78520000    2
  78530000    2
  78540000    3
  78550000    4
  78560000    5
  78570000    3
  78580000    4
  78590000    5
  78600000    3
  78610000    5
  78620000    3
  78630000    2
  78640000    3
  78650000    3
  78660000    3
  78670000    4
  78680000    3
  78690000    4
  78700000    4
  78710000    3
  78720000    5
  78730000    3
  78740000    3
  78750000    5
  78760000    5
  78770000    3
  78780000    3
  78790000    4
  78800000    3
  78810000    3
  78820000    3
  78830000    4
  78840000    2
  78850000    3
  78860000    4
  78870000    2
  78880000    3
  78890000    3
  78900000    2
  78910000    3
  78920000    4
  78930000    4
  78940000    3
  78950000    3
  78960000    3
  78970000    3
  78980000    2
  78990000    3
  79000000    3
  79010000    4
  79020000    3
  79030000    4
  79040000    3
  79050000    5
  79060000    3
  79070000    2
  79080000    3
  79090000    3
  79100000    3
  79110000    5
  79120000    3
  79130000    3
  79140000    3
  79150000    3
  79160000    2
  79170000    3
  79180000    3
  79190000    3
  79200000    5
  79210000    4
  79220000    3
  79230000    3
  79240000    3
  79250000    3
  79260000    3
  79270000    5
  79280000    3
  79290000    4
  79300000    3
  79310000    4
  79320000    3
  79330000    3
  79340000    2
  79350000    3
  79360000    3
  79370000    3
  79380000    3
  79390000    3
  79400000    3
  79410000    4
  79420000    3
  79430000    6
  79440000    3
  79450000    3
  79460000    3
  79470000    3
  79480000    3
  79490000    3
  79500000    3
  79510000    2
  79520000    3
  79530000    3
  79540000    4
  79550000    3
  79560000    3
  79570000    3
  79580000    3
  79590000    3
  79600000    3
  79610000    4
  79620000    3
  79630000    3
  79640000    2
  79650000    3
  79660000    2
  79670000    3
  79680000    3
  79690000    3
  79700000    3
  79710000    3
  79720000    4
  79730000    3
  79740000    2
  79750000    3
  79760000    3
  79770000    4
  79780000    3
  79790000    3
  79800000    4
  79810000    3
  79820000    2
  79830000    3
  79840000    4
  79850000    3
  79860000    4
  79870000    4
  79880000    3
  79890000    2
  79900000    3
  79910000    3
  79920000    5
  79930000    2
  79940000    3
  79950000    2
  79960000    3
  79970000    5
  79980000    2
  79990000    3
  80000000    4
  80000000    4
  80010000    8
  80020000    3
  80030000    4
  80040000    4
  80050000    5
  80060000    3
  80070000    4
  80080000    3
  80090000    5
  80100000    3
  80110000    3
  80120000    5
  80130000    4
  80140000    3
  80150000    3
  80160000    3
  80170000    4
  80180000    9
  80190000    3
  80200000    5
  80210000    6
  80220000    2
  80230000    2
  80240000    4
  80250000    5
  80260000    4
  80270000    4
  80280000    4
  80290000    3
  80300000    2
  80310000    3
  80320000    3
  80330000    3
  80340000    3
  80350000    3
  80360000    3
  80370000    3
  80380000    2
  80390000    3
  80400000    3
  80410000    2
  80420000    3
  80430000    3
  80440000    3
  80450000    2
  80460000    2
  80470000    3
  80480000    2
  80490000    2
  80500000    5
  80510000    4
  80520000    3
  80530000    3
  80540000    5
  80550000    4
  80560000    3
  80570000    5
  80580000    4
  80590000    3
  80600000    4
  80610000    4
  80620000    4
  80630000    2
  80640000    7
  80650000    6
  80660000    3
  80670000    2
  80680000    6
  80690000    3
  80700000    3
  80710000    3
  80720000    3
  80730000    2
  80740000    2
  80750000    2
  80760000    4
  80770000    3
  80780000    3
  80790000    4
  80800000    3
  80810000    3
  80820000    3
  80830000    4
  80840000    4
  80850000    3
  80860000    5
  80870000    3
  80880000    3
  80890000    3
  80900000    3
  80910000    5
  80920000    4
  80930000    3
  80940000    2
  80950000    9
  80960000    4
  80970000    2
  80980000    3
  80990000    5
  81000000    3
  81010000    2
  81020000    3
  81030000    5
  81040000    5
  81050000    3
  81060000    4
  81070000    4
  81080000    5
  81090000    5
  81100000    5
  81110000    5
  81120000    4
  81130000    3
  81140000    3
  81150000    3
  81160000    4
  81170000    4
  81180000    4
  81190000    3
  81200000    3
  81210000    3
  81220000    4
  81230000    4
  81240000    4
  81250000    2
  81260000    5
  81270000    3
  81280000    4
  81290000    2
  81300000    4
  81310000    5
  81320000    5
  81330000    4
  81340000    3
  81350000    2
  81360000    3
  81370000    4
  81380000    4
  81390000    4
  81400000    3
  81410000    3
  81420000    4
  81430000    4
  81440000    3
  81450000    2
  81460000    4
  81470000    2
  81480000    3
  81490000    3
  81500000    4
  81510000    3
  81520000    3
  81530000    4
  81540000    6
  81550000    7
  81560000    3
  81570000    4
  81580000    2
  81590000    4
  81600000    2
  81610000    3
  81620000    5
  81630000    3
  81640000    3
  81650000    3
  81660000    3
  81670000    3
  81680000    3
  81690000    3
  81700000    3
  81710000    3
  81720000    4
  81730000    3
  81740000    3
  81750000    3
  81760000    4
  81770000    3
  81780000    3
  81790000    2
  81800000    3
  81810000    5
  81820000    3
  81830000    3
  81840000    3
  81850000    2
  81860000    3
  81870000    2
  81880000    3
  81890000    3
  81900000    3
  81910000    3
  81920000    3
  81930000    2
  81940000    3
  81950000    2
  81960000    6
  81970000    4
  81980000    3
  81990000    2
  82000000    2
  82010000    3
  82020000    3
  82030000    3
  82040000    2
  82050000    2
  82060000    4
  82070000    3
  82080000    3
  82090000    3
  82100000    2
  82110000    2
  82120000    2
  82130000    2
  82140000    2
  82150000    2
  82160000    4
  82170000    3
  82180000    3
  82190000    3
  82200000    3
  82210000    6
  82220000    3
  82230000    2
  82240000    2
  82250000    3
  82260000    3
  82270000    3
  82280000    2
  82290000    3
  82300000    2
  82310000    3
  82320000    3
  82330000    4
  82340000    3
  82350000    3
  82360000    3
  82370000    5
  82380000    3
  82390000    5
  82400000    6
  82410000    2
  82420000    4
  82430000    3
  82440000    2
  82450000    3
  82460000    3
  82470000    4
  82480000    3
  82490000    3
  82500000    3
  82510000    4
  82520000    2
  82530000    3
  82540000    4
  82550000    2
  82560000    3
  82570000    4
  82580000    3
  82590000    5
  82600000    3
  82610000    4
  82620000    4
  82630000    2
  82640000    3
  82650000    4
  82660000    4
  82670000    3
  82680000    3
  82690000    3
  82700000    5
  82710000    3
  82720000    3
  82730000    3
  82740000    2
  82750000    2
  82760000    6
  82770000    2
  82780000    2
  82790000    3
  82800000    3
  82810000    3
  82820000    3
  82830000    3
  82840000    2
  82850000    3
  82860000    3
  82870000    3
  82880000    3
  82890000    3
  82900000    3
  82910000    4
  82920000    3
  82930000    2
  82940000    2
  82950000    3
  82960000    3
  82970000    2
  82980000    3
  82990000    3
  83000000    3
  83010000    3
  83020000    3
  83030000    4
  83040000    3
  83050000    3
  83060000    2
  83070000    3
  83080000    3
  83090000    4
  83100000    2
  83110000    3
  83120000    3
  83130000    4
  83140000    3
  83150000    2
  83160000    3
  83170000    3
  83180000    3
  83190000    3
  83200000    4
  83210000    4
  83220000    6
  83230000    5
  83240000    3
  83250000    2
  83260000    6
  83270000    3
  83280000    3
  83290000    3
  83300000    3
  83310000    3
  83320000    3
  83330000    3
  83340000    2
  83350000    3
  83360000    3
  83370000    2
  83380000    3
  83390000    3
  83400000    4
  83410000    2
  83420000    3
  83430000    3
  83440000    2
  83450000    3
  83460000    4
  83470000    3
  83480000    3
  83490000    5
  83500000    2
  83510000    2
  83520000    2
  83530000    2
  83540000    3
  83550000    2
  83560000    3
  83570000    3
  83580000    5
  83590000    3
  83600000    4
  83610000    2
  83620000    4
  83630000    3
  83640000    2
  83650000    2
  83660000    3
  83670000    4
  83680000    3
  83690000    5
  83700000    3
  83710000    3
  83720000    2
  83730000    4
  83740000    3
  83750000    3
  83760000    3
  83770000    5
  83780000    3
  83790000    3
  83800000    4
  83810000    3
  83820000    2
  83830000    4
  83840000    3
  83850000    4
  83860000    2
  83870000    3
  83880000    3
  83890000    3
  83900000    3
  83910000    2
  83920000    3
  83930000    3
  83940000    3
  83950000    2
  83960000    3
  83970000    3
  83980000    3
  83990000    3
  84000000    3
  84010000    3
  84020000    3
  84030000    3
  84040000    2
  84050000    2
  84060000    3
  84070000    5
  84080000    4
  84090000    2
  84100000    2
  84110000    5
  84120000    2
  84130000    2
  84140000    3
  84150000    3
  84160000    3
  84170000    3
  84180000    3
  84190000    3
  84200000    3
  84210000    3
  84220000    3
  84230000    3
  84240000    3
  84250000    3
  84260000    2
  84270000    3
  84280000    5
  84290000    3
  84300000    3
  84310000    3
  84320000    2
  84330000    4
  84340000    3
  84350000    3
  84360000    2
  84370000    3
  84380000    5
  84390000    3
  84400000    3
  84410000    3
  84420000    3
  84430000    3
  84440000    2
  84450000    4
  84460000    3
  84470000    3
  84480000    2
  84490000    3
  84500000    2
  84510000    2
  84520000    3
  84530000    4
  84540000    3
  84550000    3
  84560000    3
  84570000    4
  84580000    3
  84590000    3
  84600000    2
  84610000    3
  84620000    3
  84630000    4
  84640000    3
  84650000    3
  84660000    3
  84670000    4
  84680000    3
  84690000    3
  84700000    3
  84710000    3
  84720000    3
  84730000    2
  84740000    2
  84750000    2
  84760000    2
  84770000    3
  84780000    2
  84790000    3
  84800000    3
  84810000    4
  84820000    4
  84830000    3
  84840000    3
  84850000    3
  84860000    2
  84870000    3
  84880000    3
  84890000    3
  84900000    3
  84910000    2
  84920000    3
  84930000    3
  84940000    4
  84950000    4
  84960000    3
  84970000    3
  84980000    2
  84990000    4
  85000000    2
  85010000    3
  85020000    2
  85030000    3
  85040000    2
  85050000    4
  85060000    3
  85070000    5
  85080000    3
  85090000    3
  85100000    3
  85110000    3
  85120000    5
  85130000    4
  85140000    2
  85150000    3
  85160000    3
  85170000    3
  85180000    2
  85190000    3
  85200000    3
  85210000    3
  85220000    7
  85230000    3
  85240000    3
  85250000    8
  85260000    6
  85270000    3
  85280000    2
  85290000    3
  85300000    4
  85310000    4
  85320000    3
  85330000    3
  85340000    3
  85350000    2
  85360000    2
  85370000    3
  85380000    3
  85390000    2
  85400000    3
  85410000    3
  85420000    4
  85430000    3
  85440000    2
  85450000    2
  85460000    3
  85470000    3
  85480000    3
  85490000    3
  85500000    5
  85510000   10
  85520000    3
  85530000    3
  85540000    3
  85550000    4
  85560000    3
  85570000    3
  85580000    3
  85590000    2
  85600000    2
  85610000    3
  85620000    3
  85630000    3
  85640000    3
  85650000    9
  85660000    5
  85670000    3
  85680000    2
  85690000    3
  85700000    4
  85710000    8
  85720000    2
  85730000    6
  85740000    3
  85750000    3
  85760000    3
  85770000    3
  85780000    3
  85790000    3
  85800000    4
  85810000    3
  85820000    7
  85830000    3
  85840000    3
  85850000    4
  85860000    2
  85870000    3
  85880000    3
  85890000    6
  85900000    3
  85910000    3
  85920000    3
  85930000    3
  85940000    4
  85950000    6
  85960000    3
  85970000    3
  85980000    3
  85990000    2
  86000000    3
  86010000    5
  86020000    3
  86030000    5
  86040000    3
  86050000    3
  86060000    3
  86070000    3
  86080000    4
  86090000    2
  86100000    3
  86110000    3
  86120000    5
  86130000    3
  86140000    3
  86150000    4
  86160000    2
  86170000    3
  86180000    5
  86190000    3
  86200000    3
  86210000    3
  86220000    3
  86230000    2
  86240000    2
  86250000    3
  86260000    3
  86270000    5
  86280000    4
  86290000    2
  86300000    2
  86310000    4
  86320000    4
  86330000    4
  86340000    4
  86350000    3
  86360000    3
  86370000    4
  86380000    3
  86390000    3
  86400000    2
  86410000    2
  86420000    3
  86430000    3
  86440000    3
  86450000    4
  86460000    3
  86470000    3
  86480000    3
  86490000    4
  86500000    3
  86510000    3
  86520000    4
  86530000    4
  86540000    3
  86550000    3
  86560000    3
  86570000    2
  86580000    2
  86590000    4
  86600000    5
  86610000    4
  86620000    4
  86630000    4
  86640000    3
  86650000    3
  86660000    2
  86670000    4
  86680000    2
  86690000    3
  86700000    3
  86710000    3
  86720000    3
  86730000    3
  86740000    3
  86750000    3
  86760000    3
  86770000    3
  86780000    4
  86790000    3
  86800000    2
  86810000    3
  86820000    2
  86830000    3
  86840000    3
  86850000    3
  86860000    3
  86870000    2
  86880000    2
  86890000    9
  86900000    2
  86910000    5
  86920000    4
  86930000    2
  86940000    3
  86950000    3
  86960000    6
  86970000    3
  86980000    2
  86990000    5
  87000000    3
  87010000    3
  87020000    2
  87030000    2
  87040000    2
  87050000    3
  87060000    3
  87070000    3
  87080000    3
  87090000    5
  87100000    6
  87110000    4
  87120000    3
  87130000    3
  87140000    7
  87150000    6
  87160000    5
  87170000    2
  87180000    2
  87190000    2
  87200000    4
  87210000    3
  87220000    4
  87230000    3
  87240000    3
  87250000    3
  87260000    2
  87270000    3
  87280000    3
  87290000    3
  87300000    4
  87310000    2
  87320000    3
  87330000    9
  87340000    3
  87350000    5
  87360000    3
  87370000    2
  87380000    2
  87390000    3
  87400000    3
  87410000    3
  87420000    2
  87430000    6
  87440000    2
  87450000    3
  87460000    3
  87470000    3
  87480000    8
  87490000    3
  87500000    3
  87510000    3
  87520000    2
  87530000    3
  87540000    4
  87550000    3
  87560000    3
  87570000    3
  87580000    4
  87590000    4
  87600000    3
  87610000    4
  87620000    4
  87630000    4
  87640000    5
  87650000    3
  87660000    3
  87670000    4
  87680000    3
  87690000    3
  87700000    3
  87710000    2
  87720000    4
  87730000    3
  87740000    3
  87750000    3
  87760000    3
  87770000    3
  87780000    3
  87790000    3
  87800000    3
  87810000    3
  87820000    2
  87830000    2
  87840000    4
  87850000    3
  87860000    3
  87870000    3
  87880000    4
  87890000    4
  87900000    3
  87910000    2
  87920000    3
  87930000    3
  87940000    3
  87950000    3
  87960000    5
  87970000    3
  87980000    4
  87990000    3
  88000000    3
  88010000    2
  88020000    2
  88030000    3
  88040000    3
  88050000    3
  88060000    4
  88070000    4
  88080000    4
  88090000    4
  88100000    2
  88110000    4
  88120000    3
  88130000    3
  88140000    3
  88150000    3
  88160000    3
  88170000    5
  88180000    2
  88190000    3
  88200000    3
  88210000    3
  88220000    3
  88230000    5
  88240000    5
  88250000    3
  88260000    3
  88270000    3
  88280000    4
  88290000    6
  88300000    3
  88310000    3
  88320000    3
  88330000    3
  88340000    3
  88350000    2
  88360000    2
  88370000    3
  88380000    5
  88390000    8
  88400000    2
  88410000    3
  88420000    3
  88430000    3
  88440000    4
  88450000    2
  88460000    4
  88470000    3
  88480000    4
  88490000    3
  88500000    3
  88510000    4
  88520000    3
  88530000    2
  88540000    3
  88550000    3
  88560000    3
  88570000    4
  88580000    4
  88590000    5
  88600000    3
  88610000    3
  88620000    3
  88630000    3
  88640000    4
  88650000    2
  88660000    3
  88670000    3
  88680000    2
  88690000    2
  88700000    6
  88710000    3
  88720000    3
  88730000    3
  88740000    2
  88750000    3
  88760000    3
  88770000    3
  88780000    3
  88790000    5
  88800000    2
  88810000    3
  88820000    3
  88830000    2
  88840000    4
  88850000    3
  88860000    2
  88870000    4
  88880000    3
  88890000    5
  88900000    5
  88910000    4
  88920000    5
  88930000    4
  88940000    2
  88950000    2
  88960000    4
  88970000    3
  88980000    3
  88990000    3
  89000000    2
  89010000    2
  89020000    3
  89030000    2
  89040000    3
  89050000    2
  89060000    3
  89070000    3
  89080000    4
  89090000    4
  89100000    3
  89110000    3
  89120000    2
  89130000    4
  89140000    4
  89150000    3
  89160000    2
  89170000    4
  89180000    4
  89190000    3
  89200000    3
  89210000    3
  89220000   10
  89230000    2
  89240000    3
  89250000    2
  89260000    3
  89270000    4
  89280000    3
  89290000    2
  89300000    3
  89310000    3
  89320000    4
  89330000    3
  89340000    2
  89350000    3
  89360000    3
  89370000    3
  89380000    2
  89390000    4
  89400000    3
  89410000    3
  89420000    4
  89430000    2
  89440000    3
  89450000    2
  89460000    2
  89470000    3
  89480000    4
  89490000    3
  89500000    3
  89510000    4
  89520000    5
  89530000    5
  89540000    4
  89550000    2
  89560000    3
  89570000    3
  89580000    4
  89590000    3
  89600000    3
  89610000    4
  89620000    2
  89630000    3
  89640000    2
  89650000    3
  89660000    2
  89670000    2
  89680000    3
  89690000    2
  89700000    2
  89710000    2
  89720000    2
  89730000    3
  89740000    3
  89750000    4
  89760000    3
  89770000    3
  89780000    3
  89790000    5
  89800000    3
  89810000    2
  89820000    3
  89830000    3
  89840000    3
  89850000    4
  89860000    3
  89870000    3
  89880000    3
  89890000    3
  89900000    3
  89910000    4
  89920000    3
  89930000    3
  89940000    3
  89950000    4
  89960000    3
  89970000    3
  89980000    3
  89990000    4
  90000000    4
  90010000    3
  90020000    3
  90030000    2
  90040000    3
  90050000    3
  90060000    4
  90070000    3
  90080000    2
  90090000    3
  90100000    3
  90110000    6
  90120000    4
  90130000    4
  90140000    2
  90150000    2
  90160000    4
  90170000    3
  90180000    4
  90190000    3
  90200000    4
  90210000    3
  90220000    2
  90230000    3
  90240000    3
  90250000    3
  90260000    5
  90270000    4
  90280000    3
  90290000    3
  90300000    2
  90310000    2
  90320000    2
  90330000    3
  90340000    3
  90350000    3
  90360000    2
  90370000    3
  90380000    2
  90390000    2
  90400000    2
  90410000    3
  90420000    4
  90430000    3
  90440000    2
  90450000    3
  90460000    4
  90470000    3
  90480000    3
  90490000    3
  90500000    3
  90510000    3
  90520000    3
  90530000    3
  90540000    4
  90550000    2
  90560000    3
  90570000    3
  90580000    3
  90590000    3
  90600000    3
  90610000    3
  90620000    3
  90630000    3
  90640000    2
  90650000    4
  90660000    5
  90670000    4
  90680000    3
  90690000    3
  90700000    3
  90710000    3
  90720000    3
  90730000    3
  90740000    3
  90750000    2
  90760000    2
  90770000    4
  90780000    3
  90790000    3
  90800000    3
  90810000    5
  90820000    2
  90830000    6
  90840000    3
  90850000    2
  90860000    3
  90870000    3
  90880000    3
  90890000   11
  90900000    6
  90910000    3
  90920000    5
  90930000    2
  90940000    3
  90950000    3
  90960000    2
  90970000    3
  90980000    5
  90990000    6
  91000000    2
  91010000    7
  91020000    2
  91030000    4
  91040000    2
  91050000    3
  91060000    4
  91070000    3
  91080000    3
  91090000    2
  91100000    3
  91110000    8
  91120000    4
  91130000    3
  91140000    3
  91150000    2
  91160000    3
  91170000    2
  91180000    6
  91190000    3
  91200000    3
  91210000    4
  91220000    4
  91230000    4
  91240000    4
  91250000    3
  91260000    7
  91270000    5
  91280000    3
  91290000    3
  91300000    2
  91310000    4
  91320000    3
  91330000    4
  91340000    3
  91350000    8
  91360000    3
  91370000    3
  91380000    3
  91390000    2
  91400000    4
  91410000    3
  91420000    3
  91430000    3
  91440000    5
  91450000    4
  91460000    3
  91470000    4
  91480000    4
  91490000    5
  91500000   11
  91510000    3
  91520000    3
  91530000    3
  91540000    5
  91550000    4
  91560000    3
  91570000    4
  91580000    3
  91590000    4
  91600000    5
  91610000    3
  91620000    3
  91630000    3
  91640000    3
  91650000    3
  91660000    3
  91670000    4
  91680000    3
  91690000    2
  91700000    4
  91710000    4
  91720000    4
  91730000    3
  91740000    5
  91750000    3
  91760000    4
  91770000    3
  91780000    6
  91790000    4
  91800000    2
  91810000    5
  91820000    4
  91830000    4
  91840000    3
  91850000    3
  91860000    4
  91870000    4
  91880000    2
  91890000    4
  91900000    6
  91910000    2
  91920000    3
  91930000    2
  91940000    3
  91950000    3
  91960000    4
  91970000    2
  91980000    2
  91990000    3
  92000000    3
  92010000    3
  92020000    3
  92030000    3
  92040000    4
  92050000    3
  92060000    2
  92070000    2
  92080000    6
  92090000    5
  92100000    3
  92110000    5
  92120000    2
  92130000    3
  92140000    3
  92150000    3
  92160000    8
  92170000    3
  92180000    3
  92190000    3
  92200000    3
  92210000    3
  92220000    5
  92230000    2
  92240000    3
  92250000    5
  92260000    3
  92270000    4
  92280000    3
  92290000    3
  92300000    3
  92310000    3
  92320000    3
  92330000    4
  92340000    2
  92350000    4
  92360000    4
  92370000    3
  92380000    4
  92390000    5
  92400000    2
  92410000    3
  92420000    4
  92430000    4
  92440000    4
  92450000    3
  92460000    5
  92470000    2
  92480000    3
  92490000    2
  92500000    3
  92510000    4
  92520000    2
  92530000    5
  92540000    2
  92550000    3
  92560000    2
  92570000    3
  92580000    3
  92590000    3
  92600000    3
  92610000    5
  92620000    3
  92630000    3
  92640000    3
  92650000    8
  92660000    4
  92670000    7
  92680000    3
  92690000    4
  92700000    2
  92710000    6
  92720000    5
  92730000    2
  92740000    3
  92750000    7
  92760000    3
  92770000    3
  92780000    5
  92790000    3
  92800000    4
  92810000    7
  92820000    3
  92830000    5
  92840000   10
  92850000    5
  92860000    8
  92870000    3
  92880000    3
  92890000    4
  92900000    6
  92910000    3
  92920000    3
  92930000    2
  92940000    4
  92950000    3
  92960000    4
  92970000    4
  92980000    3
  92990000    2
  93000000    5
  93010000    3
  93020000    6
  93030000    5
  93040000    5
  93050000    2
  93060000    4
  93070000    2
  93080000    3
  93090000    3
  93100000    3
  93110000    4
  93120000    3
  93130000    2
  93140000    3
  93150000    4
  93160000    3
  93170000    3
  93180000    3
  93190000    5
  93200000    2
  93210000    3
  93220000    3
  93230000    4
  93240000    3
  93250000    5
  93260000    2
  93270000    3
  93280000    4
  93290000    4
  93300000    6
  93310000    4
  93320000    4
  93330000    3
  93340000    3
  93350000    3
  93360000    3
  93370000    3
  93380000    4
  93390000    3
  93400000    2
  93410000    2
  93420000    3
  93430000    3
  93440000    2
  93450000    3
  93460000    3
  93470000    3
  93480000    3
  93490000    7
  93500000    3
  93510000    3
  93520000    2
  93530000    3
  93540000    3
  93550000    4
  93560000    5
  93570000    4
  93580000    4
  93590000    4
  93600000    2
  93610000    2
  93620000    4
  93630000    3
  93640000    3
  93650000    3
  93660000    3
  93670000    4
  93680000    3
  93690000    7
  93700000    3
  93710000    2
  93720000    3
  93730000    4
  93740000    3
  93750000    3
  93760000    4
  93770000    3
  93780000    3
  93790000    3
  93800000    3
  93810000    3
  93820000    2
  93830000    5
  93840000    3
  93850000    3
  93860000    3
  93870000    2
  93880000    3
  93890000    4
  93900000    3
  93910000    3
  93920000    3
  93930000    3
  93940000    3
  93950000    3
  93960000    4
  93970000    3
  93980000    3
  93990000    2
  94000000    4
  94010000    3
  94020000    3
  94030000    3
  94040000    4
  94050000    3
  94060000    4
  94070000    3
  94080000    7
  94090000    3
  94100000    3
  94110000    3
  94120000    3
  94130000    4
  94140000    2
  94150000    4
  94160000    3
  94170000    2
  94180000    3
  94190000    3
  94200000    3
  94210000    3
  94220000    4
  94230000    2
  94240000    3
  94250000    3
  94260000    2
  94270000    4
  94280000    3
  94290000    2
  94300000    3
  94310000    4
  94320000    3
  94330000    3
  94340000    3
  94350000    5
  94360000    3
  94370000    5
  94380000    3
  94390000    3
  94400000    3
  94410000    2
  94420000    3
  94430000    6
  94440000    3
  94450000    3
  94460000    4
  94470000    3
  94480000    5
  94490000    3
  94500000    4
  94510000    4
  94520000    3
  94530000    5
  94540000    2
  94550000    2
  94560000    3
  94570000    3
  94580000    3
  94590000    2
  94600000    5
  94610000    3
  94620000    3
  94630000    4
  94640000    3
  94650000    3
  94660000    3
  94670000    3
  94680000    3
  94690000    8
  94700000    3
  94710000    3
  94720000    6
  94730000    3
  94740000    3
  94750000    3
  94760000    3
  94770000    6
  94780000    3
  94790000    2
  94800000   10
  94810000    6
  94820000    3
  94830000    3
  94840000    3
  94850000    3
  94860000    2
  94870000    3
  94880000    3
  94890000    4
  94900000    4
  94910000    3
  94920000    2
  94930000    3
  94940000    3
  94950000    5
  94960000    3
  94970000    3
  94980000    3
  94990000    3
  95000000    3
  95010000    4
  95020000    3
  95030000    3
  95040000    4
  95050000    4
  95060000    3
  95070000    3
  95080000    4
  95090000    5
  95100000    3
  95110000    4
  95120000    3
  95130000    3
  95140000    4
  95150000    2
  95160000    3
  95170000    6
  95180000    3
  95190000    5
  95200000    2
  95210000    2
  95220000    3
  95230000    3
  95240000    2
  95250000    4
  95260000    3
  95270000    7
  95280000    7
  95290000    2
  95300000    4
  95310000    8
  95320000    3
  95330000    3
  95340000    2
  95350000    3
  95360000    3
  95370000    4
  95380000    6
  95390000    4
  95400000    5
  95410000    3
  95420000    4
  95430000    3
  95440000    4
  95450000    9
  95460000    3
  95470000    3
  95480000    3
  95490000    3
  95500000    4
  95510000    3
  95520000    3
  95530000    6
  95540000    2
  95550000    3
  95560000    3
  95570000    3
  95580000    3
  95590000    4
  95600000    4
  95610000    3
  95620000    3
  95630000    2
  95640000    3
  95650000    6
  95660000    3
  95670000    2
  95680000    2
  95690000    4
  95700000    2
  95710000    3
  95720000    3
  95730000    3
  95740000    3
  95750000    2
  95760000    3
  95770000    3
  95780000    3
  95790000    4
  95800000    4
  95810000    3
  95820000    3
  95830000    3
  95840000    3
  95850000    3
  95860000    3
  95870000    4
  95880000    3
  95890000    3
  95900000    4
  95910000    5
  95920000    3
  95930000    3
  95940000    3
  95950000    4
  95960000    3
  95970000    3
  95980000    3
  95990000    4
  96000000    3
  96010000    3
  96020000    5
  96030000    4
  96040000    4
  96050000    3
  96060000    3
  96070000    3
  96080000    2
  96090000    3
  96100000    3
  96110000    3
  96120000    2
  96130000    2
  96140000    4
  96150000    3
  96160000    3
  96170000    3
  96180000    4
  96190000    3
  96200000    5
  96210000    3
  96220000    3
  96230000    3
  96240000   10
  96250000    6
  96260000    3
  96270000    5
  96280000    5
  96290000    3
  96300000    3
  96310000    3
  96320000    4
  96330000    4
  96340000    5
  96350000    3
  96360000    2
  96370000    5
  96380000    3
  96390000    3
  96400000    4
  96410000    2
  96420000    2
  96430000    3
  96440000    4
  96450000    3
  96460000    3
  96470000    2
  96480000    3
  96490000    4
  96500000    3
  96510000    3
  96520000    4
  96530000    4
  96540000    2
  96550000    2
  96560000    3
  96570000    3
  96580000    2
  96590000    3
  96600000    5
  96610000    3
  96620000    3
  96630000    3
  96640000    2
  96650000    4
  96660000    4
  96670000    4
  96680000    3
  96690000    3
  96700000    3
  96710000    3
  96720000    6
  96730000    3
  96740000    4
  96750000    3
  96760000    3
  96770000    2
  96780000    3
  96790000    3
  96800000    2
  96810000    4
  96820000    3
  96830000    3
  96840000    4
  96850000    3
  96860000    4
  96870000    3
  96880000    5
  96890000    3
  96900000    4
  96910000    2
  96920000    3
  96930000    2
  96940000    2
  96950000    7
  96960000    3
  96970000    2
  96980000    3
  96990000    2
  97000000    9
  97010000    2
  97020000    4
  97030000    3
  97040000    2
  97050000    2
  97060000    4
  97070000    4
  97080000    3
  97090000    3
  97100000    3
  97110000    3
  97120000    4
  97130000    5
  97140000    3
  97150000    2
  97160000    3
  97170000    3
  97180000    3
  97190000    4
  97200000    2
  97210000    5
  97220000    3
  97230000    5
  97240000    3
  97250000    3
  97260000    4
  97270000    3
  97280000    3
  97290000    3
  97300000    4
  97310000    3
  97320000    3
  97330000    4
  97340000    4
  97350000    3
  97360000    3
  97370000    3
  97380000    3
  97390000    3
  97400000    3
  97410000    3
  97420000    3
  97430000    3
  97440000    6
  97450000    3
  97460000    3
  97470000    3
  97480000    3
  97490000    3
  97500000    5
  97510000    3
  97520000    3
  97530000    5
  97540000    3
  97550000    4
  97560000    3
  97570000    3
  97580000    3
  97590000    3
  97600000    3
  97610000    3
  97620000    3
  97630000    2
  97640000    3
  97650000    3
  97660000    5
  97670000    2
  97680000    5
  97690000    2
  97700000    3
  97710000    3
  97720000    3
  97730000    3
  97740000    4
  97750000    2
  97760000    4
  97770000    5
  97780000    3
  97790000    5
  97800000    2
  97810000    3
  97820000    3
  97830000    5
  97840000    6
  97850000    3
  97860000    4
  97870000    2
  97880000    3
  97890000    3
  97900000    4
  97910000    6
  97920000    3
  97930000    3
  97940000    2
  97950000    3
  97960000    3
  97970000    3
  97980000    3
  97990000    3
  98000000    5
  98010000    3
  98020000    4
  98030000    3
  98040000    3
  98050000    3
  98060000    3
  98070000    4
  98080000    4
  98090000    3
  98100000    3
  98110000    3
  98120000    3
  98130000    3
  98140000    4
  98150000    3
  98160000    3
  98170000    3
  98180000    4
  98190000    4
  98200000    2
  98210000    3
  98220000    3
  98230000    5
  98240000    4
  98250000    8
  98260000    5
  98270000   11
  98280000    8
  98290000    6
  98300000    5
  98310000    2
  98320000    4
  98330000    4
  98340000    7
  98350000    3
  98360000    2
  98370000    3
  98380000    4
  98390000    3
  98400000    3
  98410000    2
  98420000    4
  98430000    3
  98440000    3
  98450000    3
  98460000    3
  98470000    3
  98480000    2
  98490000    2
  98500000    2
  98510000    4
  98520000    6
  98530000    3
  98540000    3
  98550000    2
  98560000    3
  98570000    4
  98580000    7
  98590000    3
  98600000    5
  98610000    8
  98620000    3
  98630000    6
  98640000    4
  98650000    5
  98660000    3
  98670000    4
  98680000    5
  98690000    2
  98700000    4
  98710000    5
  98720000    4
  98730000    8
  98740000    4
  98750000    3
  98760000    3
  98770000    3
  98780000    3
  98790000    3
  98800000    3
  98810000    3
  98820000    3
  98830000    3
  98840000    2
  98850000    3
  98860000    3
  98870000    3
  98880000    3
  98890000    2
  98900000    6
  98910000    3
  98920000    5
  98930000    6
  98940000    3
  98950000    5
  98960000    2
  98970000    4
  98980000    2
  98990000    4
  99000000    3
  99010000    3
  99020000    4
  99030000    3
  99040000    3
  99050000    2
  99060000    3
  99070000    2
  99080000    7
  99090000    4
  99100000    6
  99110000    3
  99120000    3
  99130000    5
  99140000    4
  99150000    3
  99160000    4
  99170000    4
  99180000    3
  99190000    3
  99200000    3
  99210000    3
  99220000    2
  99230000    2
  99240000    4
  99250000    3
  99260000    3
  99270000    3
  99280000    2
  99290000    4
  99300000    3
  99310000    2
  99320000    2
  99330000    3
  99340000    3
  99350000    3
  99360000    4
  99370000    2
  99380000    4
  99390000    4
  99400000    4
  99410000    4
  99420000    5
  99430000    7
  99440000    7
  99450000    4
  99460000    3
  99470000    4
  99480000    3
  99490000    4
  99500000    3
  99510000    3
  99520000    6
  99530000    4
  99540000    3
  99550000    4
  99560000    2
  99570000    3
  99580000    2
  99590000    2
  99600000    3
  99610000    6
  99620000    2
  99630000    3
  99640000    4
  99650000    4
  99660000    4
  99670000    4
  99680000    4
  99690000    5
  99700000    4
  99710000    3
  99720000    3
  99730000    3
  99740000    3
  99750000    3
  99760000    3
  99770000    3
  99780000    8
  99790000    4
  99800000    2
  99810000    4
  99820000    3
  99830000    2
  99840000    3
  99850000    3
  99860000    3
  99870000    2
  99880000    4
  99890000    5
  99900000    3
  99910000    3
  99920000    3
  99930000    3
  99940000    4
  99950000    2
  99960000    3
  99970000    4
  99980000    4
  99990000    3
 100000000    3
 100000000    3
 100010000    2
 100020000    4
 100030000    4
 100040000    5
 100050000    3
 100060000    9
 100070000    2
 100080000    3
 100090000    3
 100100000    3
 100110000    3
 100120000    3
 100130000    3
 100140000    3
 100150000    3
 100160000    2
 100170000    4
 100180000    5
 100190000    3
 100200000    3
 100210000    2
 100220000    2
 100230000    4
 100240000    2
 100250000    3
 100260000    3
 100270000    6
 100280000    3
 100290000    3
 100300000    2
 100310000    3
 100320000    3
 100330000    3
 100340000    3
 100350000    3
 100360000    3
 100370000    5
 100380000    3
 100390000    9
 100400000    5
 100410000    3
 100420000    2
 100430000    3
 100440000    4
 100450000    3
 100460000    5
 100470000    2
 100480000    2
 100490000    7
 100500000    3
 100510000    4
 100520000    2
 100530000    2
 100540000    3
 100550000    4
 100560000    5
 100570000    2
 100580000    4
 100590000    4
 100600000    2
 100610000    2
 100620000    5
 100630000    2
 100640000    3
 100650000    3
 100660000    4
 100670000    4
 100680000    3
 100690000    3
 100700000    5
 100710000    3
 100720000    3
 100730000    5
 100740000    3
 100750000    4
 100760000    3
 100770000    2
 100780000    4
 100790000    3
 100800000    2
 100810000    4
 100820000    3
 100830000    5
 100840000    4
 100850000    4
 100860000    4
 100870000    4
 100880000    3
 100890000    3
 100900000    3
 100910000    2
 100920000    5
 100930000    4
 100940000    3
 100950000    4
 100960000    5
 100970000    3
 100980000    3
 100990000    3
 101000000    3
 101010000    3
 101020000    3
 101030000    3
 101040000    3
 101050000    3
 101060000    4
 101070000    4
 101080000    5
 101090000    3
 101100000    3
 101110000    3
 101120000    3
 101130000    3
 101140000    3
 101150000    5
 101160000    3
 101170000    3
 101180000    4
 101190000    3
 101200000    2
 101210000    3
 101220000    4
 101230000    3
 101240000    3
 101250000    3
 101260000    2
 101270000    2
 101280000    3
 101290000    8
 101300000    8
 101310000    7
 101320000    4
 101330000    4
 101340000    5
 101350000    5
 101360000    6
 101370000    2
 101380000    3
 101390000    4
 101400000    3
 101410000    3
 101420000    4
 101430000    2
 101440000    3
 101450000    5
 101460000    3
 101470000    3
 101480000    3
 101490000    3
 101500000    3
 101510000    3
 101520000    2
 101530000    3
 101540000    3
 101550000    5
 101560000    3
 101570000    3
 101580000    3
 101590000    4
 101600000    3
 101610000    5
 101620000    3
 101630000    2
 101640000    3
 101650000    3
 101660000    6
 101670000    9
 101680000    3
 101690000    3
 101700000    3
 101710000    5
 101720000    6
 101730000    3
 101740000    3
 101750000    3
 101760000    4
 101770000    4
 101780000    3
 101790000    2
 101800000    3
 101810000    3
 101820000    5
 101830000    3
 101840000    3
 101850000    3
 101860000    2
 101870000    3
 101880000    4
 101890000    3
 101900000    3
 101910000    3
 101920000    2
 101930000    3
 101940000    5
 101950000    4
 101960000    3
 101970000    4
 101980000    4
 101990000    3
 102000000    3
 102010000    4
 102020000    4
 102030000    3
 102040000    4
 102050000    3
 102060000    4
 102070000    3
 102080000    4
 102090000    3
 102100000    3
 102110000    3
 102120000    3
 102130000    3
 102140000    5
 102150000    3
 102160000    3
 102170000    8
 102180000    3
 102190000    3
 102200000    3
 102210000    4
 102220000    3
 102230000    3
 102240000    3
 102250000    3
 102260000    3
 102270000    3
 102280000    4
 102290000    2
 102300000    7
 102310000    5
 102320000    4
 102330000    8
 102340000    4
 102350000    3
 102360000    3
 102370000    5
 102380000    9
 102390000    3
 102400000    5
 102410000    3
 102420000    3
 102430000    3
 102440000    4
 102450000    3
 102460000    3
 102470000    3
 102480000    3
 102490000    4
 102500000    3
 102510000    3
 102520000    2
 102530000    3
 102540000    3
 102550000    3
 102560000    4
 102570000    2
 102580000    3
 102590000    4
 102600000    2
 102610000    2
 102620000    4
 102630000    3
 102640000    3
 102650000    8
 102660000    3
 102670000    3
 102680000    4
 102690000    6
 102700000    3
 102710000    4
 102720000    3
 102730000    3
 102740000    4
 102750000    4
 102760000    3
 102770000    2
 102780000    3
 102790000    4
 102800000    4
 102810000    3
 102820000    4
 102830000    4
 102840000    4
 102850000    2
 102860000    2
 102870000    6
 102880000    4
 102890000    3
 102900000    5
 102910000    2
 102920000    4
 102930000    3
 102940000    2
 102950000    3
 102960000    3
 102970000    3
 102980000    4
 102990000    3
 103000000    7
 103010000    4
 103020000    3
 103030000    3
 103040000    4
 103050000    3
 103060000    3
 103070000    3
 103080000    5
 103090000    3
 103100000    4
 103110000    3
 103120000    5
 103130000    2
 103140000    3
 103150000    5
 103160000    2
 103170000    3
 103180000    2
 103190000    4
 103200000    4
 103210000    3
 103220000    3
 103230000    3
 103240000    3
 103250000    3
 103260000    2
 103270000    3
 103280000    4
 103290000    3
 103300000    2
 103310000    3
 103320000    3
 103330000    2
 103340000    5
 103350000    3
 103360000    3
 103370000    3
 103380000    3
 103390000    2
 103400000    3
 103410000    4
 103420000    3
 103430000    2
 103440000    5
 103450000    3
 103460000    4
 103470000    5
 103480000    3
 103490000    2
 103500000    5
 103510000    4
 103520000    3
 103530000    3
 103540000    3
 103550000    3
 103560000    3
 103570000    5
 103580000    3
 103590000    4
 103600000    6
 103610000    4
 103620000    4
 103630000    5
 103640000    4
 103650000    3
 103660000    3
 103670000    3
 103680000    4
 103690000    3
 103700000    3
 103710000    2
 103720000    3
 103730000    6
 103740000    3
 103750000    3
 103760000    5
 103770000    2
 103780000    3
 103790000    3
 103800000    4
 103810000    4
 103820000    3
 103830000    3
 103840000    3
 103850000    2
 103860000    2
 103870000    4
 103880000    3
 103890000    3
 103900000    2
 103910000    3
 103920000    3
 103930000    4
 103940000    3
 103950000    3
 103960000    3
 103970000    3
 103980000    5
 103990000    4
 104000000    3
 104010000    4
 104020000    5
 104030000    4
 104040000    4
 104050000    3
 104060000    3
 104070000    3
 104080000    3
 104090000    2
 104100000    5
 104110000    3
 104120000    2
 104130000    2
 104140000    3
 104150000    4
 104160000    3
 104170000    3
 104180000    3
 104190000    4
 104200000    5
 104210000    2
 104220000    6
 104230000    3
 104240000    4
 104250000    2
 104260000    4
 104270000    4
 104280000    3
 104290000    3
 104300000    3
 104310000    4
 104320000    3
 104330000    2
 104340000    2
 104350000    3
 104360000    3
 104370000    3
 104380000    3
 104390000    3
 104400000    3
 104410000    2
 104420000    2
 104430000    3
 104440000    2
 104450000    2
 104460000    3
 104470000    3
 104480000    3
 104490000    4
 104500000    3
 104510000    4
 104520000    3
 104530000    3
 104540000    4
 104550000    5
 104560000    4
 104570000    6
 104580000    4
 104590000    3
 104600000    4
 104610000    3
 104620000    3
 104630000    4
 104640000    4
 104650000    3
 104660000    3
 104670000    3
 104680000    6
 104690000    2
 104700000    4
 104710000    3
 104720000    4
 104730000    3
 104740000    5
 104750000    4
 104760000    2
 104770000    4
 104780000    5
 104790000    5
 104800000    4
 104810000    3
 104820000    3
 104830000    3
 104840000    3
 104850000    3
 104860000    2
 104870000    4
 104880000    3
 104890000    3
 104900000    3
 104910000    5
 104920000    3
 104930000    3
 104940000    3
 104950000    5
 104960000    3
 104970000    4
 104980000    3
 104990000    3
 105000000    3
 105010000    2
 105020000    3
 105030000    4
 105040000    3
 105050000    3
 105060000    2
 105070000    2
 105080000    4
 105090000    2
 105100000    3
 105110000    3
 105120000    3
 105130000    3
 105140000    5
 105150000    3
 105160000    2
 105170000    3
 105180000    2
 105190000    3
 105200000    4
 105210000    4
 105220000    5
 105230000    3
 105240000    2
 105250000    2
 105260000    2
 105270000    3
 105280000    3
 105290000    5
 105300000    6
 105310000    2
 105320000    3
 105330000    3
 105340000    5
 105350000    3
 105360000    2
 105370000    4
 105380000    3
 105390000    6
 105400000    2
 105410000    3
 105420000    4
 105430000    4
 105440000    4
 105450000    3
 105460000    9
 105470000    3
 105480000    3
 105490000    3
 105500000    4
 105510000    3
 105520000    2
 105530000    2
 105540000    3
 105550000    3
 105560000    4
 105570000    3
 105580000    3
 105590000    2
 105600000    3
 105610000    3
 105620000    3
 105630000    5
 105640000    3
 105650000    4
 105660000    2
 105670000    4
 105680000    8
 105690000    3
 105700000    3
 105710000    3
 105720000    3
 105730000    4
 105740000    3
 105750000    3
 105760000    2
 105770000    2
 105780000    3
 105790000    2
 105800000    3
 105810000    4
 105820000    5
 105830000    2
 105840000    5
 105850000    3
 105860000    6
 105870000    3
 105880000    2
 105890000    2
 105900000    4
 105910000    2
 105920000    3
 105930000    4
 105940000    3
 105950000    6
 105960000    3
 105970000    6
 105980000    6
 105990000    4
 106000000    3
 106010000    3
 106020000    4
 106030000    3
 106040000    6
 106050000    3
 106060000    5
 106070000    3
 106080000    3
 106090000    4
 106100000    3
 106110000    3
 106120000    3
 106130000    4
 106140000    3
 106150000    3
 106160000    2
 106170000    3
 106180000    3
 106190000    4
 106200000    4
 106210000    2
 106220000    3
 106230000    4
 106240000    2
 106250000    4
 106260000    4
 106270000    3
 106280000    3
 106290000    3
 106300000    3
 106310000    3
 106320000    3
 106330000    4
 106340000    3
 106350000    4
 106360000    3
 106370000    4
 106380000    3
 106390000    6
 106400000    5
 106410000    4
 106420000    5
 106430000    3
 106440000    3
 106450000    4
 106460000    2
 106470000    5
 106480000    3
 106490000    5
 106500000    4
 106510000    2
 106520000    3
 106530000    3
 106540000    3
 106550000    3
 106560000    3
 106570000    4
 106580000    3
 106590000    3
 106600000    3
 106610000    4
 106620000    2
 106630000    3
 106640000    2
 106650000    3
 106660000    3
 106670000    3
 106680000    3
 106690000    4
 106700000    4
 106710000    5
 106720000    2
 106730000    2
 106740000    3
 106750000    3
 106760000    4
 106770000    2
 106780000    2
 106790000    3
 106800000    2
 106810000    4
 106820000    2
 106830000    3
 106840000    4
 106850000    3
 106860000    3
 106870000    2
 106880000    4
 106890000    3
 106900000    5
 106910000    2
 106920000    2
 106930000    7
 106940000    4
 106950000    3
 106960000    3
 106970000    4
 106980000    2
 106990000    2
 107000000    2
 107010000    3
 107020000    3
 107030000    5
 107040000    2
 107050000    3
 107060000    3
 107070000    3
 107080000    4
 107090000    2
 107100000    4
 107110000    3
 107120000    3
 107130000    4
 107140000    3
 107150000    4
 107160000    4
 107170000    3
 107180000    3
 107190000    3
 107200000    4
 107210000    3
 107220000    3
 107230000    3
 107240000    3
 107250000    3
 107260000    2
 107270000    2
 107280000    4
 107290000    4
 107300000    3
 107310000    3
 107320000    2
 107330000    3
 107340000    2
 107350000    3
 107360000    3
 107370000    4
 107380000    2
 107390000    4
 107400000    3
 107410000    4
 107420000    3
 107430000    3
 107440000    3
 107450000    7
 107460000    3
 107470000    2
 107480000    4
 107490000    4
 107500000    2
 107510000    3
 107520000    3
 107530000    3
 107540000    3
 107550000    3
 107560000    3
 107570000    4
 107580000    3
 107590000    4
 107600000    3
 107610000    3
 107620000    3
 107630000    4
 107640000    3
 107650000    3
 107660000    2
 107670000    3
 107680000    2
 107690000    3
 107700000    2
 107710000    2
 107720000    4
 107730000    4
 107740000    3
 107750000    4
 107760000    3
 107770000    3
 107780000    3
 107790000    3
 107800000    3
 107810000    2
 107820000    3
 107830000    2
 107840000    5
 107850000    4
 107860000    3
 107870000    3
 107880000    5
 107890000    3
 107900000    2
 107910000    4
 107920000    3
 107930000    3
 107940000    3
 107950000    3
 107960000    3
 107970000    3
 107980000    3
 107990000    2
 108000000    4
 108010000    3
 108020000    3
 108030000    4
 108040000    3
 108050000    3
 108060000    3
 108070000    3
 108080000    3
 108090000    2
 108100000    3
 108110000    3
 108120000    4
 108130000    3
 108140000    3
 108150000    3
 108160000    3
 108170000    3
 108180000    7
 108190000    5
 108200000    2
 108210000    2
 108220000    4
 108230000    3
 108240000    3
 108250000    4
 108260000    2
 108270000    2
 108280000    6
 108290000    4
 108300000    3
 108310000    2
 108320000    3
 108330000    3
 108340000    4
 108350000    5
 108360000    4
 108370000    3
 108380000    4
 108390000    2
 108400000    2
 108410000    2
 108420000    3
 108430000    5
 108440000    5
 108450000    3
 108460000    5
 108470000    4
 108480000    3
 108490000    3
 108500000    3
 108510000    3
 108520000    4
 108530000    6
 108540000    3
 108550000    3
 108560000    3
 108570000    3
 108580000    3
 108590000    3
 108600000    3
 108610000    3
 108620000    3
 108630000    3
 108640000    3
 108650000    3
 108660000    3
 108670000    4
 108680000    3
 108690000    3
 108700000    2
 108710000    4
 108720000    2
 108730000    5
 108740000    3
 108750000    3
 108760000    4
 108770000    4
 108780000    2
 108790000    3
 108800000    3
 108810000    3
 108820000    4
 108830000    3
 108840000    2
 108850000    3
 108860000    3
 108870000    5
 108880000    4
 108890000    3
 108900000    3
 108910000    4
 108920000    3
 108930000    3
 108940000    3
 108950000    2
 108960000    2
 108970000    5
 108980000    4
 108990000    3
 109000000    4
 109010000    3
 109020000    4
 109030000    2
 109040000    3
 109050000    3
 109060000    2
 109070000    3
 109080000    4
 109090000    3
 109100000    3
 109110000    3
 109120000    5
 109130000    4
 109140000    2
 109150000    5
 109160000    3
 109170000    3
 109180000    4
 109190000    3
 109200000    5
 109210000    3
 109220000    2
 109230000    4
 109240000    4
 109250000    3
 109260000    3
 109270000    3
 109280000    2
 109290000    3
 109300000    3
 109310000    3
 109320000    2
 109330000    2
 109340000    3
 109350000    6
 109360000    3
 109370000    4
 109380000    4
 109390000    3
 109400000    4
 109410000    4
 109420000    4
 109430000    3
 109440000    3
 109450000    4
 109460000    4
 109470000    5
 109480000    3
 109490000    2
 109500000    3
 109510000    5
 109520000    2
 109530000    3
 109540000    3
 109550000    3
 109560000    2
 109570000    3
 109580000    3
 109590000    3
 109600000    3
 109610000    3
 109620000    6
 109630000    2
 109640000    4
 109650000    3
 109660000    3
 109670000    2
 109680000    4
 109690000    3
 109700000    3
 109710000    3
 109720000    5
 109730000    3
 109740000    2
 109750000    3
 109760000    7
 109770000    2
 109780000    3
 109790000    2
 109800000    4
 109810000    3
 109820000    4
 109830000    3
 109840000    3
 109850000    3
 109860000    3
 109870000    2
 109880000    5
 109890000    3
 109900000    9
 109910000    5
 109920000    5
 109930000    3
 109940000    2
 109950000    5
 109960000    3
 109970000    2
 109980000    3
 109990000    6
 110000000    3
 110010000    3
 110020000    3
 110030000    3
 110040000    4
 110050000    3
 110060000    3
 110070000    4
 110080000    5
 110090000    3
 110100000    2
 110110000    2
 110120000    4
 110130000    2
 110140000    3
 110150000    3
 110160000    3
 110170000    2
 110180000    3
 110190000    4
 110200000    2
 110210000    4
 110220000    3
 110230000    3
 110240000    4
 110250000    4
 110260000    3
 110270000    3
 110280000    5
 110290000    3
 110300000   11
 110310000    3
 110320000    6
 110330000    4
 110340000    2
 110350000    3
 110360000    3
 110370000    3
 110380000    3
 110390000    6
 110400000    7
 110410000    3
 110420000    2
 110430000    3
 110440000    4
 110450000    2
 110460000    3
 110470000    3
 110480000    7
 110490000    3
 110500000    4
 110510000    3
 110520000    3
 110530000    3
 110540000    3
 110550000    2
 110560000    3
 110570000    2
 110580000    2
 110590000    3
 110600000    5
 110610000    3
 110620000    3
 110630000    2
 110640000    3
 110650000    5
 110660000    3
 110670000    4
 110680000    3
 110690000    5
 110700000    3
 110710000    5
 110720000    3
 110730000    2
 110740000    3
 110750000    2
 110760000    4
 110770000    3
 110780000    3
 110790000    2
 110800000    3
 110810000    3
 110820000    5
 110830000    3
 110840000    3
 110850000    3
 110860000    3
 110870000    5
 110880000    3
 110890000    3
 110900000    3
 110910000    2
 110920000    4
 110930000    3
 110940000    5
 110950000    3
 110960000    5
 110970000    2
 110980000    4
 110990000    5
 111000000    4
 111010000    2
 111020000    3
 111030000    3
 111040000    2
 111050000    3
 111060000    4
 111070000    2
 111080000    3
 111090000    3
 111100000    3
 111110000    3
 111120000    3
 111130000    2
 111140000    3
 111150000    3
 111160000    3
 111170000    3
 111180000    2
 111190000    2
 111200000    3
 111210000    3
 111220000    2
 111230000    3
 111240000    2
 111250000    4
 111260000    3
 111270000    3
 111280000    2
 111290000    3
 111300000    2
 111310000    3
 111320000    3
 111330000    2
 111340000    3
 111350000    3
 111360000    3
 111370000    4
 111380000    3
 111390000    3
 111400000    3
 111410000    3
 111420000    3
 111430000    3
 111440000    2
 111450000    3
 111460000    3
 111470000    3
 111480000    4
 111490000    5
 111500000    3
 111510000    3
 111520000    3
 111530000    2
 111540000    3
 111550000    3
 111560000    2
 111570000    3
 111580000    4
 111590000    4
 111600000    4
 111610000    2
 111620000    3
 111630000    3
 111640000    2
 111650000    3
 111660000    3
 111670000    3
 111680000    3
 111690000    3
 111700000    3
 111710000    4
 111720000    3
 111730000    4
 111740000    3
 111750000    4
 111760000    3
 111770000    3
 111780000    8
 111790000    3
 111800000    3
 111810000    4
 111820000    2
 111830000    3
 111840000    4
 111850000    4
 111860000    3
 111870000    5
 111880000    6
 111890000    2
 111900000    4
 111910000    3
 111920000    3
 111930000    5
 111940000    4
 111950000    5
 111960000    4
 111970000    2
 111980000    3
 111990000    5
 112000000    3
 112010000    3
 112020000    3
 112030000    5
 112040000    2
 112050000    4
 112060000    3
 112070000    4
 112080000    5
 112090000    2
 112100000    3
 112110000    3
 112120000    4
 112130000    4
 112140000    3
 112150000    4
 112160000    3
 112170000    3
 112180000    2
 112190000    3
 112200000    6
 112210000    4
 112220000    5
 112230000    3
 112240000    2
 112250000    3
 112260000    3
 112270000    3
 112280000    3
 112290000    2
 112300000    4
 112310000    3
 112320000    3
 112330000    3
 112340000    3
 112350000    3
 112360000    2
 112370000    3
 112380000    3
 112390000    4
 112400000    2
 112410000    2
 112420000    2
 112430000    3
 112440000    2
 112450000    3
 112460000    4
 112470000    3
 112480000    5
 112490000    3
 112500000    3
 112510000    3
 112520000    2
 112530000    3
 112540000    5
 112550000    2
 112560000    3
 112570000    2
 112580000    3
 112590000    2
 112600000    3
 112610000    3
 112620000    5
 112630000    4
 112640000    4
 112650000    3
 112660000    2
 112670000    6
 112680000    3
 112690000    2
 112700000    2
 112710000    3
 112720000    3
 112730000    6
 112740000    6
 112750000    3
 112760000    3
 112770000    3
 112780000    5
 112790000    3
 112800000    6
 112810000    4
 112820000    3
 112830000    4
 112840000    3
 112850000    3
 112860000    3
 112870000    4
 112880000    7
 112890000    3
 112900000    3
 112910000    5
 112920000    4
 112930000    2
 112940000    2
 112950000    3
 112960000    3
 112970000    4
 112980000    6
 112990000    5
 113000000    4
 113010000    4
 113020000    2
 113030000    5
 113040000    2
 113050000    3
 113060000    3
 113070000    4
 113080000    2
 113090000    2
 113100000    4
 113110000    3
 113120000    3
 113130000    5
 113140000    3
 113150000    3
 113160000    3
 113170000    5
 113180000    3
 113190000    4
 113200000    5
 113210000    2
 113220000    4
 113230000    5
 113240000    3
 113250000    5
 113260000    3
 113270000    3
 113280000    6
 113290000    3
 113300000    4
 113310000    3
 113320000    4
 113330000    4
 113340000    2
 113350000    3
 113360000   11
 113370000    7
 113380000   10
 113390000    5
 113400000    7
 113410000    3
 113420000    2
 113430000    2
 113440000    3
 113450000    3
 113460000    2
 113470000    2
 113480000    2
 113490000    3
 113500000    3
 113510000    2
 113520000    4
 113530000    2
 113540000    5
 113550000    5
 113560000    3
 113570000    3
 113580000    3
 113590000    3
 113600000    3
 113610000    5
 113620000    3
 113630000    2
 113640000    6
 113650000    3
 113660000    3
 113670000    2
 113680000    3
 113690000    3
 113700000    4
 113710000    3
 113720000    3
 113730000    3
 113740000    4
 113750000    5
 113760000    3
 113770000    2
 113780000    7
 113790000    4
 113800000    3
 113810000    3
 113820000    9
 113830000    3
 113840000    5
 113850000    5
 113860000    2
 113870000    3
 113880000    4
 113890000    7
 113900000    8
 113910000    4
 113920000    6
 113930000    5
 113940000    6
 113950000    3
 113960000    4
 113970000    3
 113980000    3
 113990000    4
 114000000    5
 114010000    6
 114020000    5
 114030000    3
 114040000    6
 114050000    4
 114060000    3
 114070000    4
 114080000    3
 114090000    4
 114100000    3
 114110000    2
 114120000    3
 114130000    4
 114140000    3
 114150000    6
 114160000    3
 114170000    3
 114180000    3
 114190000    3
 114200000    2
 114210000    3
 114220000    3
 114230000    3
 114240000    3
 114250000    2
 114260000    4
 114270000    3
 114280000    5
 114290000    3
 114300000    6
 114310000    3
 114320000    3
 114330000    4
 114340000    3
 114350000    2
 114360000    4
 114370000    2
 114380000    3
 114390000    3
 114400000    3
 114410000    4
 114420000    7
 114430000    2
 114440000    4
 114450000    4
 114460000    4
 114470000    6
 114480000    6
 114490000    6
 114500000    3
 114510000    3
 114520000    3
 114530000    3
 114540000    4
 114550000    8
 114560000    3
 114570000    3
 114580000    4
 114590000    3
 114600000    4
 114610000   10
 114620000    4
 114630000    3
 114640000    2
 114650000    4
 114660000    2
 114670000    2
 114680000    6
 114690000    2
 114700000    5
 114710000    4
 114720000    3
 114730000    4
 114740000    5
 114750000    3
 114760000    2
 114770000    3
 114780000    2
 114790000    3
 114800000    3
 114810000    3
 114820000    3
 114830000    3
 114840000    5
 114850000    2
 114860000    3
 114870000    3
 114880000    3
 114890000    3
 114900000    3
 114910000    4
 114920000    2
 114930000    3
 114940000    2
 114950000    3
 114960000    3
 114970000    5
 114980000    2
 114990000    3
 115000000    3
 115010000    3
 115020000    3
 115030000    3
 115040000    4
 115050000    2
 115060000    3
 115070000    3
 115080000    6
 115090000    7
 115100000    4
 115110000    3
 115120000    4
 115130000    3
 115140000    3
 115150000    5
 115160000    3
 115170000    5
 115180000    3
 115190000    4
 115200000    3
 115210000    6
 115220000    3
 115230000    6
 115240000    4
 115250000    3
 115260000    2
 115270000    3
 115280000    3
 115290000    5
 115300000    3
 115310000    4
 115320000    2
 115330000    4
 115340000    3
 115350000    3
 115360000    3
 115370000    3
 115380000    4
 115390000    3
 115400000    3
 115410000    9
 115420000    3
 115430000    3
 115440000    4
 115450000    8
 115460000    5
 115470000    5
 115480000    3
 115490000    3
 115500000    3
 115510000    4
 115520000    3
 115530000    3
 115540000    8
 115550000    2
 115560000    3
 115570000    3
 115580000    7
 115590000    4
 115600000    7
 115610000    3
 115620000    4
 115630000    8
 115640000    3
 115650000    5
 115660000    2
 115670000    4
 115680000    6
 115690000    3
 115700000    3
 115710000    3
 115720000    3
 115730000    3
 115740000    6
 115750000    4
 115760000    7
 115770000    6
 115780000    5
 115790000    3
 115800000    3
 115810000    3
 115820000    3
 115830000    3
 115840000    2
 115850000    6
 115860000    4
 115870000    3
 115880000    6
 115890000    2
 115900000    3
 115910000    3
 115920000    3
 115930000    3
 115940000    3
 115950000    3
 115960000    2
 115970000    3
 115980000    2
 115990000    3
 116000000    8
 116010000    7
 116020000    5
 116030000    8
 116040000   10
 116050000    4
 116060000    3
 116070000    3
 116080000    5
 116090000    2
 116100000    4
 116110000    4
 116120000    4
 116130000    4
 116140000    4
 116150000    9
 116160000   10
 116170000    3
 116180000    3
 116190000    3
 116200000    4
 116210000    4
 116220000    2
 116230000    3
 116240000    2
 116250000    2
 116260000    2
 116270000    8
 116280000    3
 116290000    2
 116300000    3
 116310000    3
 116320000    4
 116330000    3
 116340000    2
 116350000    4
 116360000    4
 116370000    2
 116380000    4
 116390000    3
 116400000    5
 116410000    3
 116420000    5
 116430000    3
 116440000    4
 116450000    3
 116460000    4
 116470000    3
 116480000    2
 116490000    2
 116500000    2
 116510000    3
 116520000    3
 116530000    5
 116540000    3
 116550000    5
 116560000    5
 116570000    4
 116580000    3
 116590000    4
 116600000    4
 116610000    3
 116620000    4
 116630000    3
 116640000    4
 116650000    2
 116660000    3
 116670000    2
 116680000    3
 116690000    3
 116700000    3
 116710000    3
 116720000    4
 116730000    3
 116740000    3
 116750000    3
 116760000    2
 116770000    2
 116780000    3
 116790000    3
 116800000    2
 116810000    3
 116820000    5
 116830000    6
 116840000    3
 116850000    3
 116860000    3
 116870000    5
 116880000    3
 116890000   10
 116900000    7
 116910000    9
 116920000    3
 116930000    2
 116940000    4
 116950000    4
 116960000    3
 116970000    5
 116980000    3
 116990000    3
 117000000    3
 117010000    4
 117020000    3
 117030000    3
 117040000    3
 117050000    3
 117060000    3
 117070000    4
 117080000    4
 117090000    5
 117100000    3
 117110000    3
 117120000    4
 117130000    2
 117140000    2
 117150000    7
 117160000    5
 117170000    3
 117180000    3
 117190000    3
 117200000    2
 117210000    3
 117220000    5
 117230000    3
 117240000    3
 117250000    3
 117260000    3
 117270000    4
 117280000    3
 117290000    3
 117300000    3
 117310000    3
 117320000    5
 117330000    4
 117340000    4
 117350000    2
 117360000    2
 117370000    3
 117380000    3
 117390000    3
 117400000    3
 117410000    3
 117420000    8
 117430000    5
 117440000    5
 117450000    5
 117460000    3
 117470000    3
 117480000    3
 117490000    3
 117500000    3
 117510000    3
 117520000    2
 117530000    4
 117540000    3
 117550000    3
 117560000    5
 117570000    4
 117580000    5
 117590000    3
 117600000    2
 117610000    4
 117620000    2
 117630000    6
 117640000    3
 117650000    2
 117660000    3
 117670000    4
 117680000    3
 117690000    5
 117700000    3
 117710000    3
 117720000    2
 117730000    3
 117740000    4
 117750000    2
 117760000    5
 117770000    6
 117780000    3
 117790000    3
 117800000    3
 117810000    4
 117820000    3
 117830000    3
 117840000    3
 117850000    2
 117860000    2
 117870000    2
 117880000    2
 117890000    2
 117900000    3
 117910000    3
 117920000    6
 117930000    3
 117940000    3
 117950000    3
 117960000    2
 117970000    3
 117980000    6
 117990000    3
 118000000    2
 118010000    3
 118020000    2
 118030000    3
 118040000    3
 118050000    3
 118060000    2
 118070000    4
 118080000    3
 118090000    4
 118100000    4
 118110000    5
 118120000    3
 118130000    4
 118140000    3
 118150000    5
 118160000    3
 118170000    2
 118180000    3
 118190000    2
 118200000    3
 118210000    4
 118220000    8
 118230000    4
 118240000    4
 118250000    4
 118260000    7
 118270000    4
 118280000    5
 118290000    5
 118300000    6
 118310000    3
 118320000    6
 118330000    3
 118340000    3
 118350000    3
 118360000    6
 118370000    3
 118380000    4
 118390000    3
 118400000    3
 118410000    2
 118420000    4
 118430000    4
 118440000    3
 118450000    4
 118460000    5
 118470000    3
 118480000    2
 118490000    3
 118500000    3
 118510000    3
 118520000    3
 118530000    2
 118540000    3
 118550000    3
 118560000    3
 118570000    7
 118580000    3
 118590000    3
 118600000    3
 118610000    4
 118620000    5
 118630000    4
 118640000    4
 118650000    2
 118660000    2
 118670000    3
 118680000    5
 118690000    3
 118700000    3
 118710000    3
 118720000    3
 118730000    6
 118740000    5
 118750000    2
 118760000    6
 118770000    4
 118780000    4
 118790000    2
 118800000    6
 118810000    3
 118820000    5
 118830000    2
 118840000    3
 118850000    2
 118860000    3
 118870000    3
 118880000    3
 118890000    3
 118900000    3
 118910000    3
 118920000    3
 118930000    5
 118940000    5
 118950000    3
 118960000    3
 118970000    4
 118980000    2
 118990000    3
 119000000    5
 119010000    3
 119020000    4
 119030000    5
 119040000    3
 119050000    2
 119060000    4
 119070000    3
 119080000    3
 119090000    3
 119100000    3
 119110000    3
 119120000    3
 119130000    3
 119140000    2
 119150000    2
 119160000    3
 119170000    3
 119180000    2
 119190000    5
 119200000    4
 119210000    6
 119220000    3
 119230000    3
 119240000    3
 119250000    3
 119260000    2
 119270000    3
 119280000    5
 119290000    3
 119300000    4
 119310000    2
 119320000    4
 119330000    4
 119340000    3
 119350000    4
 119360000    2
 119370000    2
 119380000    2
 119390000    3
 119400000    2
 119410000    4
 119420000    6
 119430000    4
 119440000    5
 119450000    4
 119460000    3
 119470000    2
 119480000    4
 119490000    4
 119500000    4
 119510000    5
 119520000    2
 119530000    3
 119540000    3
 119550000    2
 119560000    4
 119570000    4
 119580000    3
 119590000    4
 119600000    5
 119610000    9
 119620000    4
 119630000    5
 119640000    4
 119650000    6
 119660000    8
 119670000    2
 119680000    3
 119690000    3
 119700000    6
 119710000    3
 119720000    3
 119730000    5
 119740000    3
 119750000    2
 119760000    3
 119770000    4
 119780000    3
 119790000    7
 119800000    6
 119810000    3
 119820000    4
 119830000    2
 119840000    3
 119850000    4
 119860000    6
 119870000    2
 119880000    3
 119890000    3
 119900000    6
 119910000    3
 119920000    2
 119930000    2
 119940000    3
 119950000    3
 119960000    5
 119970000    3
 119980000    2
 119990000    3
 120000000    3
 120000000    3
 120010000    3
 120020000    3
 120030000    4
 120040000    3
 120050000    3
 120060000    3
 120070000    3
 120080000    4
 120090000    3
 120100000    3
 120110000    4
 120120000    3
 120130000    4
 120140000    3
 120150000    3
 120160000    3
 120170000    4
 120180000    3
 120190000    3
 120200000    3
 120210000    3
 120220000    3
 120230000    2
 120240000    3
 120250000    3
 120260000    2
 120270000    3
 120280000    2
 120290000    2
 120300000    4
 120310000    5
 120320000    2
 120330000    3
 120340000    4
 120350000    2
 120360000    5
 120370000    4
 120380000    2
 120390000    3
 120400000    3
 120410000    3
 120420000    4
 120430000    4
 120440000    3
 120450000    3
 120460000    4
 120470000    4
 120480000   12
 120490000    5
 120500000    6
 120510000    4
 120520000    3
 120530000    3
 120540000    2
 120550000    3
 120560000    4
 120570000    2
 120580000    3
 120590000    3
 120600000    3
 120610000    2
 120620000    3
 120630000    2
 120640000    4
 120650000    4
 120660000    4
 120670000    2
 120680000    3
 120690000    4
 120700000    4
 120710000    3
 120720000    5
 120730000    3
 120740000    5
 120750000    4
 120760000    2
 120770000    2
 120780000    3
 120790000    5
 120800000    2
 120810000    3
 120820000    4
 120830000    3
 120840000    3
 120850000    5
 120860000    4
 120870000    3
 120880000    6
 120890000    2
 120900000    3
 120910000    3
 120920000    4
 120930000    4
 120940000    3
 120950000    3
 120960000    4
 120970000    3
 120980000    5
 120990000    3
 121000000    3
 121010000    3
 121020000    3
 121030000    3
 121040000    3
 121050000    3
 121060000    3
 121070000    3
 121080000    3
 121090000    3
 121100000    3
 121110000    2
 121120000    3
 121130000    3
 121140000    4
 121150000    2
 121160000    3
 121170000    3
 121180000    3
 121190000    3
 121200000    4
 121210000    5
 121220000    3
 121230000    3
 121240000    4
 121250000    4
 121260000    3
 121270000    3
 121280000    3
 121290000    3
 121300000    3
 121310000    3
 121320000    3
 121330000    4
 121340000    3
 121350000    3
 121360000    4
 121370000    2
 121380000    4
 121390000    4
 121400000    3
 121410000    2
 121420000    3
 121430000    3
 121440000    3
 121450000    2
 121460000    3
 121470000    2
 121480000    4
 121490000    4
 121500000   10
 121510000    4
 121520000    3
 121530000    8
 121540000    5
 121550000    6
 121560000    3
 121570000    6
 121580000    3
 121590000    4
 121600000    3
 121610000    3
 121620000    6
 121630000    3
 121640000    4
 121650000    5
 121660000    6
 121670000    3
 121680000    3
 121690000    3
 121700000    3
 121710000    3
 121720000    4
 121730000    4
 121740000    3
 121750000    4
 121760000    3
 121770000    2
 121780000    3
 121790000    3
 121800000    6
 121810000    5
 121820000    3
 121830000    3
 121840000    3
 121850000    2
 121860000    3
 121870000    4
 121880000    3
 121890000    2
 121900000    2
 121910000    5
 121920000    6
 121930000    4
 121940000    3
 121950000    4
 121960000    4
 121970000    4
 121980000    8
 121990000   11
 122000000    6
 122010000    4
 122020000    6
 122030000    5
 122040000    3
 122050000    3
 122060000    6
 122070000    5
 122080000    2
 122090000    4
 122100000    4
 122110000    3
 122120000    5
 122130000    7
 122140000    2
 122150000    4
 122160000    3
 122170000    3
 122180000    2
 122190000    2
 122200000    3
 122210000    3
 122220000    4
 122230000    6
 122240000    3
 122250000    5
 122260000    3
 122270000    4
 122280000    4
 122290000    6
 122300000    4
 122310000    3
 122320000    2
 122330000    2
 122340000    2
 122350000    5
 122360000    4
 122370000    3
 122380000    3
 122390000    3
 122400000    5
 122410000    4
 122420000    2
 122430000    3
 122440000    3
 122450000    3
 122460000    3
 122470000    3
 122480000    4
 122490000    2
 122500000    5
 122510000    3
 122520000    3
 122530000    3
 122540000    3
 122550000    4
 122560000    4
 122570000    3
 122580000    3
 122590000    2
 122600000    3
 122610000    3
 122620000    4
 122630000    2
 122640000    7
 122650000    4
 122660000    3
 122670000    3
 122680000    3
 122690000    2
 122700000    8
 122710000    3
 122720000    3
 122730000    4
 122740000    2
 122750000    4
 122760000    5
 122770000    4
 122780000    4
 122790000    3
 122800000    3
 122810000    2
 122820000    3
 122830000    3
 122840000    3
 122850000    2
 122860000    4
 122870000    3
 122880000    3
 122890000    4
 122900000    2
 122910000    3
 122920000    4
 122930000    6
 122940000    3
 122950000    3
 122960000    4
 122970000    3
 122980000    3
 122990000    3
 123000000    3
 123010000    2
 123020000    3
 123030000    3
 123040000    3
 123050000    3
 123060000    3
 123070000    3
 123080000    3
 123090000    3
 123100000    3
 123110000    3
 123120000    3
 123130000    5
 123140000    3
 123150000    4
 123160000    2
 123170000    4
 123180000    2
 123190000    2
 123200000    6
 123210000    5
 123220000    4
 123230000    3
 123240000    3
 123250000    2
 123260000    2
 123270000    3
 123280000    3
 123290000    3
 123300000    3
 123310000    3
 123320000    3
 123330000    2
 123340000    2
 123350000    4
 123360000    3
 123370000    3
 123380000    2
 123390000    5
 123400000    3
 123410000    2
 123420000    4
 123430000    3
 123440000    3
 123450000    6
 123460000    2
 123470000    6
 123480000    3
 123490000    3
 123500000    4
 123510000    3
 123520000    4
 123530000    3
 123540000    2
 123550000    3
 123560000    3
 123570000    3
 123580000    3
 123590000    3
 123600000    2
 123610000    2
 123620000    2
 123630000    2
 123640000    3
 123650000    2
 123660000    3
 123670000    2
 123680000    3
 123690000    3
 123700000    4
 123710000    6
 123720000    3
 123730000    4
 123740000    5
 123750000    3
 123760000    4
 123770000    3
 123780000    6
 123790000    5
 123800000    5
 123810000    4
 123820000    4
 123830000    3
 123840000    3
 123850000    4
 123860000    3
 123870000    4
 123880000    3
 123890000    2
 123900000    3
 123910000    3
 123920000    3
 123930000    2
 123940000    2
 123950000    2
 123960000    2
 123970000    4
 123980000    2
 123990000    3
 124000000    2
 124010000    3
 124020000    2
 124030000    3
 124040000    3
 124050000    4
 124060000    4
 124070000    3
 124080000    3
 124090000    4
 124100000    3
 124110000    4
 124120000    2
 124130000    2
 124140000    4
 124150000    3
 124160000    3
 124170000    4
 124180000    4
 124190000    2
 124200000    3
 124210000    3
 124220000    4
 124230000    4
 124240000    4
 124250000    4
 124260000    4
 124270000    4
 124280000    9
 124290000    3
 124300000    8
 124310000    3
 124320000    2
 124330000    3
 124340000    2
 124350000    4
 124360000   10
 124370000   11
 124380000    5
 124390000    4
 124400000    3
 124410000    4
 124420000    3
 124430000    3
 124440000    3
 124450000    3
 124460000    4
 124470000    6
 124480000    3
 124490000    4
 124500000    4
 124510000    3
 124520000    4
 124530000    4
 124540000    5
 124550000    6
 124560000    8
 124570000    6
 124580000    5
 124590000    2
 124600000    3
 124610000    5
 124620000    4
 124630000    6
 124640000    3
 124650000    5
 124660000    3
 124670000    5
 124680000    4
 124690000    5
 124700000    4
 124710000    3
 124720000    3
 124730000    5
 124740000    4
 124750000    3
 124760000    3
 124770000    2
 124780000    4
 124790000    3
 124800000    3
 124810000    3
 124820000    3
 124830000    3
 124840000    2
 124850000    4
 124860000    4
 124870000    3
 124880000    4
 124890000    3
 124900000    4
 124910000    3
 124920000    3
 124930000    3
 124940000    3
 124950000    4
 124960000    3
 124970000    3
 124980000    2
 124990000    2
 125000000    3
 125010000    4
 125020000    4
 125030000    3
 125040000    2
 125050000    3
 125060000    2
 125070000    3
 125080000    3
 125090000    3
 125100000    3
 125110000    3
 125120000    3
 125130000    3
 125140000    2
 125150000    3
 125160000    3
 125170000    3
 125180000    4
 125190000    4
 125200000    4
 125210000    6
 125220000    3
 125230000    3
 125240000    5
 125250000    4
 125260000    2
 125270000    4
 125280000    3
 125290000    5
 125300000    3
 125310000    3
 125320000    3
 125330000    2
 125340000    3
 125350000    3
 125360000    4
 125370000    5
 125380000    2
 125390000    4
 125400000    2
 125410000    3
 125420000    2
 125430000    3
 125440000    3
 125450000    2
 125460000    3
 125470000    3
 125480000    5
 125490000    3
 125500000    2
 125510000    3
 125520000    3
 125530000    3
 125540000    3
 125550000    4
 125560000    2
 125570000    4
 125580000    3
 125590000    3
 125600000    2
 125610000    2
 125620000    3
 125630000    5
 125640000    3
 125650000    3
 125660000    3
 125670000    5
 125680000    3
 125690000    4
 125700000    3
 125710000    3
 125720000    4
 125730000    2
 125740000    3
 125750000    2
 125760000    2
 125770000    2
 125780000    3
 125790000    2
 125800000    3
 125810000    3
 125820000    3
 125830000    4
 125840000    3
 125850000    4
 125860000    3
 125870000    2
 125880000    3
 125890000    3
 125900000    4
 125910000    2
 125920000    4
 125930000    4
 125940000    3
 125950000    3
 125960000    4
 125970000    3
 125980000    3
 125990000    2
 126000000    3
 126010000    3
 126020000    6
 126030000    3
 126040000    2
 126050000    3
 126060000    3
 126070000    4
 126080000    2
 126090000    3
 126100000    3
 126110000    3
 126120000    3
 126130000    4
 126140000    4
 126150000    3
 126160000    2
 126170000    3
 126180000    3
 126190000    4
 126200000    4
 126210000    4
 126220000    3
 126230000    3
 126240000    3
 126250000    3
 126260000    3
 126270000    3
 126280000    3
 126290000    4
 126300000    3
 126310000    4
 126320000    3
 126330000    3
 126340000    3
 126350000    2
 126360000    3
 126370000    3
 126380000    3
 126390000    3
 126400000    4
 126410000    3
 126420000    3
 126430000    3
 126440000    2
 126450000    4
 126460000    4
 126470000    3
 126480000    3
 126490000    5
 126500000    3
 126510000    2
 126520000    2
 126530000    2
 126540000    3
 126550000    3
 126560000    3
 126570000    2
 126580000    2
 126590000    3
 126600000    3
 126610000    3
 126620000    2
 126630000    2
 126640000    3
 126650000    3
 126660000    4
 126670000    3
 126680000    3
 126690000    3
 126700000    5
 126710000    3
 126720000    3
 126730000    2
 126740000    4
 126750000    3
 126760000    3
 126770000    4
 126780000    3
 126790000    4
 126800000    2
 126810000    2
 126820000    5
 126830000    3
 126840000    2
 126850000    4
 126860000    2
 126870000    3
 126880000    3
 126890000    3
 126900000    3
 126910000    3
 126920000    4
 126930000    2
 126940000    4
 126950000    4
 126960000    2
 126970000    2
 126980000    3
 126990000    4
 127000000    3
 127010000    4
 127020000    3
 127030000    4
 127040000    2
 127050000    3
 127060000    3
 127070000    5
 127080000    2
 127090000    3
 127100000    2
 127110000    4
 127120000    5
 127130000    3
 127140000    3
 127150000    4
 127160000    3
 127170000    3
 127180000    4
 127190000    2
 127200000    6
 127210000    3
 127220000    5
 127230000    3
 127240000    4
 127250000    2
 127260000    3
 127270000    6
 127280000    3
 127290000    2
 127300000    4
 127310000    3
 127320000    3
 127330000    3
 127340000    5
 127350000    3
 127360000    6
 127370000    3
 127380000    4
 127390000   11
 127400000    8
 127410000    4
 127420000    5
 127430000    3
 127440000    3
 127450000    3
 127460000    4
 127470000    3
 127480000    3
 127490000    6
 127500000    5
 127510000    2
 127520000    9
 127530000    9
 127540000    4
 127550000    5
 127560000    6
 127570000    4
 127580000    3
 127590000    2
 127600000    5
 127610000    3
 127620000    4
 127630000    4
 127640000    4
 127650000    3
 127660000    3
 127670000    8
 127680000    7
 127690000    6
 127700000    3
 127710000    3
 127720000    3
 127730000    4
 127740000    3
 127750000    3
 127760000    2
 127770000    3
 127780000    7
 127790000    2
 127800000    3
 127810000    3
 127820000    3
 127830000    3
 127840000    3
 127850000    3
 127860000    3
 127870000    3
 127880000    4
 127890000    5
 127900000    4
 127910000    4
 127920000    5
 127930000    7
 127940000    3
 127950000    2
 127960000    4
 127970000    5
 127980000    2
 127990000    4
 128000000    9
 128010000    3
 128020000    2
 128030000    2
 128040000    3
 128050000    3
 128060000    5
 128070000    3
 128080000    5
 128090000    4
 128100000    3
 128110000    3
 128120000    3
 128130000    5
 128140000    4
 128150000    4
 128160000    4
 128170000    5
 128180000    4
 128190000    4
 128200000    2
 128210000    2
 128220000    3
 128230000    3
 128240000    3
 128250000    3
 128260000    3
 128270000    2
 128280000    3
 128290000    4
 128300000    4
 128310000    3
 128320000    6
 128330000    5
 128340000    3
 128350000    4
 128360000    3
 128370000    2
 128380000    3
 128390000    5
 128400000    4
 128410000    3
 128420000    3
 128430000    3
 128440000    3
 128450000    2
 128460000    3
 128470000    3
 128480000    3
 128490000    3
 128500000    4
 128510000    4
 128520000    4
 128530000    6
 128540000    4
 128550000    5
 128560000    6
 128570000    3
 128580000    4
 128590000    3
 128600000    3
 128610000    3
 128620000    3
 128630000    4
 128640000    3
 128650000    4
 128660000    3
 128670000    6
 128680000    5
 128690000    4
 128700000    3
 128710000    3
 128720000    6
 128730000    3
 128740000    4
 128750000    4
 128760000    6
 128770000    3
 128780000    4
 128790000    4
 128800000    3
 128810000    2
 128820000    3
 128830000    3
 128840000    3
 128850000    5
 128860000    3
 128870000    4
 128880000    2
 128890000    4
 128900000    4
 128910000    3
 128920000    3
 128930000    4
 128940000    2
 128950000    3
 128960000    4
 128970000    2
 128980000    3
 128990000    3
 129000000    3
 129010000    5
 129020000    4
 129030000    4
 129040000    6
 129050000    4
 129060000    5
 129070000    3
 129080000    3
 129090000    5
 129100000    2
 129110000    9
 129120000    6
 129130000    3
 129140000    4
 129150000    6
 129160000    3
 129170000    3
 129180000    6
 129190000   10
 129200000    4
 129210000    5
 129220000    4
 129230000    3
 129240000    3
 129250000    3
 129260000    4
 129270000    6
 129280000    3
 129290000    5
 129300000    4
 129310000    4
 129320000    5
 129330000    2
 129340000    3
 129350000    2
 129360000    3
 129370000    3
 129380000    4
 129390000    3
 129400000    3
 129410000    4
 129420000    8
 129430000    3
 129440000    3
 129450000    3
 129460000    3
 129470000    6
 129480000    5
 129490000    3
 129500000    4
 129510000    8
 129520000    4
 129530000    3
 129540000    4
 129550000    6
 129560000    5
 129570000    3
 129580000    3
 129590000    3
 129600000    3
 129610000    3
 129620000    3
 129630000    4
 129640000    4
 129650000    4
 129660000    3
 129670000    3
 129680000    3
 129690000    3
 129700000    2
 129710000    4
 129720000    3
 129730000    3
 129740000    2
 129750000    3
 129760000    3
 129770000    6
 129780000    2
 129790000    5
 129800000    4
 129810000    3
 129820000    3
 129830000    3
 129840000    3
 129850000    2
 129860000    4
 129870000    2
 129880000    3
 129890000    5
 129900000    2
 129910000    3
 129920000    2
 129930000    4
 129940000    4
 129950000    3
 129960000    3
 129970000    3
 129980000    4
 129990000    3
 130000000    3
 130010000    4
 130020000    3
 130030000    8
 130040000    3
 130050000   10
 130060000   10
 130070000    7
 130080000    3
 130090000    7
 130100000    5
 130110000    9
 130120000    4
 130130000    7
 130140000    7
 130150000    3
 130160000    4
 130170000    4
 130180000    4
 130190000    4
 130200000    4
 130210000    5
 130220000    3
 130230000    4
 130240000    3
 130250000    3
 130260000    3
 130270000    3
 130280000    6
 130290000    4
 130300000    9
 130310000    3
 130320000    3
 130330000    4
 130340000    3
 130350000    3
 130360000    2
 130370000    2
 130380000    7
 130390000    4
 130400000    5
 130410000    3
 130420000    6
 130430000    4
 130440000    3
 130450000    2
 130460000    4
 130470000    4
 130480000    3
 130490000    5
 130500000    2
 130510000    2
 130520000    3
 130530000    4
 130540000    7
 130550000    5
 130560000    7
 130570000    7
 130580000    5
 130590000    4
 130600000    3
 130610000    5
 130620000    2
 130630000    4
 130640000    5
 130650000    3
 130660000    3
 130670000    3
 130680000    4
 130690000   12
 130700000    5
 130710000    5
 130720000    5
 130730000    5
 130740000    3
 130750000    3
 130760000    2
 130770000    2
 130780000    6
 130790000    3
 130800000    3
 130810000    3
 130820000    4
 130830000    7
 130840000    3
 130850000    3
 130860000    3
 130870000    2
 130880000    5
 130890000    3
 130900000    7
 130910000    3
 130920000    8
 130930000    7
 130940000    3
 130950000    8
 130960000    2
 130970000    4
 130980000    4
 130990000    3
 131000000    3
 131010000    3
 131020000    3
 131030000    2
 131040000    4
 131050000    3
 131060000    3
 131070000    2
 131080000    4
 131090000    3
 131100000    3
 131110000    2
 131120000    4
 131130000    5
 131140000    3
 131150000    3
 131160000    2
 131170000    3
 131180000    3
 131190000    3
 131200000    3
 131210000    3
 131220000    2
 131230000    3
 131240000    3
 131250000    2
 131260000    3
 131270000    3
 131280000    3
 131290000    3
 131300000    2
 131310000    4
 131320000    3
 131330000    3
 131340000    3
 131350000    8
 131360000    5
 131370000    4
 131380000    5
 131390000    3
 131400000    3
 131410000    3
 131420000    3
 131430000   11
 131440000    3
 131450000    3
 131460000    3
 131470000    2
 131480000    3
 131490000    3
 131500000    4
 131510000    3
 131520000    3
 131530000    4
 131540000    5
 131550000    3
 131560000    3
 131570000    2
 131580000    3
 131590000    3
 131600000    4
 131610000    6
 131620000    6
 131630000    3
 131640000    3
 131650000    3
 131660000    3
 131670000    3
 131680000    3
 131690000    3
 131700000    3
 131710000    3
 131720000    3
 131730000    3
 131740000    3
 131750000    3
 131760000    3
 131770000    3
 131780000    3
 131790000   12
 131800000    3
 131810000    3
 131820000    6
 131830000   11
 131840000   13
 131850000    3
 131860000    3
 131870000    3
 131880000    4
 131890000    3
 131900000    3
 131910000    3
 131920000    2
 131930000    4
 131940000    3
 131950000    3
 131960000    6
 131970000    2
 131980000    2
 131990000    2
 132000000    3
 132010000    3
 132020000    4
 132030000    2
 132040000    4
 132050000    2
 132060000    3
 132070000    3
 132080000    3
 132090000    3
 132100000    2
 132110000    4
 132120000    2
 132130000    4
 132140000    3
 132150000    3
 132160000    2
 132170000    3
 132180000   10
 132190000    5
 132200000    4
 132210000    3
 132220000    5
 132230000    3
 132240000    4
 132250000    2
 132260000    3
 132270000    3
 132280000    2
 132290000    3
 132300000    3
 132310000    3
 132320000    3
 132330000    3
 132340000    3
 132350000    3
 132360000    3
 132370000    4
 132380000    5
 132390000    4
 132400000    3
 132410000    2
 132420000    4
 132430000    3
 132440000   10
 132450000    2
 132460000    2
 132470000    3
 132480000    7
 132490000    2
 132500000    2
 132510000    4
 132520000    3
 132530000    5
 132540000    4
 132550000    3
 132560000    4
 132570000    5
 132580000    3
 132590000    4
 132600000    4
 132610000    2
 132620000    3
 132630000    4
 132640000    2
 132650000    3
 132660000    2
 132670000    2
 132680000    3
 132690000    3
 132700000    6
 132710000    4
 132720000    4
 132730000    3
 132740000    4
 132750000    4
 132760000    4
 132770000    3
 132780000    3
 132790000    2
 132800000    4
 132810000    4
 132820000    4
 132830000    3
 132840000    3
 132850000    6
 132860000    4
 132870000    3
 132880000    3
 132890000    4
 132900000    3
 132910000    3
 132920000    3
 132930000    2
 132940000    4
 132950000    3
 132960000    3
 132970000    4
 132980000    6
 132990000    3
 133000000    3
 133010000    3
 133020000    3
 133030000    4
 133040000    3
 133050000    3
 133060000    5
 133070000    5
 133080000    3
 133090000    4
 133100000    8
 133110000    5
 133120000    3
 133130000    4
 133140000    4
 133150000    3
 133160000    3
 133170000    6
 133180000    3
 133190000    5
 133200000    3
 133210000    4
 133220000    5
 133230000    3
 133240000    3
 133250000    4
 133260000    4
 133270000    4
 133280000    2
 133290000    4
 133300000    3
 133310000    4
 133320000    4
 133330000    5
 133340000    4
 133350000    4
 133360000    3
 133370000    3
 133380000    2
 133390000    4
 133400000    5
 133410000    3
 133420000    3
 133430000    2
 133440000    3
 133450000    3
 133460000    3
 133470000    3
 133480000    2
 133490000    3
 133500000    5
 133510000    4
 133520000    6
 133530000    2
 133540000    3
 133550000    4
 133560000    3
 133570000    3
 133580000    4
 133590000    3
 133600000    3
 133610000    4
 133620000    5
 133630000    2
 133640000    8
 133650000    4
 133660000    3
 133670000    3
 133680000    3
 133690000    3
 133700000    3
 133710000    2
 133720000    3
 133730000    4
 133740000    2
 133750000    3
 133760000    2
 133770000    2
 133780000    3
 133790000    6
 133800000    4
 133810000    2
 133820000    6
 133830000    3
 133840000    4
 133850000    2
 133860000    2
 133870000    3
 133880000    3
 133890000    4
 133900000    4
 133910000    2
 133920000    3
 133930000    4
 133940000    4
 133950000    3
 133960000    3
 133970000    3
 133980000    3
 133990000    2
 134000000    2
 134010000    4
 134020000    4
 134030000    3
 134040000    5
 134050000    2
 134060000    3
 134070000    3
 134080000    7
 134090000    3
 134100000    4
 134110000    4
 134120000    2
 134130000    4
 134140000    4
 134150000    3
 134160000    7
 134170000    3
 134180000    5
 134190000    4
 134200000    3
 134210000    6
 134220000    3
 134230000    3
 134240000    3
 134250000    3
 134260000    3
 134270000   10
 134280000    2
 134290000    4
 134300000    3
 134310000    3
 134320000    5
 134330000    4
 134340000    3
 134350000    2
 134360000    4
 134370000    4
 134380000    3
 134390000    4
 134400000    4
 134410000    4
 134420000    2
 134430000    2
 134440000    3
 134450000    3
 134460000    3
 134470000    4
 134480000    3
 134490000    2
 134500000    3
 134510000    3
 134520000    4
 134530000    3
 134540000    2
 134550000    3
 134560000    3
 134570000    3
 134580000    3
 134590000    2
 134600000    3
 134610000    3
 134620000    2
 134630000    3
 134640000    3
 134650000    4
 134660000    3
 134670000    3
 134680000    4
 134690000    4
 134700000    2
 134710000    6
 134720000    4
 134730000    3
 134740000    2
 134750000    2
 134760000    2
 134770000    2
 134780000    4
 134790000    2
 134800000    3
 134810000    2
 134820000    3
 134830000    5
 134840000    4
 134850000    4
 134860000    3
 134870000    4
 134880000    4
 134890000    4
 134900000    3
 134910000    3
 134920000    3
 134930000    3
 134940000    2
 134950000    3
 134960000    3
 134970000    5
 134980000    3
 134990000    4
 135000000    4
 135010000    3
 135020000    3
 135030000    5
 135040000    5
 135050000    2
 135060000    6
 135070000    3
 135080000    3
 135090000    3
 135100000    6
 135110000    3
 135120000    3
 135130000    4
 135140000    4
 135150000    4
 135160000    6
 135170000    4
 135180000    2
 135190000    2
 135200000    7
 135210000    4
 135220000    5
 135230000    2
 135240000    3
 135250000    2
 135260000    3
 135270000    4
 135280000    4
 135290000    3
 135300000    3
 135310000    3
 135320000    4
 135330000    3
 135340000    5
 135350000    3
 135360000    3
 135370000    5
 135380000    3
 135390000    2
 135400000    3
 135410000    3
 135420000    3
 135430000    2
 135440000    2
 135450000    4
 135460000    3
 135470000    4
 135480000    3
 135490000    3
 135500000    3
 135510000    4
 135520000    3
 135530000    2
 135540000    3
 135550000    3
 135560000    3
 135570000    4
 135580000    3
 135590000    3
 135600000    2
 135610000    3
 135620000    2
 135630000    3
 135640000    5
 135650000    2
 135660000    4
 135670000    4
 135680000    2
 135690000    5
 135700000    4
 135710000    4
 135720000    3
 135730000    3
 135740000    4
 135750000    4
 135760000    3
 135770000    3
 135780000    3
 135790000    4
 135800000    4
 135810000    3
 135820000    3
 135830000    2
 135840000    3
 135850000    2
 135860000    3
 135870000    3
 135880000    5
 135890000    3
 135900000    3
 135910000    4
 135920000    3
 135930000    3
 135940000    3
 135950000    4
 135960000    2
 135970000    2
 135980000    3
 135990000    4
 136000000    3
 136010000    3
 136020000    2
 136030000    3
 136040000    8
 136050000    6
 136060000    2
 136070000    2
 136080000    3
 136090000    5
 136100000    5
 136110000    2
 136120000    3
 136130000    2
 136140000    3
 136150000    3
 136160000    3
 136170000    2
 136180000    4
 136190000    2
 136200000    3
 136210000    2
 136220000    3
 136230000    3
 136240000    4
 136250000    3
 136260000    5
 136270000    4
 136280000    2
 136290000    3
 136300000    4
 136310000    3
 136320000    5
 136330000    2
 136340000    3
 136350000    3
 136360000    2
 136370000    3
 136380000    3
 136390000    3
 136400000    4
 136410000    6
 136420000    3
 136430000    4
 136440000    3
 136450000    3
 136460000    3
 136470000    4
 136480000    2
 136490000    7
 136500000    4
 136510000    4
 136520000    4
 136530000    3
 136540000    3
 136550000    3
 136560000    3
 136570000    5
 136580000    4
 136590000    3
 136600000    2
 136610000    3
 136620000    3
 136630000    3
 136640000    3
 136650000    5
 136660000    7
 136670000    3
 136680000    5
 136690000    3
 136700000    4
 136710000    3
 136720000    3
 136730000    4
 136740000    5
 136750000    2
 136760000    5
 136770000    3
 136780000    2
 136790000    4
 136800000    3
 136810000    2
 136820000    3
 136830000    3
 136840000    3
 136850000    2
 136860000    3
 136870000    3
 136880000    3
 136890000    3
 136900000    3
 136910000    4
 136920000    4
 136930000    4
 136940000    3
 136950000    3
 136960000    4
 136970000    3
 136980000    6
 136990000    3
 137000000    4
 137010000    5
 137020000    7
 137030000    3
 137040000    5
 137050000    3
 137060000    3
 137070000    3
 137080000    3
 137090000    3
 137100000    3
 137110000    2
 137120000    2
 137130000    3
 137140000    5
 137150000    3
 137160000    3
 137170000    3
 137180000    3
 137190000    3
 137200000    3
 137210000    3
 137220000    2
 137230000    2
 137240000    3
 137250000    3
 137260000    3
 137270000    3
 137280000    3
 137290000    4
 137300000    4
 137310000    4
 137320000    3
 137330000    2
 137340000    5
 137350000    3
 137360000    3
 137370000    4
 137380000    3
 137390000    4
 137400000    2
 137410000    3
 137420000    3
 137430000    3
 137440000    4
 137450000    3
 137460000    3
 137470000    3
 137480000    2
 137490000    4
 137500000    3
 137510000    5
 137520000    3
 137530000    3
 137540000    4
 137550000    3
 137560000    3
 137570000    4
 137580000    3
 137590000    3
 137600000    4
 137610000    5
 137620000    3
 137630000    3
 137640000    3
 137650000    4
 137660000    5
 137670000    4
 137680000    8
 137690000    2
 137700000    5
 137710000    6
 137720000    8
 137730000    5
 137740000    4
 137750000    4
 137760000    3
 137770000    3
 137780000    3
 137790000    3
 137800000    4
 137810000    3
 137820000    3
 137830000    3
 137840000    4
 137850000    3
 137860000    2
 137870000    4
 137880000    3
 137890000    3
 137900000    3
 137910000    4
 137920000    4
 137930000    6
 137940000    3
 137950000    3
 137960000    3
 137970000    3
 137980000    3
 137990000    3
 138000000    3
 138010000    2
 138020000    3
 138030000    3
 138040000    3
 138050000    4
 138060000    3
 138070000    3
 138080000    5
 138090000    2
 138100000    3
 138110000    2
 138120000    3
 138130000    4
 138140000    4
 138150000    3
 138160000    3
 138170000    3
 138180000    4
 138190000    3
 138200000    2
 138210000    3
 138220000    4
 138230000    4
 138240000    4
 138250000    5
 138260000    3
 138270000    4
 138280000    2
 138290000    6
 138300000    7
 138310000    3
 138320000    7
 138330000    3
 138340000    4
 138350000    4
 138360000    6
 138370000    3
 138380000    3
 138390000    3
 138400000    8
 138410000   11
 138420000    3
 138430000    2
 138440000    3
 138450000   13
 138460000    8
 138470000   12
 138480000    5
 138490000    3
 138500000    4
 138510000    3
 138520000    3
 138530000    2
 138540000    3
 138550000    3
 138560000    3
 138570000    3
 138580000    2
 138590000    3
 138600000    2
 138610000    2
 138620000    7
 138630000    4
 138640000    3
 138650000    3
 138660000    4
 138670000    4
 138680000    2
 138690000    4
 138700000    3
 138710000    3
 138720000    3
 138730000    2
 138740000    3
 138750000    4
 138760000    3
 138770000    3
 138780000    2
 138790000    4
 138800000    4
 138810000    3
 138820000    4
 138830000    3
 138840000    3
 138850000    3
 138860000    3
 138870000    3
 138880000    3
 138890000    2
 138900000    3
 138910000    3
 138920000    2
 138930000    3
 138940000    4
 138950000    4
 138960000    3
 138970000    3
 138980000    4
 138990000    3
 139000000    4
 139010000    3
 139020000    5
 139030000    4
 139040000    5
 139050000    3
 139060000    3
 139070000    2
 139080000    4
 139090000    3
 139100000    2
 139110000    3
 139120000    3
 139130000    2
 139140000    2
 139150000    3
 139160000    2
 139170000    2
 139180000    2
 139190000    3
 139200000    2
 139210000    4
 139220000    3
 139230000    4
 139240000    3
 139250000    3
 139260000    2
 139270000    3
 139280000    3
 139290000    3
 139300000    3
 139310000    3
 139320000    3
 139330000    3
 139340000    3
 139350000    3
 139360000    3
 139370000    2
 139380000    2
 139390000    3
 139400000    3
 139410000    3
 139420000    3
 139430000    4
 139440000    3
 139450000    3
 139460000    4
 139470000    3
 139480000    4
 139490000    3
 139500000    4
 139510000    3
 139520000    4
 139530000    5
 139540000    3
 139550000    3
 139560000    3
 139570000    3
 139580000    4
 139590000    3
 139600000    3
 139610000    3
 139620000    3
 139630000    4
 139640000    3
 139650000    5
 139660000    3
 139670000    3
 139680000    4
 139690000    3
 139700000    2
 139710000    4
 139720000    4
 139730000    2
 139740000    3
 139750000    4
 139760000    5
 139770000    3
 139780000    4
 139790000    3
 139800000    3
 139810000    2
 139820000    3
 139830000    3
 139840000    3
 139850000    3
 139860000    2
 139870000    3
 139880000    3
 139890000    4
 139900000    4
 139910000    2
 139920000    3
 139930000    3
 139940000    3
 139950000    3
 139960000    3
 139970000    5
 139980000    3
 139990000    4
 140000000    3
 140000000    3
 140010000    3
 140020000    2
 140030000    2
 140040000    3
 140050000    2
 140060000    2
 140070000    5
 140080000    3
 140090000    4
 140100000    3
 140110000    3
 140120000    2
 140130000    2
 140140000    5
 140150000    3
 140160000    2
 140170000    4
 140180000    2
 140190000    3
 140200000    3
 140210000    2
 140220000    3
 140230000    3
 140240000    3
 140250000    9
 140260000    7
 140270000   10
 140280000    2
 140290000    3
 140300000    3
 140310000    2
 140320000    3
 140330000    2
 140340000    3
 140350000    2
 140360000    3
 140370000    4
 140380000    3
 140390000    3
 140400000    3
 140410000    4
 140420000    3
 140430000    3
 140440000    3
 140450000    3
 140460000    4
 140470000    3
 140480000    3
 140490000    4
 140500000    3
 140510000    3
 140520000    6
 140530000    2
 140540000    3
 140550000    3
 140560000    3
 140570000    4
 140580000    3
 140590000    3
 140600000    4
 140610000    3
 140620000    3
 140630000    3
 140640000    3
 140650000    3
 140660000    3
 140670000    4
 140680000    5
 140690000    4
 140700000    3
 140710000    6
 140720000    4
 140730000    5
 140740000    4
 140750000    2
 140760000    5
 140770000    3
 140780000    2
 140790000    3
 140800000    2
 140810000    4
 140820000    2
 140830000    3
 140840000    2
 140850000    3
 140860000    3
 140870000    4
 140880000    5
 140890000    3
 140900000    2
 140910000    4
 140920000    4
 140930000    3
 140940000    3
 140950000    3
 140960000    4
 140970000    2
 140980000    3
 140990000    4
 141000000    4
 141010000    3
 141020000    2
 141030000    3
 141040000    3
 141050000    3
 141060000    3
 141070000    3
 141080000    4
 141090000    5
 141100000    3
 141110000    3
 141120000    3
 141130000    4
 141140000    3
 141150000    6
 141160000    2
 141170000    3
 141180000    5
 141190000    4
 141200000    3
 141210000    3
 141220000    3
 141230000    3
 141240000    5
 141250000    4
 141260000    5
 141270000    3
 141280000    5
 141290000    4
 141300000    3
 141310000    5
 141320000    5
 141330000    4
 141340000    2
 141350000    2
 141360000    4
 141370000    3
 141380000    3
 141390000    5
 141400000    3
 141410000    2
 141420000    4
 141430000    4
 141440000    2
 141450000    4
 141460000    3
 141470000    3
 141480000    2
 141490000    6
 141500000    2
 141510000   10
 141520000    4
 141530000    3
 141540000    3
 141550000    2
 141560000    3
 141570000    3
 141580000    3
 141590000    3
 141600000    6
 141610000    4
 141620000    3
 141630000    3
 141640000    3
 141650000    4
 141660000    4
 141670000    4
 141680000    3
 141690000    5
 141700000    4
 141710000    3
 141720000    2
 141730000    3
 141740000    4
 141750000    3
 141760000    3
 141770000    3
 141780000    3
 141790000    3
 141800000    4
 141810000    2
 141820000    2
 141830000    3
 141840000    3
 141850000    4
 141860000    4
 141870000    5
 141880000    4
 141890000    8
 141900000    6
 141910000    3
 141920000    2
 141930000    3
 141940000    2
 141950000    3
 141960000    4
 141970000    3
 141980000    2
 141990000    4
 142000000    3
 142010000    3
 142020000    3
 142030000    3
 142040000    2
 142050000    4
 142060000    4
 142070000    2
 142080000    5
 142090000    4
 142100000    4
 142110000    5
 142120000    3
 142130000    2
 142140000    3
 142150000    3
 142160000    4
 142170000    2
 142180000    3
 142190000    3
 142200000    3
 142210000    3
 142220000    3
 142230000    4
 142240000    4
 142250000    3
 142260000    5
 142270000    3
 142280000    3
 142290000    3
 142300000    4
 142310000    3
 142320000    4
 142330000    4
 142340000    3
 142350000    3
 142360000    3
 142370000    3
 142380000    3
 142390000    3
 142400000    4
 142410000    3
 142420000    3
 142430000    2
 142440000    3
 142450000    4
 142460000    3
 142470000    3
 142480000    2
 142490000    3
 142500000    3
 142510000    4
 142520000    3
 142530000    4
 142540000    5
 142550000    4
 142560000    7
 142570000    5
 142580000    3
 142590000    4
 142600000    5
 142610000    3
 142620000    5
 142630000    4
 142640000    2
 142650000    3
 142660000    3
 142670000    4
 142680000    3
 142690000    3
 142700000    4
 142710000    6
 142720000    5
 142730000    4
 142740000    8
 142750000    2
 142760000    6
 142770000    3
 142780000    3
 142790000    2
 142800000    3
 142810000    3
 142820000    4
 142830000    3
 142840000    3
 142850000    3
 142860000    2
 142870000    4
 142880000    3
 142890000    4
 142900000    3
 142910000    4
 142920000    3
 142930000    2
 142940000    4
 142950000    2
 142960000    3
 142970000    4
 142980000    2
 142990000    3
 143000000    3
 143010000    4
 143020000    6
 143030000    3
 143040000    6
 143050000    3
 143060000    3
 143070000    2
 143080000    4
 143090000    3
 143100000    3
 143110000    4
 143120000   11
 143130000    5
 143140000    4
 143150000    3
 143160000    4
 143170000    3
 143180000    3
 143190000    2
 143200000    3
 143210000    3
 143220000    2
 143230000    3
 143240000    4
 143250000    3
 143260000    2
 143270000    3
 143280000    3
 143290000    3
 143300000    3
 143310000    5
 143320000    2
 143330000    3
 143340000    3
 143350000    3
 143360000    3
 143370000    4
 143380000    3
 143390000    3
 143400000    3
 143410000    4
 143420000    4
 143430000    4
 143440000    3
 143450000    3
 143460000    3
 143470000    3
 143480000    3
 143490000    3
 143500000    5
 143510000    4
 143520000    2
 143530000    3
 143540000    6
 143550000    3
 143560000    2
 143570000    3
 143580000    3
 143590000    3
 143600000    3
 143610000    3
 143620000    3
 143630000    3
 143640000    6
 143650000    3
 143660000    3
 143670000    4
 143680000    3
 143690000    2
 143700000    2
 143710000    5
 143720000    4
 143730000    3
 143740000    4
 143750000    5
 143760000    3
 143770000    3
 143780000    3
 143790000    3
 143800000    4
 143810000    3
 143820000    5
 143830000    3
 143840000    4
 143850000    3
 143860000    3
 143870000    2
 143880000    3
 143890000    3
 143900000    3
 143910000    3
 143920000    4
 143930000    3
 143940000    3
 143950000    3
 143960000    3
 143970000    3
 143980000    3
 143990000    2
 144000000    3
 144010000    3
 144020000    3
 144030000    8
 144040000    3
 144050000    2
 144060000    3
 144070000    4
 144080000    2
 144090000    3
 144100000    3
 144110000    4
 144120000    4
 144130000    3
 144140000    5
 144150000    4
 144160000    6
 144170000    3
 144180000    3
 144190000    3
 144200000    4
 144210000    3
 144220000    3
 144230000    3
 144240000    3
 144250000    2
 144260000    5
 144270000    4
 144280000    3
 144290000    2
 144300000    4
 144310000    3
 144320000    3
 144330000    3
 144340000    2
 144350000    3
 144360000    3
 144370000    3
 144380000    3
 144390000    5
 144400000    3
 144410000    3
 144420000    4
 144430000    4
 144440000    3
 144450000    3
 144460000    4
 144470000    8
 144480000    8
 144490000    3
 144500000    3
 144510000    6
 144520000    3
 144530000    3
 144540000    3
 144550000    3
 144560000    3
 144570000    4
 144580000    3
 144590000    4
 144600000    6
 144610000    3
 144620000    4
 144630000    3
 144640000    5
 144650000    6
 144660000    5
 144670000    4
 144680000    2
 144690000    2
 144700000    4
 144710000    6
 144720000    2
 144730000    3
 144740000    4
 144750000    5
 144760000    3
 144770000    2
 144780000    4
 144790000    4
 144800000    3
 144810000    3
 144820000    3
 144830000    4
 144840000    3
 144850000    3
 144860000    2
 144870000    4
 144880000    3
 144890000    2
 144900000    3
 144910000    3
 144920000    4
 144930000    4
 144940000    3
 144950000    3
 144960000    3
 144970000    3
 144980000    5
 144990000    3
 145000000    3
 145010000    2
 145020000    5
 145030000    3
 145040000    3
 145050000    3
 145060000    3
 145070000    5
 145080000    5
 145090000    5
 145100000    2
 145110000    4
 145120000    2
 145130000    3
 145140000    6
 145150000    5
 145160000    3
 145170000    3
 145180000    2
 145190000    3
 145200000    3
 145210000    5
 145220000    3
 145230000    3
 145240000    4
 145250000    2
 145260000    3
 145270000    4
 145280000    2
 145290000    4
 145300000    4
 145310000    3
 145320000    4
 145330000    5
 145340000    5
 145350000    3
 145360000    6
 145370000    3
 145380000    4
 145390000    4
 145400000    4
 145410000    2
 145420000    2
 145430000    5
 145440000    4
 145450000    5
 145460000    3
 145470000    4
 145480000    3
 145490000    7
 145500000    4
 145510000    2
 145520000    3
 145530000    4
 145540000    3
 145550000    3
 145560000    4
 145570000    3
 145580000    3
 145590000    3
 145600000    3
 145610000    3
 145620000    2
 145630000    4
 145640000    4
 145650000    3
 145660000    2
 145670000    4
 145680000    3
 145690000    4
 145700000    3
 145710000    3
 145720000    3
 145730000    3
 145740000    4
 145750000    3
 145760000    3
 145770000    3
 145780000    2
 145790000    3
 145800000    5
 145810000    2
 145820000    5
 145830000    5
 145840000    3
 145850000    2
 145860000    2
 145870000    5
 145880000    4
 145890000    3
 145900000    3
 145910000    3
 145920000    4
 145930000    2
 145940000    3
 145950000    4
 145960000    4
 145970000    3
 145980000    4
 145990000    4
 146000000    2
 146010000    3
 146020000    3
 146030000    3
 146040000    3
 146050000    7
 146060000    3
 146070000    5
 146080000    3
 146090000    2
 146100000    5
 146110000    3
 146120000    3
 146130000    3
 146140000    6
 146150000    8
 146160000    4
 146170000    3
 146180000    3
 146190000    3
 146200000    3
 146210000    4
 146220000    3
 146230000    3
 146240000    2
 146250000    4
 146260000    4
 146270000    3
 146280000    2
 146290000    4
 146300000    3
 146310000   10
 146320000    5
 146330000    3
 146340000    2
 146350000    3
 146360000    3
 146370000    3
 146380000    7
 146390000    2
 146400000    2
 146410000    4
 146420000    4
 146430000    2
 146440000    2
 146450000    4
 146460000    4
 146470000    3
 146480000    4
 146490000    3
 146500000    3
 146510000    3
 146520000    3
 146530000    3
 146540000    3
 146550000    3
 146560000    3
 146570000    3
 146580000    3
 146590000    3
 146600000    3
 146610000    2
 146620000    5
 146630000    3
 146640000    3
 146650000    4
 146660000    3
 146670000    3
 146680000    4
 146690000    4
 146700000    5
 146710000    3
 146720000    4
 146730000    3
 146740000    2
 146750000    5
 146760000    3
 146770000    5
 146780000    3
 146790000    3
 146800000    3
 146810000    3
 146820000    3
 146830000    4
 146840000    7
 146850000    4
 146860000    7
 146870000    3
 146880000    3
 146890000    4
 146900000    6
 146910000    4
 146920000    3
 146930000    3
 146940000    5
 146950000    5
 146960000    6
 146970000    3
 146980000    2
 146990000    4
 147000000    2
 147010000    6
 147020000    6
 147030000    5
 147040000    6
 147050000    3
 147060000    3
 147070000    3
 147080000    3
 147090000    4
 147100000    3
 147110000    4
 147120000    4
 147130000    3
 147140000    4
 147150000    5
 147160000    3
 147170000    3
 147180000    3
 147190000   10
 147200000    3
 147210000    3
 147220000    3
 147230000    5
 147240000    3
 147250000    2
 147260000    4
 147270000    4
 147280000    7
 147290000    3
 147300000    3
 147310000    2
 147320000    6
 147330000    2
 147340000    3
 147350000    4
 147360000    3
 147370000    3
 147380000    5
 147390000    2
 147400000    6
 147410000    3
 147420000    8
 147430000    3
 147440000    7
 147450000    7
 147460000    3
 147470000    5
 147480000    2
 147490000    3
 147500000    4
 147510000    3
 147520000    5
 147530000    3
 147540000    3
 147550000    4
 147560000    3
 147570000    3
 147580000    3
 147590000    3
 147600000    2
 147610000    3
 147620000    3
 147630000    4
 147640000    3
 147650000    3
 147660000    3
 147670000    3
 147680000    3
 147690000    3
 147700000    4
 147710000    8
 147720000    9
 147730000    9
 147740000    5
 147750000    5
 147760000    3
 147770000    3
 147780000    4
 147790000    7
 147800000    6
 147810000    5
 147820000    4
 147830000    3
 147840000    2
 147850000    5
 147860000    5
 147870000    2
 147880000    4
 147890000    4
 147900000    5
 147910000    3
 147920000    4
 147930000    3
 147940000    3
 147950000    4
 147960000    3
 147970000    3
 147980000    4
 147990000    3
 148000000    3
 148010000    4
 148020000    3
 148030000    3
 148040000    3
 148050000    3
 148060000    6
 148070000    5
 148080000    3
 148090000    3
 148100000    4
 148110000    5
 148120000    5
 148130000    3
 148140000    3
 148150000    3
 148160000    4
 148170000    3
 148180000    2
 148190000    4
 148200000    7
 148210000    2
 148220000    3
 148230000    4
 148240000    9
 148250000    3
 148260000    5
 148270000    3
 148280000    2
 148290000    3
 148300000    4
 148310000    2
 148320000    4
 148330000    4
 148340000    8
 148350000    3
 148360000    4
 148370000    3
 148380000    2
 148390000    5
 148400000    3
 148410000    3
 148420000    3
 148430000    3
 148440000    3
 148450000    4
 148460000    3
 148470000    4
 148480000    4
 148490000    3
 148500000    3
 148510000    4
 148520000    3
 148530000    3
 148540000    3
 148550000    4
 148560000    3
 148570000    4
 148580000    2
 148590000    4
 148600000    3
 148610000    3
 148620000    3
 148630000    3
 148640000    3
 148650000    3
 148660000    4
 148670000    2
 148680000    3
 148690000    3
 148700000    3
 148710000    3
 148720000    4
 148730000    3
 148740000    5
 148750000    3
 148760000    5
 148770000    2
 148780000    4
 148790000    2
 148800000    3
 148810000    3
 148820000    3
 148830000    3
 148840000    3
 148850000    3
 148860000    2
 148870000    3
 148880000    4
 148890000    3
 148900000    5
 148910000    6
 148920000    2
 148930000    3
 148940000    4
 148950000    3
 148960000    2
 148970000    6
 148980000    2
 148990000    4
 149000000    3
 149010000    3
 149020000    3
 149030000    7
 149040000    3
 149050000    3
 149060000    3
 149070000    2
 149080000    4
 149090000    2
 149100000    4
 149110000    3
 149120000    5
 149130000    4
 149140000    4
 149150000    6
 149160000    3
 149170000    2
 149180000    2
 149190000    4
 149200000    5
 149210000    2
 149220000    2
 149230000    3
 149240000    3
 149250000    3
 149260000    5
 149270000    4
 149280000    2
 149290000    3
 149300000    3
 149310000    3
 149320000    4
 149330000    3
 149340000    3
 149350000    3
 149360000    3
 149370000    3
 149380000    3
 149390000    5
 149400000    3
 149410000    3
 149420000    3
 149430000    3
 149440000    5
 149450000    3
 149460000    2
 149470000    3
 149480000    3
 149490000    3
 149500000    3
 149510000    2
 149520000    3
 149530000    2
 149540000    4
 149550000    2
 149560000    3
 149570000    3
 149580000    3
 149590000    3
 149600000    2
 149610000    3
 149620000    3
 149630000    2
 149640000    4
 149650000    2
 149660000    3
 149670000    2
 149680000    6
 149690000    4
 149700000    3
 149710000    3
 149720000    2
 149730000    3
 149740000    7
 149750000    7
 149760000    4
 149770000    3
 149780000    4
 149790000    3
 149800000    3
 149810000    4
 149820000    5
 149830000    3
 149840000    3
 149850000    3
 149860000    3
 149870000    4
 149880000    3
 149890000    4
 149900000    3
 149910000    3
 149920000    3
 149930000    3
 149940000    4
 149950000    3
 149960000    3
 149970000    3
 149980000    4
 149990000    5
 150000000    3
 150010000    3
 150020000    3
 150030000    2
 150040000    4
 150050000    3
 150060000    4
 150070000    2
 150080000    3
 150090000    5
 150100000    3
 150110000    4
 150120000    3
 150130000    3
 150140000    2
 150150000    3
 150160000    2
 150170000    3
 150180000    3
 150190000    2
 150200000    2
 150210000    5
 150220000    2
 150230000    4
 150240000    5
 150250000    3
 150260000    3
 150270000    2
 150280000    4
 150290000    3
 150300000    4
 150310000    3
 150320000    2
 150330000    3
 150340000    2
 150350000    2
 150360000    3
 150370000    3
 150380000    3
 150390000    2
 150400000    3
 150410000    3
 150420000    2
 150430000    3
 150440000    3
 150450000    2
 150460000    5
 150470000    5
 150480000    3
 150490000    4
 150500000    3
 150510000    3
 150520000    5
 150530000    5
 150540000    3
 150550000    3
 150560000    3
 150570000    2
 150580000    3
 150590000    3
 150600000    3
 150610000    4
 150620000    3
 150630000    4
 150640000    3
 150650000    5
 150660000    3
 150670000    4
 150680000    4
 150690000    2
 150700000    3
 150710000    3
 150720000    5
 150730000    3
 150740000    4
 150750000    3
 150760000    3
 150770000    4
 150780000    4
 150790000    3
 150800000    3
 150810000    3
 150820000    3
 150830000    4
 150840000    9
 150850000    3
 150860000    4
 150870000    2
 150880000    3
 150890000    3
 150900000    3
 150910000    3
 150920000    4
 150930000    3
 150940000    5
 150950000    7
 150960000    3
 150970000    3
 150980000    3
 150990000    5
 151000000    3
 151010000    5
 151020000    5
 151030000    2
 151040000    3
 151050000    2
 151060000    3
 151070000    3
 151080000    5
 151090000    3
 151100000    5
 151110000    2
 151120000    5
 151130000    6
 151140000    4
 151150000    7
 151160000    3
 151170000    2
 151180000    5
 151190000    3
 151200000    4
 151210000    2
 151220000    3
 151230000    3
 151240000    2
 151250000    4
 151260000    3
 151270000    4
 151280000    6
 151290000    3
 151300000    3
 151310000    3
 151320000    3
 151330000    3
 151340000    4
 151350000    5
 151360000    3
 151370000    3
 151380000    3
 151390000    3
 151400000    2
 151410000    3
 151420000    3
 151430000    6
 151440000    4
 151450000    3
 151460000    4
 151470000    3
 151480000    3
 151490000    3
 151500000    3
 151510000    4
 151520000    4
 151530000    3
 151540000    3
 151550000    3
 151560000    2
 151570000    3
 151580000    4
 151590000    3
 151600000    3
 151610000    4
 151620000    3
 151630000    2
 151640000    3
 151650000    4
 151660000    3
 151670000    4
 151680000    4
 151690000    2
 151700000    3
 151710000    2
 151720000    3
 151730000    3
 151740000    6
 151750000    4
 151760000    3
 151770000    4
 151780000    4
 151790000    2
 151800000    3
 151810000    4
 151820000    3
 151830000    3
 151840000    3
 151850000    3
 151860000    3
 151870000    3
 151880000    3
 151890000    3
 151900000    3
 151910000    4
 151920000    2
 151930000    4
 151940000    3
 151950000    5
 151960000    2
 151970000    3
 151980000    3
 151990000    4
 152000000    4
 152010000    3
 152020000    3
 152030000    3
 152040000    4
 152050000    3
 152060000    4
 152070000    3
 152080000    2
 152090000    2
 152100000    2
 152110000    3
 152120000    5
 152130000    2
 152140000    3
 152150000    4
 152160000    4
 152170000    2
 152180000    3
 152190000    3
 152200000    3
 152210000    5
 152220000    3
 152230000    3
 152240000    3
 152250000    4
 152260000    4
 152270000    7
 152280000    3
 152290000    2
 152300000    3
 152310000    3
 152320000    3
 152330000    4
 152340000    5
 152350000    3
 152360000    5
 152370000    2
 152380000    3
 152390000    5
 152400000    7
 152410000    4
 152420000    5
 152430000    3
 152440000   10
 152450000    3
 152460000    4
 152470000    4
 152480000    4
 152490000    4
 152500000    3
 152510000    3
 152520000    2
 152530000    2
 152540000    3
 152550000    2
 152560000    3
 152570000    4
 152580000    5
 152590000    2
 152600000    2
 152610000    4
 152620000    2
 152630000    3
 152640000    3
 152650000    4
 152660000    4
 152670000    2
 152680000    4
 152690000    2
 152700000    4
 152710000    4
 152720000    4
 152730000    3
 152740000    3
 152750000    2
 152760000    2
 152770000    3
 152780000    4
 152790000    2
 152800000    4
 152810000    4
 152820000    2
 152830000    3
 152840000    3
 152850000    3
 152860000    3
 152870000    4
 152880000    4
 152890000    3
 152900000    3
 152910000    3
 152920000    3
 152930000    3
 152940000    3
 152950000    3
 152960000    3
 152970000    5
 152980000    3
 152990000    3
 153000000    4
 153010000    3
 153020000    3
 153030000    3
 153040000    3
 153050000    5
 153060000    2
 153070000    5
 153080000    2
 153090000    3
 153100000    3
 153110000    2
 153120000    3
 153130000    5
 153140000    4
 153150000    6
 153160000    3
 153170000    3
 153180000    4
 153190000    4
 153200000    3
 153210000    3
 153220000    2
 153230000    4
 153240000    6
 153250000    3
 153260000    2
 153270000    3
 153280000    3
 153290000    3
 153300000    2
 153310000    4
 153320000    3
 153330000    3
 153340000    3
 153350000    5
 153360000    2
 153370000    4
 153380000    4
 153390000    3
 153400000    2
 153410000    4
 153420000    3
 153430000    3
 153440000    3
 153450000    3
 153460000    2
 153470000    4
 153480000    5
 153490000    4
 153500000    2
 153510000    3
 153520000    3
 153530000    3
 153540000    3
 153550000    3
 153560000    6
 153570000    3
 153580000    3
 153590000   11
 153600000    2
 153610000    4
 153620000    3
 153630000    3
 153640000    2
 153650000    3
 153660000    9
 153670000    3
 153680000    3
 153690000    4
 153700000    9
 153710000    4
 153720000    2
 153730000    2
 153740000    2
 153750000    3
 153760000    3
 153770000    3
 153780000    3
 153790000    5
 153800000    3
 153810000    6
 153820000    3
 153830000    3
 153840000    6
 153850000    3
 153860000    3
 153870000    3
 153880000    3
 153890000    3
 153900000    3
 153910000    3
 153920000    3
 153930000    3
 153940000    3
 153950000    3
 153960000    3
 153970000    3
 153980000    3
 153990000    4
 154000000    7
 154010000    3
 154020000    5
 154030000    5
 154040000    3
 154050000    3
 154060000    2
 154070000    3
 154080000    3
 154090000    4
 154100000    3
 154110000    3
 154120000    6
 154130000    5
 154140000    7
 154150000    4
 154160000    5
 154170000    3
 154180000    3
 154190000    2
 154200000    2
 154210000    4
 154220000    3
 154230000    3
 154240000    3
 154250000    3
 154260000    2
 154270000    3
 154280000    3
 154290000    3
 154300000    4
 154310000    2
 154320000    3
 154330000    7
 154340000    3
 154350000    5
 154360000    8
 154370000    2
 154380000    3
 154390000    4
 154400000    3
 154410000    3
 154420000    2
 154430000    6
 154440000    4
 154450000    4
 154460000    5
 154470000    2
 154480000    3
 154490000    4
 154500000    5
 154510000    3
 154520000    5
 154530000    4
 154540000    3
 154550000    4
 154560000    5
 154570000    4
 154580000    9
 154590000    9
 154600000    6
 154610000    5
 154620000    9
 154630000    6
 154640000    4
 154650000    9
 154660000    3
 154670000   11
 154680000    4
 154690000    3
 154700000    3
 154710000    4
 154720000    8
 154730000    2
 154740000    7
 154750000    6
 154760000    8
 154770000    4
 154780000    3
 154790000    3
 154800000    3
 154810000    3
 154820000    4
 154830000    2
 154840000    3
 154850000    6
 154860000    4
 154870000    2
 154880000    3
 154890000    2
 154900000    2
 154910000    3
 154920000    3
 154930000    3
 154940000    3
 154950000    4
 154960000    2
 154970000    5
 154980000    3
 154990000    3
 155000000    3
 155010000    4
 155020000    3
 155030000    3
 155040000    3
 155050000    3
 155060000    8
 155070000    4
 155080000    5
 155090000    4
 155100000    5
 155110000    3
 155120000    8
 155130000    6
 155140000    7
 155150000    2
 155160000    5
 155170000    5
 155180000    2
 155190000    3
 155200000    3
 155210000    3
 155220000    4
 155230000    3
 155240000    4
 155250000    2
 155260000    2
 155270000    2
 155280000    4
 155290000    3
 155300000    4
 155310000    7
 155320000    9
 155330000    7
 155340000    9
 155350000    8
 155360000    5
 155370000    7
 155380000    4
 155390000    3
 155400000    6
 155410000    4
 155420000    4
 155430000    3
 155440000    3
 155450000    3
 155460000    3
 155470000    5
 155480000    7
 155490000    3
 155500000    7
 155510000    4
 155520000    5
 155530000    3
 155540000    4
 155550000    4
 155560000    7
 155570000    9
 155580000    9
 155590000    5
 155600000    8
 155610000    9
 155620000    9
 155630000    3
 155640000    3
 155650000    4
 155660000    3
 155670000    3
 155680000    3
 155690000    4
 155700000    3
 155710000    3
 155720000    3
 155730000    3
 155740000    4
 155750000    3
 155760000    3
 155770000    5
 155780000    5
 155790000    4
 155800000    3
 155810000    3
 155820000    4
 155830000    3
 155840000    4
 155850000    3
 155860000    4
 155870000    3
 155880000    3
 155890000    2
 155900000    5
 155910000    3
 155920000    3
 155930000    5
 155940000    5
 155950000    3
 155960000    3
 155970000    5
 155980000    3
 155990000    2
 156000000    4
 156010000    3
 156020000    4
 156030000    4
 156040000    5
 156050000    3
 156060000    3
 156070000    4
 156080000    3
 156090000    3
 156100000    4
 156110000    4
 156120000    4
 156130000    2
 156140000    3
 156150000    3
 156160000    3
 156170000    2
 156180000    3
 156190000    4
 156200000    3
 156210000    3
 156220000    3
 156230000    3
 156240000    2
 156250000    3
 156260000    3
 156270000    3
 156280000    3
 156290000    4
 156300000    3
 156310000    3
 156320000    3
 156330000    4
 156340000    4
 156350000    5
 156360000    3
 156370000    4
 156380000    4
 156390000    3
 156400000    3
 156410000    3
 156420000    3
 156430000    3
 156440000    5
 156450000    4
 156460000    3
 156470000    3
 156480000    2
 156490000    3
 156500000    5
 156510000    3
 156520000    3
 156530000    3
 156540000    3
 156550000    3
 156560000    4
 156570000    3
 156580000    5
 156590000    3
 156600000    3
 156610000    3
 156620000    3
 156630000    3
 156640000    4
 156650000    3
 156660000    7
 156670000    4
 156680000    2
 156690000    3
 156700000    2
 156710000    4
 156720000    3
 156730000    3
 156740000    2
 156750000    2
 156760000    7
 156770000    3
 156780000    4
 156790000    3
 156800000    3
 156810000    4
 156820000    3
 156830000    3
 156840000    3
 156850000    5
 156860000    4
 156870000    3
 156880000    3
 156890000    4
 156900000    3
 156910000    3
 156920000    3
 156930000    7
 156940000    8
 156950000    4
 156960000    5
 156970000    4
 156980000    5
 156990000    9
 157000000    3
 157010000    8
 157020000    2
 157030000    2
 157040000    3
 157050000    3
 157060000    5
 157070000    4
 157080000    3
 157090000    4
 157100000    3
 157110000    4
 157120000    2
 157130000    3
 157140000    3
 157150000    4
 157160000    3
 157170000    3
 157180000    3
 157190000    2
 157200000    4
 157210000    2
 157220000    3
 157230000    3
 157240000    5
 157250000    7
 157260000    9
 157270000    9
 157280000    9
 157290000    3
 157300000    3
 157310000    2
 157320000    3
 157330000    3
 157340000    6
 157350000    2
 157360000    3
 157370000    2
 157380000    3
 157390000    5
 157400000    4
 157410000    5
 157420000    3
 157430000    4
 157440000    9
 157450000    3
 157460000    5
 157470000    7
 157480000   10
 157490000    5
 157500000    5
 157510000    7
 157520000   10
 157530000    4
 157540000    5
 157550000    7
 157560000    3
 157570000    4
 157580000    4
 157590000    6
 157600000    5
 157610000    4
 157620000    3
 157630000    4
 157640000    4
 157650000    2
 157660000    4
 157670000    3
 157680000    3
 157690000    4
 157700000    5
 157710000    3
 157720000    3
 157730000    5
 157740000    3
 157750000    5
 157760000    3
 157770000    3
 157780000    3
 157790000    2
 157800000    2
 157810000    2
 157820000    4
 157830000    4
 157840000    3
 157850000    3
 157860000    5
 157870000    5
 157880000    4
 157890000    4
 157900000    5
 157910000    3
 157920000    4
 157930000    3
 157940000    3
 157950000    4
 157960000    3
 157970000    3
 157980000    2
 157990000    4
 158000000   11
 158010000    7
 158020000    3
 158030000    3
 158040000    3
 158050000    4
 158060000    3
 158070000    3
 158080000    6
 158090000    3
 158100000    5
 158110000    6
 158120000    3
 158130000    5
 158140000    2
 158150000    7
 158160000    5
 158170000    3
 158180000    3
 158190000    2
 158200000    5
 158210000    3
 158220000    2
 158230000    3
 158240000    5
 158250000    3
 158260000    3
 158270000    3
 158280000    2
 158290000    5
 158300000    2
 158310000    5
 158320000    7
 158330000    4
 158340000    2
 158350000    3
 158360000    6
 158370000    4
 158380000    4
 158390000    3
 158400000    6
 158410000    3
 158420000    3
 158430000    4
 158440000    3
 158450000    3
 158460000    3
 158470000    5
 158480000    3
 158490000   13
 158500000    4
 158510000    3
 158520000    4
 158530000    2
 158540000    2
 158550000    4
 158560000    4
 158570000    3
 158580000    2
 158590000    3
 158600000    3
 158610000    4
 158620000    2
 158630000    3
 158640000    3
 158650000    3
 158660000    5
 158670000    3
 158680000    3
 158690000    3
 158700000    5
 158710000    2
 158720000    3
 158730000    4
 158740000    4
 158750000    3
 158760000    4
 158770000    7
 158780000    6
 158790000    3
 158800000    4
 158810000    3
 158820000    3
 158830000    5
 158840000    4
 158850000    4
 158860000    4
 158870000    3
 158880000    3
 158890000    3
 158900000    2
 158910000    3
 158920000    2
 158930000    2
 158940000    4
 158950000    4
 158960000    4
 158970000    6
 158980000    4
 158990000    4
 159000000    6
 159010000    3
 159020000    3
 159030000    3
 159040000    2
 159050000    3
 159060000    3
 159070000    3
 159080000    5
 159090000    4
 159100000    4
 159110000    3
 159120000    3
 159130000    6
 159140000    3
 159150000    5
 159160000    7
 159170000    3
 159180000    3
 159190000    6
 159200000    5
 159210000    2
 159220000    5
 159230000    7
 159240000    3
 159250000    4
 159260000    3
 159270000    4
 159280000    3
 159290000    3
 159300000    3
 159310000    4
 159320000    4
 159330000    3
 159340000    4
 159350000    3
 159360000    4
 159370000    5
 159380000    2
 159390000    4
 159400000    4
 159410000    6
 159420000    4
 159430000    2
 159440000    3
 159450000    3
 159460000    3
 159470000    3
 159480000    3
 159490000    4
 159500000    2
 159510000    2
 159520000    3
 159530000    3
 159540000    3
 159550000    3
 159560000    2
 159570000    3
 159580000    3
 159590000    4
 159600000    3
 159610000    4
 159620000    4
 159630000    3
 159640000    3
 159650000    3
 159660000    4
 159670000    2
 159680000    3
 159690000    2
 159700000    4
 159710000    4
 159720000    3
 159730000    2
 159740000    3
 159750000    2
 159760000    3
 159770000    3
 159780000    3
 159790000    5
 159800000    4
 159810000    3
 159820000    3
 159830000    3
 159840000    3
 159850000    4
 159860000    4
 159870000    4
 159880000    3
 159890000    3
 159900000    3
 159910000    3
 159920000    3
 159930000    3
 159940000    3
 159950000    3
 159960000    4
 159970000    3
 159980000    3
 159990000    3
 160000000    3
 160000000    3
 160010000    4
 160020000    3
 160030000    3
 160040000    2
 160050000    2
 160060000    3
 160070000    3
 160080000    3
 160090000    4
 160100000    3
 160110000    3
 160120000    4
 160130000    5
 160140000    2
 160150000    2
 160160000    5
 160170000    4
 160180000    2
 160190000    3
 160200000    3
 160210000    4
 160220000    2
 160230000    2
 160240000    2
 160250000    3
 160260000    2
 160270000    3
 160280000    4
 160290000    3
 160300000    3
 160310000    2
 160320000    3
 160330000    4
 160340000    3
 160350000    3
 160360000    4
 160370000    5
 160380000    2
 160390000    3
 160400000    3
 160410000    3
 160420000    3
 160430000    7
 160440000    8
 160450000    3
 160460000    7
 160470000    3
 160480000    5
 160490000    4
 160500000    5
 160510000    3
 160520000    3
 160530000    3
 160540000    4
 160550000    2
 160560000    3
 160570000    4
 160580000    5
 160590000    4
 160600000    2
 160610000    4
 160620000    3
 160630000    9
 160640000    3
 160650000    5
 160660000    3
 160670000    3
 160680000    4
 160690000    3
 160700000    3
 160710000    5
 160720000    4
 160730000    4
 160740000    3
 160750000    5
 160760000    4
 160770000    2
 160780000    7
 160790000    3
 160800000    2
 160810000    2
 160820000    3
 160830000    3
 160840000    3
 160850000    3
 160860000    3
 160870000    2
 160880000    3
 160890000    3
 160900000    4
 160910000    4
 160920000    4
 160930000    3
 160940000    2
 160950000    9
 160960000    3
 160970000    5
 160980000    3
 160990000    4
 161000000    4
 161010000    2
 161020000    4
 161030000    3
 161040000    8
 161050000    3
 161060000    4
 161070000    9
 161080000    2
 161090000    3
 161100000    3
 161110000    6
 161120000    3
 161130000    4
 161140000    3
 161150000    3
 161160000    3
 161170000    3
 161180000    4
 161190000    3
 161200000    4
 161210000    6
 161220000    4
 161230000    2
 161240000    3
 161250000    4
 161260000    3
 161270000    2
 161280000    2
 161290000    4
 161300000    4
 161310000    3
 161320000    3
 161330000    3
 161340000    3
 161350000    3
 161360000    3
 161370000    3
 161380000    3
 161390000    4
 161400000    2
 161410000    3
 161420000    4
 161430000    5
 161440000    4
 161450000    5
 161460000    3
 161470000    5
 161480000    4
 161490000    4
 161500000    3
 161510000    4
 161520000    4
 161530000    3
 161540000    5
 161550000    3
 161560000    3
 161570000    2
 161580000    2
 161590000    2
 161600000    2
 161610000    3
 161620000    4
 161630000    3
 161640000    2
 161650000    3
 161660000    4
 161670000    3
 161680000    6
 161690000    4
 161700000    4
 161710000    6
 161720000    4
 161730000    4
 161740000    3
 161750000    3
 161760000    3
 161770000   10
 161780000    5
 161790000    7
 161800000    3
 161810000    3
 161820000    4
 161830000    3
 161840000    3
 161850000    2
 161860000    3
 161870000    3
 161880000    3
 161890000    3
 161900000    3
 161910000    3
 161920000    6
 161930000    3
 161940000    3
 161950000    4
 161960000    2
 161970000    3
 161980000    3
 161990000    3
 162000000    3
 162010000    3
 162020000    3
 162030000    3
 162040000    3
 162050000    3
 162060000    3
 162070000    3
 162080000    3
 162090000    4
 162100000    2
 162110000    3
 162120000    3
 162130000    3
 162140000    3
 162150000    3
 162160000    3
 162170000    2
 162180000    3
 162190000    6
 162200000    3
 162210000    3
 162220000    3
 162230000    2
 162240000    3
 162250000    2
 162260000    3
 162270000    4
 162280000    4
 162290000    3
 162300000    3
 162310000    3
 162320000    2
 162330000    2
 162340000    4
 162350000    4
 162360000    3
 162370000    3
 162380000    3
 162390000    5
 162400000    4
 162410000    2
 162420000    3
 162430000    3
 162440000    6
 162450000    3
 162460000    2
 162470000    2
 162480000    3
 162490000    3
 162500000    3
 162510000    4
 162520000    3
 162530000    3
 162540000    2
 162550000    5
 162560000    3
 162570000    3
 162580000    4
 162590000    2
 162600000    2
 162610000    3
 162620000    3
 162630000    2
 162640000    2
 162650000    3
 162660000    3
 162670000    4
 162680000    3
 162690000    4
 162700000    3
 162710000    2
 162720000    4
 162730000    3
 162740000    3
 162750000    3
 162760000    3
 162770000    5
 162780000    5
 162790000    3
 162800000    4
 162810000    3
 162820000    3
 162830000    4
 162840000    3
 162850000    2
 162860000    5
 162870000    4
 162880000    3
 162890000    3
 162900000    4
 162910000    5
 162920000    3
 162930000    2
 162940000    3
 162950000    4
 162960000    9
 162970000    4
 162980000    3
 162990000    3
 163000000    3
 163010000    3
 163020000    4
 163030000    3
 163040000    3
 163050000    3
 163060000    3
 163070000    2
 163080000    3
 163090000    3
 163100000    3
 163110000    5
 163120000    3
 163130000    3
 163140000    4
 163150000    3
 163160000    3
 163170000    3
 163180000    4
 163190000    4
 163200000    3
 163210000    3
 163220000    3
 163230000    5
 163240000    4
 163250000    4
 163260000    2
 163270000    3
 163280000    3
 163290000    3
 163300000    3
 163310000    3
 163320000    3
 163330000    2
 163340000    4
 163350000    7
 163360000    3
 163370000    3
 163380000    2
 163390000    2
 163400000    4
 163410000    4
 163420000    3
 163430000    3
 163440000    3
 163450000    3
 163460000    4
 163470000    3
 163480000    3
 163490000    2
 163500000    4
 163510000    2
 163520000    3
 163530000    4
 163540000    3
 163550000    6
 163560000    3
 163570000    3
 163580000    5
 163590000    3
 163600000    3
 163610000    2
 163620000    3
 163630000    3
 163640000    4
 163650000    2
 163660000    3
 163670000    2
 163680000    3
 163690000    3
 163700000    4
 163710000    3
 163720000    3
 163730000    3
 163740000    3
 163750000    2
 163760000    4
 163770000    5
 163780000    2
 163790000    4
 163800000    3
 163810000    3
 163820000    5
 163830000    3
 163840000    6
 163850000    5
 163860000    4
 163870000    3
 163880000    3
 163890000    3
 163900000    5
 163910000    4
 163920000    2
 163930000    3
 163940000    3
 163950000    3
 163960000    4
 163970000    2
 163980000    4
 163990000    3
 164000000    3
 164010000    6
 164020000    3
 164030000    5
 164040000    3
 164050000    6
 164060000    3
 164070000    3
 164080000    3
 164090000    5
 164100000    3
 164110000    2
 164120000    3
 164130000    6
 164140000    5
 164150000    4
 164160000    4
 164170000    3
 164180000    3
 164190000    4
 164200000    4
 164210000    3
 164220000    5
 164230000    3
 164240000    2
 164250000    2
 164260000    3
 164270000    3
 164280000    3
 164290000   10
 164300000    4
 164310000    7
 164320000    3
 164330000    2
 164340000    3
 164350000    6
 164360000    3
 164370000    6
 164380000    3
 164390000    2
 164400000    3
 164410000    3
 164420000    4
 164430000    3
 164440000    3
 164450000    4
 164460000    3
 164470000    7
 164480000    3
 164490000    3
 164500000    3
 164510000    4
 164520000    3
 164530000    2
 164540000    5
 164550000    3
 164560000    3
 164570000    3
 164580000    7
 164590000    4
 164600000    2
 164610000    3
 164620000    3
 164630000    3
 164640000    3
 164650000    3
 164660000    3
 164670000    4
 164680000    3
 164690000    3
 164700000    3
 164710000    4
 164720000    4
 164730000    4
 164740000    4
 164750000    3
 164760000    4
 164770000    3
 164780000    5
 164790000    4
 164800000    6
 164810000    3
 164820000    3
 164830000    2
 164840000    3
 164850000    4
 164860000    5
 164870000    3
 164880000    3
 164890000    3
 164900000    4
 164910000    3
 164920000    3
 164930000    3
 164940000    2
 164950000    4
 164960000    4
 164970000    3
 164980000    4
 164990000    5
 165000000    3
 165010000    3
 165020000   10
 165030000    3
 165040000    4
 165050000    3
 165060000    3
 165070000    3
 165080000    4
 165090000    3
 165100000    3
 165110000    4
 165120000    3
 165130000    3
 165140000    3
 165150000    4
 165160000    3
 165170000    4
 165180000    3
 165190000    3
 165200000    6
 165210000    3
 165220000    3
 165230000    3
 165240000    3
 165250000    4
 165260000    3
 165270000    3
 165280000    3
 165290000    3
 165300000    3
 165310000    3
 165320000    3
 165330000    3
 165340000    3
 165350000    2
 165360000    3
 165370000    3
 165380000    4
 165390000    4
 165400000    3
 165410000    3
 165420000    2
 165430000    4
 165440000    3
 165450000    3
 165460000    3
 165470000    2
 165480000    4
 165490000    3
 165500000    4
 165510000    4
 165520000    2
 165530000    2
 165540000    3
 165550000    3
 165560000    3
 165570000    5
 165580000    2
 165590000    2
 165600000    3
 165610000    3
 165620000    3
 165630000    7
 165640000    3
 165650000    4
 165660000    4
 165670000    3
 165680000    2
 165690000    4
 165700000    3
 165710000    6
 165720000    3
 165730000    6
 165740000   12
 165750000    5
 165760000    6
 165770000    4
 165780000    6
 165790000    2
 165800000    4
 165810000    2
 165820000    5
 165830000    3
 165840000    3
 165850000    2
 165860000    7
 165870000    6
 165880000    3
 165890000    6
 165900000    4
 165910000    4
 165920000    3
 165930000    4
 165940000    3
 165950000    3
 165960000    5
 165970000    4
 165980000    3
 165990000    6
 166000000    2
 166010000    4
 166020000    3
 166030000    3
 166040000    2
 166050000    3
 166060000    2
 166070000    3
 166080000    3
 166090000    5
 166100000    3
 166110000    4
 166120000    3
 166130000    3
 166140000    3
 166150000    4
 166160000    6
 166170000    4
 166180000    4
 166190000    3
 166200000    3
 166210000    3
 166220000    6
 166230000    3
 166240000    3
 166250000    4
 166260000    5
 166270000    3
 166280000    3
 166290000    3
 166300000    3
 166310000    2
 166320000    3
 166330000    4
 166340000    3
 166350000    3
 166360000    4
 166370000    3
 166380000    3
 166390000    3
 166400000    3
 166410000    3
 166420000    3
 166430000    4
 166440000    3
 166450000    3
 166460000    3
 166470000    3
 166480000    2
 166490000    3
 166500000    5
 166510000    3
 166520000    4
 166530000    4
 166540000    3
 166550000    3
 166560000    4
 166570000    3
 166580000    3
 166590000    3
 166600000    4
 166610000    3
 166620000    3
 166630000    4
 166640000    3
 166650000    3
 166660000    3
 166670000    3
 166680000    4
 166690000    3
 166700000    3
 166710000    3
 166720000    5
 166730000    4
 166740000    5
 166750000    3
 166760000    2
 166770000    5
 166780000    2
 166790000    3
 166800000    3
 166810000    3
 166820000    2
 166830000    5
 166840000    2
 166850000    4
 166860000    6
 166870000    3
 166880000    3
 166890000    4
 166900000    3
 166910000    4
 166920000    5
 166930000    2
 166940000    4
 166950000    4
 166960000    4
 166970000    4
 166980000    3
 166990000    3
 167000000    4
 167010000    5
 167020000    3
 167030000    5
 167040000    3
 167050000    3
 167060000    3
 167070000    3
 167080000    4
 167090000    3
 167100000    6
 167110000    4
 167120000    3
 167130000    2
 167140000    2
 167150000    4
 167160000    3
 167170000    2
 167180000    3
 167190000    4
 167200000    5
 167210000    5
 167220000    5
 167230000    6
 167240000    3
 167250000    2
 167260000    2
 167270000    4
 167280000    3
 167290000    3
 167300000    2
 167310000   10
 167320000    3
 167330000    3
 167340000    4
 167350000    6
 167360000    9
 167370000    4
 167380000    3
 167390000    4
 167400000    5
 167410000   12
 167420000    5
 167430000    4
 167440000    4
 167450000    3
 167460000    4
 167470000    3
 167480000    7
 167490000    3
 167500000    3
 167510000    3
 167520000    5
 167530000    4
 167540000    9
 167550000    9
 167560000    3
 167570000    4
 167580000    4
 167590000    3
 167600000    3
 167610000    3
 167620000    4
 167630000    3
 167640000    4
 167650000    3
 167660000    2
 167670000    4
 167680000    3
 167690000    6
 167700000    4
 167710000    2
 167720000    3
 167730000    3
 167740000    2
 167750000    5
 167760000    3
 167770000    2
 167780000    2
 167790000    3
 167800000    3
 167810000    3
 167820000    3
 167830000    3
 167840000    3
 167850000    2
 167860000    3
 167870000    5
 167880000    4
 167890000    2
 167900000    3
 167910000    5
 167920000    4
 167930000    4
 167940000    3
 167950000    4
 167960000    3
 167970000    3
 167980000    2
 167990000    3
 168000000    3
 168010000    3
 168020000    4
 168030000    3
 168040000    3
 168050000    3
 168060000    3
 168070000    3
 168080000    4
 168090000    5
 168100000    5
 168110000    5
 168120000    3
 168130000    3
 168140000    3
 168150000    4
 168160000    2
 168170000    3
 168180000    4
 168190000    9
 168200000    4
 168210000    4
 168220000    3
 168230000    4
 168240000    3
 168250000    3
 168260000    3
 168270000    5
 168280000    5
 168290000    3
 168300000    3
 168310000    2
 168320000    3
 168330000    5
 168340000    3
 168350000    3
 168360000    3
 168370000    4
 168380000    3
 168390000    2
 168400000    3
 168410000    3
 168420000    3
 168430000    2
 168440000    6
 168450000    3
 168460000    3
 168470000    4
 168480000    3
 168490000    4
 168500000    3
 168510000    2
 168520000    3
 168530000    2
 168540000    4
 168550000    5
 168560000    3
 168570000    2
 168580000    3
 168590000    4
 168600000    4
 168610000    3
 168620000    3
 168630000    3
 168640000    3
 168650000    3
 168660000    4
 168670000    3
 168680000    5
 168690000    3
 168700000    3
 168710000    3
 168720000    4
 168730000    3
 168740000    6
 168750000    4
 168760000    9
 168770000    3
 168780000    4
 168790000    4
 168800000    2
 168810000    3
 168820000    2
 168830000    4
 168840000    4
 168850000    3
 168860000    5
 168870000    4
 168880000    4
 168890000    4
 168900000    4
 168910000    5
 168920000    3
 168930000    3
 168940000    3
 168950000    3
 168960000    3
 168970000    4
 168980000    2
 168990000    3
 169000000    3
 169010000    3
 169020000    3
 169030000    4
 169040000    4
 169050000    3
 169060000    3
 169070000    3
 169080000    5
 169090000    3
 169100000    5
 169110000    5
 169120000    6
 169130000    2
 169140000    3
 169150000    3
 169160000    3
 169170000    6
 169180000    6
 169190000    4
 169200000    3
 169210000    4
 169220000    3
 169230000    6
 169240000    3
 169250000    3
 169260000    5
 169270000    5
 169280000    6
 169290000    4
 169300000    3
 169310000    3
 169320000    7
 169330000    3
 169340000    3
 169350000    4
 169360000    2
 169370000    3
 169380000    3
 169390000    3
 169400000    3
 169410000    3
 169420000    3
 169430000    6
 169440000    3
 169450000    5
 169460000    5
 169470000    3
 169480000    3
 169490000    4
 169500000    4
 169510000    3
 169520000    3
 169530000    8
 169540000    3
 169550000    3
 169560000    3
 169570000    8
 169580000    3
 169590000    7
 169600000    4
 169610000    3
 169620000    5
 169630000    2
 169640000    3
 169650000    3
 169660000    3
 169670000    3
 169680000    3
 169690000    5
 169700000    5
 169710000    2
 169720000    9
 169730000    3
 169740000    4
 169750000    2
 169760000    3
 169770000    4
 169780000    3
 169790000    4
 169800000    3
 169810000    3
 169820000    3
 169830000    2
 169840000    2
 169850000    3
 169860000    2
 169870000    3
 169880000    2
 169890000    3
 169900000    2
 169910000    3
 169920000    4
 169930000    3
 169940000    3
 169950000    3
 169960000    3
 169970000    3
 169980000    3
 169990000    3
 170000000    4
 170010000    2
 170020000    3
 170030000    4
 170040000    4
 170050000    3
 170060000    3
 170070000    3
 170080000    3
 170090000    3
 170100000    4
 170110000    3
 170120000    3
 170130000    3
 170140000    5
 170150000    4
 170160000    2
 170170000    3
 170180000    5
 170190000    4
 170200000    3
 170210000    3
 170220000    3
 170230000    4
 170240000    3
 170250000    6
 170260000    5
 170270000    4
 170280000    4
 170290000    5
 170300000    4
 170310000    3
 170320000    3
 170330000    4
 170340000    3
 170350000    3
 170360000    3
 170370000    3
 170380000    3
 170390000    3
 170400000    3
 170410000    4
 170420000    3
 170430000    3
 170440000    3
 170450000    2
 170460000    4
 170470000    3
 170480000    3
 170490000    4
 170500000    4
 170510000    3
 170520000    3
 170530000    3
 170540000    3
 170550000    4
 170560000    2
 170570000    2
 170580000    3
 170590000    3
 170600000    4
 170610000    3
 170620000    5
 170630000    4
 170640000    3
 170650000    4
 170660000    5
 170670000    3
 170680000    6
 170690000    4
 170700000    3
 170710000    4
 170720000    4
 170730000    2
 170740000    3
 170750000    4
 170760000    4
 170770000    3
 170780000    3
 170790000    3
 170800000    3
 170810000    3
 170820000    4
 170830000    4
 170840000    2
 170850000    3
 170860000    3
 170870000    6
 170880000    3
 170890000    3
 170900000    3
 170910000    3
 170920000    3
 170930000    4
 170940000    3
 170950000    3
 170960000    3
 170970000    3
 170980000    3
 170990000    4
 171000000    4
 171010000    3
 171020000    3
 171030000    4
 171040000    2
 171050000    2
 171060000    5
 171070000    3
 171080000    4
 171090000    4
 171100000    3
 171110000    4
 171120000    2
 171130000    2
 171140000    4
 171150000    3
 171160000    4
 171170000    4
 171180000    9
 171190000    5
 171200000    4
 171210000    3
 171220000    3
 171230000    2
 171240000    3
 171250000    3
 171260000    4
 171270000    3
 171280000    3
 171290000    2
 171300000    5
 171310000    3
 171320000    5
 171330000    3
 171340000    4
 171350000    2
 171360000    2
 171370000    5
 171380000    3
 171390000    3
 171400000    3
 171410000    3
 171420000    2
 171430000    3
 171440000    3
 171450000    8
 171460000    4
 171470000    5
 171480000    9
 171490000    2
 171500000    3
 171510000    3
 171520000    4
 171530000    2
 171540000    6
 171550000    5
 171560000    3
 171570000    4
 171580000    8
 171590000    8
 171600000   10
 171610000   10
 171620000    4
 171630000    4
 171640000    6
 171650000    4
 171660000    4
 171670000    3
 171680000    6
 171690000    4
 171700000    3
 171710000    3
 171720000    3
 171730000    3
 171740000    3
 171750000    3
 171760000    3
 171770000    3
 171780000    3
 171790000    3
 171800000    4
 171810000    3
 171820000    3
 171830000    3
 171840000    3
 171850000    3
 171860000    2
 171870000    3
 171880000    3
 171890000    3
 171900000    3
 171910000    3
 171920000    2
 171930000    3
 171940000    2
 171950000    4
 171960000    3
 171970000    3
 171980000    2
 171990000    3
 172000000    2
 172010000    2
 172020000    5
 172030000    3
 172040000    6
 172050000    3
 172060000    2
 172070000    3
 172080000    5
 172090000    2
 172100000    3
 172110000    4
 172120000    4
 172130000    2
 172140000    2
 172150000    2
 172160000    4
 172170000    3
 172180000    4
 172190000    5
 172200000   10
 172210000    4
 172220000    7
 172230000    5
 172240000    7
 172250000    2
 172260000    2
 172270000    4
 172280000    3
 172290000    2
 172300000    3
 172310000    3
 172320000    3
 172330000    3
 172340000    3
 172350000    5
 172360000    4
 172370000    3
 172380000    3
 172390000    3
 172400000    4
 172410000    3
 172420000    6
 172430000    4
 172440000    3
 172450000    3
 172460000    3
 172470000    6
 172480000    3
 172490000    3
 172500000    3
 172510000    3
 172520000    7
 172530000    3
 172540000    2
 172550000    3
 172560000    6
 172570000    4
 172580000    4
 172590000    2
 172600000    4
 172610000    3
 172620000    3
 172630000    3
 172640000    4
 172650000    3
 172660000    4
 172670000    2
 172680000    3
 172690000    4
 172700000    3
 172710000    3
 172720000    4
 172730000    5
 172740000    3
 172750000    5
 172760000    3
 172770000    3
 172780000    3
 172790000    4
 172800000    3
 172810000    3
 172820000    3
 172830000    7
 172840000    3
 172850000    3
 172860000    3
 172870000    4
 172880000    2
 172890000    5
 172900000    4
 172910000    5
 172920000    5
 172930000    5
 172940000    5
 172950000    3
 172960000    3
 172970000    4
 172980000    4
 172990000    4
 173000000    3
 173010000    4
 173020000    3
 173030000    3
 173040000    3
 173050000    3
 173060000    3
 173070000    4
 173080000    3
 173090000    5
 173100000    3
 173110000    3
 173120000    3
 173130000    4
 173140000    8
 173150000    4
 173160000    2
 173170000    3
 173180000    3
 173190000    3
 173200000    2
 173210000    4
 173220000    4
 173230000    2
 173240000    2
 173250000    5
 173260000    2
 173270000    3
 173280000    3
 173290000    4
 173300000    2
 173310000    4
 173320000    4
 173330000    3
 173340000    4
 173350000    4
 173360000    4
 173370000    2
 173380000    5
 173390000    4
 173400000    5
 173410000    7
 173420000    3
 173430000    5
 173440000    3
 173450000    2
 173460000    3
 173470000    4
 173480000    3
 173490000    3
 173500000    2
 173510000    3
 173520000    4
 173530000    3
 173540000    3
 173550000    3
 173560000    3
 173570000    3
 173580000    3
 173590000    3
 173600000    3
 173610000    3
 173620000    8
 173630000    4
 173640000    2
 173650000    3
 173660000    3
 173670000    3
 173680000    4
 173690000    3
 173700000    3
 173710000    3
 173720000    4
 173730000    2
 173740000    3
 173750000    3
 173760000    3
 173770000    3
 173780000    3
 173790000    3
 173800000    2
 173810000    4
 173820000    3
 173830000    3
 173840000    3
 173850000    3
 173860000    4
 173870000    3
 173880000    3
 173890000    4
 173900000    3
 173910000    3
 173920000    2
 173930000    2
 173940000    2
 173950000    2
 173960000    2
 173970000    2
 173980000    3
 173990000    4
 174000000    4
 174010000    3
 174020000    4
 174030000    3
 174040000    3
 174050000    3
 174060000    3
 174070000    4
 174080000    6
 174090000    3
 174100000    4
 174110000    4
 174120000    2
 174130000    4
 174140000    5
 174150000    3
 174160000    4
 174170000    4
 174180000   10
 174190000    3
 174200000    5
 174210000    5
 174220000    3
 174230000    3
 174240000    4
 174250000    3
 174260000    3
 174270000    3
 174280000    3
 174290000    4
 174300000    4
 174310000    2
 174320000    3
 174330000    5
 174340000    3
 174350000    3
 174360000    4
 174370000    3
 174380000    5
 174390000    3
 174400000    3
 174410000    3
 174420000    3
 174430000    4
 174440000    3
 174450000    5
 174460000    5
 174470000    3
 174480000    4
 174490000    3
 174500000    3
 174510000    3
 174520000    4
 174530000    3
 174540000    3
 174550000    2
 174560000    4
 174570000    3
 174580000    3
 174590000    7
 174600000    7
 174610000    7
 174620000    3
 174630000    3
 174640000    3
 174650000    3
 174660000    3
 174670000    3
 174680000    3
 174690000    2
 174700000    4
 174710000    3
 174720000    3
 174730000    3
 174740000    4
 174750000    2
 174760000    3
 174770000    4
 174780000    3
 174790000    4
 174800000    3
 174810000    3
 174820000    2
 174830000    3
 174840000    2
 174850000    3
 174860000    3
 174870000    5
 174880000    3
 174890000    2
 174900000    3
 174910000    3
 174920000    3
 174930000    5
 174940000    3
 174950000    4
 174960000    3
 174970000    3
 174980000    3
 174990000    3
 175000000    4
 175010000    3
 175020000    4
 175030000    6
 175040000    3
 175050000    7
 175060000    3
 175070000    5
 175080000    4
 175090000    4
 175100000    2
 175110000    5
 175120000    4
 175130000    2
 175140000    3
 175150000    4
 175160000    3
 175170000    4
 175180000    4
 175190000    4
 175200000    3
 175210000    3
 175220000    6
 175230000    3
 175240000    3
 175250000    3
 175260000    4
 175270000    3
 175280000    2
 175290000    9
 175300000    3
 175310000    3
 175320000    3
 175330000    3
 175340000    5
 175350000    3
 175360000    3
 175370000    4
 175380000    4
 175390000    2
 175400000    3
 175410000    4
 175420000    2
 175430000    3
 175440000    3
 175450000    5
 175460000    3
 175470000    2
 175480000    2
 175490000    2
 175500000    4
 175510000    5
 175520000    3
 175530000    3
 175540000    6
 175550000    3
 175560000    5
 175570000    3
 175580000    5
 175590000    5
 175600000    3
 175610000    2
 175620000    2
 175630000    4
 175640000    4
 175650000    2
 175660000    2
 175670000    3
 175680000    4
 175690000    3
 175700000    3
 175710000    4
 175720000    2
 175730000    3
 175740000    3
 175750000    3
 175760000    2
 175770000    4
 175780000    3
 175790000    3
 175800000    3
 175810000    3
 175820000    3
 175830000    3
 175840000    4
 175850000    3
 175860000    2
 175870000    3
 175880000    3
 175890000    3
 175900000    2
 175910000    3
 175920000    2
 175930000    3
 175940000    3
 175950000    3
 175960000    3
 175970000    4
 175980000    3
 175990000    3
 176000000    4
 176010000    3
 176020000    3
 176030000    2
 176040000    3
 176050000    3
 176060000    2
 176070000    3
 176080000    3
 176090000    4
 176100000    2
 176110000    4
 176120000    6
 176130000    6
 176140000    5
 176150000    3
 176160000    3
 176170000    3
 176180000    3
 176190000    2
 176200000    2
 176210000    3
 176220000    2
 176230000    3
 176240000    3
 176250000    3
 176260000    4
 176270000    3
 176280000    3
 176290000    3
 176300000    3
 176310000    2
 176320000    2
 176330000    3
 176340000    3
 176350000    3
 176360000    3
 176370000    3
 176380000    3
 176390000    3
 176400000    4
 176410000    2
 176420000    3
 176430000    3
 176440000    2
 176450000    4
 176460000    3
 176470000    3
 176480000    4
 176490000    4
 176500000    2
 176510000    3
 176520000    3
 176530000    4
 176540000    3
 176550000    4
 176560000    3
 176570000    3
 176580000    3
 176590000    4
 176600000    2
 176610000    6
 176620000    3
 176630000    2
 176640000    4
 176650000    3
 176660000    4
 176670000    5
 176680000    3
 176690000    3
 176700000    3
 176710000    3
 176720000    2
 176730000    3
 176740000    5
 176750000    4
 176760000    3
 176770000    2
 176780000    3
 176790000    3
 176800000    4
 176810000    4
 176820000    4
 176830000    3
 176840000    3
 176850000    4
 176860000    4
 176870000    4
 176880000    2
 176890000    2
 176900000    2
 176910000    3
 176920000    3
 176930000    5
 176940000    3
 176950000    3
 176960000    7
 176970000    2
 176980000    6
 176990000    3
 177000000    3
 177010000    9
 177020000    3
 177030000    3
 177040000    5
 177050000    2
 177060000    5
 177070000    4
 177080000    4
 177090000    2
 177100000    2
 177110000    6
 177120000    5
 177130000    2
 177140000    3
 177150000    2
 177160000    3
 177170000    3
 177180000    3
 177190000    4
 177200000    3
 177210000    4
 177220000    5
 177230000    5
 177240000    4
 177250000    5
 177260000    4
 177270000    3
 177280000    3
 177290000    3
 177300000    3
 177310000    2
 177320000    2
 177330000    4
 177340000    2
 177350000    3
 177360000    4
 177370000    4
 177380000    3
 177390000    2
 177400000    3
 177410000    2
 177420000    3
 177430000    3
 177440000    3
 177450000    5
 177460000    3
 177470000    3
 177480000    2
 177490000    3
 177500000    4
 177510000    2
 177520000    2
 177530000    5
 177540000    3
 177550000    4
 177560000    3
 177570000    3
 177580000    3
 177590000    2
 177600000    4
 177610000    4
 177620000    6
 177630000    3
 177640000    3
 177650000    3
 177660000   10
 177670000    2
 177680000    3
 177690000    3
 177700000    4
 177710000    3
 177720000    6
 177730000    4
 177740000    3
 177750000    3
 177760000    3
 177770000    3
 177780000    3
 177790000    6
 177800000    2
 177810000    3
 177820000    3
 177830000    8
 177840000    3
 177850000    3
 177860000    5
 177870000    3
 177880000    4
 177890000    4
 177900000    3
 177910000    5
 177920000    8
 177930000    4
 177940000    2
 177950000    3
 177960000    4
 177970000    4
 177980000    6
 177990000    3
 178000000    2
 178010000    3
 178020000    3
 178030000    3
 178040000    3
 178050000    3
 178060000    2
 178070000    3
 178080000    3
 178090000    4
 178100000    3
 178110000    3
 178120000    3
 178130000    3
 178140000    3
 178150000    2
 178160000    2
 178170000    4
 178180000    3
 178190000    5
 178200000    4
 178210000    3
 178220000    3
 178230000    4
 178240000    3
 178250000    4
 178260000    4
 178270000    4
 178280000    3
 178290000    5
 178300000    3
 178310000    4
 178320000    3
 178330000    4
 178340000    3
 178350000    7
 178360000    3
 178370000    3
 178380000    2
 178390000    5
 178400000    2
 178410000    3
 178420000    2
 178430000    3
 178440000    4
 178450000    3
 178460000    3
 178470000    5
 178480000    2
 178490000    3
 178500000    3
 178510000    3
 178520000    3
 178530000    4
 178540000    4
 178550000    4
 178560000    3
 178570000    4
 178580000    2
 178590000    4
 178600000    3
 178610000    2
 178620000    3
 178630000    2
 178640000    3
 178650000    3
 178660000    2
 178670000    3
 178680000    3
 178690000    3
 178700000    2
 178710000    2
 178720000    3
 178730000    2
 178740000    3
 178750000    2
 178760000    3
 178770000    4
 178780000    3
 178790000    4
 178800000    4
 178810000    3
 178820000    3
 178830000    3
 178840000    3
 178850000    3
 178860000    4
 178870000    3
 178880000    3
 178890000    3
 178900000    3
 178910000    3
 178920000    3
 178930000    5
 178940000    3
 178950000    2
 178960000    2
 178970000    3
 178980000    3
 178990000    3
 179000000    2
 179010000    3
 179020000    3
 179030000    5
 179040000    3
 179050000    3
 179060000    5
 179070000    3
 179080000    3
 179090000    3
 179100000    3
 179110000    2
 179120000    2
 179130000    4
 179140000    4
 179150000    3
 179160000    2
 179170000    3
 179180000    3
 179190000    3
 179200000    5
 179210000    4
 179220000    4
 179230000    5
 179240000    2
 179250000    5
 179260000    7
 179270000    6
 179280000    4
 179290000    3
 179300000    3
 179310000    3
 179320000    3
 179330000    3
 179340000    3
 179350000    3
 179360000    4
 179370000    4
 179380000    4
 179390000    2
 179400000    3
 179410000    3
 179420000    3
 179430000    3
 179440000    3
 179450000    3
 179460000    3
 179470000    4
 179480000    2
 179490000    3
 179500000    3
 179510000    3
 179520000    2
 179530000    2
 179540000    2
 179550000    3
 179560000    2
 179570000    4
 179580000    3
 179590000    4
 179600000    7
 179610000    4
 179620000    3
 179630000    2
 179640000    2
 179650000    3
 179660000    3
 179670000    3
 179680000    4
 179690000    4
 179700000    3
 179710000    4
 179720000    2
 179730000    2
 179740000    4
 179750000    5
 179760000    5
 179770000    6
 179780000    3
 179790000    3
 179800000    4
 179810000    3
 179820000    8
 179830000    6
 179840000    4
 179850000    3
 179860000    2
 179870000    3
 179880000    5
 179890000    6
 179900000   10
 179910000    4
 179920000    7
 179930000    7
 179940000   11
 179950000    4
 179960000    2
 179970000    2
 179980000    6
 179990000    7
 180000000    3
 180000000    3
 180010000    4
 180020000    5
 180030000    5
 180040000    7
 180050000    6
 180060000    3
 180070000    3
 180080000    3
 180090000    5
 180100000    2
 180110000    5
 180120000    3
 180130000    7
 180140000    4
 180150000    3
 180160000    3
 180170000    2
 180180000    3
 180190000    7
 180200000    4
 180210000    4
 180220000    3
 180230000    4
 180240000    3
 180250000    3
 180260000    2
 180270000    2
 180280000    3
 180290000    3
 180300000    5
 180310000    3
 180320000    2
 180330000    3
 180340000    2
 180350000    4
 180360000    4
 180370000    2
 180380000    5
 180390000    5
 180400000    4
 180410000    4
 180420000    3
 180430000    3
 180440000    3
 180450000    3
 180460000    4
 180470000    5
 180480000    3
 180490000    3
 180500000    3
 180510000    4
 180520000    8
 180530000    5
 180540000    7
 180550000    5
 180560000    4
 180570000    8
 180580000    2
 180590000    3
 180600000    2
 180610000    6
 180620000    3
 180630000    2
 180640000    3
 180650000    6
 180660000    4
 180670000    5
 180680000    3
 180690000    3
 180700000    3
 180710000    4
 180720000    3
 180730000    2
 180740000    4
 180750000    4
 180760000    3
 180770000    3
 180780000    3
 180790000    3
 180800000    4
 180810000    3
 180820000    3
 180830000    2
 180840000    3
 180850000    3
 180860000    4
 180870000    5
 180880000    3
 180890000    4
 180900000    4
 180910000    3
 180920000    3
 180930000    3
 180940000    3
 180950000    2
 180960000    6
 180970000    5
 180980000    3
 180990000    3
 181000000    3
 181010000    3
 181020000    6
 181030000    2
 181040000    5
 181050000    4
 181060000    4
 181070000    2
 181080000    3
 181090000    5
 181100000    4
 181110000    3
 181120000    3
 181130000    3
 181140000    3
 181150000    2
 181160000    3
 181170000    2
 181180000    3
 181190000    4
 181200000    4
 181210000    3
 181220000    3
 181230000    3
 181240000    4
 181250000    3
 181260000    3
 181270000    4
 181280000    4
 181290000    4
 181300000    3
 181310000    3
 181320000    4
 181330000    5
 181340000    3
 181350000    2
 181360000    3
 181370000    3
 181380000    3
 181390000    4
 181400000    4
 181410000    3
 181420000    3
 181430000    3
 181440000    3
 181450000    3
 181460000    8
 181470000    2
 181480000    3
 181490000    4
 181500000    3
 181510000    2
 181520000    3
 181530000    6
 181540000    2
 181550000    3
 181560000    2
 181570000    3
 181580000    3
 181590000    3
 181600000    4
 181610000    6
 181620000    7
 181630000    3
 181640000    2
 181650000    9
 181660000    3
 181670000    3
 181680000    4
 181690000    7
 181700000    4
 181710000    5
 181720000    4
 181730000    9
 181740000    4
 181750000    4
 181760000    3
 181770000    5
 181780000    4
 181790000    4
 181800000    3
 181810000    4
 181820000    3
 181830000    2
 181840000    4
 181850000    2
 181860000    3
 181870000   10
 181880000    3
 181890000    4
 181900000    4
 181910000    2
 181920000    5
 181930000    2
 181940000    3
 181950000    2
 181960000    2
 181970000    3
 181980000    3
 181990000    4
 182000000    4
 182010000    3
 182020000    4
 182030000    4
 182040000    3
 182050000    3
 182060000    3
 182070000    3
 182080000    3
 182090000    2
 182100000    4
 182110000    4
 182120000    4
 182130000    4
 182140000    4
 182150000    3
 182160000    3
 182170000    3
 182180000    4
 182190000    3
 182200000    3
 182210000    4
 182220000    3
 182230000    3
 182240000    4
 182250000    3
 182260000    3
 182270000    4
 182280000    4
 182290000    3
 182300000    3
 182310000    2
 182320000    3
 182330000    3
 182340000    3
 182350000    3
 182360000    2
 182370000    3
 182380000    4
 182390000    3
 182400000    3
 182410000    2
 182420000    4
 182430000    3
 182440000    4
 182450000    2
 182460000    7
 182470000    4
 182480000    3
 182490000    6
 182500000    3
 182510000    3
 182520000    3
 182530000    5
 182540000    4
 182550000    3
 182560000    4
 182570000    3
 182580000    3
 182590000    3
 182600000    3
 182610000    3
 182620000    3
 182630000    2
 182640000    2
 182650000    4
 182660000    3
 182670000    3
 182680000    3
 182690000    2
 182700000    2
 182710000    3
 182720000    2
 182730000    3
 182740000    2
 182750000    3
 182760000    3
 182770000    3
 182780000    3
 182790000    3
 182800000    3
 182810000    3
 182820000    5
 182830000    4
 182840000    3
 182850000    3
 182860000    3
 182870000    3
 182880000    3
 182890000    5
 182900000    3
 182910000    2
 182920000    4
 182930000    2
 182940000    3
 182950000    3
 182960000    4
 182970000    3
 182980000    3
 182990000    2
 183000000    4
 183010000    4
 183020000    3
 183030000    3
 183040000    3
 183050000    3
 183060000    3
 183070000    4
 183080000    3
 183090000    2
 183100000    3
 183110000    4
 183120000    6
 183130000    4
 183140000    4
 183150000    7
 183160000    7
 183170000    3
 183180000    3
 183190000    4
 183200000    2
 183210000    7
 183220000    2
 183230000    5
 183240000    5
 183250000    3
 183260000    3
 183270000    5
 183280000    3
 183290000    4
 183300000    5
 183310000    3
 183320000    9
 183330000    2
 183340000    3
 183350000    4
 183360000    5
 183370000    2
 183380000    3
 183390000    2
 183400000    3
 183410000    2
 183420000    3
 183430000    3
 183440000    3
 183450000    4
 183460000    2
 183470000    3
 183480000    2
 183490000    3
 183500000    4
 183510000    3
 183520000    3
 183530000    3
 183540000    4
 183550000    2
 183560000    3
 183570000    2
 183580000    2
 183590000    3
 183600000    4
 183610000    3
 183620000    4
 183630000    3
 183640000    3
 183650000    3
 183660000    3
 183670000    8
 183680000    4
 183690000    3
 183700000    3
 183710000    3
 183720000    3
 183730000    2
 183740000    3
 183750000    2
 183760000    3
 183770000   10
 183780000    2
 183790000    7
 183800000    4
 183810000    5
 183820000    8
 183830000    2
 183840000    3
 183850000    3
 183860000    3
 183870000    3
 183880000    3
 183890000    3
 183900000    3
 183910000    3
 183920000    5
 183930000    4
 183940000   12
 183950000    2
 183960000    3
 183970000    5
 183980000    2
 183990000    3
 184000000    4
 184010000    3
 184020000    3
 184030000    3
 184040000    4
 184050000    3
 184060000    6
 184070000    3
 184080000    4
 184090000    7
 184100000    3
 184110000    3
 184120000    2
 184130000    3
 184140000    3
 184150000    3
 184160000    3
 184170000    3
 184180000    5
 184190000    4
 184200000    3
 184210000    4
 184220000    3
 184230000    3
 184240000    3
 184250000    7
 184260000    4
 184270000    3
 184280000    3
 184290000    3
 184300000    4
 184310000    3
 184320000    2
 184330000    3
 184340000    3
 184350000    3
 184360000    5
 184370000    5
 184380000    3
 184390000    3
 184400000    4
 184410000    3
 184420000    3
 184430000    3
 184440000    3
 184450000    2
 184460000    3
 184470000    3
 184480000    3
 184490000    3
 184500000    2
 184510000    2
 184520000    3
 184530000    5
 184540000    3
 184550000    3
 184560000    3
 184570000    3
 184580000    3
 184590000    3
 184600000    2
 184610000    2
 184620000    2
 184630000    6
 184640000    3
 184650000    3
 184660000    3
 184670000    3
 184680000    3
 184690000    3
 184700000    4
 184710000    5
 184720000    4
 184730000    2
 184740000    4
 184750000    2
 184760000    3
 184770000    4
 184780000    4
 184790000    3
 184800000    4
 184810000    2
 184820000    2
 184830000    3
 184840000    3
 184850000    3
 184860000    5
 184870000    4
 184880000    4
 184890000    3
 184900000    7
 184910000    3
 184920000    6
 184930000    4
 184940000    5
 184950000    2
 184960000    4
 184970000    2
 184980000    4
 184990000    3
 185000000    3
 185010000    3
 185020000    4
 185030000    3
 185040000    5
 185050000    3
 185060000    4
 185070000    3
 185080000    5
 185090000   11
 185100000    5
 185110000    4
 185120000    3
 185130000    4
 185140000    3
 185150000    3
 185160000    6
 185170000    3
 185180000    3
 185190000    3
 185200000    2
 185210000    3
 185220000    2
 185230000    4
 185240000    4
 185250000    4
 185260000    4
 185270000    3
 185280000    3
 185290000    4
 185300000    2
 185310000    3
 185320000    3
 185330000    2
 185340000    3
 185350000    5
 185360000    4
 185370000    5
 185380000    4
 185390000    3
 185400000    3
 185410000    4
 185420000    3
 185430000    2
 185440000    4
 185450000    4
 185460000    3
 185470000    3
 185480000    2
 185490000    4
 185500000    4
 185510000    2
 185520000    2
 185530000    5
 185540000    3
 185550000    2
 185560000    2
 185570000    4
 185580000    4
 185590000    4
 185600000    6
 185610000    3
 185620000    4
 185630000    5
 185640000    5
 185650000    6
 185660000    3
 185670000    3
 185680000    4
 185690000    5
 185700000    3
 185710000    4
 185720000    2
 185730000    5
 185740000    4
 185750000    2
 185760000    4
 185770000    3
 185780000    3
 185790000    3
 185800000    3
 185810000    3
 185820000    3
 185830000    3
 185840000    3
 185850000    3
 185860000    4
 185870000    5
 185880000    4
 185890000    3
 185900000    5
 185910000    4
 185920000    3
 185930000    6
 185940000    6
 185950000    3
 185960000    5
 185970000    2
 185980000    2
 185990000    2
 186000000    5
 186010000    5
 186020000    3
 186030000    3
 186040000    7
 186050000    7
 186060000    4
 186070000    5
 186080000    4
 186090000    2
 186100000    3
 186110000    3
 186120000    3
 186130000    4
 186140000    3
 186150000    3
 186160000    2
 186170000    3
 186180000    4
 186190000    2
 186200000    2
 186210000    3
 186220000    6
 186230000    3
 186240000    3
 186250000    3
 186260000    3
 186270000    3
 186280000    3
 186290000    3
 186300000    2
 186310000    3
 186320000    4
 186330000    3
 186340000    5
 186350000    3
 186360000    4
 186370000    3
 186380000    3
 186390000    3
 186400000    3
 186410000    4
 186420000    3
 186430000    3
 186440000    3
 186450000    2
 186460000    2
 186470000    4
 186480000    3
 186490000    4
 186500000    2
 186510000    3
 186520000    4
 186530000    3
 186540000    3
 186550000    3
 186560000    3
 186570000    3
 186580000    5
 186590000    5
 186600000    3
 186610000    3
 186620000    3
 186630000    3
 186640000    3
 186650000    4
 186660000    3
 186670000    3
 186680000    4
 186690000    3
 186700000    5
 186710000    4
 186720000    4
 186730000    2
 186740000    3
 186750000    3
 186760000    3
 186770000    3
 186780000    3
 186790000    3
 186800000    4
 186810000    3
 186820000    3
 186830000    4
 186840000    5
 186850000    4
 186860000    6
 186870000    3
 186880000    2
 186890000    4
 186900000    7
 186910000    3
 186920000    3
 186930000    4
 186940000    2
 186950000    3
 186960000    4
 186970000    3
 186980000    4
 186990000    2
 187000000    3
 187010000    7
 187020000    4
 187030000    3
 187040000    3
 187050000    3
 187060000    3
 187070000    3
 187080000    3
 187090000    3
 187100000    3
 187110000    4
 187120000    3
 187130000    2
 187140000    5
 187150000    4
 187160000    6
 187170000    2
 187180000    2
 187190000    6
 187200000    5
 187210000    6
 187220000    7
 187230000   10
 187240000    4
 187250000    3
 187260000    4
 187270000    4
 187280000    3
 187290000    4
 187300000    3
 187310000    2
 187320000    2
 187330000    7
 187340000    3
 187350000    2
 187360000    2
 187370000    3
 187380000    3
 187390000    4
 187400000    4
 187410000    6
 187420000    3
 187430000    3
 187440000    5
 187450000    3
 187460000    5
 187470000    4
 187480000    3
 187490000    3
 187500000    4
 187510000    3
 187520000    3
 187530000    3
 187540000    3
 187550000    2
 187560000    2
 187570000    3
 187580000    3
 187590000    3
 187600000    2
 187610000    2
 187620000    2
 187630000    5
 187640000    3
 187650000    4
 187660000    3
 187670000    3
 187680000    2
 187690000    3
 187700000    3
 187710000    4
 187720000    5
 187730000    4
 187740000    3
 187750000    4
 187760000    2
 187770000    2
 187780000    5
 187790000    3
 187800000    5
 187810000    3
 187820000    3
 187830000    3
 187840000    5
 187850000    4
 187860000    4
 187870000    5
 187880000    5
 187890000    3
 187900000    2
 187910000    3
 187920000    3
 187930000    3
 187940000    2
 187950000    4
 187960000    4
 187970000    5
 187980000    4
 187990000    4
 188000000    3
 188010000    3
 188020000    4
 188030000    4
 188040000    2
 188050000    4
 188060000    3
 188070000    5
 188080000    3
 188090000    4
 188100000    5
 188110000    3
 188120000    3
 188130000    4
 188140000    4
 188150000    2
 188160000    4
 188170000    3
 188180000    4
 188190000    4
 188200000    4
 188210000    3
 188220000    3
 188230000    4
 188240000    3
 188250000    3
 188260000    3
 188270000    3
 188280000    3
 188290000    4
 188300000    5
 188310000    2
 188320000    3
 188330000    3
 188340000    6
 188350000    4
 188360000    3
 188370000    5
 188380000    3
 188390000    4
 188400000    4
 188410000    4
 188420000    4
 188430000    3
 188440000    3
 188450000    3
 188460000    4
 188470000    2
 188480000    3
 188490000    5
 188500000    7
 188510000    5
 188520000    4
 188530000    3
 188540000    3
 188550000    5
 188560000    2
 188570000    3
 188580000    7
 188590000    8
 188600000    8
 188610000    3
 188620000    3
 188630000    3
 188640000    5
 188650000    4
 188660000    3
 188670000    2
 188680000    3
 188690000    3
 188700000    5
 188710000    5
 188720000    5
 188730000    4
 188740000    5
 188750000    5
 188760000    2
 188770000    5
 188780000    3
 188790000    4
 188800000    4
 188810000    2
 188820000    4
 188830000    2
 188840000    3
 188850000    3
 188860000    5
 188870000    3
 188880000    2
 188890000    4
 188900000    5
 188910000    6
 188920000    3
 188930000    3
 188940000    3
 188950000    4
 188960000    2
 188970000    6
 188980000    2
 188990000    3
 189000000    3
 189010000    5
 189020000    6
 189030000    2
 189040000    3
 189050000    3
 189060000    3
 189070000    2
 189080000    3
 189090000    3
 189100000    3
 189110000    4
 189120000    3
 189130000    3
 189140000    2
 189150000    2
 189160000    3
 189170000    2
 189180000    4
 189190000    3
 189200000    3
 189210000    4
 189220000    5
 189230000    2
 189240000    2
 189250000    2
 189260000    3
 189270000    3
 189280000    3
 189290000    4
 189300000    3
 189310000    2
 189320000    5
 189330000    7
 189340000    3
 189350000    4
 189360000    3
 189370000    2
 189380000    3
 189390000    3
 189400000    3
 189410000    6
 189420000    7
 189430000    4
 189440000    6
 189450000    3
 189460000    3
 189470000    2
 189480000    4
 189490000    6
 189500000    4
 189510000    7
 189520000    6
 189530000    3
 189540000    4
 189550000    7
 189560000    2
 189570000    5
 189580000    7
 189590000    7
 189600000    3
 189610000    4
 189620000    3
 189630000    3
 189640000    2
 189650000    5
 189660000    6
 189670000    3
 189680000    3
 189690000    3
 189700000    2
 189710000    3
 189720000    3
 189730000    4
 189740000    4
 189750000    5
 189760000    3
 189770000    4
 189780000    5
 189790000    7
 189800000    2
 189810000    2
 189820000    6
 189830000    2
 189840000    3
 189850000    4
 189860000    4
 189870000    4
 189880000    4
 189890000    3
 189900000    2
 189910000    2
 189920000    2
 189930000    2
 189940000    3
 189950000    5
 189960000    3
 189970000    4
 189980000    4
 189990000    2
 190000000    3
 190010000    6
 190020000    3
 190030000    4
 190040000    3
 190050000    2
 190060000    3
 190070000    3
 190080000    7
 190090000    2
 190100000    3
 190110000    5
 190120000    4
 190130000    3
 190140000    4
 190150000    2
 190160000    3
 190170000    3
 190180000    3
 190190000    2
 190200000    3
 190210000    2
 190220000    2
 190230000    2
 190240000    3
 190250000    3
 190260000    3
 190270000    3
 190280000    3
 190290000    3
 190300000    3
 190310000    4
 190320000    3
 190330000    3
 190340000    3
 190350000    3
 190360000    3
 190370000    2
 190380000    3
 190390000    4
 190400000    2
 190410000    4
 190420000    3
 190430000    2
 190440000    4
 190450000    4
 190460000    3
 190470000    4
 190480000    2
 190490000    4
 190500000    3
 190510000    3
 190520000    5
 190530000    4
 190540000    3
 190550000    3
 190560000    4
 190570000    5
 190580000    4
 190590000    3
 190600000    3
 190610000    3
 190620000    3
 190630000    3
 190640000    3
 190650000    4
 190660000    3
 190670000    2
 190680000    3
 190690000    3
 190700000    3
 190710000    4
 190720000    4
 190730000    2
 190740000    2
 190750000    4
 190760000    5
 190770000    2
 190780000    6
 190790000    2
 190800000    3
 190810000    2
 190820000    3
 190830000    3
 190840000    3
 190850000    7
 190860000   10
 190870000    4
 190880000    2
 190890000    5
 190900000    4
 190910000    3
 190920000    3
 190930000    6
 190940000    3
 190950000    4
 190960000    3
 190970000    5
 190980000    3
 190990000    3
 191000000    4
 191010000    3
 191020000    3
 191030000    3
 191040000    3
 191050000    3
 191060000    3
 191070000    4
 191080000    5
 191090000    5
 191100000    2
 191110000    4
 191120000    4
 191130000    6
 191140000    3
 191150000    7
 191160000    3
 191170000    3
 191180000    4
 191190000    3
 191200000    5
 191210000    5
 191220000    3
 191230000    4
 191240000    3
 191250000    3
 191260000    2
 191270000    4
 191280000    5
 191290000    4
 191300000    3
 191310000    5
 191320000    3
 191330000    3
 191340000    4
 191350000    3
 191360000    4
 191370000    4
 191380000    5
 191390000    5
 191400000    5
 191410000    3
 191420000    8
 191430000    4
 191440000    3
 191450000    6
 191460000    7
 191470000    7
 191480000    4
 191490000    5
 191500000    4
 191510000    6
 191520000    4
 191530000    4
 191540000    3
 191550000    3
 191560000    3
 191570000    3
 191580000    3
 191590000    3
 191600000    5
 191610000    2
 191620000    3
 191630000    2
 191640000    6
 191650000    3
 191660000    6
 191670000    3
 191680000    3
 191690000    5
 191700000    2
 191710000    4
 191720000    4
 191730000    3
 191740000    4
 191750000    2
 191760000    3
 191770000    3
 191780000    3
 191790000    8
 191800000    3
 191810000    5
 191820000    5
 191830000    3
 191840000    8
 191850000    5
 191860000    3
 191870000    4
 191880000    4
 191890000    5
 191900000    4
 191910000    5
 191920000    3
 191930000    8
 191940000    6
 191950000    2
 191960000    8
 191970000    5
 191980000    6
 191990000    3
 192000000    4
 192010000    3
 192020000    5
 192030000    3
 192040000    4
 192050000    3
 192060000    3
 192070000    7
 192080000    6
 192090000    4
 192100000    2
 192110000    3
 192120000    3
 192130000    3
 192140000    4
 192150000    5
 192160000    6
 192170000    7
 192180000    4
 192190000    2
 192200000    3
 192210000    4
 192220000    5
 192230000    5
 192240000    5
 192250000   11
 192260000    3
 192270000    3
 192280000    4
 192290000    5
 192300000    3
 192310000    6
 192320000    4
 192330000    3
 192340000   10
 192350000    4
 192360000    2
 192370000    3
 192380000    3
 192390000    3
 192400000    3
 192410000    3
 192420000    3
 192430000   10
 192440000    2
 192450000    2
 192460000    3
 192470000    3
 192480000    3
 192490000    3
 192500000    3
 192510000    3
 192520000    4
 192530000    4
 192540000    3
 192550000    5
 192560000    6
 192570000    5
 192580000    3
 192590000    3
 192600000    4
 192610000    3
 192620000    3
 192630000    3
 192640000    3
 192650000    3
 192660000    3
 192670000    4
 192680000    3
 192690000    3
 192700000    2
 192710000    3
 192720000    3
 192730000    3
 192740000    4
 192750000    4
 192760000    4
 192770000    3
 192780000    3
 192790000    4
 192800000    4
 192810000    3
 192820000    6
 192830000    3
 192840000    6
 192850000    7
 192860000    7
 192870000    3
 192880000    4
 192890000   10
 192900000    3
 192910000    4
 192920000    4
 192930000    3
 192940000    2
 192950000    3
 192960000    3
 192970000    4
 192980000    4
 192990000    6
 193000000    4
 193010000    2
 193020000    3
 193030000    3
 193040000    2
 193050000    2
 193060000    3
 193070000    3
 193080000    3
 193090000    3
 193100000    3
 193110000    3
 193120000    3
 193130000    2
 193140000    2
 193150000    5
 193160000    2
 193170000    3
 193180000    3
 193190000    3
 193200000    3
 193210000    2
 193220000    3
 193230000    6
 193240000    3
 193250000    3
 193260000    3
 193270000    2
 193280000    3
 193290000    3
 193300000    4
 193310000    2
 193320000    3
 193330000    2
 193340000    3
 193350000    7
 193360000    2
 193370000    4
 193380000    4
 193390000    6
 193400000    4
 193410000    2
 193420000    4
 193430000    5
 193440000    3
 193450000    3
 193460000    3
 193470000    4
 193480000    5
 193490000    3
 193500000    4
 193510000    4
 193520000    3
 193530000    2
 193540000    3
 193550000    4
 193560000    2
 193570000    3
 193580000    3
 193590000    3
 193600000    5
 193610000    3
 193620000    2
 193630000    3
 193640000    4
 193650000    3
 193660000    4
 193670000    2
 193680000    3
 193690000    3
 193700000    3
 193710000    3
 193720000    4
 193730000    2
 193740000    3
 193750000    3
 193760000    3
 193770000    4
 193780000    5
 193790000    3
 193800000    3
 193810000    3
 193820000    5
 193830000    5
 193840000    4
 193850000    5
 193860000    2
 193870000    3
 193880000    3
 193890000    4
 193900000    3
 193910000    3
 193920000    2
 193930000    4
 193940000    5
 193950000    5
 193960000    4
 193970000    4
 193980000    3
 193990000    4
 194000000    4
 194010000    3
 194020000    3
 194030000    4
 194040000    4
 194050000    4
 194060000    4
 194070000    3
 194080000    3
 194090000    5
 194100000    4
 194110000    3
 194120000    2
 194130000    3
 194140000    3
 194150000    4
 194160000    3
 194170000    3
 194180000    3
 194190000    3
 194200000    5
 194210000    3
 194220000    4
 194230000    2
 194240000    4
 194250000    3
 194260000    3
 194270000    6
 194280000    3
 194290000    4
 194300000    3
 194310000    3
 194320000    3
 194330000    2
 194340000    4
 194350000    3
 194360000    3
 194370000    4
 194380000   11
 194390000   12
 194400000    5
 194410000    3
 194420000    3
 194430000    4
 194440000    2
 194450000    3
 194460000    3
 194470000    3
 194480000    6
 194490000    2
 194500000    3
 194510000    5
 194520000    9
 194530000   12
 194540000    7
 194550000    4
 194560000   11
 194570000    4
 194580000    3
 194590000    3
 194600000    3
 194610000    3
 194620000    3
 194630000    3
 194640000    3
 194650000    5
 194660000    3
 194670000    5
 194680000    7
 194690000    5
 194700000    4
 194710000    4
 194720000    5
 194730000    3
 194740000    5
 194750000    4
 194760000    3
 194770000    2
 194780000    5
 194790000    3
 194800000    2
 194810000    4
 194820000    3
 194830000    3
 194840000    4
 194850000    3
 194860000    3
 194870000    6
 194880000    7
 194890000    5
 194900000    3
 194910000    4
 194920000    3
 194930000   10
 194940000    6
 194950000    3
 194960000    3
 194970000    5
 194980000    3
 194990000    3
 195000000    3
 195010000    3
 195020000    4
 195030000    5
 195040000    3
 195050000    3
 195060000    3
 195070000    5
 195080000    4
 195090000    3
 195100000    3
 195110000    3
 195120000    4
 195130000    4
 195140000    3
 195150000    5
 195160000    3
 195170000    4
 195180000    5
 195190000    4
 195200000    4
 195210000    2
 195220000    2
 195230000    4
 195240000    3
 195250000    3
 195260000    4
 195270000    3
 195280000    3
 195290000    4
 195300000    4
 195310000    5
 195320000    3
 195330000    4
 195340000    3
 195350000    4
 195360000    8
 195370000    3
 195380000    3
 195390000    3
 195400000    5
 195410000    8
 195420000    3
 195430000    6
 195440000    3
 195450000    3
 195460000    3
 195470000    3
 195480000    3
 195490000    4
 195500000    3
 195510000    5
 195520000    2
 195530000    3
 195540000    2
 195550000    6
 195560000    3
 195570000    8
 195580000    2
 195590000    3
 195600000    3
 195610000    3
 195620000    3
 195630000    2
 195640000    3
 195650000    3
 195660000    2
 195670000    3
 195680000    2
 195690000    5
 195700000    3
 195710000    2
 195720000    3
 195730000    3
 195740000    3
 195750000    4
 195760000    4
 195770000    2
 195780000    4
 195790000    3
 195800000    3
 195810000    4
 195820000    4
 195830000    3
 195840000    4
 195850000    3
 195860000    3
 195870000    3
 195880000    4
 195890000    3
 195900000    4
 195910000    3
 195920000    3
 195930000    6
 195940000    3
 195950000    3
 195960000    3
 195970000    3
 195980000    3
 195990000    3
 196000000    3
 196010000    3
 196020000    3
 196030000    3
 196040000    4
 196050000    2
 196060000    6
 196070000    9
 196080000    6
 196090000    5
 196100000    3
 196110000    4
 196120000    4
 196130000    6
 196140000    2
 196150000    3
 196160000    5
 196170000    4
 196180000    3
 196190000    5
 196200000    3
 196210000    3
 196220000    3
 196230000    4
 196240000    4
 196250000    4
 196260000    3
 196270000    3
 196280000    3
 196290000    3
 196300000    5
 196310000    4
 196320000    5
 196330000    3
 196340000    2
 196350000    4
 196360000    3
 196370000    3
 196380000    3
 196390000    3
 196400000    3
 196410000    3
 196420000    3
 196430000    3
 196440000    5
 196450000    2
 196460000    3
 196470000    3
 196480000    9
 196490000    6
 196500000    4
 196510000    2
 196520000    3
 196530000    3
 196540000    3
 196550000    4
 196560000    4
 196570000    5
 196580000    6
 196590000    4
 196600000    3
 196610000    3
 196620000    2
 196630000    6
 196640000    3
 196650000    3
 196660000    4
 196670000    2
 196680000    3
 196690000    3
 196700000    5
 196710000    3
 196720000    2
 196730000    3
 196740000    5
 196750000    3
 196760000    3
 196770000    4
 196780000    4
 196790000    3
 196800000    3
 196810000    3
 196820000    3
 196830000    3
 196840000    4
 196850000    2
 196860000    3
 196870000    4
 196880000    3
 196890000    3
 196900000    3
 196910000    3
 196920000    4
 196930000    3
 196940000   11
 196950000    4
 196960000    3
 196970000    3
 196980000    3
 196990000    2
 197000000    4
 197010000    3
 197020000    3
 197030000    4
 197040000    3
 197050000    3
 197060000    3
 197070000    3
 197080000    8
 197090000    3
 197100000    2
 197110000    3
 197120000    2
 197130000    3
 197140000    6
 197150000    3
 197160000    3
 197170000    3
 197180000    2
 197190000    3
 197200000    2
 197210000    2
 197220000    3
 197230000    3
 197240000    2
 197250000    4
 197260000    3
 197270000    3
 197280000    4
 197290000    5
 197300000    2
 197310000    4
 197320000    3
 197330000    3
 197340000    2
 197350000    5
 197360000    3
 197370000    3
 197380000    4
 197390000    3
 197400000    3
 197410000    3
 197420000    3
 197430000    7
 197440000    4
 197450000    3
 197460000    3
 197470000    3
 197480000    2
 197490000    2
 197500000    5
 197510000    2
 197520000    6
 197530000    5
 197540000    4
 197550000    3
 197560000    2
 197570000    4
 197580000    3
 197590000    3
 197600000    4
 197610000    3
 197620000    2
 197630000    3
 197640000    3
 197650000    3
 197660000    5
 197670000    2
 197680000    2
 197690000    3
 197700000    4
 197710000    2
 197720000    4
 197730000    3
 197740000    2
 197750000    2
 197760000    4
 197770000    4
 197780000    3
 197790000    3
 197800000    4
 197810000    3
 197820000    5
 197830000    3
 197840000    3
 197850000    2
 197860000    2
 197870000    2
 197880000    3
 197890000    3
 197900000    3
 197910000    6
 197920000    3
 197930000    3
 197940000    4
 197950000    3
 197960000    3
 197970000    2
 197980000    7
 197990000    4
 198000000    4
 198010000    4
 198020000    5
 198030000    3
 198040000    3
 198050000    4
 198060000    3
 198070000    2
 198080000    3
 198090000    3
 198100000    3
 198110000    3
 198120000    4
 198130000    3
 198140000    4
 198150000    4
 198160000    3
 198170000    3
 198180000    3
 198190000    3
 198200000    2
 198210000    4
 198220000    3
 198230000    5
 198240000    4
 198250000    2
 198260000    3
 198270000    3
 198280000    4
 198290000    3
 198300000    4
 198310000    9
 198320000    3
 198330000    2
 198340000    3
 198350000    3
 198360000    3
 198370000    4
 198380000    4
 198390000    3
 198400000    3
 198410000    4
 198420000    5
 198430000    2
 198440000    3
 198450000    4
 198460000    3
 198470000    2
 198480000    2
 198490000    7
 198500000    2
 198510000    3
 198520000    3
 198530000    3
 198540000    3
 198550000    3
 198560000    3
 198570000    4
 198580000    3
 198590000    4
 198600000    2
 198610000    3
 198620000    4
 198630000    2
 198640000    4
 198650000    4
 198660000    4
 198670000    4
 198680000    7
 198690000    5
 198700000    3
 198710000    4
 198720000    3
 198730000    2
 198740000    3
 198750000    2
 198760000    2
 198770000    5
 198780000    2
 198790000    3
 198800000    3
 198810000    2
 198820000    3
 198830000    5
 198840000    5
 198850000    3
 198860000   10
 198870000    5
 198880000    4
 198890000    3
 198900000    3
 198910000    2
 198920000    4
 198930000    4
 198940000    4
 198950000    6
 198960000    4
 198970000    3
 198980000    4
 198990000   10
 199000000    4
 199010000    3
 199020000    3
 199030000    7
 199040000    4
 199050000    4
 199060000    5
 199070000    3
 199080000    3
 199090000    3
 199100000    4
 199110000    4
 199120000    3
 199130000    3
 199140000    4
 199150000    4
 199160000    5
 199170000    3
 199180000    3
 199190000    3
 199200000    4
 199210000    4
 199220000    4
 199230000    5
 199240000    5
 199250000    3
 199260000    3
 199270000    5
 199280000    5
 199290000    2
 199300000    4
 199310000    3
 199320000    3
 199330000    2
 199340000    3
 199350000    2
 199360000    4
 199370000    3
 199380000    3
 199390000    3
 199400000    6
 199410000    2
 199420000    3
 199430000    3
 199440000    3
 199450000    3
 199460000    3
 199470000    8
 199480000    4
 199490000    2
 199500000    2
 199510000    2
 199520000    2
 199530000    3
 199540000    3
 199550000    2
 199560000    3
 199570000    3
 199580000    3
 199590000    3
 199600000    2
 199610000    3
 199620000    3
 199630000    3
 199640000    5
 199650000    3
 199660000    2
 199670000    4
 199680000    2
 199690000    3
 199700000    2
 199710000    2
 199720000    3
 199730000    2
 199740000    2
 199750000    3
 199760000    4
 199770000    3
 199780000    3
 199790000    2
 199800000    2
 199810000    5
 199820000    3
 199830000    2
 199840000    3
 199850000    3
 199860000    3
 199870000    3
 199880000    3
 199890000    3
 199900000    2
 199910000    3
 199920000    3
 199930000    4
 199940000    3
 199950000    2
 199960000    4
 199970000    3
 199980000    4
 199990000    3
 200000000    3
 200010000    3
 200020000    4
 200030000    3
 200040000    3
 200050000    3
 200060000    3
 200070000    4
 200080000    3
 200090000    3
 200100000    6
 200110000    3
 200120000    4
 200130000    2
 200140000    3
 200150000    3
 200160000    3
 200170000    2
 200180000    3
 200190000    4
 200200000    2
 200210000    5
 200220000    3
 200230000    2
 200240000    2
 200250000    3
 200260000    4
 200270000    2
 200280000    3
 200290000    3
 200300000    3
 200310000    4
 200320000    4
 200330000    3
 200340000    3
 200350000    3
 200360000    3
 200370000    4
 200380000    2
 200390000    4
 200400000    3
 200410000    5
 200420000    3
 200430000    5
 200440000    2
 200450000    3
 200460000    3
 200470000    2
 200480000    3
 200490000    3
 200500000    2
 200510000    4
 200520000    3
 200530000    4
 200540000    7
 200550000    3
 200560000    4
 200570000    5
 200580000    2
 200590000    4
 200600000    5
 200610000    3
 200620000    2
 200630000    6
 200640000    3
 200650000    3
 200660000    3
 200670000    3
 200680000    3
 200690000    4
 200700000    2
 200710000    3
 200720000    2
 200730000    4
 200740000    3
 200750000    3
 200760000    3
 200770000    2
 200780000    3
 200790000    5
 200800000    2
 200810000    3
 200820000    3
 200830000    3
 200840000    4
 200850000    5
 200860000    5
 200870000    6
 200880000    3
 200890000    7
 200900000    5
 200910000    3
 200920000    5
 200930000    3
 200940000    3
 200950000    5
 200960000    3
 200970000    3
 200980000    3
 200990000    4
 201000000    2
 201010000    3
 201020000    4
 201030000    6
 201040000    3
 201050000    3
 201060000    3
 201070000    3
 201080000    3
 201090000    5
 201100000    2
 201110000    2
 201120000    5
 201130000    4
 201140000    3
 201150000    3
 201160000    4
 201170000    3
 201180000    4
 201190000    9
 201200000    3
 201210000    6
 201220000    5
 201230000    6
 201240000    4
 201250000    3
 201260000    3
 201270000    3
 201280000   10
 201290000    3
 201300000    3
 201310000    4
 201320000    5
 201330000    9
 201340000    6
 201350000    4
 201360000    5
 201370000    4
 201380000    5
 201390000    4
 201400000    4
 201410000    3
 201420000    3
 201430000    5
 201440000    4
 201450000    5
 201460000    6
 201470000    4
 201480000    6
 201490000    4
 201500000    3
 201510000    3
 201520000    4
 201530000    4
 201540000    2
 201550000    3
 201560000    3
 201570000    4
 201580000    3
 201590000    2
 201600000    3
 201610000    2
 201620000    3
 201630000    4
 201640000    4
 201650000    4
 201660000    4
 201670000    4
 201680000    3
 201690000    3
 201700000    3
 201710000    3
 201720000    4
 201730000    3
 201740000    3
 201750000    5
 201760000    4
 201770000    4
 201780000    4
 201790000    4
 201800000    3
 201810000    3
 201820000    4
 201830000    3
 201840000    3
 201850000    4
 201860000    5
 201870000    3
 201880000    2
 201890000    4
 201900000    3
 201910000    4
 201920000    3
 201930000    3
 201940000    4
 201950000    2
 201960000    6
 201970000    3
 201980000    3
 201990000    5
 202000000    2
 202010000    5
 202020000    3
 202030000    3
 202040000    3
 202050000    3
 202060000    3
 202070000    2
 202080000    3
 202090000    3
 202100000    2
 202110000    2
 202120000    2
 202130000    2
 202140000    3
 202150000    3
 202160000    5
 202170000    3
 202180000    4
 202190000    3
 202200000    3
 202210000    3
 202220000    3
 202230000    3
 202240000    2
 202250000    3
 202260000    2
 202270000    3
 202280000    2
 202290000    3
 202300000    2
 202310000    3
 202320000    2
 202330000    7
 202340000    3
 202350000    3
 202360000    3
 202370000    3
 202380000    3
 202390000    3
 202400000    3
 202410000    5
 202420000    3
 202430000    4
 202440000    3
 202450000    4
 202460000    2
 202470000    5
 202480000    5
 202490000    8
 202500000    3
 202510000    3
 202520000    3
 202530000    4
 202540000    7
 202550000    3
 202560000    3
 202570000    3
 202580000    3
 202590000    5
 202600000    5
 202610000    3
 202620000    3
 202630000    2
 202640000    2
 202650000    3
 202660000    5
 202670000    5
 202680000    3
 202690000    3
 202700000    4
 202710000    3
 202720000    5
 202730000    5
 202740000    3
 202750000    3
 202760000    5
 202770000    2
 202780000    9
 202790000    5
 202800000    3
 202810000    6
 202820000    6
 202830000    5
 202840000    6
 202850000    2
 202860000    6
 202870000    3
 202880000    6
 202890000    4
 202900000    4
 202910000    3
 202920000    4
 202930000    3
 202940000    4
 202950000    2
 202960000    3
 202970000    5
 202980000    2
 202990000    6
 203000000    2
 203010000    7
 203020000   13
 203030000    5
 203040000    2
 203050000    7
 203060000    7
 203070000    8
 203080000    4
 203090000    4
 203100000    4
 203110000    3
 203120000    2
 203130000    6
 203140000    5
 203150000    4
 203160000    3
 203170000    4
 203180000    4
 203190000    2
 203200000    3
 203210000    3
 203220000    3
 203230000    3
 203240000    3
 203250000    7
 203260000    2
 203270000    2
 203280000    4
 203290000    3
 203300000    3
 203310000    5
 203320000    5
 203330000    3
 203340000    3
 203350000    2
 203360000    3
 203370000    3
 203380000    3
 203390000    2
 203400000    3
 203410000    2
 203420000    4
 203430000    3
 203440000    5
 203450000    3
 203460000    3
 203470000    2
 203480000    4
 203490000    3
 203500000    3
 203510000    3
 203520000    3
 203530000    3
 203540000    3
 203550000    5
 203560000    3
 203570000    3
 203580000    3
 203590000    4
 203600000    3
 203610000    8
 203620000    9
 203630000    5
 203640000   10
 203650000    6
 203660000    2
 203670000    4
 203680000    4
 203690000    3
 203700000    4
 203710000    4
 203720000    2
 203730000    5
 203740000    3
 203750000    4
 203760000    3
 203770000    3
 203780000    4
 203790000    4
 203800000    4
 203810000    3
 203820000    4
 203830000    9
 203840000    4
 203850000    3
 203860000    3
 203870000    4
 203880000    3
 203890000    3
 203900000    3
 203910000    4
 203920000    3
 203930000    3
 203940000    3
 203950000    4
 203960000    3
 203970000    3
 203980000    3
 203990000    2
 204000000    2
 204010000    3
 204020000    2
 204030000    3
 204040000    5
 204050000    3
 204060000    3
 204070000    4
 204080000    4
 204090000    5
 204100000    4
 204110000    4
 204120000    4
 204130000    5
 204140000    7
 204150000    3
 204160000    4
 204170000    5
 204180000    2
 204190000    2
 204200000    3
 204210000    4
 204220000    2
 204230000    3
 204240000    4
 204250000    7
 204260000    4
 204270000    4
 204280000    3
 204290000    4
 204300000    3
 204310000    3
 204320000    3
 204330000    3
 204340000    3
 204350000    3
 204360000    3
 204370000    4
 204380000    3
 204390000    3
 204400000    2
 204410000    3
 204420000    3
 204430000    4
 204440000    3
 204450000    3
 204460000    4
 204470000    4
 204480000    3
 204490000    3
 204500000    3
 204510000    2
 204520000    3
 204530000    3
 204540000    4
 204550000    4
 204560000    4
 204570000    3
 204580000    3
 204590000    3
 204600000    4
 204610000    3
 204620000    3
 204630000    5
 204640000    5
 204650000    3
 204660000    3
 204670000    4
 204680000    4
 204690000    3
 204700000    3
 204710000    3
 204720000    4
 204730000    4
 204740000    3
 204750000    2
 204760000    4
 204770000    4
 204780000    3
 204790000    4
 204800000    2
 204810000    4
 204820000    2
 204830000    4
 204840000    3
 204850000    4
 204860000    3
 204870000    3
 204880000    3
 204890000    6
 204900000    4
 204910000    5
 204920000    5
 204930000    3
 204940000    3
 204950000    3
 204960000    4
 204970000    3
 204980000    3
 204990000    3
 205000000    4
 205010000    3
 205020000    2
 205030000    3
 205040000    4
 205050000    3
 205060000    3
 205070000    3
 205080000    4
 205090000    4
 205100000    2
 205110000    4
 205120000    5
 205130000    3
 205140000    3
 205150000    2
 205160000    3
 205170000    4
 205180000    3
 205190000    2
 205200000    3
 205210000    2
 205220000    2
 205230000    5
 205240000    4
 205250000    4
 205260000    3
 205270000    3
 205280000    4
 205290000    3
 205300000    3
 205310000    2
 205320000    3
 205330000    3
 205340000    3
 205350000    3
 205360000    2
 205370000    3
 205380000    5
 205390000    3
 205400000    3
 205410000    4
 205420000    2
 205430000    2
 205440000    4
 205450000    3
 205460000    2
 205470000    2
 205480000    3
 205490000    3
 205500000    7
 205510000    4
 205520000    3
 205530000    2
 205540000    7
 205550000    5
 205560000    4
 205570000    4
 205580000    3
 205590000    4
 205600000    2
 205610000    4
 205620000    3
 205630000    3
 205640000    4
 205650000    6
 205660000    4
 205670000    2
 205680000    5
 205690000    2
 205700000    4
 205710000    3
 205720000    5
 205730000    8
 205740000    2
 205750000   10
 205760000    8
 205770000    7
 205780000    5
 205790000    3
 205800000    4
 205810000    3
 205820000    5
 205830000    9
 205840000    8
 205850000    3
 205860000    7
 205870000    4
 205880000    5
 205890000    4
 205900000    4
 205910000    2
 205920000    3
 205930000    4
 205940000    4
 205950000    3
 205960000    4
 205970000    3
 205980000    3
 205990000    3
 206000000    3
 206010000    3
 206020000    4
 206030000    3
 206040000    3
 206050000    3
 206060000    3
 206070000    4
 206080000    6
 206090000    3
 206100000    3
 206110000    3
 206120000    3
 206130000    5
 206140000    5
 206150000    6
 206160000    5
 206170000    2
 206180000    3
 206190000    3
 206200000    3
 206210000    3
 206220000    3
 206230000    3
 206240000    4
 206250000    2
 206260000    3
 206270000    3
 206280000    3
 206290000    3
 206300000    2
 206310000    4
 206320000    2
 206330000    3
 206340000    2
 206350000    3
 206360000    6
 206370000    3
 206380000    4
 206390000    2
 206400000    4
 206410000    3
 206420000    3
 206430000    3
 206440000    4
 206450000    4
 206460000    4
 206470000    3
 206480000    3
 206490000    2
 206500000    3
 206510000    5
 206520000    4
 206530000    4
 206540000    4
 206550000    3
 206560000    3
 206570000    2
 206580000    3
 206590000    4
 206600000    2
 206610000    3
 206620000    4
 206630000    3
 206640000    3
 206650000    4
 206660000    2
 206670000    3
 206680000    5
 206690000    4
 206700000    4
 206710000    3
 206720000    4
 206730000    3
 206740000    4
 206750000    7
 206760000    5
 206770000    9
 206780000    2
 206790000    8
 206800000    4
 206810000    4
 206820000    3
 206830000    4
 206840000    3
 206850000    2
 206860000    4
 206870000    3
 206880000    4
 206890000    2
 206900000    3
 206910000    3
 206920000    8
 206930000    6
 206940000    5
 206950000    5
 206960000    2
 206970000    3
 206980000    3
 206990000    3
 207000000    5
 207010000    5
 207020000    5
 207030000    4
 207040000    4
 207050000    3
 207060000    2
 207070000    5
 207080000    3
 207090000    3
 207100000    2
 207110000    5
 207120000    5
 207130000    4
 207140000    3
 207150000    6
 207160000    3
 207170000    3
 207180000    3
 207190000    2
 207200000    4
 207210000    3
 207220000    3
 207230000    3
 207240000    3
 207250000    3
 207260000    4
 207270000    4
 207280000    5
 207290000    4
 207300000    3
 207310000    3
 207320000    4
 207330000    3
 207340000    3
 207350000    3
 207360000    3
 207370000    2
 207380000    3
 207390000    3
 207400000    3
 207410000    4
 207420000    3
 207430000    3
 207440000    3
 207450000    3
 207460000    2
 207470000    3
 207480000    3
 207490000    3
 207500000    4
 207510000    4
 207520000    4
 207530000    5
 207540000    4
 207550000    3
 207560000    3
 207570000    3
 207580000    3
 207590000    4
 207600000    3
 207610000    3
 207620000    3
 207630000    3
 207640000    3
 207650000    3
 207660000    3
 207670000    3
 207680000    4
 207690000    3
 207700000    5
 207710000    3
 207720000    3
 207730000    7
 207740000    2
 207750000    3
 207760000    3
 207770000    3
 207780000    4
 207790000    4
 207800000    3
 207810000    5
 207820000    3
 207830000    3
 207840000    2
 207850000    3
 207860000    3
 207870000    2
 207880000    3
 207890000    3
 207900000    4
 207910000    4
 207920000    4
 207930000    4
 207940000    5
 207950000    4
 207960000    4
 207970000    4
 207980000    3
 207990000    5
 208000000    3
 208010000    4
 208020000    4
 208030000    2
 208040000    6
 208050000    2
 208060000    3
 208070000    3
 208080000    3
 208090000    3
 208100000    3
 208110000    3
 208120000    3
 208130000    3
 208140000    5
 208150000    3
 208160000    4
 208170000    2
 208180000    3
 208190000    3
 208200000    4
 208210000    3
 208220000    4
 208230000    3
 208240000    3
 208250000    6
 208260000    5
 208270000    2
 208280000    3
 208290000    4
 208300000    4
 208310000    4
 208320000    6
 208330000    5
 208340000    2
 208350000    3
 208360000    4
 208370000    2
 208380000    5
 208390000    3
 208400000    4
 208410000    6
 208420000    4
 208430000    7
 208440000    3
 208450000    2
 208460000    4
 208470000    3
 208480000    3
 208490000    3
 208500000    4
 208510000    3
 208520000    5
 208530000    3
 208540000    3
 208550000    3
 208560000    2
 208570000    3
 208580000    4
 208590000    3
 208600000    4
 208610000    3
 208620000    2
 208630000    3
 208640000    3
 208650000    3
 208660000    4
 208670000    3
 208680000    3
 208690000    3
 208700000    6
 208710000    7
 208720000    4
 208730000    5
 208740000    2
 208750000    5
 208760000    9
 208770000    3
 208780000    3
 208790000    3
 208800000    4
 208810000    5
 208820000    3
 208830000    2
 208840000    4
 208850000    4
 208860000    5
 208870000    4
 208880000    3
 208890000    4
 208900000    3
 208910000    3
 208920000    3
 208930000    5
 208940000    3
 208950000    6
 208960000    3
 208970000    4
 208980000    3
 208990000    3
 209000000    3
 209010000    3
 209020000    4
 209030000    3
 209040000    5
 209050000    3
 209060000    3
 209070000    3
 209080000    2
 209090000    2
 209100000    3
 209110000    3
 209120000    4
 209130000    4
 209140000    9
 209150000    2
 209160000    3
 209170000    3
 209180000    4
 209190000    5
 209200000    6
 209210000    3
 209220000    5
 209230000    3
 209240000    2
 209250000    5
 209260000    6
 209270000    4
 209280000    3
 209290000    5
 209300000    2
 209310000    2
 209320000    4
 209330000    3
 209340000    3
 209350000    3
 209360000    3
 209370000    3
 209380000    3
 209390000    3
 209400000    4
 209410000    3
 209420000    3
 209430000    3
 209440000    2
 209450000    4
 209460000    4
 209470000    4
 209480000    3
 209490000    3
 209500000    3
 209510000    3
 209520000    2
 209530000    5
 209540000    3
 209550000    3
 209560000    4
 209570000    4
 209580000    4
 209590000    3
 209600000    3
 209610000    4
 209620000    3
 209630000    3
 209640000    3
 209650000    3
 209660000    2
 209670000    3
 209680000    3
 209690000    4
 209700000    4
 209710000    2
 209720000    3
 209730000    4
 209740000    4
 209750000    5
 209760000    2
 209770000    5
 209780000    3
 209790000    5
 209800000    4
 209810000   12
 209820000    3
 209830000    2
 209840000    3
 209850000    3
 209860000    4
 209870000    4
 209880000    3
 209890000    3
 209900000    5
 209910000    4
 209920000    3
 209930000    3
 209940000    3
 209950000    3
 209960000    5
 209970000    4
 209980000    3
 209990000    5
 210000000    3
 210010000    3
 210020000    3
 210030000    3
 210040000    4
 210050000    3
 210060000    3
 210070000    3
 210080000    4
 210090000    3
 210100000    4
 210110000    5
 210120000    3
 210130000    3
 210140000    9
 210150000    3
 210160000    5
 210170000    2
 210180000    4
 210190000    3
 210200000    3
 210210000    3
 210220000    3
 210230000    3
 210240000    3
 210250000    3
 210260000    3
 210270000    3
 210280000    3
 210290000    5
 210300000    9
 210310000    3
 210320000    5
 210330000    3
 210340000    3
 210350000    4
 210360000    3
 210370000    3
 210380000    2
 210390000    3
 210400000    4
 210410000    4
 210420000    4
 210430000    4
 210440000    4
 210450000    5
 210460000    4
 210470000    4
 210480000    2
 210490000    3
 210500000    9
 210510000    3
 210520000    3
 210530000    3
 210540000    3
 210550000    3
 210560000    4
 210570000    3
 210580000    2
 210590000    5
 210600000    3
 210610000    3
 210620000    4
 210630000    5
 210640000    3
 210650000    3
 210660000    3
 210670000    2
 210680000    3
 210690000    4
 210700000    4
 210710000    7
 210720000    3
 210730000    4
 210740000    7
 210750000    3
 210760000    3
 210770000    4
 210780000    3
 210790000    3
 210800000    3
 210810000    3
 210820000    3
 210830000    3
 210840000    3
 210850000    4
 210860000    4
 210870000    3
 210880000    3
 210890000    4
 210900000    3
 210910000    3
 210920000    3
 210930000    3
 210940000    4
 210950000    4
 210960000    4
 210970000    3
 210980000    5
 210990000    3
 211000000    4
 211010000    3
 211020000    3
 211030000    3
 211040000    5
 211050000    4
 211060000    3
 211070000    6
 211080000    7
 211090000    5
 211100000    4
 211110000    5
 211120000    4
 211130000    3
 211140000    3
 211150000    3
 211160000    4
 211170000    3
 211180000    3
 211190000    4
 211200000    3
 211210000    3
 211220000    3
 211230000    3
 211240000    3
 211250000    3
 211260000    3
 211270000    2
 211280000    4
 211290000    5
 211300000    3
 211310000    2
 211320000    4
 211330000    3
 211340000    3
 211350000    3
 211360000    3
 211370000    3
 211380000    2
 211390000    3
 211400000    3
 211410000    4
 211420000    4
 211430000    4
 211440000    2
 211450000    4
 211460000    3
 211470000    3
 211480000    3
 211490000    3
 211500000    4
 211510000    3
 211520000    3
 211530000    3
 211540000    4
 211550000    4
 211560000    3
 211570000    3
 211580000    3
 211590000    2
 211600000    3
 211610000    3
 211620000    3
 211630000    3
 211640000    2
 211650000    4
 211660000    3
 211670000    3
 211680000    4
 211690000    4
 211700000    3
 211710000    3
 211720000    2
 211730000    3
 211740000    3
 211750000    3
 211760000    2
 211770000    4
 211780000    3
 211790000    6
 211800000    3
 211810000    5
 211820000    3
 211830000    5
 211840000    3
 211850000    4
 211860000    3
 211870000    3
 211880000    4
 211890000    4
 211900000    4
 211910000    2
 211920000    2
 211930000    3
 211940000    3
 211950000    2
 211960000    3
 211970000    3
 211980000    3
 211990000    4
 212000000    3
 212010000    3
 212020000    3
 212030000    3
 212040000    3
 212050000    4
 212060000    3
 212070000    3
 212080000    3
 212090000    8
 212100000    5
 212110000    3
 212120000    3
 212130000    3
 212140000    3
 212150000    5
 212160000    2
 212170000    3
 212180000    3
 212190000    4
 212200000    2
 212210000    4
 212220000    2
 212230000    4
 212240000    4
 212250000    4
 212260000    3
 212270000    3
 212280000    4
 212290000    4
 212300000    2
 212310000    2
 212320000    3
 212330000    6
 212340000    3
 212350000    5
 212360000    2
 212370000    3
 212380000    2
 212390000    3
 212400000    2
 212410000    4
 212420000    3
 212430000    7
 212440000    5
 212450000    6
 212460000    3
 212470000    3
 212480000    2
 212490000    3
 212500000    3
 212510000    2
 212520000    2
 212530000    3
 212540000    3
 212550000    3
 212560000    3
 212570000    3
 212580000    3
 212590000    3
 212600000    4
 212610000    4
 212620000    2
 212630000    4
 212640000    3
 212650000    4
 212660000    3
 212670000    2
 212680000    2
 212690000    5
 212700000    4
 212710000    4
 212720000    3
 212730000    3
 212740000    2
 212750000    2
 212760000    4
 212770000    3
 212780000    4
 212790000    2
 212800000    3
 212810000    5
 212820000    5
 212830000    5
 212840000    4
 212850000    3
 212860000    3
 212870000    3
 212880000    2
 212890000    7
 212900000    3
 212910000    2
 212920000    2
 212930000    2
 212940000    7
 212950000    3
 212960000    3
 212970000    6
 212980000    3
 212990000    7
 213000000    3
 213010000    4
 213020000    3
 213030000    3
 213040000    3
 213050000    4
 213060000    3
 213070000    3
 213080000    3
 213090000    5
 213100000    5
 213110000    6
 213120000    3
 213130000    3
 213140000    3
 213150000    2
 213160000    2
 213170000    2
 213180000    3
 213190000    3
 213200000    3
 213210000    3
 213220000    2
 213230000    3
 213240000    4
 213250000    3
 213260000    2
 213270000    2
 213280000    3
 213290000    3
 213300000    2
 213310000    3
 213320000    3
 213330000    3
 213340000    3
 213350000    3
 213360000    3
 213370000    3
 213380000    3
 213390000    3
 213400000    3
 213410000    2
 213420000    4
 213430000    5
 213440000    2
 213450000    5
 213460000    2
 213470000    4
 213480000    3
 213490000    4
 213500000    7
 213510000    4
 213520000    5
 213530000    3
 213540000    2
 213550000    4
 213560000    3
 213570000    2
 213580000    3
 213590000    4
 213600000    3
 213610000    3
 213620000    3
 213630000    3
 213640000    3
 213650000    4
 213660000    5
 213670000    3
 213680000    5
 213690000    5
 213700000    3
 213710000    4
 213720000    2
 213730000    4
 213740000    3
 213750000    4
 213760000    3
 213770000    4
 213780000    4
 213790000    3
 213800000    3
 213810000    5
 213820000    4
 213830000    4
 213840000    3
 213850000    3
 213860000    3
 213870000    4
 213880000    4
 213890000    4
 213900000    4
 213910000    3
 213920000    3
 213930000    3
 213940000    8
 213950000    3
 213960000    3
 213970000    3
 213980000    3
 213990000    5
 214000000    5
 214010000    4
 214020000    3
 214030000    4
 214040000    6
 214050000    2
 214060000    2
 214070000    3
 214080000    3
 214090000    2
 214100000    4
 214110000    5
 214120000    3
 214130000    3
 214140000    3
 214150000    3
 214160000    4
 214170000    4
 214180000    4
 214190000    3
 214200000    3
 214210000    3
 214220000    7
 214230000    4
 214240000    2
 214250000    3
 214260000    3
 214270000    5
 214280000    5
 214290000    3
 214300000    3
 214310000    3
 214320000    3
 214330000    4
 214340000    3
 214350000    5
 214360000    3
 214370000    3
 214380000    5
 214390000    7
 214400000    3
 214410000    3
 214420000    3
 214430000    3
 214440000    3
 214450000    3
 214460000    3
 214470000    4
 214480000    4
 214490000    3
 214500000    4
 214510000    2
 214520000    3
 214530000    4
 214540000    3
 214550000    4
 214560000    4
 214570000    6
 214580000    5
 214590000    4
 214600000    4
 214610000    3
 214620000    2
 214630000    3
 214640000    3
 214650000    5
 214660000    3
 214670000    3
 214680000    3
 214690000    3
 214700000    4
 214710000    2
 214720000    3
 214730000    5
 214740000    3
 214750000    4
 214760000    3
 214770000    2
 214780000    4
 214790000    5
 214800000    4
 214810000    3
 214820000    3
 214830000    3
 214840000    3
 214850000    5
 214860000    4
 214870000    2
 214880000    2
 214890000    3
 214900000    2
 214910000    3
 214920000    6
 214930000    5
 214940000    4
 214950000    5
 214960000    2
 214970000    5
 214980000   10
 214990000    4
 215000000    9
 215010000    6
 215020000    3
 215030000    3
 215040000    3
 215050000    4
 215060000    2
 215070000    8
 215080000   11
 215090000    3
 215100000    3
 215110000    2
 215120000    5
 215130000    5
 215140000    4
 215150000    4
 215160000    8
 215170000    2
 215180000    6
 215190000    4
 215200000    3
 215210000   10
 215220000    3
 215230000    2
 215240000    2
 215250000    2
 215260000    3
 215270000    3
 215280000    3
 215290000    4
 215300000   10
 215310000    3
 215320000    3
 215330000    2
 215340000    3
 215350000    7
 215360000    3
 215370000    3
 215380000    4
 215390000    3
 215400000    6
 215410000    3
 215420000    3
 215430000    3
 215440000    2
 215450000    4
 215460000    5
 215470000    4
 215480000    3
 215490000    3
 215500000    4
 215510000    3
 215520000    5
 215530000    5
 215540000    4
 215550000    4
 215560000    5
 215570000    2
 215580000    3
 215590000    5
 215600000    3
 215610000    3
 215620000    3
 215630000    4
 215640000    2
 215650000    3
 215660000    4
 215670000    5
 215680000    2
 215690000    2
 215700000    2
 215710000    2
 215720000    3
 215730000    4
 215740000    5
 215750000    2
 215760000    3
 215770000    3
 215780000    2
 215790000    3
 215800000    3
 215810000    3
 215820000    3
 215830000    3
 215840000    3
 215850000    4
 215860000    5
 215870000    4
 215880000    3
 215890000    6
 215900000    5
 215910000    6
 215920000    3
 215930000    3
 215940000    3
 215950000    3
 215960000    3
 215970000    4
 215980000    3
 215990000    3
 216000000    3
 216010000    5
 216020000    3
 216030000    3
 216040000    3
 216050000    3
 216060000    4
 216070000    3
 216080000    4
 216090000    5
 216100000    4
 216110000    2
 216120000    5
 216130000    2
 216140000    5
 216150000    4
 216160000    3
 216170000    4
 216180000    3
 216190000    4
 216200000    3
 216210000    4
 216220000    4
 216230000    3
 216240000    3
 216250000    5
 216260000    3
 216270000    3
 216280000    5
 216290000    3
 216300000    5
 216310000    3
 216320000    2
 216330000    4
 216340000    3
 216350000    5
 216360000    3
 216370000    5
 216380000    6
 216390000    3
 216400000    3
 216410000    7
 216420000    3
 216430000    3
 216440000    3
 216450000    3
 216460000    4
 216470000    4
 216480000    3
 216490000    5
 216500000    6
 216510000    3
 216520000    5
 216530000    4
 216540000    3
 216550000    5
 216560000    5
 216570000    6
 216580000    8
 216590000    5
 216600000    3
 216610000    4
 216620000    5
 216630000    4
 216640000    4
 216650000    7
 216660000    3
 216670000    4
 216680000    5
 216690000    3
 216700000    3
 216710000    5
 216720000    3
 216730000    3
 216740000    7
 216750000    4
 216760000    4
 216770000    3
 216780000    3
 216790000    4
 216800000    4
 216810000    6
 216820000    4
 216830000    7
 216840000    5
 216850000    4
 216860000    5
 216870000    4
 216880000    3
 216890000    2
 216900000    4
 216910000    3
 216920000    4
 216930000    3
 216940000    4
 216950000    3
 216960000    3
 216970000    5
 216980000    4
 216990000    3
 217000000    3
 217010000    4
 217020000    4
 217030000    3
 217040000    5
 217050000    4
 217060000    3
 217070000    4
 217080000    4
 217090000    4
 217100000    2
 217110000    5
 217120000    7
 217130000    5
 217140000    4
 217150000   10
 217160000    3
 217170000    8
 217180000    5
 217190000    3
 217200000    4
 217210000    5
 217220000    4
 217230000    5
 217240000    3
 217250000    4
 217260000    5
 217270000    3
 217280000    4
 217290000    3
 217300000    4
 217310000    4
 217320000    5
 217330000    3
 217340000    4
 217350000    3
 217360000    3
 217370000    3
 217380000    5
 217390000    5
 217400000    3
 217410000    3
 217420000    4
 217430000    3
 217440000    4
 217450000    3
 217460000    3
 217470000    5
 217480000    4
 217490000    3
 217500000    5
 217510000    3
 217520000    3
 217530000    3
 217540000    2
 217550000    3
 217560000    2
 217570000    3
 217580000    3
 217590000    5
 217600000    3
 217610000    5
 217620000    3
 217630000    3
 217640000    3
 217650000    5
 217660000    3
 217670000    3
 217680000    2
 217690000    3
 217700000    2
 217710000    3
 217720000    5
 217730000    3
 217740000    5
 217750000    6
 217760000    3
 217770000    2
 217780000    3
 217790000    6
 217800000    3
 217810000    3
 217820000    3
 217830000    2
 217840000    3
 217850000    3
 217860000    4
 217870000    2
 217880000    3
 217890000    3
 217900000    3
 217910000    3
 217920000    3
 217930000    2
 217940000    3
 217950000    4
 217960000    3
 217970000    2
 217980000    7
 217990000    3
 218000000    4
 218010000    3
 218020000    5
 218030000    4
 218040000    4
 218050000    2
 218060000    4
 218070000    2
 218080000    3
 218090000    3
 218100000    3
 218110000    6
 218120000    5
 218130000    5
 218140000    3
 218150000    2
 218160000    3
 218170000    3
 218180000    3
 218190000    3
 218200000    2
 218210000    3
 218220000    2
 218230000    3
 218240000    2
 218250000    2
 218260000    2
 218270000    5
 218280000    4
 218290000    3
 218300000    2
 218310000    5
 218320000    3
 218330000    3
 218340000    3
 218350000    4
 218360000    6
 218370000    4
 218380000    7
 218390000    3
 218400000    2
 218410000    5
 218420000    3
 218430000    4
 218440000    2
 218450000    3
 218460000    3
 218470000   13
 218480000    7
 218490000    7
 218500000    3
 218510000    3
 218520000    3
 218530000    3
 218540000    4
 218550000    4
 218560000    4
 218570000    8
 218580000    3
 218590000    4
 218600000    4
 218610000    3
 218620000    3
 218630000    5
 218640000    3
 218650000    3
 218660000    4
 218670000    2
 218680000    3
 218690000    5
 218700000    3
 218710000    2
 218720000    4
 218730000    3
 218740000    4
 218750000    5
 218760000    3
 218770000    2
 218780000    3
 218790000    3
 218800000    3
 218810000    3
 218820000    2
 218830000    6
 218840000    3
 218850000    2
 218860000    4
 218870000    3
 218880000    3
 218890000    3
 218900000    4
 218910000    3
 218920000    3
 218930000    4
 218940000    3
 218950000    4
 218960000    3
 218970000    3
 218980000    3
 218990000    6
 219000000    4
 219010000    3
 219020000    2
 219030000    4
 219040000    4
 219050000    3
 219060000    5
 219070000    3
 219080000    3
 219090000    3
 219100000    3
 219110000    6
 219120000    3
 219130000    3
 219140000    3
 219150000    4
 219160000    3
 219170000    3
 219180000    5
 219190000    4
 219200000    3
 219210000    2
 219220000    4
 219230000    5
 219240000    4
 219250000    3
 219260000    4
 219270000    2
 219280000    4
 219290000    2
 219300000    3
 219310000    3
 219320000    4
 219330000    3
 219340000    3
 219350000    3
 219360000    4
 219370000    2
 219380000    3
 219390000    4
 219400000    3
 219410000    3
 219420000    5
 219430000    3
 219440000    2
 219450000    5
 219460000    3
 219470000    2
 219480000    4
 219490000    4
 219500000    3
 219510000    3
 219520000    4
 219530000    3
 219540000    5
 219550000    3
 219560000    3
 219570000    4
 219580000    3
 219590000    3
 219600000    3
 219610000    3
 219620000    3
 219630000    4
 219640000    2
 219650000    3
 219660000    3
 219670000    3
 219680000    4
 219690000    2
 219700000    3
 219710000    5
 219720000    3
 219730000    2
 219740000    4
 219750000    3
 219760000    5
 219770000    3
 219780000    4
 219790000    7
 219800000    3
 219810000    3
 219820000    3
 219830000    3
 219840000    5
 219850000    4
 219860000    2
 219870000    3
 219880000    5
 219890000    2
 219900000    3
 219910000    3
 219920000    3
 219930000    3
 219940000    4
 219950000    4
 219960000    3
 219970000    3
 219980000    3
 219990000    7
 220000000    7
 220010000    8
 220020000    3
 220030000    6
 220040000    4
 220050000    2
 220060000    4
 220070000    2
 220080000    3
 220090000    5
 220100000    7
 220110000    5
 220120000    3
 220130000    3
 220140000    3
 220150000    3
 220160000    3
 220170000    4
 220180000    3
 220190000    9
 220200000    4
 220210000    4
 220220000    5
 220230000    3
 220240000    5
 220250000    3
 220260000    6
 220270000    5
 220280000    4
 220290000    5
 220300000    3
 220310000    4
 220320000    3
 220330000    9
 220340000    6
 220350000    3
 220360000    3
 220370000    6
 220380000    3
 220390000    5
 220400000    2
 220410000    4
 220420000    6
 220430000    2
 220440000    3
 220450000    2
 220460000    4
 220470000    3
 220480000    4
 220490000    3
 220500000    4
 220510000    4
 220520000    3
 220530000    5
 220540000    5
 220550000    4
 220560000    2
 220570000    4
 220580000    3
 220590000    4
 220600000    4
 220610000    2
 220620000    3
 220630000    5
 220640000    3
 220650000    3
 220660000    3
 220670000    7
 220680000    2
 220690000    4
 220700000    9
 220710000    3
 220720000    2
 220730000    4
 220740000    4
 220750000    2
 220760000    3
 220770000    3
 220780000    4
 220790000    5
 220800000    5
 220810000    4
 220820000    5
 220830000    4
 220840000    3
 220850000    3
 220860000    3
 220870000    4
 220880000    2
 220890000    5
 220900000    3
 220910000    3
 220920000    2
 220930000    4
 220940000    4
 220950000    3
 220960000    2
 220970000    3
 220980000    3
 220990000    3
 221000000    3
 221010000    3
 221020000    4
 221030000    2
 221040000    7
 221050000    4
 221060000    3
 221070000    7
 221080000   11
 221090000    3
 221100000    2
 221110000    3
 221120000    2
 221130000    3
 221140000    5
 221150000    3
 221160000    3
 221170000    2
 221180000    4
 221190000    2
 221200000    4
 221210000    4
 221220000    4
 221230000    3
 221240000    3
 221250000    4
 221260000    3
 221270000    3
 221280000    4
 221290000    3
 221300000    3
 221310000    4
 221320000    4
 221330000    3
 221340000    3
 221350000    3
 221360000    5
 221370000    4
 221380000    3
 221390000    3
 221400000    4
 221410000    6
 221420000    6
 221430000    5
 221440000    4
 221450000    3
 221460000    3
 221470000    3
 221480000    3
 221490000    3
 221500000    4
 221510000    3
 221520000    3
 221530000    3
 221540000    3
 221550000    2
 221560000    3
 221570000    4
 221580000    3
 221590000    4
 221600000    2
 221610000    2
 221620000    3
 221630000    3
 221640000    4
 221650000    3
 221660000    4
 221670000    4
 221680000    3
 221690000    3
 221700000    2
 221710000    5
 221720000    3
 221730000    3
 221740000    4
 221750000    3
 221760000    5
 221770000    3
 221780000    4
 221790000    4
 221800000    3
 221810000    3
 221820000    5
 221830000    5
 221840000    8
 221850000    9
 221860000    6
 221870000    9
 221880000   10
 221890000    5
 221900000    3
 221910000    3
 221920000    2
 221930000    3
 221940000    3
 221950000    3
 221960000    3
 221970000    4
 221980000    3
 221990000    3
 222000000    4
 222010000    4
 222020000    5
 222030000    3
 222040000    3
 222050000    5
 222060000    4
 222070000    2
 222080000    4
 222090000   10
 222100000    5
 222110000    3
 222120000    3
 222130000    2
 222140000    3
 222150000    3
 222160000    4
 222170000    2
 222180000    3
 222190000    5
 222200000    5
 222210000    4
 222220000    2
 222230000    3
 222240000    3
 222250000    2
 222260000    4
 222270000    4
 222280000    4
 222290000    4
 222300000    6
 222310000    7
 222320000    9
 222330000    6
 222340000    3
 222350000    5
 222360000    4
 222370000    3
 222380000    4
 222390000    4
 222400000    3
 222410000    7
 222420000    5
 222430000    8
 222440000    3
 222450000    6
 222460000    4
 222470000    5
 222480000    7
 222490000    7
 222500000    4
 222510000    9
 222520000    8
 222530000    6
 222540000    3
 222550000    2
 222560000    4
 222570000    2
 222580000    3
 222590000    3
 222600000    3
 222610000    5
 222620000    3
 222630000    3
 222640000    3
 222650000    3
 222660000    4
 222670000    2
 222680000    5
 222690000    5
 222700000    4
 222710000    5
 222720000    6
 222730000    3
 222740000    2
 222750000    3
 222760000    4
 222770000    3
 222780000    3
 222790000    4
 222800000    3
 222810000    4
 222820000    3
 222830000    3
 222840000    5
 222850000    3
 222860000    3
 222870000    3
 222880000    2
 222890000    3
 222900000    4
 222910000    4
 222920000    3
 222930000    4
 222940000    3
 222950000    2
 222960000    3
 222970000    2
 222980000    3
 222990000    4
 223000000    4
 223010000    4
 223020000    4
 223030000    4
 223040000    3
 223050000    6
 223060000    3
 223070000    3
 223080000    2
 223090000    5
 223100000    2
 223110000    3
 223120000    3
 223130000    8
 223140000    3
 223150000    4
 223160000    2
 223170000    3
 223180000    7
 223190000    3
 223200000    3
 223210000    3
 223220000    3
 223230000    4
 223240000    3
 223250000    2
 223260000    3
 223270000    3
 223280000    4
 223290000    5
 223300000    2
 223310000    3
 223320000    3
 223330000    3
 223340000    3
 223350000    3
 223360000    2
 223370000    3
 223380000    3
 223390000    3
 223400000    3
 223410000    4
 223420000    4
 223430000    3
 223440000    5
 223450000    2
 223460000    4
 223470000    4
 223480000    4
 223490000    3
 223500000    2
 223510000    2
 223520000    2
 223530000    3
 223540000    3
 223550000    2
 223560000    2
 223570000    5
 223580000    3
 223590000    3
 223600000    2
 223610000    3
 223620000    3
 223630000    3
 223640000    3
 223650000    3
 223660000    4
 223670000    3
 223680000    4
 223690000    3
 223700000    3
 223710000    6
 223720000    3
 223730000    3
 223740000    5
 223750000    2
 223760000    3
 223770000    3
 223780000    4
 223790000    5
 223800000    8
 223810000    9
 223820000    2
 223830000    5
 223840000    4
 223850000    3
 223860000    5
 223870000    4
 223880000    7
 223890000    4
 223900000    2
 223910000    5
 223920000    3
 223930000    3
 223940000    2
 223950000    5
 223960000    3
 223970000    6
 223980000    3
 223990000    3
 224000000    4
 224010000    4
 224020000    3
 224030000    3
 224040000    3
 224050000    3
 224060000    3
 224070000    3
 224080000    3
 224090000    3
 224100000    3
 224110000    3
 224120000    4
 224130000    3
 224140000    3
 224150000    3
 224160000    3
 224170000    5
 224180000    2
 224190000    3
 224200000    3
 224210000    4
 224220000    2
 224230000    5
 224240000    3
 224250000    3
 224260000    5
 224270000    3
 224280000    2
 224290000    3
 224300000    3
 224310000    3
 224320000    3
 224330000    4
 224340000    3
 224350000    4
 224360000    3
 224370000    4
 224380000    4
 224390000    4
 224400000    2
 224410000    3
 224420000    3
 224430000    2
 224440000    7
 224450000    3
 224460000    3
 224470000    3
 224480000    3
 224490000    3
 224500000    3
 224510000    3
 224520000    3
 224530000    3
 224540000    4
 224550000    3
 224560000    2
 224570000    3
 224580000    3
 224590000    2
 224600000    3
 224610000    2
 224620000    3
 224630000    3
 224640000    3
 224650000    2
 224660000    3
 224670000    7
 224680000    4
 224690000    3
 224700000    6
 224710000    2
 224720000    3
 224730000    2
 224740000    3
 224750000    3
 224760000    5
 224770000    3
 224780000    4
 224790000    5
 224800000    3
 224810000    6
 224820000    3
 224830000    3
 224840000    5
 224850000    5
 224860000    7
 224870000    5
 224880000    7
 224890000    6
 224900000    3
 224910000    2
 224920000    5
 224930000    5
 224940000    8
 224950000    2
 224960000    3
 224970000    5
 224980000   10
 224990000    3
 225000000    5
 225010000   14
 225020000   11
 225030000    9
 225040000    5
 225050000    9
 225060000    6
 225070000    4
 225080000   11
 225090000    9
 225100000    7
 225110000    3
 225120000    3
 225130000    3
 225140000    5
 225150000    3
 225160000    4
 225170000    2
 225180000    2
 225190000    3
 225200000    3
 225210000    3
 225220000    6
 225230000    3
 225240000    3
 225250000    3
 225260000    3
 225270000    3
 225280000    5
 225290000    2
 225300000    4
 225310000    3
 225320000    5
 225330000    3
 225340000    3
 225350000    2
 225360000    3
 225370000    4
 225380000    3
 225390000    5
 225400000    5
 225410000    4
 225420000    2
 225430000    3
 225440000    4
 225450000    4
 225460000    3
 225470000    4
 225480000   12
 225490000   13
 225500000   13
 225510000    3
 225520000    3
 225530000    5
 225540000    3
 225550000    3
 225560000    4
 225570000    4
 225580000    3
 225590000    3
 225600000    3
 225610000    3
 225620000    5
 225630000    5
 225640000    5
 225650000    3
 225660000    3
 225670000    3
 225680000    4
 225690000    3
 225700000    2
 225710000    3
 225720000    5
 225730000    5
 225740000    4
 225750000    7
 225760000    3
 225770000    3
 225780000    4
 225790000    3
 225800000    3
 225810000    5
 225820000    3
 225830000    3
 225840000    2
 225850000    3
 225860000    3
 225870000    3
 225880000    5
 225890000    4
 225900000    6
 225910000    3
 225920000    3
 225930000    3
 225940000    3
 225950000    5
 225960000    5
 225970000    3
 225980000    3
 225990000    3
 226000000    3
 226010000    3
 226020000    2
 226030000    4
 226040000    3
 226050000    2
 226060000    4
 226070000    4
 226080000    6
 226090000    3
 226100000    4
 226110000    3
 226120000    2
 226130000    3
 226140000    3
 226150000    3
 226160000    3
 226170000    3
 226180000    7
 226190000    5
 226200000    6
 226210000    3
 226220000    3
 226230000    4
 226240000    5
 226250000    3
 226260000    3
 226270000    3
 226280000    3
 226290000    3
 226300000    2
 226310000    3
 226320000    3
 226330000    8
 226340000    4
 226350000    3
 226360000    3
 226370000    2
 226380000    3
 226390000    3
 226400000    3
 226410000    4
 226420000    2
 226430000    3
 226440000    3
 226450000    3
 226460000    3
 226470000    9
 226480000    4
 226490000    5
 226500000    5
 226510000    3
 226520000    3
 226530000    5
 226540000    3
 226550000    4
 226560000    5
 226570000    5
 226580000    8
 226590000    4
 226600000    4
 226610000    4
 226620000    3
 226630000    4
 226640000    6
 226650000    3
 226660000    4
 226670000    3
 226680000    7
 226690000    4
 226700000    3
 226710000    4
 226720000    9
 226730000    3
 226740000    6
 226750000    3
 226760000    5
 226770000    5
 226780000    9
 226790000    6
 226800000    4
 226810000    5
 226820000    5
 226830000    3
 226840000    3
 226850000    2
 226860000    3
 226870000    2
 226880000    4
 226890000    3
 226900000    2
 226910000    4
 226920000    3
 226930000    3
 226940000    3
 226950000    3
 226960000    3
 226970000    4
 226980000    4
 226990000    4
 227000000    4
 227010000    5
 227020000    4
 227030000    3
 227040000    3
 227050000    6
 227060000    3
 227070000    5
 227080000    3
 227090000    4
 227100000    4
 227110000    4
 227120000    4
 227130000    9
 227140000    4
 227150000    5
 227160000    5
 227170000    3
 227180000    4
 227190000    3
 227200000    3
 227210000    3
 227220000    5
 227230000    4
 227240000    4
 227250000    6
 227260000    4
 227270000    4
 227280000    3
 227290000    3
 227300000    3
 227310000    4
 227320000    5
 227330000    3
 227340000    4
 227350000    2
 227360000    4
 227370000   11
 227380000    3
 227390000    3
 227400000    4
 227410000    3
 227420000    3
 227430000    4
 227440000    3
 227450000    2
 227460000   10
 227470000    4
 227480000    4
 227490000    4
 227500000    4
 227510000    3
 227520000    5
 227530000    4
 227540000    4
 227550000    4
 227560000    3
 227570000    3
 227580000    4
 227590000    3
 227600000    3
 227610000    3
 227620000    3
 227630000    4
 227640000    4
 227650000    5
 227660000    3
 227670000    5
 227680000    2
 227690000    3
 227700000    3
 227710000    5
 227720000    5
 227730000    6
 227740000    3
 227750000    3
 227760000    2
 227770000    4
 227780000    4
 227790000    3
 227800000    4
 227810000    5
 227820000    3
 227830000    3
 227840000    5
 227850000    3
 227860000    3
 227870000    5
 227880000    6
 227890000    3
 227900000    4
 227910000    3
 227920000    4
 227930000    2
 227940000    9
 227950000    3
 227960000    3
 227970000    4
 227980000    3
 227990000    3
 228000000    2
 228010000    3
 228020000    3
 228030000    3
 228040000    3
 228050000    3
 228060000    5
 228070000    2
 228080000    3
 228090000    3
 228100000    2
 228110000    3
 228120000    3
 228130000    4
 228140000    4
 228150000    4
 228160000    4
 228170000    3
 228180000    3
 228190000    3
 228200000    3
 228210000    3
 228220000    3
 228230000    3
 228240000    3
 228250000    5
 228260000    3
 228270000    4
 228280000    2
 228290000    4
 228300000    2
 228310000    3
 228320000    3
 228330000    4
 228340000    3
 228350000    4
 228360000    4
 228370000    4
 228380000    3
 228390000    4
 228400000    3
 228410000    5
 228420000    3
 228430000    3
 228440000    4
 228450000    4
 228460000    3
 228470000    3
 228480000    4
 228490000    3
 228500000    6
 228510000   10
 228520000    3
 228530000    3
 228540000    3
 228550000    2
 228560000    4
 228570000    3
 228580000    4
 228590000    7
 228600000    3
 228610000    3
 228620000    2
 228630000    3
 228640000    3
 228650000    3
 228660000    4
 228670000    4
 228680000    2
 228690000    3
 228700000    3
 228710000    3
 228720000    4
 228730000    3
 228740000    4
 228750000   10
 228760000    2
 228770000    7
 228780000    6
 228790000    7
 228800000    3
 228810000    7
 228820000    6
 228830000    3
 228840000    3
 228850000    3
 228860000    2
 228870000    5
 228880000    3
 228890000    3
 228900000    4
 228910000    3
 228920000    4
 228930000    5
 228940000    4
 228950000    3
 228960000    5
 228970000    2
 228980000    5
 228990000    3
 229000000    3
 229010000    4
 229020000    4
 229030000    4
 229040000    2
 229050000    5
 229060000    3
 229070000    4
 229080000    3
 229090000    4
 229100000    2
 229110000    4
 229120000    3
 229130000    3
 229140000    4
 229150000    4
 229160000    8
 229170000    5
 229180000    7
 229190000    6
 229200000    3
 229210000    4
 229220000    3
 229230000    2
 229240000    3
 229250000    4
 229260000    3
 229270000    2
 229280000    3
 229290000    4
 229300000    4
 229310000    7
 229320000    5
 229330000    6
 229340000    4
 229350000    3
 229360000    3
 229370000    3
 229380000    2
 229390000    5
 229400000    4
 229410000    4
 229420000    2
 229430000    5
 229440000    6
 229450000    2
 229460000    7
 229470000    6
 229480000    3
 229490000    5
 229500000    4
 229510000   11
 229520000    6
 229530000    3
 229540000    8
 229550000    2
 229560000    3
 229570000    2
 229580000    5
 229590000    3
 229600000    4
 229610000    2
 229620000    3
 229630000    5
 229640000    3
 229650000    3
 229660000    3
 229670000    9
 229680000    4
 229690000    4
 229700000    5
 229710000    6
 229720000    6
 229730000    2
 229740000    2
 229750000    3
 229760000    2
 229770000    4
 229780000    3
 229790000    4
 229800000    3
 229810000    4
 229820000    4
 229830000    3
 229840000    3
 229850000    3
 229860000    3
 229870000    3
 229880000    3
 229890000    2
 229900000    2
 229910000    3
 229920000    4
 229930000    5
 229940000    4
 229950000    3
 229960000    3
 229970000    3
 229980000    4
 229990000    3
 230000000    5
 230010000    3
 230020000    3
 230030000    4
 230040000    2
 230050000    4
 230060000    2
 230070000    3
 230080000    3
 230090000    4
 230100000    3
 230110000    6
 230120000    3
 230130000    3
 230140000    3
 230150000    3
 230160000    3
 230170000    4
 230180000    3
 230190000    3
 230200000    2
 230210000    4
 230220000    3
 230230000    4
 230240000    9
 230250000    6
 230260000    5
 230270000    3
 230280000    8
 230290000    6
 230300000    5
 230310000    7
 230320000    3
 230330000    3
 230340000    4
 230350000    3
 230360000    3
 230370000    4
 230380000    4
 230390000    3
 230400000    4
 230410000    9
 230420000   11
 230430000    9
 230440000    3
 230450000    3
 230460000    3
 230470000    4
 230480000    5
 230490000    4
 230500000    3
 230510000    2
 230520000    2
 230530000    3
 230540000    2
 230550000    6
 230560000    3
 230570000    3
 230580000    3
 230590000    3
 230600000    3
 230610000    3
 230620000    3
 230630000    2
 230640000    3
 230650000    3
 230660000    3
 230670000    6
 230680000    5
 230690000    3
 230700000    3
 230710000    4
 230720000    4
 230730000    5
 230740000    5
 230750000    7
 230760000    5
 230770000    4
 230780000    5
 230790000    5
 230800000    3
 230810000    3
 230820000    5
 230830000    8
 230840000   10
 230850000   14
 230860000   11
 230870000    6
 230880000    3
 230890000    4
 230900000    9
 230910000    5
 230920000    5
 230930000    4
 230940000    3
 230950000    5
 230960000    3
 230970000    5
 230980000    3
 230990000    6
 231000000    5
 231010000    3
 231020000    3
 231030000    3
 231040000    5
 231050000    7
 231060000    4
 231070000    7
 231080000    7
 231090000    3
 231100000    4
 231110000    3
 231120000    4
 231130000    4
 231140000    4
 231150000    2
 231160000    8
 231170000    8
 231180000    3
 231190000    4
 231200000    5
 231210000    4
 231220000    6
 231230000    5
 231240000    5
 231250000    3
 231260000    3
 231270000    6
 231280000    2
 231290000    3
 231300000    3
 231310000    5
 231320000    5
 231330000    4
 231340000    4
 231350000    5
 231360000    5
 231370000    6
 231380000    5
 231390000    4
 231400000    4
 231410000    2
 231420000    3
 231430000    6
 231440000    3
 231450000    4
 231460000    5
 231470000    3
 231480000    3
 231490000    3
 231500000    5
 231510000    3
 231520000    3
 231530000    7
 231540000    4
 231550000    5
 231560000    9
 231570000    8
 231580000    2
 231590000    3
 231600000    3
 231610000    8
 231620000    3
 231630000    6
 231640000    3
 231650000    6
 231660000    6
 231670000    4
 231680000    3
 231690000    4
 231700000   10
 231710000    5
 231720000    2
 231730000    5
 231740000    5
 231750000    3
 231760000    5
 231770000    4
 231780000    2
 231790000    3
 231800000    5
 231810000    3
 231820000    3
 231830000    4
 231840000    6
 231850000    6
 231860000    9
 231870000    3
 231880000    3
 231890000    5
 231900000    4
 231910000    6
 231920000    4
 231930000    5
 231940000    5
 231950000    3
 231960000    3
 231970000    4
 231980000    4
 231990000    3
 232000000    7
 232010000    3
 232020000    2
 232030000    4
 232040000    4
 232050000    3
 232060000    5
 232070000    3
 232080000    5
 232090000    3
 232100000    3
 232110000    3
 232120000    2
 232130000    4
 232140000    8
 232150000    4
 232160000    6
 232170000    3
 232180000    3
 232190000    3
 232200000    3
 232210000    4
 232220000    4
 232230000    4
 232240000    3
 232250000    3
 232260000    3
 232270000    4
 232280000    3
 232290000    3
 232300000    3
 232310000    5
 232320000    5
 232330000    4
 232340000    3
 232350000    5
 232360000    3
 232370000    3
 232380000    3
 232390000    3
 232400000    5
 232410000    3
 232420000    2
 232430000    3
 232440000    4
 232450000    3
 232460000    4
 232470000    3
 232480000    3
 232490000    3
 232500000    3
 232510000    3
 232520000    4
 232530000    4
 232540000    5
 232550000    4
 232560000    5
 232570000    4
 232580000    4
 232590000    2
 232600000    3
 232610000    5
 232620000    2
 232630000    2
 232640000    3
 232650000    5
 232660000    3
 232670000    3
 232680000    2
 232690000    4
 232700000    2
 232710000    3
 232720000    3
 232730000    6
 232740000    4
 232750000    3
 232760000    3
 232770000    3
 232780000    4
 232790000    3
 232800000    2
 232810000    3
 232820000    3
 232830000    4
 232840000    3
 232850000    4
 232860000    3
 232870000    3
 232880000    2
 232890000    2
 232900000    4
 232910000    3
 232920000    3
 232930000    2
 232940000    2
 232950000    4
 232960000    3
 232970000    4
 232980000    3
 232990000    4
 233000000    4
 233010000    4
 233020000    3
 233030000    3
 233040000    3
 233050000    3
 233060000    3
 233070000    3
 233080000    3
 233090000    3
 233100000    3
 233110000    3
 233120000    3
 233130000    5
 233140000    3
 233150000    3
 233160000    3
 233170000    2
 233180000    3
 233190000    5
 233200000    4
 233210000    3
 233220000    3
 233230000    3
 233240000    3
 233250000    3
 233260000    5
 233270000    3
 233280000    5
 233290000    8
 233300000    4
 233310000    4
 233320000    4
 233330000    3
 233340000    3
 233000000    4
 233010000    4
 233020000    4
 233030000    3
 233040000    3
 233050000    4
 233060000    4
 233070000    5
 233080000    5
 233090000    4
 233100000    3
 233110000    5
 233120000    4
 233130000    4
 233140000    2
 233150000    3
 233160000    2
 233170000    4
 233180000    6
 233190000    2
 233200000    3
 233210000    3
 233220000    3
 233230000    5
 233240000    5
 233250000    4
 233260000    4
 233270000    4
 233280000    3
 233290000    5
 233300000    2
 233310000    2
 233320000    3
 233330000    2
 233340000    2
 233350000    4
 233360000    3
 233370000    3
 233380000    4
 233390000    2
 233400000    3
 233410000    2
 233420000    3
 233430000    4
 233440000    3
 233450000    3
 233460000    4
 233470000    2
 233480000    7
 233490000    2
 233500000    3
 233510000    3
 233520000    4
 233530000   12
 233540000    3
 233550000    3
 233560000    3
 233570000    3
 233580000    6
 233590000    3
 233600000    3
 233610000    3
 233620000    3
 233630000    3
 233640000    4
 233650000    3
 233660000    9
 233670000    3
 233680000    4
 233690000    6
 233700000    4
 233710000    8
 233720000    2
 233730000   13
 233740000    7
 233750000    7
 233760000    8
 233770000    6
 233780000    8
 233790000    5
 233800000    4
 233810000    6
 233820000   10
 233830000    8
 233840000    8
 233850000    4
 233860000    4
 233870000    5
 233880000    3
 233890000    3
 233900000    4
 233910000    3
 233920000    3
 233930000    4
 233940000    4
 233950000    4
 233960000    4
 233970000    3
 233980000    3
 233990000    2
 234000000    6
 234010000    2
 234020000    4
 234030000    3
 234040000    4
 234050000    7
 234060000    5
 234070000    9
 234080000    4
 234090000   11
 234100000    6
 234110000    8
 234120000    7
 234130000    4
 234140000    3
 234150000    4
 234160000    4
 234170000    4
 234180000    3
 234190000    2
 234200000    3
 234210000    2
 234220000    2
 234230000    2
 234240000    4
 234250000    3
 234260000    2
 234270000    3
 234280000    3
 234290000    3
 234300000    2
 234310000    2
 234320000    2
 234330000    3
 234340000    2
 234350000    3
 234360000    3
 234370000    4
 234380000    4
 234390000    4
 234400000    3
 234410000    7
 234420000    4
 234430000    4
 234440000    3
 234450000    2
 234460000    3
 234470000    3
 234480000    3
 234490000    2
 234500000    2
 234510000    3
 234520000    3
 234530000    3
 234540000    3
 234550000    4
 234560000    4
 234570000    4
 234580000    4
 234590000    5
 234600000    3
 234610000    4
 234620000    4
 234630000    6
 234640000    5
 234650000    3
 234660000    3
 234670000    3
 234680000    3
 234690000    2
 234700000    3
 234710000    3
 234720000    6
 234730000    4
 234740000    3
 234750000    5
 234760000    3
 234770000    3
 234780000    4
 234790000    5
 234800000    3
 234810000    4
 234820000    4
 234830000    3
 234840000    4
 234850000    4
 234860000    3
 234870000    5
 234880000    5
 234890000    3
 234900000    3
 234910000    4
 234920000    3
 234930000    3
 234940000    4
 234950000    3
 234960000    3
 234970000    5
 234980000    3
 234990000    2
 235000000    3
 235010000    4
 235020000    3
 235030000    4
 235040000    3
 235050000    4
 235060000    4
 235070000    4
 235080000    4
 235090000    3
 235100000    2
 235110000    3
 235120000    6
 235130000    3
 235140000    3
 235150000    4
 235160000    3
 235170000    5
 235180000    5
 235190000    4
 235200000    3
 235210000    7
 235220000    2
 235230000    6
 235240000    3
 235250000    3
 235260000    3
 235270000    3
 235280000    2
 235290000    3
 235300000    4
 235310000    4
 235320000    3
 235330000    4
 235340000    2
 235350000    4
 235360000    3
 235370000    2
 235380000    3
 235390000    4
 235400000    4
 235410000    3
 235420000    3
 235430000    4
 235440000    2
 235450000    3
 235460000    3
 235470000    3
 235480000    4
 235490000    2
 235500000    6
 235510000    2
 235520000   10
 235530000    3
 235540000    3
 235550000    4
 235560000    3
 235570000    6
 235580000    4
 235590000    5
 235600000    4
 235610000    8
 235620000    3
 235630000    4
 235640000    3
 235650000    3
 235660000    3
 235670000    3
 235680000    2
 235690000    3
 235700000    4
 235710000    2
 235720000    4
 235730000    3
 235740000    3
 235750000    3
 235760000    2
 235770000    2
 235780000    3
 235790000    3
 235800000    3
 235810000    5
 235820000    5
 235830000    3
 235840000    3
 235850000    4
 235860000    4
 235870000    4
 235880000    4
 235890000    5
 235900000    3
 235910000    4
 235920000    2
 235930000    5
 235940000    4
 235950000    3
 235960000    2
 235970000    3
 235980000    3
 235990000    2
 236000000    3
 236010000    5
 236020000    6
 236030000    4
 236040000    5
 236050000    3
 236060000    5
 236070000    3
 236080000    2
 236090000    3
 236100000    5
 236110000    3
 236120000    3
 236130000    4
 236140000    5
 236150000    4
 236160000    4
 236170000    6
 236180000    2
 236190000    3
 236200000    4
 236210000    5
 236220000    4
 236230000    3
 236240000    3
 236250000    7
 236260000    3
 236270000    3
 236280000    4
 236290000    3
 236300000    2
 236310000    4
 236320000    4
 236330000    6
 236340000    2
 236350000    3
 236360000    4
 236370000    2
 236380000    3
 236390000    4
 236400000    2
 236410000    4
 236420000    2
 236430000    3
 236440000    4
 236450000    6
 236460000    4
 236470000    3
 236480000    6
 236490000    6
 236500000    3
 236510000    2
 236520000    4
 236530000    3
 236540000    7
 236550000    4
 236560000    4
 236570000    3
 236580000    4
 236590000    3
 236600000    3
 236610000    6
 236620000    3
 236630000    4
 236640000    4
 236650000    4
 236660000    4
 236670000    4
 236680000    3
 236690000    3
 236700000    4
 236710000    2
 236720000    3
 236730000    3
 236740000    3
 236750000    3
 236760000    5
 236770000    2
 236780000    3
 236790000    2
 236800000    3
 236810000    2
 236820000    3
 236830000    3
 236840000    3
 236850000    3
 236860000    3
 236870000    3
 236880000    6
 236890000    3
 236900000    3
 236910000    3
 236920000    3
 236930000    5
 236940000    3
 236950000    3
 236960000    3
 236970000    3
 236980000    4
 236990000    2
 237000000    2
 237010000    4
 237020000    7
 237030000    4
 237040000    5
 237050000    3
 237060000    3
 237070000    4
 237080000    2
 237090000    3
 237100000    3
 237110000    3
 237120000    5
 237130000    3
 237140000    3
 237150000    3
 237160000    3
 237170000    4
 237180000    4
 237190000    3
 237200000    3
 237210000    3
 237220000    2
 237230000    3
 237240000    4
 237250000    4
 237260000    3
 237270000    3
 237280000    3
 237290000    4
 237300000    3
 237310000    3
 237320000    3
 237330000    3
 237340000    3
 237350000    3
 237360000    3
 237370000    3
 237380000    3
 237390000    2
 237400000    2
 237410000    3
 237420000    2
 237430000    9
 237440000    2
 237450000    4
 237460000    6
 237470000   11
 237480000    3
 237490000    3
 237500000    4
 237510000    3
 237520000    3
 237530000    4
 237540000    3
 237550000    4
 237560000    3
 237570000    3
 237580000    6
 237590000    6
 237600000    3
 237610000    5
 237620000    3
 237630000    3
 237640000    2
 237650000    4
 237660000    4
 237670000    6
 237680000    7
 237690000    6
 237700000    5
 237710000    3
 237720000    4
 237730000    2
 237740000    4
 237750000    5
 237760000    4
 237770000    3
 237780000    4
 237790000    3
 237800000    4
 237810000    3
 237820000    2
 237830000    2
 237840000    3
 237850000    3
 237860000    3
 237870000    3
 237880000    3
 237890000    2
 237900000    3
 237910000    2
 237920000    6
 237930000    3
 237940000    4
 237950000    3
 237960000    3
 237970000    5
 237980000    3
 237990000    4
 238000000    4
 238010000    3
 238020000    3
 238030000    3
 238040000    3
 238050000    3
 238060000    3
 238070000    4
 238080000    3
 238090000    5
 238100000    3
 238110000    4
 238120000    4
 238130000    6
 238140000    8
 238150000    3
 238160000    4
 238170000    3
 238180000    4
 238190000    3
 238200000    3
 238210000    4
 238220000    3
 238230000    3
 238240000    2
 238250000    3
 238260000    4
 238270000    4
 238280000    2
 238290000    4
 238300000    2
 238310000    3
 238320000    3
 238330000    5
 238340000    3
 238350000    3
 238360000    3
 238370000    3
 238380000    3
 238390000    4
 238400000    4
 238410000    3
 238420000    3
 238430000    4
 238440000    3
 238450000    4
 238460000    4
 238470000    4
 238480000    4
 238490000    4
 238500000    3
 238510000    4
 238520000    4
 238530000    3
 238540000    4
 238550000    3
 238560000    3
 238570000    3
 238580000    3
 238590000    3
 238600000    6
 238610000    4
 238620000    3
 238630000    4
 238640000    6
 238650000    3
 238660000    5
 238670000    3
 238680000    4
 238690000    9
 238700000    4
 238710000    4
 238720000    3
 238730000    4
 238740000    2
 238750000    3
 238760000    4
 238770000    2
 238780000    4
 238790000    3
 238800000    4
 238810000    4
 238820000    3
 238830000    3
 238840000    4
 238850000    5
 238860000    7
 238870000    5
 238880000    3
 238890000    2
 238900000    3
 238910000    2
 238920000    3
 238930000    4
 238940000    3
 238950000    4
 238960000    4
 238970000    3
 238980000    3
 238990000    3
 239000000    2
 239010000    3
 239020000    3
 239030000    3
 239040000    5
 239050000    5
 239060000    5
 239070000    3
 239080000    6
 239090000    4
 239100000    5
 239110000    3
 239120000    3
 239130000    3
 239140000    3
 239150000    4
 239160000    3
 239170000    6
 239180000    6
 239190000    5
 239200000    2
 239210000    3
 239220000    2
 239230000    4
 239240000    3
 239250000    3
 239260000    3
 239270000    3
 239280000    4
 239290000    3
 239300000    3
 239310000    7
 239320000    3
 239330000    6
 239340000    3
 239350000    3
 239360000    3
 239370000    3
 239380000    3
 239390000    5
 239400000    2
 239410000    3
 239420000    8
 239430000    6
 239440000    3
 239450000    7
 239460000    7
 239470000    3
 239480000    2
 239490000    3
 239500000    8
 239510000    3
 239520000    3
 239530000    7
 239540000    6
 239550000    3
 239560000    3
 239570000    3
 239580000    3
 239590000    4
 239600000    3
 239610000    4
 239620000    4
 239630000    7
 239640000    3
 239650000    4
 239660000    3
 239670000    4
 239680000    3
 239690000    3
 239700000    4
 239710000    3
 239720000    6
 239730000    3
 239740000    3
 239750000    3
 239760000    3
 239770000    4
 239780000    6
 239790000    3
 239800000    4
 239810000    3
 239820000    3
 239830000    7
 239840000    3
 239850000    2
 239860000    3
 239870000    8
 239880000    6
 239890000    4
 239900000    3
 239910000    5
 239920000    4
 239930000    3
 239940000    5
 239950000    3
 239960000    2
 239970000    4
 239980000    3
 239990000    4
 240000000    3
 240010000    2
 240020000    5
 240030000    3
 240040000    3
 240050000    3
 240060000    3
 240070000    3
 240080000    2
 240090000    3
 240100000    4
 240110000    3
 240120000    3
 240130000    3
 240140000    3
 240150000    3
 240160000    3
 240170000    3
 240180000    7
 240190000    2
 240200000    3
 240210000    3
 240220000    4
 240230000    3
 240240000    3
 240250000    3
 240260000    3
 240270000    3
 240280000    3
 240290000    3
 240300000    4
 240310000    3
 240320000    4
 240330000    5
 240340000    5
 240350000    4
 240360000    4
 240370000    5
 240380000    3
 240390000    5
 240400000    5
 240410000    2
 240420000    3
 240430000    5
 240440000    3
 240450000    3
 240460000    3
 240470000    8
 240480000    5
 240490000    4
 240500000    3
 240510000    3
 240520000    3
 240530000    3
 240540000    2
 240550000    3
 240560000    6
 240570000    3
 240580000    5
 240590000    3
 240600000    4
 240610000    2
 240620000    4
 240630000    5
 240640000    3
 240650000    5
 240660000    3
 240670000    2
 240680000    2
 240690000    3
 240700000    3
 240710000    2
 240720000    3
 240730000    4
 240740000    3
 240750000    3
 240760000    4
 240770000    3
 240780000    3
 240790000    3
 240800000    3
 240810000    6
 240820000    7
 240830000    6
 240840000    3
 240850000    5
 240860000    5
 240870000    4
 240880000    3
 240890000    2
 240900000    4
 240910000    6
 240920000    6
 240930000    7
 240940000    3
 240950000    6
 240960000    3
 240970000   10
 240980000    3
 240990000    8
 241000000    2
 241010000    5
 241020000    4
 241030000    3
 241040000    3
 241050000    3
 241060000    3
 241070000    3
 241080000    3
 241090000    3
 241100000    4
 241110000    4
 241120000    3
 241130000    4
 241140000    3
 241150000    3
 241160000    4
 241170000    2
 241180000    5
 241190000    3
 241200000    3
 241210000    2
 241220000    5
 241230000    2
 241240000    3
 241250000    3
 241260000    3
 241270000    3
 241280000    2
 241290000    5
 241300000    4
 241310000    4
 241320000    4
 241330000    4
 241340000    4
 241350000    3
 241360000    4
 241370000    4
 241380000    3
 241390000    3
 241400000    3
 241410000    2
 241420000    5
 241430000    3
 241440000    5
 241450000    4
 241460000    2
 241470000    3
 241480000    3
 241490000    3
 241500000    3
 241510000    3
 241520000    4
 241530000    3
 241540000    3
 241550000    3
 241560000    3
 241570000    3
 241580000    3
 241590000    3
 241600000    3
 241610000    6
 241620000    2
 241630000    3
 241640000    2
 241650000    2
 241660000    3
 241670000    2
 241680000    3
 241690000    2
 241700000    4
 241710000    4
 241720000    3
 241730000    3
 241740000    3
 241750000    4
 241760000    6
 241770000    2
 241780000    3
 241790000    6
 241800000    4
 241810000    6
 241820000    5
 241830000    3
 241840000    6
 241850000    3
 241860000    5
 241870000    3
 241880000    3
 241890000    5
 241900000    9
 241910000    3
 241920000    3
 241930000    3
 241940000    4
 241950000    5
 241960000    4
 241970000    6
 241980000    5
 241990000    7
 242000000    2
 242010000    9
 242020000    6
 242030000    3
 242040000    8
 242050000    3
 242060000    4
 242070000    8
 242080000    7
 242090000    7
 242100000    5
 242110000    3
 242120000    3
 242130000    3
 242140000    3
 242150000    3
 242160000    6
 242170000    4
 242180000    8
 242190000    3
 242200000    3
 242210000    3
 242220000    6
 242230000    3
 242240000    5
 242250000    4
 242260000    4
 242270000    9
 242280000    2
 242290000    6
 242300000    5
 242310000    4
 242320000    8
 242330000    2
 242340000    3
 242350000    2
 242360000    7
 242370000    2
 242380000    3
 242390000    5
 242400000    8
 242410000    4
 242420000    3
 242430000    3
 242440000    3
 242450000    8
 242460000    3
 242470000    3
 242480000    3
 242490000    3
 242500000    2
 242510000    3
 242520000    3
 242530000    3
 242540000    3
 242550000    6
 242560000    3
 242570000    2
 242580000    3
 242590000    3
 242600000    3
 242610000    6
 242620000    4
 242630000    7
 242640000    2
 242650000    2
 242660000    3
 242670000    3
 242680000    3
 242690000    3
 242700000    2
 242710000    3
 242720000   12
 242730000    3
 242740000    4
 242750000    3
 242760000    4
 242770000    5
 242780000    7
 242790000    2
 242800000    4
 242810000    3
 242820000    4
 242830000    5
 242840000    4
 242850000    2
 242860000    7
 242870000    4
 242880000    5
 242890000    5
 242900000    5
 242910000    4
 242920000    4
 242930000    2
 242940000    6
 242950000    6
 242960000    5
 242970000    3
 242980000    3
 242990000    3
 243000000    5
 243010000   11
 243020000    8
 243030000    8
 243040000    4
 243050000    5
 243060000    3
 243070000    3
 243080000    3
 243090000    6
 243100000    5
 243110000    5
 243120000    3
 243130000    5
 243140000    2
 243150000    4
 243160000    5
 243170000    2
 243180000    3
 243190000    8
 243200000    2
 243210000    5
 243220000    4
 243230000    5
 243240000    4
 243250000   12
 243260000    6
 243270000    3
 243280000    6
 243290000    3
 243300000    3
 243310000    2
 243320000    2
 243330000    7
 243340000    4
 243350000    3
 243360000    3
 243370000    7
 243380000    4
 243390000    3
 243400000    2
 243410000    4
 243420000    4
 243430000    3
 243440000    4
 243450000    2
 243460000    7
 243470000    6
 243480000    5
 243490000    7
 243500000    4
 243510000    4
 243520000    5
 243530000    5
 243540000    3
 243550000    2
 243560000    5
 243570000    3
 243580000    3
 243590000    3
 243600000    5
 243610000    4
 243620000    8
 243630000    4
 243640000    3
 243650000    5
 243660000    2
 243670000    3
 243680000    3
 243690000    4
 243700000    3
 243710000    7
 243720000    7
 243730000    4
 243740000    3
 243750000    4
 243760000    5
 243770000    4
 243780000    3
 243790000    2
 243800000    3
 243810000    3
 243820000    3
 243830000    5
 243840000    3
 243850000    3
 243860000    2
 243870000    5
 243880000    3
 243890000    5
 243900000    3
 243910000    8
 243920000   10
 243930000    6
 243940000    3
 243950000    4
 243960000    4
 243970000    4
 243980000    2
 243990000    4
 244000000    3
 244010000    4
 244020000    2
 244030000    2
 244040000    5
 244050000    4
 244060000    2
 244070000    5
 244080000    4
 244090000    2
 244100000    4
 244110000    3
 244120000    4
 244130000    4
 244140000    4
 244150000    3
 244160000    4
 244170000    5
 244180000    5
 244190000    4
 244200000    3
 244210000    3
 244220000    4
 244230000    3
 244240000    2
 244250000    3
 244260000    3
 244270000    5
 244280000    3
 244290000    3
 244300000    4
 244310000    3
 244320000    9
 244330000    4
 244340000    3
 244350000    5
 244360000    5
 244370000    5
 244380000    3
 244390000    3
 244400000    3
 244410000    4
 244420000    3
 244430000    3
 244440000    3
 244450000    4
 244460000    5
 244470000    5
 244480000    4
 244490000    4
 244500000    3
 244510000    4
 244520000    3
 244530000    2
 244540000    3
 244550000    3
 244560000    3
 244570000    4
 244580000    3
 244590000    4
 244600000    6
 244610000    3
 244620000    4
 244630000    2
 244640000    5
 244650000   12
 244660000   10
 244670000    5
 244680000    9
 244690000    2
 244700000    5
 244710000    3
 244720000    2
 244730000    3
 244740000    4
 244750000    4
 244760000    4
 244770000    3
 244780000    2
 244790000    3
 244800000    3
 244810000    6
 244820000    3
 244830000    4
 244840000    4
 244850000    3
 244860000    5
 244870000    4
 244880000    2
 244890000    3
 244900000    3
 244910000    5
 244920000    3
 244930000    3
 244940000    3
 244950000    4
 244960000    4
 244970000    6
 244980000    2
 244990000    3
 245000000    3
 245010000    3
 245020000    4
 245030000    4
 245040000    2
 245050000    2
 245060000    3
 245070000    3
 245080000    4
 245090000    4
 245100000    3
 245110000    3
 245120000    3
 245130000    3
 245140000    6
 245150000    3
 245160000    5
 245170000    4
 245180000    2
 245190000    4
 245200000    4
 245210000    3
 245220000    6
 245230000    7
 245240000    3
 245250000    3
 245260000    5
 245270000    5
 245280000    3
 245290000    4
 245300000    3
 245310000    4
 245320000    3
 245330000    3
 245340000    3
 245350000    3
 245360000    7
 245370000    3
 245380000    4
 245390000    3
 245400000    8
 245410000    9
 245420000    9
 245430000    7
 245440000    5
 245450000    2
 245460000    4
 245470000    5
 245480000    5
 245490000    2
 245500000    4
 245510000    3
 245520000    3
 245530000    2
 245540000    2
 245550000    3
 245560000    2
 245570000    3
 245580000    3
 245590000    9
 245600000    6
 245610000    3
 245620000    3
 245630000    4
 245640000    5
 245650000    3
 245660000    2
 245670000    4
 245680000    3
 245690000    4
 245700000    3
 245710000    3
 245720000    3
 245730000    3
 245740000    3
 245750000    4
 245760000    4
 245770000    3
 245780000    4
 245790000    3
 245800000    4
 245810000    2
 245820000    3
 245830000    3
 245840000    3
 245850000    3
 245860000    3
 245870000    4
 245880000    3
 245890000    3
 245900000    3
 245910000    3
 245920000    2
 245930000    3
 245940000    2
 245950000    3
 245960000    2
 245970000    3
 245980000    2
 245990000    3
 246000000    3
 246010000    4
 246020000    4
 246030000    4
 246040000    4
 246050000    3
 246060000    4
 246070000    3
 246080000    5
 246090000    4
 246100000    3
 246110000    5
 246120000    4
 246130000    4
 246140000    4
 246150000    6
 246160000    4
 246170000    2
 246180000    3
 246190000    4
 246200000    9
 246210000    7
 246220000    3
 246230000    4
 246240000    3
 246250000    2
 246260000    3
 246270000    4
 246280000    9
 246290000    6
 246300000    3
 246310000    4
 246320000    4
 246330000    2
 246340000    2
 246350000    2
 246360000    4
 246370000    3
 246380000    3
 246390000    4
 246400000    3
 246410000    5
 246420000    3
 246430000    6
 246440000    6
 246450000    6
 246460000    9
 246470000    6
 246480000    3
 246490000    5
 246500000    7
 246510000    5
 246520000    3
 246530000    4
 246540000    2
 246550000    9
 246560000    3
 246570000    4
 246580000    2
 246590000    4
 246600000    3
 246610000    3
 246620000    2
 246630000    3
 246640000    3
 246650000    3
 246660000    3
 246670000    3
 246680000    3
 246690000    3
 246700000    3
 246710000    5
 246720000    3
 246730000    3
 246740000    3
 246750000    3
 246760000    7
 246770000    3
 246780000    2
 246790000    2
 246800000    3
 246810000    3
 246820000    3
 246830000    5
 246840000    3
 246850000    2
 246860000    3
 246870000    2
 246880000    3
 246890000    3
 246900000    3
 246910000    3
 246920000    3
 246930000    3
 246940000    3
 246950000    6
 246960000    5
 246970000    3
 246980000    3
 246990000    3
 247000000    7
 247010000    3
 247020000    4
 247030000    4
 247040000    9
 247050000    3
 247060000    7
 247070000    4
 247080000    2
 247090000    4
 247100000    4
 247110000    3
 247120000    3
 247130000    4
 247140000    4
 247150000    3
 247160000    3
 247170000    8
 247180000    2
 247190000   10
 247200000    2
 247210000    4
 247220000   12
 247230000    5
 247240000    2
 247250000    4
 247260000    4
 247270000    3
 247280000    4
 247290000    4
 247300000    3
 247310000    3
 247320000    3
 247330000    6
 247340000    3
 247350000    3
 247360000    7
 247370000    3
 247380000    5
 247390000    3
 247400000    4
 247410000    4
 247420000    9
 247430000    4
 247440000    3
 247450000    4
 247460000    3
 247470000    9
 247480000    9
 247490000    4
 247500000    3
 247510000    8
 247520000    3
 247530000    2
 247540000    2
 247550000    3
 247560000    3
 247570000    3
 247580000    3
 247590000    3
 247600000    3
 247610000    4
 247620000    4
 247630000    3
 247640000    3
 247650000    5
 247660000    3
 247670000    3
 247680000    5
 247690000    5
 247700000    3
 247710000    4
 247720000    4
 247730000    4
 247740000    3
 247750000    3
 247760000    4
 247770000    3
 247780000    4
 247790000    2
 247800000    2
 247810000    3
 247820000    3
 247830000    3
 247840000    3
 247850000    4
 247860000    2
 247870000    5
 247880000    3
 247890000    2
 247900000    4
 247910000    3
 247920000    4
 247930000    3
 247940000    4
 247950000    3
 247960000    3
 247970000    3
 247980000    3
 247990000    3
 248000000    2
 248010000    4
 248020000    2
 248030000    4
 248040000    3
 248050000    3
 248060000    3
 248070000    4
 248080000    3
 248090000    5
 248100000    3
 248110000    3
 248120000    4
 248130000    3
 248140000    3
 248150000    3
 248160000    4
 248170000    4
 248180000    3
 248190000    3
 248200000    4
 248210000    3
 248220000    2
 248230000    3
 248240000    5
 248250000    3
 248260000    6
 248270000    7
 248280000   10
 248290000    4
 248300000    2
 248310000    3
 248320000    4
 248330000    4
 248340000    3
 248350000    3
 248360000    3
 248370000    4
 248380000    7
 248390000    2
 248400000    8
 248410000    3
 248420000    4
 248430000    3
 248440000    7
 248450000    5
 248460000    4
 248470000    3
 248480000    3
 248490000    3
 248500000    3
 248510000    3
 248520000    5
 248530000    3
 248540000    4
 248550000    6
 248560000    7
 248570000    3
 248580000    2
 248590000    3
 248600000    4
 248610000    3
 248620000   11
 248630000    8
 248640000    3
 248650000    3
 248660000    2
 248670000    6
 248680000    9
 248690000    3
 248700000    4
 248710000    3
 248720000    3
 248730000    3
 248740000    4
 248750000    5
 248760000    7
 248770000    3
 248780000    3
 248790000    4
 248800000    5
 248810000    4
 248820000    3
 248830000    3
 248840000    3
 248850000    3
 248860000    2
 248870000    3
 248880000    3
 248890000    5
 248900000    3
 248910000    3
 248920000    3
 248930000    3
 248940000    2
 248950000    2
 248960000    4
 248970000    3
 248980000    3
 248990000    3
 249000000    3
 249010000    3
 249020000    3
 249030000    3
 249040000    3
 249050000    2
 249060000    2
 249070000    3
 249080000    3
 249090000    2
 249100000    4
 249110000    2
 249120000    3
 249130000    3
 249140000    3
 249150000    3
 249160000    3
 249170000    4
 249180000    3
 249190000    4
 249200000    3
 249210000    3
 249220000    3
 249230000    3
 249240000    4
 249250000    3
 249260000    3
 249270000    2
 249280000    3
 249290000    3
 249300000    3
 249310000    3
 249320000    4
 249330000    7
 249340000    6
 249350000    6
 249360000    4
 249370000    3
 249380000    3
 249390000    5
 249400000    3
 249410000    3
 249420000    4
 249430000    3
 249440000    5
 249450000    3
[truncated: 368,785 more chars]
