# Supplementary material for: Directional translocation resistance of Zika xrRNA
Source: Nat Commun. 2020 Jul 27;11:3749. doi: 10.1038/s41467-020-17508-7 (PMC7385498; doi:10.1038/s41467-020-17508-7)
Supplement: Supplementary file 4 — Source Data [file 41467_2020_17508_MOESM4_ESM.zip › Source_Data_Figures/Fig2B/3'translocation-rate_r0-T300K/r_3_translocated_portion.dat]

# Trajectory file ../../zika_rna/03_translocation_by_force_ramping/TP_END2/rate1x/t95/r_3/dump_t95_Rramped.lammpstrj
# time  length_translocated_portion
         0    4
     10000    3
     20000    2
     30000    3
     40000    3
     50000    4
     60000    3
     70000    3
     80000    3
     90000    3
    100000    3
    110000    5
    120000    3
    130000    3
    140000    3
    150000    3
    160000    4
    170000    3
    180000    3
    190000    3
    200000    4
    210000    3
    220000    3
    230000    3
    240000    3
    250000    3
    260000    5
    270000    3
    280000    3
    290000    3
    300000    5
    310000    3
    320000    3
    330000    3
    340000    2
    350000    4
    360000    2
    370000    3
    380000    3
    390000    3
    400000    3
    410000    6
    420000    2
    430000    3
    440000    2
    450000    3
    460000    2
    470000    4
    480000    3
    490000    3
    500000    3
    510000    4
    520000    3
    530000    3
    540000    3
    550000    3
    560000    4
    570000    5
    580000    3
    590000    3
    600000    3
    610000    2
    620000    3
    630000    4
    640000    3
    650000    3
    660000    2
    670000    4
    680000    3
    690000    4
    700000    4
    710000    5
    720000    3
    730000    3
    740000    2
    750000    3
    760000    3
    770000    3
    780000    3
    790000    3
    800000    4
    810000    2
    820000    3
    830000    4
    840000    7
    850000    6
    860000    3
    870000    3
    880000    6
    890000    3
    900000    3
    910000    2
    920000    5
    930000    2
    940000    3
    950000    3
    960000    3
    970000    3
    980000    6
    990000    3
   1000000    2
   1010000    3
   1020000    3
   1030000    3
   1040000    6
   1050000    8
   1060000    3
   1070000    3
   1080000    3
   1090000    4
   1100000    3
   1110000    4
   1120000    3
   1130000    3
   1140000    2
   1150000    2
   1160000    3
   1170000    3
   1180000    2
   1190000    3
   1200000    3
   1210000    3
   1220000    3
   1230000    3
   1240000    6
   1250000    3
   1260000    6
   1270000    3
   1280000    4
   1290000    3
   1300000    2
   1310000    2
   1320000    2
   1330000    5
   1340000    4
   1350000    4
   1360000    4
   1370000    3
   1380000    3
   1390000    3
   1400000    3
   1410000    7
   1420000    3
   1430000    3
   1440000    5
   1450000    2
   1460000    2
   1470000    6
   1480000    5
   1490000    4
   1500000    4
   1510000    4
   1520000    4
   1530000    2
   1540000    3
   1550000    3
   1560000    5
   1570000    3
   1580000    3
   1590000    3
   1600000    4
   1610000    3
   1620000    2
   1630000    2
   1640000    7
   1650000    4
   1660000    3
   1670000    7
   1680000    4
   1690000    3
   1700000    3
   1710000    4
   1720000    3
   1730000    9
   1740000    6
   1750000    9
   1760000    3
   1770000    5
   1780000    4
   1790000    7
   1800000    5
   1810000    4
   1820000    5
   1830000    3
   1840000    3
   1850000    4
   1860000    4
   1870000    5
   1880000    3
   1890000    6
   1900000    3
   1910000    3
   1920000    4
   1930000    4
   1940000    2
   1950000    8
   1960000    4
   1970000    4
   1980000    9
   1990000    3
   2000000    3
   2010000    2
   2020000    3
   2030000    2
   2040000    2
   2050000    3
   2060000    2
   2070000    4
   2080000    3
   2090000    3
   2100000    3
   2110000    3
   2120000    3
   2130000    2
   2140000    3
   2150000    5
   2160000    2
   2170000    3
   2180000    3
   2190000    3
   2200000    3
   2210000    3
   2220000    2
   2230000    3
   2240000    3
   2250000    2
   2260000    4
   2270000    3
   2280000    4
   2290000    3
   2300000    3
   2310000    3
   2320000    3
   2330000    3
   2340000    4
   2350000    2
   2360000    2
   2370000    3
   2380000    2
   2390000    4
   2400000    3
   2410000    3
   2420000    3
   2430000    3
   2440000    3
   2450000    3
   2460000    3
   2470000    3
   2480000    3
   2490000    3
   2500000    4
   2510000    3
   2520000    3
   2530000    2
   2540000    4
   2550000    3
   2560000    4
   2570000    2
   2580000    3
   2590000    3
   2600000    4
   2610000    3
   2620000    4
   2630000    5
   2640000    3
   2650000    4
   2660000    2
   2670000    3
   2680000    2
   2690000    3
   2700000    3
   2710000    3
   2720000    2
   2730000    3
   2740000    3
   2750000    4
   2760000    3
   2770000    3
   2780000    4
   2790000    5
   2800000    4
   2810000    2
   2820000    3
   2830000    3
   2840000    3
   2850000    2
   2860000    5
   2870000    3
   2880000    5
   2890000    3
   2900000    3
   2910000    2
   2920000    3
   2930000    4
   2940000    3
   2950000    3
   2960000    3
   2970000    3
   2980000    3
   2990000    3
   3000000    6
   3010000    5
   3020000    3
   3030000    3
   3040000    3
   3050000    4
   3060000    4
   3070000    4
   3080000    3
   3090000    3
   3100000    5
   3110000    5
   3120000    4
   3130000    2
   3140000    3
   3150000    4
   3160000    5
   3170000    4
   3180000    2
   3190000    4
   3200000    5
   3210000    3
   3220000    3
   3230000    3
   3240000    4
   3250000    3
   3260000    3
   3270000    2
   3280000    2
   3290000    3
   3300000    3
   3310000    3
   3320000    4
   3330000    4
   3340000    3
   3350000    3
   3360000    2
   3370000    3
   3380000    4
   3390000    3
   3400000    3
   3410000    2
   3420000    3
   3430000    3
   3440000    3
   3450000    3
   3460000    5
   3470000    3
   3480000    3
   3490000    4
   3500000    3
   3510000    2
   3520000    5
   3530000    3
   3540000    3
   3550000    3
   3560000    3
   3570000    5
   3580000    2
   3590000    3
   3600000    3
   3610000    3
   3620000    3
   3630000    4
   3640000    3
   3650000    7
   3660000    5
   3670000    3
   3680000    2
   3690000    2
   3700000    3
   3710000    7
   3720000    6
   3730000    3
   3740000    3
   3750000    5
   3760000    4
   3770000    3
   3780000    4
   3790000    2
   3800000    3
   3810000    7
   3820000    3
   3830000    3
   3840000    3
   3850000    5
   3860000    3
   3870000    2
   3880000    5
   3890000    2
   3900000    2
   3910000    3
   3920000    3
   3930000    4
   3940000    3
   3950000    3
   3960000    2
   3970000    3
   3980000    2
   3990000    2
   4000000    4
   4010000    5
   4020000    5
   4030000    3
   4040000    6
   4050000    2
   4060000    2
   4070000    3
   4080000    4
   4090000    2
   4100000    4
   4110000    2
   4120000    4
   4130000    4
   4140000    5
   4150000    3
   4160000    2
   4170000    3
   4180000    3
   4190000    3
   4200000    3
   4210000    3
   4220000    3
   4230000    2
   4240000    3
   4250000    4
   4260000    4
   4270000    7
   4280000    5
   4290000    3
   4300000    3
   4310000    4
   4320000    5
   4330000    3
   4340000    2
   4350000    4
   4360000    3
   4370000    3
   4380000    2
   4390000    6
   4400000    3
   4410000    2
   4420000    3
   4430000    2
   4440000    3
   4450000    4
   4460000    3
   4470000    3
   4480000    9
   4490000    4
   4500000    6
   4510000    4
   4520000    3
   4530000    3
   4540000    2
   4550000    3
   4560000    3
   4570000    2
   4580000    3
   4590000    3
   4600000    3
   4610000    3
   4620000    2
   4630000    3
   4640000    2
   4650000    3
   4660000    4
   4670000    2
   4680000    3
   4690000    3
   4700000    5
   4710000    4
   4720000    3
   4730000    2
   4740000    3
   4750000    3
   4760000    3
   4770000    3
   4780000    3
   4790000    4
   4800000    2
   4810000    3
   4820000    3
   4830000    3
   4840000    4
   4850000    3
   4860000    2
   4870000    3
   4880000    3
   4890000    5
   4900000    3
   4910000    3
   4920000    3
   4930000    4
   4940000    3
   4950000    5
   4960000    3
   4970000    3
   4980000    3
   4990000    4
   5000000    3
   5010000    2
   5020000    3
   5030000    3
   5040000    3
   5050000    3
   5060000    2
   5070000    2
   5080000    3
   5090000    2
   5100000    4
   5110000    3
   5120000    3
   5130000    3
   5140000    3
   5150000    3
   5160000    3
   5170000    3
   5180000    3
   5190000    3
   5200000    3
   5210000    3
   5220000    2
   5230000    4
   5240000    4
   5250000    3
   5260000    3
   5270000    3
   5280000    3
   5290000    4
   5300000    3
   5310000    3
   5320000    3
   5330000    2
   5340000    3
   5350000    3
   5360000    3
   5370000    3
   5380000    3
   5390000    4
   5400000    3
   5410000    3
   5420000    4
   5430000    3
   5440000    3
   5450000    3
   5460000    3
   5470000    4
   5480000    3
   5490000    3
   5500000    3
   5510000    3
   5520000    3
   5530000    3
   5540000    5
   5550000    3
   5560000    3
   5570000    4
   5580000    3
   5590000    3
   5600000    3
   5610000    4
   5620000    8
   5630000    3
   5640000    4
   5650000    3
   5660000    3
   5670000    4
   5680000    3
   5690000    4
   5700000    3
   5710000    3
   5720000    3
   5730000    4
   5740000    2
   5750000    4
   5760000    4
   5770000    3
   5780000    4
   5790000    3
   5800000    3
   5810000    2
   5820000    4
   5830000    4
   5840000    4
   5850000    3
   5860000    3
   5870000    3
   5880000    4
   5890000    3
   5900000    3
   5910000    3
   5920000    4
   5930000    3
   5940000    4
   5950000    2
   5960000    3
   5970000    3
   5980000    3
   5990000    2
   6000000    3
   6010000    3
   6020000    2
   6030000    2
   6040000    3
   6050000    3
   6060000    3
   6070000    3
   6080000    3
   6090000    5
   6100000    5
   6110000    3
   6120000    2
   6130000    4
   6140000    3
   6150000    3
   6160000    3
   6170000    2
   6180000    3
   6190000    3
   6200000    3
   6210000    4
   6220000    3
   6230000    2
   6240000    3
   6250000    3
   6260000    2
   6270000    5
   6280000    4
   6290000    3
   6300000    3
   6310000    4
   6320000    2
   6330000    3
   6340000    4
   6350000    2
   6360000    7
   6370000    3
   6380000    4
   6390000    4
   6400000    4
   6410000    3
   6420000    3
   6430000    3
   6440000    5
   6450000    4
   6460000    3
   6470000    3
   6480000    3
   6490000    4
   6500000    7
   6510000    5
   6520000    5
   6530000    2
   6540000    3
   6550000    3
   6560000    3
   6570000    3
   6580000    3
   6590000    6
   6600000    3
   6610000    4
   6620000    4
   6630000    3
   6640000    3
   6650000    3
   6660000    6
   6670000    3
   6680000    3
   6690000    5
   6700000    5
   6710000    2
   6720000    3
   6730000    3
   6740000    3
   6750000    3
   6760000    3
   6770000    2
   6780000    4
   6790000    3
   6800000    2
   6810000    3
   6820000    3
   6830000    3
   6840000    3
   6850000    3
   6860000    3
   6870000    3
   6880000    3
   6890000    2
   6900000    3
   6910000    3
   6920000    3
   6930000    4
   6940000    4
   6950000    2
   6960000    2
   6970000    2
   6980000    3
   6990000    3
   7000000    2
   7010000    4
   7020000    3
   7030000    2
   7040000    5
   7050000    4
   7060000    2
   7070000    3
   7080000    3
   7090000    3
   7100000    3
   7110000    3
   7120000    3
   7130000    3
   7140000    4
   7150000    3
   7160000    4
   7170000    6
   7180000    3
   7190000    3
   7200000    2
   7210000    3
   7220000    4
   7230000    3
   7240000    4
   7250000    4
   7260000    5
   7270000    4
   7280000    4
   7290000    3
   7300000    3
   7310000    2
   7320000    5
   7330000    4
   7340000    4
   7350000    3
   7360000    3
   7370000    4
   7380000    4
   7390000    3
   7400000    3
   7410000    3
   7420000    4
   7430000    2
   7440000    3
   7450000    3
   7460000    2
   7470000    3
   7480000    3
   7490000    2
   7500000    2
   7510000    2
   7520000    3
   7530000    3
   7540000    3
   7550000    3
   7560000    4
   7570000    3
   7580000    3
   7590000    3
   7600000    2
   7610000    3
   7620000    3
   7630000    3
   7640000    4
   7650000    3
   7660000    3
   7670000    3
   7680000    2
   7690000    3
   7700000    3
   7710000    4
   7720000    3
   7730000    3
   7740000    3
   7750000    3
   7760000    3
   7770000    3
   7780000    4
   7790000    4
   7800000    2
   7810000    3
   7820000    3
   7830000    2
   7840000    3
   7850000    3
   7860000    3
   7870000    4
   7880000    2
   7890000    3
   7900000    2
   7910000    4
   7920000    4
   7930000    5
   7940000    3
   7950000    2
   7960000    3
   7970000    4
   7980000    3
   7990000    6
   8000000    3
   8010000    3
   8020000    4
   8030000    4
   8040000    3
   8050000    4
   8060000    3
   8070000    3
   8080000    3
   8090000    3
   8100000    3
   8110000    2
   8120000    5
   8130000    2
   8140000    3
   8150000    4
   8160000    3
   8170000    4
   8180000    3
   8190000    2
   8200000    3
   8210000    3
   8220000    2
   8230000    3
   8240000    4
   8250000    4
   8260000    5
   8270000    6
   8280000    4
   8290000    5
   8300000    3
   8310000    4
   8320000    5
   8330000    3
   8340000    3
   8350000    3
   8360000    3
   8370000    3
   8380000    3
   8390000    3
   8400000    6
   8410000    3
   8420000    3
   8430000    4
   8440000    2
   8450000    2
   8460000    3
   8470000    3
   8480000    2
   8490000    3
   8500000    3
   8510000    3
   8520000    3
   8530000    4
   8540000    3
   8550000    5
   8560000    3
   8570000    2
   8580000    3
   8590000    3
   8600000    3
   8610000    5
   8620000    2
   8630000    3
   8640000    3
   8650000    5
   8660000    4
   8670000    3
   8680000    3
   8690000    3
   8700000    3
   8710000    3
   8720000    3
   8730000    2
   8740000    3
   8750000    3
   8760000    3
   8770000    3
   8780000    3
   8790000    3
   8800000    2
   8810000    3
   8820000    3
   8830000    3
   8840000    3
   8850000    3
   8860000    2
   8870000    2
   8880000    3
   8890000    3
   8900000    4
   8910000    3
   8920000    3
   8930000    3
   8940000    3
   8950000    3
   8960000    3
   8970000    4
   8980000    2
   8990000    3
   9000000    3
   9010000    4
   9020000    3
   9030000    3
   9040000    3
   9050000    3
   9060000    3
   9070000    4
   9080000    3
   9090000    2
   9100000    3
   9110000    3
   9120000    3
   9130000    3
   9140000    2
   9150000    3
   9160000    3
   9170000    5
   9180000    3
   9190000    3
   9200000    4
   9210000    2
   9220000    4
   9230000    3
   9240000    3
   9250000    3
   9260000    3
   9270000    2
   9280000    3
   9290000    2
   9300000    3
   9310000    3
   9320000    4
   9330000    2
   9340000    4
   9350000    3
   9360000    2
   9370000    3
   9380000    4
   9390000    4
   9400000    4
   9410000    3
   9420000    3
   9430000    2
   9440000    3
   9450000    4
   9460000    5
   9470000    3
   9480000    3
   9490000    3
   9500000    2
   9510000    5
   9520000    4
   9530000    4
   9540000    2
   9550000    3
   9560000    3
   9570000    3
   9580000    3
   9590000    3
   9600000    2
   9610000    3
   9620000    3
   9630000    3
   9640000    3
   9650000    5
   9660000    2
   9670000    2
   9680000    3
   9690000    3
   9700000    2
   9710000    2
   9720000    3
   9730000    4
   9740000    3
   9750000    2
   9760000    4
   9770000    3
   9780000    3
   9790000    8
   9800000    2
   9810000    4
   9820000    3
   9830000    3
   9840000    4
   9850000    5
   9860000    4
   9870000    3
   9880000    2
   9890000    3
   9900000    4
   9910000    3
   9920000    3
   9930000    3
   9940000    3
   9950000    3
   9960000    3
   9970000    3
   9980000    3
   9990000    3
  10000000    3
  10010000    4
  10020000    2
  10030000    4
  10040000    3
  10050000    3
  10060000    2
  10070000    3
  10080000    3
  10090000    2
  10100000    3
  10110000    2
  10120000    3
  10130000    3
  10140000    3
  10150000    4
  10160000    3
  10170000    3
  10180000    4
  10190000    3
  10200000    3
  10210000    3
  10220000    3
  10230000    2
  10240000    3
  10250000    3
  10260000    3
  10270000    3
  10280000    4
  10290000    3
  10300000    4
  10310000    6
  10320000    4
  10330000    3
  10340000    2
  10350000    3
  10360000    3
  10370000    3
  10380000    3
  10390000    3
  10400000    3
  10410000    4
  10420000    3
  10430000    3
  10440000    2
  10450000    3
  10460000    3
  10470000    3
  10480000    3
  10490000    3
  10500000    3
  10510000    3
  10520000    3
  10530000    4
  10540000    3
  10550000    3
  10560000    3
  10570000    2
  10580000    4
  10590000    3
  10600000    3
  10610000    3
  10620000    3
  10630000    2
  10640000    2
  10650000    2
  10660000    4
  10670000    4
  10680000    3
  10690000    2
  10700000    3
  10710000    3
  10720000    3
  10730000    2
  10740000    4
  10750000    3
  10760000    2
  10770000    3
  10780000    3
  10790000    2
  10800000    3
  10810000    2
  10820000    2
  10830000    3
  10840000    4
  10850000    3
  10860000    3
  10870000    3
  10880000    3
  10890000    4
  10900000    3
  10910000    3
  10920000    3
  10930000    3
  10940000    2
  10950000    3
  10960000    3
  10970000    3
  10980000    2
  10990000    3
  11000000    4
  11010000    5
  11020000    3
  11030000    2
  11040000    2
  11050000    3
  11060000    3
  11070000    3
  11080000    3
  11090000    4
  11100000    2
  11110000    2
  11120000    4
  11130000    4
  11140000    3
  11150000    3
  11160000    3
  11170000    3
  11180000    3
  11190000    4
  11200000    4
  11210000    3
  11220000    4
  11230000    5
  11240000    3
  11250000    2
  11260000    3
  11270000    3
  11280000    3
  11290000    3
  11300000    3
  11310000    2
  11320000    3
  11330000    3
  11340000    3
  11350000    3
  11360000    5
  11370000    3
  11380000    3
  11390000    3
  11400000    4
  11410000    3
  11420000    6
  11430000    3
  11440000    3
  11450000    2
  11460000    3
  11470000    3
  11480000    4
  11490000    8
  11500000    3
  11510000    3
  11520000    4
  11530000    2
  11540000    3
  11550000    5
  11560000    4
  11570000    4
  11580000    5
  11590000    4
  11600000    4
  11610000    4
  11620000    3
  11630000    3
  11640000    2
  11650000    3
  11660000    4
  11670000    2
  11680000    4
  11690000    4
  11700000    3
  11710000    3
  11720000    3
  11730000    3
  11740000    3
  11750000    3
  11760000    3
  11770000    4
  11780000    2
  11790000    5
  11800000    3
  11810000    3
  11820000    8
  11830000    3
  11840000    3
  11850000    3
  11860000    3
  11870000    4
  11880000    3
  11890000    4
  11900000    3
  11910000    7
  11920000    3
  11930000    3
  11940000    3
  11950000    2
  11960000    3
  11970000    3
  11980000    4
  11990000    3
  12000000    3
  12010000    2
  12020000    3
  12030000    2
  12040000    2
  12050000    5
  12060000    3
  12070000    4
  12080000    3
  12090000    4
  12100000    4
  12110000    4
  12120000    4
  12130000    3
  12140000    4
  12150000    3
  12160000    3
  12170000    4
  12180000    3
  12190000    3
  12200000    3
  12210000    2
  12220000    3
  12230000    2
  12240000    2
  12250000    3
  12260000    4
  12270000    2
  12280000    3
  12290000    2
  12300000    3
  12310000    3
  12320000    2
  12330000    4
  12340000    2
  12350000    3
  12360000    3
  12370000    4
  12380000    4
  12390000    3
  12400000    3
  12410000    3
  12420000    3
  12430000    4
  12440000    3
  12450000    2
  12460000    3
  12470000    4
  12480000    3
  12490000    3
  12500000    3
  12510000    3
  12520000    4
  12530000    3
  12540000    2
  12550000    3
  12560000    3
  12570000    3
  12580000    3
  12590000    4
  12600000    4
  12610000    3
  12620000    3
  12630000    3
  12640000    3
  12650000    3
  12660000    2
  12670000    3
  12680000    3
  12690000    3
  12700000    3
  12710000    3
  12720000    3
  12730000    3
  12740000    5
  12750000    3
  12760000    2
  12770000    3
  12780000    3
  12790000    3
  12800000    3
  12810000    6
  12820000    3
  12830000    3
  12840000    5
  12850000    3
  12860000    3
  12870000    4
  12880000    2
  12890000    3
  12900000    3
  12910000    6
  12920000   10
  12930000    5
  12940000    2
  12950000    5
  12960000    3
  12970000    3
  12980000    2
  12990000    4
  13000000    3
  13010000    4
  13020000    2
  13030000    3
  13040000    3
  13050000    3
  13060000    2
  13070000    4
  13080000    3
  13090000    3
  13100000    2
  13110000    3
  13120000    3
  13130000    2
  13140000    3
  13150000    2
  13160000    2
  13170000    3
  13180000    3
  13190000    3
  13200000    3
  13210000    3
  13220000    3
  13230000    3
  13240000    4
  13250000    3
  13260000    3
  13270000    3
  13280000    3
  13290000    3
  13300000    4
  13310000    3
  13320000    3
  13330000    2
  13340000    3
  13350000    3
  13360000    3
  13370000    2
  13380000    3
  13390000    3
  13400000    3
  13410000    3
  13420000    3
  13430000    4
  13440000    3
  13450000    3
  13460000    2
  13470000    3
  13480000    3
  13490000    3
  13500000    3
  13510000    3
  13520000    7
  13530000    8
  13540000    4
  13550000    4
  13560000    2
  13570000    3
  13580000    2
  13590000    3
  13600000    3
  13610000    3
  13620000    3
  13630000    3
  13640000    3
  13650000    2
  13660000    5
  13670000    3
  13680000    3
  13690000    3
  13700000    3
  13710000    3
  13720000    2
  13730000    3
  13740000    3
  13750000    6
  13760000    4
  13770000    4
  13780000    3
  13790000    3
  13800000    3
  13810000    2
  13820000    5
  13830000    3
  13840000    4
  13850000    3
  13860000    3
  13870000    2
  13880000    3
  13890000    4
  13900000    3
  13910000    3
  13920000    5
  13930000    2
  13940000    3
  13950000    3
  13960000    2
  13970000    5
  13980000    3
  13990000    3
  14000000    3
  14010000    3
  14020000    3
  14030000    3
  14040000    3
  14050000    3
  14060000    7
  14070000    3
  14080000    3
  14090000    4
  14100000    3
  14110000    3
  14120000    3
  14130000    2
  14140000    3
  14150000    4
  14160000    3
  14170000    5
  14180000    3
  14190000    3
  14200000    3
  14210000    2
  14220000    4
  14230000    6
  14240000    3
  14250000    3
  14260000    3
  14270000    4
  14280000    2
  14290000    7
  14300000    4
  14310000    3
  14320000    2
  14330000    3
  14340000    3
  14350000    3
  14360000    4
  14370000    3
  14380000    3
  14390000    2
  14400000    2
  14410000    3
  14420000    4
  14430000    3
  14440000    3
  14450000    4
  14460000    2
  14470000    5
  14480000    3
  14490000    3
  14500000    3
  14510000    4
  14520000    4
  14530000    3
  14540000    4
  14550000    2
  14560000    2
  14570000    4
  14580000    3
  14590000    3
  14600000    5
  14610000    3
  14620000    3
  14630000    4
  14640000    5
  14650000    4
  14660000    2
  14670000    2
  14680000    3
  14690000    3
  14700000    3
  14710000    2
  14720000    4
  14730000    3
  14740000    3
  14750000    4
  14760000    2
  14770000    2
  14780000    3
  14790000    2
  14800000    4
  14810000    3
  14820000    3
  14830000    2
  14840000    3
  14850000    3
  14860000    2
  14870000    2
  14880000    4
  14890000    3
  14900000    4
  14910000    3
  14920000    2
  14930000    3
  14940000    3
  14950000    3
  14960000    2
  14970000    2
  14980000    2
  14990000    3
  15000000    2
  15010000    3
  15020000    4
  15030000    3
  15040000    4
  15050000    2
  15060000    4
  15070000    2
  15080000    3
  15090000    3
  15100000    3
  15110000    3
  15120000    3
  15130000    3
  15140000    3
  15150000    2
  15160000    7
  15170000    2
  15180000    4
  15190000    4
  15200000    4
  15210000    2
  15220000    4
  15230000    3
  15240000    2
  15250000    3
  15260000    3
  15270000    3
  15280000    3
  15290000    2
  15300000    2
  15310000    5
  15320000    3
  15330000    4
  15340000    3
  15350000    3
  15360000    3
  15370000    3
  15380000    3
  15390000    2
  15400000    2
  15410000    2
  15420000    3
  15430000    2
  15440000    2
  15450000    3
  15460000    4
  15470000    3
  15480000    3
  15490000    8
  15500000    5
  15510000    3
  15520000    3
  15530000    3
  15540000    3
  15550000    5
  15560000    4
  15570000    4
  15580000    2
  15590000    3
  15600000    4
  15610000    5
  15620000    2
  15630000    3
  15640000    4
  15650000    4
  15660000    8
  15670000    3
  15680000    3
  15690000    9
  15700000    3
  15710000    2
  15720000    3
  15730000    3
  15740000    5
  15750000    7
  15760000    5
  15770000    4
  15780000    5
  15790000    6
  15800000    3
  15810000    3
  15820000    3
  15830000    6
  15840000    3
  15850000    3
  15860000    3
  15870000    3
  15880000    3
  15890000    2
  15900000    3
  15910000    3
  15920000    2
  15930000    2
  15940000    5
  15950000    3
  15960000    4
  15970000    4
  15980000    6
  15990000   10
  16000000    2
  16010000    2
  16020000    3
  16030000    3
  16040000    3
  16050000    3
  16060000    5
  16070000    5
  16080000    4
  16090000    6
  16100000   10
  16110000    4
  16120000    3
  16130000    3
  16140000    3
  16150000    4
  16160000    3
  16170000    3
  16180000    5
  16190000    3
  16200000    4
  16210000    3
  16220000    3
  16230000    5
  16240000    4
  16250000    3
  16260000    3
  16270000    2
  16280000    3
  16290000    3
  16300000    4
  16310000    5
  16320000    3
  16330000    3
  16340000    6
  16350000    8
  16360000    3
  16370000    3
  16380000    5
  16390000    4
  16400000    5
  16410000    8
  16420000   13
  16430000    7
  16440000    7
  16450000    4
  16460000    3
  16470000    5
  16480000    4
  16490000    5
  16500000    6
  16510000    3
  16520000    3
  16530000    4
  16540000    4
  16550000    4
  16560000    2
  16570000    4
  16580000    4
  16590000    4
  16600000    5
  16610000    7
  16620000    5
  16630000    3
  16640000    2
  16650000    3
  16660000    3
  16670000    2
  16680000    3
  16690000    2
  16700000    7
  16710000    4
  16720000    7
  16730000    5
  16740000    3
  16750000    6
  16760000    5
  16770000    4
  16780000    3
  16790000    4
  16800000    4
  16810000    4
  16820000    4
  16830000    6
  16840000    6
  16850000    6
  16860000    3
  16870000    3
  16880000    3
  16890000    4
  16900000    3
  16910000    5
  16920000    2
  16930000    3
  16940000    3
  16950000    3
  16960000    4
  16970000    3
  16980000    3
  16990000    3
  17000000    3
  17010000    3
  17020000    3
  17030000    3
  17040000    5
  17050000    3
  17060000    3
  17070000    3
  17080000    4
  17090000    4
  17100000    4
  17110000    3
  17120000    3
  17130000    3
  17140000    2
  17150000    2
  17160000    3
  17170000    5
  17180000    6
  17190000    4
  17200000    4
  17210000    4
  17220000    3
  17230000    5
  17240000    3
  17250000    4
  17260000    2
  17270000    3
  17280000    3
  17290000    3
  17300000    4
  17310000    5
  17320000    3
  17330000    3
  17340000    2
  17350000    3
  17360000    5
  17370000    5
  17380000    3
  17390000    3
  17400000    5
  17410000    5
  17420000    3
  17430000    2
  17440000    6
  17450000    6
  17460000    4
  17470000    5
  17480000    3
  17490000    3
  17500000    3
  17510000    2
  17520000    4
  17530000    4
  17540000    5
  17550000    3
  17560000    2
  17570000    2
  17580000    6
  17590000    3
  17600000    3
  17610000    2
  17620000    4
  17630000    2
  17640000    4
  17650000    3
  17660000    5
  17670000    3
  17680000    3
  17690000    3
  17700000    4
  17710000    2
  17720000    2
  17730000    4
  17740000    4
  17750000    3
  17760000    3
  17770000    3
  17780000    4
  17790000    3
  17800000    4
  17810000    2
  17820000    3
  17830000    3
  17840000    2
  17850000    7
  17860000    4
  17870000    4
  17880000    3
  17890000    3
  17900000    2
  17910000    3
  17920000    3
  17930000    3
  17940000    3
  17950000    2
  17960000    3
  17970000    4
  17980000    4
  17990000    3
  18000000    3
  18010000    3
  18020000    3
  18030000    5
  18040000    3
  18050000    4
  18060000    3
  18070000    4
  18080000    3
  18090000    3
  18100000    2
  18110000    2
  18120000    3
  18130000    3
  18140000    3
  18150000    3
  18160000    3
  18170000    3
  18180000    7
  18190000    3
  18200000    4
  18210000    4
  18220000    4
  18230000   10
  18240000    3
  18250000    4
  18260000    7
  18270000    4
  18280000    3
  18290000   11
  18300000    4
  18310000    3
  18320000    4
  18330000    2
  18340000    3
  18350000    3
  18360000    2
  18370000    4
  18380000    3
  18390000    4
  18400000    2
  18410000    4
  18420000    3
  18430000    5
  18440000    3
  18450000    3
  18460000    3
  18470000    3
  18480000    2
  18490000    2
  18500000    5
  18510000    5
  18520000    2
  18530000    3
  18540000    3
  18550000    2
  18560000    4
  18570000    2
  18580000    2
  18590000    3
  18600000    3
  18610000    3
  18620000    2
  18630000    3
  18640000    2
  18650000    5
  18660000    4
  18670000    5
  18680000    3
  18690000    5
  18700000    4
  18710000    3
  18720000    3
  18730000    3
  18740000    4
  18750000    2
  18760000    3
  18770000    3
  18780000    4
  18790000    4
  18800000    5
  18810000    3
  18820000    3
  18830000    3
  18840000    3
  18850000    3
  18860000    3
  18870000    2
  18880000    3
  18890000    3
  18900000    3
  18910000    3
  18920000    3
  18930000    3
  18940000    3
  18950000    3
  18960000    4
  18970000    3
  18980000    2
  18990000    3
  19000000    3
  19010000    3
  19020000    3
  19030000    3
  19040000    4
  19050000    3
  19060000    3
  19070000    4
  19080000    5
  19090000    4
  19100000    4
  19110000    3
  19120000    7
  19130000    3
  19140000    3
  19150000    3
  19160000    3
  19170000    3
  19180000    3
  19190000    4
  19200000    2
  19210000    3
  19220000    3
  19230000    2
  19240000    3
  19250000    4
  19260000    4
  19270000    3
  19280000    3
  19290000    5
  19300000    3
  19310000    3
  19320000    3
  19330000    3
  19340000    3
  19350000    3
  19360000    3
  19370000    4
  19380000    3
  19390000    3
  19400000    2
  19410000    3
  19420000    2
  19430000    2
  19440000    2
  19450000    2
  19460000    3
  19470000    3
  19480000    5
  19490000    3
  19500000    3
  19510000    3
  19520000    3
  19530000    3
  19540000    3
  19550000    5
  19560000    3
  19570000    3
  19580000    2
  19590000    3
  19600000    3
  19610000    4
  19620000    4
  19630000    3
  19640000    4
  19650000    3
  19660000    3
  19670000    3
  19680000    3
  19690000    3
  19700000    5
  19710000    3
  19720000    3
  19730000    2
  19740000    4
  19750000    5
  19760000    3
  19770000    2
  19780000    2
  19790000    3
  19800000    3
  19810000    3
  19820000    3
  19830000    3
  19840000    3
  19850000    3
  19860000    3
  19870000    2
  19880000    2
  19890000    2
  19900000    2
  19910000    3
  19920000    3
  19930000    4
  19940000    2
  19950000    3
  19960000    3
  19970000    4
  19980000    2
  19990000    3
  20000000    2
  20000000    2
  20010000    5
  20020000    4
  20030000    3
  20040000    3
  20050000    3
  20060000    3
  20070000    3
  20080000    3
  20090000    5
  20100000    3
  20110000    3
  20120000    4
  20130000    3
  20140000    3
  20150000    4
  20160000    3
  20170000    3
  20180000    3
  20190000    3
  20200000    3
  20210000    5
  20220000    6
  20230000    5
  20240000    3
  20250000    2
  20260000    3
  20270000    3
  20280000    3
  20290000    3
  20300000    3
  20310000    4
  20320000    4
  20330000    3
  20340000    4
  20350000    5
  20360000    4
  20370000    3
  20380000    3
  20390000    2
  20400000    5
  20410000    4
  20420000    3
  20430000    4
  20440000    3
  20450000    4
  20460000    3
  20470000    3
  20480000    2
  20490000    3
  20500000    4
  20510000    3
  20520000    5
  20530000    5
  20540000    3
  20550000    4
  20560000    2
  20570000    3
  20580000    3
  20590000    3
  20600000    4
  20610000    3
  20620000    2
  20630000    5
  20640000    3
  20650000    4
  20660000    5
  20670000    4
  20680000    3
  20690000    3
  20700000    3
  20710000    3
  20720000    3
  20730000    3
  20740000    3
  20750000    3
  20760000    4
  20770000    3
  20780000    5
  20790000    2
  20800000    7
  20810000   10
  20820000    4
  20830000    3
  20840000    3
  20850000    4
  20860000    3
  20870000    4
  20880000    3
  20890000    4
  20900000    3
  20910000    3
  20920000    4
  20930000    3
  20940000    2
  20950000    3
  20960000    4
  20970000    5
  20980000    9
  20990000    3
  21000000    3
  21010000    3
  21020000    3
  21030000    3
  21040000    4
  21050000    3
  21060000    5
  21070000    4
  21080000    3
  21090000    4
  21100000    3
  21110000    3
  21120000    3
  21130000    2
  21140000    5
  21150000    5
  21160000    4
  21170000    4
  21180000    3
  21190000    3
  21200000    4
  21210000    3
  21220000    3
  21230000    4
  21240000    3
  21250000    3
  21260000    3
  21270000    4
  21280000    6
  21290000    3
  21300000    4
  21310000    3
  21320000    2
  21330000    3
  21340000    2
  21350000    4
  21360000    2
  21370000    4
  21380000    3
  21390000    2
  21400000    5
  21410000    2
  21420000    4
  21430000    3
  21440000    3
  21450000    3
  21460000    3
  21470000    3
  21480000    3
  21490000    3
  21500000    3
  21510000    4
  21520000    3
  21530000    3
  21540000    3
  21550000    2
  21560000    5
  21570000    3
  21580000    3
  21590000    3
  21600000    3
  21610000    3
  21620000    7
  21630000    3
  21640000    5
  21650000    4
  21660000    4
  21670000    4
  21680000    2
  21690000    3
  21700000    3
  21710000    3
  21720000    3
  21730000    3
  21740000    4
  21750000    2
  21760000    3
  21770000    3
  21780000    2
  21790000    2
  21800000    3
  21810000    4
  21820000    3
  21830000    3
  21840000    7
  21850000    3
  21860000   10
  21870000    6
  21880000    5
  21890000    3
  21900000    4
  21910000    5
  21920000    3
  21930000    4
  21940000    3
  21950000    7
  21960000    3
  21970000    2
  21980000    3
  21990000    4
  22000000    3
  22010000    2
  22020000    2
  22030000    2
  22040000    5
  22050000    4
  22060000    3
  22070000    3
  22080000    2
  22090000    3
  22100000    3
  22110000    3
  22120000    2
  22130000    4
  22140000    4
  22150000    2
  22160000    4
  22170000    3
  22180000    2
  22190000    3
  22200000    3
  22210000    5
  22220000    3
  22230000    4
  22240000    2
  22250000    4
  22260000    2
  22270000    4
  22280000    3
  22290000    3
  22300000    3
  22310000    2
  22320000    7
  22330000    6
  22340000    2
  22350000    4
  22360000    6
  22370000    3
  22380000    7
  22390000    6
  22400000    4
  22410000    6
  22420000    5
  22430000    5
  22440000    3
  22450000    4
  22460000    3
  22470000    3
  22480000    4
  22490000    3
  22500000    5
  22510000    3
  22520000    5
  22530000    6
  22540000    4
  22550000    3
  22560000    3
  22570000    3
  22580000    3
  22590000    3
  22600000    2
  22610000    5
  22620000    4
  22630000    3
  22640000    3
  22650000    3
  22660000    3
  22670000    3
  22680000    4
  22690000    5
  22700000    5
  22710000    4
  22720000    3
  22730000    3
  22740000    3
  22750000    3
  22760000    3
  22770000    5
  22780000    3
  22790000    2
  22800000    3
  22810000    2
  22820000    3
  22830000    3
  22840000    3
  22850000    5
  22860000    3
  22870000    2
  22880000    3
  22890000    3
  22900000    5
  22910000    5
  22920000    2
  22930000    4
  22940000    3
  22950000    3
  22960000    3
  22970000    4
  22980000    5
  22990000    3
  23000000    3
  23010000    3
  23020000    3
  23030000    4
  23040000    4
  23050000    3
  23060000    3
  23070000    3
  23080000    3
  23090000    4
  23100000    7
  23110000    3
  23120000    4
  23130000    3
  23140000    4
  23150000    5
  23160000    3
  23170000    3
  23180000    3
  23190000    3
  23200000    5
  23210000    4
  23220000    4
  23230000    3
  23240000    3
  23250000    3
  23260000    3
  23270000    4
  23280000    3
  23290000    2
  23300000    2
  23310000    2
  23320000    4
  23330000    2
  23340000    3
  23350000    3
  23360000    2
  23370000    2
  23380000    2
  23390000    3
  23400000    3
  23410000    2
  23420000    4
  23430000    4
  23440000    3
  23450000    3
  23460000    3
  23470000    3
  23480000    4
  23490000    2
  23500000    5
  23510000    4
  23520000    3
  23530000    3
  23540000    3
  23550000    2
  23560000    3
  23570000    2
  23580000    3
  23590000    5
  23600000    3
  23610000    3
  23620000    5
  23630000    3
  23640000    5
  23650000    4
  23660000    2
  23670000    6
  23680000    3
  23690000    4
  23700000    3
  23710000    5
  23720000    3
  23730000    4
  23740000    3
  23750000    3
  23760000    4
  23770000    5
  23780000    3
  23790000    2
  23800000    3
  23810000    5
  23820000    3
  23830000    3
  23840000    6
  23850000    3
  23860000    3
  23870000    3
  23880000    3
  23890000    2
  23900000    2
  23910000    5
  23920000    4
  23930000    4
  23940000    3
  23950000    3
  23960000    4
  23970000    3
  23980000    2
  23990000    2
  24000000    3
  24010000    4
  24020000    3
  24030000    4
  24040000    2
  24050000    2
  24060000    3
  24070000    4
  24080000    3
  24090000    2
  24100000    3
  24110000    3
  24120000    3
  24130000    4
  24140000    3
  24150000    2
  24160000    3
  24170000    2
  24180000    3
  24190000    3
  24200000    6
  24210000    6
  24220000    3
  24230000    3
  24240000    3
  24250000    5
  24260000    3
  24270000    3
  24280000    3
  24290000    4
  24300000    4
  24310000    3
  24320000    3
  24330000    3
  24340000    5
  24350000   10
  24360000    3
  24370000    2
  24380000    2
  24390000    2
  24400000    3
  24410000   11
  24420000    3
  24430000    3
  24440000    4
  24450000    5
  24460000    5
  24470000    3
  24480000    5
  24490000    3
  24500000    3
  24510000    4
  24520000    5
  24530000    3
  24540000    5
  24550000    5
  24560000    4
  24570000    3
  24580000    3
  24590000    5
  24600000   10
  24610000    6
  24620000    8
  24630000    3
  24640000    3
  24650000    2
  24660000    2
  24670000    2
  24680000    3
  24690000    3
  24700000    3
  24710000    2
  24720000    3
  24730000    4
  24740000    2
  24750000    5
  24760000    3
  24770000    2
  24780000    3
  24790000    3
  24800000    7
  24810000    2
  24820000    3
  24830000    3
  24840000    4
  24850000    3
  24860000    3
  24870000    4
  24880000    3
  24890000    4
  24900000    3
  24910000    3
  24920000    3
  24930000    5
  24940000    3
  24950000    3
  24960000    4
  24970000    2
  24980000    4
  24990000    3
  25000000    3
  25010000    3
  25020000    3
  25030000    3
  25040000    4
  25050000    3
  25060000    3
  25070000    4
  25080000    4
  25090000    7
  25100000    3
  25110000    3
  25120000    6
  25130000    3
  25140000    5
  25150000    6
  25160000    3
  25170000    3
  25180000    4
  25190000    3
  25200000    3
  25210000    4
  25220000    3
  25230000    3
  25240000    3
  25250000    3
  25260000    2
  25270000    4
  25280000    3
  25290000    2
  25300000    6
  25310000    3
  25320000    3
  25330000    2
  25340000    3
  25350000    2
  25360000    3
  25370000    2
  25380000    3
  25390000    3
  25400000    3
  25410000    4
  25420000    3
  25430000    2
  25440000    3
  25450000    4
  25460000    4
  25470000    5
  25480000    3
  25490000    3
  25500000    2
  25510000    3
  25520000    3
  25530000    4
  25540000    3
  25550000    3
  25560000    4
  25570000    4
  25580000    2
  25590000    3
  25600000    2
  25610000    3
  25620000    3
  25630000    2
  25640000    3
  25650000    3
  25660000    2
  25670000    3
  25680000    4
  25690000    3
  25700000    2
  25710000    2
  25720000    3
  25730000    3
  25740000    3
  25750000    3
  25760000    4
  25770000    3
  25780000    3
  25790000    2
  25800000    3
  25810000    3
  25820000    4
  25830000    6
  25840000    4
  25850000    4
  25860000    4
  25870000    5
  25880000    3
  25890000    5
  25900000    4
  25910000    3
  25920000    3
  25930000    3
  25940000   11
  25950000    9
  25960000    4
  25970000    6
  25980000    2
  25990000    4
  26000000    3
  26010000    3
  26020000    3
  26030000    4
  26040000    3
  26050000    3
  26060000    3
  26070000    3
  26080000    3
  26090000    3
  26100000    3
  26110000    2
  26120000    3
  26130000    3
  26140000    4
  26150000    2
  26160000    3
  26170000    5
  26180000    3
  26190000    3
  26200000    3
  26210000    2
  26220000    3
  26230000    2
  26240000    2
  26250000    3
  26260000    3
  26270000    3
  26280000    3
  26290000    4
  26300000    3
  26310000    2
  26320000    3
  26330000    3
  26340000    3
  26350000    3
  26360000    3
  26370000    3
  26380000    3
  26390000    3
  26400000    4
  26410000    5
  26420000    3
  26430000    3
  26440000    2
  26450000    3
  26460000    4
  26470000    4
  26480000    3
  26490000    3
  26500000    3
  26510000    4
  26520000    2
  26530000    3
  26540000    3
  26550000    4
  26560000    4
  26570000    3
  26580000    3
  26590000    3
  26600000    4
  26610000    4
  26620000    3
  26630000    3
  26640000    4
  26650000    4
  26660000    2
  26670000    3
  26680000    3
  26690000    3
  26700000    3
  26710000    2
  26720000    3
  26730000    3
  26740000    4
  26750000    5
  26760000    4
  26770000    4
  26780000    2
  26790000    3
  26800000    3
  26810000    4
  26820000    3
  26830000    4
  26840000    3
  26850000    3
  26860000    4
  26870000    3
  26880000    4
  26890000    4
  26900000    4
  26910000    5
  26920000    2
  26930000    4
  26940000    4
  26950000    4
  26960000    2
  26970000    4
  26980000    3
  26990000    2
  27000000    2
  27010000    3
  27020000    3
  27030000    3
  27040000    3
  27050000    3
  27060000    3
  27070000    3
  27080000    3
  27090000    2
  27100000    3
  27110000    4
  27120000    3
  27130000    3
  27140000    4
  27150000    3
  27160000    3
  27170000    6
  27180000    4
  27190000    4
  27200000    4
  27210000    3
  27220000    4
  27230000    3
  27240000    3
  27250000    3
  27260000    3
  27270000    3
  27280000    3
  27290000    3
  27300000    2
  27310000    4
  27320000    3
  27330000    4
  27340000    5
  27350000    4
  27360000    4
  27370000    2
  27380000    4
  27390000    2
  27400000    3
  27410000    5
  27420000    3
  27430000    3
  27440000    3
  27450000    3
  27460000    3
  27470000    3
  27480000    3
  27490000    4
  27500000    3
  27510000    3
  27520000    2
  27530000    4
  27540000    3
  27550000    3
  27560000    3
  27570000    3
  27580000    3
  27590000    3
  27600000    2
  27610000    4
  27620000    3
  27630000    3
  27640000    3
  27650000    3
  27660000    2
  27670000    2
  27680000    4
  27690000    3
  27700000    3
  27710000    3
  27720000    3
  27730000    3
  27740000    3
  27750000    2
  27760000    2
  27770000    3
  27780000    2
  27790000    3
  27800000    3
  27810000    2
  27820000    3
  27830000    3
  27840000    3
  27850000    3
  27860000    2
  27870000    3
  27880000    3
  27890000    3
  27900000    3
  27910000    3
  27920000    4
  27930000    2
  27940000    4
  27950000    7
  27960000    3
  27970000    3
  27980000    3
  27990000    2
  28000000    3
  28010000    4
  28020000    4
  28030000    3
  28040000    2
  28050000    2
  28060000    2
  28070000    3
  28080000    3
  28090000    3
  28100000    2
  28110000    3
  28120000    2
  28130000    4
  28140000    3
  28150000    2
  28160000    5
  28170000    3
  28180000    4
  28190000    5
  28200000   10
  28210000    4
  28220000    3
  28230000    5
  28240000    2
  28250000    4
  28260000    2
  28270000    5
  28280000    2
  28290000    4
  28300000    3
  28310000    3
  28320000    2
  28330000    3
  28340000    2
  28350000    2
  28360000    2
  28370000    3
  28380000    3
  28390000    3
  28400000    5
  28410000    3
  28420000    2
  28430000    4
  28440000    3
  28450000    2
  28460000    3
  28470000    3
  28480000    4
  28490000    3
  28500000    2
  28510000    3
  28520000    3
  28530000    4
  28540000    5
  28550000    4
  28560000    2
  28570000    4
  28580000    2
  28590000    3
  28600000    2
  28610000    3
  28620000    3
  28630000    3
  28640000    4
  28650000    3
  28660000    5
  28670000    5
  28680000    2
  28690000    3
  28700000    3
  28710000    3
  28720000    3
  28730000    4
  28740000    5
  28750000    4
  28760000    3
  28770000    5
  28780000    4
  28790000    2
  28800000    3
  28810000    2
  28820000    3
  28830000    3
  28840000    4
  28850000    3
  28860000    4
  28870000    3
  28880000    3
  28890000    4
  28900000    3
  28910000    4
  28920000    2
  28930000    3
  28940000    5
  28950000    3
  28960000    3
  28970000    2
  28980000    5
  28990000    5
  29000000    4
  29010000    3
  29020000    5
  29030000    4
  29040000    3
  29050000    3
  29060000    3
  29070000    3
  29080000    3
  29090000    5
  29100000    3
  29110000    3
  29120000    3
  29130000    4
  29140000    3
  29150000    3
  29160000    4
  29170000    5
  29180000    3
  29190000    3
  29200000    3
  29210000    3
  29220000    3
  29230000    3
  29240000    4
  29250000    3
  29260000    4
  29270000    3
  29280000    3
  29290000    3
  29300000    3
  29310000    4
  29320000    5
  29330000    2
  29340000    2
  29350000    3
  29360000    3
  29370000    5
  29380000    7
  29390000    2
  29400000    4
  29410000    4
  29420000    4
  29430000    3
  29440000    3
  29450000    2
  29460000    3
  29470000    3
  29480000    3
  29490000    3
  29500000    3
  29510000    5
  29520000    3
  29530000    3
  29540000    3
  29550000    3
  29560000    3
  29570000    3
  29580000    2
  29590000    8
  29600000    6
  29610000    2
  29620000    4
  29630000    3
  29640000    4
  29650000    3
  29660000    2
  29670000    2
  29680000    4
  29690000    2
  29700000    5
  29710000    4
  29720000    3
  29730000    3
  29740000    3
  29750000    2
  29760000    4
  29770000    3
  29780000    4
  29790000    3
  29800000    4
  29810000    3
  29820000    3
  29830000    3
  29840000    3
  29850000    4
  29860000    3
  29870000    3
  29880000    3
  29890000    2
  29900000    3
  29910000    3
  29920000    3
  29930000    3
  29940000    3
  29950000    3
  29960000    3
  29970000    3
  29980000    4
  29990000    3
  30000000    5
  30010000    4
  30020000    3
  30030000    4
  30040000    3
  30050000    3
  30060000    3
  30070000    3
  30080000    4
  30090000    4
  30100000    4
  30110000    3
  30120000    5
  30130000    2
  30140000    3
  30150000    4
  30160000    3
  30170000    3
  30180000    2
  30190000    3
  30200000    4
  30210000    4
  30220000    3
  30230000    3
  30240000    4
  30250000    3
  30260000    7
  30270000    3
  30280000    4
  30290000    2
  30300000    3
  30310000    4
  30320000    3
  30330000    2
  30340000    3
  30350000    3
  30360000    3
  30370000    3
  30380000    6
  30390000    3
  30400000    3
  30410000    3
  30420000    3
  30430000    4
  30440000    3
  30450000    2
  30460000    2
  30470000    4
  30480000    3
  30490000    3
  30500000    4
  30510000    4
  30520000    3
  30530000    3
  30540000    2
  30550000    3
  30560000    3
  30570000    3
  30580000    5
  30590000    3
  30600000    3
  30610000    3
  30620000    3
  30630000    4
  30640000    2
  30650000    2
  30660000    3
  30670000    3
  30680000    2
  30690000    3
  30700000    3
  30710000    2
  30720000    5
  30730000    3
  30740000    6
  30750000    4
  30760000    3
  30770000    4
  30780000    3
  30790000    4
  30800000    3
  30810000    3
  30820000    2
  30830000    2
  30840000    3
  30850000    4
  30860000    2
  30870000    2
  30880000    3
  30890000    3
  30900000    9
  30910000    3
  30920000    9
  30930000    3
  30940000    3
  30950000    5
  30960000    4
  30970000    2
  30980000    3
  30990000    4
  31000000    3
  31010000    3
  31020000    2
  31030000    3
  31040000    3
  31050000    2
  31060000    3
  31070000    3
  31080000    5
  31090000    6
  31100000    3
  31110000    4
  31120000    3
  31130000    3
  31140000    2
  31150000    3
  31160000    3
  31170000    3
  31180000    3
  31190000    3
  31200000    4
  31210000    2
  31220000    3
  31230000    4
  31240000    3
  31250000    3
  31260000    6
  31270000    4
  31280000    4
  31290000    3
  31300000    3
  31310000    4
  31320000    3
  31330000    3
  31340000    4
  31350000    5
  31360000    3
  31370000    2
  31380000    4
  31390000    4
  31400000    3
  31410000    2
  31420000    2
  31430000    2
  31440000    4
  31450000    3
  31460000    3
  31470000    3
  31480000    4
  31490000    2
  31500000    3
  31510000    3
  31520000    4
  31530000    3
  31540000    3
  31550000    5
  31560000    5
  31570000    4
  31580000    3
  31590000    4
  31600000    3
  31610000    2
  31620000    2
  31630000    4
  31640000    3
  31650000    3
  31660000    3
  31670000    4
  31680000    3
  31690000    2
  31700000    2
  31710000    3
  31720000    3
  31730000    3
  31740000    2
  31750000    5
  31760000    3
  31770000    2
  31780000    3
  31790000    4
  31800000    2
  31810000    6
  31820000    3
  31830000    3
  31840000    3
  31850000    3
  31860000    2
  31870000    3
  31880000    8
  31890000    4
  31900000    4
  31910000    5
  31920000    4
  31930000    4
  31940000    3
  31950000    4
  31960000    8
  31970000    2
  31980000    3
  31990000    3
  32000000    5
  32010000    3
  32020000    3
  32030000    3
  32040000    2
  32050000    8
  32060000    3
  32070000    5
  32080000    6
  32090000    4
  32100000    6
  32110000    3
  32120000    3
  32130000    3
  32140000    3
  32150000    3
  32160000    4
  32170000    4
  32180000    4
  32190000    2
  32200000    3
  32210000    3
  32220000    3
  32230000    3
  32240000    3
  32250000    5
  32260000    3
  32270000    3
  32280000    4
  32290000    3
  32300000    2
  32310000    7
  32320000    3
  32330000    6
  32340000    3
  32350000    3
  32360000    3
  32370000    2
  32380000    4
  32390000    4
  32400000    2
  32410000    4
  32420000    4
  32430000    2
  32440000    4
  32450000    2
  32460000    3
  32470000    3
  32480000    2
  32490000    3
  32500000    4
  32510000    3
  32520000    3
  32530000    3
  32540000    3
  32550000    3
  32560000    3
  32570000    3
  32580000    3
  32590000    3
  32600000    3
  32610000    3
  32620000    3
  32630000    3
  32640000    6
  32650000    2
  32660000    4
  32670000    3
  32680000    3
  32690000    3
  32700000    3
  32710000    3
  32720000    4
  32730000    5
  32740000    3
  32750000    3
  32760000    2
  32770000    2
  32780000    6
  32790000    3
  32800000    4
  32810000    4
  32820000    8
  32830000    4
  32840000    3
  32850000    3
  32860000    4
  32870000    3
  32880000    8
  32890000    2
  32900000    5
  32910000    6
  32920000    9
  32930000    6
  32940000    3
  32950000    6
  32960000    9
  32970000    2
  32980000    2
  32990000    4
  33000000    3
  33010000    5
  33020000    3
  33030000    2
  33040000    7
  33050000    4
  33060000    3
  33070000    3
  33080000    3
  33090000    4
  33100000    5
  33110000    3
  33120000    5
  33130000    2
  33140000    4
  33150000    3
  33160000    3
  33170000    3
  33180000    3
  33190000    3
  33200000    3
  33210000    5
  33220000    4
  33230000    6
  33240000    3
  33250000    6
  33260000    3
  33270000    3
  33280000    3
  33290000    3
  33300000    3
  33310000    3
  33320000    3
  33330000    3
  33340000    3
  33350000    3
  33360000    2
  33370000    3
  33380000    2
  33390000    2
  33400000    3
  33410000    3
  33420000    6
  33430000    2
  33440000    3
  33450000    3
  33460000    7
  33470000   12
  33480000    4
  33490000    4
  33500000    8
  33510000    9
  33520000    5
  33530000    4
  33540000    3
  33550000    3
  33560000    3
  33570000    3
  33580000    3
  33590000    3
  33600000    4
  33610000    3
  33620000    3
  33630000    3
  33640000    4
  33650000    6
  33660000    8
  33670000    5
  33680000    2
  33690000    5
  33700000    2
  33710000    3
  33720000    3
  33730000    4
  33740000    3
  33750000    6
  33760000    4
  33770000    3
  33780000    3
  33790000    5
  33800000    3
  33810000    4
  33820000    3
  33830000    3
  33840000    3
  33850000    3
  33860000    3
  33870000    4
  33880000    3
  33890000    3
  33900000    4
  33910000    3
  33920000    3
  33930000    2
  33940000    5
  33950000    3
  33960000    3
  33970000    2
  33980000    2
  33990000    2
  34000000    2
  34010000    3
  34020000    3
  34030000    4
  34040000    3
  34050000    4
  34060000    3
  34070000    3
  34080000    3
  34090000    2
  34100000    5
  34110000    2
  34120000    2
  34130000    3
  34140000    3
  34150000    2
  34160000    2
  34170000    3
  34180000    3
  34190000    3
  34200000    4
  34210000    5
  34220000    4
  34230000    4
  34240000    3
  34250000    3
  34260000    3
  34270000    3
  34280000    3
  34290000    4
  34300000    5
  34310000    3
  34320000    3
  34330000    2
  34340000    3
  34350000    3
  34360000    3
  34370000    3
  34380000    3
  34390000    4
  34400000    3
  34410000    4
  34420000    3
  34430000    4
  34440000    4
  34450000    3
  34460000    4
  34470000    3
  34480000    5
  34490000    4
  34500000    3
  34510000    3
  34520000    3
  34530000    3
  34540000    4
  34550000    2
  34560000    2
  34570000    2
  34580000    3
  34590000    3
  34600000    2
  34610000    3
  34620000    3
  34630000    3
  34640000    3
  34650000    2
  34660000    4
  34670000    3
  34680000    4
  34690000    5
  34700000    5
  34710000    7
  34720000    3
  34730000    5
  34740000    3
  34750000    2
  34760000    8
  34770000    3
  34780000    4
  34790000    3
  34800000    3
  34810000    3
  34820000    3
  34830000    4
  34840000    7
  34850000    2
  34860000    3
  34870000    3
  34880000    3
  34890000    3
  34900000    3
  34910000    3
  34920000    3
  34930000    3
  34940000    3
  34950000    2
  34960000    3
  34970000    3
  34980000    2
  34990000    3
  35000000    3
  35010000    2
  35020000    3
  35030000    2
  35040000    5
  35050000    3
  35060000    3
  35070000    3
  35080000    3
  35090000    4
  35100000    3
  35110000    2
  35120000    4
  35130000    4
  35140000    3
  35150000    3
  35160000    3
  35170000    3
  35180000    3
  35190000    3
  35200000    3
  35210000    3
  35220000    3
  35230000    3
  35240000    3
  35250000    3
  35260000    3
  35270000    4
  35280000    5
  35290000    3
  35300000    2
  35310000    2
  35320000    3
  35330000    3
  35340000    5
  35350000    3
  35360000    3
  35370000    3
  35380000    3
  35390000    3
  35400000    3
  35410000    4
  35420000    4
  35430000    4
  35440000    2
  35450000    2
  35460000    4
  35470000    3
  35480000    3
  35490000    3
  35500000    3
  35510000    3
  35520000    3
  35530000    4
  35540000    4
  35550000    3
  35560000    2
  35570000    3
  35580000    3
  35590000    4
  35600000    2
  35610000    3
  35620000    3
  35630000    3
  35640000    4
  35650000    3
  35660000    3
  35670000    2
  35680000    2
  35690000    3
  35700000    2
  35710000    2
  35720000    2
  35730000    3
  35740000    3
  35750000    3
  35760000    3
  35770000    3
  35780000    3
  35790000    3
  35800000    7
  35810000    3
  35820000    3
  35830000    2
  35840000    2
  35850000    2
  35860000    2
  35870000    4
  35880000    4
  35890000    3
  35900000    3
  35910000    3
  35920000    4
  35930000    4
  35940000    5
  35950000    8
  35960000    4
  35970000    4
  35980000    3
  35990000    3
  36000000    6
  36010000    3
  36020000    2
  36030000    4
  36040000    3
  36050000    3
  36060000    2
  36070000    3
  36080000    4
  36090000    3
  36100000    5
  36110000    3
  36120000    4
  36130000    3
  36140000    5
  36150000    3
  36160000    3
  36170000    5
  36180000    4
  36190000    5
  36200000    3
  36210000    3
  36220000    4
  36230000    5
  36240000    5
  36250000    4
  36260000    6
  36270000    3
  36280000    4
  36290000    4
  36300000    4
  36310000    5
  36320000    4
  36330000    4
  36340000    5
  36350000    4
  36360000    4
  36370000    3
  36380000    3
  36390000    3
  36400000    3
  36410000    4
  36420000    3
  36430000    3
  36440000    4
  36450000    4
  36460000    2
  36470000    3
  36480000    4
  36490000    3
  36500000    2
  36510000    4
  36520000    3
  36530000    5
  36540000    5
  36550000    3
  36560000    3
  36570000    3
  36580000    2
  36590000    3
  36600000    2
  36610000    3
  36620000    3
  36630000    3
  36640000    3
  36650000    4
  36660000    4
  36670000    3
  36680000    3
  36690000    4
  36700000    4
  36710000    4
  36720000    4
  36730000    3
  36740000    3
  36750000    4
  36760000    4
  36770000    4
  36780000    3
  36790000    3
  36800000    2
  36810000    5
  36820000    3
  36830000    3
  36840000    3
  36850000    3
  36860000    3
  36870000    2
  36880000    3
  36890000    2
  36900000    3
  36910000    4
  36920000    2
  36930000    3
  36940000    4
  36950000    4
  36960000    4
  36970000    2
  36980000    4
  36990000    5
  37000000    3
  37010000    3
  37020000    3
  37030000    3
  37040000    3
  37050000    4
  37060000    3
  37070000    4
  37080000    5
  37090000    3
  37100000    2
  37110000    2
  37120000    3
  37130000    3
  37140000    3
  37150000    6
  37160000    3
  37170000    3
  37180000    2
  37190000    3
  37200000    3
  37210000    2
  37220000    3
  37230000    4
  37240000    3
  37250000    3
  37260000    5
  37270000    4
  37280000    3
  37290000    2
  37300000    3
  37310000    3
  37320000    3
  37330000    3
  37340000    3
  37350000    4
  37360000    2
  37370000    3
  37380000    3
  37390000    3
  37400000    3
  37410000    3
  37420000    3
  37430000    3
  37440000    3
  37450000    3
  37460000    2
  37470000    3
  37480000    3
  37490000    2
  37500000    3
  37510000    2
  37520000    3
  37530000    3
  37540000    4
  37550000    3
  37560000    4
  37570000    5
  37580000    3
  37590000    3
  37600000    3
  37610000    3
  37620000    9
  37630000    4
  37640000    3
  37650000    5
  37660000    3
  37670000    5
  37680000    4
  37690000    6
  37700000    3
  37710000    3
  37720000    3
  37730000    3
  37740000    3
  37750000    3
  37760000    4
  37770000    2
  37780000    3
  37790000    3
  37800000    4
  37810000    3
  37820000    3
  37830000    3
  37840000    4
  37850000    2
  37860000    4
  37870000    3
  37880000    3
  37890000    4
  37900000    3
  37910000    3
  37920000    2
  37930000    3
  37940000    2
  37950000    5
  37960000    4
  37970000    2
  37980000    3
  37990000    3
  38000000    4
  38010000    3
  38020000    4
  38030000    2
  38040000    2
  38050000    3
  38060000    3
  38070000    3
  38080000    3
  38090000    4
  38100000    4
  38110000    2
  38120000    5
  38130000    3
  38140000    3
  38150000    3
  38160000    2
  38170000    3
  38180000    3
  38190000    3
  38200000    3
  38210000    3
  38220000    5
  38230000    5
  38240000    4
  38250000    2
  38260000    4
  38270000    8
  38280000    3
  38290000    5
  38300000    4
  38310000    3
  38320000    3
  38330000    3
  38340000    5
  38350000    3
  38360000    3
  38370000    4
  38380000    4
  38390000    3
  38400000    3
  38410000    3
  38420000    6
  38430000    3
  38440000    3
  38450000    3
  38460000    4
  38470000    2
  38480000    4
  38490000    2
  38500000    5
  38510000    3
  38520000    2
  38530000    5
  38540000    5
  38550000    2
  38560000    2
  38570000    4
  38580000    2
  38590000    3
  38600000    3
  38610000    3
  38620000    3
  38630000    2
  38640000    3
  38650000    3
  38660000    4
  38670000    3
  38680000    3
  38690000    3
  38700000    3
  38710000    3
  38720000    3
  38730000    4
  38740000    3
  38750000    3
  38760000    4
  38770000    2
  38780000    4
  38790000    2
  38800000    3
  38810000    3
  38820000    3
  38830000    3
  38840000    3
  38850000    3
  38860000    3
  38870000    6
  38880000    2
  38890000    2
  38900000    3
  38910000    4
  38920000    4
  38930000    3
  38940000    3
  38950000    3
  38960000    4
  38970000    4
  38980000    3
  38990000    3
  39000000    3
  39010000    3
  39020000    5
  39030000    3
  39040000    3
  39050000    3
  39060000    4
  39070000    3
  39080000    4
  39090000    2
  39100000    4
  39110000    2
  39120000    7
  39130000    2
  39140000    3
  39150000    3
  39160000    3
  39170000    3
  39180000    2
  39190000    4
  39200000    6
  39210000    6
  39220000    5
  39230000    3
  39240000    3
  39250000    5
  39260000    3
  39270000    3
  39280000    4
  39290000    5
  39300000    3
  39310000    4
  39320000    4
  39330000    3
  39340000    3
  39350000    3
  39360000    3
  39370000    3
  39380000    3
  39390000    3
  39400000    3
  39410000    3
  39420000    6
  39430000    3
  39440000    5
  39450000    3
  39460000    5
  39470000    3
  39480000    3
  39490000    3
  39500000    3
  39510000    3
  39520000    2
  39530000    3
  39540000    3
  39550000    3
  39560000    3
  39570000    2
  39580000    3
  39590000    3
  39600000    3
  39610000    3
  39620000    2
  39630000    3
  39640000    3
  39650000    3
  39660000    3
  39670000    3
  39680000    4
  39690000    4
  39700000    3
  39710000    3
  39720000    3
  39730000    4
  39740000    3
  39750000    4
  39760000    2
  39770000    2
  39780000    2
  39790000    4
  39800000    3
  39810000    3
  39820000    3
  39830000    3
  39840000    3
  39850000    2
  39860000    3
  39870000    3
  39880000    3
  39890000    5
  39900000    3
  39910000    3
  39920000    3
  39930000    4
  39940000    3
  39950000    2
  39960000    3
  39970000    4
  39980000    3
  39990000    2
  40000000    3
  40000000    3
  40010000    3
  40020000    4
  40030000    3
  40040000    3
  40050000    4
  40060000    3
  40070000    3
  40080000    3
  40090000    3
  40100000    6
  40110000    3
  40120000    4
  40130000    3
  40140000    3
  40150000    3
  40160000    4
  40170000    3
  40180000    4
  40190000    3
  40200000    2
  40210000    3
  40220000    4
  40230000    3
  40240000    3
  40250000    3
  40260000    3
  40270000    3
  40280000    3
  40290000    3
  40300000    3
  40310000    3
  40320000    3
  40330000    2
  40340000    3
  40350000    3
  40360000    3
  40370000    4
  40380000    2
  40390000    2
  40400000    3
  40410000    3
  40420000    3
  40430000    3
  40440000    3
  40450000    5
  40460000    4
  40470000    3
  40480000    3
  40490000    4
  40500000    4
  40510000    3
  40520000    3
  40530000    4
  40540000    4
  40550000    3
  40560000    4
  40570000    3
  40580000    2
  40590000    2
  40600000    2
  40610000    4
  40620000    3
  40630000    3
  40640000    4
  40650000    3
  40660000    5
  40670000    2
  40680000    4
  40690000    3
  40700000    4
  40710000    3
  40720000    2
  40730000    3
  40740000    3
  40750000    3
  40760000    2
  40770000    3
  40780000    3
  40790000    3
  40800000    3
  40810000    3
  40820000    3
  40830000    2
  40840000    4
  40850000    2
  40860000    4
  40870000    3
  40880000    2
  40890000    2
  40900000    2
  40910000    3
  40920000    2
  40930000    5
  40940000    4
  40950000    3
  40960000    4
  40970000    3
  40980000    3
  40990000    3
  41000000    2
  41010000    4
  41020000    3
  41030000    2
  41040000    4
  41050000    6
  41060000    5
  41070000    5
  41080000    2
  41090000    3
  41100000    2
  41110000    2
  41120000    3
  41130000    3
  41140000    2
  41150000    4
  41160000    3
  41170000    2
  41180000    2
  41190000    3
  41200000    4
  41210000    3
  41220000    3
  41230000    3
  41240000    2
  41250000    3
  41260000    3
  41270000    3
  41280000    2
  41290000    5
  41300000    3
  41310000    4
  41320000    5
  41330000    5
  41340000    3
  41350000    2
  41360000    4
  41370000    4
  41380000    2
  41390000    3
  41400000    2
  41410000    3
  41420000    3
  41430000    3
  41440000    4
  41450000    4
  41460000    7
  41470000    3
  41480000    2
  41490000    5
  41500000    4
  41510000    4
  41520000    3
  41530000    4
  41540000    3
  41550000    3
  41560000    3
  41570000    3
  41580000    7
  41590000    8
  41600000    3
  41610000    5
  41620000    3
  41630000    4
  41640000    4
  41650000    3
  41660000    3
  41670000    5
  41680000    2
  41690000    3
  41700000    4
  41710000    5
  41720000    2
  41730000    4
  41740000    6
  41750000    3
  41760000    7
  41770000   12
  41780000    4
  41790000    4
  41800000    3
  41810000    3
  41820000    4
  41830000    3
  41840000    2
  41850000    3
  41860000    2
  41870000    4
  41880000    3
  41890000    3
  41900000    2
  41910000    3
  41920000    2
  41930000    4
  41940000    3
  41950000    3
  41960000    3
  41970000    2
  41980000    4
  41990000    3
  42000000    3
  42010000    2
  42020000    3
  42030000    3
  42040000    2
  42050000    3
  42060000    2
  42070000    7
  42080000    4
  42090000    3
  42100000    3
  42110000    4
  42120000    3
  42130000    3
  42140000    6
  42150000    3
  42160000    3
  42170000    2
  42180000    3
  42190000    3
  42200000    4
  42210000    2
  42220000    5
  42230000    2
  42240000    2
  42250000    3
  42260000    3
  42270000    3
  42280000    3
  42290000    2
  42300000    3
  42310000    2
  42320000    5
  42330000    3
  42340000    2
  42350000    3
  42360000    2
  42370000    3
  42380000    5
  42390000    5
  42400000    3
  42410000    2
  42420000    2
  42430000    2
  42440000    3
  42450000    3
  42460000    2
  42470000    4
  42480000    2
  42490000    3
  42500000    3
  42510000    3
  42520000    3
  42530000    2
  42540000    3
  42550000    3
  42560000    4
  42570000    3
  42580000    3
  42590000    3
  42600000    3
  42610000    2
  42620000    3
  42630000    2
  42640000    4
  42650000    3
  42660000    3
  42670000    3
  42680000    3
  42690000    4
  42700000    2
  42710000    4
  42720000    3
  42730000    3
  42740000    3
  42750000    7
  42760000    3
  42770000    3
  42780000    3
  42790000    2
  42800000    4
  42810000    4
  42820000    2
  42830000    3
  42840000    4
  42850000    7
  42860000    6
  42870000    3
  42880000    3
  42890000    3
  42900000    4
  42910000    7
  42920000    3
  42930000    3
  42940000    3
  42950000    3
  42960000    4
  42970000    3
  42980000    4
  42990000    3
  43000000    3
  43010000    3
  43020000    3
  43030000    3
  43040000    4
  43050000    4
  43060000    3
  43070000    3
  43080000    3
  43090000    3
  43100000    2
  43110000    2
  43120000    3
  43130000    4
  43140000    3
  43150000    5
  43160000    2
  43170000    3
  43180000    3
  43190000    3
  43200000    4
  43210000    5
  43220000    5
  43230000    3
  43240000    7
  43250000    3
  43260000    3
  43270000    4
  43280000    2
  43290000    4
  43300000    3
  43310000    3
  43320000    3
  43330000    3
  43340000    3
  43350000    2
  43360000    3
  43370000    4
  43380000    4
  43390000    6
  43400000    5
  43410000    4
  43420000    3
  43430000    4
  43440000    3
  43450000    3
  43460000    4
  43470000    4
  43480000    3
  43490000    4
  43500000    3
  43510000    5
  43520000    6
  43530000    3
  43540000    4
  43550000    3
  43560000    4
  43570000    2
  43580000    3
  43590000    2
  43600000    2
  43610000    2
  43620000    2
  43630000    2
  43640000    3
  43650000    3
  43660000    4
  43670000    3
  43680000    6
  43690000    3
  43700000    4
  43710000    4
  43720000    3
  43730000    5
  43740000    3
  43750000    2
  43760000    2
  43770000    3
  43780000    3
  43790000    2
  43800000    3
  43810000    3
  43820000    3
  43830000    5
  43840000    3
  43850000    3
  43860000    3
  43870000    3
  43880000    4
  43890000    4
  43900000    4
  43910000    4
  43920000    3
  43930000    5
  43940000    4
  43950000    3
  43960000    2
  43970000    5
  43980000    4
  43990000    3
  44000000    3
  44010000    2
  44020000    3
  44030000    3
  44040000    3
  44050000    3
  44060000    3
  44070000    3
  44080000    3
  44090000    3
  44100000    3
  44110000    3
  44120000    3
  44130000    2
  44140000    3
  44150000    4
  44160000    4
  44170000    3
  44180000    2
  44190000    4
  44200000    4
  44210000    4
  44220000    4
  44230000    4
  44240000    3
  44250000    3
  44260000    3
  44270000    3
  44280000    3
  44290000    2
  44300000    2
  44310000    3
  44320000    3
  44330000    3
  44340000    5
  44350000    4
  44360000    3
  44370000    3
  44380000    3
  44390000    3
  44400000    2
  44410000    3
  44420000    2
  44430000    2
  44440000    3
  44450000    4
  44460000    3
  44470000    3
  44480000    3
  44490000    3
  44500000    6
  44510000    3
  44520000    3
  44530000    3
  44540000    3
  44550000    4
  44560000    3
  44570000    3
  44580000    3
  44590000    2
  44600000    3
  44610000    3
  44620000    3
  44630000    4
  44640000    3
  44650000    2
  44660000    2
  44670000    2
  44680000    2
  44690000    3
  44700000    3
  44710000    3
  44720000    5
  44730000    4
  44740000    3
  44750000    4
  44760000    3
  44770000    3
  44780000    3
  44790000    2
  44800000    4
  44810000    3
  44820000    5
  44830000    4
  44840000    2
  44850000    4
  44860000    3
  44870000    3
  44880000    4
  44890000    3
  44900000    4
  44910000    3
  44920000    3
  44930000    5
  44940000    3
  44950000    3
  44960000    3
  44970000    3
  44980000    5
  44990000    3
  45000000    3
  45010000    4
  45020000    3
  45030000    3
  45040000    3
  45050000    3
  45060000    3
  45070000    3
  45080000    2
  45090000    3
  45100000    2
  45110000    3
  45120000    3
  45130000    3
  45140000    3
  45150000    3
  45160000    3
  45170000    5
  45180000    3
  45190000    2
  45200000    2
  45210000    9
  45220000    5
  45230000    3
  45240000    3
  45250000    2
  45260000    2
  45270000    3
  45280000    3
  45290000    2
  45300000    3
  45310000    3
  45320000    3
  45330000    3
  45340000    3
  45350000    3
  45360000    3
  45370000    3
  45380000    3
  45390000    3
  45400000    4
  45410000    3
  45420000    3
  45430000    3
  45440000    3
  45450000    3
  45460000    3
  45470000    2
  45480000    3
  45490000    2
  45500000    2
  45510000    2
  45520000    3
  45530000    3
  45540000    2
  45550000    5
  45560000    2
  45570000    6
  45580000    3
  45590000    3
  45600000    2
  45610000    3
  45620000    2
  45630000    2
  45640000    3
  45650000    5
  45660000    4
  45670000    3
  45680000    3
  45690000    2
  45700000    3
  45710000    4
  45720000    5
  45730000    3
  45740000    4
  45750000    3
  45760000    5
  45770000    4
  45780000    3
  45790000    2
  45800000    6
  45810000    3
  45820000    3
  45830000    2
  45840000    3
  45850000    2
  45860000    3
  45870000    4
  45880000    4
  45890000    3
  45900000    3
  45910000    3
  45920000    3
  45930000    3
  45940000    3
  45950000    3
  45960000    2
  45970000    3
  45980000    3
  45990000    3
  46000000    5
  46010000    3
  46020000    3
  46030000    5
  46040000    2
  46050000    3
  46060000    2
  46070000    4
  46080000    5
  46090000    4
  46100000    4
  46110000    3
  46120000    3
  46130000    3
  46140000    4
  46150000    3
  46160000    2
  46170000    5
  46180000    3
  46190000    3
  46200000    5
  46210000    4
  46220000    3
  46230000    3
  46240000    3
  46250000    3
  46260000    5
  46270000    5
  46280000    3
  46290000    3
  46300000    4
  46310000    3
  46320000    3
  46330000    3
  46340000    5
  46350000    3
  46360000    4
  46370000    5
  46380000    2
  46390000    3
  46400000    3
  46410000    4
  46420000    5
  46430000    3
  46440000    4
  46450000    2
  46460000    9
  46470000    3
  46480000    3
  46490000    4
  46500000    4
  46510000    2
  46520000    3
  46530000    5
  46540000    3
  46550000    3
  46560000    3
  46570000    4
  46580000    3
  46590000    2
  46600000    4
  46610000    4
  46620000    3
  46630000    5
  46640000    3
  46650000    4
  46660000    2
  46670000    4
  46680000    3
  46690000    4
  46700000    4
  46710000    3
  46720000    4
  46730000    4
  46740000    4
  46750000    2
  46760000    2
  46770000    3
  46780000    4
  46790000    3
  46800000    4
  46810000    4
  46820000    3
  46830000    3
  46840000    3
  46850000    3
  46860000    4
  46870000    4
  46880000    4
  46890000    3
  46900000    3
  46910000    3
  46920000    3
  46930000    3
  46940000    2
  46950000    2
  46960000    3
  46970000    3
  46980000    3
  46990000    3
  47000000    3
  47010000    5
  47020000    7
  47030000    3
  47040000    4
  47050000    4
  47060000    3
  47070000    5
  47080000    3
  47090000    3
  47100000    3
  47110000    3
  47120000    4
  47130000    3
  47140000    4
  47150000    3
  47160000    3
  47170000    7
  47180000    4
  47190000    5
  47200000    3
  47210000    4
  47220000    3
  47230000    3
  47240000    3
  47250000    4
  47260000    5
  47270000    4
  47280000    3
  47290000    3
  47300000    3
  47310000    2
  47320000    3
  47330000    3
  47340000    2
  47350000    4
  47360000    3
  47370000    2
  47380000    2
  47390000    4
  47400000    2
  47410000    3
  47420000    3
  47430000    4
  47440000    5
  47450000    3
  47460000    2
  47470000    4
  47480000    5
  47490000    2
  47500000    3
  47510000    4
  47520000    2
  47530000    3
  47540000    4
  47550000    4
  47560000    7
  47570000    3
  47580000    4
  47590000    3
  47600000    4
  47610000    2
  47620000    3
  47630000    3
  47640000    3
  47650000    3
  47660000    3
  47670000    4
  47680000    3
  47690000    3
  47700000    2
  47710000    3
  47720000    3
  47730000    2
  47740000    3
  47750000    4
  47760000    3
  47770000    3
  47780000    2
  47790000    3
  47800000    3
  47810000    3
  47820000    3
  47830000    5
  47840000    3
  47850000    3
  47860000    4
  47870000    9
  47880000    5
  47890000    3
  47900000    2
  47910000    3
  47920000    3
  47930000    3
  47940000    4
  47950000    3
  47960000    4
  47970000    2
  47980000    4
  47990000    3
  48000000    3
  48010000    4
  48020000    3
  48030000    4
  48040000    4
  48050000    3
  48060000    2
  48070000    4
  48080000    2
  48090000    3
  48100000    3
  48110000    3
  48120000    3
  48130000    2
  48140000    3
  48150000    4
  48160000    4
  48170000    3
  48180000    2
  48190000    7
  48200000    3
  48210000    2
  48220000    3
  48230000    3
  48240000    6
  48250000    3
  48260000    3
  48270000    3
  48280000    3
  48290000    3
  48300000    3
  48310000    3
  48320000    3
  48330000    3
  48340000    3
  48350000    3
  48360000    3
  48370000    3
  48380000    3
  48390000    3
  48400000    3
  48410000    3
  48420000    4
  48430000    3
  48440000    3
  48450000    3
  48460000    3
  48470000    3
  48480000    2
  48490000    3
  48500000    2
  48510000    3
  48520000    3
  48530000    4
  48540000    3
  48550000    2
  48560000    2
  48570000    3
  48580000    3
  48590000    4
  48600000    3
  48610000    4
  48620000    3
  48630000    3
  48640000    2
  48650000    2
  48660000    3
  48670000    3
  48680000    3
  48690000    3
  48700000    3
  48710000    3
  48720000    3
  48730000    3
  48740000    3
  48750000    3
  48760000    2
  48770000    3
  48780000    4
  48790000    3
  48800000    3
  48810000    2
  48820000    4
  48830000    9
  48840000    3
  48850000    5
  48860000    5
  48870000    3
  48880000    3
  48890000    5
  48900000    3
  48910000    2
  48920000    5
  48930000    3
  48940000    3
  48950000    3
  48960000    5
  48970000    6
  48980000    4
  48990000    2
  49000000    2
  49010000    4
  49020000    3
  49030000    4
  49040000    3
  49050000    4
  49060000    3
  49070000    3
  49080000    3
  49090000    3
  49100000    5
  49110000    3
  49120000    3
  49130000    5
  49140000    3
  49150000    4
  49160000    3
  49170000    2
  49180000    3
  49190000    5
  49200000    3
  49210000    3
  49220000    3
  49230000    3
  49240000    3
  49250000    2
  49260000    3
  49270000    3
  49280000    4
  49290000    3
  49300000    2
  49310000    3
  49320000    2
  49330000    3
  49340000    3
  49350000    4
  49360000    4
  49370000    3
  49380000    3
  49390000    3
  49400000    3
  49410000    2
  49420000    3
  49430000    4
  49440000    3
  49450000    3
  49460000    3
  49470000    3
  49480000    3
  49490000    3
  49500000    4
  49510000    4
  49520000    3
  49530000    3
  49540000    4
  49550000    3
  49560000    4
  49570000    3
  49580000    3
  49590000    3
  49600000    4
  49610000    2
  49620000    5
  49630000    2
  49640000    2
  49650000    2
  49660000    5
  49670000    3
  49680000    3
  49690000    3
  49700000    2
  49710000    4
  49720000    3
  49730000    4
  49740000    4
  49750000    3
  49760000    3
  49770000    3
  49780000    4
  49790000    5
  49800000    3
  49810000    5
  49820000    3
  49830000    2
  49840000    3
  49850000    3
  49860000    5
  49870000    4
  49880000    5
  49890000    3
  49900000    4
  49910000    3
  49920000    4
  49930000    5
  49940000    3
  49950000    3
  49960000    5
  49970000   10
  49980000    8
  49990000    4
  50000000    3
  50010000    3
  50020000    2
  50030000    3
  50040000    4
  50050000    2
  50060000    6
  50070000    2
  50080000    2
  50090000    2
  50100000    3
  50110000    3
  50120000    6
  50130000    2
  50140000    3
  50150000    3
  50160000    2
  50170000    5
  50180000    3
  50190000    3
  50200000    5
  50210000    5
  50220000    5
  50230000    5
  50240000    3
  50250000    3
  50260000    2
  50270000    3
  50280000    3
  50290000    2
  50300000    3
  50310000    4
  50320000    2
  50330000    4
  50340000    3
  50350000    3
  50360000    2
  50370000    3
  50380000    2
  50390000    3
  50400000    3
  50410000    6
  50420000    4
  50430000    8
  50440000    5
  50450000    3
  50460000    4
  50470000    3
  50480000    3
  50490000    2
  50500000    3
  50510000    4
  50520000    4
  50530000    3
  50540000    4
  50550000    3
  50560000    3
  50570000    3
  50580000    2
  50590000    3
  50600000    4
  50610000    3
  50620000    3
  50630000    3
  50640000    4
  50650000    4
  50660000    3
  50670000    4
  50680000    4
  50690000    3
  50700000    4
  50710000    3
  50720000    3
  50730000    3
  50740000    3
  50750000    3
  50760000    3
  50770000    4
  50780000    2
  50790000    2
  50800000    2
  50810000    5
  50820000    3
  50830000    3
  50840000    2
  50850000    3
  50860000    3
  50870000    5
  50880000    5
  50890000    5
  50900000    4
  50910000    3
  50920000    5
  50930000    3
  50940000    5
  50950000    3
  50960000    3
  50970000    3
  50980000    3
  50990000    4
  51000000    3
  51010000    2
  51020000    8
  51030000    3
  51040000    5
  51050000    7
  51060000    7
  51070000    9
  51080000    7
  51090000    8
  51100000    3
  51110000    3
  51120000    5
  51130000    6
  51140000    4
  51150000    4
  51160000    5
  51170000    8
  51180000    7
  51190000    8
  51200000    3
  51210000    7
  51220000    3
  51230000    3
  51240000    2
  51250000    2
  51260000    4
  51270000    3
  51280000    3
  51290000    2
  51300000    4
  51310000    4
  51320000    3
  51330000    5
  51340000    3
  51350000    3
  51360000    3
  51370000    4
  51380000    3
  51390000    2
  51400000    3
  51410000    2
  51420000    2
  51430000    3
  51440000    3
  51450000    4
  51460000    3
  51470000    4
  51480000    3
  51490000    9
  51500000    3
  51510000    2
  51520000    4
  51530000    4
  51540000    2
  51550000    3
  51560000    3
  51570000    2
  51580000    4
  51590000    2
  51600000    3
  51610000    2
  51620000    4
  51630000    3
  51640000    3
  51650000    4
  51660000    3
  51670000    2
  51680000    5
  51690000    3
  51700000    7
  51710000    3
  51720000    4
  51730000    7
  51740000    3
  51750000    3
  51760000    3
  51770000    4
  51780000    4
  51790000    2
  51800000    2
  51810000    3
  51820000    3
  51830000    3
  51840000    5
  51850000    3
  51860000    3
  51870000    3
  51880000    3
  51890000    4
  51900000    4
  51910000    6
  51920000    4
  51930000    3
  51940000    5
  51950000    5
  51960000    4
  51970000    4
  51980000    4
  51990000    3
  52000000    4
  52010000    5
  52020000    3
  52030000    2
  52040000    7
  52050000    3
  52060000    3
  52070000    3
  52080000    3
  52090000    3
  52100000    2
  52110000    3
  52120000    3
  52130000    3
  52140000    2
  52150000    3
  52160000    3
  52170000    4
  52180000    4
  52190000    3
  52200000    5
  52210000    3
  52220000    3
  52230000    4
  52240000    3
  52250000    3
  52260000    3
  52270000    3
  52280000    3
  52290000    4
  52300000    3
  52310000    3
  52320000    2
  52330000    3
  52340000    3
  52350000    3
  52360000    3
  52370000    3
  52380000    2
  52390000    3
  52400000    3
  52410000    2
  52420000    4
  52430000    3
  52440000    3
  52450000    3
  52460000    2
  52470000    4
  52480000    3
  52490000    5
  52500000    3
  52510000    2
  52520000    2
  52530000    4
  52540000    3
  52550000    2
  52560000    3
  52570000    2
  52580000    3
  52590000    3
  52600000    3
  52610000    3
  52620000    3
  52630000    3
  52640000    2
  52650000    4
  52660000    2
  52670000    3
  52680000    4
  52690000    3
  52700000    3
  52710000    2
  52720000    3
  52730000    2
  52740000    4
  52750000    3
  52760000    3
  52770000    4
  52780000    4
  52790000    3
  52800000    3
  52810000    3
  52820000    4
  52830000    3
  52840000    4
  52850000    3
  52860000    3
  52870000    2
  52880000    2
  52890000    3
  52900000    4
  52910000    3
  52920000    4
  52930000    3
  52940000    3
  52950000    4
  52960000    3
  52970000    3
  52980000    5
  52990000    3
  53000000    2
  53010000    3
  53020000    3
  53030000    3
  53040000    3
  53050000    3
  53060000    3
  53070000    3
  53080000    5
  53090000    5
  53100000    4
  53110000    3
  53120000    2
  53130000    3
  53140000    2
  53150000    4
  53160000    3
  53170000    3
  53180000    3
  53190000    5
  53200000    2
  53210000    3
  53220000    3
  53230000    4
  53240000    4
  53250000    3
  53260000    5
  53270000    2
  53280000    3
  53290000    4
  53300000    3
  53310000    5
  53320000    3
  53330000    5
  53340000    4
  53350000    3
  53360000    4
  53370000    3
  53380000    3
  53390000    3
  53400000    3
  53410000    3
  53420000    4
  53430000    4
  53440000    3
  53450000    2
  53460000    3
  53470000    3
  53480000    3
  53490000    3
  53500000    3
  53510000    4
  53520000    3
  53530000    4
  53540000    3
  53550000    9
  53560000    3
  53570000    2
  53580000    3
  53590000    2
  53600000    4
  53610000    3
  53620000    3
  53630000    4
  53640000    3
  53650000    3
  53660000    2
  53670000    3
  53680000    4
  53690000    3
  53700000    3
  53710000    3
  53720000    3
  53730000    2
  53740000    4
  53750000    3
  53760000    3
  53770000    2
  53780000    3
  53790000    4
  53800000    4
  53810000    2
  53820000    4
  53830000    4
  53840000    4
  53850000    3
  53860000    3
  53870000    7
  53880000    4
  53890000    3
  53900000    4
  53910000    2
  53920000    2
  53930000    3
  53940000    3
  53950000    3
  53960000    3
  53970000    3
  53980000    3
  53990000    2
  54000000    8
  54010000   10
  54020000    8
  54030000    6
  54040000    3
  54050000    6
  54060000    6
  54070000    3
  54080000    4
  54090000    4
  54100000    4
  54110000    4
  54120000    3
  54130000    3
  54140000    2
  54150000    2
  54160000    2
  54170000    4
  54180000    5
  54190000    2
  54200000    3
  54210000    5
  54220000    7
  54230000    5
  54240000    5
  54250000    3
  54260000    3
  54270000    4
  54280000    5
  54290000    4
  54300000    9
  54310000    7
  54320000    6
  54330000    3
  54340000    5
  54350000    3
  54360000    5
  54370000    5
  54380000    3
  54390000    5
  54400000    3
  54410000    3
  54420000    3
  54430000    2
  54440000    3
  54450000    4
  54460000    3
  54470000    4
  54480000    3
  54490000    4
  54500000    3
  54510000    4
  54520000    4
  54530000    2
  54540000    3
  54550000    4
  54560000    2
  54570000    5
  54580000    3
  54590000    3
  54600000    3
  54610000    3
  54620000    2
  54630000    3
  54640000    3
  54650000    2
  54660000    2
  54670000    3
  54680000    3
  54690000    4
  54700000    3
  54710000    2
  54720000    4
  54730000    3
  54740000    3
  54750000    3
  54760000    3
  54770000    3
  54780000    3
  54790000    3
  54800000    5
  54810000    4
  54820000    3
  54830000    4
  54840000    4
  54850000    3
  54860000    3
  54870000    3
  54880000    3
  54890000    3
  54900000    3
  54910000    3
  54920000    3
  54930000    3
  54940000    3
  54950000    3
  54960000    3
  54970000    2
  54980000    3
  54990000    2
  55000000    2
  55010000    2
  55020000    2
  55030000    2
  55040000    4
  55050000    3
  55060000    2
  55070000    3
  55080000    3
  55090000    3
  55100000    3
  55110000    2
  55120000    3
  55130000    3
  55140000    3
  55150000    4
  55160000    2
  55170000    4
  55180000    2
  55190000    2
  55200000    5
  55210000    4
  55220000    2
  55230000    3
  55240000    3
  55250000    4
  55260000    5
  55270000    4
  55280000    3
  55290000    7
  55300000    3
  55310000    3
  55320000    3
  55330000    3
  55340000   10
  55350000    8
  55360000    3
  55370000    5
  55380000    6
  55390000    5
  55400000    3
  55410000    3
  55420000    4
  55430000    2
  55440000    4
  55450000    5
  55460000    3
  55470000    4
  55480000    4
  55490000    2
  55500000    4
  55510000    3
  55520000    3
  55530000    4
  55540000    3
  55550000    3
  55560000    3
  55570000    2
  55580000    2
  55590000    3
  55600000    4
  55610000    4
  55620000    5
  55630000    3
  55640000    3
  55650000    3
  55660000    3
  55670000    4
  55680000    4
  55690000    4
  55700000    3
  55710000    3
  55720000    3
  55730000    3
  55740000    2
  55750000    3
  55760000    3
  55770000    3
  55780000    3
  55790000    2
  55800000    3
  55810000    3
  55820000    3
  55830000    3
  55840000    3
  55850000    4
  55860000    5
  55870000    3
  55880000    3
  55890000    4
  55900000    5
  55910000    3
  55920000    3
  55930000    4
  55940000    4
  55950000    4
  55960000    3
  55970000    3
  55980000    3
  55990000    3
  56000000    2
  56010000    3
  56020000    3
  56030000    4
  56040000    3
  56050000    3
  56060000    3
  56070000    9
  56080000    3
  56090000    2
  56100000    4
  56110000    3
  56120000    3
  56130000    3
  56140000    3
  56150000    2
  56160000    4
  56170000    3
  56180000    3
  56190000    3
  56200000    3
  56210000    6
  56220000    3
  56230000    5
  56240000    3
  56250000    4
  56260000    4
  56270000    3
  56280000    3
  56290000    3
  56300000    3
  56310000    3
  56320000    4
  56330000    5
  56340000    4
  56350000    6
  56360000    3
  56370000    3
  56380000    3
  56390000    3
  56400000    4
  56410000    4
  56420000    3
  56430000    5
  56440000    4
  56450000    2
  56460000    2
  56470000    3
  56480000    4
  56490000    2
  56500000    5
  56510000    3
  56520000    3
  56530000    3
  56540000    3
  56550000    4
  56560000    2
  56570000    4
  56580000    4
  56590000    3
  56600000    2
  56610000    3
  56620000    2
  56630000    4
  56640000    4
  56650000    5
  56660000    3
  56670000    2
  56680000    3
  56690000    3
  56700000    3
  56710000    2
  56720000    2
  56730000    4
  56740000    4
  56750000    3
  56760000    3
  56770000    6
  56780000    4
  56790000    2
  56800000    4
  56810000    4
  56820000    4
  56830000    3
  56840000    8
  56850000    6
  56860000    3
  56870000    2
  56880000    4
  56890000    2
  56900000    3
  56910000    3
  56920000    3
  56930000   10
  56940000    7
  56950000    3
  56960000    3
  56970000    3
  56980000    5
  56990000    3
  57000000    2
  57010000    3
  57020000    6
  57030000    6
  57040000    2
  57050000    4
  57060000    3
  57070000    3
  57080000    3
  57090000    5
  57100000    2
  57110000    2
  57120000    2
  57130000    4
  57140000    3
  57150000    3
  57160000    3
  57170000    3
  57180000    4
  57190000    2
  57200000    3
  57210000    2
  57220000    2
  57230000    9
  57240000    6
  57250000    8
  57260000    5
  57270000    6
  57280000    3
  57290000    3
  57300000    5
  57310000    6
  57320000    4
  57330000    3
  57340000    3
  57350000    3
  57360000    4
  57370000    3
  57380000    3
  57390000    3
  57400000    2
  57410000    3
  57420000    3
  57430000    3
  57440000    3
  57450000    4
  57460000    3
  57470000    5
  57480000    3
  57490000    3
  57500000    4
  57510000    4
  57520000    5
  57530000    4
  57540000    3
  57550000    2
  57560000    4
  57570000    3
  57580000    9
  57590000    3
  57600000    3
  57610000    2
  57620000    4
  57630000    4
  57640000    3
  57650000    3
  57660000    4
  57670000    2
  57680000    3
  57690000    3
  57700000    3
  57710000    3
  57720000    4
  57730000    4
  57740000    3
  57750000    3
  57760000    7
  57770000    5
  57780000    5
  57790000    3
  57800000    3
  57810000    3
  57820000    4
  57830000    3
  57840000    2
  57850000    4
  57860000    2
  57870000    3
  57880000    2
  57890000    3
  57900000    3
  57910000    3
  57920000    3
  57930000    2
  57940000    3
  57950000    3
  57960000    4
  57970000    3
  57980000    3
  57990000    4
  58000000    4
  58010000    3
  58020000    3
  58030000    3
  58040000    3
  58050000    3
  58060000    3
  58070000    5
  58080000    3
  58090000    2
  58100000    2
  58110000    3
  58120000    3
  58130000    2
  58140000    4
  58150000    3
  58160000    3
  58170000    3
  58180000    3
  58190000    3
  58200000    3
  58210000    4
  58220000    3
  58230000    4
  58240000    3
  58250000    4
  58260000    4
  58270000    3
  58280000    3
  58290000    2
  58300000    3
  58310000    4
  58320000    3
  58330000    2
  58340000    5
  58350000    3
  58360000    2
  58370000    3
  58380000    5
  58390000    3
  58400000    3
  58410000    4
  58420000    3
  58430000    3
  58440000    3
  58450000    4
  58460000    3
  58470000    5
  58480000    6
  58490000    4
  58500000    3
  58510000    2
  58520000    3
  58530000    4
  58540000    3
  58550000    4
  58560000    5
  58570000    3
  58580000    4
  58590000    3
  58600000    3
  58610000    3
  58620000    3
  58630000    3
  58640000    5
  58650000    3
  58660000    4
  58670000    5
  58680000    5
  58690000    4
  58700000    5
  58710000    3
  58720000    2
  58730000    5
  58740000    5
  58750000    2
  58760000    3
  58770000    2
  58780000    4
  58790000    2
  58800000    3
  58810000    4
  58820000    4
  58830000    5
  58840000    5
  58850000    2
  58860000    3
  58870000    2
  58880000    3
  58890000    4
  58900000    3
  58910000    3
  58920000    4
  58930000    3
  58940000    4
  58950000    3
  58960000    3
  58970000    3
  58980000    3
  58990000    3
  59000000    4
  59010000    3
  59020000    3
  59030000    3
  59040000    3
  59050000    3
  59060000    5
  59070000    6
  59080000    4
  59090000    4
  59100000    5
  59110000    3
  59120000    4
  59130000    4
  59140000    5
  59150000    4
  59160000    4
  59170000    4
  59180000    3
  59190000    5
  59200000    3
  59210000    3
  59220000    3
  59230000    4
  59240000    3
  59250000    6
  59260000    5
  59270000    5
  59280000    3
  59290000    2
  59300000    3
  59310000    3
  59320000    2
  59330000    2
  59340000    3
  59350000    3
  59360000    4
  59370000    4
  59380000   10
  59390000    4
  59400000    2
  59410000    3
  59420000    3
  59430000    2
  59440000    3
  59450000    3
  59460000    5
  59470000    3
  59480000    4
  59490000    3
  59500000    3
  59510000    2
  59520000    4
  59530000    3
  59540000    2
  59550000    3
  59560000    4
  59570000    3
  59580000    3
  59590000    2
  59600000    2
  59610000    3
  59620000    3
  59630000    3
  59640000    4
  59650000    3
  59660000    5
  59670000    3
  59680000    3
  59690000    3
  59700000    7
  59710000    9
  59720000    4
  59730000    5
  59740000    4
  59750000    4
  59760000    5
  59770000    4
  59780000    2
  59790000    3
  59800000    5
  59810000    4
  59820000    6
  59830000    3
  59840000    5
  59850000    3
  59860000    2
  59870000    3
  59880000    5
  59890000    4
  59900000    3
  59910000    3
  59920000    2
  59930000    5
  59940000    4
  59950000    4
  59960000    5
  59970000    4
  59980000    2
  59990000    3
  60000000    4
  60000000    4
  60010000    4
  60020000    8
  60030000    3
  60040000    3
  60050000    4
  60060000    2
  60070000    3
  60080000    3
  60090000    3
  60100000    3
  60110000    3
  60120000    4
  60130000    4
  60140000    4
  60150000    3
  60160000    2
  60170000    3
  60180000    7
  60190000    5
  60200000    3
  60210000    4
  60220000    6
  60230000    7
  60240000    4
  60250000    2
  60260000    2
  60270000    3
  60280000    3
  60290000   11
  60300000    4
  60310000    3
  60320000    3
  60330000    2
  60340000    3
  60350000    3
  60360000    2
  60370000    2
  60380000    2
  60390000    3
  60400000    3
  60410000    6
  60420000    7
  60430000    4
  60440000    4
  60450000    6
  60460000    3
  60470000    4
  60480000    4
  60490000    3
  60500000    3
  60510000    3
  60520000    3
  60530000    4
  60540000    3
  60550000   10
  60560000    6
  60570000    3
  60580000    2
  60590000    2
  60600000    3
  60610000    3
  60620000    4
  60630000    3
  60640000    3
  60650000    4
  60660000    3
  60670000    3
  60680000    4
  60690000    3
  60700000    3
  60710000    2
  60720000    2
  60730000    5
  60740000    5
  60750000    4
  60760000    2
  60770000    4
  60780000    6
  60790000    7
  60800000    6
  60810000    3
  60820000    4
  60830000    3
  60840000    4
  60850000    3
  60860000    4
  60870000    2
  60880000    6
  60890000    7
  60900000    8
  60910000    3
  60920000    3
  60930000    3
  60940000    2
  60950000    4
  60960000    3
  60970000    3
  60980000    3
  60990000    3
  61000000    3
  61010000    3
  61020000    3
  61030000    3
  61040000    3
  61050000    4
  61060000    5
  61070000    4
  61080000    4
  61090000   13
  61100000    3
  61110000    4
  61120000    3
  61130000    4
  61140000    3
  61150000    3
  61160000    3
  61170000    3
  61180000    5
  61190000    9
  61200000    4
  61210000    2
  61220000    5
  61230000    3
  61240000    3
  61250000    3
  61260000    2
  61270000    3
  61280000    2
  61290000    3
  61300000    3
  61310000    3
  61320000    3
  61330000    6
  61340000    5
  61350000    2
  61360000    2
  61370000    3
  61380000    2
  61390000    3
  61400000    3
  61410000    4
  61420000    4
  61430000    4
  61440000    3
  61450000    3
  61460000    3
  61470000    3
  61480000    4
  61490000    4
  61500000    3
  61510000    4
  61520000    3
  61530000    3
  61540000    4
  61550000    4
  61560000    3
  61570000    4
  61580000    3
  61590000    4
  61600000    3
  61610000   11
  61620000    4
  61630000   12
  61640000   10
  61650000    2
  61660000    4
  61670000    4
  61680000    4
  61690000    3
  61700000    3
  61710000    4
  61720000    3
  61730000    3
  61740000    4
  61750000    3
  61760000    2
  61770000    3
  61780000    2
  61790000    3
  61800000    3
  61810000    3
  61820000    3
  61830000    3
  61840000    3
  61850000    3
  61860000    2
  61870000    3
  61880000    3
  61890000    2
  61900000    3
  61910000    3
  61920000    2
  61930000    5
  61940000    4
  61950000    3
  61960000    3
  61970000    4
  61980000    3
  61990000    3
  62000000    2
  62010000    3
  62020000    3
  62030000    3
  62040000    2
  62050000    3
  62060000    3
  62070000    2
  62080000    3
  62090000    3
  62100000    3
  62110000    4
  62120000    3
  62130000    3
  62140000    3
  62150000    3
  62160000    3
  62170000    5
  62180000    3
  62190000    3
  62200000    3
  62210000    3
  62220000    3
  62230000    3
  62240000    3
  62250000    3
  62260000    3
  62270000    3
  62280000    5
  62290000    5
  62300000    3
  62310000    3
  62320000    5
  62330000    2
  62340000    7
  62350000    5
  62360000    4
  62370000    4
  62380000    3
  62390000    3
  62400000   10
  62410000    4
  62420000    4
  62430000    3
  62440000    3
  62450000    4
  62460000    4
  62470000    3
  62480000    3
  62490000    2
  62500000    4
  62510000    3
  62520000    3
  62530000    3
  62540000    3
  62550000    3
  62560000    3
  62570000    4
  62580000    3
  62590000    4
  62600000    3
  62610000    4
  62620000    3
  62630000    4
  62640000    4
  62650000    2
  62660000    2
  62670000    2
  62680000    3
  62690000    4
  62700000    4
  62710000    5
  62720000    4
  62730000    3
  62740000    4
  62750000    4
  62760000    2
  62770000    5
  62780000    4
  62790000    3
  62800000    3
  62810000    3
  62820000    3
  62830000    3
  62840000    7
  62850000    3
  62860000   10
  62870000    3
  62880000    6
  62890000    3
  62900000    3
  62910000    3
  62920000    3
  62930000    2
  62940000    3
  62950000    3
  62960000    3
  62970000    3
  62980000    3
  62990000    3
  63000000    4
  63010000    3
  63020000    3
  63030000    3
  63040000    5
  63050000    3
  63060000    3
  63070000    4
  63080000    4
  63090000    3
  63100000    2
  63110000    2
  63120000    3
  63130000    3
  63140000    4
  63150000    6
  63160000    4
  63170000    5
  63180000    5
  63190000    3
  63200000    4
  63210000    5
  63220000    3
  63230000    3
  63240000    3
  63250000    4
  63260000    3
  63270000    2
  63280000    5
  63290000    4
  63300000    3
  63310000    5
  63320000    3
  63330000    2
  63340000    3
  63350000    3
  63360000    8
  63370000    4
  63380000    3
  63390000    3
  63400000    3
  63410000    3
  63420000    4
  63430000    5
  63440000    3
  63450000    5
  63460000    3
  63470000    2
  63480000    3
  63490000    3
  63500000    4
  63510000    3
  63520000    3
  63530000    3
  63540000    3
  63550000    2
  63560000    5
  63570000    3
  63580000    3
  63590000    3
  63600000    3
  63610000    3
  63620000    6
  63630000    4
  63640000    4
  63650000    2
  63660000    2
  63670000    3
  63680000    2
  63690000    2
  63700000    4
  63710000    8
  63720000    4
  63730000    7
  63740000    3
  63750000    4
  63760000    2
  63770000    4
  63780000    3
  63790000    3
  63800000    2
  63810000    3
  63820000    4
  63830000    3
  63840000    3
  63850000    4
  63860000    4
  63870000    4
  63880000    3
  63890000    4
  63900000    4
  63910000    3
  63920000    3
  63930000    7
  63940000    3
  63950000    3
  63960000    3
  63970000    3
  63980000    7
  63990000    3
  64000000    2
  64010000    3
  64020000    3
  64030000    2
  64040000    2
  64050000    3
  64060000    3
  64070000    4
  64080000    3
  64090000    2
  64100000    5
  64110000    4
  64120000    4
  64130000    3
  64140000    3
  64150000    2
  64160000    3
  64170000    3
  64180000    3
  64190000    3
  64200000    3
  64210000    4
  64220000    2
  64230000    3
  64240000    2
  64250000    3
  64260000    5
  64270000    4
  64280000    7
  64290000    3
  64300000    2
  64310000    3
  64320000    3
  64330000    3
  64340000    3
  64350000   11
  64360000    8
  64370000    8
  64380000    2
  64390000    9
  64400000   11
  64410000    9
  64420000    6
  64430000    5
  64440000    3
  64450000    4
  64460000    3
  64470000    3
  64480000    3
  64490000    3
  64500000    5
  64510000    3
  64520000    3
  64530000    3
  64540000    3
  64550000    4
  64560000    3
  64570000    7
  64580000    5
  64590000    2
  64600000    5
  64610000    3
  64620000    3
  64630000    5
  64640000    6
  64650000    3
  64660000    3
  64670000    4
  64680000    3
  64690000    2
  64700000    3
  64710000    3
  64720000    5
  64730000    4
  64740000    4
  64750000    3
  64760000    7
  64770000    4
  64780000    5
  64790000    4
  64800000    4
  64810000    3
  64820000    2
  64830000    5
  64840000    7
  64850000    4
  64860000    3
  64870000    2
  64880000    4
  64890000    2
  64900000    3
  64910000    9
  64920000    4
  64930000    3
  64940000    3
  64950000    3
  64960000    3
  64970000    2
  64980000    3
  64990000    3
  65000000    3
  65010000    3
  65020000    3
  65030000    3
  65040000    2
  65050000    3
  65060000    5
  65070000    3
  65080000    3
  65090000    3
  65100000    3
  65110000    4
  65120000    4
  65130000    3
  65140000    4
  65150000    3
  65160000    4
  65170000    3
  65180000    3
  65190000    9
  65200000    2
  65210000    3
  65220000    2
  65230000    3
  65240000    2
  65250000    3
  65260000    3
  65270000    2
  65280000    2
  65290000    5
  65300000    3
  65310000    3
  65320000    3
  65330000    3
  65340000    5
  65350000    3
  65360000    3
  65370000    3
  65380000    3
  65390000    2
  65400000    3
  65410000    3
  65420000    3
  65430000    4
  65440000    3
  65450000    2
  65460000    3
  65470000    2
  65480000    3
  65490000    3
  65500000    3
  65510000    3
  65520000    3
  65530000    2
  65540000    3
  65550000    3
  65560000    4
  65570000    3
  65580000    2
  65590000    6
  65600000    4
  65610000    2
  65620000    4
  65630000    3
  65640000    3
  65650000    2
  65660000    4
  65670000    3
  65680000    3
  65690000    3
  65700000    2
  65710000    3
  65720000    5
  65730000    4
  65740000    3
  65750000    2
  65760000    3
  65770000    5
  65780000    3
  65790000    4
  65800000    4
  65810000    4
  65820000    2
  65830000    5
  65840000    2
  65850000    3
  65860000    2
  65870000    3
  65880000    3
  65890000    2
  65900000    5
  65910000    2
  65920000    3
  65930000    3
  65940000    3
  65950000    3
  65960000    3
  65970000    2
  65980000    6
  65990000    3
  66000000    4
  66010000    5
  66020000    3
  66030000    2
  66040000    3
  66050000    3
  66060000    5
  66070000    4
  66080000    2
  66090000    3
  66100000    4
  66110000    3
  66120000    3
  66130000    5
  66140000    3
  66150000    5
  66160000    2
  66170000    3
  66180000    2
  66190000    3
  66200000    3
  66210000    3
  66220000    4
  66230000    3
  66240000    3
  66250000    3
  66260000    5
  66270000    4
  66280000    3
  66290000    2
  66300000    5
  66310000    4
  66320000    3
  66330000    3
  66340000    2
  66350000    3
  66360000    4
  66370000    2
  66380000    5
  66390000    3
  66400000    4
  66410000    3
  66420000    4
  66430000    3
  66440000    3
  66450000    3
  66460000    3
  66470000    3
  66480000    3
  66490000    4
  66500000    4
  66510000    4
  66520000    2
  66530000    4
  66540000    3
  66550000    3
  66560000    4
  66570000    5
  66580000    5
  66590000    3
  66600000    3
  66610000    3
  66620000    4
  66630000    3
  66640000    4
  66650000    2
  66660000    2
  66670000    5
  66680000    2
  66690000    4
  66700000    3
  66710000    3
  66720000    3
  66730000    3
  66740000    3
  66750000    3
  66760000    3
  66770000    3
  66780000    4
  66790000    2
  66800000    3
  66810000    3
  66820000    3
  66830000    2
  66840000    4
  66850000    3
  66860000    3
  66870000    5
  66880000    3
  66890000    3
  66900000    2
  66910000    5
  66920000    3
  66930000    4
  66940000    2
  66950000    3
  66960000    3
  66970000    2
  66980000    3
  66990000    4
  67000000    2
  67010000    2
  67020000    2
  67030000    3
  67040000    3
  67050000    2
  67060000    2
  67070000    3
  67080000    3
  67090000    2
  67100000    3
  67110000    4
  67120000    4
  67130000    2
  67140000    3
  67150000    3
  67160000    4
  67170000    2
  67180000    2
  67190000    4
  67200000    3
  67210000    3
  67220000    6
  67230000    3
  67240000    5
  67250000    2
  67260000    3
  67270000    2
  67280000    3
  67290000    3
  67300000    3
  67310000    4
  67320000    3
  67330000    3
  67340000    3
  67350000    3
  67360000    3
  67370000    3
  67380000    2
  67390000    3
  67400000    2
  67410000    4
  67420000    5
  67430000    3
  67440000    3
  67450000    2
  67460000    2
  67470000    2
  67480000    3
  67490000    3
  67500000    3
  67510000    3
  67520000    3
  67530000    3
  67540000    3
  67550000    3
  67560000    3
  67570000    3
  67580000    3
  67590000    5
  67600000    6
  67610000    5
  67620000    3
  67630000    3
  67640000    4
  67650000    2
  67660000    3
  67670000    3
  67680000    4
  67690000    4
  67700000    5
  67710000    6
  67720000    3
  67730000    4
  67740000    3
  67750000    3
  67760000    3
  67770000    2
  67780000    3
  67790000    3
  67800000    3
  67810000    3
  67820000    3
  67830000    3
  67840000    4
  67850000    5
  67860000    7
  67870000    5
  67880000    2
  67890000    3
  67900000    3
  67910000    3
  67920000    3
  67930000    4
  67940000    3
  67950000    2
  67960000    3
  67970000    3
  67980000    2
  67990000    2
  68000000    3
  68010000    3
  68020000    3
  68030000    3
  68040000    3
  68050000    5
  68060000    3
  68070000    2
  68080000    4
  68090000    3
  68100000    3
  68110000    3
  68120000    2
  68130000    4
  68140000    3
  68150000    3
  68160000    3
  68170000    3
  68180000    2
  68190000    4
  68200000    2
  68210000    3
  68220000    4
  68230000    4
  68240000    3
  68250000    3
  68260000    4
  68270000    3
  68280000    3
  68290000    4
  68300000    4
  68310000    4
  68320000    3
  68330000    2
  68340000    3
  68350000    3
  68360000    3
  68370000    3
  68380000    4
  68390000    3
  68400000    3
  68410000    3
  68420000    4
  68430000    4
  68440000    3
  68450000    3
  68460000    4
  68470000    3
  68480000    5
  68490000    2
  68500000    3
  68510000    4
  68520000    2
  68530000    6
  68540000    5
  68550000    3
  68560000    4
  68570000    5
  68580000   10
  68590000    3
  68600000    3
  68610000    7
  68620000    2
  68630000    5
  68640000    4
  68650000    3
  68660000    3
  68670000    3
  68680000    3
  68690000    4
  68700000    4
  68710000    3
  68720000   11
  68730000    6
  68740000    3
  68750000    4
  68760000    3
  68770000    4
  68780000    3
  68790000    2
  68800000    5
  68810000    4
  68820000    6
  68830000    3
  68840000    3
  68850000    4
  68860000    3
  68870000    5
  68880000    3
  68890000    5
  68900000    4
  68910000    3
  68920000    4
  68930000    3
  68940000    2
  68950000    3
  68960000    5
  68970000    2
  68980000    4
  68990000    2
  69000000    3
  69010000    3
  69020000    3
  69030000    4
  69040000    2
  69050000    3
  69060000    2
  69070000    3
  69080000    8
  69090000    3
  69100000    3
  69110000    3
  69120000    3
  69130000    4
  69140000    3
  69150000    3
  69160000    2
  69170000    3
  69180000    2
  69190000    3
  69200000    3
  69210000    4
  69220000    2
  69230000    3
  69240000    4
  69250000    3
  69260000    2
  69270000    4
  69280000    3
  69290000    3
  69300000    3
  69310000    3
  69320000    3
  69330000    3
  69340000    3
  69350000    4
  69360000    3
  69370000    2
  69380000    4
  69390000    3
  69400000    3
  69410000    3
  69420000    4
  69430000    5
  69440000    4
  69450000    2
  69460000    3
  69470000    3
  69480000    2
  69490000    2
  69500000    2
  69510000    3
  69520000    4
  69530000    2
  69540000    3
  69550000    3
  69560000    5
  69570000    3
  69580000    4
  69590000    3
  69600000    3
  69610000    2
  69620000    3
  69630000    3
  69640000    3
  69650000    2
  69660000    4
  69670000    3
  69680000    3
  69690000    6
  69700000    2
  69710000    3
  69720000    5
  69730000    3
  69740000    3
  69750000    6
  69760000    6
  69770000    3
  69780000    3
  69790000    3
  69800000    4
  69810000    5
  69820000    3
  69830000    3
  69840000    3
  69850000    3
  69860000    2
  69870000    3
  69880000    3
  69890000    2
  69900000    3
  69910000    2
  69920000    4
  69930000    3
  69940000    3
  69950000    3
  69960000    3
  69970000    3
  69980000    3
  69990000    3
  70000000    2
  70010000    4
  70020000    4
  70030000    3
  70040000    3
  70050000    3
  70060000    5
  70070000    3
  70080000    3
  70090000    3
  70100000    3
  70110000    2
  70120000    3
  70130000    2
  70140000    3
  70150000    3
  70160000    4
  70170000    9
  70180000    2
  70190000    3
  70200000    3
  70210000    3
  70220000    2
  70230000    3
  70240000    5
  70250000    3
  70260000    3
  70270000    2
  70280000    3
  70290000    4
  70300000    3
  70310000    3
  70320000    3
  70330000    6
  70340000    3
  70350000    2
  70360000    3
  70370000    2
  70380000    3
  70390000    3
  70400000    4
  70410000    2
  70420000    4
  70430000    2
  70440000    3
  70450000    2
  70460000    4
  70470000    4
  70480000    3
  70490000    3
  70500000    3
  70510000    4
  70520000    2
  70530000    3
  70540000    4
  70550000    4
  70560000    3
  70570000    2
  70580000    4
  70590000    4
  70600000    3
  70610000    4
  70620000    2
  70630000    3
  70640000    4
  70650000    3
  70660000    3
  70670000    4
  70680000    2
  70690000    2
  70700000    2
  70710000    3
  70720000    3
  70730000    4
  70740000    2
  70750000    3
  70760000    3
  70770000    3
  70780000    3
  70790000    3
  70800000    3
  70810000    3
  70820000    3
  70830000    3
  70840000    3
  70850000    4
  70860000    3
  70870000    2
  70880000    3
  70890000    3
  70900000    5
  70910000    2
  70920000    3
  70930000    3
  70940000    3
  70950000    2
  70960000    4
  70970000    4
  70980000    3
  70990000    3
  71000000    3
  71010000    3
  71020000    3
  71030000    2
  71040000    3
  71050000    3
  71060000    4
  71070000    2
  71080000    5
  71090000    2
  71100000    3
  71110000    3
  71120000    3
  71130000    4
  71140000    3
  71150000    4
  71160000    3
  71170000    3
  71180000    3
  71190000    4
  71200000    3
  71210000    2
  71220000    3
  71230000    3
  71240000    4
  71250000    5
  71260000    3
  71270000    3
  71280000    4
  71290000    3
  71300000    3
  71310000    2
  71320000    3
  71330000    2
  71340000    3
  71350000    4
  71360000    3
  71370000    4
  71380000    3
  71390000    4
  71400000    4
  71410000    3
  71420000    3
  71430000    2
  71440000    3
  71450000    3
  71460000    4
  71470000    3
  71480000    5
  71490000    3
  71500000    4
  71510000    2
  71520000    5
  71530000    5
  71540000    2
  71550000    4
  71560000    3
  71570000    7
  71580000    6
  71590000    5
  71600000    4
  71610000    5
  71620000    3
  71630000    4
  71640000    2
  71650000    3
  71660000    2
  71670000    3
  71680000    2
  71690000    5
  71700000    3
  71710000    3
  71720000    3
  71730000    6
  71740000    3
  71750000    2
  71760000    3
  71770000    3
  71780000    5
  71790000    2
  71800000    3
  71810000    3
  71820000    3
  71830000    3
  71840000    3
  71850000    3
  71860000    2
  71870000    2
  71880000    3
  71890000    3
  71900000    3
  71910000    4
  71920000    2
  71930000    4
  71940000    5
  71950000    5
  71960000    3
  71970000    3
  71980000    3
  71990000    3
  72000000    3
  72010000    3
  72020000    4
  72030000    2
  72040000    2
  72050000    5
  72060000    2
  72070000    3
  72080000    4
  72090000    2
  72100000    3
  72110000    4
  72120000    2
  72130000    2
  72140000    3
  72150000    3
  72160000    2
  72170000    3
  72180000    4
  72190000    4
  72200000    4
  72210000    2
  72220000    4
  72230000    6
  72240000    3
  72250000    4
  72260000    4
  72270000    3
  72280000    3
  72290000    6
  72300000    2
  72310000    4
  72320000    3
  72330000    3
  72340000    5
  72350000    3
  72360000    3
  72370000    2
  72380000    7
  72390000    7
  72400000    4
  72410000    2
  72420000    3
  72430000    8
  72440000    7
  72450000    4
  72460000    4
  72470000    2
  72480000    3
  72490000    4
  72500000    3
  72510000    4
  72520000    4
  72530000    2
  72540000    3
  72550000    3
  72560000    5
  72570000    3
  72580000    2
  72590000    3
  72600000    2
  72610000    3
  72620000    2
  72630000    3
  72640000    3
  72650000    3
  72660000    3
  72670000    3
  72680000    2
  72690000    3
  72700000    2
  72710000    3
  72720000    3
  72730000    2
  72740000    4
  72750000    2
  72760000    3
  72770000    3
  72780000    3
  72790000    6
  72800000    3
  72810000    4
  72820000    3
  72830000    3
  72840000    3
  72850000    4
  72860000    4
  72870000    4
  72880000    4
  72890000    4
  72900000    3
  72910000    3
  72920000    4
  72930000    5
  72940000    2
  72950000    6
  72960000    4
  72970000    5
  72980000    4
  72990000    3
  73000000    4
  73010000    4
  73020000    4
  73030000    6
  73040000    3
  73050000    2
  73060000    3
  73070000    4
  73080000    2
  73090000    4
  73100000    3
  73110000    4
  73120000    3
  73130000    3
  73140000    6
  73150000    3
  73160000    8
  73170000    3
  73180000    3
  73190000    3
  73200000    3
  73210000    2
  73220000    5
  73230000    3
  73240000    3
  73250000    4
  73260000    4
  73270000    6
  73280000    4
  73290000    3
  73300000    3
  73310000    4
  73320000    3
  73330000    3
  73340000    3
  73350000    2
  73360000    3
  73370000    3
  73380000    2
  73390000    3
  73400000    5
  73410000    4
  73420000    3
  73430000    3
  73440000    3
  73450000    6
  73460000    3
  73470000    4
  73480000    5
  73490000    5
  73500000    2
  73510000    3
  73520000    3
  73530000    2
  73540000    3
  73550000    3
  73560000    3
  73570000    2
  73580000    2
  73590000    2
  73600000    4
  73610000    2
  73620000    4
  73630000    3
  73640000    4
  73650000    3
  73660000    3
  73670000    3
  73680000    2
  73690000    3
  73700000    4
  73710000    3
  73720000    3
  73730000    4
  73740000    3
  73750000    4
  73760000    3
  73770000    5
  73780000    3
  73790000    3
  73800000    5
  73810000    3
  73820000    3
  73830000    2
  73840000    3
  73850000    3
  73860000    3
  73870000    4
  73880000    4
  73890000    3
  73900000    5
  73910000    3
  73920000    4
  73930000    2
  73940000    4
  73950000    3
  73960000    2
  73970000    3
  73980000    3
  73990000    5
  74000000    3
  74010000    2
  74020000    3
  74030000    3
  74040000    2
  74050000    3
  74060000    3
  74070000    2
  74080000    3
  74090000    2
  74100000    3
  74110000    3
  74120000    3
  74130000    3
  74140000    5
  74150000    3
  74160000    3
  74170000    3
  74180000    2
  74190000    4
  74200000    3
  74210000    5
  74220000    6
  74230000    3
  74240000    3
  74250000    3
  74260000    2
  74270000    4
  74280000    3
  74290000    4
  74300000    4
  74310000    3
  74320000    3
  74330000    3
  74340000    5
  74350000    4
  74360000    2
  74370000    3
  74380000    5
  74390000    8
  74400000    5
  74410000    2
  74420000    6
  74430000    3
  74440000    3
  74450000    3
  74460000    5
  74470000    3
  74480000    2
  74490000    3
  74500000    3
  74510000    2
  74520000    3
  74530000    2
  74540000    4
  74550000    3
  74560000    4
  74570000    5
  74580000    5
  74590000    4
  74600000    3
  74610000    2
  74620000    3
  74630000    4
  74640000    3
  74650000    2
  74660000    7
  74670000    4
  74680000    3
  74690000    3
  74700000    3
  74710000    3
  74720000    4
  74730000    3
  74740000    2
  74750000    3
  74760000    3
  74770000    3
  74780000    2
  74790000    3
  74800000    3
  74810000    5
  74820000    3
  74830000    4
  74840000    5
  74850000    3
  74860000    2
  74870000    2
  74880000    3
  74890000    2
  74900000    4
  74910000    3
  74920000    3
  74930000    3
  74940000    3
  74950000    4
  74960000    3
  74970000    3
  74980000    3
  74990000    4
  75000000    2
  75010000    2
  75020000    3
  75030000    4
  75040000    3
  75050000    3
  75060000    3
  75070000    4
  75080000    7
  75090000    3
  75100000    5
  75110000    6
  75120000    3
  75130000    5
  75140000    4
  75150000    6
  75160000    3
  75170000    3
  75180000    3
  75190000    3
  75200000    3
  75210000    3
  75220000    3
  75230000    2
  75240000    4
  75250000    2
  75260000    3
  75270000    3
  75280000    2
  75290000    3
  75300000    3
  75310000    3
  75320000    5
  75330000    4
  75340000    2
  75350000    4
  75360000    4
  75370000    5
  75380000    3
  75390000    5
  75400000    2
  75410000    5
  75420000    2
  75430000    5
  75440000    4
  75450000    2
  75460000    3
  75470000    4
  75480000    3
  75490000    3
  75500000    6
  75510000    4
  75520000    3
  75530000    3
  75540000    2
  75550000    4
  75560000    6
  75570000    3
  75580000    2
  75590000    3
  75600000    3
  75610000    2
  75620000    4
  75630000    3
  75640000    2
  75650000    3
  75660000    3
  75670000    3
  75680000    3
  75690000    4
  75700000    3
  75710000    3
  75720000    3
  75730000    3
  75740000    3
  75750000    5
  75760000    2
  75770000    3
  75780000    4
  75790000    3
  75800000    7
  75810000    3
  75820000    3
  75830000    5
  75840000    3
  75850000    2
  75860000    3
  75870000    3
  75880000    2
  75890000    3
  75900000    5
  75910000    3
  75920000    2
  75930000    8
  75940000    4
  75950000    4
  75960000    3
  75970000    5
  75980000    5
  75990000    7
  76000000    2
  76010000    3
  76020000    2
  76030000    3
  76040000    4
  76050000    4
  76060000    3
  76070000    4
  76080000    3
  76090000    3
  76100000    3
  76110000    3
  76120000    5
  76130000    3
  76140000    3
  76150000    4
  76160000    3
  76170000    3
  76180000    3
  76190000    4
  76200000    3
  76210000    4
  76220000    7
  76230000    7
  76240000    4
  76250000    5
  76260000    4
  76270000    3
  76280000    3
  76290000    3
  76300000    3
  76310000    2
  76320000    3
  76330000    6
  76340000    3
  76350000    3
  76360000    2
  76370000    4
  76380000    2
  76390000    2
  76400000    4
  76410000    4
  76420000    3
  76430000    3
  76440000    4
  76450000    8
  76460000    6
  76470000    3
  76480000    4
  76490000    6
  76500000    6
  76510000    3
  76520000    4
  76530000    4
  76540000    3
  76550000    3
  76560000    2
  76570000    4
  76580000    3
  76590000    4
  76600000    3
  76610000    4
  76620000    3
  76630000    3
  76640000    6
  76650000    4
  76660000    3
  76670000    3
  76680000    3
  76690000    3
  76700000    2
  76710000    2
  76720000    3
  76730000    7
  76740000    3
  76750000    2
  76760000    3
  76770000    3
  76780000    3
  76790000    2
  76800000    4
  76810000    2
  76820000    2
  76830000    3
  76840000    3
  76850000    2
  76860000    3
  76870000    3
  76880000    2
  76890000    2
  76900000    3
  76910000    2
  76920000    3
  76930000    3
  76940000    3
  76950000    2
  76960000    3
  76970000    3
  76980000    3
  76990000    3
  77000000    4
  77010000    3
  77020000    2
  77030000    4
  77040000    3
  77050000    2
  77060000    2
  77070000    3
  77080000    3
  77090000    3
  77100000    2
  77110000    3
  77120000    2
  77130000    4
  77140000    3
  77150000    3
  77160000    4
  77170000    3
  77180000    5
  77190000    2
  77200000    3
  77210000    3
  77220000    3
  77230000    2
  77240000    5
  77250000    5
  77260000    5
  77270000    3
  77280000    3
  77290000    3
  77300000    5
  77310000    3
  77320000    3
  77330000    2
  77340000    3
  77350000    5
  77360000    2
  77370000    2
  77380000    3
  77390000    3
  77400000    2
  77410000    3
  77420000    2
  77430000    3
  77440000    3
  77450000    2
  77460000    6
  77470000    3
  77480000    5
  77490000    3
  77500000    5
  77510000    4
  77520000    4
  77530000    4
  77540000    6
  77550000    3
  77560000    3
  77570000    2
  77580000    2
  77590000    3
  77600000    4
  77610000    3
  77620000    4
  77630000    2
  77640000    3
  77650000    6
  77660000    7
  77670000    4
  77680000    5
  77690000    6
  77700000    4
  77710000    2
  77720000    3
  77730000    4
  77740000    4
  77750000    3
  77760000    8
  77770000    3
  77780000    2
  77790000    3
  77800000    3
  77810000    2
  77820000    4
  77830000   10
  77840000    3
  77850000    3
  77860000    2
  77870000    3
  77880000    3
  77890000    4
  77900000    3
  77910000    3
  77920000    3
  77930000    2
  77940000    2
  77950000    2
  77960000    3
  77970000    4
  77980000    3
  77990000    3
  78000000    2
  78010000    3
  78020000    2
  78030000    4
  78040000    2
  78050000    4
  78060000    5
  78070000    3
  78080000    4
  78090000    4
  78100000    2
  78110000    3
  78120000    3
  78130000    2
  78140000    4
  78150000    2
  78160000    4
  78170000    4
  78180000    7
  78190000    3
  78200000    3
  78210000    3
  78220000    3
  78230000    3
  78240000    4
  78250000    3
  78260000    4
  78270000    4
  78280000    5
  78290000    4
  78300000    3
  78310000    3
  78320000    3
  78330000    3
  78340000    3
  78350000    3
  78360000    3
  78370000    3
  78380000    3
  78390000    3
  78400000    4
  78410000    3
  78420000    3
  78430000    3
  78440000    2
  78450000    3
  78460000    3
  78470000    4
  78480000    3
  78490000    2
  78500000    3
  78510000    2
  78520000    2
  78530000    3
  78540000    3
  78550000    2
  78560000    3
  78570000    5
  78580000    5
  78590000    8
  78600000    8
  78610000    5
  78620000    4
  78630000    2
  78640000    5
  78650000    4
  78660000    2
  78670000    3
  78680000    3
  78690000    3
  78700000    3
  78710000    4
  78720000    4
  78730000    3
  78740000    7
  78750000    3
  78760000    2
  78770000    4
  78780000    3
  78790000    3
  78800000    3
  78810000    3
  78820000    3
  78830000    3
  78840000    3
  78850000    3
  78860000    3
  78870000    3
  78880000    3
  78890000    3
  78900000    3
  78910000    4
  78920000    2
  78930000    3
  78940000    3
  78950000    3
  78960000    2
  78970000    4
  78980000    3
  78990000    3
  79000000    3
  79010000    3
  79020000    6
  79030000    4
  79040000    4
  79050000    5
  79060000    4
  79070000    2
  79080000    3
  79090000    3
  79100000    4
  79110000    4
  79120000    3
  79130000    5
  79140000    2
  79150000    9
  79160000    4
  79170000    7
  79180000    3
  79190000    3
  79200000    2
  79210000    3
  79220000    5
  79230000    4
  79240000    3
  79250000    3
  79260000    5
  79270000    4
  79280000    4
  79290000    3
  79300000    4
  79310000    3
  79320000    4
  79330000    2
  79340000    3
  79350000    2
  79360000    3
  79370000    2
  79380000    3
  79390000    3
  79400000    3
  79410000    4
  79420000    4
  79430000    3
  79440000    2
  79450000    3
  79460000    4
  79470000    3
  79480000    3
  79490000    3
  79500000    3
  79510000    3
  79520000    6
  79530000    3
  79540000    5
  79550000    2
  79560000    3
  79570000    4
  79580000    3
  79590000    4
  79600000    3
  79610000    2
  79620000    2
  79630000    2
  79640000    2
  79650000    3
  79660000    4
  79670000    2
  79680000    3
  79690000    3
  79700000    3
  79710000    2
  79720000    2
  79730000    3
  79740000    3
  79750000    2
  79760000    3
  79770000    2
  79780000    2
  79790000    2
  79800000    3
  79810000    5
  79820000    2
  79830000    2
  79840000    4
  79850000    3
  79860000    3
  79870000    3
  79880000    2
  79890000    3
  79900000    3
  79910000    2
  79920000    3
  79930000    3
  79940000    3
  79950000    3
  79960000    4
  79970000    3
  79980000    3
  79990000    2
  80000000    4
  80000000    4
  80010000    4
  80020000    4
  80030000    3
  80040000    4
  80050000    3
  80060000    3
  80070000    5
  80080000    3
  80090000    4
  80100000    3
  80110000    3
  80120000    3
  80130000    4
  80140000    5
  80150000    4
  80160000    3
  80170000    3
  80180000    3
  80190000    3
  80200000    3
  80210000    4
  80220000    3
  80230000    3
  80240000    3
  80250000    3
  80260000    4
  80270000    3
  80280000    2
  80290000    3
  80300000    3
  80310000    4
  80320000    3
  80330000    2
  80340000    3
  80350000    3
  80360000    3
  80370000    4
  80380000    6
  80390000    3
  80400000    5
  80410000    4
  80420000    5
  80430000    2
  80440000    4
  80450000    3
  80460000    2
  80470000    4
  80480000    4
  80490000    4
  80500000    7
  80510000    3
  80520000    5
  80530000    3
  80540000    3
  80550000    2
  80560000    2
  80570000    3
  80580000    3
  80590000    3
  80600000    3
  80610000    3
  80620000    2
  80630000    4
  80640000    2
  80650000    4
  80660000    3
  80670000    3
  80680000    3
  80690000    4
  80700000    3
  80710000    3
  80720000    3
  80730000    3
  80740000    2
  80750000    3
  80760000    3
  80770000    3
  80780000    3
  80790000    3
  80800000    3
  80810000    3
  80820000    3
  80830000    3
  80840000    4
  80850000    3
  80860000    3
  80870000    4
  80880000    5
  80890000    2
  80900000    3
  80910000    5
  80920000    2
  80930000    8
  80940000    6
  80950000    3
  80960000    5
  80970000    4
  80980000    4
  80990000    4
  81000000    3
  81010000    3
  81020000    3
  81030000    3
  81040000    5
  81050000    8
  81060000    3
  81070000    3
  81080000    2
  81090000    2
  81100000    3
  81110000    3
  81120000    2
  81130000    3
  81140000    3
  81150000    5
  81160000    4
  81170000    3
  81180000    3
  81190000    3
  81200000    3
  81210000    3
  81220000    4
  81230000    4
  81240000    3
  81250000    3
  81260000    2
  81270000    3
  81280000    3
  81290000    2
  81300000    3
  81310000    3
  81320000    3
  81330000    3
  81340000    4
  81350000    2
  81360000    4
  81370000    4
  81380000    5
  81390000    3
  81400000    4
  81410000    3
  81420000    5
  81430000    6
  81440000    6
  81450000    3
  81460000    2
  81470000    4
  81480000    3
  81490000    3
  81500000    3
  81510000    3
  81520000    4
  81530000    6
  81540000    3
  81550000    3
  81560000    3
  81570000    5
  81580000    4
  81590000    3
  81600000    3
  81610000    2
  81620000    5
  81630000    3
  81640000    3
  81650000    3
  81660000    3
  81670000    3
  81680000    3
  81690000    3
  81700000    3
  81710000    2
  81720000    3
  81730000    3
  81740000    3
  81750000    3
  81760000    3
  81770000    3
  81780000    7
  81790000    6
  81800000    2
  81810000    5
  81820000    3
  81830000    2
  81840000    3
  81850000    3
  81860000    2
  81870000    2
  81880000    3
  81890000    3
  81900000    2
  81910000    3
  81920000    3
  81930000    3
  81940000    6
  81950000    2
  81960000    5
  81970000    4
  81980000    3
  81990000    3
  82000000    4
  82010000    3
  82020000    3
  82030000    4
  82040000    4
  82050000    5
  82060000    4
  82070000    3
  82080000    3
  82090000    3
  82100000    3
  82110000    3
  82120000    2
  82130000    3
  82140000    2
  82150000    2
  82160000    3
  82170000    3
  82180000    3
  82190000    3
  82200000    2
  82210000    3
  82220000    4
  82230000    2
  82240000    2
  82250000    3
  82260000    2
  82270000    4
  82280000    3
  82290000    5
  82300000    3
  82310000    3
  82320000    4
  82330000    2
  82340000    3
  82350000    5
  82360000    4
  82370000    5
  82380000    3
  82390000    5
  82400000    4
  82410000    3
  82420000    4
  82430000    6
  82440000    3
  82450000    3
  82460000    4
  82470000    2
  82480000    3
  82490000    3
  82500000    2
  82510000    4
  82520000    3
  82530000    3
  82540000    3
  82550000    5
  82560000    3
  82570000    2
  82580000   12
  82590000   10
  82600000    3
  82610000    2
  82620000    2
  82630000    3
  82640000    5
  82650000    3
  82660000    5
  82670000    4
  82680000    4
  82690000    3
  82700000    3
  82710000    3
  82720000    2
  82730000    4
  82740000    3
  82750000    3
  82760000    3
  82770000    4
  82780000    2
  82790000    4
  82800000    6
  82810000    3
  82820000    2
  82830000    4
  82840000    3
  82850000    3
  82860000    4
  82870000    5
  82880000    3
  82890000    5
  82900000    3
  82910000    3
  82920000    3
  82930000    4
  82940000    5
  82950000    3
  82960000    5
  82970000    5
  82980000    3
  82990000    2
  83000000    6
  83010000    2
  83020000    3
  83030000    3
  83040000    3
  83050000    3
  83060000    2
  83070000    3
  83080000    3
  83090000    5
  83100000    6
  83110000    2
  83120000    3
  83130000    8
  83140000    3
  83150000    3
  83160000    3
  83170000    2
  83180000    3
  83190000    2
  83200000    3
  83210000    2
  83220000    3
  83230000    3
  83240000    5
  83250000    4
  83260000    3
  83270000    2
  83280000    4
  83290000    4
  83300000    4
  83310000    4
  83320000    3
  83330000    4
  83340000    3
  83350000    3
  83360000    3
  83370000    3
  83380000    3
  83390000    5
  83400000    5
  83410000    4
  83420000    3
  83430000    3
  83440000    3
  83450000    3
  83460000    3
  83470000    3
  83480000    4
  83490000    5
  83500000    3
  83510000    3
  83520000    3
  83530000    3
  83540000    3
  83550000    4
  83560000    3
  83570000    3
  83580000    3
  83590000    4
  83600000    2
  83610000    3
  83620000    3
  83630000    2
  83640000    4
  83650000    2
  83660000    3
  83670000    4
  83680000    3
  83690000    3
  83700000    3
  83710000    3
  83720000    3
  83730000    3
  83740000    2
  83750000    3
  83760000    4
  83770000    3
  83780000    3
  83790000    4
  83800000    4
  83810000    6
  83820000    4
  83830000    3
  83840000    4
  83850000    4
  83860000    4
  83870000    4
  83880000    3
  83890000    3
  83900000    6
  83910000    7
  83920000   11
  83930000    9
  83940000   11
  83950000   12
  83960000    2
  83970000    4
  83980000    6
  83990000    5
  84000000    3
  84010000    3
  84020000    4
  84030000    3
  84040000    3
  84050000    4
  84060000    4
  84070000    3
  84080000    2
  84090000    4
  84100000    3
  84110000    4
  84120000    3
  84130000    2
  84140000    3
  84150000    2
  84160000    4
  84170000    3
  84180000    3
  84190000    4
  84200000    5
  84210000    3
  84220000    3
  84230000    3
  84240000    2
  84250000    3
  84260000    3
  84270000    5
  84280000    3
  84290000    3
  84300000    4
  84310000    3
  84320000    2
  84330000    5
  84340000    3
  84350000    4
  84360000    4
  84370000    4
  84380000    4
  84390000    7
  84400000    5
  84410000    3
  84420000    4
  84430000    9
  84440000    4
  84450000    4
  84460000    3
  84470000    4
  84480000    3
  84490000    4
  84500000    4
  84510000    5
  84520000    4
  84530000    3
  84540000    5
  84550000    3
  84560000    5
  84570000    5
  84580000    3
  84590000    5
  84600000    6
  84610000    3
  84620000    5
  84630000    3
  84640000    3
  84650000    3
  84660000    3
  84670000    4
  84680000    3
  84690000    3
  84700000    3
  84710000    2
  84720000    3
  84730000    4
  84740000    4
  84750000    3
  84760000    3
  84770000    4
  84780000    3
  84790000    3
  84800000    3
  84810000    3
  84820000    3
  84830000    3
  84840000    3
  84850000    4
  84860000    4
  84870000    3
  84880000    3
  84890000    3
  84900000    2
  84910000    3
  84920000    3
  84930000    2
  84940000    3
  84950000    4
  84960000    3
  84970000    3
  84980000    4
  84990000    4
  85000000    3
  85010000    3
  85020000    4
  85030000    2
  85040000    4
  85050000    3
  85060000    2
  85070000    3
  85080000    3
  85090000    3
  85100000    3
  85110000    3
  85120000    3
  85130000    3
  85140000    3
  85150000    3
  85160000    3
  85170000    3
  85180000    2
  85190000    3
  85200000    6
  85210000    2
  85220000    3
  85230000    3
  85240000    4
  85250000    3
  85260000    4
  85270000    3
  85280000    5
  85290000    3
  85300000    3
  85310000    6
  85320000    5
  85330000    4
  85340000    3
  85350000    2
  85360000    3
  85370000    3
  85380000    3
  85390000    2
  85400000    3
  85410000    4
  85420000    3
  85430000    3
  85440000    3
  85450000    3
  85460000    3
  85470000    4
  85480000    4
  85490000    3
  85500000    3
  85510000    3
  85520000    3
  85530000    2
  85540000    2
  85550000    3
  85560000    2
  85570000    6
  85580000    3
  85590000    2
  85600000    3
  85610000    2
  85620000    4
  85630000    2
  85640000    6
  85650000    4
  85660000    3
  85670000    3
  85680000    2
  85690000    3
  85700000    3
  85710000    2
  85720000    3
  85730000    7
  85740000    4
  85750000   11
  85760000    3
  85770000    3
  85780000    4
  85790000    3
  85800000    6
  85810000    3
  85820000    2
  85830000    3
  85840000    4
  85850000    4
  85860000    4
  85870000    2
  85880000    3
  85890000    5
  85900000    4
  85910000    3
  85920000    3
  85930000    4
  85940000    3
  85950000    4
  85960000    2
  85970000    4
  85980000    2
  85990000    3
  86000000    3
  86010000    4
  86020000    2
  86030000    2
  86040000    3
  86050000    3
  86060000    6
  86070000    3
  86080000    4
  86090000    2
  86100000    3
  86110000    3
  86120000    3
  86130000    3
  86140000    5
  86150000    6
  86160000    7
  86170000    4
  86180000    3
  86190000    3
  86200000    3
  86210000    3
  86220000    2
  86230000    3
  86240000    5
  86250000    3
  86260000    2
  86270000    4
  86280000    2
  86290000    4
  86300000    5
  86310000    4
  86320000    3
  86330000    3
  86340000    5
  86350000    2
  86360000    3
  86370000    5
  86380000    3
  86390000    3
  86400000    3
  86410000    2
  86420000    3
  86430000    4
  86440000    2
  86450000    3
  86460000    3
  86470000    3
  86480000    3
  86490000    3
  86500000    3
  86510000    3
  86520000    3
  86530000    5
  86540000    3
  86550000    2
  86560000    4
  86570000    4
  86580000    3
  86590000    2
  86600000    3
  86610000    3
  86620000    6
  86630000    4
  86640000    3
  86650000    3
  86660000    3
  86670000    2
  86680000    3
  86690000    2
  86700000    2
  86710000    3
  86720000    5
  86730000    2
  86740000    5
  86750000    3
  86760000    2
  86770000    3
  86780000    3
  86790000    3
  86800000    2
  86810000    3
  86820000    6
  86830000    3
  86840000    2
  86850000    3
  86860000    5
  86870000    5
  86880000    3
  86890000    3
  86900000    3
  86910000    4
  86920000    5
  86930000    4
  86940000    3
  86950000    3
  86960000    2
  86970000    2
  86980000    3
  86990000    5
  87000000    3
  87010000    6
  87020000    2
  87030000    3
  87040000    5
  87050000    2
  87060000    4
  87070000    3
  87080000    3
  87090000    5
  87100000    3
  87110000    3
  87120000    3
  87130000    5
  87140000    3
  87150000    3
  87160000    3
  87170000    4
  87180000    7
  87190000    2
  87200000    4
  87210000    3
  87220000    2
  87230000    4
  87240000    2
  87250000    3
  87260000    3
  87270000    3
  87280000    4
  87290000    3
  87300000    4
  87310000    4
  87320000    3
  87330000    3
  87340000    2
  87350000    5
  87360000    3
  87370000    5
  87380000    3
  87390000    5
  87400000    3
  87410000    4
  87420000    3
  87430000    4
  87440000    4
  87450000    2
  87460000    5
  87470000    4
  87480000    3
  87490000    8
  87500000    8
  87510000    3
  87520000    4
  87530000    5
  87540000    3
  87550000    4
  87560000    4
  87570000    4
  87580000    4
  87590000    2
  87600000    3
  87610000    3
  87620000    4
  87630000    3
  87640000    4
  87650000    8
  87660000    4
  87670000    2
  87680000    6
  87690000    3
  87700000    3
  87710000    4
  87720000    4
  87730000    5
  87740000    5
  87750000    2
  87760000    6
  87770000    3
  87780000    3
  87790000    3
  87800000    5
  87810000    3
  87820000    3
  87830000    3
  87840000    4
  87850000    2
  87860000    3
  87870000    4
  87880000    3
  87890000    2
  87900000    3
  87910000    3
  87920000    5
  87930000    3
  87940000    3
  87950000    2
  87960000    3
  87970000    3
  87980000    3
  87990000    3
  88000000    3
  88010000    3
  88020000    3
  88030000    3
  88040000    2
  88050000    2
  88060000    3
  88070000    4
  88080000    2
  88090000    2
  88100000    4
  88110000    4
  88120000    6
  88130000    7
  88140000    3
  88150000    3
  88160000    2
  88170000    3
  88180000    4
  88190000    4
  88200000    4
  88210000    3
  88220000    3
  88230000    3
  88240000    2
  88250000    2
  88260000    2
  88270000    3
  88280000    4
  88290000    3
  88300000    3
  88310000    3
  88320000    3
  88330000    2
  88340000    3
  88350000    3
  88360000    8
  88370000    4
  88380000    7
  88390000    3
  88400000    4
  88410000    2
  88420000    3
  88430000    4
  88440000    2
  88450000    3
  88460000    2
  88470000    2
  88480000    2
  88490000    4
  88500000    3
  88510000    4
  88520000    3
  88530000    2
  88540000    3
  88550000    9
  88560000    4
  88570000    5
  88580000    5
  88590000    3
  88600000    4
  88610000    3
  88620000    3
  88630000    3
  88640000    4
  88650000    3
  88660000    3
  88670000    4
  88680000    4
  88690000    3
  88700000    3
  88710000    3
  88720000    3
  88730000    3
  88740000    3
  88750000    2
  88760000    2
  88770000    3
  88780000    3
  88790000    3
  88800000    3
  88810000    3
  88820000    3
  88830000    2
  88840000    3
  88850000    7
  88860000    3
  88870000    2
  88880000    5
  88890000    3
  88900000    3
  88910000    4
  88920000    3
  88930000    4
  88940000    4
  88950000    3
  88960000    2
  88970000    3
  88980000    3
  88990000    3
  89000000    3
  89010000    2
  89020000    3
  89030000    2
  89040000    2
  89050000    3
  89060000    4
  89070000    5
  89080000    4
  89090000    3
  89100000    2
  89110000    4
  89120000    6
  89130000    3
  89140000    4
  89150000    3
  89160000    4
  89170000    3
  89180000    2
  89190000    7
  89200000    4
  89210000    3
  89220000    3
  89230000    3
  89240000    4
  89250000    3
  89260000    3
  89270000    3
  89280000    4
  89290000    2
  89300000    2
  89310000    4
  89320000    3
  89330000    3
  89340000    2
  89350000    3
  89360000    3
  89370000    3
  89380000    2
  89390000    3
  89400000    3
  89410000    3
  89420000    4
  89430000    4
  89440000    3
  89450000    2
  89460000    3
  89470000    3
  89480000    4
  89490000    5
  89500000    7
  89510000    3
  89520000    3
  89530000    3
  89540000    4
  89550000    3
  89560000    4
  89570000    3
  89580000    3
  89590000    5
  89600000    3
  89610000    5
  89620000    5
  89630000    7
  89640000    4
  89650000    4
  89660000    5
  89670000    3
  89680000    3
  89690000    3
  89700000    3
  89710000    3
  89720000    2
  89730000    4
  89740000    3
  89750000    8
  89760000    6
  89770000    4
  89780000    4
  89790000    5
  89800000    4
  89810000    7
  89820000    4
  89830000    3
  89840000    3
  89850000    2
  89860000    3
  89870000    3
  89880000    7
  89890000    3
  89900000    3
  89910000    3
  89920000    3
  89930000    3
  89940000    3
  89950000    3
  89960000    3
  89970000    4
  89980000    3
  89990000    8
  90000000    3
  90010000    2
  90020000    4
  90030000    5
  90040000    3
  90050000    5
  90060000    3
  90070000    4
  90080000    4
  90090000    3
  90100000    3
  90110000    4
  90120000    4
  90130000    4
  90140000    3
  90150000    2
  90160000    4
  90170000    4
  90180000    3
  90190000    3
  90200000    4
  90210000    3
  90220000    3
  90230000    4
  90240000    3
  90250000    3
  90260000    5
  90270000    4
  90280000    3
  90290000    3
  90300000    3
  90310000    3
  90320000    3
  90330000    4
  90340000    4
  90350000    3
  90360000    4
  90370000    5
  90380000    4
  90390000    3
  90400000    5
  90410000    3
  90420000    3
  90430000    2
  90440000    2
  90450000    2
  90460000    2
  90470000    3
  90480000    3
  90490000    8
  90500000    4
  90510000    4
  90520000    3
  90530000    4
  90540000    3
  90550000    3
  90560000    3
  90570000    3
  90580000    3
  90590000    2
  90600000    3
  90610000    3
  90620000    4
  90630000    4
  90640000    3
  90650000    3
  90660000    3
  90670000    3
  90680000    4
  90690000    2
  90700000    4
  90710000    3
  90720000    2
  90730000    3
  90740000    4
  90750000    2
  90760000    4
  90770000    4
  90780000    3
  90790000    3
  90800000    4
  90810000    3
  90820000    5
  90830000    3
  90840000    2
  90850000    3
  90860000    4
  90870000    3
  90880000    5
  90890000    3
  90900000    4
  90910000    3
  90920000    3
  90930000    3
  90940000    3
  90950000    3
  90960000    3
  90970000    3
  90980000    3
  90990000    3
  91000000    4
  91010000    2
  91020000    3
  91030000    2
  91040000    5
  91050000    3
  91060000   11
  91070000    3
  91080000    2
  91090000    4
  91100000    3
  91110000    2
  91120000    3
  91130000    3
  91140000    3
  91150000    3
  91160000    3
  91170000    3
  91180000    3
  91190000    3
  91200000    3
  91210000    3
  91220000    3
  91230000    3
  91240000    3
  91250000    4
  91260000    3
  91270000    4
  91280000    3
  91290000    3
  91300000    4
  91310000    3
  91320000    3
  91330000    3
  91340000    3
  91350000    3
  91360000    4
  91370000    3
  91380000    3
  91390000    3
  91400000    3
  91410000    3
  91420000    3
  91430000    4
  91440000    4
  91450000    3
  91460000    3
  91470000    2
  91480000    3
  91490000    5
  91500000    3
  91510000    3
  91520000    3
  91530000    5
  91540000    3
  91550000    4
  91560000    4
  91570000    2
  91580000    3
  91590000    4
  91600000    5
  91610000    3
  91620000    2
  91630000   12
  91640000    3
  91650000    3
  91660000    3
  91670000    3
  91680000    3
  91690000    3
  91700000    3
  91710000    4
  91720000    4
  91730000    3
  91740000    4
  91750000    7
  91760000    4
  91770000    3
  91780000    6
  91790000    3
  91800000    4
  91810000    4
  91820000    4
  91830000    4
  91840000    3
  91850000    4
  91860000   23
  91870000   24
  91880000   23
  91890000   24
  91900000   24
  91910000   28
  91920000   23
  91930000   24
  91940000   24
  91950000   22
  91960000   25
  91970000   26
  91980000   28
  91990000   27
  92000000   24
  92010000   23
  92020000   21
  92030000   22
  92040000   23
  92050000   24
  92060000   23
  92070000   20
  92080000   23
  92090000   23
  92100000   23
  92110000   26
  92120000   24
  92130000   19
  92140000   20
  92150000   23
  92160000   22
  92170000    3
  92180000    4
  92190000    5
  92200000    3
  92210000    2
  92220000    4
  92230000    6
  92240000    3
  92250000    6
  92260000    6
  92270000    3
  92280000    4
  92290000    3
  92300000    2
  92310000    3
  92320000    3
  92330000    3
  92340000    3
  92350000    4
  92360000    4
  92370000    2
  92380000    3
  92390000    4
  92400000    3
  92410000    3
  92420000    4
  92430000    6
  92440000    4
  92450000    5
  92460000    7
  92470000    4
  92480000    5
  92490000    3
  92500000    4
  92510000    4
  92520000    4
  92530000    3
  92540000    2
  92550000    4
  92560000    3
  92570000    5
  92580000    5
  92590000    4
  92600000    4
  92610000    3
  92620000    4
  92630000    2
  92640000    5
  92650000    5
  92660000    5
  92670000    5
  92680000    3
  92690000    3
  92700000    4
  92710000    5
  92720000    3
  92730000    3
  92740000    4
  92750000    3
  92760000    2
  92770000    6
  92780000    4
  92790000    3
  92800000    3
  92810000    3
  92820000    3
  92830000    3
  92840000    3
  92850000    3
  92860000    2
  92870000    4
  92880000    2
  92890000    2
  92900000    4
  92910000    2
  92920000    3
  92930000    5
  92940000    3
  92950000    3
  92960000    2
  92970000    7
  92980000    3
  92990000    2
  93000000    3
  93010000    3
  93020000    2
  93030000    3
  93040000    4
  93050000    6
  93060000    7
  93070000   10
  93080000    4
  93090000    3
  93100000    4
  93110000    7
  93120000   11
  93130000    8
  93140000   13
  93150000    6
  93160000    3
  93170000    3
  93180000    2
  93190000    4
  93200000    3
  93210000    3
  93220000    2
  93230000    3
  93240000    2
  93250000    3
  93260000    2
  93270000    4
  93280000    4
  93290000    3
  93300000    4
  93310000    5
  93320000    2
  93330000    4
  93340000    4
  93350000    3
  93360000    3
  93370000    3
  93380000    3
  93390000    5
  93400000    3
  93410000    4
  93420000    2
  93430000    5
  93440000    4
  93450000    6
  93460000    7
  93470000    4
  93480000    5
  93490000    3
  93500000    9
  93510000    3
  93520000    3
  93530000    3
  93540000    3
  93550000    3
  93560000    2
  93570000    3
  93580000    4
  93590000    2
  93600000    3
  93610000    3
  93620000    2
  93630000    3
  93640000    3
  93650000    3
  93660000    3
  93670000    3
  93680000    3
  93690000    5
  93700000    3
  93710000    2
  93720000    5
  93730000    3
  93740000    3
  93750000    2
  93760000    7
  93770000    2
  93780000    4
  93790000    3
  93800000    4
  93810000    3
  93820000    6
  93830000    4
  93840000    3
  93850000    3
  93860000    3
  93870000    3
  93880000    3
  93890000    3
  93900000    3
  93910000    3
  93920000    5
  93930000    2
  93940000    4
  93950000   11
  93960000    8
  93970000    5
  93980000    7
  93990000    4
  94000000    3
  94010000    3
  94020000    4
  94030000    8
  94040000    3
  94050000    3
  94060000    7
  94070000    7
  94080000    4
  94090000    3
  94100000    4
  94110000    6
  94120000    4
  94130000    3
  94140000    3
  94150000    2
  94160000    3
  94170000    3
  94180000    3
  94190000    4
  94200000    4
  94210000    2
  94220000    4
  94230000    5
  94240000    4
  94250000    3
  94260000    2
  94270000    3
  94280000    3
  94290000    4
  94300000    3
  94310000    3
  94320000    3
  94330000    2
  94340000    6
  94350000    3
  94360000    3
  94370000    4
  94380000    4
  94390000    3
  94400000    3
  94410000    3
  94420000    3
  94430000    3
  94440000    3
  94450000    5
  94460000    4
  94470000    5
  94480000    3
  94490000    4
  94500000    3
  94510000    3
  94520000    4
  94530000    3
  94540000    4
  94550000    4
  94560000    4
  94570000    2
  94580000    4
  94590000    2
  94600000    3
  94610000    3
  94620000    2
  94630000    7
  94640000    3
  94650000    3
  94660000    3
  94670000    4
  94680000    2
  94690000    3
  94700000    4
  94710000    4
  94720000    8
  94730000    7
  94740000   12
  94750000    3
  94760000    4
  94770000    3
  94780000    3
  94790000    3
  94800000    3
  94810000    3
  94820000    4
  94830000    3
  94840000    3
  94850000    3
  94860000    3
  94870000    5
  94880000    4
  94890000    4
  94900000    4
  94910000    2
  94920000    3
  94930000    3
  94940000    4
  94950000    3
  94960000    3
  94970000    4
  94980000    4
  94990000    6
  95000000    2
  95010000    5
  95020000    5
  95030000    5
  95040000    2
  95050000    4
  95060000    4
  95070000    3
  95080000    3
  95090000    5
  95100000    6
  95110000    3
  95120000    3
  95130000    4
  95140000    3
  95150000    3
  95160000    3
  95170000    3
  95180000    3
  95190000    3
  95200000    2
  95210000    3
  95220000    3
  95230000    3
  95240000    3
  95250000    4
  95260000    4
  95270000    4
  95280000    4
  95290000    5
  95300000    3
  95310000    2
  95320000    4
  95330000    4
  95340000    2
  95350000    3
  95360000    4
  95370000    3
  95380000    5
  95390000    3
  95400000    5
  95410000    5
  95420000    3
  95430000    3
  95440000    5
  95450000    5
  95460000    3
  95470000    4
  95480000    3
  95490000    3
  95500000    3
  95510000    3
  95520000    3
  95530000    3
  95540000    4
  95550000    5
  95560000    2
  95570000    4
  95580000    3
  95590000    3
  95600000    4
  95610000    3
  95620000    4
  95630000    3
  95640000    4
  95650000    4
  95660000    5
  95670000    5
  95680000    2
  95690000    3
  95700000    4
  95710000    3
  95720000    3
  95730000    3
  95740000    3
  95750000    4
  95760000    4
  95770000    4
  95780000    2
  95790000    3
  95800000    3
  95810000    4
  95820000    4
  95830000    5
  95840000    2
  95850000    3
  95860000    2
  95870000    3
  95880000    3
  95890000    2
  95900000    3
  95910000    5
  95920000    4
  95930000    4
  95940000    3
  95950000    3
  95960000    3
  95970000    4
  95980000    5
  95990000    3
  96000000    3
  96010000    2
  96020000    4
  96030000    3
  96040000    4
  96050000    3
  96060000    3
  96070000    5
  96080000    3
  96090000    3
  96100000    3
  96110000    3
  96120000    3
  96130000    3
  96140000    3
  96150000    3
  96160000    3
  96170000    3
  96180000    3
  96190000    3
  96200000    3
  96210000    3
  96220000    2
  96230000    3
  96240000    3
  96250000    3
  96260000    2
  96270000    2
  96280000    3
  96290000    3
  96300000    3
  96310000    2
  96320000    3
  96330000    3
  96340000    2
  96350000    3
  96360000    3
  96370000    3
  96380000    3
  96390000    4
  96400000    3
  96410000    7
  96420000    3
  96430000    3
  96440000    3
  96450000    5
  96460000    5
  96470000    3
  96480000    3
  96490000    5
  96500000    5
  96510000   10
  96520000    4
  96530000    3
  96540000    6
  96550000    3
  96560000    3
  96570000    3
  96580000    3
  96590000    3
  96600000    5
  96610000    4
  96620000    2
  96630000    3
  96640000    5
  96650000    2
  96660000    3
  96670000    3
  96680000    5
  96690000    2
  96700000    3
  96710000    3
  96720000    3
  96730000    3
  96740000    5
  96750000    3
  96760000    3
  96770000    3
  96780000    3
  96790000    3
  96800000    3
  96810000    3
  96820000    5
  96830000    3
  96840000    3
  96850000    3
  96860000    6
  96870000    3
  96880000    4
  96890000    3
  96900000    2
  96910000    3
  96920000    3
  96930000    3
  96940000    3
  96950000    3
  96960000    3
  96970000    4
  96980000    3
  96990000    3
  97000000    6
  97010000    5
  97020000    4
  97030000    5
  97040000    2
  97050000    3
  97060000    3
  97070000    4
  97080000    4
  97090000    4
  97100000    3
  97110000    5
  97120000    3
  97130000    3
  97140000    3
  97150000    3
  97160000    3
  97170000    5
  97180000    3
  97190000    2
  97200000    2
  97210000    4
  97220000    3
  97230000    3
  97240000    9
  97250000    3
  97260000    3
  97270000    3
  97280000    3
  97290000    3
  97300000    4
  97310000    3
  97320000    5
  97330000    4
  97340000    5
  97350000    4
  97360000    3
  97370000    4
  97380000    4
  97390000    3
  97400000    4
  97410000    3
  97420000    3
  97430000    5
  97440000    2
  97450000    3
  97460000    4
  97470000    5
  97480000    3
  97490000    4
  97500000    3
  97510000    3
  97520000    5
  97530000    6
  97540000    4
  97550000    3
  97560000    3
  97570000    5
  97580000    2
  97590000    3
  97600000    3
  97610000    4
  97620000    5
  97630000    5
  97640000    6
  97650000    3
  97660000    3
  97670000    3
  97680000    4
  97690000    4
  97700000    3
  97710000    3
  97720000    3
  97730000    4
  97740000    3
  97750000    4
  97760000    5
  97770000    2
  97780000    6
  97790000    2
  97800000    7
  97810000    4
  97820000    5
  97830000    3
  97840000    3
  97850000    3
  97860000    2
  97870000    3
  97880000    3
  97890000    4
  97900000    4
  97910000    6
  97920000    7
  97930000    7
  97940000    4
  97950000    2
  97960000    3
  97970000    3
  97980000    3
  97990000    5
  98000000    3
  98010000    3
  98020000    3
  98030000    2
  98040000    3
  98050000   11
  98060000    7
  98070000    3
  98080000    4
  98090000    3
  98100000    3
  98110000    2
  98120000    3
  98130000    4
  98140000    3
  98150000    4
  98160000    5
  98170000    3
  98180000    5
  98190000    3
  98200000    3
  98210000    4
  98220000    4
  98230000    2
  98240000    4
  98250000    3
  98260000    2
  98270000    3
  98280000    3
  98290000    3
  98300000    5
  98310000    5
  98320000    3
  98330000    3
  98340000    5
  98350000    3
  98360000    2
  98370000    3
  98380000    3
  98390000    2
  98400000    2
  98410000    8
  98420000    4
  98430000    2
  98440000    4
  98450000    4
  98460000    5
  98470000    3
  98480000    3
  98490000    3
  98500000    3
  98510000    2
  98520000    4
  98530000    3
  98540000    4
  98550000    3
  98560000    3
  98570000    3
  98580000    2
  98590000    4
  98600000    3
  98610000    5
  98620000    3
  98630000    3
  98640000    4
  98650000    5
  98660000    2
  98670000    3
  98680000    3
  98690000    3
  98700000    3
  98710000    3
  98720000    3
  98730000    4
  98740000    2
  98750000    3
  98760000    3
  98770000    4
  98780000    2
  98790000    4
  98800000    5
  98810000    3
  98820000    3
  98830000    3
  98840000    3
  98850000    2
  98860000    9
  98870000    9
  98880000    8
  98890000    3
  98900000    3
  98910000    2
  98920000    2
  98930000    3
  98940000    3
  98950000    3
  98960000    2
  98970000    2
  98980000    3
  98990000    5
  99000000    3
  99010000    3
  99020000    3
  99030000    2
  99040000    3
  99050000    3
  99060000    4
  99070000    3
  99080000    4
  99090000    3
  99100000    2
  99110000    5
  99120000    3
  99130000    3
  99140000    2
  99150000    4
  99160000    3
  99170000    2
  99180000    3
  99190000    3
  99200000    2
  99210000    2
  99220000    2
  99230000    3
  99240000    3
  99250000    3
  99260000    2
  99270000    3
  99280000    3
  99290000    4
  99300000    3
  99310000    6
  99320000    3
  99330000    4
  99340000    4
  99350000    2
  99360000    5
  99370000    5
  99380000    5
  99390000    9
  99400000    3
  99410000    4
  99420000    3
  99430000    4
  99440000    3
  99450000    5
  99460000    2
  99470000    3
  99480000    3
  99490000    4
  99500000    3
  99510000    2
  99520000    4
  99530000    3
  99540000    4
  99550000    4
  99560000    4
  99570000    3
  99580000    3
  99590000    3
  99600000    3
  99610000    3
  99620000    2
  99630000    3
  99640000    3
  99650000    2
  99660000    4
  99670000    4
  99680000    2
  99690000    3
  99700000    2
  99710000    3
  99720000    3
  99730000    3
  99740000    3
  99750000    3
  99760000    3
  99770000    3
  99780000    4
  99790000    3
  99800000    3
  99810000    2
  99820000    2
  99830000    3
  99840000    3
  99850000    3
  99860000    4
  99870000    3
  99880000    3
  99890000    6
  99900000    2
  99910000    7
  99920000    6
  99930000    2
  99940000    5
  99950000    4
  99960000    3
  99970000    3
  99980000    3
  99990000    3
 100000000    4
 100000000    4
 100010000    3
 100020000    3
 100030000    3
 100040000    3
 100050000    5
 100060000    2
 100070000    4
 100080000    3
 100090000    3
 100100000    2
 100110000    3
 100120000    3
 100130000    5
 100140000    3
 100150000    2
 100160000    4
 100170000    4
 100180000    5
 100190000    2
 100200000    5
 100210000    2
 100220000    2
 100230000    3
 100240000    4
 100250000    3
 100260000    3
 100270000    6
 100280000    4
 100290000    4
 100300000    5
 100310000    3
 100320000    3
 100330000    2
 100340000    5
 100350000    4
 100360000    3
 100370000    3
 100380000    5
 100390000    4
 100400000    3
 100410000    3
 100420000    3
 100430000    4
 100440000    3
 100450000    3
 100460000    4
 100470000    2
 100480000    3
 100490000    3
 100500000    3
 100510000    3
 100520000    2
 100530000    3
 100540000    2
 100550000    3
 100560000    3
 100570000    3
 100580000    6
 100590000    6
 100600000    9
 100610000   10
 100620000    7
 100630000   11
 100640000    3
 100650000    2
 100660000    2
 100670000    2
 100680000    3
 100690000    3
 100700000    5
 100710000    4
 100720000    4
 100730000    2
 100740000    3
 100750000    2
 100760000    4
 100770000    3
 100780000    4
 100790000    3
 100800000    3
 100810000    4
 100820000    2
 100830000    3
 100840000    3
 100850000    2
 100860000    4
 100870000    3
 100880000    3
 100890000    4
 100900000    5
 100910000    3
 100920000    3
 100930000    3
 100940000    3
 100950000    4
 100960000    3
 100970000    3
 100980000    3
 100990000    4
 101000000    3
 101010000    3
 101020000    3
 101030000    2
 101040000    2
 101050000    5
 101060000    4
 101070000    3
 101080000    2
 101090000    2
 101100000    4
 101110000    3
 101120000    2
 101130000    3
 101140000    4
 101150000    3
 101160000    3
 101170000    3
 101180000    3
 101190000    3
 101200000    3
 101210000    3
 101220000    3
 101230000    4
 101240000    4
 101250000    2
 101260000    3
 101270000    2
 101280000    3
 101290000    3
 101300000    2
 101310000    4
 101320000    5
 101330000    2
 101340000    2
 101350000    3
 101360000    4
 101370000    4
 101380000    3
 101390000    3
 101400000    4
 101410000    5
 101420000    4
 101430000    7
 101440000    5
 101450000    3
 101460000    2
 101470000    3
 101480000    3
 101490000    3
 101500000    5
 101510000    6
 101520000    3
 101530000    4
 101540000    3
 101550000    2
 101560000    3
 101570000    4
 101580000    3
 101590000    3
 101600000    3
 101610000    3
 101620000    3
 101630000    3
 101640000    6
 101650000    3
 101660000    4
 101670000    3
 101680000    3
 101690000    4
 101700000    3
 101710000    3
 101720000    3
 101730000    2
 101740000    3
 101750000    4
 101760000    4
 101770000    3
 101780000    3
 101790000    4
 101800000   10
 101810000    3
 101820000    3
 101830000    3
 101840000    3
 101850000    2
 101860000    4
 101870000    3
 101880000    3
 101890000    4
 101900000    3
 101910000    3
 101920000    3
 101930000    3
 101940000    3
 101950000    3
 101960000    4
 101970000    4
 101980000    3
 101990000    4
 102000000    3
 102010000    3
 102020000    4
 102030000    5
 102040000    2
 102050000    5
 102060000    5
 102070000    4
 102080000    3
 102090000    4
 102100000    3
 102110000    5
 102120000    3
 102130000    3
 102140000    4
 102150000    5
 102160000    3
 102170000    3
 102180000    3
 102190000    4
 102200000    5
 102210000    5
 102220000    3
 102230000    2
 102240000    3
 102250000    3
 102260000    3
 102270000    3
 102280000    6
 102290000    7
 102300000    4
 102310000    3
 102320000    5
 102330000    3
 102340000    3
 102350000    3
 102360000    6
 102370000    4
 102380000    2
 102390000    5
 102400000    2
 102410000    3
 102420000    3
 102430000    3
 102440000    3
 102450000    4
 102460000    3
 102470000    3
 102480000    3
 102490000    3
 102500000    3
 102510000    4
 102520000    4
 102530000    4
 102540000    3
 102550000    3
 102560000    3
 102570000    4
 102580000    2
 102590000    4
 102600000    2
 102610000    4
 102620000    4
 102630000    5
 102640000    2
 102650000    5
 102660000    5
 102670000    3
 102680000    4
 102690000    5
 102700000    4
 102710000    6
 102720000    3
 102730000    2
 102740000    2
 102750000    3
 102760000    4
 102770000    4
 102780000    5
 102790000    5
 102800000    3
 102810000    3
 102820000   10
 102830000    3
 102840000    3
 102850000    3
 102860000    7
 102870000    4
 102880000    4
 102890000    4
 102900000    3
 102910000    3
 102920000    3
 102930000    3
 102940000    3
 102950000    4
 102960000    3
 102970000    4
 102980000    5
 102990000    3
 103000000    3
 103010000    3
 103020000    3
 103030000    3
 103040000    4
 103050000    3
 103060000    3
 103070000    3
 103080000    2
 103090000    3
 103100000    4
 103110000    4
 103120000    5
 103130000    3
 103140000    3
 103150000    3
 103160000    3
 103170000    4
 103180000    3
 103190000    3
 103200000    3
 103210000    3
 103220000    3
 103230000    4
 103240000    4
 103250000    4
 103260000    3
 103270000    3
 103280000    2
 103290000    5
 103300000    3
 103310000    4
 103320000    3
 103330000    4
 103340000    3
 103350000    4
 103360000    4
 103370000    3
 103380000    3
 103390000    5
 103400000    3
 103410000    2
 103420000    2
 103430000    4
 103440000    5
 103450000    3
 103460000    2
 103470000    3
 103480000    3
 103490000    3
 103500000    2
 103510000    4
 103520000    4
 103530000    2
 103540000    3
 103550000    4
 103560000    2
 103570000    3
 103580000    4
 103590000    4
 103600000    5
 103610000    2
 103620000    4
 103630000    2
 103640000    3
 103650000    2
 103660000    3
 103670000    4
 103680000    3
 103690000    4
 103700000    3
 103710000    3
 103720000    3
 103730000    3
 103740000    3
 103750000    4
 103760000    5
 103770000    2
 103780000    3
 103790000    3
 103800000    2
 103810000    2
 103820000    3
 103830000    3
 103840000    4
 103850000    4
 103860000    3
 103870000    4
 103880000    3
 103890000    4
 103900000    2
 103910000    2
 103920000    4
 103930000    4
 103940000    3
 103950000    3
 103960000    3
 103970000    3
 103980000    2
 103990000    3
 104000000    4
 104010000    3
 104020000    2
 104030000    4
 104040000    2
 104050000    2
 104060000    4
 104070000    3
 104080000    3
 104090000    3
 104100000    4
 104110000    4
 104120000    3
 104130000    4
 104140000    4
 104150000    3
 104160000    3
 104170000    3
 104180000    3
 104190000    4
 104200000    4
 104210000    3
 104220000    3
 104230000    2
 104240000    3
 104250000    4
 104260000    3
 104270000    3
 104280000    3
 104290000    3
 104300000    8
 104310000    2
 104320000    2
 104330000    2
 104340000    3
 104350000    5
 104360000    2
 104370000    2
 104380000    2
 104390000    3
 104400000    3
 104410000    3
 104420000    3
 104430000    3
 104440000    3
 104450000    2
 104460000    3
 104470000    3
 104480000    3
 104490000    2
 104500000    3
 104510000    3
 104520000    2
 104530000    2
 104540000    3
 104550000    4
 104560000    4
 104570000    2
 104580000    4
 104590000    3
 104600000    3
 104610000    5
 104620000    4
 104630000    4
 104640000    5
 104650000    4
 104660000    3
 104670000    4
 104680000    3
 104690000    5
 104700000    4
 104710000    3
 104720000    5
 104730000    4
 104740000    3
 104750000    5
 104760000    5
 104770000    2
 104780000    4
 104790000    3
 104800000    3
 104810000    3
 104820000    3
 104830000    2
 104840000    3
 104850000    3
 104860000    3
 104870000    2
 104880000    3
 104890000    3
 104900000    3
 104910000    4
 104920000    3
 104930000    3
 104940000    2
 104950000    4
 104960000    3
 104970000    3
 104980000    4
 104990000    3
 105000000    3
 105010000    3
 105020000    5
 105030000    3
 105040000    5
 105050000    3
 105060000    4
 105070000    4
 105080000    4
 105090000    3
 105100000    3
 105110000    3
 105120000    2
 105130000    3
 105140000    6
 105150000    4
 105160000    4
 105170000    4
 105180000    3
 105190000    3
 105200000    3
 105210000    4
 105220000    4
 105230000    3
 105240000    3
 105250000    5
 105260000    3
 105270000    6
 105280000    3
 105290000    3
 105300000    4
 105310000    4
 105320000    4
 105330000    3
 105340000    3
 105350000    3
 105360000    2
 105370000    4
 105380000    3
 105390000    2
 105400000    4
 105410000    2
 105420000    4
 105430000    3
 105440000    3
 105450000    3
 105460000    3
 105470000    2
 105480000    3
 105490000    2
 105500000    2
 105510000    3
 105520000    3
 105530000    3
 105540000    3
 105550000    3
 105560000    4
 105570000    4
 105580000    2
 105590000    3
 105600000    4
 105610000    3
 105620000    4
 105630000    3
 105640000    2
 105650000    2
 105660000    3
 105670000    3
 105680000    3
 105690000    2
 105700000    3
 105710000    4
 105720000    4
 105730000    5
 105740000    4
 105750000    3
 105760000    4
 105770000    2
 105780000    2
 105790000    3
 105800000    3
 105810000    3
 105820000    3
 105830000    3
 105840000    4
 105850000    3
 105860000    4
 105870000    3
 105880000    4
 105890000    4
 105900000    5
 105910000    3
 105920000    3
 105930000    2
 105940000    2
 105950000    2
 105960000    2
 105970000    3
 105980000    3
 105990000    3
 106000000    3
 106010000    3
 106020000    2
 106030000    3
 106040000    3
 106050000    3
 106060000    3
 106070000    2
 106080000    3
 106090000    6
 106100000    6
 106110000    3
 106120000    4
 106130000    4
 106140000    3
 106150000    3
 106160000    2
 106170000    4
 106180000    2
 106190000    3
 106200000    3
 106210000    5
 106220000    2
 106230000    3
 106240000    5
 106250000    3
 106260000    3
 106270000    3
 106280000    3
 106290000    3
 106300000    4
 106310000    3
 106320000    3
 106330000    4
 106340000    5
 106350000    3
 106360000    2
 106370000    3
 106380000    2
 106390000    4
 106400000    3
 106410000    2
 106420000    3
 106430000    3
 106440000    3
 106450000    3
 106460000    7
 106470000    4
 106480000    3
 106490000    4
 106500000    6
 106510000    4
 106520000    3
 106530000    3
 106540000    2
 106550000    3
 106560000    3
 106570000    3
 106580000    3
 106590000    3
 106600000    4
 106610000    2
 106620000    4
 106630000    5
 106640000    3
 106650000    3
 106660000    4
 106670000    2
 106680000    3
 106690000    2
 106700000    4
 106710000    3
 106720000    4
 106730000    3
 106740000    2
 106750000    3
 106760000    3
 106770000    3
 106780000    3
 106790000    4
 106800000    3
 106810000    3
 106820000    4
 106830000    3
 106840000    7
 106850000    3
 106860000    4
 106870000    3
 106880000    4
 106890000    2
 106900000    3
 106910000    6
 106920000    4
 106930000    6
 106940000    7
 106950000    6
 106960000    4
 106970000    3
 106980000    4
 106990000    2
 107000000    3
 107010000    3
 107020000    3
 107030000    3
 107040000    3
 107050000    3
 107060000    3
 107070000    2
 107080000    4
 107090000    5
 107100000    3
 107110000    3
 107120000    3
 107130000    3
 107140000    2
 107150000    3
 107160000    3
 107170000    3
 107180000    3
 107190000    5
 107200000    3
 107210000    3
 107220000    3
 107230000    3
 107240000    4
 107250000    4
 107260000    4
 107270000    4
 107280000    3
 107290000    4
 107300000    3
 107310000    3
 107320000    3
 107330000    3
 107340000    3
 107350000    4
 107360000    3
 107370000    2
 107380000    2
 107390000    2
 107400000    4
 107410000    3
 107420000    3
 107430000    2
 107440000    3
 107450000    3
 107460000    3
 107470000    2
 107480000    4
 107490000    3
 107500000    4
 107510000    3
 107520000    4
 107530000    4
 107540000    4
 107550000    2
 107560000    2
 107570000    3
 107580000    6
 107590000    4
 107600000    3
 107610000    5
 107620000    2
 107630000    3
 107640000    3
 107650000    3
 107660000    3
 107670000    3
 107680000    4
 107690000    5
 107700000    4
 107710000    3
 107720000    4
 107730000    5
 107740000    3
 107750000    5
 107760000    3
 107770000    4
 107780000    7
 107790000    3
 107800000    3
 107810000    3
 107820000    5
 107830000    4
 107840000    2
 107850000    2
 107860000    4
 107870000    3
 107880000    3
 107890000    3
 107900000    2
 107910000    5
 107920000    3
 107930000    2
 107940000    4
 107950000    4
 107960000    6
 107970000    3
 107980000    3
 107990000    9
 108000000   12
 108010000    3
 108020000    3
 108030000    3
 108040000    2
 108050000    2
 108060000    3
 108070000    3
 108080000    4
 108090000    3
 108100000    4
 108110000    3
 108120000    3
 108130000    3
 108140000    3
 108150000    3
 108160000    4
 108170000    4
 108180000    3
 108190000    3
 108200000    4
 108210000    4
 108220000    3
 108230000    3
 108240000   13
 108250000   12
 108260000    9
 108270000    3
 108280000    3
 108290000    3
 108300000    4
 108310000    2
 108320000    4
 108330000    4
 108340000    3
 108350000    7
 108360000    4
 108370000    9
 108380000    4
 108390000    5
 108400000    3
 108410000    3
 108420000    2
 108430000    2
 108440000    6
 108450000    5
 108460000    3
 108470000    3
 108480000    3
 108490000    4
 108500000    3
 108510000    3
 108520000    2
 108530000    9
 108540000    3
 108550000    3
 108560000    3
 108570000    5
 108580000    4
 108590000    5
 108600000    4
 108610000    3
 108620000    2
 108630000    2
 108640000    4
 108650000    4
 108660000    3
 108670000    4
 108680000    3
 108690000    3
 108700000    3
 108710000    3
 108720000    2
 108730000    4
 108740000    3
 108750000    3
 108760000    2
 108770000    3
 108780000    3
 108790000    3
 108800000    3
 108810000    4
 108820000    5
 108830000    2
 108840000    3
 108850000    3
 108860000    3
 108870000    5
 108880000    7
 108890000    4
 108900000    4
 108910000    4
 108920000    7
 108930000    2
 108940000    4
 108950000    4
 108960000    4
 108970000    4
 108980000    5
 108990000    3
 109000000    3
 109010000    3
 109020000    2
 109030000    3
 109040000    2
 109050000    3
 109060000    4
 109070000    3
 109080000    6
 109090000    5
 109100000    3
 109110000    3
 109120000    4
 109130000    3
 109140000    3
 109150000    3
 109160000    3
 109170000    2
 109180000    2
 109190000    3
 109200000    2
 109210000    2
 109220000    3
 109230000    3
 109240000    3
 109250000    2
 109260000    5
 109270000    3
 109280000    4
 109290000    3
 109300000    3
 109310000    2
 109320000    3
 109330000    3
 109340000    3
 109350000    4
 109360000    3
 109370000    5
 109380000    4
 109390000    3
 109400000    3
 109410000    3
 109420000    5
 109430000    3
 109440000    3
 109450000    2
 109460000    4
 109470000    4
 109480000    3
 109490000    3
 109500000    5
 109510000    5
 109520000    5
 109530000    3
 109540000    3
 109550000    3
 109560000    3
 109570000    3
 109580000    4
 109590000    3
 109600000    4
 109610000    3
 109620000    2
 109630000    3
 109640000    2
 109650000    3
 109660000    3
 109670000    4
 109680000    3
 109690000    3
 109700000    3
 109710000    4
 109720000    4
 109730000    2
 109740000    3
 109750000    3
 109760000    2
 109770000    3
 109780000    3
 109790000    3
 109800000    3
 109810000    3
 109820000    2
 109830000    5
 109840000    4
 109850000    3
 109860000    2
 109870000    3
 109880000    3
 109890000    4
 109900000    3
 109910000    2
 109920000    3
 109930000    3
 109940000    2
 109950000    3
 109960000    3
 109970000    3
 109980000    2
 109990000    3
 110000000    3
 110010000    3
 110020000    3
 110030000    2
 110040000    3
 110050000    3
 110060000    3
 110070000    3
 110080000    3
 110090000    2
 110100000    2
 110110000    3
 110120000    3
 110130000    3
 110140000    4
 110150000    3
 110160000    3
 110170000    2
 110180000    3
 110190000    3
 110200000    3
 110210000    3
 110220000    3
 110230000    2
 110240000    3
 110250000    3
 110260000    3
 110270000    5
 110280000    2
 110290000    3
 110300000    3
 110310000    8
 110320000    6
 110330000    5
 110340000    5
 110350000    3
 110360000    4
 110370000    3
 110380000    3
 110390000    3
 110400000    6
 110410000    7
 110420000    7
 110430000    4
 110440000    2
 110450000    3
 110460000    2
 110470000    3
 110480000    3
 110490000    4
 110500000    2
 110510000    6
 110520000    5
 110530000    5
 110540000    3
 110550000    6
 110560000    3
 110570000    3
 110580000    4
 110590000    5
 110600000    3
 110610000    3
 110620000    3
 110630000    4
 110640000    7
 110650000    5
 110660000    3
 110670000    9
 110680000    2
 110690000    6
 110700000    2
 110710000    4
 110720000    3
 110730000    4
 110740000    3
 110750000    2
 110760000    3
 110770000    3
 110780000    3
 110790000    3
 110800000    3
 110810000    3
 110820000    3
 110830000    3
 110840000    3
 110850000    4
 110860000    3
 110870000    4
 110880000    3
 110890000    3
 110900000    3
 110910000    2
 110920000    3
 110930000    2
 110940000    5
 110950000    4
 110960000    3
 110970000    4
 110980000    4
 110990000    6
 111000000    4
 111010000    4
 111020000    4
 111030000    3
 111040000    3
 111050000    3
 111060000    3
 111070000    7
 111080000    3
 111090000    2
 111100000    6
 111110000    2
 111120000    4
 111130000    3
 111140000    3
 111150000    2
 111160000    3
 111170000    3
 111180000    3
 111190000    3
 111200000    3
 111210000    3
 111220000    5
 111230000    3
 111240000    4
 111250000    2
 111260000    3
 111270000    3
 111280000    4
 111290000    5
 111300000    3
 111310000    3
 111320000    4
 111330000    3
 111340000    2
 111350000    3
 111360000    3
 111370000    3
 111380000    2
 111390000    3
 111400000    3
 111410000    4
 111420000    3
 111430000    3
 111440000    4
 111450000    3
 111460000    3
 111470000    3
 111480000    3
 111490000    3
 111500000    3
 111510000    3
 111520000    4
 111530000    2
 111540000    3
 111550000    3
 111560000    3
 111570000    3
 111580000    3
 111590000    2
 111600000    2
 111610000    3
 111620000    3
 111630000    3
 111640000    5
 111650000    3
 111660000    3
 111670000    3
 111680000    2
 111690000    3
 111700000    2
 111710000    2
 111720000    3
 111730000    2
 111740000    3
 111750000    4
 111760000    4
 111770000    3
 111780000    4
 111790000    3
 111800000    3
 111810000    4
 111820000    3
 111830000    3
 111840000    3
 111850000    3
 111860000    3
 111870000    4
 111880000    4
 111890000    5
 111900000    3
 111910000    4
 111920000    4
 111930000    2
 111940000    3
 111950000    3
 111960000    3
 111970000    3
 111980000    5
 111990000    3
 112000000    4
 112010000    4
 112020000    3
 112030000    3
 112040000    4
 112050000    3
 112060000    3
 112070000    3
 112080000    3
 112090000    3
 112100000    3
 112110000    3
 112120000    4
 112130000    3
 112140000    4
 112150000    2
 112160000    3
 112170000    3
 112180000    4
 112190000    4
 112200000    3
 112210000    4
 112220000    3
 112230000    3
 112240000    7
 112250000    3
 112260000    4
 112270000    4
 112280000    3
 112290000    8
 112300000    5
 112310000    2
 112320000    3
 112330000    4
 112340000    2
 112350000    3
 112360000    3
 112370000    2
 112380000    4
 112390000    4
 112400000    4
 112410000    3
 112420000    3
 112430000    4
 112440000    4
 112450000    4
 112460000    3
 112470000    3
 112480000    3
 112490000    2
 112500000    3
 112510000    3
 112520000    2
 112530000    3
 112540000    3
 112550000    3
 112560000    2
 112570000    3
 112580000    2
 112590000    3
 112600000    3
 112610000    5
 112620000    2
 112630000    6
 112640000    3
 112650000    2
 112660000    2
 112670000    5
 112680000    3
 112690000    2
 112700000    3
 112710000    3
 112720000    3
 112730000    3
 112740000    3
 112750000    5
 112760000    6
 112770000    3
 112780000    5
 112790000    4
 112800000    2
 112810000    5
 112820000    2
 112830000    3
 112840000    4
 112850000    3
 112860000    4
 112870000    4
 112880000    3
 112890000    2
 112900000    7
 112910000    3
 112920000    4
 112930000    3
 112940000    3
 112950000    3
 112960000    4
 112970000    3
 112980000    3
 112990000    3
 113000000    3
 113010000    5
 113020000    3
 113030000    4
 113040000    3
 113050000    3
 113060000    2
 113070000    3
 113080000    2
 113090000    3
 113100000    4
 113110000    6
 113120000    3
 113130000    2
 113140000    4
 113150000    2
 113160000    3
 113170000    3
 113180000    5
 113190000    2
 113200000    3
 113210000    3
 113220000    3
 113230000    3
 113240000    3
 113250000    4
 113260000    3
 113270000    7
 113280000    2
 113290000    3
 113300000    3
 113310000    3
 113320000    4
 113330000    3
 113340000    3
 113350000    3
 113360000    2
 113370000    3
 113380000    2
 113390000    2
 113400000    3
 113410000    2
 113420000    3
 113430000    4
 113440000    3
 113450000    3
 113460000    3
 113470000    4
 113480000    4
 113490000    3
 113500000    3
 113510000    3
 113520000    3
 113530000    4
 113540000    2
 113550000    3
 113560000    4
 113570000    3
 113580000    3
 113590000    3
 113600000    3
 113610000    3
 113620000    2
 113630000    5
 113640000    3
 113650000    3
 113660000    2
 113670000    3
 113680000    3
 113690000    3
 113700000    2
 113710000    3
 113720000    3
 113730000    4
 113740000    4
 113750000    2
 113760000    3
 113770000    2
 113780000    3
 113790000    3
 113800000    2
 113810000    4
 113820000    3
 113830000    3
 113840000    6
 113850000   13
 113860000    4
 113870000    3
 113880000    4
 113890000    4
 113900000    3
 113910000    3
 113920000    3
 113930000    4
 113940000    4
 113950000    3
 113960000    3
 113970000    3
 113980000    3
 113990000    4
 114000000    3
 114010000    3
 114020000    3
 114030000    3
 114040000    5
 114050000    2
 114060000    4
 114070000    3
 114080000    2
 114090000    3
 114100000    3
 114110000    4
 114120000    4
 114130000    3
 114140000    3
 114150000    3
 114160000    3
 114170000    3
 114180000    3
 114190000    3
 114200000    5
 114210000    4
 114220000    3
 114230000    3
 114240000    3
 114250000    3
 114260000    3
 114270000    5
 114280000    4
 114290000    3
 114300000    3
 114310000    2
 114320000    4
 114330000    3
 114340000    4
 114350000    3
 114360000    4
 114370000    2
 114380000    2
 114390000    3
 114400000    3
 114410000    3
 114420000    3
 114430000    3
 114440000    2
 114450000    2
 114460000    4
 114470000    3
 114480000    3
 114490000    4
 114500000    3
 114510000    4
 114520000    3
 114530000    3
 114540000    3
 114550000    3
 114560000    3
 114570000    4
 114580000    4
 114590000    2
 114600000    3
 114610000    3
 114620000    2
 114630000    2
 114640000    5
 114650000    4
 114660000    3
 114670000    3
 114680000    3
 114690000    3
 114700000    4
 114710000    2
 114720000    3
 114730000    3
 114740000    3
 114750000    3
 114760000    3
 114770000    3
 114780000    2
 114790000    3
 114800000    3
 114810000    2
 114820000    3
 114830000    3
 114840000    4
 114850000    3
 114860000    3
 114870000    3
 114880000    3
 114890000    3
 114900000    3
 114910000    4
 114920000    4
 114930000    3
 114940000    4
 114950000    3
 114960000    3
 114970000    4
 114980000    2
 114990000    5
 115000000    5
 115010000    3
 115020000    3
 115030000    3
 115040000    4
 115050000    4
 115060000    3
 115070000    3
 115080000    4
 115090000    4
 115100000    4
 115110000    3
 115120000    3
 115130000    4
 115140000    5
 115150000    3
 115160000    3
 115170000    4
 115180000    8
 115190000    4
 115200000    3
 115210000    4
 115220000    3
 115230000    3
 115240000    3
 115250000    3
 115260000    3
 115270000    5
 115280000    2
 115290000    3
 115300000    6
 115310000    4
 115320000    3
 115330000    4
 115340000    3
 115350000    6
 115360000    5
 115370000    2
 115380000    3
 115390000    3
 115400000    3
 115410000    4
 115420000    3
 115430000    5
 115440000    4
 115450000    3
 115460000    2
 115470000    2
 115480000    5
 115490000    4
 115500000    2
 115510000    5
 115520000    6
 115530000    4
 115540000    3
 115550000    5
 115560000    5
 115570000    5
 115580000    5
 115590000    3
 115600000    3
 115610000    4
 115620000    3
 115630000    3
 115640000    2
 115650000    2
 115660000    3
 115670000    4
 115680000    3
 115690000    3
 115700000    2
 115710000    3
 115720000    4
 115730000    4
 115740000    2
 115750000    5
 115760000    4
 115770000    3
 115780000    3
 115790000    2
 115800000    4
 115810000    7
 115820000    4
 115830000    3
 115840000    3
 115850000    4
 115860000    6
 115870000    5
 115880000    2
 115890000    3
 115900000    3
 115910000    7
 115920000    4
 115930000    3
 115940000    4
 115950000    3
 115960000    2
 115970000    5
 115980000    2
 115990000    5
 116000000    5
 116010000    6
 116020000    9
 116030000    5
 116040000    3
 116050000    2
 116060000    2
 116070000    3
 116080000    6
 116090000    2
 116100000    3
 116110000    3
 116120000    4
 116130000    7
 116140000    4
 116150000    3
 116160000    3
 116170000    3
 116180000    3
 116190000    3
 116200000    3
 116210000    3
 116220000    3
 116230000    8
 116240000    5
 116250000    3
 116260000    4
 116270000    3
 116280000    2
 116290000    3
 116300000    6
 116310000    3
 116320000    3
 116330000    3
 116340000    5
 116350000    5
 116360000    4
 116370000    3
 116380000    4
 116390000    5
 116400000    6
 116410000    3
 116420000    5
 116430000    6
 116440000    4
 116450000    3
 116460000    2
 116470000    3
 116480000    3
 116490000    2
 116500000    2
 116510000    3
 116520000    2
 116530000    5
 116540000    3
 116550000    4
 116560000    3
 116570000    3
 116580000    6
 116590000    3
 116600000    7
 116610000    8
 116620000    3
 116630000    3
 116640000    3
 116650000    3
 116660000    3
 116670000    4
 116680000    6
 116690000    3
 116700000    2
 116710000    3
 116720000    3
 116730000    3
 116740000    3
 116750000    3
 116760000    2
 116770000    3
 116780000    4
 116790000    3
 116800000    5
 116810000    7
 116820000    4
 116830000    3
 116840000    3
 116850000    6
 116860000    3
 116870000    4
 116880000    3
 116890000    3
 116900000    4
 116910000    5
 116920000    7
 116930000    3
 116940000    5
 116950000    4
 116960000    5
 116970000    3
 116980000    2
 116990000    4
 117000000    2
 117010000    7
 117020000    3
 117030000    3
 117040000    3
 117050000    3
 117060000    2
 117070000    3
 117080000    5
 117090000    2
 117100000    3
 117110000    3
 117120000    3
 117130000    2
 117140000    3
 117150000    3
 117160000    3
 117170000    2
 117180000    5
 117190000    5
 117200000    3
 117210000    3
 117220000    3
 117230000    7
 117240000    3
 117250000    3
 117260000    2
 117270000    5
 117280000    3
 117290000    3
 117300000    5
 117310000    3
 117320000    2
 117330000    2
 117340000    3
 117350000    3
 117360000    2
 117370000    3
 117380000    2
 117390000    3
 117400000    3
 117410000    4
 117420000    3
 117430000    6
 117440000    5
 117450000    5
 117460000    4
 117470000    7
 117480000    5
 117490000    9
 117500000    7
 117510000    8
 117520000    6
 117530000    3
 117540000    8
 117550000    4
 117560000   11
 117570000    4
 117580000    4
 117590000    3
 117600000    4
 117610000    3
 117620000    3
 117630000    3
 117640000    2
 117650000    3
 117660000    3
 117670000    3
 117680000    3
 117690000    3
 117700000    6
 117710000    7
 117720000    5
 117730000    7
 117740000    7
 117750000    4
 117760000    5
 117770000    3
 117780000    3
 117790000    5
 117800000    3
 117810000    3
 117820000    6
 117830000    3
 117840000    3
 117850000    3
 117860000    3
 117870000    4
 117880000    3
 117890000    4
 117900000    3
 117910000    4
 117920000    4
 117930000    4
 117940000    5
 117950000    3
 117960000    5
 117970000    4
 117980000    3
 117990000    5
 118000000    5
 118010000    3
 118020000    3
 118030000    4
 118040000    4
 118050000    3
 118060000    2
 118070000    3
 118080000    4
 118090000    3
 118100000    3
 118110000    3
 118120000    3
 118130000    2
 118140000    2
 118150000    3
 118160000    5
 118170000    3
 118180000    3
 118190000    3
 118200000    5
 118210000    4
 118220000    2
 118230000    3
 118240000    3
 118250000    2
 118260000    3
 118270000    2
 118280000    3
 118290000    4
 118300000    3
 118310000    3
 118320000    3
 118330000    3
 118340000    3
 118350000    5
 118360000    3
 118370000    2
 118380000    3
 118390000    3
 118400000    3
 118410000    3
 118420000    3
 118430000    3
 118440000    3
 118450000    3
 118460000    3
 118470000    3
 118480000    3
 118490000    5
 118500000    3
 118510000    2
 118520000    3
 118530000    3
 118540000    3
 118550000    3
 118560000    2
 118570000    2
 118580000    3
 118590000    4
 118600000    5
 118610000    4
 118620000    3
 118630000    2
 118640000    2
 118650000    4
 118660000    3
 118670000   12
 118680000    4
 118690000    9
 118700000    3
 118710000    3
 118720000    3
 118730000    3
 118740000    3
 118750000    3
 118760000    4
 118770000    3
 118780000    2
 118790000    3
 118800000    4
 118810000    3
 118820000    6
 118830000    4
 118840000    4
 118850000    3
 118860000    2
 118870000    3
 118880000    3
 118890000    3
 118900000    3
 118910000    3
 118920000    5
 118930000    4
 118940000    4
 118950000    6
 118960000    4
 118970000    5
 118980000    5
 118990000    3
 119000000    3
 119010000    3
 119020000    3
 119030000    3
 119040000    3
 119050000    2
 119060000    3
 119070000    3
 119080000    3
 119090000    3
 119100000    5
 119110000    4
 119120000    9
 119130000    4
 119140000    5
 119150000    3
 119160000    3
 119170000    3
 119180000    3
 119190000    3
 119200000    3
 119210000    4
 119220000    2
 119230000    2
 119240000    3
 119250000    3
 119260000    3
 119270000    3
 119280000    2
 119290000    2
 119300000    3
 119310000    4
 119320000    4
 119330000    5
 119340000    3
 119350000    2
 119360000    3
 119370000    4
 119380000    6
 119390000    6
 119400000    8
 119410000    3
 119420000    5
 119430000    5
 119440000    5
 119450000    6
 119460000    7
 119470000    3
 119480000    8
 119490000    3
 119500000    3
 119510000    3
 119520000    3
 119530000    2
 119540000    3
 119550000    3
 119560000    2
 119570000    2
 119580000    2
 119590000    3
 119600000    5
 119610000    8
 119620000    3
 119630000    3
 119640000    3
 119650000   12
 119660000    3
 119670000    4
 119680000    4
 119690000    4
 119700000    4
 119710000    2
 119720000    4
 119730000    2
 119740000    4
 119750000    6
 119760000    2
 119770000    4
 119780000    4
 119790000    4
 119800000    4
 119810000    4
 119820000    5
 119830000    2
 119840000    3
 119850000    3
 119860000    3
 119870000    3
 119880000    5
 119890000    3
 119900000    3
 119910000    2
 119920000    2
 119930000    3
 119940000    9
 119950000    4
 119960000    2
 119970000    3
 119980000    3
 119990000    3
 120000000    3
 120000000    3
 120010000    5
 120020000    3
 120030000    5
 120040000    7
 120050000    3
 120060000    3
 120070000    3
 120080000    5
 120090000    3
 120100000    4
 120110000    3
 120120000    3
 120130000    5
 120140000    5
 120150000    4
 120160000    4
 120170000    5
 120180000    7
 120190000    9
 120200000    2
 120210000    4
 120220000    5
 120230000    3
 120240000    5
 120250000    2
 120260000    2
 120270000    3
 120280000    4
 120290000    4
 120300000    5
 120310000    4
 120320000    4
 120330000    2
 120340000    2
 120350000    2
 120360000    3
 120370000    3
 120380000    3
 120390000    3
 120400000    5
 120410000    2
 120420000    2
 120430000    3
 120440000    5
 120450000    4
 120460000    6
 120470000    3
 120480000    2
 120490000    3
 120500000    5
 120510000    3
 120520000    3
 120530000    3
 120540000    2
 120550000    4
 120560000    3
 120570000    6
 120580000    3
 120590000    3
 120600000    3
 120610000    3
 120620000    3
 120630000    3
 120640000    3
 120650000    2
 120660000    4
 120670000    3
 120680000    2
 120690000    4
 120700000    3
 120710000    4
 120720000    3
 120730000    3
 120740000    4
 120750000    2
 120760000    5
 120770000    4
 120780000    3
 120790000    3
 120800000    3
 120810000    3
 120820000    3
 120830000    3
 120840000    3
 120850000    2
 120860000    3
 120870000    3
 120880000    6
 120890000    6
 120900000    3
 120910000    3
 120920000    3
 120930000    3
 120940000    4
 120950000    2
 120960000    3
 120970000    3
 120980000    3
 120990000    3
 121000000    3
 121010000    2
 121020000    3
 121030000    2
 121040000    2
 121050000    2
 121060000    4
 121070000    5
 121080000    3
 121090000    3
 121100000    4
 121110000    3
 121120000    2
 121130000    7
 121140000    8
 121150000    3
 121160000    2
 121170000    3
 121180000    4
 121190000    4
 121200000    5
 121210000    3
 121220000    3
 121230000    3
 121240000    3
 121250000    3
 121260000    3
 121270000    6
 121280000    2
 121290000    8
 121300000    6
 121310000    5
 121320000    5
 121330000    3
 121340000    3
 121350000    7
 121360000    3
 121370000    2
 121380000    3
 121390000    3
 121400000    4
 121410000    3
 121420000    5
 121430000    3
 121440000    3
 121450000    2
 121460000    3
 121470000    3
 121480000    2
 121490000    3
 121500000    3
 121510000    5
 121520000    3
 121530000    3
 121540000    3
 121550000    2
 121560000    4
 121570000    3
 121580000    2
 121590000    3
 121600000    4
 121610000    5
 121620000    3
 121630000    3
 121640000    3
 121650000    3
 121660000    5
 121670000    3
 121680000    4
 121690000    3
 121700000    3
 121710000    3
 121720000    3
 121730000    3
 121740000    3
 121750000    2
 121760000    5
 121770000    3
 121780000    2
 121790000    3
 121800000    3
 121810000    2
 121820000    3
 121830000    7
 121840000    2
 121850000    3
 121860000    3
 121870000    3
 121880000    3
 121890000    3
 121900000    3
 121910000    2
 121920000    3
 121930000    4
 121940000    3
 121950000    3
 121960000    3
 121970000    4
 121980000    4
 121990000    3
 122000000    4
 122010000    4
 122020000    3
 122030000    5
 122040000    6
 122050000    3
 122060000    3
 122070000    4
 122080000    4
 122090000    5
 122100000    3
 122110000    4
 122120000    3
 122130000    5
 122140000    7
 122150000    7
 122160000    2
 122170000    3
 122180000    4
 122190000    5
 122200000    4
 122210000    5
 122220000    2
 122230000    2
 122240000    3
 122250000    4
 122260000    3
 122270000    2
 122280000    5
 122290000    3
 122300000    3
 122310000    3
 122320000    2
 122330000    5
 122340000    4
 122350000    7
 122360000    3
 122370000    3
 122380000    2
 122390000    2
 122400000    2
 122410000    4
 122420000    3
 122430000    5
 122440000    8
 122450000    8
 122460000    5
 122470000    4
 122480000    3
 122490000    9
 122500000    5
 122510000    3
 122520000    3
 122530000    3
 122540000    3
 122550000    5
 122560000    3
 122570000    3
 122580000    3
 122590000    5
 122600000    4
 122610000    4
 122620000    2
 122630000    4
 122640000    6
 122650000    3
 122660000    3
 122670000    2
 122680000    2
 122690000    4
 122700000    3
 122710000    5
 122720000    3
 122730000    3
 122740000    3
 122750000    2
 122760000    2
 122770000    3
 122780000    2
 122790000    3
 122800000    3
 122810000    3
 122820000    3
 122830000    3
 122840000    3
 122850000    3
 122860000    3
 122870000    3
 122880000    3
 122890000    4
 122900000    3
 122910000    3
 122920000    3
 122930000    3
 122940000    3
 122950000    3
 122960000    4
 122970000    3
 122980000    4
 122990000    3
 123000000    2
 123010000    3
 123020000    2
 123030000    2
 123040000    3
 123050000    3
 123060000    4
 123070000    4
 123080000    3
 123090000    3
 123100000    2
 123110000    4
 123120000    3
 123130000    3
 123140000    3
 123150000    3
 123160000    3
 123170000    3
 123180000    3
 123190000    3
 123200000    3
 123210000    4
 123220000    3
 123230000    3
 123240000    2
 123250000    3
 123260000    3
 123270000    3
 123280000    2
 123290000    3
 123300000    3
 123310000    3
 123320000    3
 123330000    3
 123340000    5
 123350000    3
 123360000    2
 123370000    5
 123380000    2
 123390000    3
 123400000    3
 123410000    5
 123420000    3
 123430000    3
 123440000    5
 123450000    3
 123460000    4
 123470000    4
 123480000    4
 123490000    3
 123500000    4
 123510000    3
 123520000    5
 123530000    3
 123540000    4
 123550000    3
 123560000    2
 123570000    3
 123580000    6
 123590000    3
 123600000    5
 123610000    6
 123620000    2
 123630000    3
 123640000   10
 123650000    3
 123660000    3
 123670000    4
 123680000    4
 123690000    3
 123700000    4
 123710000    4
 123720000    4
 123730000    4
 123740000    5
 123750000    3
 123760000    6
 123770000    5
 123780000    3
 123790000    8
 123800000    4
 123810000    8
 123820000    5
 123830000    5
 123840000    5
 123850000    3
 123860000    8
 123870000    5
 123880000    3
 123890000    3
 123900000    5
 123910000    3
 123920000    4
 123930000    2
 123940000    2
 123950000    3
 123960000    3
 123970000    3
 123980000    3
 123990000    3
 124000000    3
 124010000    4
 124020000    2
 124030000    5
 124040000    3
 124050000    2
 124060000    3
 124070000    3
 124080000    3
 124090000    2
 124100000    3
 124110000    3
 124120000    3
 124130000    3
 124140000    2
 124150000    2
 124160000    4
 124170000    4
 124180000    7
 124190000    2
 124200000    3
 124210000    4
 124220000    5
 124230000    3
 124240000    3
 124250000    5
 124260000    6
 124270000    6
 124280000    4
 124290000    5
 124300000    4
 124310000    2
 124320000    6
 124330000    5
 124340000    3
 124350000    4
 124360000    3
 124370000    3
 124380000    2
 124390000    2
 124400000    3
 124410000    2
 124420000    3
 124430000    2
 124440000    2
 124450000    2
 124460000    2
 124470000    3
 124480000    4
 124490000    2
 124500000    4
 124510000    3
 124520000    2
 124530000    2
 124540000    4
 124550000    2
 124560000    3
 124570000    4
 124580000    3
 124590000    6
 124600000    3
 124610000    2
 124620000    3
 124630000    3
 124640000    6
 124650000    3
 124660000    4
 124670000    4
 124680000    5
 124690000    3
 124700000    2
 124710000    8
 124720000   10
 124730000    4
 124740000    3
 124750000    2
 124760000    4
 124770000    4
 124780000    3
 124790000    3
 124800000    3
 124810000    4
 124820000    4
 124830000    3
 124840000    3
 124850000    6
 124860000    3
 124870000    4
 124880000    3
 124890000    3
 124900000    4
 124910000    2
 124920000    2
 124930000    3
 124940000    2
 124950000    3
 124960000    2
 124970000    5
 124980000    3
 124990000    7
 125000000    6
 125010000    3
 125020000    3
 125030000    3
 125040000    3
 125050000    3
 125060000    3
 125070000    3
 125080000    8
 125090000    3
 125100000    3
 125110000    3
 125120000    4
 125130000    4
 125140000    3
 125150000    3
 125160000    3
 125170000    4
 125180000    2
 125190000    3
 125200000    2
 125210000    3
 125220000    5
 125230000    5
 125240000    6
 125250000    5
 125260000    3
 125270000    3
 125280000    3
 125290000    3
 125300000    3
 125310000    3
 125320000    3
 125330000    3
 125340000    3
 125350000    4
 125360000    2
 125370000    2
 125380000    3
 125390000    4
 125400000    2
 125410000    6
 125420000    5
 125430000    3
 125440000    3
 125450000    2
 125460000    3
 125470000    3
 125480000    4
 125490000    4
 125500000    2
 125510000    3
 125520000    5
 125530000    3
 125540000    2
 125550000    3
 125560000    6
 125570000    3
 125580000    3
 125590000    3
 125600000    3
 125610000    6
 125620000    3
 125630000    3
 125640000    4
 125650000    4
 125660000    3
 125670000    2
 125680000    2
 125690000    3
 125700000    4
 125710000    4
 125720000    4
 125730000    3
 125740000    3
 125750000    3
 125760000    4
 125770000    4
 125780000    2
 125790000    3
 125800000    2
 125810000    3
 125820000    3
 125830000    3
 125840000    6
 125850000    3
 125860000    5
 125870000    4
 125880000    8
 125890000    4
 125900000    8
 125910000    3
 125920000    2
 125930000    3
 125940000    3
 125950000    4
 125960000    3
 125970000    4
 125980000    6
 125990000    7
 126000000    6
 126010000    3
 126020000    5
 126030000   10
 126040000    3
 126050000    3
 126060000    3
 126070000    4
 126080000    3
 126090000    5
 126100000    5
 126110000    4
 126120000    6
 126130000    8
 126140000    3
 126150000    4
 126160000    5
 126170000    3
 126180000    5
 126190000    7
 126200000    5
 126210000    3
 126220000    4
 126230000    5
 126240000    3
 126250000    3
 126260000    3
 126270000    5
 126280000    4
 126290000    9
 126300000    4
 126310000    5
 126320000    3
 126330000    7
 126340000    3
 126350000    3
 126360000    5
 126370000    3
 126380000    3
 126390000    8
 126400000    8
 126410000    4
 126420000    9
 126430000    6
 126440000    3
 126450000    3
 126460000    6
 126470000    5
 126480000    4
 126490000    5
 126500000    3
 126510000    5
 126520000    3
 126530000    5
 126540000    3
 126550000    2
 126560000    5
 126570000    3
 126580000    2
 126590000    5
 126600000    5
 126610000    2
 126620000    3
 126630000    3
 126640000    3
 126650000    3
 126660000    3
 126670000    3
 126680000    3
 126690000    3
 126700000    4
 126710000    3
 126720000    4
 126730000    2
 126740000    3
 126750000    3
 126760000    3
 126770000   13
 126780000    5
 126790000    3
 126800000    4
 126810000    4
 126820000    3
 126830000    3
 126840000    3
 126850000    3
 126860000    6
 126870000    3
 126880000    3
 126890000    7
 126900000    6
 126910000   10
 126920000    7
 126930000    5
 126940000    3
 126950000    9
 126960000    4
 126970000    3
 126980000    8
 126990000    4
 127000000    5
 127010000    5
 127020000    2
 127030000    4
 127040000    3
 127050000    3
 127060000    4
 127070000    4
 127080000    3
 127090000    3
 127100000    2
 127110000    4
 127120000    3
 127130000    4
 127140000    4
 127150000    4
 127160000    4
 127170000    3
 127180000    3
 127190000    3
 127200000    3
 127210000    3
 127220000    3
 127230000    3
 127240000    3
 127250000    3
 127260000    3
 127270000    4
 127280000    4
 127290000    3
 127300000    5
 127310000    3
 127320000    5
 127330000    3
 127340000    3
 127350000    4
 127360000    3
 127370000    2
 127380000    5
 127390000    3
 127400000    4
 127410000    3
 127420000    3
 127430000    3
 127440000    3
 127450000    3
 127460000    3
 127470000    2
 127480000    4
 127490000    4
 127500000    5
 127510000    5
 127520000    5
 127530000    5
 127540000    4
 127550000    3
 127560000    3
 127570000    2
 127580000    4
 127590000    3
 127600000    3
 127610000    4
 127620000    5
 127630000    3
 127640000    3
 127650000    3
 127660000    3
 127670000    3
 127680000    2
 127690000    3
 127700000    3
 127710000    3
 127720000    5
 127730000    4
 127740000    3
 127750000    3
 127760000    3
 127770000    3
 127780000    7
 127790000    3
 127800000    3
 127810000    2
 127820000    5
 127830000    4
 127840000    4
 127850000    3
 127860000    5
 127870000    5
 127880000    5
 127890000    4
 127900000    3
 127910000    3
 127920000    3
 127930000    4
 127940000    2
 127950000    4
 127960000    3
 127970000    3
 127980000    3
 127990000    2
 128000000    3
 128010000    7
 128020000    4
 128030000    3
 128040000    5
 128050000    4
 128060000    3
 128070000    2
 128080000    3
 128090000    3
 128100000    2
 128110000    3
 128120000    4
 128130000    3
 128140000    5
 128150000    3
 128160000    4
 128170000    4
 128180000    3
 128190000    3
 128200000    3
 128210000    3
 128220000    2
 128230000    4
 128240000    3
 128250000    3
 128260000    3
 128270000    4
 128280000    6
 128290000    4
 128300000    3
 128310000    4
 128320000    3
 128330000    4
 128340000    2
 128350000    2
 128360000    4
 128370000    3
 128380000    3
 128390000    5
 128400000    2
 128410000    4
 128420000    2
 128430000    3
 128440000    4
 128450000    3
 128460000    3
 128470000    4
 128480000    4
 128490000    3
 128500000    2
 128510000    3
 128520000    3
 128530000    3
 128540000    3
 128550000    4
 128560000    3
 128570000    7
 128580000    4
 128590000    4
 128600000    2
 128610000    6
 128620000    3
 128630000    3
 128640000    4
 128650000    3
 128660000    4
 128670000    3
 128680000    3
 128690000    3
 128700000    4
 128710000    3
 128720000    3
 128730000    3
 128740000    2
 128750000    2
 128760000    3
 128770000    3
 128780000    3
 128790000    4
 128800000    3
 128810000    3
 128820000    3
 128830000    2
 128840000    5
 128850000    4
 128860000    6
 128870000    3
 128880000    4
 128890000    3
 128900000    2
 128910000    5
 128920000    3
 128930000    4
 128940000    3
 128950000    2
 128960000    3
 128970000    3
 128980000    2
 128990000    3
 129000000    3
 129010000    3
 129020000    3
 129030000    3
 129040000    2
 129050000    4
 129060000    3
 129070000    3
 129080000    3
 129090000    7
 129100000    4
 129110000    3
 129120000    3
 129130000    2
 129140000    3
 129150000    4
 129160000    3
 129170000    5
 129180000    2
 129190000    6
 129200000    7
 129210000    3
 129220000    3
 129230000   11
 129240000    4
 129250000    3
 129260000    3
 129270000    3
 129280000    3
 129290000    3
 129300000    3
 129310000    2
 129320000    3
 129330000    3
 129340000    3
 129350000    3
 129360000    2
 129370000    3
 129380000    3
 129390000    3
 129400000    2
 129410000    4
 129420000    4
 129430000    3
 129440000    3
 129450000    3
 129460000    6
 129470000    6
 129480000    9
 129490000    5
 129500000    3
 129510000    7
 129520000    4
 129530000    7
 129540000    6
 129550000    4
 129560000    4
 129570000    3
 129580000    6
 129590000    3
 129600000    4
 129610000    2
 129620000    3
 129630000    4
 129640000    3
 129650000    4
 129660000    3
 129670000    3
 129680000    2
 129690000    3
 129700000    2
 129710000    3
 129720000    5
 129730000    2
 129740000    2
 129750000    3
 129760000    4
 129770000    3
 129780000    2
 129790000    4
 129800000    4
 129810000    4
 129820000    4
 129830000    3
 129840000    5
 129850000    3
 129860000    3
 129870000    3
 129880000    2
 129890000    3
 129900000    2
 129910000    4
 129920000    4
 129930000    3
 129940000    3
 129950000    3
 129960000    6
 129970000    3
 129980000    3
 129990000    2
 130000000    5
 130010000    2
 130020000    7
 130030000    3
 130040000    3
 130050000    3
 130060000    4
 130070000    3
 130080000    5
 130090000    3
 130100000    5
 130110000    4
 130120000    2
 130130000    5
 130140000    3
 130150000    3
 130160000    3
 130170000    3
 130180000    4
 130190000    4
 130200000    3
 130210000    3
 130220000    6
 130230000    4
 130240000    6
 130250000    9
 130260000    2
 130270000    3
 130280000    4
 130290000    3
 130300000    3
 130310000    4
 130320000    4
 130330000    5
 130340000    4
 130350000    3
 130360000    2
 130370000    2
 130380000    3
 130390000    4
 130400000    3
 130410000    3
 130420000    3
 130430000    3
 130440000    3
 130450000    3
 130460000    3
 130470000    2
 130480000    3
 130490000    3
 130500000    2
 130510000    3
 130520000    2
 130530000    3
 130540000    3
 130550000    4
 130560000    2
 130570000    2
 130580000    2
 130590000    3
 130600000    2
 130610000    3
 130620000    4
 130630000    3
 130640000    4
 130650000    3
 130660000    3
 130670000    3
 130680000    3
 130690000    3
 130700000    5
 130710000    4
 130720000    3
 130730000    3
 130740000    3
 130750000    3
 130760000    3
 130770000    3
 130780000    3
 130790000    3
 130800000    3
 130810000    3
 130820000    3
 130830000    3
 130840000    3
 130850000    4
 130860000    3
 130870000    2
 130880000    6
 130890000    5
 130900000    2
 130910000    5
 130920000    2
 130930000    2
 130940000    3
 130950000    5
 130960000    3
 130970000    4
 130980000    3
 130990000    3
 131000000    2
 131010000    3
 131020000    5
 131030000    4
 131040000    3
 131050000    3
 131060000    3
 131070000    3
 131080000    3
 131090000    3
 131100000    9
 131110000    4
 131120000    4
 131130000    5
 131140000    4
 131150000    3
 131160000    3
 131170000    5
 131180000    3
 131190000    3
 131200000    2
 131210000    3
 131220000    2
 131230000    3
 131240000    4
 131250000    4
 131260000    3
 131270000    5
 131280000    3
 131290000    4
 131300000    4
 131310000    3
 131320000    3
 131330000    3
 131340000    3
 131350000    3
 131360000    2
 131370000    3
 131380000    3
 131390000    4
 131400000    4
 131410000    3
 131420000    3
 131430000    3
 131440000    6
 131450000    3
 131460000    2
 131470000    4
 131480000    3
 131490000    3
 131500000    3
 131510000    4
 131520000    3
 131530000    2
 131540000    7
 131550000    3
 131560000    5
 131570000    4
 131580000    2
 131590000    9
 131600000    3
 131610000    2
 131620000    3
 131630000    3
 131640000    4
 131650000    3
 131660000    3
 131670000    3
 131680000    3
 131690000    3
 131700000    6
 131710000    3
 131720000    4
 131730000    4
 131740000    3
 131750000    4
 131760000    3
 131770000    5
 131780000    3
 131790000    4
 131800000    4
 131810000    3
 131820000    3
 131830000    3
 131840000    3
 131850000    3
 131860000    2
 131870000    4
 131880000    3
 131890000    3
 131900000    4
 131910000    2
 131920000    3
 131930000    3
 131940000    3
 131950000    3
 131960000    3
 131970000    5
 131980000    5
 131990000    2
 132000000    3
 132010000    3
 132020000    3
 132030000    3
 132040000    4
 132050000    5
 132060000    4
 132070000    3
 132080000    3
 132090000    3
 132100000    3
 132110000    3
 132120000    3
 132130000    3
 132140000    3
 132150000    4
 132160000    3
 132170000    4
 132180000    3
 132190000    5
 132200000    2
 132210000    3
 132220000    3
 132230000    3
 132240000    8
 132250000    2
 132260000    3
 132270000    4
 132280000    3
 132290000    3
 132300000    3
 132310000    2
 132320000    4
 132330000    3
 132340000    4
 132350000    3
 132360000    3
 132370000    2
 132380000    3
 132390000    3
 132400000    3
 132410000    3
 132420000    3
 132430000    3
 132440000    3
 132450000    5
 132460000    3
 132470000    4
 132480000    4
 132490000    3
 132500000    3
 132510000    3
 132520000    3
 132530000    3
 132540000    3
 132550000    3
 132560000    5
 132570000    2
 132580000    6
 132590000    4
 132600000    3
 132610000    3
 132620000    5
 132630000    5
 132640000    3
 132650000    3
 132660000    3
 132670000    4
 132680000    4
 132690000    3
 132700000    3
 132710000    3
 132720000    2
 132730000    4
 132740000    4
 132750000    4
 132760000    6
 132770000    5
 132780000    3
 132790000    2
 132800000    4
 132810000    3
 132820000    4
 132830000    2
 132840000    3
 132850000    4
 132860000    4
 132870000    3
 132880000    4
 132890000    3
 132900000    3
 132910000    3
 132920000    4
 132930000    4
 132940000    3
 132950000    3
 132960000    4
 132970000    4
 132980000    2
 132990000    3
 133000000    5
 133010000    4
 133020000    5
 133030000    4
 133040000    4
 133050000    4
 133060000    3
 133070000    4
 133080000    3
 133090000    4
 133100000    6
 133110000    3
 133120000    4
 133130000    2
 133140000    2
 133150000    3
 133160000    3
 133170000    3
 133180000    4
 133190000    3
 133200000    3
 133210000    3
 133220000    3
 133230000    2
 133240000    3
 133250000    3
 133260000    3
 133270000    2
 133280000    3
 133290000    2
 133300000    3
 133310000    3
 133320000    3
 133330000    3
 133340000    3
 133350000    3
 133360000    4
 133370000    2
 133380000    5
 133390000    3
 133400000    3
 133410000    4
 133420000    8
 133430000    3
 133440000    2
 133450000    3
 133460000    3
 133470000    3
 133480000    3
 133490000    2
 133500000    4
 133510000    5
 133520000    2
 133530000    3
 133540000    6
 133550000    2
 133560000    3
 133570000    5
 133580000    3
 133590000    3
 133600000    3
 133610000    3
 133620000    3
 133630000    3
 133640000    3
 133650000    3
 133660000    3
 133670000    3
 133680000    3
 133690000    3
 133700000    4
 133710000    3
 133720000    3
 133730000    3
 133740000    5
 133750000    3
 133760000    3
 133770000    4
 133780000    4
 133790000    5
 133800000    3
 133810000    5
 133820000    3
 133830000    2
 133840000    3
 133850000    3
 133860000    2
 133870000    3
 133880000    4
 133890000    4
 133900000    4
 133910000    3
 133920000    3
 133930000    4
 133940000    4
 133950000    3
 133960000    3
 133970000    2
 133980000   10
 133990000    5
 134000000    3
 134010000    3
 134020000    5
 134030000    3
 134040000    3
 134050000    3
 134060000    4
 134070000    3
 134080000    3
 134090000    8
 134100000    6
 134110000    3
 134120000    3
 134130000    2
 134140000    3
 134150000    5
 134160000   10
 134170000    2
 134180000    3
 134190000    6
 134200000    5
 134210000    3
 134220000    5
 134230000    4
 134240000    3
 134250000    4
 134260000    4
 134270000    6
 134280000    3
 134290000    3
 134300000    5
 134310000    3
 134320000    3
 134330000    3
 134340000    8
 134350000    5
 134360000    3
 134370000    4
 134380000    3
 134390000    6
 134400000    3
 134410000    2
 134420000    3
 134430000    5
 134440000    5
 134450000    3
 134460000    3
 134470000    6
 134480000    2
 134490000    4
 134500000    3
 134510000    4
 134520000    3
 134530000    3
 134540000    4
 134550000    2
 134560000    3
 134570000    3
 134580000    3
 134590000    5
 134600000    6
 134610000    7
 134620000    3
 134630000    2
 134640000    2
 134650000    2
 134660000    5
 134670000    3
 134680000    3
 134690000    3
 134700000    3
 134710000    3
 134720000    3
 134730000    4
 134740000    3
 134750000    7
 134760000    6
 134770000    3
 134780000    3
 134790000    5
 134800000    3
 134810000    3
 134820000    4
 134830000    5
 134840000    3
 134850000    3
 134860000    3
 134870000    3
 134880000    3
 134890000    2
 134900000    3
 134910000    3
 134920000    4
 134930000    3
 134940000    4
 134950000    3
 134960000    6
 134970000    3
 134980000    3
 134990000    3
 135000000    2
 135010000    3
 135020000    3
 135030000    4
 135040000    4
 135050000    5
 135060000    2
 135070000    3
 135080000    4
 135090000    3
 135100000    3
 135110000    3
 135120000    3
 135130000    3
 135140000    3
 135150000    2
 135160000    5
 135170000    6
 135180000    2
 135190000    3
 135200000    5
 135210000    3
 135220000    3
 135230000    3
 135240000    3
 135250000    3
 135260000    6
 135270000    3
 135280000    5
 135290000    3
 135300000    5
 135310000    3
 135320000    3
 135330000    3
 135340000    3
 135350000    3
 135360000    4
 135370000    3
 135380000    3
 135390000    4
 135400000    3
 135410000    3
 135420000    3
 135430000    4
 135440000    3
 135450000    4
 135460000    4
 135470000    3
 135480000    4
 135490000    3
 135500000    3
 135510000    3
 135520000    3
 135530000    3
 135540000    5
 135550000    3
 135560000    3
 135570000    3
 135580000    4
 135590000    3
 135600000    2
 135610000    3
 135620000    4
 135630000    4
 135640000    3
 135650000    3
 135660000    5
 135670000    2
 135680000    3
 135690000    3
 135700000    2
 135710000    3
 135720000    3
 135730000    3
 135740000    3
 135750000    2
 135760000    3
 135770000    2
 135780000    2
 135790000    3
 135800000    2
 135810000    3
 135820000    3
 135830000    3
 135840000    3
 135850000    4
 135860000    3
 135870000    4
 135880000    3
 135890000    3
 135900000    2
 135910000    3
 135920000    8
 135930000    3
 135940000    5
 135950000    3
 135960000    4
 135970000    4
 135980000    3
 135990000    4
 136000000    5
 136010000    2
 136020000    4
 136030000    4
 136040000    3
 136050000    6
 136060000    3
 136070000    3
 136080000    3
 136090000   10
 136100000    6
 136110000    8
 136120000    3
 136130000    5
 136140000    2
 136150000    2
 136160000    5
 136170000    2
 136180000    3
 136190000    3
 136200000    3
 136210000    3
 136220000    3
 136230000    3
 136240000    3
 136250000    3
 136260000    3
 136270000    3
 136280000    4
 136290000    6
 136300000    3
 136310000    3
 136320000    4
 136330000    3
 136340000    3
 136350000    2
 136360000    4
 136370000    3
 136380000    3
 136390000    3
 136400000    2
 136410000    3
 136420000    3
 136430000    3
 136440000    4
 136450000    2
 136460000    4
 136470000    3
 136480000    3
 136490000    3
 136500000    3
 136510000    4
 136520000    4
 136530000    2
 136540000    3
 136550000    3
 136560000    4
 136570000    2
 136580000    3
 136590000    3
 136600000    3
 136610000    3
 136620000    3
 136630000    4
 136640000    4
 136650000    5
 136660000    3
 136670000    2
 136680000    3
 136690000    3
 136700000    4
 136710000    4
 136720000    5
 136730000    2
 136740000    3
 136750000    3
 136760000    3
 136770000    3
 136780000    3
 136790000    5
 136800000    3
 136810000    3
 136820000    3
 136830000    3
 136840000    5
 136850000    3
 136860000    2
 136870000    3
 136880000    2
 136890000    2
 136900000    3
 136910000    3
 136920000    3
 136930000    3
 136940000    3
 136950000    3
 136960000    2
 136970000    2
 136980000    6
 136990000    3
 137000000    4
 137010000    3
 137020000    5
 137030000    3
 137040000    4
 137050000    4
 137060000    4
 137070000    2
 137080000    3
 137090000    4
 137100000    4
 137110000    3
 137120000    4
 137130000    4
 137140000    3
 137150000    3
 137160000    4
 137170000    3
 137180000    3
 137190000    3
 137200000    3
 137210000    2
 137220000    3
 137230000    2
 137240000    3
 137250000    4
 137260000    3
 137270000    4
 137280000    4
 137290000    2
 137300000    2
 137310000    4
 137320000    3
 137330000    3
 137340000    6
 137350000    2
 137360000    3
 137370000    4
 137380000    4
 137390000    5
 137400000    5
 137410000    2
 137420000    3
 137430000    3
 137440000    4
 137450000    4
 137460000    2
 137470000    3
 137480000    2
 137490000    2
 137500000    3
 137510000    4
 137520000    3
 137530000    3
 137540000    4
 137550000    2
 137560000    4
 137570000    3
 137580000    3
 137590000    5
 137600000    3
 137610000    5
 137620000    2
 137630000    5
 137640000    3
 137650000    3
 137660000    3
 137670000    3
 137680000    3
 137690000    4
 137700000    3
 137710000    3
 137720000    2
 137730000    3
 137740000    3
 137750000    3
 137760000    3
 137770000    5
 137780000    5
 137790000    3
 137800000    3
 137810000    2
 137820000    6
 137830000    4
 137840000    3
 137850000    3
 137860000    4
 137870000    3
 137880000    6
 137890000    3
 137900000    4
 137910000    3
 137920000    3
 137930000    4
 137940000    3
 137950000    2
 137960000    3
 137970000    4
 137980000    3
 137990000    3
 138000000    2
 138010000    3
 138020000    4
 138030000    3
 138040000    4
 138050000    3
 138060000    5
 138070000    3
 138080000    2
 138090000    4
 138100000    3
 138110000    3
 138120000    2
 138130000    3
 138140000    2
 138150000    3
 138160000    2
 138170000    3
 138180000    4
 138190000    4
 138200000    3
 138210000    3
 138220000    2
 138230000    2
 138240000    4
 138250000    3
 138260000    4
 138270000    4
 138280000    4
 138290000    4
 138300000    3
 138310000    4
 138320000    3
 138330000    3
 138340000    3
 138350000    4
 138360000    2
 138370000    6
 138380000    3
 138390000    4
 138400000    3
 138410000    3
 138420000    3
 138430000    3
 138440000    4
 138450000    3
 138460000    4
 138470000    3
 138480000    3
 138490000    3
 138500000    3
 138510000    3
 138520000    4
 138530000    2
 138540000    4
 138550000    3
 138560000    3
 138570000    2
 138580000    4
 138590000    4
 138600000    4
 138610000    4
 138620000    3
 138630000    3
 138640000    4
 138650000    3
 138660000    2
 138670000    3
 138680000    2
 138690000    2
 138700000    4
 138710000    4
 138720000    4
 138730000    4
 138740000    3
 138750000    3
 138760000    3
 138770000    3
 138780000    3
 138790000    3
 138800000    3
 138810000    2
 138820000    3
 138830000    5
 138840000    2
 138850000    2
 138860000    2
 138870000    3
 138880000    2
 138890000    5
 138900000    2
 138910000    2
 138920000    6
 138930000    3
 138940000    3
 138950000    5
 138960000    2
 138970000    8
 138980000    4
 138990000    4
 139000000    7
 139010000    9
 139020000    3
 139030000    3
 139040000    3
 139050000    6
 139060000    4
 139070000    5
 139080000    4
 139090000    3
 139100000    3
 139110000    3
 139120000    3
 139130000    3
 139140000    3
 139150000    4
 139160000    3
 139170000    4
 139180000    6
 139190000    2
 139200000    3
 139210000    4
 139220000    5
 139230000    3
 139240000    4
 139250000    2
 139260000    5
 139270000    2
 139280000    3
 139290000    4
 139300000    3
 139310000    3
 139320000    5
 139330000    4
 139340000    3
 139350000    3
 139360000    4
 139370000    2
 139380000    2
 139390000    5
 139400000    3
 139410000    3
 139420000    3
 139430000    2
 139440000    3
 139450000    3
 139460000    4
 139470000    3
 139480000    4
 139490000    3
 139500000    4
 139510000    5
 139520000    4
 139530000    2
 139540000    3
 139550000    3
 139560000    4
 139570000    4
 139580000    3
 139590000    5
 139600000    3
 139610000    3
 139620000    4
 139630000    2
 139640000    3
 139650000    3
 139660000    4
 139670000    3
 139680000    3
 139690000    5
 139700000    7
 139710000    3
 139720000    3
 139730000    5
 139740000    3
 139750000    3
 139760000    3
 139770000    3
 139780000    4
 139790000    3
 139800000    6
 139810000    4
 139820000    4
 139830000    3
 139840000    4
 139850000    2
 139860000    9
 139870000    3
 139880000    3
 139890000    3
 139900000    4
 139910000    4
 139920000    3
 139930000    2
 139940000    2
 139950000    3
 139960000    2
 139970000    3
 139980000    3
 139990000    3
 140000000    3
 140000000    3
 140010000    3
 140020000    3
 140030000    3
 140040000    8
 140050000    4
 140060000    4
 140070000    3
 140080000    2
 140090000    3
 140100000    3
 140110000    3
 140120000    4
 140130000    2
 140140000    3
 140150000    3
 140160000    3
 140170000    3
 140180000    4
 140190000    3
 140200000    2
 140210000    4
 140220000    3
 140230000    3
 140240000    4
 140250000    5
 140260000    4
 140270000    2
 140280000    3
 140290000    2
 140300000    2
 140310000    3
 140320000    3
 140330000    3
 140340000    3
 140350000    2
 140360000    3
 140370000    4
 140380000    3
 140390000    3
 140400000    2
 140410000    4
 140420000    6
 140430000   10
 140440000    2
 140450000    4
 140460000    6
 140470000    6
 140480000    3
 140490000    6
 140500000    4
 140510000    4
 140520000    6
 140530000    4
 140540000    3
 140550000    5
 140560000    3
 140570000    3
 140580000    5
 140590000    4
 140600000    3
 140610000    5
 140620000    2
 140630000    3
 140640000    3
 140650000    5
 140660000    3
 140670000    5
 140680000    3
 140690000    2
 140700000    3
 140710000    3
 140720000    3
 140730000    7
 140740000    4
 140750000    2
 140760000    4
 140770000    2
 140780000    5
 140790000    4
 140800000    2
 140810000    6
 140820000    2
 140830000    3
 140840000    3
 140850000    3
 140860000    2
 140870000    2
 140880000    4
 140890000    3
 140900000    4
 140910000    3
 140920000    3
 140930000    2
 140940000    3
 140950000    3
 140960000    5
 140970000    3
 140980000    3
 140990000    2
 141000000    3
 141010000    3
 141020000    2
 141030000    3
 141040000    5
 141050000    9
 141060000    3
 141070000    3
 141080000    3
 141090000    3
 141100000    5
 141110000    2
 141120000    4
 141130000   10
 141140000    4
 141150000    3
 141160000    3
 141170000    4
 141180000    3
 141190000    4
 141200000    3
 141210000    5
 141220000    5
 141230000    3
 141240000    4
 141250000    4
 141260000    3
 141270000    3
 141280000    4
 141290000    4
 141300000    4
 141310000    6
 141320000    5
 141330000    6
 141340000    6
 141350000    7
 141360000    6
 141370000    3
 141380000    5
 141390000    3
 141400000    3
 141410000    5
 141420000    3
 141430000    3
 141440000    4
 141450000    3
 141460000    4
 141470000    4
 141480000    3
 141490000    4
 141500000    4
 141510000    3
 141520000    4
 141530000    3
 141540000    4
 141550000    4
 141560000    7
 141570000    3
 141580000    4
 141590000    3
 141600000    3
 141610000    3
 141620000    3
 141630000    5
 141640000    4
 141650000    3
 141660000    2
 141670000    4
 141680000    2
 141690000    3
 141700000    4
 141710000    4
 141720000    3
 141730000    3
 141740000    4
 141750000    4
 141760000    3
 141770000    3
 141780000    3
 141790000    3
 141800000    3
 141810000    4
 141820000    4
 141830000    5
 141840000    3
 141850000    4
 141860000    4
 141870000    3
 141880000    4
 141890000    3
 141900000    2
 141910000    4
 141920000    7
 141930000    4
 141940000    4
 141950000    5
 141960000    3
 141970000    5
 141980000    3
 141990000    3
 142000000    3
 142010000    4
 142020000    2
 142030000    2
 142040000    3
 142050000    7
 142060000    4
 142070000    3
 142080000    3
 142090000    3
 142100000    4
 142110000    3
 142120000    3
 142130000    3
 142140000    2
 142150000    2
 142160000    3
 142170000    2
 142180000    3
 142190000    2
 142200000    3
 142210000    2
 142220000    3
 142230000    3
 142240000    3
 142250000    3
 142260000    3
 142270000    7
 142280000    3
 142290000    3
 142300000    2
 142310000    3
 142320000    3
 142330000    2
 142340000    3
 142350000    3
 142360000    4
 142370000    3
 142380000    2
 142390000    3
 142400000    9
 142410000    3
 142420000    2
 142430000    2
 142440000    3
 142450000    2
 142460000    6
 142470000    3
 142480000    3
 142490000    3
 142500000    3
 142510000    3
 142520000    3
 142530000    3
 142540000    4
 142550000    4
 142560000    3
 142570000    3
 142580000    3
 142590000    3
 142600000    2
 142610000    3
 142620000    5
 142630000    5
 142640000    4
 142650000    5
 142660000    3
 142670000    3
 142680000    3
 142690000    2
 142700000    3
 142710000    3
 142720000    3
 142730000    3
 142740000    4
 142750000    2
 142760000    5
 142770000    2
 142780000    3
 142790000    3
 142800000    3
 142810000    4
 142820000    2
 142830000    3
 142840000    3
 142850000    3
 142860000    5
 142870000    3
 142880000    3
 142890000    3
 142900000    3
 142910000    3
 142920000    3
 142930000    4
 142940000    4
 142950000    3
 142960000    3
 142970000    3
 142980000    6
 142990000    3
 143000000    3
 143010000    6
 143020000    2
 143030000    3
 143040000    4
 143050000    3
 143060000    6
 143070000    3
 143080000    3
 143090000    3
 143100000    4
 143110000    6
 143120000    3
 143130000    3
 143140000    4
 143150000    4
 143160000    3
 143170000    2
 143180000    4
 143190000    3
 143200000    2
 143210000    3
 143220000    2
 143230000    3
 143240000    2
 143250000    3
 143260000    2
 143270000    3
 143280000    5
 143290000    2
 143300000    4
 143310000    3
 143320000    3
 143330000    3
 143340000    3
 143350000    2
 143360000    8
 143370000    3
 143380000    3
 143390000    5
 143400000    3
 143410000    2
 143420000    4
 143430000    5
 143440000    6
 143450000    4
 143460000    3
 143470000    3
 143480000    3
 143490000    6
 143500000    3
 143510000    2
 143520000    3
 143530000    3
 143540000    3
 143550000    3
 143560000    6
 143570000    3
 143580000    5
 143590000    3
 143600000    5
 143610000    5
 143620000    3
 143630000    2
 143640000    5
 143650000    6
 143660000    2
 143670000    4
 143680000    7
 143690000    2
 143700000    3
 143710000    3
 143720000    3
 143730000    3
 143740000    6
 143750000    4
 143760000    3
 143770000    2
 143780000    9
 143790000    3
 143800000    3
 143810000    3
 143820000    3
 143830000    2
 143840000    3
 143850000    4
 143860000    4
 143870000    4
 143880000    4
 143890000    3
 143900000    4
 143910000    3
 143920000    3
 143930000    2
 143940000    3
 143950000    3
 143960000    3
 143970000    3
 143980000    3
 143990000    4
 144000000    4
 144010000    3
 144020000    4
 144030000    5
 144040000    2
 144050000    3
 144060000    3
 144070000    4
 144080000    3
 144090000    3
 144100000    5
 144110000    2
 144120000    5
 144130000    4
 144140000    3
 144150000    4
 144160000    3
 144170000    3
 144180000    2
 144190000    3
 144200000    4
 144210000    3
 144220000    5
 144230000    4
 144240000    3
 144250000    2
 144260000    5
 144270000    2
 144280000    2
 144290000    3
 144300000    4
 144310000    3
 144320000    3
 144330000    3
 144340000    5
 144350000    4
 144360000    4
 144370000    4
 144380000    5
 144390000    8
 144400000    3
 144410000    5
 144420000    2
 144430000    5
 144440000    4
 144450000    6
 144460000    2
 144470000    3
 144480000    3
 144490000    5
 144500000    3
 144510000    3
 144520000    4
 144530000    6
 144540000    3
 144550000    6
 144560000    4
 144570000    6
 144580000    4
 144590000    2
 144600000    5
 144610000    4
 144620000    3
 144630000    3
 144640000    3
 144650000    5
 144660000    5
 144670000    3
 144680000    5
 144690000    6
 144700000    3
 144710000    3
 144720000    2
 144730000    4
 144740000    3
 144750000    2
 144760000    4
 144770000    5
 144780000    2
 144790000    3
 144800000    3
 144810000    4
 144820000    2
 144830000    3
 144840000    3
 144850000    3
 144860000    2
 144870000    3
 144880000    2
 144890000    3
 144900000    3
 144910000    3
 144920000    4
 144930000    4
 144940000    4
 144950000    4
 144960000    4
 144970000    3
 144980000    3
 144990000    3
 145000000    2
 145010000    4
 145020000    3
 145030000    3
 145040000    3
 145050000    3
 145060000    4
 145070000    3
 145080000    4
 145090000    2
 145100000    3
 145110000    3
 145120000    3
 145130000    3
 145140000    2
 145150000    4
 145160000    2
 145170000    4
 145180000    7
 145190000    8
 145200000    8
 145210000    5
 145220000    3
 145230000    3
 145240000    3
 145250000    3
 145260000    3
 145270000    9
 145280000    3
 145290000    3
 145300000    2
 145310000    3
 145320000    3
 145330000    3
 145340000    3
 145350000    3
 145360000    3
 145370000    2
 145380000    3
 145390000    4
 145400000    5
 145410000    3
 145420000    3
 145430000    4
 145440000    3
 145450000    3
 145460000    4
 145470000    3
 145480000    3
 145490000    2
 145500000    2
 145510000    3
 145520000    3
 145530000    3
 145540000    3
 145550000    4
 145560000    3
 145570000    3
 145580000    3
 145590000    5
 145600000    3
 145610000    5
 145620000    3
 145630000    2
 145640000    3
 145650000    2
 145660000    4
 145670000    4
 145680000    4
 145690000    3
 145700000    5
 145710000    9
 145720000    9
 145730000    4
 145740000    7
 145750000    8
 145760000    5
 145770000    5
 145780000   10
 145790000    2
 145800000    3
 145810000    3
 145820000    2
 145830000    4
 145840000    2
 145850000    4
 145860000    3
 145870000    3
 145880000    3
 145890000    3
 145900000    3
 145910000    3
 145920000    3
 145930000    3
 145940000    3
 145950000    2
 145960000    3
 145970000    3
 145980000    4
 145990000    4
 146000000    6
 146010000    4
 146020000    3
 146030000    2
 146040000    4
 146050000    2
 146060000    3
 146070000    3
 146080000    5
 146090000    3
 146100000    4
 146110000    4
 146120000    5
 146130000    5
 146140000    7
 146150000    4
 146160000    3
 146170000    4
 146180000    3
 146190000    3
 146200000    3
 146210000    3
 146220000    3
 146230000    3
 146240000    2
 146250000    3
 146260000    3
 146270000    4
 146280000    3
 146290000    3
 146300000    3
 146310000    5
 146320000    4
 146330000    3
 146340000    6
 146350000    4
 146360000    3
 146370000    7
 146380000    3
 146390000    2
 146400000    3
 146410000    6
 146420000    4
 146430000    3
 146440000    6
 146450000    4
 146460000    8
 146470000    4
 146480000    3
 146490000    6
 146500000    2
 146510000    3
 146520000    3
 146530000    3
 146540000    2
 146550000    3
 146560000    4
 146570000    3
 146580000    3
 146590000    3
 146600000    4
 146610000    4
 146620000    3
 146630000    3
 146640000    2
 146650000    5
 146660000    3
 146670000    6
 146680000    3
 146690000    3
 146700000    3
 146710000    4
 146720000    2
 146730000    7
 146740000    4
 146750000    2
 146760000    4
 146770000    3
 146780000    3
 146790000    3
 146800000    2
 146810000    3
 146820000    3
 146830000    3
 146840000    3
 146850000    5
 146860000    3
 146870000    4
 146880000    7
 146890000    2
 146900000    3
 146910000    3
 146920000    3
 146930000    6
 146940000    3
 146950000    4
 146960000    2
 146970000    5
 146980000    3
 146990000   11
 147000000    5
 147010000    2
 147020000    3
 147030000    4
 147040000    4
 147050000    4
 147060000    4
 147070000    3
 147080000    4
 147090000    4
 147100000    3
 147110000    3
 147120000    5
 147130000    3
 147140000    3
 147150000    8
 147160000    4
 147170000    3
 147180000    4
 147190000    4
 147200000    2
 147210000    3
 147220000    4
 147230000    3
 147240000    5
 147250000    8
 147260000    4
 147270000    5
 147280000    2
 147290000    2
 147300000    4
 147310000    2
 147320000    3
 147330000    4
 147340000    4
 147350000    4
 147360000    4
 147370000    3
 147380000    3
 147390000    4
 147400000    6
 147410000    4
 147420000    6
 147430000    5
 147440000    3
 147450000    3
 147460000    3
 147470000    3
 147480000    3
 147490000    4
 147500000    5
 147510000    3
 147520000    5
 147530000    2
 147540000    3
 147550000    3
 147560000    3
 147570000    3
 147580000    3
 147590000    3
 147600000    3
 147610000    9
 147620000    4
 147630000    3
 147640000    3
 147650000    6
 147660000    2
 147670000    3
 147680000    3
 147690000    4
 147700000    6
 147710000    4
 147720000    3
 147730000    3
 147740000    3
 147750000    3
 147760000    3
 147770000    3
 147780000    2
 147790000    3
 147800000    4
 147810000    3
 147820000    5
 147830000    2
 147840000    4
 147850000    4
 147860000    4
 147870000    2
 147880000    3
 147890000    3
 147900000    4
 147910000    5
 147920000    3
 147930000    3
 147940000    5
 147950000    4
 147960000    3
 147970000    7
 147980000    5
 147990000    2
 148000000    3
 148010000    3
 148020000    3
 148030000    7
 148040000    4
 148050000    3
 148060000    3
 148070000    6
 148080000    2
 148090000    3
 148100000    4
 148110000    4
 148120000    3
 148130000    4
 148140000    3
 148150000    4
 148160000    3
 148170000    3
 148180000    3
 148190000    5
 148200000    3
 148210000    7
 148220000    5
 148230000    3
 148240000    2
 148250000    3
 148260000    7
 148270000    2
 148280000    4
 148290000    2
 148300000    2
 148310000    6
 148320000    3
 148330000    3
 148340000    4
 148350000    5
 148360000    4
 148370000    3
 148380000    3
 148390000    3
 148400000    2
 148410000    4
 148420000    2
 148430000    3
 148440000    3
 148450000    3
 148460000    4
 148470000    3
 148480000    4
 148490000    4
 148500000    3
 148510000    5
 148520000    3
 148530000    5
 148540000    4
 148550000    6
 148560000    5
 148570000    3
 148580000    3
 148590000    4
 148600000    4
 148610000    4
 148620000    9
 148630000    6
 148640000    5
 148650000    8
 148660000    3
 148670000    5
 148680000    4
 148690000    3
 148700000    2
 148710000    4
 148720000    8
 148730000    4
 148740000    2
 148750000    4
 148760000    5
 148770000    4
 148780000    4
 148790000    6
 148800000    2
 148810000    3
 148820000    3
 148830000    5
 148840000    3
 148850000    8
 148860000    4
 148870000    4
 148880000    3
 148890000    3
 148900000    3
 148910000    3
 148920000    3
 148930000    6
 148940000    5
 148950000    7
 148960000    2
 148970000    4
 148980000    3
 148990000   12
 149000000    4
 149010000    8
 149020000    3
 149030000    3
 149040000    4
 149050000    4
 149060000    3
 149070000    2
 149080000    4
 149090000    3
 149100000    3
 149110000    5
 149120000    7
 149130000    4
 149140000    3
 149150000    3
 149160000    3
 149170000    4
 149180000    3
 149190000    3
 149200000    4
 149210000    4
 149220000    3
 149230000    2
 149240000    2
 149250000    2
 149260000    4
 149270000    3
 149280000    2
 149290000    5
 149300000    3
 149310000    4
 149320000    3
 149330000    4
 149340000    3
 149350000    3
 149360000    5
 149370000    5
 149380000    8
 149390000    6
 149400000   12
 149410000    3
 149420000    9
 149430000    9
 149440000    5
 149450000    6
 149460000    3
 149470000    3
 149480000    2
 149490000    3
 149500000    3
 149510000    3
 149520000    3
 149530000    3
 149540000    6
 149550000    3
 149560000    2
 149570000    3
 149580000    3
 149590000    3
 149600000    6
 149610000    3
 149620000    3
 149630000    3
 149640000    3
 149650000    3
 149660000    6
 149670000    6
 149680000    3
 149690000    3
 149700000    3
 149710000    3
 149720000    3
 149730000    3
 149740000    2
 149750000    4
 149760000    3
 149770000    3
 149780000    3
 149790000    4
 149800000    4
 149810000    3
 149820000    4
 149830000    4
 149840000    3
 149850000    2
 149860000    3
 149870000    3
 149880000    3
 149890000    3
 149900000    3
 149910000    4
 149920000    3
 149930000    4
 149940000    4
 149950000    2
 149960000    4
 149970000    4
 149980000    4
 149990000    3
 150000000    2
 150010000    3
 150020000    5
 150030000    4
 150040000    6
 150050000    4
 150060000    2
 150070000    2
 150080000    4
 150090000    4
 150100000    2
 150110000    4
 150120000    3
 150130000    2
 150140000    3
 150150000    2
 150160000    3
 150170000    4
 150180000    3
 150190000    5
 150200000    3
 150210000    3
 150220000    5
 150230000    3
 150240000    3
 150250000    4
 150260000    7
 150270000    7
 150280000    4
 150290000    2
 150300000    4
 150310000    5
 150320000    3
 150330000    3
 150340000    3
 150350000    2
 150360000    4
 150370000    3
 150380000    3
 150390000    3
 150400000    3
 150410000    3
 150420000    6
 150430000    4
 150440000    5
 150450000    7
 150460000    6
 150470000    3
 150480000    4
 150490000    4
 150500000    4
 150510000    5
 150520000    4
 150530000    4
 150540000    5
 150550000    6
 150560000    4
 150570000    4
 150580000    3
 150590000    3
 150600000    2
 150610000    3
 150620000    3
 150630000    4
 150640000    6
 150650000    3
 150660000    9
 150670000    5
 150680000    2
 150690000    3
 150700000    8
 150710000    7
 150720000    4
 150730000    9
 150740000    3
 150750000    7
 150760000    5
 150770000    3
 150780000    4
 150790000    3
 150800000    3
 150810000    4
 150820000    5
 150830000    3
 150840000    4
 150850000    3
 150860000    7
 150870000    3
 150880000    4
 150890000    3
 150900000    4
 150910000    3
 150920000    3
 150930000    4
 150940000    5
 150950000    4
 150960000    3
 150970000    3
 150980000    4
 150990000    5
 151000000    2
 151010000    4
 151020000    3
 151030000    3
 151040000    6
 151050000    4
 151060000    3
 151070000    4
 151080000    3
 151090000    3
 151100000    5
 151110000    5
 151120000    9
 151130000    4
 151140000    4
 151150000    2
 151160000    3
 151170000    3
 151180000    3
 151190000    4
 151200000    5
 151210000    2
 151220000    5
 151230000    5
 151240000    4
 151250000    4
 151260000    3
 151270000    2
 151280000    4
 151290000    3
 151300000   11
 151310000    4
 151320000    5
 151330000    4
 151340000    3
 151350000    4
 151360000    7
 151370000    5
 151380000    3
 151390000    2
 151400000    3
 151410000    5
 151420000    3
 151430000    4
 151440000    4
 151450000    4
 151460000    6
 151470000    7
 151480000    4
 151490000    6
 151500000    4
 151510000   11
 151520000    4
 151530000    3
 151540000    3
 151550000    3
 151560000    5
 151570000    4
 151580000    3
 151590000    4
 151600000    5
 151610000    5
 151620000    4
 151630000    4
 151640000    6
 151650000    4
 151660000    5
 151670000    3
 151680000    4
 151690000    5
 151700000    2
 151710000    4
 151720000    8
 151730000    4
 151740000    3
 151750000    2
 151760000    4
 151770000    5
 151780000    3
 151790000    3
 151800000    5
 151810000    3
 151820000    2
 151830000    7
 151840000    4
 151850000    2
 151860000    3
 151870000    3
 151880000    3
 151890000    4
 151900000    4
 151910000    6
 151920000    6
 151930000    5
 151940000    2
 151950000    3
 151960000    3
 151970000    4
 151980000    3
 151990000    4
 152000000    2
 152010000    3
 152020000    6
 152030000    4
 152040000    4
 152050000    4
 152060000   10
 152070000    8
 152080000    3
 152090000   12
 152100000    5
 152110000    5
 152120000    3
 152130000    6
 152140000    4
 152150000    2
 152160000    4
 152170000    3
 152180000    3
 152190000    3
 152200000    3
 152210000    4
 152220000    3
 152230000    3
 152240000    4
 152250000    3
 152260000    4
 152270000    5
 152280000    4
 152290000    5
 152300000    4
 152310000    4
 152320000    3
 152330000    3
 152340000    3
 152350000    3
 152360000    2
 152370000    3
 152380000    4
 152390000    8
 152400000    4
 152410000    3
 152420000    4
 152430000    3
 152440000    3
 152450000    3
 152460000    3
 152470000    3
 152480000    3
 152490000    2
 152500000    4
 152510000    3
 152520000    2
 152530000    4
 152540000    3
 152550000    5
 152560000    4
 152570000    3
 152580000    3
 152590000    3
 152600000    3
 152610000    3
 152620000    2
 152630000    3
 152640000    3
 152650000    3
 152660000    3
 152670000    4
 152680000    3
 152690000    2
 152700000    2
 152710000    2
 152720000    3
 152730000    3
 152740000    5
 152750000    2
 152760000    2
 152770000    3
 152780000    2
 152790000    3
 152800000    7
 152810000    3
 152820000    2
 152830000    5
 152840000    9
 152850000    3
 152860000    6
 152870000    6
 152880000    4
 152890000    4
 152900000    3
 152910000    4
 152920000    5
 152930000    6
 152940000    5
 152950000    3
 152960000    7
 152970000    6
 152980000    4
 152990000    6
 153000000    2
 153010000    5
 153020000    2
 153030000    3
 153040000    2
 153050000    3
 153060000    3
 153070000    3
 153080000    5
 153090000    3
 153100000    2
 153110000    2
 153120000    3
 153130000    3
 153140000    3
 153150000    3
 153160000    3
 153170000    4
 153180000    4
 153190000    3
 153200000    2
 153210000    2
 153220000    3
 153230000    2
 153240000    3
 153250000    3
 153260000    6
 153270000    3
 153280000    5
 153290000    2
 153300000    3
 153310000    3
 153320000    4
 153330000    3
 153340000    3
 153350000    3
 153360000    3
 153370000    3
 153380000    4
 153390000    4
 153400000    5
 153410000    2
 153420000    2
 153430000    2
 153440000    4
 153450000    3
 153460000    3
 153470000    3
 153480000    4
 153490000    4
 153500000    2
 153510000    4
 153520000    3
 153530000    2
 153540000    4
 153550000    4
 153560000    2
 153570000    4
 153580000    3
 153590000    3
 153600000    3
 153610000    3
 153620000    4
 153630000    3
 153640000    3
 153650000    4
 153660000    3
 153670000    3
 153680000    3
 153690000    3
 153700000    4
 153710000    3
 153720000    5
 153730000    5
 153740000    3
 153750000    3
 153760000    5
 153770000    9
 153780000    3
 153790000    3
 153800000    3
 153810000    4
 153820000    5
 153830000    5
 153840000    4
 153850000    4
 153860000    3
 153870000    2
 153880000    3
 153890000   10
 153900000    3
 153910000    4
 153920000    3
 153930000    3
 153940000    3
 153950000    2
 153960000    3
 153970000    2
 153980000    5
 153990000    3
 154000000    4
 154010000    3
 154020000    3
 154030000    4
 154040000    3
 154050000    4
 154060000    3
 154070000    5
 154080000    3
 154090000    2
 154100000    3
 154110000    3
 154120000    4
 154130000    3
 154140000    3
 154150000    3
 154160000    3
 154170000    2
 154180000    3
 154190000    5
 154200000    5
 154210000    5
 154220000    3
 154230000    4
 154240000    3
 154250000    4
 154260000    5
 154270000    3
 154280000    4
 154290000    5
 154300000    3
 154310000    7
 154320000    3
 154330000    8
 154340000    3
 154350000    3
 154360000    3
 154370000    3
 154380000    4
 154390000    4
 154400000    3
 154410000    5
 154420000    2
 154430000    3
 154440000    3
 154450000    4
 154460000    6
 154470000    4
 154480000    3
 154490000    7
 154500000    2
 154510000    8
 154520000    6
 154530000    4
 154540000    2
 154550000    3
 154560000    6
 154570000    5
 154580000    3
 154590000    4
 154600000    3
 154610000    3
 154620000    2
 154630000    8
 154640000    6
 154650000    5
 154660000    2
 154670000    4
 154680000    3
 154690000    4
 154700000    3
 154710000    3
 154720000    3
 154730000    5
 154740000    3
 154750000    2
 154760000    3
 154770000    3
 154780000    4
 154790000    2
 154800000    4
 154810000    3
 154820000    3
 154830000    3
 154840000    3
 154850000    4
 154860000    3
 154870000    5
 154880000    3
 154890000    4
 154900000    5
 154910000    3
 154920000    5
 154930000    4
 154940000    4
 154950000    4
 154960000    3
 154970000    3
 154980000    3
 154990000    3
 155000000    3
 155010000    2
 155020000    4
 155030000    2
 155040000    3
 155050000    3
 155060000    4
 155070000    4
 155080000    3
 155090000    4
 155100000    3
 155110000    4
 155120000    2
 155130000    3
 155140000    3
 155150000    3
 155160000    3
 155170000    3
 155180000    4
 155190000    5
 155200000    3
 155210000    3
 155220000    2
 155230000    3
 155240000    3
 155250000    3
 155260000    3
 155270000    2
 155280000    4
 155290000    2
 155300000    3
 155310000    3
 155320000    2
 155330000    2
 155340000    3
 155350000    4
 155360000    4
 155370000    4
 155380000    3
 155390000    4
 155400000    5
 155410000    3
 155420000    3
 155430000    2
 155440000    4
 155450000    3
 155460000    4
 155470000    2
 155480000    2
 155490000    5
 155500000    4
 155510000    3
 155520000    4
 155530000    5
 155540000    4
 155550000    3
 155560000    5
 155570000    5
 155580000    5
 155590000    2
 155600000    3
 155610000    5
 155620000    4
 155630000    3
 155640000    4
 155650000    4
 155660000    5
 155670000    2
 155680000    3
 155690000    3
 155700000    3
 155710000    4
 155720000    7
 155730000    2
 155740000    3
 155750000    3
 155760000    3
 155770000    4
 155780000    4
 155790000    2
 155800000    8
 155810000    5
 155820000    3
 155830000    3
 155840000    4
 155850000    5
 155860000    2
 155870000    3
 155880000    3
 155890000    4
 155900000    2
 155910000    5
 155920000    3
 155930000    6
 155940000    3
 155950000    4
 155960000    4
 155970000    5
 155980000    3
 155990000    3
 156000000    3
 156010000    4
 156020000    4
 156030000    4
 156040000    2
 156050000    5
 156060000    3
 156070000    3
 156080000    3
 156090000    5
 156100000    4
 156110000    2
 156120000    3
 156130000    4
 156140000    6
 156150000    7
 156160000    2
 156170000    3
 156180000    3
 156190000    3
 156200000    3
 156210000    3
 156220000    3
 156230000    3
 156240000    3
 156250000    2
 156260000    6
 156270000    5
 156280000    4
 156290000    6
 156300000    4
 156310000    5
 156320000    3
 156330000    3
 156340000    2
 156350000    6
 156360000    4
 156370000    3
 156380000    5
 156390000    4
 156400000    4
 156410000    3
 156420000    5
 156430000    5
 156440000    3
 156450000    3
 156460000    4
 156470000    4
 156480000    3
 156490000    5
 156500000    3
 156510000    3
 156520000    3
 156530000    3
 156540000    3
 156550000    3
 156560000    3
 156570000    3
 156580000    2
 156590000    3
 156600000    5
 156610000    3
 156620000    3
 156630000    3
 156640000    3
 156650000    2
 156660000    4
 156670000    3
 156680000    4
 156690000    2
 156700000    3
 156710000    3
 156720000    5
 156730000    4
 156740000    3
 156750000    5
 156760000    3
 156770000    5
 156780000    3
 156790000    2
 156800000    3
 156810000    3
 156820000    3
 156830000    3
 156840000    3
 156850000    3
 156860000    2
 156870000    3
 156880000    3
 156890000    3
 156900000    2
 156910000    8
 156920000    4
 156930000    3
 156940000    3
 156950000    2
 156960000    3
 156970000    4
 156980000    3
 156990000    3
 157000000    3
 157010000    4
 157020000    3
 157030000    3
 157040000    3
 157050000    2
 157060000    3
 157070000    3
 157080000    3
 157090000    4
 157100000    3
 157110000    3
 157120000    3
 157130000    3
 157140000    4
 157150000    3
 157160000    3
 157170000    3
 157180000    2
 157190000    3
 157200000    3
 157210000    5
 157220000    3
 157230000    2
 157240000    3
 157250000    2
 157260000    3
 157270000    3
 157280000    3
 157290000    2
 157300000    3
 157310000    3
 157320000    7
 157330000    3
 157340000    3
 157350000    5
 157360000    6
 157370000    4
 157380000    5
 157390000    3
 157400000    4
 157410000    3
 157420000    4
 157430000    5
 157440000    4
 157450000    6
 157460000    3
 157470000    4
 157480000    3
 157490000    3
 157500000    3
 157510000    3
 157520000    3
 157530000    3
 157540000    3
 157550000    3
 157560000    3
 157570000    3
 157580000    2
 157590000    3
 157600000    3
 157610000    2
 157620000    3
 157630000    2
 157640000    3
 157650000    2
 157660000    3
 157670000    3
 157680000    2
 157690000    3
 157700000    4
 157710000    3
 157720000    2
 157730000    3
 157740000    4
 157750000    3
 157760000    3
 157770000    4
 157780000    3
 157790000    3
 157800000    3
 157810000    3
 157820000    4
 157830000    3
 157840000    3
 157850000    2
 157860000    4
 157870000    3
 157880000    7
 157890000    2
 157900000    3
 157910000    3
 157920000    3
 157930000    3
 157940000    6
 157950000    5
 157960000    2
 157970000    5
 157980000    3
 157990000    6
 158000000    4
 158010000    3
 158020000    3
 158030000    3
 158040000    3
 158050000    2
 158060000    2
 158070000    2
 158080000    4
 158090000    3
 158100000    3
 158110000    3
 158120000    3
 158130000    3
 158140000    3
 158150000    3
 158160000    2
 158170000    3
 158180000    3
 158190000    2
 158200000    2
 158210000    3
 158220000    2
 158230000    3
 158240000    4
 158250000    5
 158260000    4
 158270000    3
 158280000    3
 158290000    3
 158300000    4
 158310000    3
 158320000    2
 158330000    3
 158340000    4
 158350000    3
 158360000    3
 158370000    3
 158380000    3
 158390000    2
 158400000    4
 158410000    6
 158420000    5
 158430000    3
 158440000    4
 158450000    3
 158460000    3
 158470000    2
 158480000    3
 158490000    4
 158500000    3
 158510000    2
 158520000    2
 158530000    3
 158540000    3
 158550000    3
 158560000    6
 158570000    3
 158580000    6
 158590000    3
 158600000    2
 158610000    4
 158620000    3
 158630000    3
 158640000    3
 158650000    3
 158660000    5
 158670000    5
 158680000    5
 158690000    2
 158700000    3
 158710000    3
 158720000    6
 158730000    3
 158740000    7
 158750000    3
 158760000    2
 158770000    3
 158780000    3
 158790000    3
 158800000    5
 158810000    4
 158820000    2
 158830000    3
 158840000    3
 158850000    3
 158860000    3
 158870000    3
 158880000    2
 158890000    2
 158900000    2
 158910000    3
 158920000    3
 158930000    3
 158940000    3
 158950000    3
 158960000    3
 158970000    2
 158980000    3
 158990000    2
 159000000    3
 159010000    3
 159020000    3
 159030000    2
 159040000    3
 159050000    4
 159060000    2
 159070000    3
 159080000    3
 159090000    2
 159100000    3
 159110000    4
 159120000    5
 159130000    3
 159140000    4
 159150000    3
 159160000    2
 159170000    4
 159180000    2
 159190000    2
 159200000    3
 159210000    3
 159220000    4
 159230000    3
 159240000    3
 159250000    5
 159260000    3
 159270000    2
 159280000    3
 159290000    3
 159300000    4
 159310000    6
 159320000    4
 159330000    3
 159340000    2
 159350000    3
 159360000    3
 159370000    2
 159380000    7
 159390000    3
 159400000    4
 159410000    4
 159420000    3
 159430000    4
 159440000    2
 159450000    4
 159460000    3
 159470000    3
 159480000    5
 159490000    2
 159500000    3
 159510000    3
 159520000    5
 159530000    4
 159540000    2
 159550000    4
 159560000    2
 159570000    3
 159580000    3
 159590000    5
 159600000    2
 159610000    5
 159620000    2
 159630000    3
 159640000    3
 159650000    3
 159660000    3
 159670000    3
 159680000    4
 159690000    5
 159700000    3
 159710000    3
 159720000    3
 159730000    2
 159740000    3
 159750000    3
 159760000    3
 159770000    3
 159780000    3
 159790000    3
 159800000    3
 159810000    3
 159820000    2
 159830000    2
 159840000    3
 159850000    3
 159860000    4
 159870000    4
 159880000    5
 159890000    2
 159900000    4
 159910000    3
 159920000    2
 159930000    3
 159940000    4
 159950000    5
 159960000    6
 159970000    3
 159980000    3
 159990000    4
 160000000    3
 160000000    3
 160010000    5
 160020000    3
 160030000    3
 160040000    2
 160050000    3
 160060000    3
 160070000    3
 160080000    2
 160090000    3
 160100000    3
 160110000    6
 160120000    3
 160130000    3
 160140000    3
 160150000    3
 160160000    3
 160170000    3
 160180000    3
 160190000    4
 160200000    3
 160210000    5
 160220000    4
 160230000    4
 160240000    4
 160250000    3
 160260000    3
 160270000    4
 160280000    3
 160290000    3
 160300000    3
 160310000    5
 160320000    3
 160330000    3
 160340000    2
 160350000    3
 160360000    3
 160370000    3
 160380000    3
 160390000    3
 160400000    2
 160410000    3
 160420000    3
 160430000    5
 160440000    4
 160450000    3
 160460000    3
 160470000    3
 160480000    5
 160490000    7
 160500000    3
 160510000    3
 160520000    3
 160530000    3
 160540000    2
 160550000    4
 160560000    3
 160570000    3
 160580000    3
 160590000    7
 160600000    4
 160610000    6
 160620000    3
 160630000    3
 160640000    3
 160650000    3
 160660000    3
 160670000    3
 160680000    2
 160690000    4
 160700000    2
 160710000    4
 160720000    2
 160730000    4
 160740000    3
 160750000    3
 160760000    4
 160770000    5
 160780000    3
 160790000    3
 160800000    4
 160810000    5
 160820000    4
 160830000    2
 160840000    2
 160850000    2
 160860000    4
 160870000    3
 160880000    3
 160890000    3
 160900000    3
 160910000    3
 160920000    4
 160930000    5
 160940000    2
 160950000    3
 160960000    3
 160970000    4
 160980000    2
 160990000    5
 161000000    3
 161010000    5
 161020000    4
 161030000    3
 161040000    6
 161050000    7
 161060000    2
 161070000    5
 161080000    4
 161090000    5
 161100000    3
 161110000    3
 161120000    3
 161130000    5
 161140000    4
 161150000    3
 161160000    4
 161170000    4
 161180000    4
 161190000    2
 161200000    2
 161210000    3
 161220000    3
 161230000    3
 161240000    2
 161250000    3
 161260000    3
 161270000    4
 161280000    3
 161290000    3
 161300000    3
 161310000    2
 161320000    3
 161330000    3
 161340000    3
 161350000    4
 161360000    4
 161370000    3
 161380000    4
 161390000    2
 161400000    5
 161410000    2
 161420000    3
 161430000    3
 161440000    3
 161450000    2
 161460000    3
 161470000    3
 161480000    2
 161490000    3
 161500000    6
 161510000    2
 161520000    3
 161530000    3
 161540000    4
 161550000    3
 161560000    3
 161570000    5
 161580000    3
 161590000    4
 161600000    3
 161610000    3
 161620000    3
 161630000    3
 161640000    3
 161650000    3
 161660000    3
 161670000    4
 161680000    3
 161690000    4
 161700000    3
 161710000    3
 161720000    4
 161730000    3
 161740000    4
 161750000    3
 161760000    3
 161770000    3
 161780000    3
 161790000    3
 161800000    3
 161810000    5
 161820000    2
 161830000    3
 161840000    3
 161850000    3
 161860000    6
 161870000    5
 161880000    4
 161890000    4
 161900000    3
 161910000    4
 161920000    3
 161930000    4
 161940000    2
 161950000    4
 161960000    3
 161970000    3
 161980000    5
 161990000    2
 162000000    2
 162010000    5
 162020000    3
 162030000    5
 162040000    4
 162050000    4
 162060000    3
 162070000    4
 162080000    3
 162090000    2
 162100000    4
 162110000    4
 162120000    4
 162130000    4
 162140000    4
 162150000    4
 162160000    4
 162170000    5
 162180000    2
 162190000    3
 162200000    3
 162210000    3
 162220000    5
 162230000    2
 162240000    2
 162250000    3
 162260000    4
 162270000    5
 162280000    4
 162290000    3
 162300000    4
 162310000    4
 162320000    4
 162330000    3
 162340000    3
 162350000    4
 162360000    3
 162370000    3
 162380000    4
 162390000    3
 162400000    2
 162410000    3
 162420000    4
 162430000    3
 162440000    5
 162450000    2
 162460000    3
 162470000    3
 162480000    3
 162490000    3
 162500000    3
 162510000    5
 162520000    3
 162530000    3
 162540000    3
 162550000    5
 162560000    9
 162570000    4
 162580000    4
 162590000    3
 162600000    5
 162610000    4
 162620000    5
 162630000   12
 162640000    4
 162650000    3
 162660000    6
 162670000    4
 162680000    4
 162690000    5
 162700000    3
 162710000    4
 162720000    7
 162730000    3
 162740000    4
 162750000    3
 162760000    3
 162770000    3
 162780000    2
 162790000    4
 162800000    3
 162810000    3
 162820000    3
 162830000    3
 162840000    3
 162850000    5
 162860000    6
 162870000    3
 162880000    3
 162890000    4
 162900000    4
 162910000    5
 162920000    4
 162930000    3
 162940000    4
 162950000    3
 162960000    3
 162970000    5
 162980000    4
 162990000    2
 163000000    3
 163010000    3
 163020000    3
 163030000    3
 163040000    3
 163050000    3
 163060000    4
 163070000   11
 163080000    4
 163090000    6
 163100000    3
 163110000    2
 163120000    3
 163130000    2
 163140000    4
 163150000    4
 163160000    3
 163170000    3
 163180000    3
 163190000    3
 163200000    4
 163210000    3
 163220000    3
 163230000    2
 163240000    3
 163250000    2
 163260000    3
 163270000    3
 163280000    3
 163290000    3
 163300000    4
 163310000    3
 163320000    4
 163330000    6
 163340000    3
 163350000    5
 163360000    4
 163370000    3
 163380000    3
 163390000    4
 163400000    3
 163410000    3
 163420000    3
 163430000    2
 163440000    3
 163450000    5
 163460000    2
 163470000    4
 163480000    3
 163490000    2
 163500000    3
 163510000    4
 163520000    3
 163530000    4
 163540000    3
 163550000    4
 163560000    5
 163570000    4
 163580000    5
 163590000    5
 163600000    4
 163610000    3
 163620000    5
 163630000    3
 163640000    2
 163650000    4
 163660000    3
 163670000    3
 163680000    3
 163690000    5
 163700000    4
 163710000    2
 163720000    3
 163730000    3
 163740000    4
 163750000    7
 163760000    3
 163770000    3
 163780000    5
 163790000    5
 163800000    4
 163810000    5
 163820000    2
 163830000    3
 163840000    3
 163850000    3
 163860000    3
 163870000    4
 163880000    2
 163890000    3
 163900000    3
 163910000    4
 163920000    5
 163930000    4
 163940000    3
 163950000    3
 163960000    2
 163970000    4
 163980000    2
 163990000    3
 164000000    5
 164010000    4
 164020000    2
 164030000    6
 164040000    3
 164050000    3
 164060000    2
 164070000    7
 164080000    3
 164090000    3
 164100000    8
 164110000    4
 164120000    3
 164130000    7
 164140000    4
 164150000    6
 164160000    5
 164170000    3
 164180000    2
 164190000    4
 164200000    4
 164210000    3
 164220000    3
 164230000    3
 164240000    3
 164250000    3
 164260000    4
 164270000    3
 164280000    3
 164290000    3
 164300000    3
 164310000    5
 164320000    3
 164330000    4
 164340000    5
 164350000    3
 164360000    2
 164370000    3
 164380000    2
 164390000    3
 164400000    6
 164410000    7
 164420000    3
 164430000    4
 164440000    4
 164450000    2
 164460000    4
 164470000    3
 164480000    3
 164490000    4
 164500000    2
 164510000    3
 164520000    3
 164530000    2
 164540000    2
 164550000    3
 164560000    3
 164570000    3
 164580000    2
 164590000    3
 164600000    3
 164610000    3
 164620000    3
 164630000    3
 164640000    3
 164650000    4
 164660000    3
 164670000    5
 164680000    3
 164690000    4
 164700000    3
 164710000    3
 164720000    3
 164730000    5
 164740000    3
 164750000    3
 164760000    3
 164770000    3
 164780000    5
 164790000    3
 164800000    4
 164810000    5
 164820000    3
 164830000    5
 164840000    2
 164850000    3
 164860000    3
 164870000    3
 164880000    3
 164890000    3
 164900000    4
 164910000    3
 164920000    4
 164930000    5
 164940000    2
 164950000    3
 164960000    3
 164970000    3
 164980000    3
 164990000    4
 165000000    5
 165010000    5
 165020000    5
 165030000    4
 165040000    3
 165050000    3
 165060000    4
 165070000    3
 165080000    4
 165090000    2
 165100000    2
 165110000    3
 165120000    3
 165130000    3
 165140000    3
 165150000    3
 165160000    2
 165170000    3
 165180000    3
 165190000    3
 165200000    4
 165210000    4
 165220000    6
 165230000    5
 165240000    5
 165250000    2
 165260000    4
 165270000    4
 165280000    5
 165290000    3
 165300000    3
 165310000    3
 165320000    4
 165330000    5
 165340000    3
 165350000    2
 165360000    5
 165370000    3
 165380000    4
 165390000    3
 165400000    3
 165410000    2
 165420000    4
 165430000    4
 165440000    3
 165450000    2
 165460000    4
 165470000    8
 165480000    3
 165490000    3
 165500000    3
 165510000    4
 165520000    3
 165530000    2
 165540000    3
 165550000    3
 165560000    2
 165570000    3
 165580000    3
 165590000    3
 165600000    2
 165610000    4
 165620000    3
 165630000    5
 165640000    3
 165650000    3
 165660000    3
 165670000    2
 165680000    3
 165690000    4
 165700000    3
 165710000    5
 165720000    7
 165730000    3
 165740000    3
 165750000    2
 165760000    3
 165770000    4
 165780000    3
 165790000    3
 165800000    3
 165810000    2
 165820000    2
 165830000    3
 165840000    4
 165850000    3
 165860000    4
 165870000    3
 165880000    3
 165890000    4
 165900000    5
 165910000    5
 165920000    5
 165930000    4
 165940000    2
 165950000    4
 165960000    4
 165970000    2
 165980000    3
 165990000    3
 166000000    4
 166010000    3
 166020000    3
 166030000    2
 166040000    4
 166050000    4
 166060000    4
 166070000    2
 166080000    5
 166090000    3
 166100000    4
 166110000    5
 166120000    3
 166130000    6
 166140000    4
 166150000    3
 166160000    2
 166170000    4
 166180000    2
 166190000    3
 166200000    4
 166210000    5
 166220000    4
 166230000    4
 166240000    3
 166250000    4
 166260000    3
 166270000    3
 166280000    2
 166290000    3
 166300000    3
 166310000    5
 166320000    4
 166330000    3
 166340000    4
 166350000    4
 166360000    6
 166370000    4
 166380000    2
 166390000    5
 166400000    3
 166410000    3
 166420000    3
 166430000    4
 166440000    4
 166450000    4
 166460000    4
 166470000    4
 166480000    3
 166490000    2
 166500000    2
 166510000    3
 166520000    4
 166530000    3
 166540000    2
 166550000    4
 166560000    2
 166570000    2
 166580000    3
 166590000    2
 166600000    3
 166610000    6
 166620000    4
 166630000    4
 166640000    5
 166650000    2
 166660000    2
 166670000    3
 166680000    2
 166690000    2
 166700000    4
 166710000    3
 166720000    6
 166730000    4
 166740000    4
 166750000    5
 166760000    3
 166770000    2
 166780000    2
 166790000    3
 166800000    2
 166810000    3
 166820000    6
 166830000    5
 166840000    3
 166850000    4
 166860000    4
 166870000    5
 166880000    6
 166890000    2
 166900000    5
 166910000    2
 166920000    5
 166930000   12
 166940000    4
 166950000    3
 166960000    3
 166970000    3
 166980000    3
 166990000    5
 167000000    3
 167010000    4
 167020000    3
 167030000    2
 167040000    3
 167050000    4
 167060000    3
 167070000    2
 167080000    3
 167090000    2
 167100000    3
 167110000    3
 167120000    3
 167130000    3
 167140000    3
 167150000    3
 167160000    4
 167170000    2
 167180000    3
 167190000    4
 167200000    4
 167210000    2
 167220000    4
 167230000    3
 167240000    4
 167250000    5
 167260000    5
 167270000    3
 167280000    5
 167290000    3
 167300000    5
 167310000    3
 167320000    5
 167330000    8
 167340000    6
 167350000    2
 167360000    3
 167370000    3
 167380000    2
 167390000    3
 167400000    6
 167410000    2
 167420000    5
 167430000    3
 167440000    5
 167450000    4
 167460000    3
 167470000    3
 167480000    3
 167490000    3
 167500000    4
 167510000    3
 167520000    2
 167530000    3
 167540000    4
 167550000    4
 167560000    3
 167570000    3
 167580000    2
 167590000    3
 167600000    4
 167610000    6
 167620000    5
 167630000    4
 167640000    3
 167650000    3
 167660000    4
 167670000    3
 167680000    3
 167690000    2
 167700000    4
 167710000    4
 167720000    4
 167730000    6
 167740000    3
 167750000    4
 167760000    6
 167770000    3
 167780000    7
 167790000    5
 167800000    5
 167810000    4
 167820000    3
 167830000    4
 167840000    4
 167850000    4
 167860000    3
 167870000    2
 167880000    3
 167890000    3
 167900000    3
 167910000    3
 167920000    3
 167930000    3
 167940000    3
 167950000    3
 167960000    4
 167970000    5
 167980000    2
 167990000    3
 168000000    2
 168010000    5
 168020000    4
 168030000    4
 168040000    3
 168050000    2
 168060000    3
 168070000    4
 168080000    3
 168090000    3
 168100000    3
 168110000    4
 168120000    3
 168130000    5
 168140000    3
 168150000    6
 168160000    4
 168170000    2
 168180000    3
 168190000    3
 168200000    4
 168210000    3
 168220000    5
 168230000    3
 168240000    4
 168250000    3
 168260000    3
 168270000    6
 168280000    4
 168290000    3
 168300000    4
 168310000    4
 168320000    9
 168330000    4
 168340000    3
 168350000    3
 168360000    3
 168370000    3
 168380000    3
 168390000    4
 168400000    4
 168410000    3
 168420000    4
 168430000    4
 168440000    5
 168450000    3
 168460000    4
 168470000    7
 168480000    3
 168490000    5
 168500000    3
 168510000    2
 168520000    5
 168530000    3
 168540000    3
 168550000    5
 168560000    3
 168570000    4
 168580000    3
 168590000    2
 168600000    3
 168610000    4
 168620000    4
 168630000    6
 168640000    3
 168650000    4
 168660000   10
 168670000    5
 168680000    5
 168690000    6
 168700000    7
 168710000    3
 168720000    3
 168730000    2
 168740000    3
 168750000    4
 168760000    3
 168770000    3
 168780000    3
 168790000    2
 168800000    3
 168810000    4
 168820000    2
 168830000    2
 168840000    2
 168850000    6
 168860000    3
 168870000    7
 168880000    6
 168890000    3
 168900000    6
 168910000    4
 168920000    3
 168930000    3
 168940000    2
 168950000    4
 168960000    4
 168970000    3
 168980000    3
 168990000    4
 169000000    5
 169010000    4
 169020000    3
 169030000    3
 169040000    3
 169050000    3
 169060000    3
 169070000    5
 169080000    5
 169090000    4
 169100000    3
 169110000    5
 169120000    4
 169130000    3
 169140000    4
 169150000    6
 169160000    3
 169170000    4
 169180000    4
 169190000    4
 169200000    4
 169210000    3
 169220000    3
 169230000    4
 169240000    3
 169250000    3
 169260000    4
 169270000    6
 169280000    6
 169290000    4
 169300000    2
 169310000    3
 169320000    4
 169330000    6
 169340000    8
 169350000    3
 169360000    2
 169370000    3
 169380000    5
 169390000    4
 169400000    5
 169410000    4
 169420000    3
 169430000    5
 169440000    3
 169450000    3
 169460000    3
 169470000    3
 169480000    3
 169490000    3
 169500000    3
 169510000    3
 169520000    3
 169530000    3
 169540000    4
 169550000    4
 169560000    3
 169570000    2
 169580000    4
 169590000    5
 169600000    5
 169610000    3
 169620000    4
 169630000    4
 169640000    2
 169650000    5
 169660000    3
 169670000    3
 169680000    3
 169690000    2
 169700000    2
 169710000    5
 169720000    4
 169730000    4
 169740000    2
 169750000    4
 169760000    3
 169770000    3
 169780000    3
 169790000    2
 169800000    3
 169810000    4
 169820000    4
 169830000    2
 169840000    3
 169850000    4
 169860000    3
 169870000    3
 169880000    4
 169890000    3
 169900000    4
 169910000    5
 169920000    3
 169930000    3
 169940000    3
 169950000    3
 169960000    4
 169970000    3
 169980000    3
 169990000    3
 170000000    3
 170010000    3
 170020000    2
 170030000    7
 170040000    2
 170050000    3
 170060000    3
 170070000    4
 170080000    3
 170090000    5
 170100000    7
 170110000    5
 170120000    3
 170130000    3
 170140000    3
 170150000    4
 170160000    2
 170170000    3
 170180000    3
 170190000    3
 170200000    4
 170210000    2
 170220000    3
 170230000    2
 170240000    3
 170250000    3
 170260000    3
 170270000    4
 170280000    4
 170290000    3
 170300000    3
 170310000    4
 170320000    6
 170330000    4
 170340000    4
 170350000    2
 170360000    4
 170370000    3
 170380000    4
 170390000    3
 170400000    3
 170410000    6
 170420000    3
 170430000    3
 170440000    3
 170450000    4
 170460000    2
 170470000    2
 170480000    4
 170490000    3
 170500000    3
 170510000    5
 170520000    2
 170530000    2
 170540000    3
 170550000    3
 170560000    5
 170570000    3
 170580000    3
 170590000    3
 170600000    4
 170610000    3
 170620000    4
 170630000    3
 170640000    3
 170650000    7
 170660000    7
 170670000    3
 170680000    3
 170690000    3
 170700000    3
 170710000    6
 170720000    3
 170730000    3
 170740000    4
 170750000    3
 170760000    3
 170770000    5
 170780000    4
 170790000    3
 170800000    3
 170810000    3
 170820000    3
 170830000    3
 170840000    3
 170850000    3
 170860000    2
 170870000    3
 170880000    5
 170890000    6
 170900000    4
 170910000    3
 170920000    3
 170930000    5
 170940000    3
 170950000    2
 170960000    4
 170970000    2
 170980000    5
 170990000    2
 171000000    3
 171010000    2
 171020000    6
 171030000    3
 171040000    4
 171050000    2
 171060000    2
 171070000    3
 171080000    3
 171090000    5
 171100000    2
 171110000    4
 171120000    3
 171130000    3
 171140000    3
 171150000    5
 171160000    4
 171170000    3
 171180000    2
 171190000    4
 171200000    3
 171210000    3
 171220000    3
 171230000    4
 171240000    3
 171250000    3
 171260000    3
 171270000    5
 171280000    3
 171290000    4
 171300000    4
 171310000    3
 171320000    4
 171330000    4
 171340000    6
 171350000    4
 171360000    3
 171370000    2
 171380000    3
 171390000    3
 171400000    3
 171410000    3
 171420000    3
 171430000    3
 171440000    3
 171450000    4
 171460000    3
 171470000    2
 171480000    6
 171490000    4
 171500000    3
 171510000    3
 171520000    3
 171530000    4
 171540000    4
 171550000    3
 171560000    3
 171570000    3
 171580000    4
 171590000    6
 171600000    4
 171610000    4
 171620000    5
 171630000    3
 171640000    3
 171650000    3
 171660000    3
 171670000    3
 171680000    3
 171690000    3
 171700000    2
 171710000    3
 171720000    4
 171730000    3
 171740000    3
 171750000    4
 171760000    3
 171770000    6
 171780000    4
 171790000    4
 171800000    7
 171810000    4
 171820000    4
 171830000    6
 171840000    4
 171850000    7
 171860000    6
 171870000    7
 171880000    3
 171890000    3
 171900000    4
 171910000    3
 171920000    3
 171930000    3
 171940000    3
 171950000    4
 171960000    4
 171970000    3
 171980000    3
 171990000    3
 172000000    4
 172010000    4
 172020000    3
 172030000    3
 172040000    4
 172050000    3
 172060000    3
 172070000    3
 172080000    4
 172090000    4
 172100000    5
 172110000    2
 172120000    3
 172130000    3
 172140000    3
 172150000    4
 172160000    3
 172170000    3
 172180000    4
 172190000    3
 172200000    5
 172210000    5
 172220000    4
 172230000    5
 172240000    4
 172250000    3
 172260000    3
 172270000    4
 172280000    3
 172290000    6
 172300000    7
 172310000    3
 172320000    5
 172330000    4
 172340000    4
 172350000    6
 172360000    5
 172370000    6
 172380000    6
 172390000    3
 172400000    3
 172410000    9
 172420000    4
 172430000    8
 172440000   10
 172450000    9
 172460000    4
 172470000    2
 172480000    4
 172490000    5
 172500000    5
 172510000    6
 172520000    4
 172530000    3
 172540000    4
 172550000    3
 172560000    3
 172570000    4
 172580000    4
 172590000    3
 172600000    4
 172610000    4
 172620000    3
 172630000    4
 172640000    2
 172650000    3
 172660000    3
 172670000    3
 172680000    3
 172690000    2
 172700000    3
 172710000    2
 172720000    5
 172730000    2
 172740000    3
 172750000    3
 172760000    3
 172770000    4
 172780000    3
 172790000    4
 172800000    3
 172810000    4
 172820000    5
 172830000    5
 172840000    4
 172850000    4
 172860000    2
 172870000    3
 172880000    3
 172890000    4
 172900000    3
 172910000    3
 172920000    3
 172930000    3
 172940000    3
 172950000    3
 172960000    4
 172970000    3
 172980000    3
 172990000    3
 173000000    2
 173010000    2
 173020000    9
 173030000    5
 173040000    9
 173050000    3
 173060000    3
 173070000    2
 173080000    6
 173090000    2
 173100000    7
 173110000    3
 173120000    3
 173130000    3
 173140000    4
 173150000    2
 173160000    7
 173170000    3
 173180000    3
 173190000    3
 173200000    5
 173210000    3
 173220000    3
 173230000    7
 173240000    4
 173250000    5
 173260000    5
 173270000    2
 173280000    5
 173290000    4
 173300000    4
 173310000    3
 173320000    3
 173330000    3
 173340000    3
 173350000    3
 173360000    5
 173370000    3
 173380000    3
 173390000    3
 173400000    3
 173410000    4
 173420000    3
 173430000    4
 173440000    6
 173450000    5
 173460000    7
 173470000    4
 173480000    4
 173490000    2
 173500000    3
 173510000    4
 173520000    8
 173530000    4
 173540000    5
 173550000    3
 173560000    2
 173570000    3
 173580000    3
 173590000    2
 173600000    3
 173610000    4
 173620000    3
 173630000    4
 173640000    6
 173650000    3
 173660000    3
 173670000    4
 173680000    5
 173690000    9
 173700000    4
 173710000    3
 173720000    4
 173730000    2
 173740000    4
 173750000    3
 173760000    3
 173770000    3
 173780000    3
 173790000    3
 173800000    3
 173810000    4
 173820000    7
 173830000    2
 173840000    2
 173850000    4
 173860000    2
 173870000    6
 173880000    5
 173890000    2
 173900000    3
 173910000    7
 173920000    2
 173930000    4
 173940000    3
 173950000    2
 173960000    6
 173970000    4
 173980000   10
 173990000    4
 174000000    7
 174010000    6
 174020000    3
 174030000    3
 174040000    2
 174050000    4
 174060000    3
 174070000    2
 174080000    7
 174090000    3
 174100000    5
 174110000    6
 174120000    5
 174130000    3
 174140000    2
 174150000    3
 174160000    4
 174170000    6
 174180000    3
 174190000    4
 174200000    5
 174210000    3
 174220000    4
 174230000    2
 174240000    3
 174250000    4
 174260000    4
 174270000    3
 174280000    5
 174290000    3
 174300000    4
 174310000    3
 174320000    4
 174330000    4
 174340000    4
 174350000    3
 174360000    3
 174370000    3
 174380000    4
 174390000    2
 174400000    3
 174410000    3
 174420000    3
 174430000    3
 174440000    4
 174450000    6
 174460000    3
 174470000    2
 174480000    3
 174490000    4
 174500000    7
 174510000    4
 174520000    3
 174530000    3
 174540000    3
 174550000    3
 174560000    3
 174570000    3
 174580000    2
 174590000    3
 174600000    9
 174610000    6
 174620000    3
 174630000    4
 174640000    3
 174650000    4
 174660000    3
 174670000    4
 174680000    3
 174690000    4
 174700000    4
 174710000    3
 174720000    2
 174730000    5
 174740000    4
 174750000    4
 174760000    3
 174770000    3
 174780000    3
 174790000    3
 174800000    5
 174810000    4
 174820000    4
 174830000    7
 174840000    5
 174850000    3
 174860000    3
 174870000    6
 174880000    5
 174890000    3
 174900000   10
 174910000    3
 174920000    5
 174930000    5
 174940000    3
 174950000    5
 174960000    4
 174970000    4
 174980000    2
 174990000    6
 175000000    2
 175010000    3
 175020000    7
 175030000    3
 175040000    3
 175050000    4
 175060000    3
 175070000    4
 175080000    5
 175090000    3
 175100000    3
 175110000    2
 175120000    4
 175130000    3
 175140000    3
 175150000    4
 175160000    2
 175170000    3
 175180000    3
 175190000    5
 175200000    3
 175210000    3
 175220000    2
 175230000    3
 175240000    2
 175250000    3
 175260000    5
 175270000    3
 175280000    2
 175290000    2
 175300000    4
 175310000    3
 175320000    3
 175330000    3
 175340000    2
 175350000    3
 175360000    4
 175370000    3
 175380000    6
 175390000    3
 175400000    3
 175410000    3
 175420000    4
 175430000    3
 175440000    2
 175450000    5
 175460000    3
 175470000    4
 175480000    3
 175490000    2
 175500000    4
 175510000    4
 175520000    3
 175530000    5
 175540000    4
 175550000    3
 175560000    5
 175570000    6
 175580000    2
 175590000    3
 175600000    4
 175610000    3
 175620000    3
 175630000    2
 175640000    3
 175650000    3
 175660000    2
 175670000    3
 175680000    6
 175690000    3
 175700000    3
 175710000    3
 175720000    3
 175730000    3
 175740000    3
 175750000    3
 175760000    2
 175770000    4
 175780000    6
 175790000    5
 175800000    3
 175810000    5
 175820000    3
 175830000    4
 175840000    3
 175850000    2
 175860000    6
 175870000    4
 175880000    6
 175890000    8
 175900000    8
 175910000    4
 175920000    4
 175930000    3
 175940000    3
 175950000    5
 175960000    3
 175970000    7
 175980000    9
 175990000    3
 176000000    3
 176010000    3
 176020000    5
 176030000    4
 176040000    3
 176050000    4
 176060000    3
 176070000    7
 176080000    3
 176090000    3
 176100000    5
 176110000    2
 176120000    7
 176130000    2
 176140000    4
 176150000    3
 176160000    5
 176170000    6
 176180000    3
 176190000    3
 176200000    3
 176210000    3
 176220000    2
 176230000    3
 176240000    3
 176250000    5
 176260000    4
 176270000    2
 176280000    3
 176290000    4
 176300000    3
 176310000    3
 176320000    3
 176330000    4
 176340000    5
 176350000    3
 176360000    2
 176370000    4
 176380000    4
 176390000    5
 176400000    3
 176410000    3
 176420000    4
 176430000    3
 176440000    3
 176450000    3
 176460000    3
 176470000    3
 176480000    3
 176490000    3
 176500000    5
 176510000    3
 176520000    6
 176530000    3
 176540000    3
 176550000    3
 176560000    7
 176570000    2
 176580000    3
 176590000    4
 176600000    7
 176610000    3
 176620000    5
 176630000    6
 176640000    3
 176650000    3
 176660000    3
 176670000    2
 176680000    5
 176690000    3
 176700000    2
 176710000    3
 176720000    3
 176730000    3
 176740000    2
 176750000    3
 176760000    3
 176770000    4
 176780000    3
 176790000    2
 176800000    3
 176810000    3
 176820000    3
 176830000    2
 176840000    4
 176850000    4
 176860000    3
 176870000    3
 176880000    4
 176890000    2
 176900000    3
 176910000    3
 176920000    5
 176930000    3
 176940000    5
 176950000    2
 176960000    4
 176970000    3
 176980000    3
 176990000    2
 177000000    3
 177010000    4
 177020000    3
 177030000    3
 177040000    4
 177050000    3
 177060000    2
 177070000    3
 177080000    3
 177090000    2
 177100000    5
 177110000    6
 177120000    3
 177130000    3
 177140000    3
 177150000    3
 177160000    2
 177170000    3
 177180000    3
 177190000    3
 177200000    2
 177210000    4
 177220000    3
 177230000    3
 177240000    4
 177250000    4
 177260000    3
 177270000    3
 177280000    3
 177290000    4
 177300000    3
 177310000    4
 177320000    6
 177330000    6
 177340000    3
 177350000    4
 177360000    3
 177370000    2
 177380000    5
 177390000    5
 177400000    2
 177410000    6
 177420000    6
 177430000    5
 177440000    4
 177450000    4
 177460000    4
 177470000    4
 177480000    5
 177490000    4
 177500000    7
 177510000    6
 177520000    3
 177530000    3
 177540000    4
 177550000    3
 177560000    3
 177570000    4
 177580000    4
 177590000    2
 177600000    3
 177610000    3
 177620000    3
 177630000    4
 177640000    3
 177650000    3
 177660000    6
 177670000    3
 177680000    3
 177690000    4
 177700000    5
 177710000    3
 177720000    3
 177730000    3
 177740000    2
 177750000    3
 177760000    3
 177770000    8
 177780000    4
 177790000    2
 177800000    3
 177810000    2
 177820000    5
 177830000    5
 177840000    3
 177850000    2
 177860000    5
 177870000    4
 177880000    2
 177890000    2
 177900000    3
 177910000    2
 177920000    2
 177930000    3
 177940000    2
 177950000    3
 177960000    4
 177970000    3
 177980000    2
 177990000    3
 178000000    3
 178010000    3
 178020000    6
 178030000    3
 178040000    3
 178050000    3
 178060000    3
 178070000    3
 178080000    4
 178090000    4
 178100000    4
 178110000    2
 178120000    4
 178130000    3
 178140000    2
 178150000    3
 178160000    6
 178170000    2
 178180000    4
 178190000    2
 178200000    4
 178210000    3
 178220000    6
 178230000    4
 178240000    2
 178250000    3
 178260000    3
 178270000    6
 178280000    3
 178290000    4
 178300000    3
 178310000    3
 178320000    3
 178330000    4
 178340000    3
 178350000    3
 178360000    4
 178370000    4
 178380000    3
 178390000    3
 178400000    3
 178410000    2
 178420000    2
 178430000    4
 178440000    4
 178450000    5
 178460000    3
 178470000    5
 178480000    4
 178490000    3
 178500000    3
 178510000    3
 178520000    5
 178530000    3
 178540000    6
 178550000    4
 178560000    7
 178570000    4
 178580000    2
 178590000    3
 178600000    3
 178610000    3
 178620000    3
 178630000    5
 178640000    4
 178650000    3
 178660000    2
 178670000    4
 178680000    3
 178690000    5
 178700000    6
 178710000    3
 178720000    4
 178730000    2
 178740000    3
 178750000    2
 178760000    3
 178770000    4
 178780000    3
 178790000    3
 178800000    3
 178810000    2
 178820000    5
 178830000    6
 178840000    4
 178850000    3
 178860000    3
 178870000    4
 178880000    4
 178890000    4
 178900000    4
 178910000    6
 178920000    4
 178930000    5
 178940000    3
 178950000    3
 178960000    3
 178970000    3
 178980000    5
 178990000    4
 179000000    3
 179010000    3
 179020000    3
 179030000    3
 179040000    3
 179050000    2
 179060000    3
 179070000    3
 179080000    3
 179090000    3
 179100000    7
 179110000    3
 179120000    3
 179130000    4
 179140000    3
 179150000    3
 179160000    4
 179170000    3
 179180000    2
 179190000    4
 179200000    3
 179210000    5
 179220000    4
 179230000    4
 179240000    2
 179250000    5
 179260000    4
 179270000    3
 179280000    3
 179290000    3
 179300000    3
 179310000    4
 179320000    3
 179330000    2
 179340000    2
 179350000    3
 179360000    2
 179370000    3
 179380000    3
 179390000    3
 179400000    5
 179410000    3
 179420000    5
 179430000    2
 179440000    4
 179450000    2
 179460000    3
 179470000    3
 179480000    3
 179490000    3
 179500000    3
 179510000    4
 179520000    4
 179530000    3
 179540000    3
 179550000    2
 179560000    2
 179570000    2
 179580000    6
 179590000    2
 179600000    3
 179610000    8
 179620000    3
 179630000    4
 179640000    3
 179650000    3
 179660000    4
 179670000    4
 179680000    3
 179690000    3
 179700000    3
 179710000    3
 179720000    4
 179730000    3
 179740000    5
 179750000    5
 179760000    3
 179770000    2
 179780000    3
 179790000    4
 179800000    4
 179810000    3
 179820000    3
 179830000    5
 179840000    3
 179850000    6
 179860000    3
 179870000    3
 179880000    3
 179890000    3
 179900000    4
 179910000    4
 179920000    7
 179930000    3
 179940000    4
 179950000    3
 179960000    3
 179970000    3
 179980000    3
 179990000    3
 180000000    3
 180000000    3
 180010000    3
 180020000    6
 180030000    5
 180040000    2
 180050000    3
 180060000    2
 180070000    3
 180080000    2
 180090000    4
 180100000    4
 180110000    2
 180120000    3
 180130000    4
 180140000    4
 180150000    6
 180160000    3
 180170000    3
 180180000    5
 180190000    4
 180200000    3
 180210000   11
 180220000    9
 180230000    2
 180240000    2
 180250000    3
 180260000    3
 180270000    4
 180280000    4
 180290000    3
 180300000    2
 180310000    4
 180320000    2
 180330000    3
 180340000    4
 180350000    3
 180360000    3
 180370000    3
 180380000    3
 180390000    5
 180400000    4
 180410000    2
 180420000    4
 180430000    4
 180440000    3
 180450000    3
 180460000    4
 180470000    4
 180480000    3
 180490000    4
 180500000    3
 180510000    2
 180520000    4
 180530000    3
 180540000    3
 180550000    2
 180560000    4
 180570000    2
 180580000    3
 180590000    2
 180600000    2
 180610000    4
 180620000    2
 180630000    3
 180640000    4
 180650000    3
 180660000    3
 180670000    3
 180680000    5
 180690000    4
 180700000    5
 180710000    3
 180720000    3
 180730000    5
 180740000    3
 180750000    5
 180760000    3
 180770000    3
 180780000    3
 180790000    2
 180800000    3
 180810000    3
 180820000    5
 180830000    2
 180840000    3
 180850000   10
 180860000    4
 180870000    2
 180880000    3
 180890000    3
 180900000    2
 180910000    3
 180920000    2
 180930000    3
 180940000    2
 180950000    3
 180960000    4
 180970000    4
 180980000    2
 180990000    3
 181000000    8
 181010000    2
 181020000    6
 181030000    3
 181040000    4
 181050000    4
 181060000    4
 181070000    3
 181080000    3
 181090000    3
 181100000    3
 181110000    3
 181120000    2
 181130000    3
 181140000    3
 181150000    2
 181160000    3
 181170000    5
 181180000    3
 181190000    2
 181200000    2
 181210000    3
 181220000    3
 181230000    4
 181240000    3
 181250000    4
 181260000    5
 181270000    7
 181280000    6
 181290000    4
 181300000    4
 181310000    6
 181320000    2
 181330000    5
 181340000    3
 181350000    4
 181360000    4
 181370000    3
 181380000    5
 181390000    7
 181400000    4
 181410000    4
 181420000    5
 181430000    6
 181440000    3
 181450000    3
 181460000    4
 181470000    3
 181480000    3
 181490000    3
 181500000    4
 181510000    2
 181520000    3
 181530000    3
 181540000    2
 181550000    3
 181560000    4
 181570000    3
 181580000    2
 181590000    3
 181600000    3
 181610000    3
 181620000    3
 181630000    4
 181640000    3
 181650000    3
 181660000    3
 181670000    3
 181680000    4
 181690000    3
 181700000    3
 181710000    4
 181720000    4
 181730000    3
 181740000    3
 181750000    3
 181760000    4
 181770000    3
 181780000    4
 181790000    3
 181800000    4
 181810000    3
 181820000    3
 181830000    3
 181840000    6
 181850000    3
 181860000    3
 181870000    3
 181880000    3
 181890000    3
 181900000    3
 181910000    3
 181920000    5
 181930000    6
 181940000    2
 181950000    3
 181960000    2
 181970000    2
 181980000    4
 181990000    3
 182000000    2
 182010000    2
 182020000    2
 182030000    3
 182040000    3
 182050000    4
 182060000    3
 182070000    3
 182080000    3
 182090000    3
 182100000    5
 182110000    3
 182120000    4
 182130000    2
 182140000    9
 182150000    4
 182160000    4
 182170000    3
 182180000    4
 182190000    3
 182200000    3
 182210000    3
 182220000    4
 182230000    2
 182240000    4
 182250000    3
 182260000    4
 182270000    5
 182280000    5
 182290000    3
 182300000    3
 182310000    3
 182320000    4
 182330000    2
 182340000    4
 182350000    4
 182360000    2
 182370000    5
 182380000    3
 182390000    8
 182400000    3
 182410000    7
 182420000    3
 182430000    4
 182440000    4
 182450000    4
 182460000    3
 182470000    3
 182480000    3
 182490000    5
 182500000    9
 182510000    5
 182520000    3
 182530000    3
 182540000    5
 182550000    2
 182560000    3
 182570000    3
 182580000    3
 182590000    3
 182600000    2
 182610000    3
 182620000    5
 182630000    2
 182640000    4
 182650000    4
 182660000    4
 182670000    3
 182680000    3
 182690000    5
 182700000    3
 182710000    3
 182720000    3
 182730000    4
 182740000    4
 182750000    3
 182760000    4
 182770000    3
 182780000    2
 182790000    6
 182800000    3
 182810000    3
 182820000    3
 182830000    3
 182840000    3
 182850000    3
 182860000    3
 182870000    3
 182880000    3
 182890000    3
 182900000    3
 182910000    3
 182920000    3
 182930000    3
 182940000    2
 182950000    3
 182960000    3
 182970000    6
 182980000    3
 182990000    2
 183000000    3
 183010000    2
 183020000    5
 183030000    5
 183040000    3
 183050000    3
 183060000    5
 183070000    2
 183080000    2
 183090000    7
 183100000    4
 183110000    4
 183120000    3
 183130000    3
 183140000    3
 183150000    2
 183160000    4
 183170000    2
 183180000    5
 183190000    4
 183200000    4
 183210000    5
 183220000    3
 183230000    7
 183240000    3
 183250000    3
 183260000    3
 183270000    5
 183280000    3
 183290000    4
 183300000    5
 183310000    3
 183320000    3
 183330000    2
 183340000    3
 183350000    3
 183360000    3
 183370000    6
 183380000    4
 183390000    3
 183400000    3
 183410000    3
 183420000    3
 183430000    3
 183440000    3
 183450000    3
 183460000    3
 183470000    4
 183480000    2
 183490000   10
 183500000    6
 183510000    3
 183520000    3
 183530000    4
 183540000    4
 183550000    2
 183560000    3
 183570000    5
 183580000    3
 183590000    2
 183600000    4
 183610000    3
 183620000    4
 183630000    3
 183640000    4
 183650000    4
 183660000    3
 183670000    2
 183680000    3
 183690000    4
 183700000    3
 183710000    3
 183720000    2
 183730000    3
 183740000    2
 183750000    2
 183760000    5
 183770000    3
 183780000    3
 183790000    3
 183800000    3
 183810000    3
 183820000    4
 183830000    3
 183840000    3
 183850000    3
 183860000    3
 183870000    3
 183880000    3
 183890000    2
 183900000    4
 183910000    5
 183920000    3
 183930000    2
 183940000    3
 183950000    2
 183960000    4
 183970000    5
 183980000    4
 183990000    4
 184000000    3
 184010000    4
 184020000    3
 184030000    2
 184040000    3
 184050000    3
 184060000    5
 184070000    3
 184080000    4
 184090000    3
 184100000    2
 184110000    5
 184120000    5
 184130000    5
 184140000    4
 184150000    4
 184160000    4
 184170000    4
 184180000    3
 184190000    3
 184200000    3
 184210000    4
 184220000    2
 184230000    4
 184240000    3
 184250000    3
 184260000    3
 184270000    4
 184280000    3
 184290000    3
 184300000    3
 184310000    3
 184320000    4
 184330000    4
 184340000    3
 184350000    3
 184360000    2
 184370000    3
 184380000    3
 184390000    2
 184400000    3
 184410000    5
 184420000    3
 184430000    2
 184440000    4
 184450000    4
 184460000    3
 184470000    3
 184480000    3
 184490000    4
 184500000    3
 184510000    4
 184520000    3
 184530000    4
 184540000    3
 184550000    5
 184560000    3
 184570000    2
 184580000    3
 184590000    5
 184600000    2
 184610000    3
 184620000    2
 184630000    3
 184640000    5
 184650000    4
 184660000    3
 184670000    4
 184680000    3
 184690000    4
 184700000    3
 184710000    3
 184720000    4
 184730000    3
 184740000    2
 184750000    4
 184760000    2
 184770000    5
 184780000    4
 184790000    3
 184800000    4
 184810000    3
 184820000    2
 184830000    5
 184840000    6
 184850000    3
 184860000    6
 184870000    3
 184880000    3
 184890000    3
 184900000    3
 184910000    5
 184920000    2
 184930000    3
 184940000    3
 184950000    4
 184960000    2
 184970000    3
 184980000    3
 184990000    3
 185000000    4
 185010000    3
 185020000    4
 185030000    2
 185040000    4
 185050000    3
 185060000    3
 185070000    3
 185080000    3
 185090000    5
 185100000    4
 185110000    5
 185120000    6
 185130000    5
 185140000    4
 185150000    3
 185160000    4
 185170000    7
 185180000    3
 185190000    3
 185200000    3
 185210000    3
 185220000    3
 185230000    3
 185240000    3
 185250000    3
 185260000    3
 185270000    3
 185280000    3
 185290000    5
 185300000    4
 185310000    4
 185320000    2
 185330000    3
 185340000    3
 185350000    3
 185360000    2
 185370000    4
 185380000    3
 185390000    3
 185400000    6
 185410000    3
 185420000    3
 185430000    3
 185440000    4
 185450000    2
 185460000    3
 185470000    5
 185480000    3
 185490000    3
 185500000    4
 185510000    4
 185520000    3
 185530000    3
 185540000    2
 185550000    3
 185560000    3
 185570000    2
 185580000    2
 185590000    2
 185600000    3
 185610000    4
 185620000    2
 185630000    3
 185640000    3
 185650000    3
 185660000    6
 185670000    2
 185680000    3
 185690000    3
 185700000    3
 185710000    4
 185720000    2
 185730000    3
 185740000    4
 185750000    3
 185760000    3
 185770000    3
 185780000    3
 185790000    4
 185800000    3
 185810000    2
 185820000    5
 185830000    6
 185840000    4
 185850000    3
 185860000    5
 185870000    3
 185880000    3
 185890000    4
 185900000    4
 185910000    4
 185920000    3
 185930000    4
 185940000    3
 185950000    3
 185960000    5
 185970000    2
 185980000    4
 185990000    5
 186000000    5
 186010000    3
 186020000    2
 186030000    2
 186040000    5
 186050000    3
 186060000    4
 186070000    2
 186080000    3
 186090000    4
 186100000    3
 186110000    3
 186120000    3
 186130000    3
 186140000    3
 186150000    3
 186160000    2
 186170000    3
 186180000    3
 186190000    3
 186200000    3
 186210000    3
 186220000    3
 186230000    3
 186240000    3
 186250000    3
 186260000    3
 186270000    3
 186280000    4
 186290000    4
 186300000    3
 186310000    3
 186320000    3
 186330000    3
 186340000    3
 186350000    5
 186360000    4
 186370000    4
 186380000    3
 186390000    6
 186400000    4
 186410000    2
 186420000    4
 186430000    7
 186440000    5
 186450000    4
 186460000    3
 186470000    3
 186480000    4
 186490000    5
 186500000    3
 186510000    3
 186520000    4
 186530000    5
 186540000    4
 186550000    3
 186560000    3
 186570000    3
 186580000    3
 186590000    3
 186600000    2
 186610000    3
 186620000    4
 186630000    3
 186640000    3
 186650000    3
 186660000    3
 186670000    2
 186680000    2
 186690000    3
 186700000    4
 186710000    3
 186720000    2
 186730000    4
 186740000    3
 186750000    4
 186760000    3
 186770000    4
 186780000    2
 186790000    3
 186800000    3
 186810000    4
 186820000   10
 186830000    4
 186840000    3
 186850000    3
 186860000    3
 186870000    4
 186880000    3
 186890000    3
 186900000    3
 186910000    3
 186920000    4
 186930000    3
 186940000    3
 186950000    2
 186960000    7
 186970000    2
 186980000    2
 186990000    3
 187000000    3
 187010000    3
 187020000    2
 187030000    3
 187040000    2
 187050000    2
 187060000    3
 187070000    3
 187080000    4
 187090000    3
 187100000    6
 187110000    4
 187120000    3
 187130000    4
 187140000    3
 187150000    2
 187160000    5
 187170000    4
 187180000    4
 187190000    3
 187200000    3
 187210000    3
 187220000    3
 187230000    3
 187240000    2
 187250000    5
 187260000    4
 187270000    4
 187280000    3
 187290000    3
 187300000    4
 187310000    4
 187320000    3
 187330000    3
 187340000    2
 187350000    3
 187360000    3
 187370000    4
 187380000    4
 187390000    4
 187400000    3
 187410000    3
 187420000    2
 187430000    3
 187440000    4
 187450000    3
 187460000    4
 187470000    3
 187480000    3
 187490000    3
 187500000    3
 187510000    4
 187520000    3
 187530000    4
 187540000    3
 187550000    6
 187560000    3
 187570000    3
 187580000    3
 187590000    3
 187600000    3
 187610000    5
 187620000    4
 187630000    3
 187640000    4
 187650000    3
 187660000    3
 187670000    4
 187680000    3
 187690000    2
 187700000    3
 187710000    4
 187720000    2
 187730000    3
 187740000    3
 187750000    3
 187760000    3
 187770000    3
 187780000    4
 187790000    3
 187800000    2
 187810000    3
 187820000    3
 187830000    3
 187840000    4
 187850000    2
 187860000    4
 187870000    2
 187880000    3
 187890000    3
 187900000    3
 187910000    4
 187920000    5
 187930000    4
 187940000    2
 187950000    3
 187960000    3
 187970000    3
 187980000    3
 187990000    3
 188000000    3
 188010000    3
 188020000    6
 188030000    2
 188040000    2
 188050000    5
 188060000    3
 188070000    4
 188080000    3
 188090000    3
 188100000    3
 188110000    3
 188120000    4
 188130000    3
 188140000    5
 188150000    3
 188160000    3
 188170000    3
 188180000    3
 188190000    3
 188200000    4
 188210000    2
 188220000    3
 188230000    3
 188240000    3
 188250000    3
 188260000    3
 188270000    3
 188280000    2
 188290000    3
 188300000    3
 188310000    3
 188320000    4
 188330000    2
 188340000    4
 188350000    3
 188360000    3
 188370000    5
 188380000    4
 188390000    5
 188400000    5
 188410000    6
 188420000    5
 188430000    3
 188440000    3
 188450000    5
 188460000    3
 188470000    4
 188480000    3
 188490000    3
 188500000    3
 188510000    3
 188520000    2
 188530000    3
 188540000    2
 188550000    3
 188560000    2
 188570000    3
 188580000    4
 188590000    3
 188600000    4
 188610000    3
 188620000    5
 188630000    4
 188640000    3
 188650000    3
 188660000    2
 188670000    3
 188680000    3
 188690000    4
 188700000    2
 188710000    3
 188720000    3
 188730000    2
 188740000    4
 188750000    3
 188760000    3
 188770000    4
 188780000    3
 188790000    3
 188800000    4
 188810000    3
 188820000    5
 188830000    3
 188840000    9
 188850000    3
 188860000    5
 188870000    5
 188880000    3
 188890000    2
 188900000    2
 188910000    3
 188920000    3
 188930000    2
 188940000    2
 188950000    3
 188960000    2
 188970000    3
 188980000    4
 188990000    3
 189000000    5
 189010000    7
 189020000    2
 189030000    4
 189040000    2
 189050000    4
 189060000    5
 189070000    3
 189080000    3
 189090000    3
 189100000    6
 189110000    3
 189120000    3
 189130000    3
 189140000    3
 189150000    2
 189160000    3
 189170000    5
 189180000    5
 189190000    9
 189200000    9
 189210000    8
 189220000    2
 189230000    5
 189240000    4
 189250000    3
 189260000    3
 189270000    3
 189280000    3
 189290000    4
 189300000    3
 189310000    3
 189320000    3
 189330000    3
 189340000    2
 189350000    3
 189360000    4
 189370000    3
 189380000    4
 189390000    2
 189400000    3
 189410000    2
 189420000    3
 189430000    2
 189440000    2
 189450000    6
 189460000    2
 189470000    4
 189480000    4
 189490000    3
 189500000    3
 189510000    5
 189520000    3
 189530000    4
 189540000    3
 189550000    6
 189560000    3
 189570000    3
 189580000    3
 189590000    4
 189600000    4
 189610000    5
 189620000    4
 189630000    3
 189640000    4
 189650000    4
 189660000    3
 189670000    5
 189680000    2
 189690000    2
 189700000    3
 189710000    4
 189720000    3
 189730000    3
 189740000    3
 189750000    3
 189760000    4
 189770000    3
 189780000    5
 189790000    3
 189800000    5
 189810000    4
 189820000    7
 189830000    4
 189840000    5
 189850000    3
 189860000    3
 189870000    2
 189880000    4
 189890000    3
 189900000    4
 189910000    2
 189920000    3
 189930000    5
 189940000    2
 189950000    3
 189960000    3
 189970000    3
 189980000    3
 189990000    3
 190000000    4
 190010000    3
 190020000    3
 190030000    3
 190040000    3
 190050000    3
 190060000    3
 190070000    4
 190080000    3
 190090000    4
 190100000    3
 190110000    4
 190120000    3
 190130000    3
 190140000    5
 190150000    3
 190160000    3
 190170000    3
 190180000    3
 190190000    4
 190200000    3
 190210000    2
 190220000    3
 190230000    4
 190240000    3
 190250000    5
 190260000    4
 190270000    3
 190280000    2
 190290000    3
 190300000    5
 190310000    2
 190320000    3
 190330000    3
 190340000    3
 190350000    3
 190360000    3
 190370000    4
 190380000    3
 190390000    4
 190400000    3
 190410000    4
 190420000    3
 190430000    3
 190440000    7
 190450000    5
 190460000    9
 190470000    4
 190480000    6
 190490000    3
 190500000    5
 190510000    4
 190520000    5
 190530000    3
 190540000    3
 190550000    5
 190560000    4
 190570000    2
 190580000    4
 190590000    3
 190600000    3
 190610000    4
 190620000    4
 190630000    4
 190640000    2
 190650000    7
 190660000    3
 190670000    2
 190680000    2
 190690000    3
 190700000    3
 190710000    2
 190720000    4
 190730000    2
 190740000    3
 190750000    4
 190760000    3
 190770000    4
 190780000    6
 190790000    3
 190800000    3
 190810000    3
 190820000    3
 190830000    3
 190840000    3
 190850000    4
 190860000    4
 190870000    3
 190880000    3
 190890000    8
 190900000    4
 190910000    3
 190920000    3
 190930000    3
 190940000    3
 190950000    2
 190960000    6
 190970000    3
 190980000    3
 190990000    2
 191000000    3
 191010000    3
 191020000    3
 191030000    5
 191040000    2
 191050000    3
 191060000    3
 191070000    3
 191080000    3
 191090000    3
 191100000    4
 191110000    3
 191120000    4
 191130000    4
 191140000    3
 191150000    3
 191160000    3
 191170000    2
 191180000    3
 191190000    3
 191200000    4
 191210000    2
 191220000    2
 191230000    2
 191240000    3
 191250000    3
 191260000    6
 191270000    3
 191280000    3
 191290000    4
 191300000    5
 191310000    3
 191320000    3
 191330000    3
 191340000    3
 191350000    3
 191360000    4
 191370000    5
 191380000    3
 191390000    3
 191400000    4
 191410000    3
 191420000    7
 191430000    3
 191440000    3
 191450000    3
 191460000    3
 191470000    3
 191480000    4
 191490000    3
 191500000   10
 191510000    4
 191520000    5
 191530000    2
 191540000    2
 191550000    3
 191560000    4
 191570000    3
 191580000    2
 191590000    3
 191600000    2
 191610000    4
 191620000    3
 191630000    3
 191640000    3
 191650000    3
 191660000    3
 191670000    3
 191680000    4
 191690000    4
 191700000    3
 191710000    3
 191720000    3
 191730000    4
 191740000    3
 191750000    2
 191760000    8
 191770000    8
 191780000    4
 191790000    4
 191800000    4
 191810000    9
 191820000    6
 191830000    6
 191840000    2
 191850000    4
 191860000    3
 191870000    3
 191880000    3
 191890000    3
 191900000    3
 191910000    4
 191920000    3
 191930000    5
 191940000    3
 191950000    4
 191960000    2
 191970000    3
 191980000    3
 191990000    4
 192000000    2
 192010000    3
 192020000    5
 192030000    4
 192040000    6
 192050000    3
 192060000    2
 192070000    3
 192080000    3
 192090000    3
 192100000    3
 192110000    4
 192120000    2
 192130000    2
 192140000    2
 192150000    3
 192160000    5
 192170000    3
 192180000    4
 192190000    4
 192200000    3
 192210000    2
 192220000    3
 192230000    3
 192240000    6
 192250000    2
 192260000    5
 192270000    4
 192280000    3
 192290000    3
 192300000    3
 192310000    3
 192320000    3
 192330000    3
 192340000    6
 192350000    3
 192360000    3
 192370000    3
 192380000    3
 192390000    3
 192400000    3
 192410000    5
 192420000    3
 192430000    5
 192440000    5
 192450000    3
 192460000    3
 192470000    3
 192480000    2
 192490000    3
 192500000    4
 192510000    9
 192520000    5
 192530000    4
 192540000    5
 192550000    3
 192560000    3
 192570000    3
 192580000    3
 192590000    3
 192600000    3
 192610000    2
 192620000    5
 192630000    3
 192640000    8
 192650000    4
 192660000    5
 192670000    3
 192680000    4
 192690000    2
 192700000    3
 192710000    2
 192720000    4
 192730000    2
 192740000    3
 192750000    3
 192760000    4
 192770000    5
 192780000    3
 192790000    8
 192800000    6
 192810000    2
 192820000    3
 192830000    2
 192840000    3
 192850000    2
 192860000    3
 192870000    3
 192880000    6
 192890000    5
 192900000    3
 192910000    3
 192920000    3
 192930000    4
 192940000    2
 192950000    4
 192960000    7
 192970000    3
 192980000    3
 192990000    3
 193000000    2
 193010000    4
 193020000    3
 193030000    2
 193040000    3
 193050000    3
 193060000    2
 193070000    3
 193080000    2
 193090000    4
 193100000    3
 193110000    4
 193120000    3
 193130000    4
 193140000    3
 193150000    2
 193160000    3
 193170000    4
 193180000    3
 193190000    3
 193200000    3
 193210000    4
 193220000    2
 193230000    4
 193240000   14
 193250000    3
 193260000    3
 193270000    2
 193280000    3
 193290000    3
 193300000    5
 193310000    4
 193320000    3
 193330000    4
 193340000    4
 193350000    3
 193360000    3
 193370000    5
 193380000    4
 193390000    3
 193400000    8
 193410000    3
 193420000    3
 193430000    4
 193440000    3
 193450000    3
 193460000    3
 193470000    6
 193480000    4
 193490000    4
 193500000    5
 193510000    2
 193520000    4
 193530000    5
 193540000    4
 193550000    5
 193560000    3
 193570000    3
 193580000    8
 193590000    3
 193600000    5
 193610000    3
 193620000    4
 193630000    3
 193640000    3
 193650000    2
 193660000    4
 193670000    3
 193680000    6
 193690000    2
 193700000    2
 193710000    4
 193720000   10
 193730000    3
 193740000    7
 193750000    8
 193760000    4
 193770000    2
 193780000    4
 193790000    3
 193800000    3
 193810000    3
 193820000    3
 193830000    2
 193840000    5
 193850000    4
 193860000    3
 193870000    5
 193880000    4
 193890000    5
 193900000    3
 193910000    4
 193920000    8
 193930000    4
 193940000    2
 193950000    3
 193960000    3
 193970000    2
 193980000    6
 193990000    4
 194000000    3
 194010000    6
 194020000    3
 194030000    3
 194040000    3
 194050000    3
 194060000    3
 194070000    4
 194080000    5
 194090000    3
 194100000    4
 194110000    3
 194120000    3
 194130000    5
 194140000    4
 194150000    5
 194160000    4
 194170000    4
 194180000    3
 194190000    3
 194200000    4
 194210000    3
 194220000    2
 194230000   10
 194240000    3
 194250000    3
 194260000    4
 194270000    3
 194280000    3
 194290000    3
 194300000    2
 194310000    2
 194320000    3
 194330000    3
 194340000    3
 194350000    3
 194360000    9
 194370000    4
 194380000    2
 194390000    6
 194400000    6
 194410000    4
 194420000    6
 194430000    8
 194440000    4
 194450000    8
 194460000    9
 194470000    3
 194480000    7
 194490000    3
 194500000    2
 194510000    4
 194520000    3
 194530000    4
 194540000    2
 194550000    2
 194560000    7
 194570000    4
 194580000    2
 194590000    5
 194600000    3
 194610000    6
 194620000    2
 194630000    3
 194640000    6
 194650000    4
 194660000    3
 194670000    4
 194680000    3
 194690000    3
 194700000    2
 194710000    3
 194720000    3
 194730000    2
 194740000    3
 194750000    4
 194760000    8
 194770000    7
 194780000    3
 194790000    4
 194800000    3
 194810000    6
 194820000    3
 194830000    2
 194840000    3
 194850000    4
 194860000    5
 194870000    2
 194880000    3
 194890000    2
 194900000    2
 194910000    4
 194920000    3
 194930000    3
 194940000    3
 194950000    3
 194960000    3
 194970000    4
 194980000    4
 194990000    3
 195000000    4
 195010000    3
 195020000    4
 195030000    3
 195040000    2
 195050000    2
 195060000    4
 195070000    5
 195080000    3
 195090000    5
 195100000    3
 195110000    4
 195120000    2
 195130000    2
 195140000    2
 195150000    3
 195160000    2
 195170000    3
 195180000    3
 195190000    2
 195200000    5
 195210000    3
 195220000    3
 195230000    3
 195240000    3
 195250000    4
 195260000    3
 195270000    2
 195280000    4
 195290000    4
 195300000    4
 195310000    2
 195320000    4
 195330000    3
 195340000    3
 195350000    5
 195360000    9
 195370000    4
 195380000    3
 195390000    3
 195400000    3
 195410000    3
 195420000    3
 195430000    6
 195440000    8
 195450000    5
 195460000    4
 195470000    4
 195480000    2
 195490000    2
 195500000    3
 195510000    3
 195520000    8
 195530000    7
 195540000    3
 195550000    8
 195560000    5
 195570000    3
 195580000    5
 195590000    3
 195600000    6
 195610000    6
 195620000    3
 195630000    5
 195640000    4
 195650000    3
 195660000    3
 195670000    4
 195680000    5
 195690000    2
 195700000    3
 195710000    3
 195720000    3
 195730000    3
 195740000    5
 195750000    8
 195760000    4
 195770000    5
 195780000    4
 195790000    4
 195800000    3
 195810000    3
 195820000    3
 195830000    7
 195840000    2
 195850000    3
 195860000    3
 195870000    2
 195880000    5
 195890000    2
 195900000    3
 195910000    3
 195920000    3
 195930000    5
 195940000    3
 195950000    3
 195960000    3
 195970000    4
 195980000    3
 195990000    4
 196000000    5
 196010000    4
 196020000    5
 196030000    3
 196040000    4
 196050000    7
 196060000    3
 196070000    3
 196080000    9
 196090000    3
 196100000    4
 196110000   13
 196120000    6
 196130000    3
 196140000    2
 196150000    3
 196160000    5
 196170000    4
 196180000    3
 196190000    4
 196200000    3
 196210000    3
 196220000    3
 196230000    3
 196240000    2
 196250000    5
 196260000    3
 196270000    4
 196280000    3
 196290000    3
 196300000    3
 196310000    3
 196320000    3
 196330000    2
 196340000    3
 196350000    3
 196360000    3
 196370000    3
 196380000    5
 196390000    2
 196400000    4
 196410000    3
 196420000    4
 196430000    6
 196440000    5
 196450000    9
 196460000    5
 196470000    4
 196480000    3
 196490000    4
 196500000    3
 196510000    5
 196520000    4
 196530000    2
 196540000    3
 196550000    3
 196560000    3
 196570000    3
 196580000    3
 196590000    3
 196600000    2
 196610000    3
 196620000    2
 196630000    4
 196640000    5
 196650000    5
 196660000    5
 196670000    3
 196680000    5
 196690000    3
 196700000    3
 196710000    3
 196720000    3
 196730000    3
 196740000    5
 196750000    3
 196760000    3
 196770000    6
 196780000   12
 196790000    5
 196800000    4
 196810000    3
 196820000    7
 196830000    4
 196840000    3
 196850000    3
 196860000    4
 196870000    2
 196880000    4
 196890000    4
 196900000    3
 196910000    3
 196920000    3
 196930000    3
 196940000    5
 196950000    5
 196960000    3
 196970000    3
 196980000    3
 196990000    4
 197000000    5
 197010000    3
 197020000    2
 197030000    4
 197040000    3
 197050000    4
 197060000    3
 197070000    3
 197080000    9
 197090000    5
 197100000    3
 197110000    4
 197120000    3
 197130000    3
 197140000    3
 197150000    5
 197160000    4
 197170000    3
 197180000    5
 197190000    3
 197200000    3
 197210000    4
 197220000    3
 197230000    5
 197240000    3
 197250000    7
 197260000    4
 197270000    3
 197280000    3
 197290000    2
 197300000    3
 197310000    6
 197320000    2
 197330000    3
 197340000    3
 197350000    3
 197360000    5
 197370000    3
 197380000    3
 197390000    3
 197400000    5
 197410000    4
 197420000    3
 197430000    4
 197440000    3
 197450000    2
 197460000    2
 197470000    5
 197480000    4
 197490000    3
 197500000    3
 197510000    4
 197520000    3
 197530000    5
 197540000    3
 197550000    3
 197560000    3
 197570000    3
 197580000    3
 197590000    3
 197600000    3
 197610000    3
 197620000    3
 197630000    3
 197640000    3
 197650000    5
 197660000    3
 197670000    3
 197680000    6
 197690000    2
 197700000    3
 197710000    3
 197720000    3
 197730000    5
 197740000    3
 197750000    3
 197760000    2
 197770000    3
 197780000    2
 197790000    2
 197800000    3
 197810000    2
 197820000    4
 197830000    4
 197840000    3
 197850000    3
 197860000    3
 197870000    4
 197880000    2
 197890000    3
 197900000    3
 197910000    5
 197920000    4
 197930000    3
 197940000    4
 197950000    4
 197960000    3
 197970000    3
 197980000   11
 197990000    4
 198000000    4
 198010000    3
 198020000    3
 198030000    3
 198040000    3
 198050000    5
 198060000    5
 198070000    7
 198080000    3
 198090000   11
 198100000    6
 198110000    5
 198120000    8
 198130000    4
 198140000   12
 198150000    3
 198160000    4
 198170000    4
 198180000    4
 198190000    3
 198200000    4
 198210000    3
 198220000    2
 198230000    4
 198240000    3
 198250000    3
 198260000    7
 198270000    5
 198280000    3
 198290000    4
 198300000    3
 198310000    3
 198320000    3
 198330000    3
 198340000    3
 198350000    2
 198360000    7
 198370000    3
 198380000    5
 198390000    9
 198400000    6
 198410000    4
 198420000    4
 198430000    5
 198440000    3
 198450000    2
 198460000    2
 198470000    3
 198480000    3
 198490000    4
 198500000    3
 198510000    3
 198520000    5
 198530000    4
 198540000    4
 198550000    3
 198560000    4
 198570000    5
 198580000    4
 198590000    5
 198600000    6
 198610000    3
 198620000    3
 198630000    4
 198640000    4
 198650000    5
 198660000    5
 198670000    3
 198680000    3
 198690000    3
 198700000    5
 198710000    4
 198720000    3
 198730000    6
 198740000    6
 198750000    3
 198760000    5
 198770000    3
 198780000    8
 198790000    4
 198800000    3
 198810000    2
 198820000    3
 198830000    2
 198840000    3
 198850000    3
 198860000    3
 198870000    3
 198880000    3
 198890000    3
 198900000    2
 198910000    2
 198920000    4
 198930000    3
 198940000    3
 198950000    2
 198960000    4
 198970000    4
 198980000    3
 198990000    3
 199000000    6
 199010000    3
 199020000    3
 199030000    5
 199040000    4
 199050000    2
 199060000    3
 199070000    5
 199080000    4
 199090000    7
 199100000    3
 199110000    2
 199120000    3
 199130000    2
 199140000    4
 199150000    4
 199160000    7
 199170000    4
 199180000    2
 199190000    4
 199200000    4
 199210000    3
 199220000    3
 199230000    3
 199240000    3
 199250000    2
 199260000    6
 199270000    4
 199280000    3
 199290000    2
 199300000    3
 199310000    4
 199320000    9
 199330000   11
 199340000    3
 199350000    5
 199360000    4
 199370000    4
 199380000    3
 199390000    3
 199400000    4
 199410000    4
 199420000    6
 199430000    2
 199440000    3
 199450000    6
 199460000    5
 199470000    2
 199480000    5
 199490000   10
 199500000    4
 199510000    3
 199520000    4
 199530000    3
 199540000    3
 199550000    5
 199560000    6
 199570000    3
 199580000    3
 199590000    3
 199600000    3
 199610000    3
 199620000    3
 199630000    5
 199640000    3
 199650000    4
 199660000    4
 199670000    3
 199680000    4
 199690000    3
 199700000    4
 199710000    3
 199720000    2
 199730000    4
 199740000    3
 199750000    2
 199760000    4
 199770000    3
 199780000    3
 199790000    3
 199800000    2
 199810000    3
 199820000    3
 199830000    3
 199840000    3
 199850000    3
 199860000    2
 199870000    4
 199880000    3
 199890000    4
 199900000    3
 199910000    3
 199920000    3
 199930000    2
 199940000    2
 199950000    2
 199960000    3
 199970000    2
 199980000    5
 199990000    3
 200000000    2
 200000000    2
 200010000    4
 200020000    4
 200030000    7
 200040000    6
 200050000    3
 200060000    3
 200070000    4
 200080000    3
 200090000    3
 200100000    2
 200110000    4
 200120000    4
 200130000    9
 200140000    3
 200150000    5
 200160000    4
 200170000    8
 200180000    5
 200190000    5
 200200000    9
 200210000   10
 200220000    6
 200230000   12
 200240000   10
 200250000    4
 200260000    6
 200270000    9
 200280000   12
 200290000   19
 200300000   16
 200310000   11
 200320000    3
 200330000    9
 200340000    5
 200350000    3
 200360000    5
 200370000    4
 200380000    3
 200390000    2
 200400000    3
 200410000    3
 200420000    3
 200430000    4
 200440000    4
 200450000    3
 200460000    7
 200470000    8
 200480000    3
 200490000    3
 200500000    3
 200510000    7
 200520000    8
 200530000    6
 200540000    3
 200550000    3
 200560000    4
 200570000    3
 200580000    3
 200590000    3
 200600000    4
 200610000    4
 200620000    4
 200630000    2
 200640000    4
 200650000    3
 200660000    3
 200670000    2
 200680000    5
 200690000    2
 200700000    6
 200710000    5
 200720000    3
 200730000    5
 200740000    3
 200750000    3
 200760000    3
 200770000    8
 200780000    3
 200790000    6
 200800000    5
 200810000    4
 200820000    6
 200830000    8
 200840000    5
 200850000    2
 200860000    5
 200870000    4
 200880000    3
 200890000    2
 200900000    2
 200910000    5
 200920000    4
 200930000    5
 200940000    4
 200950000    3
 200960000    6
 200970000    2
 200980000    3
 200990000    3
 201000000    3
 201010000    2
 201020000    4
 201030000    3
 201040000    3
 201050000    5
 201060000    5
 201070000    3
 201080000    8
 201090000    8
 201100000    4
 201110000    2
 201120000    2
 201130000    3
 201140000    3
 201150000    3
 201160000    3
 201170000    3
 201180000    3
 201190000    3
 201200000    4
 201210000    3
 201220000    3
 201230000    4
 201240000    3
 201250000    4
 201260000    3
 201270000    3
 201280000    3
 201290000    3
 201300000    2
 201310000    3
 201320000    3
 201330000    3
 201340000    3
 201350000    4
 201360000    4
 201370000    3
 201380000    4
 201390000    5
 201400000    4
 201410000    4
 201420000    3
 201430000    3
 201440000    6
 201450000    3
 201460000    4
 201470000    7
 201480000    3
 201490000    2
 201500000    3
 201510000    2
 201520000    2
 201530000    3
 201540000    3
 201550000    4
 201560000    3
 201570000    4
 201580000    2
 201590000    3
 201600000    3
 201610000    2
 201620000    2
 201630000   10
 201640000    8
 201650000    6
 201660000    5
 201670000    2
 201680000    3
 201690000    3
 201700000    4
 201710000    3
 201720000    3
 201730000    5
 201740000    3
 201750000    3
 201760000    3
 201770000    3
 201780000    2
 201790000    3
 201800000    6
 201810000    5
 201820000    3
 201830000    5
 201840000    9
 201850000   11
 201860000   10
 201870000    6
 201880000   11
 201890000    8
 201900000    3
 201910000    4
 201920000    3
 201930000    3
 201940000    3
 201950000    4
 201960000    3
 201970000    4
 201980000    3
 201990000    3
 202000000    3
 202010000    3
 202020000    3
 202030000    3
 202040000    3
 202050000    4
 202060000    3
 202070000    5
 202080000    3
 202090000    5
 202100000    3
 202110000    4
 202120000    3
 202130000    4
 202140000    5
 202150000    4
 202160000    4
 202170000    4
 202180000    4
 202190000    3
 202200000    3
 202210000    3
 202220000    2
 202230000    5
 202240000    5
 202250000    3
 202260000    2
 202270000    3
 202280000    4
 202290000    3
 202300000    3
 202310000    3
 202320000    7
 202330000    3
 202340000    3
 202350000    3
 202360000    3
 202370000    2
 202380000    2
 202390000    3
 202400000    3
 202410000    3
 202420000    2
 202430000    4
 202440000    3
 202450000    3
 202460000    3
 202470000    4
 202480000    4
 202490000    3
 202500000    3
 202510000    5
 202520000    4
 202530000    3
 202540000    3
 202550000    3
 202560000    3
 202570000    5
 202580000    2
 202590000    3
 202600000    3
 202610000    3
 202620000    4
 202630000    3
 202640000    3
 202650000    4
 202660000    3
 202670000    3
 202680000    3
 202690000    5
 202700000    3
 202710000    4
 202720000    4
 202730000    5
 202740000    3
 202750000    3
 202760000    3
 202770000    5
 202780000    2
 202790000    3
 202800000    3
 202810000    4
 202820000    4
 202830000    3
 202840000    5
 202850000    6
 202860000    3
 202870000    3
 202880000    5
 202890000    4
 202900000    3
 202910000    3
 202920000    3
 202930000    3
 202940000    3
 202950000    6
 202960000    2
 202970000    3
 202980000    4
 202990000    3
 203000000    5
 203010000    3
 203020000    3
 203030000    7
 203040000    3
 203050000    3
 203060000    2
 203070000    3
 203080000    3
 203090000    3
 203100000    3
 203110000    9
 203120000    9
 203130000    9
 203140000    3
 203150000    3
 203160000    3
 203170000    3
 203180000    3
 203190000    2
 203200000    3
 203210000    4
 203220000    7
 203230000    2
 203240000    4
 203250000    4
 203260000    4
 203270000    2
 203280000    6
 203290000    3
 203300000    4
 203310000    3
 203320000    3
 203330000    3
 203340000    3
 203350000    3
 203360000    4
 203370000    2
 203380000    3
 203390000    3
 203400000    4
 203410000    3
 203420000    2
 203430000    3
 203440000    3
 203450000    3
 203460000    3
 203470000    4
 203480000    4
 203490000    3
 203500000    4
 203510000    3
 203520000    3
 203530000    4
 203540000    3
 203550000    3
 203560000    3
 203570000    4
 203580000    3
 203590000    4
 203600000    3
 203610000    3
 203620000    3
 203630000    3
 203640000    4
 203650000    2
 203660000    3
 203670000    3
 203680000    5
 203690000    4
 203700000    4
 203710000    7
 203720000    2
 203730000    3
 203740000    3
 203750000    3
 203760000    2
 203770000    2
 203780000    3
 203790000    2
 203800000    3
 203810000    3
 203820000    4
 203830000    3
 203840000    3
 203850000    3
 203860000    3
 203870000    3
 203880000    4
 203890000    4
 203900000    3
 203910000    3
 203920000    3
 203930000    3
 203940000    4
 203950000    4
 203960000    3
 203970000    3
 203980000    3
 203990000    3
 204000000    2
 204010000    4
 204020000    3
 204030000    5
 204040000    4
 204050000    3
 204060000    3
 204070000    3
 204080000    2
 204090000    7
 204100000    3
 204110000    8
 204120000    6
 204130000    4
 204140000    4
 204150000    3
 204160000    5
 204170000    4
 204180000    3
 204190000    3
 204200000    3
 204210000    3
 204220000    3
 204230000    6
 204240000    3
 204250000    3
 204260000    3
 204270000    4
 204280000    3
 204290000    3
 204300000    4
 204310000    6
 204320000    3
 204330000    3
 204340000    3
 204350000    2
 204360000    5
 204370000    2
 204380000    3
 204390000    4
 204400000    5
 204410000    4
 204420000   10
 204430000    5
 204440000    7
 204450000    3
 204460000    3
 204470000    3
 204480000    5
 204490000    7
 204500000    2
 204510000    2
 204520000    3
 204530000    2
 204540000    4
 204550000    3
 204560000    3
 204570000    3
 204580000    4
 204590000    3
 204600000    3
 204610000    4
 204620000    3
 204630000    5
 204640000    4
 204650000    5
 204660000    3
 204670000    3
 204680000    3
 204690000    4
 204700000    3
 204710000    2
 204720000    2
 204730000    3
 204740000    3
 204750000    3
 204760000    4
 204770000    3
 204780000    3
 204790000    3
 204800000    3
 204810000    3
 204820000    4
 204830000    3
 204840000    4
 204850000    3
 204860000    3
 204870000    3
 204880000    4
 204890000    4
 204900000    3
 204910000    3
 204920000    3
 204930000    4
 204940000    2
 204950000    4
 204960000    3
 204970000    3
 204980000    3
 204990000    4
 205000000    3
 205010000    7
 205020000    3
 205030000    4
 205040000    3
 205050000    3
 205060000    3
 205070000    3
 205080000    4
 205090000    3
 205100000    3
 205110000    4
 205120000    4
 205130000    3
 205140000    4
 205150000    3
 205160000    2
 205170000    2
 205180000    2
 205190000    3
 205200000    5
 205210000    3
 205220000    3
 205230000    4
 205240000    4
 205250000    4
 205260000    3
 205270000    4
 205280000    4
 205290000    5
 205300000    3
 205310000    4
 205320000    5
 205330000    4
 205340000    3
 205350000    3
 205360000    5
 205370000    5
 205380000    4
 205390000    2
 205400000    4
 205410000    5
 205420000    3
 205430000    3
 205440000    3
 205450000    4
 205460000    3
 205470000    3
 205480000    4
 205490000    4
 205500000    2
 205510000    2
 205520000    5
 205530000    3
 205540000    3
 205550000    2
 205560000    3
 205570000    3
 205580000    3
 205590000    2
 205600000    3
 205610000    3
 205620000    3
 205630000    3
 205640000    3
 205650000    5
 205660000    2
 205670000    3
 205680000    5
 205690000    3
 205700000    4
 205710000    5
 205720000    2
 205730000    3
 205740000    3
 205750000    3
 205760000    3
 205770000    4
 205780000    3
 205790000    4
 205800000    3
 205810000    3
 205820000    3
 205830000    3
 205840000    4
 205850000    3
 205860000    4
 205870000    3
 205880000    3
 205890000    3
 205900000    3
 205910000    2
 205920000    3
 205930000    3
 205940000    4
 205950000    3
 205960000    3
 205970000    3
 205980000    2
 205990000    3
 206000000    3
 206010000    3
 206020000    4
 206030000    6
 206040000    2
 206050000    2
 206060000    3
 206070000    3
 206080000    4
 206090000    3
 206100000    3
 206110000    4
 206120000    2
 206130000    2
 206140000    3
 206150000    3
 206160000    3
 206170000    4
 206180000    3
 206190000    8
 206200000    4
 206210000    3
 206220000    4
 206230000    4
 206240000    5
 206250000    4
 206260000    4
 206270000    4
 206280000    5
 206290000    3
 206300000    4
 206310000    5
 206320000    6
 206330000    6
 206340000    4
 206350000    5
 206360000    4
 206370000    4
 206380000    3
 206390000    7
 206400000    4
 206410000    3
 206420000    4
 206430000    4
 206440000    2
 206450000    3
 206460000    4
 206470000    3
 206480000    3
 206490000    3
 206500000    6
 206510000    7
 206520000    3
 206530000    4
 206540000    3
 206550000    4
 206560000    2
 206570000    3
 206580000    3
 206590000    3
 206600000    3
 206610000    3
 206620000    2
 206630000    3
 206640000    3
 206650000    2
 206660000    3
 206670000    2
 206680000    3
 206690000    3
 206700000    5
 206710000    3
 206720000    3
 206730000    2
 206740000    3
 206750000    9
 206760000    3
 206770000    3
 206780000    4
 206790000    2
 206800000    3
 206810000    3
 206820000    3
 206830000    3
 206840000    3
 206850000    4
 206860000    4
 206870000    3
 206880000    3
 206890000    3
 206900000    3
 206910000    2
 206920000    4
 206930000    3
 206940000    4
 206950000    6
 206960000    3
 206970000    3
 206980000    3
 206990000    3
 207000000    2
 207010000    3
 207020000    2
 207030000    2
 207040000    2
 207050000    3
 207060000    4
 207070000    3
 207080000    3
 207090000    3
 207100000    2
 207110000    3
 207120000    3
 207130000    4
 207140000    3
 207150000    4
 207160000    3
 207170000    3
 207180000    4
 207190000    3
 207200000    2
 207210000    4
 207220000    3
 207230000    3
 207240000    5
 207250000    4
 207260000    4
 207270000    2
 207280000    3
 207290000    5
 207300000    3
 207310000    4
 207320000    4
 207330000    2
 207340000    4
 207350000    4
 207360000    8
 207370000    4
 207380000    3
 207390000    4
 207400000    3
 207410000    3
 207420000    3
 207430000    2
 207440000    3
 207450000    3
 207460000    3
 207470000    3
 207480000    5
 207490000    4
 207500000    3
 207510000    4
 207520000    3
 207530000    4
 207540000    5
 207550000    2
 207560000    4
 207570000   10
 207580000    9
 207590000    3
 207600000    4
 207610000    3
 207620000    3
 207630000    2
 207640000    3
 207650000    4
 207660000    4
 207670000    3
 207680000    3
 207690000    4
 207700000    2
 207710000    3
 207720000    2
 207730000    3
 207740000    4
 207750000    4
 207760000    3
 207770000    3
 207780000    3
 207790000    5
 207800000    3
 207810000    4
 207820000    4
 207830000    3
 207840000    2
 207850000    3
 207860000    2
 207870000    3
 207880000    2
 207890000    3
 207900000    3
 207910000    4
 207920000    3
 207930000    5
 207940000    3
 207950000    4
 207960000    3
 207970000    3
 207980000    3
 207990000    6
 208000000    3
 208010000    3
 208020000    4
 208030000    3
 208040000    5
 208050000    4
 208060000    3
 208070000    3
 208080000    6
 208090000    5
 208100000    3
 208110000    3
 208120000    8
 208130000    5
 208140000    7
 208150000    4
 208160000    4
 208170000    3
 208180000    4
 208190000    3
 208200000    3
 208210000    2
 208220000    4
 208230000    4
 208240000    3
 208250000    3
 208260000    4
 208270000    3
 208280000    4
 208290000    3
 208300000    2
 208310000    5
 208320000    3
 208330000    4
 208340000    3
 208350000    3
 208360000    3
 208370000    2
 208380000    3
 208390000    4
 208400000    2
 208410000    2
 208420000    2
 208430000    2
 208440000    4
 208450000    2
 208460000    3
 208470000    3
 208480000    4
 208490000    4
 208500000    2
 208510000    2
 208520000    2
 208530000    2
 208540000    3
 208550000    5
 208560000    3
 208570000    4
 208580000    3
 208590000    3
 208600000    6
 208610000    4
 208620000    8
 208630000    3
 208640000    3
 208650000    4
 208660000    4
 208670000    2
 208680000    3
 208690000    2
 208700000    3
 208710000    3
 208720000    4
 208730000    3
 208740000    3
 208750000    3
 208760000    3
 208770000    7
 208780000    3
 208790000    3
 208800000    3
 208810000    3
 208820000    5
 208830000    7
 208840000    3
 208850000    9
 208860000    5
 208870000    9
 208880000   10
 208890000    4
 208900000    3
 208910000    5
 208920000    5
 208930000    3
 208940000    4
 208950000    4
 208960000    3
 208970000    4
 208980000    3
 208990000    3
 209000000    5
 209010000    5
 209020000    4
 209030000    3
 209040000    4
 209050000    4
 209060000    5
 209070000    3
 209080000    5
 209090000    4
 209100000    3
 209110000    8
 209120000    3
 209130000    2
 209140000    4
 209150000    4
 209160000    4
 209170000    4
 209180000    6
 209190000    9
 209200000    4
 209210000    6
 209220000    3
 209230000    2
 209240000    3
 209250000    2
 209260000    2
 209270000    2
 209280000    3
 209290000    3
 209300000    3
 209310000    3
 209320000    2
 209330000    3
 209340000    2
 209350000    2
 209360000    3
 209370000    3
 209380000    3
 209390000    4
 209400000    4
 209410000    4
 209420000    3
 209430000    2
 209440000    3
 209450000    3
 209460000    3
 209470000    4
 209480000    4
 209490000    3
 209500000    3
 209510000    4
 209520000    4
 209530000    2
 209540000    3
 209550000    3
 209560000    6
 209570000    4
 209580000    6
 209590000    7
 209600000    2
 209610000    5
 209620000    3
 209630000    3
 209640000    3
 209650000    3
 209660000    2
 209670000    4
 209680000    5
 209690000    3
 209700000    5
 209710000    3
 209720000    3
 209730000    5
 209740000    3
 209750000    3
 209760000    3
 209770000    2
 209780000    5
 209790000    3
 209800000    5
 209810000    2
 209820000    3
 209830000    3
 209840000    2
 209850000    3
 209860000    4
 209870000    3
 209880000    3
 209890000    4
 209900000    2
 209910000    4
 209920000    6
 209930000    6
 209940000    3
 209950000    7
 209960000    2
 209970000    3
 209980000    4
 209990000    3
 210000000    3
 210010000    3
 210020000    3
 210030000    3
 210040000    4
 210050000    7
 210060000    6
 210070000   11
 210080000   10
 210090000    5
 210100000    4
 210110000    4
 210120000    3
 210130000    4
 210140000    3
 210150000    3
 210160000    3
 210170000    3
 210180000    3
 210190000    5
 210200000    3
 210210000    4
 210220000    3
 210230000    3
 210240000    2
 210250000    4
 210260000    3
 210270000    4
 210280000    2
 210290000   10
 210300000    3
 210310000    3
 210320000    2
 210330000    5
 210340000    3
 210350000    3
 210360000    3
 210370000    3
 210380000    5
 210390000    3
 210400000    4
 210410000    2
 210420000    5
 210430000    3
 210440000    4
 210450000    6
 210460000    3
 210470000    4
 210480000    2
 210490000    3
 210500000    3
 210510000    3
 210520000    3
 210530000    5
 210540000    3
 210550000    4
 210560000    4
 210570000    3
 210580000    3
 210590000    3
 210600000    2
 210610000    4
 210620000    2
 210630000    4
 210640000    2
 210650000    6
 210660000    2
 210670000    4
 210680000    4
 210690000    3
 210700000    3
 210710000    4
 210720000    3
 210730000    3
 210740000    3
 210750000    3
 210760000    3
 210770000    5
 210780000    5
 210790000    4
 210800000    4
 210810000    4
 210820000    4
 210830000    3
 210840000    3
 210850000    3
 210860000    5
 210870000    3
 210880000    6
 210890000    3
 210900000    4
 210910000    2
 210920000    4
 210930000    4
 210940000    3
 210950000    6
 210960000    4
 210970000    3
 210980000    5
 210990000    3
 211000000    3
 211010000    3
 211020000    2
 211030000    2
 211040000    4
 211050000    3
 211060000    5
 211070000    3
 211080000    3
 211090000    4
 211100000    4
 211110000    3
 211120000    3
 211130000    3
 211140000    3
 211150000    3
 211160000    3
 211170000    4
 211180000    5
 211190000    3
 211200000    3
 211210000    4
 211220000    3
 211230000    3
 211240000    3
 211250000    3
 211260000    4
 211270000    3
 211280000    3
 211290000    3
 211300000    3
 211310000    4
 211320000    3
 211330000    3
 211340000    3
 211350000    4
 211360000    3
 211370000    4
 211380000    4
 211390000    3
 211400000    3
 211410000    3
 211420000    4
 211430000    2
 211440000    3
 211450000    4
 211460000    2
 211470000    4
 211480000    4
 211490000    6
 211500000    2
 211510000    3
 211520000    5
 211530000    3
 211540000    3
 211550000    5
 211560000    3
 211570000    5
 211580000    3
 211590000    4
 211600000    3
 211610000    3
 211620000    2
 211630000    3
 211640000    4
 211650000    2
 211660000    5
 211670000    3
 211680000    3
 211690000    2
 211700000    4
 211710000    4
 211720000    2
 211730000    3
 211740000    3
 211750000    2
 211760000    3
 211770000    5
 211780000    3
 211790000    3
 211800000    3
 211810000    3
 211820000    3
 211830000    4
 211840000    3
 211850000    5
 211860000    3
 211870000    3
 211880000    5
 211890000    4
 211900000    7
 211910000    4
 211920000    3
 211930000    2
 211940000    3
 211950000    4
 211960000    3
 211970000    3
 211980000    5
 211990000    3
 212000000    3
 212010000    3
 212020000    2
 212030000    3
 212040000    3
 212050000    3
 212060000    4
 212070000    4
 212080000    2
 212090000    6
 212100000    4
 212110000    3
 212120000    3
 212130000    3
 212140000    5
 212150000    4
 212160000    3
 212170000    5
 212180000    4
 212190000    4
 212200000    2
 212210000    3
 212220000    3
 212230000    4
 212240000    3
 212250000    3
 212260000    3
 212270000    4
 212280000    3
 212290000    3
 212300000    3
 212310000    3
 212320000    4
 212330000    5
 212340000    4
 212350000    6
 212360000    5
 212370000    4
 212380000    3
 212390000    3
 212400000    4
 212410000    3
 212420000    4
 212430000    2
 212440000    4
 212450000   10
 212460000    6
 212470000    3
 212480000    3
 212490000    2
 212500000    3
 212510000    3
 212520000    3
 212530000    8
 212540000    5
 212550000    6
 212560000    4
 212570000    7
 212580000    4
 212590000    7
 212600000    3
 212610000    6
 212620000    4
 212630000    4
 212640000    5
 212650000    3
 212660000    8
 212670000    7
 212680000    2
 212690000    4
 212700000    6
 212710000   10
 212720000    4
 212730000    2
 212740000    3
 212750000    5
 212760000    3
 212770000    3
 212780000    3
 212790000    2
 212800000    5
 212810000    5
 212820000    6
 212830000    3
 212840000    5
 212850000    6
 212860000    6
 212870000   10
 212880000    8
 212890000   10
 212900000    3
 212910000    4
 212920000    3
 212930000    4
 212940000    3
 212950000    5
 212960000    3
 212970000    4
 212980000    4
 212990000    4
 213000000    3
 213010000    6
 213020000    3
 213030000    2
 213040000    5
 213050000    3
 213060000   10
 213070000    3
 213080000    5
 213090000    3
 213100000    4
 213110000    3
 213120000    3
 213130000    3
 213140000    4
 213150000    3
 213160000    4
 213170000    4
 213180000    3
 213190000    3
 213200000    4
 213210000    5
 213220000    3
 213230000    3
 213240000    5
 213250000    4
 213260000    3
 213270000    3
 213280000    3
 213290000    3
 213300000    3
 213310000    3
 213320000    3
 213330000    3
 213340000    3
 213350000    3
 213360000    5
 213370000    3
 213380000    2
 213390000    3
 213400000    3
 213410000    3
 213420000    3
 213430000    3
 213440000    2
 213450000    4
 213460000    3
 213470000    3
 213480000    4
 213490000    3
 213500000    3
 213510000    2
 213520000    3
 213530000    4
 213540000    4
 213550000    3
 213560000    3
 213570000    3
 213580000    3
 213590000    6
 213600000    6
 213610000    3
 213620000    3
 213630000    5
 213640000    3
 213650000    3
 213660000    3
 213670000    3
 213680000    5
 213690000    3
 213700000    4
 213710000    7
 213720000    4
 213730000    2
 213740000   10
 213750000   10
 213760000    4
 213770000    4
 213780000    3
 213790000    3
 213800000    2
 213810000    9
 213820000    7
 213830000    4
 213840000    5
 213850000    5
 213860000    4
 213870000    4
 213880000    3
 213890000    5
 213900000    3
 213910000    2
 213920000    6
 213930000    3
 213940000    2
 213950000    3
 213960000    3
 213970000    3
 213980000    3
 213990000    4
 214000000    2
 214010000    4
 214020000    4
 214030000    4
 214040000    5
 214050000    3
 214060000    3
 214070000    3
 214080000    5
 214090000    3
 214100000    4
 214110000    8
 214120000    8
 214130000    7
 214140000    2
 214150000    4
 214160000    5
 214170000    9
 214180000    3
 214190000    3
 214200000    5
 214210000    2
 214220000    5
 214230000    5
 214240000    3
 214250000    4
 214260000    3
 214270000    3
 214280000   10
 214290000    2
 214300000    7
 214310000    3
 214320000    3
 214330000    4
 214340000    3
 214350000    2
 214360000    3
 214370000    4
 214380000    5
 214390000    5
 214400000    3
 214410000    3
 214420000    5
 214430000    3
 214440000    3
 214450000    3
 214460000    3
 214470000    4
 214480000    3
 214490000    3
 214500000    3
 214510000    4
 214520000    3
 214530000    3
 214540000    2
 214550000    3
 214560000    9
 214570000    2
 214580000    4
 214590000    4
 214600000    3
 214610000    4
 214620000    3
 214630000    2
 214640000    7
 214650000    6
 214660000    3
 214670000    4
 214680000    6
 214690000    3
 214700000    3
 214710000    2
 214720000    3
 214730000    4
 214740000    3
 214750000    7
 214760000    3
 214770000    3
 214780000    3
 214790000    2
 214800000    3
 214810000    3
 214820000    6
 214830000    3
 214840000    5
 214850000    3
 214860000    4
 214870000    2
 214880000    3
 214890000    3
 214900000    4
 214910000    5
 214920000    5
 214930000    2
 214940000    4
 214950000    4
 214960000    4
 214970000    5
 214980000    4
 214990000    4
 215000000    3
 215010000    3
 215020000    4
 215030000   10
 215040000    4
 215050000    2
 215060000    4
 215070000    3
 215080000    3
 215090000    4
 215100000    2
 215110000    3
 215120000    3
 215130000    4
 215140000    2
 215150000    3
 215160000    3
 215170000    3
 215180000    3
 215190000    4
 215200000    3
 215210000    3
 215220000    2
 215230000    3
 215240000    3
 215250000    3
 215260000    3
 215270000    3
 215280000    4
 215290000    4
 215300000    5
 215310000    3
 215320000    4
 215330000    3
 215340000    3
 215350000    5
 215360000    3
 215370000    6
 215380000    2
 215390000    2
 215400000    3
 215410000    3
 215420000    3
 215430000    3
 215440000    3
 215450000    3
 215460000    6
 215470000    3
 215480000    2
 215490000    3
 215500000    3
 215510000    3
 215520000    5
 215530000    4
 215540000    3
 215550000    6
 215560000    5
 215570000    5
 215580000    4
 215590000    4
 215600000    2
 215610000    7
 215620000    3
 215630000    2
 215640000    3
 215650000    3
 215660000    2
 215670000    3
 215680000    3
 215690000    3
 215700000    2
 215710000    2
 215720000    2
 215730000    4
 215740000    3
 215750000    7
 215760000    2
 215770000    3
 215780000    2
 215790000    2
 215800000    3
 215810000    5
 215820000    3
 215830000    3
 215840000    4
 215850000    3
 215860000    6
 215870000    3
 215880000    3
 215890000    6
 215900000    2
 215910000    6
 215920000    4
 215930000    4
 215940000    2
 215950000    3
 215960000    3
 215970000    3
 215980000    4
 215990000    6
 216000000    3
 216010000    5
 216020000    4
 216030000    4
 216040000    3
 216050000    3
 216060000    3
 216070000    2
 216080000    3
 216090000    4
 216100000    2
 216110000    5
 216120000    6
 216130000    3
 216140000    4
 216150000    3
 216160000    4
 216170000    6
 216180000    5
 216190000    3
 216200000    3
 216210000    4
 216220000    3
 216230000    3
 216240000    4
 216250000    2
 216260000    5
 216270000    3
 216280000    3
 216290000    3
 216300000    3
 216310000    3
 216320000    3
 216330000    3
 216340000    4
 216350000    4
 216360000    6
 216370000    3
 216380000    3
 216390000    3
 216400000    3
 216410000    3
 216420000    5
 216430000    5
 216440000    3
 216450000    2
 216460000    4
 216470000    3
 216480000    2
 216490000    3
 216500000    3
 216510000    4
 216520000    4
 216530000    6
 216540000    7
 216550000    5
 216560000    4
 216570000    4
 216580000    5
 216590000    2
 216600000    2
 216610000    3
 216620000    2
 216630000    6
 216640000    3
 216650000    3
 216660000    3
 216670000    3
 216680000    2
 216690000    5
 216700000    4
 216710000    5
 216720000    4
 216730000    3
 216740000    3
 216750000    3
 216760000    2
 216770000    3
 216780000    5
 216790000    5
 216800000    9
 216810000    4
 216820000    4
 216830000    3
 216840000    5
 216850000    3
 216860000    5
 216870000    5
 216880000    8
 216890000    5
 216900000    6
 216910000    3
 216920000    4
 216930000    3
 216940000    3
 216950000    3
 216960000    5
 216970000    6
 216980000    4
 216990000    6
 217000000    5
 217010000    5
 217020000    3
 217030000    3
 217040000    4
 217050000    6
 217060000    6
 217070000    3
 217080000    4
 217090000    3
 217100000    4
 217110000    5
 217120000    8
 217130000    2
 217140000    3
 217150000    5
 217160000    3
 217170000    3
 217180000    3
 217190000    4
 217200000    4
 217210000    3
 217220000    3
 217230000    3
 217240000    4
 217250000    6
 217260000    6
 217270000    4
 217280000    3
 217290000    4
 217300000    3
 217310000    7
 217320000    5
 217330000    3
 217340000    4
 217350000    2
 217360000    5
 217370000    2
 217380000    3
 217390000    5
 217400000    5
 217410000    4
 217420000    3
 217430000    5
 217440000    6
 217450000    6
 217460000    3
 217470000    5
 217480000   10
 217490000    5
 217500000    8
 217510000    3
 217520000    4
 217530000    4
 217540000    3
 217550000   10
 217560000    4
 217570000    2
 217580000    5
 217590000    3
 217600000    5
 217610000    8
 217620000    7
 217630000    8
 217640000    5
 217650000    3
 217660000    4
 217670000    2
 217680000    3
 217690000    5
 217700000    3
 217710000    5
 217720000    3
 217730000    4
 217740000    3
 217750000    3
 217760000    8
 217770000    4
 217780000    2
 217790000    3
 217800000    4
 217810000    5
 217820000    5
 217830000    3
 217840000    4
 217850000    2
 217860000    7
 217870000    4
 217880000    5
 217890000    4
 217900000    4
 217910000    5
 217920000   10
 217930000    3
 217940000    3
 217950000    5
 217960000    5
 217970000    3
 217980000    5
 217990000    5
 218000000    3
 218010000    3
 218020000    5
 218030000    4
 218040000    3
 218050000    5
 218060000    3
 218070000    3
 218080000    4
 218090000    3
 218100000    5
 218110000    5
 218120000    4
 218130000    3
 218140000    4
 218150000    3
 218160000    3
 218170000    3
 218180000    3
 218190000    4
 218200000    4
 218210000    7
 218220000    5
 218230000    4
 218240000    4
 218250000    4
 218260000    3
 218270000    3
 218280000    4
 218290000    6
 218300000    2
 218310000    3
 218320000    3
 218330000    8
 218340000    4
 218350000    5
 218360000    5
 218370000    5
 218380000    3
 218390000    3
 218400000    3
 218410000    3
 218420000    3
 218430000    4
 218440000    3
 218450000    3
 218460000    2
 218470000    4
 218480000    3
 218490000    3
 218500000    2
 218510000    5
 218520000    3
 218530000    4
 218540000    3
 218550000    4
 218560000    3
 218570000    3
 218580000    3
 218590000    3
 218600000    6
 218610000    3
 218620000    3
 218630000    4
 218640000    2
 218650000    3
 218660000    3
 218670000    3
 218680000    3
 218690000    3
 218700000    3
 218710000    2
 218720000    4
 218730000    2
 218740000    3
 218750000    3
 218760000    8
 218770000    7
 218780000    3
 218790000    3
 218800000    3
 218810000    2
 218820000    3
 218830000    2
 218840000    3
 218850000    3
 218860000    3
 218870000    2
 218880000    4
 218890000    2
 218900000    5
 218910000    7
 218920000    2
 218930000    6
 218940000    3
 218950000   11
 218960000    3
 218970000    9
 218980000    2
 218990000    4
 219000000    3
 219010000    4
 219020000    2
 219030000    3
 219040000    3
 219050000    3
 219060000    7
 219070000    4
 219080000    5
 219090000    4
 219100000    4
 219110000    4
 219120000    3
 219130000    3
 219140000    3
 219150000    4
 219160000    3
 219170000    4
 219180000    4
 219190000    3
 219200000    4
 219210000    4
 219220000    3
 219230000    6
 219240000    3
 219250000    3
 219260000    5
 219270000    7
 219280000    3
 219290000    3
 219300000    3
 219310000    2
 219320000    2
 219330000    2
 219340000    5
 219350000    4
 219360000    2
 219370000    5
 219380000    3
 219390000    5
 219400000    4
 219410000    5
 219420000    4
 219430000    4
 219440000    3
 219450000    3
 219460000    3
 219470000    5
 219480000    3
 219490000    5
 219500000    3
 219510000    4
 219520000    3
 219530000    3
 219540000    4
 219550000    3
 219560000    3
 219570000    4
 219580000    4
 219590000    6
 219600000    3
 219610000    3
 219620000    4
 219630000    3
 219640000    3
 219650000    4
 219660000    3
 219670000    5
 219680000    2
 219690000    5
 219700000    3
 219710000    3
 219720000    5
 219730000    5
 219740000    5
 219750000    6
 219760000    4
 219770000    3
 219780000    3
 219790000    2
 219800000    4
 219810000    4
 219820000    3
 219830000    2
 219840000    3
 219850000    4
 219860000    4
 219870000    3
 219880000    4
 219890000    7
 219900000    5
 219910000    4
 219920000    2
 219930000    3
 219940000    3
 219950000    5
 219960000    5
 219970000    5
 219980000    5
 219990000    3
 220000000    4
 220010000    3
 220020000    2
 220030000    5
 220040000    3
 220050000    3
 220060000    3
 220070000    5
 220080000    4
 220090000    3
 220100000    3
 220110000    3
 220120000    2
 220130000    4
 220140000    3
 220150000    2
 220160000    2
 220170000    4
 220180000    3
 220190000    4
 220200000    5
 220210000    5
 220220000    4
 220230000    7
 220240000    4
 220250000    4
 220260000    7
 220270000    8
 220280000    4
 220290000    2
 220300000    3
 220310000    5
 220320000    8
 220330000    5
 220340000    3
 220350000    5
 220360000    2
 220370000    3
 220380000    4
 220390000    3
 220400000    3
 220410000    4
 220420000    2
 220430000    5
 220440000    3
 220450000    3
 220460000    3
 220470000    6
 220480000    3
 220490000    6
 220500000    3
 220510000    3
 220520000    4
 220530000    3
 220540000    3
 220550000    5
 220560000    4
 220570000    3
 220580000    4
 220590000    5
 220600000    4
 220610000    4
 220620000    3
 220630000    4
 220640000    9
 220650000    4
 220660000    5
 220670000    2
 220680000    8
 220690000    4
 220700000    5
 220710000    5
 220720000    3
 220730000    3
 220740000    2
 220750000    3
 220760000    4
 220770000    3
 220780000    2
 220790000    6
 220800000    3
 220810000    3
 220820000    5
 220830000    3
 220840000    4
 220850000    6
 220860000    3
 220870000    3
 220880000    3
 220890000    5
 220900000    7
 220910000    3
 220920000    6
 220930000    4
 220940000    2
 220950000    3
 220960000    2
 220970000    4
 220980000    4
 220990000    5
 221000000    3
 221010000    4
 221020000    4
 221030000    4
 221040000    5
 221050000    4
 221060000    2
 221070000    4
 221080000    6
 221090000    3
 221100000    5
 221110000    5
 221120000    5
 221130000    3
 221140000    3
 221150000    3
 221160000    3
 221170000    4
 221180000    7
 221190000    4
 221200000    3
 221210000    3
 221220000    6
 221230000    4
 221240000    6
 221250000   10
 221260000    6
 221270000    4
 221280000    5
 221290000    4
 221300000    5
 221310000    3
 221320000    5
 221330000    5
 221340000    6
 221350000    5
 221360000    4
 221370000    8
 221380000    4
 221390000    4
 221400000   11
 221410000    5
 221420000    6
 221430000    6
 221440000    6
 221450000    4
 221460000    4
 221470000    3
 221480000    4
 221490000    4
 221500000    3
 221510000    2
 221520000    6
 221530000    2
 221540000    3
 221550000    3
 221560000    3
 221570000    3
 221580000    4
 221590000    4
 221600000    4
 221610000    3
 221620000    2
 221630000    4
 221640000    4
 221650000    3
 221660000    5
 221670000    3
 221680000    2
 221690000    6
 221700000    9
 221710000    2
 221720000    4
 221730000    3
 221740000    5
 221750000    8
 221760000    3
 221770000    4
 221780000    3
 221790000    3
 221800000    3
 221810000    3
 221820000    4
 221830000    3
 221840000    4
 221850000    3
 221860000    3
 221870000    6
 221880000    3
 221890000    5
 221900000    3
 221910000    3
 221920000    7
 221930000    4
 221940000    3
 221950000    5
 221960000    4
 221970000    5
 221980000    6
 221990000    2
 222000000    8
 222010000    5
 222020000    2
 222030000    3
 222040000    7
 222050000    2
 222060000    3
 222070000    4
 222080000    3
 222090000    6
 222100000    3
 222110000    3
 222120000    3
 222130000    5
 222140000    4
 222150000    2
 222160000    2
 222170000    4
 222180000    3
 222190000    3
 222200000    3
 222210000    3
 222220000    8
 222230000    2
 222240000    4
 222250000    3
 222260000    5
 222270000    7
 222280000    3
 222290000    3
 222300000    5
 222310000    3
 222320000    4
 222330000    3
 222340000    4
 222350000    6
 222360000    4
 222370000    4
 222380000    3
 222390000    5
 222400000    3
 222410000    5
 222420000    3
 222430000    3
 222440000    4
 222450000    4
 222460000    4
 222470000    3
 222480000    2
 222490000    3
 222500000    5
 222510000    4
 222520000    3
 222530000    4
 222540000    7
 222550000    5
 222560000    4
 222570000    3
 222580000    3
 222590000    3
 222600000    5
 222610000    3
 222620000    5
 222630000    4
 222640000    6
 222650000    2
 222660000    4
 222670000    2
 222680000    5
 222690000    3
 222700000    3
 222710000    4
 222720000    3
 222730000    3
 222740000    2
 222750000    3
 222760000    4
 222770000    3
 222780000    4
 222790000    4
 222800000    3
 222810000    2
 222820000    3
 222830000    3
 222840000    8
 222850000    6
 222860000    3
 222870000    3
 222880000    3
 222890000    4
 222900000    3
 222910000    3
 222920000    6
 222930000   10
 222940000    4
 222950000    5
 222960000    2
 222970000    4
 222980000    4
 222990000    4
 223000000    3
 223010000    3
 223020000    3
 223030000    4
 223040000    3
 223050000    3
 223060000    9
 223070000    4
 223080000    2
 223090000    2
 223100000    3
 223110000    4
 223120000    3
 223130000    4
 223140000    3
 223150000    5
 223160000    3
 223170000    2
 223180000    2
 223190000    2
 223200000    3
 223210000    3
 223220000    3
 223230000    3
 223240000    3
 223250000    4
 223260000    3
 223270000    3
 223280000    4
 223290000    4
 223300000    3
 223310000    5
 223320000    3
 223330000    4
 223340000    6
 223350000    4
 223360000    3
 223370000    3
 223380000    3
 223390000    2
 223400000    4
 223410000    3
 223420000    3
 223430000    3
 223440000    3
 223450000    4
 223460000    4
 223470000    2
 223480000    4
 223490000    4
 223500000    3
 223510000    3
 223520000    4
 223530000    2
 223540000    2
 223550000    3
 223560000    2
 223570000    4
 223580000    3
 223590000    4
 223600000    3
 223610000    4
 223620000    4
 223630000    3
 223640000    3
 223650000    3
 223660000    3
 223670000    5
 223680000    3
 223690000    3
 223700000    2
 223710000    3
 223720000    3
 223730000    4
 223740000    7
 223750000    3
 223760000    3
 223770000    5
 223780000    4
 223790000    3
 223800000    3
 223810000    3
 223820000    3
 223830000    3
 223840000    3
 223850000    5
 223860000    4
 223870000    3
 223880000    4
 223890000    3
 223900000    4
 223910000    3
 223920000    3
 223930000    3
 223940000    3
 223950000    3
 223960000    4
 223970000    3
 223980000    3
 223990000    2
 224000000    3
 224010000    6
 224020000    7
 224030000    3
 224040000    2
 224050000    6
 224060000    3
 224070000    4
 224080000    3
 224090000    3
 224100000    4
 224110000    5
 224120000    5
 224130000    4
 224140000    3
 224150000    6
 224160000    4
 224170000    2
 224180000    3
 224190000    3
 224200000    3
 224210000    4
 224220000   11
 224230000    2
 224240000    3
 224250000    4
 224260000    3
 224270000    5
 224280000    2
 224290000    3
 224300000    3
 224310000    3
 224320000    3
 224330000    3
 224340000    4
 224350000    3
 224360000    3
 224370000    4
 224380000    4
 224390000    3
 224400000    7
 224410000    6
 224420000    3
 224430000    3
 224440000    3
 224450000    3
 224460000    5
 224470000    3
 224480000    2
 224490000    3
 224500000    3
 224510000    2
 224520000   10
 224530000    6
 224540000    6
 224550000    3
 224560000    3
 224570000    3
 224580000    3
 224590000    3
 224600000    3
 224610000    2
 224620000    4
 224630000    3
 224640000    3
 224650000    2
 224660000    3
 224670000    2
 224680000    4
 224690000    4
 224700000    7
 224710000    3
 224720000    5
 224730000    3
 224740000    5
 224750000    3
 224760000    3
 224770000    4
 224780000    3
 224790000    3
 224800000    3
 224810000    2
 224820000    4
 224830000    5
 224840000    5
 224850000    4
 224860000    4
 224870000    3
 224880000    4
 224890000    4
 224900000    5
 224910000    2
 224920000    3
 224930000    3
 224940000    3
 224950000    5
 224960000    4
 224970000    6
 224980000    3
 224990000    7
 225000000    4
 225010000    2
 225020000    4
 225030000    3
 225040000    8
 225050000    7
 225060000    5
 225070000    3
 225080000    7
 225090000    3
 225100000    3
 225110000    4
 225120000    2
 225130000    3
 225140000    5
 225150000    4
 225160000    4
 225170000    2
 225180000    3
 225190000    3
 225200000    3
 225210000    2
 225220000    3
 225230000    3
 225240000    5
 225250000    3
 225260000    4
 225270000    3
 225280000    4
 225290000    4
 225300000    4
 225310000    2
 225320000    3
 225330000    3
 225340000    4
 225350000    3
 225360000    2
 225370000    3
 225380000    3
 225390000    4
 225400000    5
 225410000    3
 225420000    4
 225430000    4
 225440000    3
 225450000    3
 225460000    2
 225470000    4
 225480000    3
 225490000    3
 225500000    4
 225510000    4
 225520000    5
 225530000    3
 225540000    5
 225550000    3
 225560000    3
 225570000    5
 225580000    3
 225590000    3
 225600000    3
 225610000    3
 225620000    3
 225630000    3
 225640000    4
 225650000    3
 225660000    3
 225670000    3
 225680000    3
 225690000    3
 225700000    4
 225710000    3
 225720000   13
 225730000    3
 225740000    3
 225750000    3
 225760000    3
 225770000    3
 225780000    2
 225790000    2
 225800000    4
 225810000    5
 225820000    4
 225830000    4
 225840000    3
 225850000    3
 225860000    5
 225870000    3
 225880000    3
 225890000    5
 225900000    4
 225910000    4
 225920000    3
 225930000    3
 225940000    2
 225950000    4
 225960000    3
 225970000    3
 225980000    3
 225990000    3
 226000000    4
 226010000    3
 226020000    3
 226030000    5
 226040000    3
 226050000    4
 226060000    4
 226070000    5
 226080000   10
 226090000    3
 226100000    5
 226110000    5
 226120000    3
 226130000    5
 226140000    2
 226150000    3
 226160000    4
 226170000    3
 226180000    3
 226190000    3
 226200000    3
 226210000    4
 226220000    2
 226230000    4
 226240000    8
 226250000    3
 226260000   11
 226270000    5
 226280000    3
 226290000    5
 226300000    3
 226310000    2
 226320000    3
 226330000    3
 226340000    3
 226350000    3
 226360000    5
 226370000    5
 226380000    2
 226390000    3
 226400000    3
 226410000    4
 226420000    3
 226430000    3
 226440000    2
 226450000    3
 226460000    3
 226470000    4
 226480000    3
 226490000    3
 226500000    3
 226510000    5
 226520000    3
 226530000    3
 226540000    3
 226550000    5
 226560000    3
 226570000    3
 226580000    3
 226590000    3
 226600000    3
 226610000    4
 226620000    3
 226630000    3
 226640000    3
 226650000    3
 226660000    3
 226670000    3
 226680000   11
 226690000    3
 226700000    5
 226710000    3
 226720000    4
 226730000    6
 226740000    6
 226750000    3
 226760000    3
 226770000    6
 226780000    9
 226790000    5
 226800000    6
 226810000   10
 226820000    3
 226830000    3
 226840000    3
 226850000    4
 226860000    4
 226870000    3
 226880000    3
 226890000    4
 226900000    3
 226910000    3
 226920000    4
 226930000    4
 226940000    8
 226950000    2
 226960000    3
 226970000    2
 226980000    4
 226990000    3
 227000000    3
 227010000    2
 227020000    3
 227030000    3
 227040000    4
 227050000    7
 227060000    2
 227070000    3
 227080000    3
 227090000    5
 227100000    3
 227110000    4
 227120000    3
 227130000    4
 227140000    6
 227150000    4
 227160000    4
 227170000    2
 227180000    4
 227190000    3
 227200000    3
 227210000    3
 227220000    2
 227230000    4
 227240000    9
 227250000    3
 227260000    3
 227270000    2
 227280000    3
 227290000    5
 227300000    6
 227310000    3
 227320000    3
 227330000    3
 227340000    2
 227350000    2
 227360000    3
 227370000    3
 227380000    3
 227390000    3
 227400000    2
 227410000    4
 227420000    6
 227430000    6
 227440000    3
 227450000    3
 227460000    3
 227470000    3
 227480000    2
 227490000    4
 227500000    3
 227510000    4
 227520000    8
 227530000    3
 227540000    3
 227550000    3
 227560000    2
 227570000    3
 227580000    4
 227590000    3
 227600000    3
 227610000    3
 227620000    4
 227630000    4
 227640000    4
 227650000    4
 227660000    3
 227670000    4
 227680000    4
 227690000    4
 227700000    4
 227710000    3
 227720000    3
 227730000    2
 227740000    3
 227750000    4
 227760000    2
 227770000    4
 227780000    5
 227790000    4
 227800000    4
 227810000    4
 227820000    3
 227830000    3
 227840000    4
 227850000    2
 227860000    2
 227870000    5
 227880000    2
 227890000    3
 227900000    6
 227910000   13
 227920000    3
 227930000    3
 227940000    6
 227950000    4
 227960000    6
 227970000    4
 227980000    3
 227990000    3
 228000000    3
 228010000    3
 228020000    3
 228030000    2
 228040000    2
 228050000    4
 228060000    3
 228070000    3
 228080000    2
 228090000    3
 228100000    2
 228110000    3
 228120000    4
 228130000    5
 228140000    3
 228150000    4
 228160000    4
 228170000    4
 228180000    3
 228190000    3
 228200000    3
 228210000    4
 228220000    2
 228230000    4
 228240000    5
 228250000    3
 228260000    4
 228270000    3
 228280000    2
 228290000    4
 228300000    5
 228310000    4
 228320000    4
 228330000    4
 228340000    2
 228350000    3
 228360000    3
 228370000    3
 228380000    5
 228390000    3
 228400000    3
 228410000    3
 228420000    2
 228430000    7
 228440000    3
 228450000    3
 228460000    4
 228470000    3
 228480000    2
 228490000    3
 228500000    3
 228510000    3
 228520000    3
 228530000    3
 228540000    4
 228550000    3
 228560000    4
 228570000    3
 228580000    2
 228590000    4
 228600000    3
 228610000    3
 228620000    4
 228630000    3
 228640000    3
 228650000    3
 228660000    3
 228670000    2
 228680000    3
 228690000    3
 228700000    2
 228710000    2
 228720000    3
 228730000    4
 228740000    3
 228750000    3
 228760000    2
 228770000    3
 228780000    3
 228790000    4
 228800000    3
 228810000    3
 228820000    3
 228830000    5
 228840000    4
 228850000    3
 228860000    3
 228870000    3
 228880000    3
 228890000    3
 228900000    3
 228910000    3
 228920000    4
 228930000    3
 228940000    3
 228950000    4
 228960000    3
 228970000    3
 228980000    3
 228990000    3
 229000000    4
 229010000    2
 229020000    4
 229030000    3
 229040000    3
 229050000    4
 229060000    2
 229070000    3
 229080000    2
 229090000    4
 229100000    3
 229110000    4
 229120000    3
 229130000    2
 229140000    2
 229150000    3
 229160000    2
 229170000    2
 229180000    4
 229190000    3
 229200000    3
 229210000    4
 229220000    2
 229230000    4
 229240000    4
 229250000    4
 229260000    4
 229270000    3
 229280000    6
 229290000    2
 229300000    3
 229310000    3
 229320000    4
 229330000    2
 229340000    3
 229350000    3
 229360000    4
 229370000    3
 229380000    3
 229390000    3
 229400000    2
 229410000    3
 229420000    5
 229430000    4
 229440000    8
 229450000    4
 229460000    4
 229470000    3
 229480000    5
 229490000    2
 229500000    3
 229510000    4
 229520000    3
 229530000    3
 229540000    3
 229550000    3
 229560000    3
 229570000    4
 229580000    2
 229590000    3
 229600000    2
 229610000    2
 229620000    3
 229630000    2
 229640000    3
 229650000    5
 229660000    5
 229670000    3
 229680000    3
 229690000    4
 229700000    3
 229710000    3
 229720000    6
 229730000    2
 229740000    3
 229750000    4
 229760000    3
 229770000    4
 229780000    3
 229790000    3
 229800000    3
 229810000    3
 229820000    3
 229830000    3
 229840000    3
 229850000    3
 229860000    4
 229870000    6
 229880000    3
 229890000    5
 229900000    5
 229910000    3
 229920000    6
 229930000    4
 229940000    3
 229950000    5
 229960000    2
 229970000    3
 229980000    2
 229990000    2
 230000000    3
 230010000    4
 230020000    3
 230030000    4
 230040000    2
 230050000    3
 230060000    3
 230070000    2
 230080000    3
 230090000    4
 230100000    3
 230110000    2
 230120000    3
 230130000    3
 230140000    6
 230150000    3
 230160000    3
 230170000    3
 230180000    2
 230190000    4
 230200000    3
 230210000    3
 230220000    4
 230230000    3
 230240000    2
 230250000    3
 230260000    4
 230270000    2
 230280000    4
 230290000    7
 230300000    8
 230310000    3
 230320000    5
 230330000    3
 230340000    7
 230350000    3
 230360000    5
 230370000    4
 230380000    9
 230390000    6
 230400000    7
 230410000    8
 230420000    3
 230430000    3
 230440000   10
 230450000    4
 230460000    3
 230470000    2
 230480000    4
 230490000    5
 230500000    4
 230510000    4
 230520000    5
 230530000    4
 230540000    4
 230550000    3
 230560000   11
 230570000    4
 230580000    4
 230590000    2
 230600000    3
 230610000    2
 230620000    3
 230630000    5
 230640000    7
 230650000    6
 230660000    8
 230670000    9
 230680000    7
 230690000    5
 230700000    8
 230710000    6
 230720000    4
 230730000    3
 230740000    3
 230750000    2
 230760000    3
 230770000    4
 230780000    3
 230790000    3
 230800000    3
 230810000    2
 230820000    3
 230830000    2
 230840000    4
 230850000    3
 230860000    6
 230870000    8
 230880000    4
 230890000    3
 230900000    3
 230910000    3
 230920000    5
 230930000    8
 230940000    3
 230950000    2
 230960000    5
 230970000    8
 230980000    3
 230990000    3
 231000000    5
 231010000    6
 231020000    4
 231030000    3
 231040000    3
 231050000    3
 231060000    3
 231070000    3
 231080000    3
 231090000    3
 231100000    2
 231110000    4
 231120000    3
 231130000    3
 231140000    4
 231150000    3
 231160000    3
 231170000    2
 231180000    3
 231190000    5
 231200000    6
 231210000    2
 231220000    3
 231230000    5
 231240000    7
 231250000    3
 231260000    9
 231270000    9
 231280000   10
 231290000    3
 231300000    3
 231310000    3
 231320000    2
 231330000    6
 231340000    7
 231350000    3
 231360000    3
 231370000    3
 231380000    3
 231390000    5
 231400000    2
 231410000    4
 231420000    3
 231430000    3
 231440000    3
 231450000    3
 231460000    3
 231470000    2
 231480000    3
 231490000    3
 231500000    3
 231510000    3
 231520000    3
 231530000    2
 231540000    4
 231550000    4
 231560000    6
 231570000    4
 231580000    4
 231590000    7
 231600000    4
 231610000    3
 231620000    3
 231630000    2
 231640000    3
 231650000    3
 231660000    3
 231670000    3
 231680000    5
 231690000    3
 231700000    4
 231710000    3
 231720000    4
 231730000    3
 231740000    3
 231750000    3
 231760000    2
 231770000    3
 231780000    4
 231790000    4
 231800000    2
 231810000    3
 231820000    3
 231830000    3
 231840000    3
 231850000    3
 231860000    5
 231870000    3
 231880000    4
 231890000    4
 231900000    4
 231910000    4
 231920000    5
 231930000    4
 231940000    2
 231950000    3
 231960000    3
 231970000    5
 231980000    3
 231990000    3
 232000000    4
 232010000    3
 232020000    3
 232030000    5
 232040000    3
 232050000    3
 232060000    4
 232070000    5
 232080000    3
 232090000    4
 232100000    3
 232110000    3
 232120000    3
 232130000    3
 232140000    3
 232150000    3
 232160000    6
 232170000    4
 232180000    3
 232190000    3
 232200000    6
 232210000    4
 232220000    4
 232230000    3
 232240000    3
 232250000    4
 232260000    9
 232270000    3
 232280000    6
 232290000    3
 232300000    4
 232310000    2
 232320000    4
 232330000    3
 232340000    5
 232350000    3
 232360000    3
 232370000    3
 232380000    2
 232390000    2
 232400000    3
 232410000    5
 232420000    3
 232430000    6
 232440000    3
 232450000    8
 232460000    5
 232470000    3
 232480000    5
 232490000    3
 232500000    5
 232510000    3
 232520000    4
 232530000    6
 232540000    6
 232550000    3
 232560000    2
 232570000    5
 232580000    3
 232590000    3
 232600000    3
 232610000    2
 232620000    3
 232630000    3
 232640000    4
 232650000    3
 232660000    3
 232670000    3
 232680000    3
 232690000    6
 232700000    2
 232710000    4
 232720000    4
 232730000    4
 232740000    3
 232750000    3
 232760000    3
 232770000    4
 232780000    4
 232790000    3
 232800000    3
 232810000    3
 232820000    4
 232830000    4
 232840000    4
 232850000    3
 232860000    4
 232870000    4
 232880000    3
 232890000    4
 232900000    4
 232910000    4
 232920000    3
 232930000    3
 232940000    3
 232950000    5
 232960000    3
 232970000    3
 232980000    3
 232990000    3
 233000000    3
 233010000    3
 233020000    3
 233030000    4
 233040000    4
 233050000    3
 233060000    3
 233070000    3
 233080000    3
 233090000    2
 233100000    3
 233110000    4
 233120000    3
 233130000    3
 233140000    5
 233150000    3
 233160000    2
 233170000    2
 233180000    3
 233190000    5
 233200000    4
 233210000    3
 233220000    3
 233230000    3
 233240000    5
 233250000    3
 233260000    4
 233270000    4
 233280000    5
 233290000    4
 233300000    5
 233310000    6
 233320000    8
 233330000    9
 233340000    5
 233350000    4
 233360000    4
 233370000    3
 233380000    5
 233390000    2
 233400000    3
 233410000    4
 233420000    3
 233430000    3
 233440000    3
 233450000    3
 233460000    3
 233470000    3
 233480000    4
 233490000    3
 233500000    2
 233510000    2
 233520000    3
 233530000    5
 233540000    4
 233550000    2
 233560000    2
 233570000    5
 233580000    2
 233590000    5
 233600000    3
 233610000    3
 233620000    2
 233630000    3
 233640000    6
 233650000    4
 233660000    3
 233670000    5
 233680000    2
 233690000    4
 233700000    3
 233710000    4
 233720000    4
 233730000    3
 233740000    2
 233750000    6
 233760000    5
 233770000    6
 233780000    3
 233790000    2
 233800000    5
 233810000    3
 233820000    5
 233830000    3
 233840000    3
 233850000    3
 233860000    4
 233870000    2
 233880000    3
 233890000    4
 233900000    3
 233910000    6
 233920000    4
 233930000    4
 233940000    2
 233950000    4
 233960000    3
 233970000    3
 233980000    3
 233990000    3
 234000000    4
 234010000    4
 234020000    3
 234030000    3
 234040000    3
 234050000    8
 234060000    2
 234070000    3
 234080000    4
 234090000    3
 234100000    2
 234110000    3
 234120000    3
 234130000    3
 234140000    4
 234150000    3
 234160000    7
 234170000    7
 234180000    2
 234190000    3
 234200000    2
 234210000    2
 234220000    3
 234230000    3
 234240000    3
 234250000    2
 234260000    3
 234270000    4
 234280000    8
 234290000    3
 234300000    4
 234310000    2
 234320000    3
 234330000    7
 234340000    4
 234350000    2
 234360000    3
 234370000    4
 234380000    3
 234390000    3
 234400000    3
 234410000    2
 234420000    8
 234430000    5
 234440000    2
 234450000    4
 234460000    4
 234470000    2
 234480000    2
 234490000    3
 234500000    3
 234510000    4
 234520000    4
 234530000    2
 234540000    3
 234550000    3
 234560000    3
 234570000    6
 234580000    3
 234590000    7
 234600000    3
 234610000    5
 234620000    2
 234630000    3
 234640000    3
 234650000    5
 234660000    2
 234670000    2
 234680000    3
 234690000    2
 234700000    3
 234710000    3
 234720000    4
 234730000    8
 234740000    6
 234750000    3
 234760000    3
 234770000    3
 234780000    3
 234790000    2
 234800000    2
 234810000    6
 234820000    5
 234830000    3
 234840000    3
 234850000    4
 234860000    6
 234870000    7
 234880000    4
 234890000    3
 234900000    3
 234910000    5
 234920000    5
 234930000    3
 234940000    4
 234950000    3
 234960000    3
 234970000    4
 234980000    7
 234990000    3
 235000000    4
 235010000    3
 235020000    5
 235030000    4
 235040000    7
 235050000    7
 235060000    4
 235070000    3
 235080000    3
 235090000    4
 235100000    2
 235110000    3
 235120000    3
 235130000    5
 235140000    5
 235150000    3
 235160000    2
 235170000    6
 235180000    7
 235190000    4
 235200000    3
 235210000    5
 235220000    4
 235230000    4
 235240000    3
 235250000    3
 235260000    3
 235270000    3
 235280000    3
 235290000    3
 235300000    4
 235310000    3
 235320000    4
 235330000    3
 235340000    3
 235350000    3
 235360000    4
 235370000    3
 235380000    3
 235390000    3
 235400000    3
 235410000    3
 235420000    3
 235430000    3
 235440000    3
 235450000    4
 235460000    4
 235470000    3
 235480000    5
 235490000    4
 235500000    7
 235510000    3
 235520000    4
 235530000    4
 235540000    4
 235550000    2
 235560000    2
 235570000    3
 235580000    6
 235590000    3
 235600000    3
 235610000    4
 235620000    2
 235630000    3
 235640000    3
 235650000    2
 235660000    2
 235670000    3
 235680000    2
 235690000    2
 235700000    2
 235710000    4
 235720000    4
 235730000    2
 235740000    3
 235750000    5
 235760000    5
 235770000    3
 235780000    5
 235790000    2
 235800000    4
 235810000    4
 235820000    5
 235830000    5
 235840000    3
 235850000    5
 235860000    2
 235870000    3
 235880000    3
 235890000    4
 235900000    4
 235910000    3
 235920000    3
 235930000    4
 235940000    4
 235950000    3
 235960000    2
 235970000    3
 235980000    3
 235990000    2
 236000000    5
 236010000    2
 236020000    9
 236030000    3
 236040000    4
 236050000    6
 236060000    3
 236070000    4
 236080000    3
 236090000    4
 236100000    3
 236110000    5
 236120000    5
 236130000    3
 236140000    3
 236150000    3
 236160000    6
 236170000    6
 236180000    3
 236190000    3
 236200000    2
 236210000    3
 236220000    3
 236230000    4
 236240000    3
 236250000    3
 236260000    5
 236270000    4
 236280000    3
 236290000    3
 236300000    4
 236310000    5
 236320000    2
 236330000    3
 236340000    4
 236350000    4
 236360000    4
 236370000    3
 236380000    3
 236390000    4
 236400000    5
 236410000    3
 236420000    3
 236430000    3
 236440000    2
 236450000    5
 236460000    3
 236470000    2
 236480000    3
 236490000    3
 236500000    5
 236510000    3
 236520000    2
 236530000    3
 236540000    3
 236550000    2
 236560000    2
 236570000    3
 236580000    3
 236590000    2
 236600000    3
 236610000    5
 236620000    5
 236630000    3
 236640000    5
 236650000    6
 236660000    3
 236670000    4
 236680000    5
 236690000    5
 236700000    3
 236710000    3
 236720000    6
 236730000    2
 236740000    3
 236750000    4
 236760000    2
 236770000    3
 236780000    4
 236790000    3
 236800000    3
 236810000    3
 236820000    5
 236830000    4
 236840000    3
 236850000    3
 236860000    6
 236870000    8
 236880000    3
 236890000    3
 236900000    4
 236910000    5
 236920000    5
 236930000    3
 236940000    4
 236950000    3
 236960000    3
 236970000    3
 236980000    5
 236990000    4
 237000000    3
 237010000    3
 237020000    4
 237030000    3
 237040000    4
 237050000    3
 237060000    5
 237070000    3
 237080000    3
 237090000    4
 237100000    3
 237110000    3
 237120000    2
 237130000    4
 237140000    2
 237150000    3
 237160000    3
 237170000    3
 237180000    3
 237190000    3
 237200000    4
 237210000    3
 237220000    3
 237230000    3
 237240000    3
 237250000    2
 237260000    3
 237270000    4
 237280000    4
 237290000    4
 237300000    4
 237310000    7
 237320000    3
 237330000    3
 237340000    3
 237350000    3
 237360000    3
 237370000    5
 237380000    5
 237390000    4
 237400000    3
 237410000    3
 237420000    5
 237430000    3
 237440000    3
 237450000    4
 237460000    3
 237470000    3
 237480000    3
 237490000    3
 237500000    3
 237510000    3
 237520000    2
 237530000    3
 237540000    3
 237550000    2
 237560000    3
 237570000    4
 237580000    4
 237590000    3
 237600000    5
 237610000    4
 237620000    3
 237630000    3
 237640000    3
 237650000    4
 237660000    3
 237670000    3
 237680000    3
 237690000    6
 237700000    3
 237710000    2
 237720000    3
 237730000    3
 237740000    3
 237750000    4
 237760000    3
 237770000    3
 237780000    4
 237790000    3
 237800000    4
 237810000    2
 237820000    4
 237830000    3
 237840000    3
 237850000    3
 237860000    3
 237870000    3
 237880000    3
 237890000    5
 237900000    3
 237910000    3
 237920000    2
 237930000    6
 237940000    3
 237950000    3
 237960000    3
 237970000    3
 237980000    3
 237990000    3
 238000000    4
 238010000    2
 238020000    2
 238030000    2
 238040000    5
 238050000    4
 238060000    4
 238070000    3
 238080000    3
 238090000    4
 238100000    3
 238110000    3
 238120000    3
 238130000    5
 238140000    3
 238150000    3
 238160000    3
 238170000    2
 238180000    9
 238190000    4
 238200000    4
 238210000    7
 238220000    8
 238230000    4
 238240000    6
 238250000    3
 238260000    3
 238270000    3
 238280000    2
 238290000    3
 238300000    6
 238310000    7
 238320000    3
 238330000    3
 238340000   10
 238350000    8
 238360000    6
 238370000    5
 238380000    3
 238390000    4
 238400000    3
 238410000    4
 238420000    4
 238430000    4
 238440000    2
 238450000    3
 238460000    3
 238470000    3
 238480000    5
 238490000    3
 238500000    4
 238510000    3
 238520000    4
 238530000    3
 238540000    3
 238550000    4
 238560000    5
 238570000    3
 238580000    3
 238590000    2
 238600000    4
 238610000    4
 238620000    3
 238630000    4
 238640000    3
 238650000    5
 238660000    3
 238670000    2
 238680000    4
 238690000    7
 238700000    6
 238710000    3
 238720000    3
 238730000    4
 238740000    3
 238750000    7
 238760000    5
 238770000    4
 238780000    2
 238790000    5
 238800000    2
 238810000    3
 238820000    3
 238830000    7
 238840000    3
 238850000    3
 238860000    3
 238870000    5
 238880000    4
 238890000    3
 238900000    5
 238910000    3
 238920000    4
 238930000    2
 238940000    2
 238950000    2
 238960000    3
 238970000    2
 238980000    4
 238990000    3
 239000000    3
 239010000    3
 239020000    4
 239030000    3
 239040000    2
 239050000    4
 239060000    3
 239070000    4
 239080000    3
 239090000    4
 239100000    3
 239110000    3
 239120000    2
 239130000    4
 239140000    4
 239150000    2
 239160000    4
 239170000    4
 239180000    5
 239190000    3
 239200000    4
 239210000    6
 239220000    4
 239230000    7
 239240000    9
 239250000    4
 239260000    4
 239270000    3
 239280000    5
 239290000    4
 239300000    5
 239310000    6
 239320000    2
 239330000    4
 239340000    3
 239350000    3
 239360000    4
 239370000    5
 239380000    2
 239390000    3
 239400000    5
 239410000    4
 239420000    3
 239430000    2
 239440000    4
 239450000    4
 239460000    4
 239470000    3
 239480000    4
 239490000    2
 239500000    5
 239510000    7
 239520000    2
 239530000    3
 239540000    3
 239550000    7
 239560000    3
 239570000    5
 239580000    5
 239590000    3
 239600000    4
 239610000    3
 239620000    3
 239630000    5
 239640000    3
 239650000    4
 239660000    3
 239670000    3
 239680000    2
 239690000    4
 239700000    2
 239710000    4
 239720000    3
 239730000    9
 239740000    4
 239750000    4
 239760000    3
 239770000    3
 239780000    4
 239790000    2
 239800000    3
 239810000    4
 239820000    4
 239830000    3
 239840000    4
 239850000    3
 239860000    3
 239870000    3
 239880000    3
 239890000    5
 239900000    4
 239910000    2
 239920000    3
 239930000    3
 239940000    3
 239950000    3
 239960000    2
 239970000    4
 239980000    3
 239990000    3
 240000000    4
 240010000    5
 240020000    4
 240030000    3
 240040000    4
 240050000    7
 240060000    3
 240070000    3
 240080000    4
 240090000    3
 240100000    4
 240110000    4
 240120000    3
 240130000    3
 240140000    4
 240150000    4
 240160000    3
 240170000    4
 240180000    2
 240190000    5
 240200000    3
 240210000    2
 240220000    5
 240230000    3
 240240000    3
 240250000    5
 240260000    2
 240270000    3
 240280000    3
 240290000    4
 240300000    3
 240310000    4
 240320000    2
 240330000    3
 240340000    6
 240350000    3
 240360000    5
 240370000    5
 240380000    2
 240390000    3
 240400000    5
 240410000    4
 240420000    3
 240430000    4
 240440000    2
 240450000    5
 240460000    3
 240470000    3
 240480000    3
 240490000    3
 240500000    3
 240510000    3
 240520000    9
 240530000    3
 240540000    2
 240550000    4
 240560000    3
 240570000    2
 240580000    3
 240590000    3
 240600000    2
 240610000    5
 240620000    3
 240630000    3
 240640000    3
 240650000    3
 240660000    3
 240670000    4
 240680000    3
 240690000    4
 240700000    3
 240710000    4
 240720000    4
 240730000    3
 240740000    5
 240750000    6
 240760000    3
 240770000    4
 240780000    3
 240790000    8
 240800000    7
 240810000    3
 240820000    7
 240830000    4
 240840000    3
 240850000    5
 240860000    3
 240870000    3
 240880000    3
 240890000    4
 240900000    8
 240910000    9
 240920000    3
 240930000    4
 240940000    5
 240950000    6
 240960000    2
 240970000    3
 240980000    2
 240990000    3
 241000000    2
 241010000    5
 241020000    3
 241030000    3
 241040000    5
 241050000    5
 241060000    3
 241070000    3
 241080000    3
 241090000    3
 241100000    2
 241110000    2
 241120000    3
 241130000    4
 241140000    3
 241150000    3
 241160000    4
 241170000    3
 241180000    3
 241190000    3
 241200000    3
 241210000    3
 241220000    2
 241230000    2
 241240000    2
 241250000    3
 241260000    3
 241270000    5
 241280000    6
 241290000    3
 241300000    6
 241310000    6
 241320000    7
 241330000    3
 241340000    3
 241350000    5
 241360000    3
 241370000    3
 241380000    5
 241390000    3
 241400000    3
 241410000    3
 241420000    2
 241430000    3
 241440000    3
 241450000    6
 241460000    2
 241470000    6
 241480000    3
 241490000    3
 241500000    5
 241510000    4
 241520000    6
 241530000    3
 241540000    3
 241550000    3
 241560000    4
 241570000    3
 241580000    4
 241590000    3
 241600000    4
 241610000    5
 241620000    4
 241630000    2
 241640000    4
 241650000    6
 241660000    3
 241670000    5
 241680000    5
 241690000    3
 241700000    3
 241710000    3
 241720000    3
 241730000    2
 241740000    3
 241750000    4
 241760000    2
 241770000    4
 241780000    3
 241790000    6
 241800000    3
 241810000    6
 241820000    3
 241830000    2
 241840000    3
 241850000    3
 241860000    3
 241870000    4
 241880000    3
 241890000    3
 241900000    3
 241910000    3
 241920000    3
 241930000    3
 241940000    2
 241950000    3
 241960000    2
 241970000    3
 241980000    3
 241990000    3
 242000000    3
 242010000    3
 242020000    2
 242030000    3
 242040000    4
 242050000    4
 242060000    5
 242070000    3
 242080000    4
 242090000    7
 242100000    3
 242110000    3
 242120000    4
 242130000    4
 242140000    3
 242150000    4
 242160000    3
 242170000    4
 242180000    3
 242190000    3
 242200000    3
 242210000    3
 242220000    3
 242230000    2
 242240000    2
 242250000    2
 242260000    3
 242270000    4
 242280000    6
 242290000    5
 242300000    2
 242310000    6
 242320000    2
 242330000    5
 242340000    3
 242350000    3
 242360000    3
 242370000    3
 242380000    3
 242390000    2
 242400000    3
 242410000    4
 242420000    4
 242430000    4
 242440000    3
 242450000    3
 242460000    4
 242470000    3
 242480000    3
 242490000    5
 242500000    9
 242510000    4
 242520000    3
 242530000    4
 242540000    3
 242550000    4
 242560000    2
 242570000    3
 242580000    4
 242590000    3
 242600000    2
 242610000    3
 242620000    3
 242630000    8
 242640000    3
 242650000    9
 242660000    6
 242670000    4
 242680000    6
 242690000    3
 242700000    3
 242710000    5
 242720000    4
 242730000    2
 242740000    3
 242750000    3
 242760000    4
 242770000    2
 242780000    2
 242790000    2
 242800000    3
 242810000    2
 242820000    5
 242830000    4
 242840000    5
 242850000    3
 242860000    3
 242870000    5
 242880000    2
 242890000    5
 242900000    3
 242910000    3
 242920000    5
 242930000   11
 242940000    2
 242950000    3
 242960000    5
 242970000    3
 242980000    3
 242990000    3
 243000000    7
 243010000    5
 243020000    5
 243030000    4
 243040000    5
 243050000    3
 243060000    3
 243070000    6
 243080000    3
 243090000    4
 243100000    3
 243110000    2
 243120000    2
 243130000    2
 243140000    3
 243150000    3
 243160000    2
 243170000    3
 243180000    2
 243190000    3
 243200000    3
 243210000    3
 243220000    8
 243230000    3
 243240000    3
 243250000    3
 243260000    4
 243270000    4
 243280000    5
 243290000    4
 243300000    2
 243310000    2
 243320000    2
 243330000    3
 243340000    3
 243350000    2
 243360000    3
 243370000    4
 243380000    3
 243390000    3
 243400000    3
 243410000    3
 243420000    4
 243430000    2
 243440000    2
 243450000    5
 243460000    3
 243470000    4
 243480000    2
 243490000    3
 243500000    3
 243510000    3
 243520000    4
 243530000    3
 243540000    2
 243550000    3
 243560000    3
 243570000    4
 243580000    3
 243590000    3
 243600000    3
 243610000    3
 243620000    3
 243630000    3
 243640000    4
 243650000    3
 243660000    4
 243670000    3
 243680000    3
 243690000    4
 243700000    3
 243710000    4
 243720000    4
 243730000    4
 243740000    4
 243750000    3
 243760000    3
 243770000    5
 243780000    2
 243790000    3
 243800000    3
 243810000    5
 243820000    4
 243830000    2
 243840000    3
 243850000    3
 243860000    4
 243870000    3
 243880000    3
 243890000    2
 243900000    3
 243910000    6
 243920000    3
 243930000    4
 243940000    3
 243950000    3
 243960000    2
 243970000    2
 243980000    2
 243990000    3
 244000000    4
 244010000    3
 244020000    4
 244030000    2
 244040000    3
 244050000    3
 244060000    2
 244070000    6
 244080000    3
 244090000    5
 244100000    3
 244110000    3
 244120000    3
 244130000    2
 244140000    5
 244150000    3
 244160000    3
 244170000    3
 244180000    4
 244190000    3
 244200000    5
 244210000    3
 244220000    5
 244230000    3
 244240000    2
 244250000    3
 244260000    3
 244270000    3
 244280000    2
 244290000    5
 244300000    7
 244310000    4
 244320000    4
 244330000    3
 244340000    3
 244350000    2
 244360000    3
 244370000    2
 244380000    3
 244390000    3
 244400000    3
 244410000    3
 244420000    4
 244430000    3
 244440000    3
 244450000    4
 244460000    7
 244470000    2
 244480000    6
 244490000    4
 244500000    3
 244510000    3
 244520000    2
 244530000    3
 244540000    2
 244550000    4
 244560000    3
 244570000    2
 244580000    4
 244590000    4
 244600000    3
 244610000    3
 244620000    5
 244630000    5
 244640000    3
 244650000    4
 244660000    2
 244670000    3
 244680000    2
 244690000    2
 244700000    3
 244710000    4
 244720000    3
 244730000    6
 244740000    9
 244750000    2
 244760000    2
 244770000    3
 244780000    3
 244790000    3
 244800000    3
 244810000    5
 244820000    3
 244830000    2
 244840000    3
 244850000    4
 244860000    4
 244870000    2
 244880000    3
 244890000    3
 244900000    7
 244910000    4
 244920000    3
 244930000    3
 244940000    4
 244950000    3
 244960000    3
 244970000    8
 244980000    3
 244990000    3
 245000000    3
 245010000    3
 245020000    3
 245030000    4
 245040000   10
 245050000   11
 245060000    7
 245070000    3
 245080000    6
 245090000    3
 245100000    4
 245110000    2
 245120000    3
 245130000    3
 245140000    4
 245150000    2
 245160000    4
 245170000    6
 245180000    2
 245190000    3
 245200000    4
 245210000    4
 245220000    3
 245230000    3
 245240000    3
 245250000    3
 245260000    4
 245270000    4
 245280000    3
 245290000    6
 245300000    7
 245310000    5
 245320000    4
 245330000    4
 245340000    3
 245350000    3
 245360000    3
 245370000    3
 245380000    3
 245390000    6
 245400000    4
 245410000    8
 245420000    3
 245430000    3
 245440000    3
 245450000    3
 245460000    4
 245470000    2
 245480000    3
 245490000    3
 245500000    4
 245510000    4
 245520000    3
 245530000    4
 245540000    4
 245550000    4
 245560000    3
 245570000    6
 245580000    4
 245590000    8
 245600000    4
 245610000    4
 245620000    3
 245630000    3
 245640000    3
 245650000    2
 245660000    3
 245670000    3
 245680000    3
 245690000    3
 245700000    3
 245710000    6
 245720000    3
 245730000    3
 245740000    2
 245750000    4
 245760000    6
 245770000    4
 245780000    3
 245790000    7
 245800000    3
 245810000    4
 245820000    4
 245830000    4
 245840000    4
 245850000    7
 245860000    4
 245870000    2
 245880000    5
 245890000    5
 245900000    3
 245910000    2
 245920000    5
 245930000    3
 245940000    6
 245950000    4
 245960000    3
 245970000    2
 245980000    2
 245990000    2
 246000000    4
 246010000    3
 246020000    2
 246030000    3
 246040000    3
 246050000    3
 246060000    4
 246070000    5
 246080000    7
 246090000    3
 246100000    3
 246110000    3
 246120000    3
 246130000    3
 246140000    5
 246150000    5
 246160000    3
 246170000    4
 246180000    2
 246190000    3
 246200000    3
 246210000    4
 246220000    3
 246230000    3
 246240000    3
 246250000    3
 246260000    4
 246270000    6
 246280000    3
 246290000    3
 246300000    4
 246310000    5
 246320000    3
 246330000    3
 246340000    3
 246350000    3
 246360000    6
 246370000    6
 246380000    2
 246390000    6
 246400000    5
 246410000    4
 246420000    6
 246430000    4
 246440000    3
 246450000    3
 246460000    6
 246470000    8
 246480000    5
 246490000    4
 246500000    2
 246510000    3
 246520000    2
 246530000    3
 246540000    5
 246550000    5
 246560000    3
 246570000    4
 246580000    2
 246590000    3
 246600000    5
 246610000    2
 246620000    4
 246630000    6
 246640000    2
 246650000    3
 246660000    3
 246670000    3
 246680000    2
 246690000    3
 246700000    4
 246710000    2
 246720000    6
 246730000    3
 246740000    3
 246750000    3
 246760000    3
 246770000    2
 246780000    3
 246790000    2
 246800000    3
 246810000    3
 246820000    3
 246830000    5
 246840000    3
 246850000    3
 246860000    2
 246870000    5
 246880000    3
 246890000    5
 246900000    3
 246910000    3
 246920000    3
 246930000    5
 246940000    3
 246950000    2
 246960000    3
 246970000    4
 246980000    3
 246990000    3
 247000000    4
 247010000    3
 247020000    3
 247030000    8
 247040000    7
 247050000    4
 247060000    3
 247070000    4
 247080000    3
 247090000    5
 247100000    5
 247110000    6
 247120000    3
 247130000    3
 247140000    3
 247150000    2
 247160000    4
 247170000    4
 247180000    2
 247190000    3
 247200000    4
 247210000    3
 247220000    2
 247230000    3
 247240000    3
 247250000    3
 247260000    3
 247270000    3
 247280000    2
 247290000    2
 247300000    4
 247310000    3
 247320000    5
 247330000    3
 247340000    3
 247350000    9
 247360000    5
 247370000    5
 247380000    4
 247390000    5
 247400000    3
 247410000    4
 247420000    6
 247430000    5
 247440000    2
 247450000    3
 247460000    5
 247470000    3
 247480000    3
 247490000    6
 247500000    3
 247510000    2
 247520000    3
 247530000    3
 247540000    7
 247550000    3
 247560000    4
 247570000    3
 247580000    4
 247590000    4
 247600000    4
 247610000    3
 247620000    2
 247630000    2
 247640000    4
 247650000    3
 247660000    3
 247670000    3
 247680000    3
 247690000    4
 247700000    3
 247710000    2
 247720000    6
 247730000    3
 247740000    4
 247750000    3
 247760000    3
 247770000    3
 247780000    8
 247790000    4
 247800000    3
 247810000    5
 247820000    5
 247830000    7
 247840000    5
 247850000    3
 247860000    3
 247870000    3
 247880000    3
 247890000    3
 247900000    5
 247910000    2
 247920000    3
 247930000    4
 247940000    2
 247950000    3
 247960000    5
 247970000    3
 247980000    4
 247990000    7
 248000000    4
 248010000    5
 248020000    4
 248030000    3
 248040000    2
 248050000    5
 248060000    4
 248070000    3
 248080000    3
 248090000    2
 248100000    3
 248110000    5
 248120000    3
 248130000    8
 248140000    4
 248150000    3
 248160000    3
 248170000    4
 248180000    4
 248190000    4
 248200000    4
 248210000    2
 248220000    5
 248230000    3
 248240000    3
 248250000    3
 248260000    2
 248270000    3
 248280000    2
 248290000    3
 248300000    3
 248310000    2
 248320000    5
 248330000    3
 248340000    4
 248350000    3
 248360000    4
 248370000    2
 248380000    4
 248390000    5
 248400000    3
 248410000    3
 248420000    4
 248430000    3
 248440000    3
 248450000    3
 248460000    2
 248470000    3
 248480000    3
 248490000    3
 248500000    2
 248510000    3
 248520000    5
 248530000    4
 248540000    3
 248550000    2
 248560000    4
 248570000    3
 248580000    3
 248590000    2
 248600000    3
 248610000    4
 248620000    6
 248630000    3
 248640000    4
 248650000    3
 248660000    2
 248670000    3
 248680000    4
 248690000    3
 248700000    5
 248710000    3
 248720000    3
 248730000    3
 248740000    3
 248750000    4
 248760000    3
 248770000    4
 248780000    3
 248790000    3
 248800000    3
 248810000    4
 248820000    3
 248830000    3
 248840000    3
 248850000    3
 248860000    3
 248870000    4
 248880000    5
 248890000    4
 248900000    3
 248910000    4
 248920000    2
 248930000    5
 248940000    2
 248950000    4
 248960000    2
 248970000    3
 248980000    3
 248990000    2
 249000000    3
 249010000    3
 249020000    4
 249030000    4
 249040000    3
 249050000    2
 249060000    5
 249070000    3
 249080000    4
 249090000    5
 249100000    9
 249110000    2
 249120000    3
 249130000    4
 249140000    3
 249150000    3
 249160000    4
 249170000    3
 249180000    5
 249190000    5
 249200000    4
 249210000    3
 249220000    2
 249230000    2
 249240000    3
 249250000    2
 249260000    3
 249270000    2
 249280000    2
 249290000    3
 249300000    2
 249310000    4
 249320000    3
 249330000    6
 249340000    5
 249350000    5
 249360000    4
 249370000    3
 249380000    9
 249390000   12
 249400000    4
 249410000    5
 249420000    3
 249430000    3
 249440000    4
 249450000    3
 249460000    4
 249470000    5
 249480000    4
 249490000    3
 249500000    5
 249510000    5
 249520000    3
 249530000    2
 249540000    4
 249550000    3
 249560000    2
 249570000    3
 249580000    2
 249590000    3
 249600000    2
 249610000    3
 249620000    3
 249630000    4
 249640000    3
 249650000    3
 249660000    4
 249670000    4
 249680000    3
 249690000    3
 249700000    4
 249710000    3
 249720000    3
 249730000    2
 249740000    4
 249750000    3
 249760000    9
 249770000    6
 249780000    3
 249790000    4
[truncated: 452,593 more chars]
