# Supplementary material for: Directional translocation resistance of Zika xrRNA
Source: Nat Commun. 2020 Jul 27;11:3749. doi: 10.1038/s41467-020-17508-7 (PMC7385498; doi:10.1038/s41467-020-17508-7)
Supplement: Supplementary file 4 — Source Data [file 41467_2020_17508_MOESM4_ESM.zip › Source_Data_Figures/Fig2B/3'translocation-rate_r0-T300K/r_18_translocated_portion.dat]

# Trajectory file ../../zika_rna/03_translocation_by_force_ramping/TP_END2/rate1x/t95/r_18/dump_t95_Rramped.lammpstrj
# time  length_translocated_portion
         0    2
     10000    3
     20000    3
     30000    3
     40000    3
     50000    3
     60000    3
     70000    4
     80000    7
     90000    4
    100000    3
    110000    3
    120000    9
    130000    4
    140000    7
    150000    3
    160000    3
    170000    5
    180000    3
    190000    2
    200000    5
    210000    3
    220000    4
    230000    3
    240000    2
    250000    3
    260000    4
    270000    3
    280000    2
    290000    2
    300000    3
    310000    2
    320000    3
    330000    4
    340000    3
    350000    3
    360000    2
    370000    2
    380000    4
    390000    5
    400000    3
    410000    2
    420000    2
    430000    3
    440000    3
    450000    2
    460000    3
    470000    3
    480000    3
    490000    3
    500000    4
    510000    2
    520000    3
    530000    3
    540000    3
    550000    3
    560000    3
    570000    5
    580000    3
    590000    4
    600000    3
    610000    3
    620000    4
    630000    3
    640000    2
    650000    3
    660000    3
    670000    2
    680000    2
    690000    4
    700000    3
    710000    2
    720000    5
    730000    3
    740000    5
    750000    2
    760000    3
    770000    2
    780000    3
    790000    4
    800000    5
    810000    5
    820000    3
    830000    3
    840000    3
    850000    4
    860000    3
    870000    3
    880000    4
    890000    2
    900000    3
    910000    4
    920000    3
    930000    3
    940000    3
    950000    2
    960000    3
    970000    3
    980000    2
    990000    3
   1000000    2
   1010000    3
   1020000    3
   1030000    3
   1040000    4
   1050000    3
   1060000    3
   1070000    4
   1080000    2
   1090000    2
   1100000    2
   1110000    2
   1120000    4
   1130000    3
   1140000    4
   1150000    3
   1160000    3
   1170000    2
   1180000    2
   1190000    2
   1200000    3
   1210000    3
   1220000    2
   1230000    4
   1240000    3
   1250000    3
   1260000    3
   1270000    3
   1280000    2
   1290000    2
   1300000    3
   1310000    3
   1320000    2
   1330000    4
   1340000    3
   1350000    4
   1360000    3
   1370000    3
   1380000    2
   1390000    4
   1400000    3
   1410000    4
   1420000    4
   1430000    4
   1440000    3
   1450000    5
   1460000    3
   1470000    4
   1480000    3
   1490000    3
   1500000    4
   1510000    3
   1520000    3
   1530000    2
   1540000    3
   1550000    3
   1560000    3
   1570000    2
   1580000    3
   1590000    3
   1600000    2
   1610000    3
   1620000    3
   1630000    3
   1640000    3
   1650000    3
   1660000    4
   1670000    3
   1680000    5
   1690000    2
   1700000    2
   1710000    3
   1720000    3
   1730000    2
   1740000    3
   1750000    3
   1760000    3
   1770000    3
   1780000    5
   1790000    2
   1800000    3
   1810000    3
   1820000    3
   1830000    2
   1840000    4
   1850000    2
   1860000    2
   1870000    4
   1880000    3
   1890000    2
   1900000    3
   1910000    4
   1920000    3
   1930000    3
   1940000    2
   1950000    3
   1960000    2
   1970000    3
   1980000    4
   1990000    3
   2000000    3
   2010000    3
   2020000    3
   2030000    4
   2040000    3
   2050000    3
   2060000    3
   2070000    3
   2080000    3
   2090000    4
   2100000    4
   2110000    7
   2120000    2
   2130000    5
   2140000    4
   2150000    4
   2160000    2
   2170000    3
   2180000    2
   2190000    2
   2200000    3
   2210000    4
   2220000    2
   2230000    3
   2240000    3
   2250000    2
   2260000    3
   2270000    3
   2280000    4
   2290000    3
   2300000    4
   2310000    4
   2320000    8
   2330000    3
   2340000    3
   2350000    4
   2360000    6
   2370000    9
   2380000    7
   2390000    7
   2400000   10
   2410000    6
   2420000   10
   2430000    5
   2440000    5
   2450000    7
   2460000    7
   2470000    2
   2480000    3
   2490000    4
   2500000    3
   2510000    2
   2520000    3
   2530000    4
   2540000    2
   2550000    5
   2560000    5
   2570000    5
   2580000    5
   2590000    4
   2600000    5
   2610000    4
   2620000    3
   2630000    2
   2640000    3
   2650000    3
   2660000    4
   2670000    5
   2680000    5
   2690000    3
   2700000    3
   2710000    2
   2720000    3
   2730000    3
   2740000    3
   2750000    2
   2760000    3
   2770000    3
   2780000    2
   2790000    2
   2800000    3
   2810000    3
   2820000    3
   2830000    4
   2840000    4
   2850000    4
   2860000    3
   2870000    4
   2880000    5
   2890000    4
   2900000    6
   2910000    4
   2920000    3
   2930000    3
   2940000    3
   2950000    3
   2960000    4
   2970000    2
   2980000    3
   2990000    4
   3000000    3
   3010000    7
   3020000    3
   3030000    3
   3040000    2
   3050000    2
   3060000    5
   3070000    2
   3080000    2
   3090000    3
   3100000    2
   3110000    2
   3120000    4
   3130000    3
   3140000    3
   3150000    3
   3160000    3
   3170000    3
   3180000    3
   3190000    2
   3200000    3
   3210000    3
   3220000    3
   3230000    2
   3240000    4
   3250000    3
   3260000    3
   3270000    2
   3280000    3
   3290000    2
   3300000    3
   3310000    3
   3320000    5
   3330000    3
   3340000    2
   3350000    3
   3360000    3
   3370000    3
   3380000    3
   3390000    4
   3400000    2
   3410000    3
   3420000    2
   3430000    2
   3440000    2
   3450000    4
   3460000    3
   3470000    3
   3480000    3
   3490000    3
   3500000    3
   3510000    3
   3520000    3
   3530000    2
   3540000    3
   3550000    2
   3560000    3
   3570000    3
   3580000    4
   3590000    2
   3600000    3
   3610000    2
   3620000    3
   3630000    3
   3640000    4
   3650000    3
   3660000    3
   3670000    4
   3680000    4
   3690000    6
   3700000    4
   3710000    5
   3720000    4
   3730000    5
   3740000    9
   3750000    9
   3760000    3
   3770000    4
   3780000    4
   3790000    3
   3800000    2
   3810000    7
   3820000    7
   3830000    3
   3840000    2
   3850000    5
   3860000    5
   3870000    8
   3880000    4
   3890000    3
   3900000    6
   3910000    4
   3920000    4
   3930000    4
   3940000    5
   3950000    4
   3960000    3
   3970000    3
   3980000    2
   3990000    3
   4000000    4
   4010000    3
   4020000    3
   4030000    3
   4040000    3
   4050000    2
   4060000    3
   4070000    3
   4080000    5
   4090000    3
   4100000    3
   4110000    3
   4120000    3
   4130000    3
   4140000    3
   4150000    4
   4160000    3
   4170000    4
   4180000    3
   4190000    3
   4200000    2
   4210000    3
   4220000    2
   4230000    2
   4240000    3
   4250000    3
   4260000    3
   4270000    4
   4280000    3
   4290000    3
   4300000    3
   4310000    2
   4320000    3
   4330000    5
   4340000    3
   4350000    3
   4360000    2
   4370000    3
   4380000    3
   4390000    4
   4400000    4
   4410000    2
   4420000    3
   4430000    3
   4440000    3
   4450000    2
   4460000    4
   4470000    3
   4480000    3
   4490000    5
   4500000    5
   4510000    4
   4520000    3
   4530000    5
   4540000    4
   4550000    3
   4560000    4
   4570000    3
   4580000    2
   4590000    3
   4600000    3
   4610000    3
   4620000    2
   4630000    3
   4640000    8
   4650000    9
   4660000    4
   4670000    3
   4680000    3
   4690000    3
   4700000    3
   4710000    2
   4720000    3
   4730000    6
   4740000    4
   4750000    5
   4760000    3
   4770000    3
   4780000    5
   4790000    4
   4800000    3
   4810000    4
   4820000    4
   4830000    5
   4840000    3
   4850000    4
   4860000    3
   4870000    3
   4880000    3
   4890000    3
   4900000    2
   4910000    3
   4920000    3
   4930000    3
   4940000    3
   4950000    4
   4960000    3
   4970000    2
   4980000    3
   4990000    5
   5000000    3
   5010000    2
   5020000    3
   5030000    3
   5040000    3
   5050000    2
   5060000    3
   5070000    3
   5080000    3
   5090000    3
   5100000    5
   5110000    3
   5120000    3
   5130000    4
   5140000    2
   5150000    5
   5160000    3
   5170000    2
   5180000    4
   5190000    4
   5200000    2
   5210000    3
   5220000    4
   5230000    2
   5240000    3
   5250000    3
   5260000    3
   5270000    3
   5280000    3
   5290000    3
   5300000    3
   5310000    2
   5320000    2
   5330000    4
   5340000    2
   5350000    2
   5360000    3
   5370000    4
   5380000    2
   5390000    3
   5400000    3
   5410000    3
   5420000    3
   5430000    3
   5440000    3
   5450000    3
   5460000    3
   5470000    3
   5480000    3
   5490000    3
   5500000    3
   5510000    3
   5520000    3
   5530000    3
   5540000    2
   5550000    7
   5560000    5
   5570000    5
   5580000    3
   5590000    6
   5600000    2
   5610000    4
   5620000    2
   5630000    3
   5640000    4
   5650000    4
   5660000    3
   5670000    2
   5680000    2
   5690000    4
   5700000    2
   5710000    5
   5720000    3
   5730000    3
   5740000    2
   5750000    2
   5760000    4
   5770000    3
   5780000    7
   5790000    6
   5800000    4
   5810000    4
   5820000    8
   5830000    3
   5840000    2
   5850000    6
   5860000    5
   5870000    5
   5880000    2
   5890000    5
   5900000    2
   5910000    3
   5920000    3
   5930000    3
   5940000    3
   5950000    6
   5960000    5
   5970000    3
   5980000    6
   5990000    5
   6000000    3
   6010000    2
   6020000    2
   6030000    2
   6040000    6
   6050000    3
   6060000    2
   6070000    2
   6080000    2
   6090000    3
   6100000    4
   6110000    3
   6120000    4
   6130000    4
   6140000    3
   6150000    3
   6160000    3
   6170000    2
   6180000    6
   6190000    3
   6200000    3
   6210000    9
   6220000    4
   6230000    5
   6240000    5
   6250000    2
   6260000    2
   6270000    2
   6280000    4
   6290000    2
   6300000    3
   6310000    3
   6320000    3
   6330000    2
   6340000    4
   6350000    8
   6360000    4
   6370000    3
   6380000    3
   6390000    5
   6400000    4
   6410000    4
   6420000    2
   6430000    2
   6440000    3
   6450000    4
   6460000    2
   6470000    5
   6480000    3
   6490000    4
   6500000    3
   6510000    3
   6520000    3
   6530000    3
   6540000    3
   6550000    3
   6560000    3
   6570000    3
   6580000    3
   6590000    3
   6600000    3
   6610000    3
   6620000    3
   6630000    3
   6640000    4
   6650000    5
   6660000    3
   6670000    3
   6680000    3
   6690000    5
   6700000    4
   6710000    2
   6720000    3
   6730000    2
   6740000    2
   6750000    5
   6760000    3
   6770000    4
   6780000    3
   6790000    3
   6800000    3
   6810000    3
   6820000    3
   6830000    3
   6840000    3
   6850000    5
   6860000    4
   6870000    2
   6880000    3
   6890000    4
   6900000    3
   6910000    3
   6920000    2
   6930000    3
   6940000    3
   6950000    3
   6960000    3
   6970000    5
   6980000    3
   6990000    3
   7000000    3
   7010000    4
   7020000    4
   7030000    3
   7040000    4
   7050000    3
   7060000    3
   7070000    2
   7080000    4
   7090000    3
   7100000    3
   7110000    3
   7120000    5
   7130000    4
   7140000    5
   7150000    3
   7160000    3
   7170000    3
   7180000    7
   7190000    3
   7200000    2
   7210000    3
   7220000    4
   7230000    3
   7240000    3
   7250000    4
   7260000    3
   7270000    3
   7280000    3
   7290000    2
   7300000    3
   7310000    3
   7320000    3
   7330000    3
   7340000    2
   7350000    3
   7360000    4
   7370000    3
   7380000    2
   7390000    3
   7400000    3
   7410000    3
   7420000    4
   7430000    4
   7440000    3
   7450000    4
   7460000    2
   7470000    5
   7480000    3
   7490000    4
   7500000    3
   7510000    4
   7520000    4
   7530000    3
   7540000    2
   7550000    3
   7560000    5
   7570000    3
   7580000    5
   7590000    3
   7600000    3
   7610000    2
   7620000    2
   7630000    3
   7640000    3
   7650000    4
   7660000    3
   7670000    3
   7680000    3
   7690000    4
   7700000    4
   7710000    4
   7720000    3
   7730000    3
   7740000    4
   7750000    2
   7760000    3
   7770000    3
   7780000    4
   7790000    4
   7800000    3
   7810000    4
   7820000    5
   7830000    5
   7840000    3
   7850000    4
   7860000    4
   7870000    4
   7880000    3
   7890000    3
   7900000    2
   7910000    3
   7920000    3
   7930000    3
   7940000    3
   7950000    2
   7960000    3
   7970000    3
   7980000    3
   7990000    2
   8000000    3
   8010000    3
   8020000    3
   8030000    2
   8040000    2
   8050000    3
   8060000    3
   8070000    3
   8080000    2
   8090000    2
   8100000    3
   8110000    3
   8120000    3
   8130000    3
   8140000    3
   8150000    4
   8160000    3
   8170000    3
   8180000    4
   8190000    7
   8200000    5
   8210000    3
   8220000    3
   8230000    3
   8240000    4
   8250000    4
   8260000    3
   8270000    5
   8280000    5
   8290000    4
   8300000    2
   8310000    2
   8320000    4
   8330000    3
   8340000    3
   8350000    3
   8360000    4
   8370000    3
   8380000    4
   8390000    3
   8400000    3
   8410000    4
   8420000    3
   8430000    4
   8440000    4
   8450000    4
   8460000    4
   8470000    2
   8480000    3
   8490000    3
   8500000    2
   8510000    3
   8520000    5
   8530000    5
   8540000    4
   8550000    3
   8560000    3
   8570000    3
   8580000    4
   8590000    3
   8600000    3
   8610000    3
   8620000    5
   8630000    5
   8640000    3
   8650000    3
   8660000    3
   8670000    2
   8680000    3
   8690000    4
   8700000    3
   8710000    4
   8720000    3
   8730000    3
   8740000    3
   8750000    2
   8760000    3
   8770000    3
   8780000    3
   8790000    5
   8800000    3
   8810000    3
   8820000    3
   8830000    3
   8840000    5
   8850000    8
   8860000    3
   8870000    5
   8880000    3
   8890000    3
   8900000    2
   8910000    2
   8920000    3
   8930000    9
   8940000    3
   8950000    4
   8960000    3
   8970000    3
   8980000    3
   8990000    7
   9000000    5
   9010000    2
   9020000    4
   9030000    3
   9040000    3
   9050000    2
   9060000    4
   9070000    3
   9080000    5
   9090000    3
   9100000    3
   9110000    3
   9120000    2
   9130000    3
   9140000    3
   9150000    3
   9160000    2
   9170000    4
   9180000    4
   9190000    3
   9200000    3
   9210000    2
   9220000    4
   9230000    3
   9240000    3
   9250000    5
   9260000    3
   9270000    4
   9280000    3
   9290000    4
   9300000    3
   9310000    2
   9320000    3
   9330000    3
   9340000    4
   9350000    3
   9360000    3
   9370000    3
   9380000    3
   9390000    4
   9400000    4
   9410000    3
   9420000    3
   9430000    4
   9440000    4
   9450000    3
   9460000    5
   9470000    2
   9480000    2
   9490000    2
   9500000    3
   9510000    3
   9520000    3
   9530000    3
   9540000    3
   9550000    3
   9560000    3
   9570000    3
   9580000    3
   9590000    6
   9600000    2
   9610000    4
   9620000    2
   9630000    3
   9640000    3
   9650000    2
   9660000    2
   9670000    2
   9680000    7
   9690000    6
   9700000    3
   9710000    3
   9720000    3
   9730000    5
   9740000    5
   9750000    4
   9760000    6
   9770000    4
   9780000    3
   9790000    2
   9800000    5
   9810000    3
   9820000    5
   9830000    4
   9840000    3
   9850000    2
   9860000    3
   9870000    3
   9880000    3
   9890000    2
   9900000    4
   9910000    3
   9920000    9
   9930000    7
   9940000   11
   9950000    4
   9960000    2
   9970000    3
   9980000    5
   9990000   10
  10000000    3
  10010000    3
  10020000    4
  10030000    3
  10040000    3
  10050000    3
  10060000    3
  10070000    3
  10080000    8
  10090000    3
  10100000    3
  10110000    4
  10120000    4
  10130000    3
  10140000    3
  10150000    3
  10160000    6
  10170000    3
  10180000   10
  10190000    3
  10200000    4
  10210000    5
  10220000    4
  10230000    4
  10240000    4
  10250000    4
  10260000    3
  10270000    3
  10280000    3
  10290000    4
  10300000    2
  10310000   14
  10320000    9
  10330000    9
  10340000    7
  10350000   14
  10360000   10
  10370000   12
  10380000    6
  10390000   11
  10400000    5
  10410000    4
  10420000    5
  10430000   11
  10440000   11
  10450000   12
  10460000    3
  10470000    3
  10480000    5
  10490000    2
  10500000    8
  10510000    4
  10520000    4
  10530000    3
  10540000    3
  10550000    3
  10560000    2
  10570000    4
  10580000    3
  10590000    3
  10600000    5
  10610000    3
  10620000    4
  10630000    3
  10640000    4
  10650000    2
  10660000    3
  10670000    6
  10680000    4
  10690000    3
  10700000    3
  10710000    3
  10720000    2
  10730000    3
  10740000    3
  10750000    3
  10760000    6
  10770000    3
  10780000    3
  10790000    9
  10800000    3
  10810000    2
  10820000    4
  10830000    3
  10840000    5
  10850000   10
  10860000    8
  10870000    3
  10880000    3
  10890000    3
  10900000   12
  10910000   10
  10920000    8
  10930000    3
  10940000    7
  10950000    5
  10960000    4
  10970000    3
  10980000    5
  10990000    2
  11000000    3
  11010000    4
  11020000    2
  11030000    9
  11040000    3
  11050000    3
  11060000    3
  11070000    3
  11080000    3
  11090000    2
  11100000    4
  11110000    3
  11120000    3
  11130000    4
  11140000   11
  11150000    3
  11160000    7
  11170000    5
  11180000   18
  11190000    6
  11200000    9
  11210000    9
  11220000    8
  11230000    2
  11240000    3
  11250000    3
  11260000    3
  11270000    5
  11280000   15
  11290000    4
  11300000    3
  11310000    2
  11320000    4
  11330000    3
  11340000    4
  11350000    3
  11360000    3
  11370000    4
  11380000    7
  11390000    4
  11400000    4
  11410000    4
  11420000    4
  11430000    3
  11440000    3
  11450000    6
  11460000    4
  11470000    4
  11480000    8
  11490000    8
  11500000    7
  11510000    6
  11520000    3
  11530000    2
  11540000    6
  11550000   11
  11560000    3
  11570000    2
  11580000   10
  11590000   11
  11600000    5
  11610000    9
  11620000   10
  11630000    8
  11640000    6
  11650000    8
  11660000    9
  11670000    3
  11680000    4
  11690000    3
  11700000    3
  11710000    4
  11720000    6
  11730000    5
  11740000    7
  11750000    9
  11760000    3
  11770000    9
  11780000    5
  11790000    3
  11800000   10
  11810000    8
  11820000    2
  11830000    8
  11840000    3
  11850000    3
  11860000    4
  11870000    4
  11880000    3
  11890000    3
  11900000    3
  11910000    3
  11920000    4
  11930000    3
  11940000    4
  11950000    3
  11960000    3
  11970000    3
  11980000    5
  11990000    3
  12000000    4
  12010000    3
  12020000    3
  12030000    3
  12040000    3
  12050000   11
  12060000    3
  12070000    6
  12080000   11
  12090000   12
  12100000    7
  12110000   10
  12120000   11
  12130000   10
  12140000   10
  12150000   12
  12160000    4
  12170000   10
  12180000    3
  12190000    9
  12200000    5
  12210000    4
  12220000    5
  12230000    4
  12240000    9
  12250000   11
  12260000   12
  12270000    3
  12280000    6
  12290000   13
  12300000    6
  12310000   11
  12320000    6
  12330000    4
  12340000    7
  12350000   10
  12360000    7
  12370000    9
  12380000    4
  12390000    3
  12400000    3
  12410000    3
  12420000    3
  12430000    6
  12440000    4
  12450000    4
  12460000    3
  12470000    3
  12480000    9
  12490000    4
  12500000    3
  12510000    3
  12520000    5
  12530000    4
  12540000    3
  12550000    3
  12560000    7
  12570000    4
  12580000    3
  12590000    6
  12600000    3
  12610000    5
  12620000    2
  12630000   12
  12640000    5
  12650000    3
  12660000    8
  12670000   11
  12680000    4
  12690000    8
  12700000   11
  12710000   12
  12720000    4
  12730000    9
  12740000    5
  12750000    4
  12760000    8
  12770000    6
  12780000    4
  12790000    3
  12800000    4
  12810000   12
  12820000    7
  12830000    7
  12840000    2
  12850000    4
  12860000   12
  12870000    2
  12880000    4
  12890000    3
  12900000    3
  12910000    3
  12920000    5
  12930000    3
  12940000    3
  12950000    3
  12960000    4
  12970000    5
  12980000    4
  12990000    3
  13000000    2
  13010000    2
  13020000    3
  13030000    3
  13040000    3
  13050000    3
  13060000    2
  13070000    4
  13080000    4
  13090000    3
  13100000    3
  13110000    3
  13120000    2
  13130000    3
  13140000    3
  13150000    3
  13160000    3
  13170000    5
  13180000    3
  13190000    5
  13200000    3
  13210000   11
  13220000    3
  13230000    3
  13240000    3
  13250000    3
  13260000    6
  13270000    2
  13280000    3
  13290000    3
  13300000    3
  13310000    3
  13320000    5
  13330000    2
  13340000    2
  13350000    4
  13360000    6
  13370000    4
  13380000    5
  13390000    5
  13400000    3
  13410000    6
  13420000    3
  13430000    5
  13440000    6
  13450000    2
  13460000    5
  13470000    3
  13480000    3
  13490000    3
  13500000    2
  13510000    2
  13520000    3
  13530000    3
  13540000    5
  13550000    4
  13560000    5
  13570000    3
  13580000    3
  13590000   11
  13600000   15
  13610000   20
  13620000   13
  13630000    9
  13640000    3
  13650000    7
  13660000    3
  13670000    3
  13680000    3
  13690000    3
  13700000    3
  13710000    3
  13720000    5
  13730000    3
  13740000    3
  13750000    3
  13760000    3
  13770000    5
  13780000    3
  13790000    3
  13800000    5
  13810000    3
  13820000    4
  13830000    4
  13840000    3
  13850000    3
  13860000    4
  13870000    3
  13880000    4
  13890000    2
  13900000    4
  13910000    2
  13920000    5
  13930000    4
  13940000    5
  13950000    3
  13960000    3
  13970000    3
  13980000    6
  13990000    3
  14000000    3
  14010000    5
  14020000    3
  14030000    3
  14040000    2
  14050000    7
  14060000    3
  14070000    3
  14080000    3
  14090000    9
  14100000   10
  14110000    4
  14120000    3
  14130000    3
  14140000    4
  14150000    3
  14160000    7
  14170000    5
  14180000    4
  14190000    9
  14200000    6
  14210000    3
  14220000    3
  14230000    2
  14240000    3
  14250000    4
  14260000    7
  14270000    8
  14280000    4
  14290000    4
  14300000    2
  14310000    5
  14320000   12
  14330000   13
  14340000    4
  14350000    3
  14360000    8
  14370000    5
  14380000    3
  14390000    3
  14400000    3
  14410000    2
  14420000    2
  14430000    3
  14440000    4
  14450000    2
  14460000    3
  14470000    3
  14480000   13
  14490000    3
  14500000    4
  14510000    4
  14520000    4
  14530000    5
  14540000    3
  14550000    3
  14560000    3
  14570000    3
  14580000    3
  14590000    6
  14600000    3
  14610000    3
  14620000    2
  14630000    2
  14640000    3
  14650000    3
  14660000    3
  14670000    3
  14680000    3
  14690000    2
  14700000    3
  14710000    3
  14720000    3
  14730000    3
  14740000    3
  14750000    4
  14760000    3
  14770000    3
  14780000    2
  14790000    3
  14800000    6
  14810000    3
  14820000    3
  14830000    3
  14840000    3
  14850000    2
  14860000    3
  14870000    4
  14880000    5
  14890000    2
  14900000    2
  14910000   11
  14920000    4
  14930000    6
  14940000    2
  14950000    4
  14960000    4
  14970000    5
  14980000    4
  14990000    2
  15000000    4
  15010000    5
  15020000    3
  15030000    3
  15040000    3
  15050000    3
  15060000    5
  15070000    2
  15080000    5
  15090000    7
  15100000    7
  15110000   12
  15120000    9
  15130000    7
  15140000    5
  15150000    4
  15160000    6
  15170000    5
  15180000    4
  15190000    3
  15200000    4
  15210000    4
  15220000    4
  15230000    3
  15240000    4
  15250000    3
  15260000   10
  15270000    3
  15280000    5
  15290000    3
  15300000    3
  15310000    5
  15320000    7
  15330000    3
  15340000    8
  15350000    4
  15360000    5
  15370000   12
  15380000    3
  15390000    6
  15400000    3
  15410000    3
  15420000    2
  15430000    4
  15440000    5
  15450000    5
  15460000    7
  15470000    5
  15480000    4
  15490000    3
  15500000    3
  15510000    3
  15520000    4
  15530000    7
  15540000    2
  15550000    5
  15560000    5
  15570000    3
  15580000    8
  15590000    4
  15600000   10
  15610000    9
  15620000    8
  15630000    3
  15640000    3
  15650000    5
  15660000    7
  15670000    3
  15680000    4
  15690000    4
  15700000    2
  15710000    4
  15720000    3
  15730000    7
  15740000    7
  15750000    5
  15760000   11
  15770000    3
  15780000    4
  15790000    3
  15800000    3
  15810000    3
  15820000    4
  15830000    3
  15840000    3
  15850000    5
  15860000    7
  15870000    5
  15880000    4
  15890000    3
  15900000    4
  15910000    3
  15920000    3
  15930000    3
  15940000    3
  15950000    3
  15960000    3
  15970000    8
  15980000    4
  15990000    3
  16000000    4
  16010000    3
  16020000    8
  16030000   10
  16040000    9
  16050000    9
  16060000   10
  16070000    4
  16080000    9
  16090000   11
  16100000    5
  16110000    4
  16120000    4
  16130000    9
  16140000   11
  16150000    9
  16160000    6
  16170000    4
  16180000    5
  16190000    8
  16200000    8
  16210000    3
  16220000    3
  16230000    9
  16240000    6
  16250000    8
  16260000    5
  16270000   12
  16280000    4
  16290000   12
  16300000    5
  16310000    3
  16320000    4
  16330000    6
  16340000    5
  16350000    3
  16360000    6
  16370000   23
  16380000   19
  16390000   12
  16400000    7
  16410000    3
  16420000    2
  16430000   11
  16440000    3
  16450000    6
  16460000    5
  16470000    7
  16480000    4
  16490000    3
  16500000    4
  16510000    7
  16520000    3
  16530000    3
  16540000    4
  16550000    5
  16560000   13
  16570000    3
  16580000    3
  16590000    4
  16600000    2
  16610000    7
  16620000    5
  16630000    4
  16640000    4
  16650000    2
  16660000    5
  16670000    4
  16680000    4
  16690000    3
  16700000    3
  16710000    4
  16720000    3
  16730000    3
  16740000    3
  16750000    4
  16760000    3
  16770000    3
  16780000    3
  16790000    6
  16800000    3
  16810000    4
  16820000    4
  16830000    3
  16840000    3
  16850000    3
  16860000    3
  16870000    5
  16880000    3
  16890000    5
  16900000    3
  16910000    5
  16920000    3
  16930000    3
  16940000    3
  16950000    3
  16960000    3
  16970000    3
  16980000    5
  16990000    4
  17000000    3
  17010000    3
  17020000    3
  17030000    5
  17040000    4
  17050000    3
  17060000    3
  17070000    4
  17080000    3
  17090000    5
  17100000    5
  17110000    5
  17120000    4
  17130000    5
  17140000    9
  17150000    9
  17160000   11
  17170000   10
  17180000    3
  17190000    5
  17200000    2
  17210000    3
  17220000    5
  17230000    4
  17240000    3
  17250000    4
  17260000    3
  17270000    2
  17280000    3
  17290000    8
  17300000    4
  17310000    6
  17320000    4
  17330000    3
  17340000    5
  17350000    4
  17360000    4
  17370000    3
  17380000    5
  17390000    3
  17400000    2
  17410000    4
  17420000    2
  17430000   14
  17440000    9
  17450000    2
  17460000    3
  17470000    3
  17480000    2
  17490000    9
  17500000    3
  17510000    8
  17520000    4
  17530000    5
  17540000    3
  17550000    6
  17560000    3
  17570000    3
  17580000    3
  17590000    6
  17600000    4
  17610000    6
  17620000    3
  17630000    4
  17640000    5
  17650000    3
  17660000    3
  17670000    3
  17680000    4
  17690000    4
  17700000    3
  17710000    5
  17720000   12
  17730000    7
  17740000    4
  17750000    4
  17760000    3
  17770000    3
  17780000    4
  17790000    2
  17800000   13
  17810000    4
  17820000    5
  17830000    3
  17840000    4
  17850000    4
  17860000    4
  17870000    4
  17880000    3
  17890000    3
  17900000    3
  17910000    2
  17920000    3
  17930000    3
  17940000    3
  17950000    3
  17960000    3
  17970000    4
  17980000    3
  17990000    2
  18000000    3
  18010000    3
  18020000    4
  18030000    4
  18040000    4
  18050000    4
  18060000    5
  18070000    4
  18080000    3
  18090000    3
  18100000    9
  18110000   11
  18120000    7
  18130000   11
  18140000    9
  18150000    9
  18160000    9
  18170000    5
  18180000    3
  18190000    4
  18200000    3
  18210000    3
  18220000    6
  18230000    4
  18240000    4
  18250000    3
  18260000    2
  18270000    3
  18280000    3
  18290000    3
  18300000    3
  18310000    3
  18320000    3
  18330000    3
  18340000    6
  18350000    8
  18360000    3
  18370000    4
  18380000    4
  18390000    4
  18400000    3
  18410000    4
  18420000    2
  18430000    3
  18440000    4
  18450000    2
  18460000    5
  18470000    5
  18480000    5
  18490000    4
  18500000    3
  18510000    3
  18520000    4
  18530000    6
  18540000    4
  18550000    3
  18560000    3
  18570000    6
  18580000    6
  18590000    4
  18600000    5
  18610000    8
  18620000   11
  18630000    5
  18640000   10
  18650000    6
  18660000    6
  18670000   10
  18680000    3
  18690000    4
  18700000    3
  18710000    4
  18720000    3
  18730000    5
  18740000    3
  18750000    2
  18760000    3
  18770000   11
  18780000    3
  18790000    3
  18800000    2
  18810000    3
  18820000    4
  18830000    3
  18840000    3
  18850000    4
  18860000    3
  18870000    3
  18880000    2
  18890000    3
  18900000    3
  18910000    3
  18920000    4
  18930000   10
  18940000    4
  18950000    3
  18960000    3
  18970000    3
  18980000    3
  18990000    3
  19000000    3
  19010000    3
  19020000    6
  19030000    4
  19040000    3
  19050000    6
  19060000    3
  19070000    3
  19080000    3
  19090000    5
  19100000    2
  19110000   13
  19120000    5
  19130000    4
  19140000    4
  19150000    3
  19160000    4
  19170000    2
  19180000    5
  19190000    5
  19200000    3
  19210000    5
  19220000    3
  19230000    4
  19240000    4
  19250000    5
  19260000    3
  19270000    5
  19280000    3
  19290000    3
  19300000    4
  19310000    8
  19320000    3
  19330000   13
  19340000    6
  19350000    5
  19360000    5
  19370000    3
  19380000    3
  19390000    3
  19400000    3
  19410000    3
  19420000    4
  19430000    2
  19440000    2
  19450000    3
  19460000    5
  19470000    4
  19480000    3
  19490000    3
  19500000    3
  19510000    4
  19520000    3
  19530000    4
  19540000    3
  19550000    2
  19560000   12
  19570000    3
  19580000    3
  19590000    2
  19600000    3
  19610000    3
  19620000    3
  19630000    2
  19640000    3
  19650000    2
  19660000    4
  19670000    6
  19680000    3
  19690000    2
  19700000    3
  19710000    3
  19720000    6
  19730000    4
  19740000    3
  19750000    3
  19760000    3
  19770000    5
  19780000    2
  19790000    2
  19800000    2
  19810000    3
  19820000    3
  19830000    3
  19840000    5
  19850000    4
  19860000    2
  19870000    3
  19880000    3
  19890000    2
  19900000    3
  19910000    2
  19920000    3
  19930000    3
  19940000    3
  19950000    3
  19960000    3
  19970000    3
  19980000    4
  19990000   11
  20000000    9
  20010000    2
  20020000    3
  20030000    2
  20040000    6
  20050000   11
  20060000    8
  20070000    5
  20080000    3
  20090000    3
  20100000    3
  20110000    3
  20120000    3
  20130000    4
  20140000    9
  20150000    3
  20160000    8
  20170000    4
  20180000    5
  20190000    9
  20200000    5
  20210000    4
  20220000    3
  20230000    3
  20240000    3
  20250000    8
  20260000    3
  20270000    5
  20280000    7
  20290000    3
  20300000    5
  20310000    7
  20320000    6
  20330000    3
  20340000   10
  20350000   11
  20360000    3
  20370000    2
  20380000    5
  20390000    3
  20400000    5
  20410000    3
  20420000    3
  20430000    3
  20440000    3
  20450000    4
  20460000    3
  20470000    4
  20480000    3
  20490000    2
  20500000    5
  20510000    3
  20520000    4
  20530000    4
  20540000    5
  20550000    6
  20560000    3
  20570000    3
  20580000    6
  20590000    5
  20600000    3
  20610000    3
  20620000    3
  20630000    2
  20640000    3
  20650000    4
  20660000    3
  20670000    3
  20680000    3
  20690000    2
  20700000    7
  20710000    3
  20720000    3
  20730000    3
  20740000    2
  20750000    3
  20760000    3
  20770000    7
  20780000    3
  20790000    3
  20800000    3
  20810000    3
  20820000    3
  20830000    3
  20840000    5
  20850000    3
  20860000    4
  20870000    3
  20880000    3
  20890000    3
  20900000    3
  20910000    4
  20920000    5
  20930000    3
  20940000    3
  20950000    5
  20960000    4
  20970000    3
  20980000    2
  20990000    3
  21000000    3
  21010000    6
  21020000    2
  21030000    3
  21040000    5
  21050000    4
  21060000    3
  21070000    3
  21080000    4
  21090000    3
  21100000    3
  21110000    4
  21120000    3
  21130000    3
  21140000    3
  21150000    5
  21160000    3
  21170000    3
  21180000    5
  21190000    7
  21200000    5
  21210000    4
  21220000    3
  21230000    3
  21240000    3
  21250000    3
  21260000    3
  21270000    3
  21280000    4
  21290000    4
  21300000    4
  21310000    2
  21320000    3
  21330000    3
  21340000    3
  21350000    3
  21360000    2
  21370000    3
  21380000    5
  21390000    3
  21400000   12
  21410000    4
  21420000    3
  21430000    3
  21440000    4
  21450000    4
  21460000    4
  21470000    3
  21480000    5
  21490000    4
  21500000    7
  21510000    3
  21520000    4
  21530000    6
  21540000    4
  21550000    4
  21560000    3
  21570000    3
  21580000    3
  21590000    3
  21600000    3
  21610000    5
  21620000    4
  21630000    3
  21640000    4
  21650000    2
  21660000    4
  21670000    3
  21680000    2
  21690000    3
  21700000    4
  21710000    5
  21720000    3
  21730000    3
  21740000    4
  21750000    4
  21760000    3
  21770000    3
  21780000    4
  21790000   10
  21800000   13
  21810000   10
  21820000   11
  21830000    5
  21840000    9
  21850000   14
  21860000    8
  21870000    6
  21880000   13
  21890000    7
  21900000    7
  21910000    5
  21920000   10
  21930000    9
  21940000    6
  21950000    6
  21960000    7
  21970000    9
  21980000    9
  21990000    3
  22000000    3
  22010000    8
  22020000    9
  22030000    3
  22040000    4
  22050000    4
  22060000    3
  22070000    3
  22080000    3
  22090000    9
  22100000    3
  22110000    4
  22120000    5
  22130000    3
  22140000    3
  22150000    6
  22160000    4
  22170000   24
  22180000    5
  22190000    7
  22200000    3
  22210000    3
  22220000    2
  22230000    6
  22240000    3
  22250000    4
  22260000    5
  22270000    6
  22280000    3
  22290000    3
  22300000    4
  22310000    3
  22320000    3
  22330000    3
  22340000    8
  22350000   11
  22360000   20
  22370000   22
  22380000   23
  22390000   22
  22400000   23
  22410000   23
  22420000   23
  22430000   22
  22440000   25
  22450000   23
  22460000   23
  22470000   23
  22480000   24
  22490000   23
  22500000   23
  22510000   22
  22520000   25
  22530000   23
  22540000   22
  22550000   25
  22560000   25
  22570000   24
  22580000   22
  22590000   25
  22600000   23
  22610000   21
  22620000   26
  22630000   25
  22640000   24
  22650000   23
  22660000   24
  22670000   23
  22680000   23
  22690000   23
  22700000   22
  22710000   25
  22720000   22
  22730000   24
  22740000   25
  22750000   26
  22760000   24
  22770000   23
  22780000   18
  22790000    9
  22800000   15
  22810000   18
  22820000   22
  22830000   12
  22840000    5
  22850000   10
  22860000    7
  22870000    3
  22880000    3
  22890000    8
  22900000    4
  22910000    3
  22920000    2
  22930000    3
  22940000    3
  22950000    3
  22960000    6
  22970000    3
  22980000    3
  22990000    3
  23000000    3
  23010000    5
  23020000    3
  23030000    2
  23040000    5
  23050000    4
  23060000    3
  23070000    3
  23080000    3
  23090000    4
  23100000    3
  23110000    3
  23120000    4
  23130000    4
  23140000    6
  23150000    5
  23160000    3
  23170000    3
  23180000    3
  23190000    3
  23200000    4
  23210000    6
  23220000    4
  23230000    4
  23240000   13
  23250000    3
  23260000    2
  23270000    3
  23280000    3
  23290000    4
  23300000    3
  23310000    3
  23320000    4
  23330000    6
  23340000    3
  23350000    4
  23360000    5
  23370000    3
  23380000    3
  23390000    3
  23400000    4
  23410000    4
  23420000    3
  23430000    3
  23440000    3
  23450000    3
  23460000    3
  23470000    5
  23480000    3
  23490000    3
  23500000    6
  23510000    4
  23520000    4
  23530000    4
  23540000    2
  23550000    3
  23560000    3
  23570000    3
  23580000    3
  23590000    4
  23600000    5
  23610000    9
  23620000    4
  23630000    5
  23640000    2
  23650000    7
  23660000   11
  23670000    4
  23680000   12
  23690000   11
  23700000   11
  23710000   13
  23720000   10
  23730000   11
  23740000   12
  23750000   12
  23760000    9
  23770000    3
  23780000    3
  23790000    3
  23800000    4
  23810000    4
  23820000    5
  23830000   10
  23840000    8
  23850000    4
  23860000    5
  23870000    3
  23880000    2
  23890000    2
  23900000    2
  23910000    3
  23920000    3
  23930000    9
  23940000    3
  23950000    3
  23960000    3
  23970000    2
  23980000    3
  23990000    2
  24000000    9
  24010000    2
  24020000    3
  24030000    2
  24040000    6
  24050000    3
  24060000    5
  24070000    3
  24080000    3
  24090000    4
  24100000    4
  24110000    3
  24120000    7
  24130000    9
  24140000   11
  24150000    8
  24160000    6
  24170000    5
  24180000    8
  24190000    8
  24200000    2
  24210000    3
  24220000    3
  24230000    4
  24240000    2
  24250000    6
  24260000    6
  24270000    6
  24280000    4
  24290000    4
  24300000    3
  24310000    4
  24320000    3
  24330000    4
  24340000    3
  24350000    7
  24360000   12
  24370000    4
  24380000    3
  24390000    6
  24400000   11
  24410000   10
  24420000   12
  24430000    6
  24440000    4
  24450000    8
  24460000    6
  24470000    3
  24480000    4
  24490000    3
  24500000    4
  24510000    3
  24520000    3
  24530000    3
  24540000    5
  24550000   16
  24560000   17
  24570000   12
  24580000    8
  24590000    6
  24600000    8
  24610000    9
  24620000    4
  24630000    4
  24640000    4
  24650000   10
  24660000    4
  24670000    4
  24680000    5
  24690000    7
  24700000    5
  24710000    3
  24720000    4
  24730000    5
  24740000    3
  24750000    8
  24760000    7
  24770000    5
  24780000   10
  24790000    3
  24800000    3
  24810000    3
  24820000    5
  24830000    6
  24840000    4
  24850000    5
  24860000    5
  24870000    4
  24880000    4
  24890000    2
  24900000   12
  24910000    4
  24920000    4
  24930000    5
  24940000    5
  24950000    8
  24960000    6
  24970000    5
  24980000   12
  24990000    8
  25000000    3
  25010000    3
  25020000    4
  25030000   10
  25040000   17
  25050000   11
  25060000    3
  25070000    6
  25080000    3
  25090000    3
  25100000    4
  25110000    5
  25120000   14
  25130000    6
  25140000    7
  25150000    5
  25160000    4
  25170000   12
  25180000    4
  25190000   10
  25200000    9
  25210000    5
  25220000    7
  25230000    7
  25240000   10
  25250000    4
  25260000    3
  25270000    5
  25280000    3
  25290000    8
  25300000    2
  25310000    9
  25320000    7
  25330000    5
  25340000    3
  25350000    5
  25360000   11
  25370000   10
  25380000    6
  25390000    8
  25400000    5
  25410000   14
  25420000   10
  25430000    5
  25440000    6
  25450000    4
  25460000    5
  25470000    7
  25480000    8
  25490000    5
  25500000    4
  25510000    8
  25520000   11
  25530000   12
  25540000   18
  25550000    8
  25560000    7
  25570000    7
  25580000    3
  25590000    3
  25600000    3
  25610000    3
  25620000    3
  25630000    3
  25640000    5
  25650000    3
  25660000    7
  25670000    3
  25680000    5
  25690000    3
  25700000    4
  25710000    3
  25720000    3
  25730000    3
  25740000    3
  25750000   12
  25760000    9
  25770000    9
  25780000   13
  25790000    5
  25800000    4
  25810000    3
  25820000    4
  25830000    4
  25840000    6
  25850000    7
  25860000   11
  25870000    4
  25880000    4
  25890000    3
  25900000    2
  25910000    9
  25920000   10
  25930000    3
  25940000    7
  25950000    5
  25960000    6
  25970000   10
  25980000   10
  25990000    9
  26000000    4
  26010000    7
  26020000    5
  26030000    3
  26040000    6
  26050000    4
  26060000    3
  26070000    4
  26080000    4
  26090000    4
  26100000    4
  26110000    9
  26120000    4
  26130000    4
  26140000    5
  26150000   10
  26160000    5
  26170000    4
  26180000    5
  26190000   12
  26200000   10
  26210000    7
  26220000    5
  26230000    6
  26240000    6
  26250000   10
  26260000   13
  26270000   14
  26280000   10
  26290000    6
  26300000    7
  26310000    4
  26320000    7
  26330000    6
  26340000    4
  26350000    7
  26360000    5
  26370000    7
  26380000    3
  26390000    7
  26400000    7
  26410000    9
  26420000   17
  26430000    9
  26440000    6
  26450000   14
  26460000    8
  26470000    3
  26480000   13
  26490000   17
  26500000   10
  26510000    7
  26520000   10
  26530000   10
  26540000    9
  26550000    3
  26560000    9
  26570000    2
  26580000    9
  26590000   10
  26600000    3
  26610000    5
  26620000    4
  26630000    9
  26640000   16
  26650000    3
  26660000    4
  26670000    5
  26680000    6
  26690000    3
  26700000    9
  26710000    9
  26720000    6
  26730000   13
  26740000    9
  26750000    8
  26760000    6
  26770000    9
  26780000    9
  26790000    4
  26800000    3
  26810000    4
  26820000    2
  26830000    7
  26840000    6
  26850000    3
  26860000   10
  26870000    6
  26880000    3
  26890000   11
  26900000   11
  26910000   10
  26920000    3
  26930000    8
  26940000    8
  26950000    4
  26960000   11
  26970000    6
  26980000   11
  26990000   11
  27000000   10
  27010000   10
  27020000    6
  27030000    5
  27040000   11
  27050000   14
  27060000   11
  27070000    3
  27080000    4
  27090000    3
  27100000    4
  27110000    5
  27120000    2
  27130000    7
  27140000    3
  27150000    2
  27160000    3
  27170000    7
  27180000   13
  27190000    9
  27200000   12
  27210000    3
  27220000   12
  27230000   12
  27240000   11
  27250000   10
  27260000    8
  27270000    8
  27280000   12
  27290000    4
  27300000   12
  27310000   11
  27320000   10
  27330000    3
  27340000    3
  27350000    2
  27360000    3
  27370000    2
  27380000    3
  27390000    5
  27400000    9
  27410000    3
  27420000    3
  27430000    4
  27440000    2
  27450000    4
  27460000    3
  27470000    3
  27480000    3
  27490000    6
  27500000    9
  27510000    9
  27520000    4
  27530000    5
  27540000    3
  27550000    5
  27560000    2
  27570000    3
  27580000    6
  27590000    2
  27600000    4
  27610000    3
  27620000    4
  27630000    8
  27640000    3
  27650000    3
  27660000    3
  27670000    5
  27680000    3
  27690000    3
  27700000    3
  27710000    3
  27720000    3
  27730000    5
  27740000    2
  27750000    3
  27760000    3
  27770000    3
  27780000    7
  27790000    8
  27800000    5
  27810000    4
  27820000    5
  27830000    4
  27840000    5
  27850000    2
  27860000    3
  27870000    3
  27880000    7
  27890000    6
  27900000   10
  27910000    9
  27920000    2
  27930000    5
  27940000    3
  27950000    4
  27960000    4
  27970000    3
  27980000    4
  27990000    4
  28000000    7
  28010000    3
  28020000    5
  28030000    5
  28040000    3
  28050000    3
  28060000    2
  28070000    4
  28080000    3
  28090000    3
  28100000    3
  28110000    5
  28120000    5
  28130000    4
  28140000    4
  28150000    5
  28160000    3
  28170000    2
  28180000    3
  28190000    3
  28200000    7
  28210000   14
  28220000    2
  28230000    3
  28240000    4
  28250000    3
  28260000    4
  28270000    6
  28280000    5
  28290000    4
  28300000    3
  28310000    3
  28320000    9
  28330000    4
  28340000    3
  28350000    3
  28360000    4
  28370000    3
  28380000    3
  28390000    5
  28400000    2
  28410000    4
  28420000    3
  28430000    3
  28440000    3
  28450000    4
  28460000    3
  28470000    5
  28480000    3
  28490000    3
  28500000    3
  28510000    3
  28520000    5
  28530000    3
  28540000    6
  28550000    5
  28560000    3
  28570000    4
  28580000    3
  28590000    3
  28600000    5
  28610000    4
  28620000    3
  28630000    5
  28640000    3
  28650000    5
  28660000    4
  28670000    2
  28680000    6
  28690000    3
  28700000    8
  28710000    4
  28720000    4
  28730000    4
  28740000    3
  28750000    3
  28760000    8
  28770000   14
  28780000   12
  28790000    5
  28800000    3
  28810000    3
  28820000    2
  28830000    3
  28840000    4
  28850000    3
  28860000    4
  28870000    3
  28880000    3
  28890000    8
  28900000   13
  28910000    4
  28920000   12
  28930000    7
  28940000   11
  28950000    3
  28960000    3
  28970000    7
  28980000   16
  28990000    7
  29000000    3
  29010000    3
  29020000    3
  29030000    3
  29040000    2
  29050000    3
  29060000    5
  29070000    5
  29080000   11
  29090000   12
  29100000   15
  29110000    3
  29120000    4
  29130000    3
  29140000    4
  29150000    2
  29160000    5
  29170000   13
  29180000    5
  29190000    3
  29200000    5
  29210000    3
  29220000    4
  29230000    3
  29240000    2
  29250000    3
  29260000    4
  29270000    6
  29280000    2
  29290000    4
  29300000    3
  29310000    4
  29320000    6
  29330000    3
  29340000    4
  29350000    3
  29360000    5
  29370000    4
  29380000    6
  29390000    7
  29400000    4
  29410000    4
  29420000    9
  29430000    7
  29440000    4
  29450000    6
  29460000    7
  29470000    6
  29480000    4
  29490000    3
  29500000    4
  29510000    3
  29520000    5
  29530000    3
  29540000    2
  29550000    8
  29560000    3
  29570000    3
  29580000    4
  29590000    5
  29600000    3
  29610000    3
  29620000    6
  29630000    3
  29640000    3
  29650000    3
  29660000    3
  29670000    4
  29680000    6
  29690000    2
  29700000    5
  29710000    3
  29720000    3
  29730000    3
  29740000    6
  29750000    3
  29760000    3
  29770000    5
  29780000    3
  29790000    4
  29800000   13
  29810000    3
  29820000    3
  29830000    4
  29840000    2
  29850000    2
  29860000    3
  29870000    5
  29880000    2
  29890000    3
  29900000    3
  29910000    4
  29920000   12
  29930000    9
  29940000    2
  29950000    4
  29960000    3
  29970000    3
  29980000    6
  29990000    3
  30000000    3
  30010000    3
  30020000    3
  30030000    4
  30040000    3
  30050000    3
  30060000    3
  30070000    3
  30080000    4
  30090000    2
  30100000    3
  30110000    4
  30120000    2
  30130000    4
  30140000    3
  30150000    9
  30160000    3
  30170000    3
  30180000    5
  30190000    4
  30200000    3
  30210000    3
  30220000    3
  30230000    3
  30240000    5
  30250000    3
  30260000    3
  30270000    3
  30280000    4
  30290000    4
  30300000    4
  30310000    3
  30320000    5
  30330000    4
  30340000    3
  30350000    5
  30360000    4
  30370000   13
  30380000    9
  30390000    5
  30400000    3
  30410000    4
  30420000    8
  30430000    5
  30440000    4
  30450000    3
  30460000    3
  30470000    4
  30480000    3
  30490000    3
  30500000    2
  30510000    4
  30520000    4
  30530000    4
  30540000    3
  30550000    3
  30560000    3
  30570000    3
  30580000    3
  30590000    3
  30600000    3
  30610000    3
  30620000    3
  30630000    2
  30640000    5
  30650000    4
  30660000    4
  30670000    3
  30680000    4
  30690000    6
  30700000    4
  30710000    3
  30720000    3
  30730000    4
  30740000    2
  30750000    5
  30760000    4
  30770000    4
  30780000    8
  30790000    3
  30800000    6
  30810000    2
  30820000    3
  30830000   12
  30840000    9
  30850000    9
  30860000    8
  30870000   12
  30880000    8
  30890000    2
  30900000    3
  30910000    4
  30920000    4
  30930000    2
  30940000    4
  30950000    3
  30960000    3
  30970000    3
  30980000    2
  30990000    4
  31000000    2
  31010000    5
  31020000    4
  31030000    4
  31040000    3
  31050000    3
  31060000    7
  31070000   11
  31080000    2
  31090000    4
  31100000    5
  31110000    5
  31120000    3
  31130000    4
  31140000    6
  31150000    6
  31160000    8
  31170000    4
  31180000    5
  31190000    3
  31200000    2
  31210000    3
  31220000    2
  31230000    5
  31240000    3
  31250000    2
  31260000    5
  31270000    3
  31280000    4
  31290000    3
  31300000    3
  31310000    6
  31320000    2
  31330000    3
  31340000    3
  31350000    3
  31360000    4
  31370000    4
  31380000    4
  31390000    3
  31400000    4
  31410000    3
  31420000   10
  31430000    3
  31440000   11
  31450000    5
  31460000    2
  31470000    4
  31480000    5
  31490000    4
  31500000    4
  31510000    7
  31520000    6
  31530000   17
  31540000   13
  31550000   17
  31560000   23
  31570000    6
  31580000   12
  31590000    3
  31600000    3
  31610000    2
  31620000    3
  31630000    3
  31640000    3
  31650000    3
  31660000    3
  31670000    4
  31680000    3
  31690000    3
  31700000    3
  31710000    4
  31720000    3
  31730000    4
  31740000    3
  31750000    2
  31760000    4
  31770000    4
  31780000    5
  31790000    3
  31800000    3
  31810000   10
  31820000    3
  31830000    9
  31840000    4
  31850000    7
  31860000    7
  31870000    6
  31880000    3
  31890000    4
  31900000    3
  31910000    2
  31920000    9
  31930000   11
  31940000    7
  31950000    3
  31960000    3
  31970000    3
  31980000    3
  31990000    3
  32000000    3
  32010000    3
  32020000    5
  32030000    3
  32040000    3
  32050000    4
  32060000    4
  32070000    3
  32080000    3
  32090000    4
  32100000    3
  32110000    3
  32120000    4
  32130000    5
  32140000    5
  32150000   18
  32160000    4
  32170000    3
  32180000    3
  32190000    3
  32200000    2
  32210000    5
  32220000    4
  32230000    3
  32240000    4
  32250000    3
  32260000    4
  32270000    3
  32280000    3
  32290000    2
  32300000    4
  32310000    3
  32320000    4
  32330000    4
  32340000    6
  32350000    3
  32360000    3
  32370000    5
  32380000    8
  32390000    4
  32400000    2
  32410000    5
  32420000    3
  32430000    3
  32440000    4
  32450000    3
  32460000    3
  32470000    2
  32480000    3
  32490000    3
  32500000    4
  32510000    3
  32520000    3
  32530000   10
  32540000    3
  32550000    5
  32560000    3
  32570000    3
  32580000    3
  32590000    4
  32600000    3
  32610000    2
  32620000    3
  32630000    4
  32640000    3
  32650000    4
  32660000    3
  32670000    3
  32680000    3
  32690000    2
  32700000    5
  32710000    8
  32720000    2
  32730000    7
  32740000    2
  32750000    8
  32760000    9
  32770000    3
  32780000    4
  32790000    2
  32800000    7
  32810000    4
  32820000    4
  32830000    3
  32840000    3
  32850000    2
  32860000    4
  32870000    8
  32880000    9
  32890000    7
  32900000    4
  32910000    3
  32920000    3
  32930000    7
  32940000    3
  32950000    4
  32960000    3
  32970000    7
  32980000    3
  32990000    8
  33000000    3
  33010000    2
  33020000    3
  33030000    3
  33040000    2
  33050000    9
  33060000   11
  33070000    3
  33080000    5
  33090000    3
  33100000    3
  33110000    4
  33120000    3
  33130000    3
  33140000    3
  33150000    8
  33160000   10
  33170000    8
  33180000   11
  33190000   23
  33200000   18
  33210000   17
  33220000    9
  33230000   18
  33240000   11
  33250000    2
  33260000    5
  33270000    2
  33280000    2
  33290000   11
  33300000   11
  33310000    3
  33320000    2
  33330000    4
  33340000   10
  33350000    3
  33360000    3
  33370000    3
  33380000    3
  33390000   25
  33400000   23
  33410000   23
  33420000   22
  33430000   21
  33440000   24
  33450000   21
  33460000   24
  33470000   22
  33480000   23
  33490000   23
  33500000   22
  33510000   23
  33520000   20
  33530000   22
  33540000   22
  33550000   22
  33560000   22
  33570000   22
  33580000   21
  33590000   20
  33600000   23
  33610000   23
  33620000   22
  33630000   23
  33640000   25
  33650000   22
  33660000   24
  33670000   21
  33680000   23
  33690000   18
  33700000   21
  33710000   23
  33720000   22
  33730000   22
  33740000   24
  33750000   23
  33760000   24
  33770000   23
  33780000   24
  33790000   17
  33800000   21
  33810000   22
  33820000   22
  33830000   16
  33840000   18
  33850000   23
  33860000   23
  33870000   22
  33880000   21
  33890000   24
  33900000   23
  33910000   24
  33920000   23
  33930000   24
  33940000   24
  33950000   23
  33960000   21
  33970000   21
  33980000   27
  33990000   24
  34000000   25
  34010000   23
  34020000   24
  34030000   24
  34040000   24
  34050000   23
  34060000   24
  34070000   22
  34080000   22
  34090000   22
  34100000   23
  34110000   25
  34120000   25
  34130000   25
  34140000   25
  34150000   22
  34160000   22
  34170000   25
  34180000   25
  34190000   22
  34200000   26
  34210000   26
  34220000   25
  34230000   24
  34240000   24
  34250000   24
  34260000   23
  34270000   23
  34280000   23
  34290000   22
  34300000   23
  34310000   25
  34320000   22
  34330000   22
  34340000   22
  34350000   25
  34360000   24
  34370000   22
  34380000   23
  34390000   23
  34400000   23
  34410000   23
  34420000   24
  34430000   22
  34440000   25
  34450000   22
  34460000   24
  34470000   24
  34480000   24
  34490000   22
  34500000   20
  34510000   23
  34520000   23
  34530000   22
  34540000   22
  34550000   22
  34560000   24
  34570000   22
  34580000   23
  34590000   23
  34600000   23
  34610000   23
  34620000   23
  34630000   23
  34640000   20
  34650000   20
  34660000   16
  34670000   22
  34680000   21
  34690000   25
  34700000   24
  34710000   25
  34720000   23
  34730000   25
  34740000   23
  34750000   23
  34760000   22
  34770000   23
  34780000   22
  34790000   21
  34800000   24
  34810000   23
  34820000   23
  34830000   24
  34840000   24
  34850000   25
  34860000   23
  34870000   23
  34880000   24
  34890000   24
  34900000   22
  34910000   18
  34920000   22
  34930000   21
  34940000   24
  34950000   25
  34960000   30
  34970000   29
  34980000   25
  34990000   29
  35000000   27
  35010000   24
  35020000   24
  35030000   23
  35040000   28
  35050000   25
  35060000   22
  35070000   22
  35080000   23
  35090000   23
  35100000   22
  35110000   24
  35120000   24
  35130000   22
  35140000   22
  35150000   22
  35160000   24
  35170000   23
  35180000   22
  35190000   24
  35200000   24
  35210000   21
  35220000   24
  35230000   25
  35240000   22
  35250000   22
  35260000   26
  35270000   24
  35280000   23
  35290000   24
  35300000   24
  35310000   22
  35320000   21
  35330000   22
  35340000   24
  35350000   23
  35360000   24
  35370000   27
  35380000   27
  35390000   22
  35400000   23
  35410000   23
  35420000   24
  35430000   23
  35440000   21
  35450000   24
  35460000    4
  35470000    3
  35480000    6
  35490000    3
  35500000    6
  35510000    9
  35520000    3
  35530000    4
  35540000    5
  35550000    3
  35560000    5
  35570000    3
  35580000    4
  35590000    3
  35600000    5
  35610000    3
  35620000    5
  35630000    4
  35640000    3
  35650000    4
  35660000    5
  35670000    7
  35680000    3
  35690000    4
  35700000    2
  35710000    3
  35720000    4
  35730000    2
  35740000    3
  35750000    3
  35760000    3
  35770000    3
  35780000    3
  35790000    3
  35800000    4
  35810000    5
  35820000    3
  35830000    3
  35840000    3
  35850000    4
  35860000    4
  35870000    4
  35880000    3
  35890000    3
  35900000    3
  35910000    4
  35920000   10
  35930000    5
  35940000    4
  35950000    3
  35960000    7
  35970000    3
  35980000    5
  35990000    3
  36000000    3
  36010000    3
  36020000    3
  36030000    7
  36040000    3
  36050000    5
  36060000    3
  36070000    3
  36080000    3
  36090000    3
  36100000   11
  36110000    2
  36120000    3
  36130000    3
  36140000    3
  36150000    3
  36160000    7
  36170000    3
  36180000    3
  36190000    3
  36200000    3
  36210000    2
  36220000    3
  36230000    4
  36240000    3
  36250000    4
  36260000    4
  36270000    8
  36280000    3
  36290000    4
  36300000    3
  36310000    3
  36320000    3
  36330000    3
  36340000    4
  36350000    4
  36360000    4
  36370000    5
  36380000    4
  36390000    4
  36400000    4
  36410000    3
  36420000   11
  36430000    2
  36440000    4
  36450000    4
  36460000    7
  36470000    4
  36480000    3
  36490000   10
  36500000    7
  36510000    6
  36520000    3
  36530000    3
  36540000    7
  36550000   13
  36560000   10
  36570000    9
  36580000    3
  36590000    4
  36600000    3
  36610000    2
  36620000    4
  36630000    5
  36640000    4
  36650000    3
  36660000    7
  36670000    3
  36680000   18
  36690000    7
  36700000    3
  36710000    3
  36720000    4
  36730000   10
  36740000   17
  36750000   17
  36760000   13
  36770000   12
  36780000   12
  36790000   11
  36800000   10
  36810000   12
  36820000   11
  36830000    8
  36840000    5
  36850000   14
  36860000    6
  36870000    3
  36880000    3
  36890000    2
  36900000    3
  36910000    3
  36920000    5
  36930000    4
  36940000    7
  36950000    6
  36960000    3
  36970000    5
  36980000    3
  36990000    7
  37000000    8
  37010000    4
  37020000    3
  37030000    5
  37040000    4
  37050000    6
  37060000    4
  37070000    2
  37080000    2
  37090000    4
  37100000    4
  37110000    3
  37120000    3
  37130000    3
  37140000    6
  37150000    3
  37160000    3
  37170000    5
  37180000    3
  37190000    3
  37200000    2
  37210000    3
  37220000    4
  37230000    3
  37240000   13
  37250000    3
  37260000    3
  37270000    4
  37280000    3
  37290000    3
  37300000    3
  37310000    4
  37320000    3
  37330000    2
  37340000    3
  37350000    2
  37360000    3
  37370000    4
  37380000    2
  37390000    3
  37400000    3
  37410000    4
  37420000    3
  37430000    3
  37440000    2
  37450000    3
  37460000    4
  37470000    7
  37480000    2
  37490000    3
  37500000    2
  37510000    3
  37520000    3
  37530000    4
  37540000    2
  37550000    2
  37560000    6
  37570000    4
  37580000    4
  37590000    4
  37600000    4
  37610000    5
  37620000    3
  37630000    5
  37640000    2
  37650000    4
  37660000    4
  37670000    3
  37680000    3
  37690000    3
  37700000    3
  37710000    4
  37720000    2
  37730000    3
  37740000    3
  37750000    3
  37760000    5
  37770000    4
  37780000    3
  37790000    5
  37800000    3
  37810000    4
  37820000    6
  37830000    5
  37840000    3
  37850000    3
  37860000    4
  37870000    5
  37880000    3
  37890000    3
  37900000    7
  37910000    4
  37920000    3
  37930000    3
  37940000    5
  37950000    3
  37960000    3
  37970000    5
  37980000    4
  37990000   10
  38000000   12
  38010000   10
  38020000    5
  38030000    2
  38040000    3
  38050000    3
  38060000    3
  38070000    2
  38080000    3
  38090000    3
  38100000    3
  38110000    3
  38120000    5
  38130000   12
  38140000   10
  38150000    4
  38160000    8
  38170000   10
  38180000    3
  38190000    3
  38200000    2
  38210000    4
  38220000    3
  38230000    4
  38240000    4
  38250000    3
  38260000    6
  38270000    3
  38280000    3
  38290000    3
  38300000    4
  38310000    3
  38320000    4
  38330000    3
  38340000    3
  38350000    4
  38360000    3
  38370000    2
  38380000    3
  38390000    2
  38400000    8
  38410000    5
  38420000    3
  38430000    5
  38440000    2
  38450000    6
  38460000    2
  38470000    3
  38480000    8
  38490000    3
  38500000    3
  38510000   12
  38520000    3
  38530000    3
  38540000    5
  38550000    4
  38560000    4
  38570000    3
  38580000    3
  38590000    4
  38600000    4
  38610000    4
  38620000    3
  38630000    3
  38640000    4
  38650000    3
  38660000    3
  38670000    3
  38680000    5
  38690000    3
  38700000    3
  38710000    3
  38720000    3
  38730000    2
  38740000    3
  38750000    4
  38760000    3
  38770000    3
  38780000    3
  38790000    3
  38800000    5
  38810000    4
  38820000    3
  38830000    3
  38840000    6
  38850000   11
  38860000    3
  38870000    8
  38880000    3
  38890000    4
  38900000    3
  38910000    3
  38920000    3
  38930000    4
  38940000    4
  38950000    5
  38960000    4
  38970000    5
  38980000    3
  38990000    9
  39000000    2
  39010000    5
  39020000    3
  39030000    6
  39040000    5
  39050000    4
  39060000    4
  39070000    4
  39080000    4
  39090000    3
  39100000    4
  39110000    3
  39120000    5
  39130000    3
  39140000    3
  39150000    8
  39160000    2
  39170000    4
  39180000    3
  39190000    3
  39200000    3
  39210000    3
  39220000    3
  39230000    3
  39240000    5
  39250000    3
  39260000    3
  39270000    6
  39280000    5
  39290000    8
  39300000    5
  39310000    3
  39320000    3
  39330000    9
  39340000    4
  39350000    4
  39360000    4
  39370000    3
  39380000    3
  39390000    4
  39400000    4
  39410000    5
  39420000    8
  39430000   12
  39440000   10
  39450000    7
  39460000    3
  39470000    3
  39480000    3
  39490000    2
  39500000    3
  39510000    3
  39520000    4
  39530000    2
  39540000    2
  39550000    3
  39560000   10
  39570000    2
  39580000    3
  39590000    7
  39600000    4
  39610000    9
  39620000    5
  39630000    5
  39640000    4
  39650000    3
  39660000    3
  39670000    3
  39680000    3
  39690000    7
  39700000    8
  39710000    5
  39720000   12
  39730000   11
  39740000   12
  39750000   11
  39760000    3
  39770000    3
  39780000    3
  39790000    4
  39800000    3
  39810000    4
  39820000    3
  39830000    9
  39840000    3
  39850000    3
  39860000    7
  39870000    9
  39880000    3
  39890000    2
  39900000    7
  39910000    3
  39920000    3
  39930000    7
  39940000    4
  39950000    3
  39960000    4
  39970000    3
  39980000    2
  39990000    4
  40000000    3
  40010000    2
  40020000    3
  40030000    3
  40040000    4
  40050000    2
  40060000    3
  40070000    3
  40080000    5
  40090000    5
  40100000    2
  40110000    3
  40120000    4
  40130000    5
  40140000    3
  40150000    3
  40160000    3
  40170000    3
  40180000    3
  40190000    3
  40200000    3
  40210000    3
  40220000    2
  40230000    6
  40240000    3
  40250000    4
  40260000    3
  40270000    5
  40280000    4
  40290000    4
  40300000    4
  40310000    4
  40320000    4
  40330000    2
  40340000    3
  40350000    3
  40360000    3
  40370000    4
  40380000    3
  40390000    3
  40400000    3
  40410000    3
  40420000    3
  40430000    7
  40440000    5
  40450000    2
  40460000    5
  40470000    6
  40480000    4
  40490000    3
  40500000    3
  40510000    5
  40520000    3
  40530000    2
  40540000    3
  40550000    3
  40560000    4
  40570000    3
  40580000    3
  40590000    4
  40600000    4
  40610000    5
  40620000    3
  40630000    2
  40640000    3
  40650000    2
  40660000    3
  40670000    5
  40680000    3
  40690000   10
  40700000   10
  40710000    8
  40720000    4
  40730000    6
  40740000    8
  40750000   10
  40760000   12
  40770000    2
  40780000    6
  40790000    5
  40800000    3
  40810000    2
  40820000    3
  40830000    3
  40840000    4
  40850000    4
  40860000    2
  40870000    3
  40880000    2
  40890000    3
  40900000    2
  40910000    3
  40920000    3
  40930000    4
  40940000    5
  40950000    5
  40960000    3
  40970000    3
  40980000    3
  40990000    3
  41000000    4
  41010000    4
  41020000    3
  41030000    3
  41040000    3
  41050000    3
  41060000    4
  41070000    4
  41080000    4
  41090000    4
  41100000    4
  41110000    4
  41120000    4
  41130000    4
  41140000    4
  41150000    8
  41160000    4
  41170000    3
  41180000    3
  41190000    3
  41200000    4
  41210000   11
  41220000    7
  41230000    3
  41240000    8
  41250000    3
  41260000    5
  41270000    3
  41280000    5
  41290000    4
  41300000    4
  41310000    3
  41320000    3
  41330000    3
  41340000    3
  41350000    7
  41360000    5
  41370000    5
  41380000    3
  41390000    4
  41400000    3
  41410000    3
  41420000    3
  41430000    3
  41440000    8
  41450000   12
  41460000    4
  41470000    3
  41480000    6
  41490000    9
  41500000    3
  41510000   13
  41520000   11
  41530000    7
  41540000    3
  41550000   13
  41560000   12
  41570000    5
  41580000    3
  41590000    2
  41600000    3
  41610000    5
  41620000    2
  41630000    4
  41640000    2
  41650000    4
  41660000    3
  41670000    3
  41680000    5
  41690000    4
  41700000    3
  41710000    3
  41720000    5
  41730000    3
  41740000    4
  41750000    3
  41760000   13
  41770000   12
  41780000    5
  41790000    4
  41800000   11
  41810000    3
  41820000    3
  41830000    3
  41840000    3
  41850000    3
  41860000    5
  41870000    3
  41880000    3
  41890000    2
  41900000    5
  41910000    3
  41920000    4
  41930000    3
  41940000    3
  41950000    3
  41960000    3
  41970000    3
  41980000    5
  41990000    8
  42000000    3
  42010000    7
  42020000    3
  42030000    3
  42040000    2
  42050000    4
  42060000    4
  42070000    4
  42080000    4
  42090000    3
  42100000    3
  42110000    7
  42120000    4
  42130000    3
  42140000    3
  42150000    5
  42160000   11
  42170000    6
  42180000    4
  42190000    4
  42200000   13
  42210000   11
  42220000    4
  42230000    3
  42240000    2
  42250000    8
  42260000    3
  42270000    3
  42280000    8
  42290000    7
  42300000    4
  42310000    4
  42320000    3
  42330000    3
  42340000    3
  42350000    3
  42360000    8
  42370000    3
  42380000    3
  42390000    5
  42400000    3
  42410000    3
  42420000   11
  42430000    3
  42440000    4
  42450000    4
  42460000    3
  42470000    6
  42480000    4
  42490000    5
  42500000    3
  42510000    3
  42520000    3
  42530000    4
  42540000    3
  42550000    4
  42560000    3
  42570000    3
  42580000    4
  42590000    5
  42600000    5
  42610000    3
  42620000    4
  42630000    5
  42640000    3
  42650000    7
  42660000    4
  42670000    3
  42680000    4
  42690000    3
  42700000    4
  42710000    3
  42720000    3
  42730000    4
  42740000    2
  42750000    3
  42760000    2
  42770000    3
  42780000    3
  42790000    7
  42800000    3
  42810000    4
  42820000    4
  42830000    4
  42840000   16
  42850000   11
  42860000   11
  42870000   11
  42880000    6
  42890000   13
  42900000    7
  42910000    8
  42920000    9
  42930000   12
  42940000   11
  42950000    8
  42960000   10
  42970000   10
  42980000    4
  42990000   11
  43000000   11
  43010000   14
  43020000   10
  43030000   10
  43040000    4
  43050000    5
  43060000    3
  43070000   13
  43080000    4
  43090000    3
  43100000    8
  43110000    2
  43120000    3
  43130000    3
  43140000    3
  43150000    3
  43160000    3
  43170000    3
  43180000   12
  43190000   11
  43200000    3
  43210000    5
  43220000    6
  43230000    3
  43240000    4
  43250000    3
  43260000    3
  43270000    4
  43280000   10
  43290000   16
  43300000    3
  43310000    6
  43320000    6
  43330000    4
  43340000    3
  43350000    6
  43360000    4
  43370000    7
  43380000    5
  43390000    3
  43400000    3
  43410000    3
  43420000    2
  43430000    3
  43440000    3
  43450000    3
  43460000    4
  43470000    3
  43480000    4
  43490000    4
  43500000    3
  43510000    3
  43520000    7
  43530000    9
  43540000   10
  43550000    3
  43560000    3
  43570000   12
  43580000    3
  43590000    3
  43600000    7
  43610000    5
  43620000   10
  43630000    4
  43640000    5
  43650000    2
  43660000    5
  43670000    3
  43680000    2
  43690000    2
  43700000    3
  43710000    4
  43720000    3
  43730000   15
  43740000    3
  43750000    3
  43760000    3
  43770000    3
  43780000    3
  43790000    3
  43800000    3
  43810000   11
  43820000    4
  43830000   13
  43840000   11
  43850000    3
  43860000    8
  43870000   12
  43880000    3
  43890000    4
  43900000    2
  43910000   10
  43920000    6
  43930000    3
  43940000    3
  43950000    4
  43960000    2
  43970000    3
  43980000    3
  43990000    3
  44000000    3
  44010000    3
  44020000    3
  44030000    4
  44040000    4
  44050000    4
  44060000    2
  44070000    3
  44080000    3
  44090000    3
  44100000    5
  44110000    3
  44120000    3
  44130000    3
  44140000    4
  44150000    3
  44160000    2
  44170000    3
  44180000    3
  44190000    2
  44200000    4
  44210000    3
  44220000    3
  44230000    3
  44240000    3
  44250000    6
  44260000    3
  44270000    3
  44280000    3
  44290000    3
  44300000    3
  44310000    2
  44320000    3
  44330000    3
  44340000    3
  44350000    4
  44360000    3
  44370000    4
  44380000    4
  44390000    3
  44400000    3
  44410000    5
  44420000    3
  44430000    4
  44440000    5
  44450000   12
  44460000    3
  44470000    5
  44480000    3
  44490000    3
  44500000    3
  44510000    4
  44520000    3
  44530000    4
  44540000    3
  44550000    3
  44560000    2
  44570000    4
  44580000    5
  44590000    4
  44600000    2
  44610000    5
  44620000    3
  44630000    4
  44640000    3
  44650000    3
  44660000    2
  44670000    5
  44680000    4
  44690000    3
  44700000    3
  44710000    4
  44720000    3
  44730000    3
  44740000    3
  44750000    4
  44760000    3
  44770000    3
  44780000    3
  44790000    3
  44800000    3
  44810000    4
  44820000    5
  44830000    3
  44840000    3
  44850000   10
  44860000    7
  44870000    4
  44880000    4
  44890000    3
  44900000    5
  44910000    2
  44920000    5
  44930000    3
  44940000    3
  44950000    7
  44960000    4
  44970000    2
  44980000    3
  44990000    3
  45000000    3
  45010000    3
  45020000    3
  45030000    3
  45040000    3
  45050000    3
  45060000    3
  45070000    6
  45080000    4
  45090000    4
  45100000    3
  45110000    3
  45120000    3
  45130000    6
  45140000    5
  45150000    4
  45160000    4
  45170000    3
  45180000    4
  45190000    3
  45200000    3
  45210000    4
  45220000    3
  45230000    3
  45240000    3
  45250000    5
  45260000    4
  45270000    3
  45280000    3
  45290000    3
  45300000    3
  45310000    4
  45320000    3
  45330000   15
  45340000    4
  45350000    9
  45360000    9
  45370000    3
  45380000    3
  45390000    3
  45400000    4
  45410000    3
  45420000    3
  45430000    4
  45440000    3
  45450000    5
  45460000    5
  45470000    6
  45480000    3
  45490000    3
  45500000    3
  45510000    4
  45520000    5
  45530000    4
  45540000    4
  45550000    3
  45560000    4
  45570000    3
  45580000    3
  45590000    3
  45600000    4
  45610000    2
  45620000    3
  45630000    4
  45640000    3
  45650000    3
  45660000    2
  45670000    5
  45680000    4
  45690000    4
  45700000    4
  45710000    4
  45720000    3
  45730000    3
  45740000    2
  45750000    3
  45760000    4
  45770000    3
  45780000    3
  45790000    3
  45800000    4
  45810000    4
  45820000    5
  45830000    2
  45840000    3
  45850000    4
  45860000    3
  45870000    3
  45880000    3
  45890000    4
  45900000    3
  45910000    3
  45920000    3
  45930000    3
  45940000    4
  45950000    4
  45960000    3
  45970000    3
  45980000    3
  45990000    3
  46000000    5
  46010000    3
  46020000    2
  46030000    5
  46040000    3
  46050000    3
  46060000    3
  46070000    3
  46080000    3
  46090000    3
  46100000    3
  46110000    3
  46120000    3
  46130000    4
  46140000    3
  46150000   13
  46160000   11
  46170000    3
  46180000    6
  46190000    3
  46200000    6
  46210000    4
  46220000    5
  46230000    3
  46240000    4
  46250000    4
  46260000    5
  46270000    4
  46280000    3
  46290000    3
  46300000    3
  46310000    3
  46320000    7
  46330000   11
  46340000   15
  46350000    7
  46360000    3
  46370000    4
  46380000   13
  46390000    4
  46400000    3
  46410000    4
  46420000    3
  46430000    2
  46440000    3
  46450000    2
  46460000    9
  46470000    3
  46480000    5
  46490000    3
  46500000    5
  46510000    4
  46520000    3
  46530000    3
  46540000    5
  46550000    5
  46560000    2
  46570000    4
  46580000    3
  46590000    3
  46600000    3
  46610000    5
  46620000    4
  46630000    5
  46640000    9
  46650000    4
  46660000    5
  46670000    3
  46680000    3
  46690000    3
  46700000    5
  46710000    5
  46720000    4
  46730000    6
  46740000    9
  46750000    8
  46760000   10
  46770000   10
  46780000   10
  46790000   13
  46800000   12
  46810000   14
  46820000    5
  46830000    3
  46840000    4
  46850000    4
  46860000   11
  46870000   13
  46880000   12
  46890000    8
  46900000    3
  46910000    3
  46920000    2
  46930000    5
  46940000    3
  46950000    5
  46960000    3
  46970000    2
  46980000    3
  46990000    4
  47000000    4
  47010000    3
  47020000    3
  47030000   10
  47040000    7
  47050000    2
  47060000    3
  47070000    2
  47080000    3
  47090000    8
  47100000    4
  47110000    5
  47120000    8
  47130000    4
  47140000    3
  47150000    3
  47160000    3
  47170000    4
  47180000    4
  47190000    3
  47200000    6
  47210000    3
  47220000    3
  47230000    4
  47240000    4
  47250000    3
  47260000    4
  47270000    4
  47280000    4
  47290000    3
  47300000    4
  47310000    7
  47320000    3
  47330000    3
  47340000    3
  47350000    2
  47360000    3
  47370000    2
  47380000   12
  47390000   12
  47400000   11
  47410000    6
  47420000    5
  47430000    2
  47440000    5
  47450000   17
  47460000   14
  47470000    3
  47480000    3
  47490000    4
  47500000    3
  47510000    4
  47520000    3
  47530000    5
  47540000    6
  47550000    3
  47560000    5
  47570000    3
  47580000    2
  47590000    5
  47600000    4
  47610000    3
  47620000    3
  47630000    5
  47640000   10
  47650000    5
  47660000    3
  47670000    3
  47680000    3
  47690000    3
  47700000    4
  47710000    2
  47720000    3
  47730000    5
  47740000    3
  47750000    4
  47760000    3
  47770000    3
  47780000    4
  47790000    5
  47800000    6
  47810000    3
  47820000    5
  47830000    4
  47840000    3
  47850000   13
  47860000    5
  47870000    4
  47880000    3
  47890000    4
  47900000    3
  47910000    3
  47920000    3
  47930000    4
  47940000    3
  47950000    3
  47960000    3
  47970000    3
  47980000    3
  47990000    4
  48000000    3
  48010000   12
  48020000    4
  48030000    3
  48040000    4
  48050000    6
  48060000    3
  48070000    3
  48080000    2
  48090000    3
  48100000    3
  48110000    3
  48120000    2
  48130000    3
  48140000    3
  48150000    2
  48160000    2
  48170000   12
  48180000    9
  48190000    9
  48200000   12
  48210000    7
  48220000    5
  48230000    3
  48240000    3
  48250000    3
  48260000    3
  48270000    3
  48280000    2
  48290000    3
  48300000    3
  48310000    4
  48320000    3
  48330000    5
  48340000    5
  48350000    9
  48360000    8
  48370000    8
  48380000    4
  48390000    3
  48400000    3
  48410000    3
  48420000    4
  48430000    4
  48440000    4
  48450000    5
  48460000    5
  48470000    4
  48480000    4
  48490000    3
  48500000    3
  48510000    3
  48520000    3
  48530000    5
  48540000    3
  48550000    3
  48560000    2
  48570000    3
  48580000    2
  48590000    3
  48600000    3
  48610000    3
  48620000    3
  48630000    4
  48640000    3
  48650000    3
  48660000    3
  48670000    3
  48680000    4
  48690000   10
  48700000    3
  48710000    4
  48720000    8
  48730000   11
  48740000    4
  48750000    5
  48760000    3
  48770000    3
  48780000    4
  48790000    3
  48800000    3
  48810000    3
  48820000    3
  48830000    3
  48840000    6
  48850000    7
  48860000    3
  48870000    3
  48880000    4
  48890000    3
  48900000    3
  48910000    4
  48920000    3
  48930000    3
  48940000    5
  48950000    5
  48960000    5
  48970000    5
  48980000    3
  48990000    4
  49000000    3
  49010000    4
  49020000    3
  49030000    3
  49040000    3
  49050000    4
  49060000    3
  49070000    3
  49080000    3
  49090000    2
  49100000    4
  49110000    3
  49120000    3
  49130000    3
  49140000    3
  49150000    4
  49160000    3
  49170000    3
  49180000    2
  49190000    3
  49200000    3
  49210000    3
  49220000    3
  49230000    2
  49240000    3
  49250000    3
  49260000    3
  49270000    3
  49280000    4
  49290000    4
  49300000    5
  49310000    5
  49320000    4
  49330000    2
  49340000    4
  49350000    3
  49360000    2
  49370000    3
  49380000    4
  49390000    2
  49400000    2
  49410000    5
  49420000    4
  49430000   10
  49440000    7
  49450000    5
  49460000    2
  49470000    4
  49480000    2
  49490000    2
  49500000    5
  49510000    2
  49520000    5
  49530000    3
  49540000    4
  49550000    6
  49560000    2
  49570000    2
  49580000    2
  49590000    4
  49600000    4
  49610000    4
  49620000    3
  49630000    3
  49640000    5
  49650000    3
  49660000    2
  49670000    3
  49680000    4
  49690000    3
  49700000    3
  49710000    2
  49720000    3
  49730000    3
  49740000    3
  49750000    3
  49760000    3
  49770000    4
  49780000    8
  49790000    3
  49800000    3
  49810000    5
  49820000    4
  49830000    5
  49840000    3
  49850000    4
  49860000    3
  49870000    3
  49880000    3
  49890000    3
  49900000    3
  49910000    4
  49920000    2
  49930000    2
  49940000    4
  49950000    3
  49960000    3
  49970000    3
  49980000    3
  49990000    4
  50000000    4
  50000000    4
  50010000    4
  50020000    3
  50030000    2
  50040000    3
  50050000    3
  50060000    2
  50070000    3
  50080000    3
  50090000    5
  50100000    4
  50110000    3
  50120000    4
  50130000    3
  50140000    3
  50150000    4
  50160000    3
  50170000    2
  50180000    3
  50190000    3
  50200000    5
  50210000    4
  50220000    3
  50230000    4
  50240000    2
  50250000    3
  50260000    2
  50270000    3
  50280000    3
  50290000    3
  50300000    5
  50310000    4
  50320000    4
  50330000    4
  50340000    3
  50350000    3
  50360000    3
  50370000    2
  50380000    3
  50390000    3
  50400000    3
  50410000    3
  50420000    3
  50430000    3
  50440000    4
  50450000    3
  50460000    8
  50470000    2
  50480000    3
  50490000    3
  50500000    3
  50510000    3
  50520000    5
  50530000    8
  50540000    6
  50550000   10
  50560000    5
  50570000    3
  50580000    3
  50590000    2
  50600000    4
  50610000    5
  50620000    4
  50630000    2
  50640000    3
  50650000    4
  50660000    3
  50670000    2
  50680000    4
  50690000    3
  50700000    2
  50710000    3
  50720000    7
  50730000    5
  50740000    4
  50750000    5
  50760000    3
  50770000    6
  50780000    3
  50790000    3
  50800000    2
  50810000    3
  50820000    2
  50830000    3
  50840000    5
  50850000    3
  50860000    3
  50870000    2
  50880000    4
  50890000    6
  50900000    4
  50910000    5
  50920000    2
  50930000    4
  50940000    4
  50950000    2
  50960000    3
  50970000    3
  50980000    3
  50990000    4
  51000000    3
  51010000    5
  51020000    3
  51030000    2
  51040000    3
  51050000    3
  51060000    4
  51070000    3
  51080000    5
  51090000    2
  51100000    3
  51110000    3
  51120000    2
  51130000    3
  51140000    3
  51150000    3
  51160000    3
  51170000    5
  51180000    3
  51190000    3
  51200000    3
  51210000    4
  51220000    2
  51230000    4
  51240000    2
  51250000    3
  51260000    3
  51270000    6
  51280000    3
  51290000    4
  51300000    2
  51310000    3
  51320000    4
  51330000    2
  51340000    3
  51350000    3
  51360000    3
  51370000    3
  51380000    3
  51390000    4
  51400000    5
  51410000    3
  51420000    4
  51430000    2
  51440000    5
  51450000    3
  51460000    3
  51470000    3
  51480000    4
  51490000    4
  51500000    4
  51510000    4
  51520000    3
  51530000    2
  51540000    8
  51550000    6
  51560000    3
  51570000    3
  51580000    4
  51590000    3
  51600000    4
  51610000    4
  51620000    3
  51630000    3
  51640000    5
  51650000    3
  51660000    2
  51670000    3
  51680000    6
  51690000    3
  51700000    2
  51710000    6
  51720000    4
  51730000    3
  51740000    5
  51750000    2
  51760000    3
  51770000    3
  51780000    3
  51790000    3
  51800000    5
  51810000    2
  51820000    3
  51830000    4
  51840000    3
  51850000    2
  51860000    4
  51870000    3
  51880000    3
  51890000    2
  51900000    3
  51910000    3
  51920000    4
  51930000    3
  51940000    4
  51950000    3
  51960000    3
  51970000    7
  51980000    4
  51990000    3
  52000000    5
  52010000    3
  52020000    3
  52030000    2
  52040000    4
  52050000    3
  52060000    3
  52070000    3
  52080000    5
  52090000    4
  52100000    3
  52110000    5
  52120000    3
  52130000    3
  52140000    2
  52150000    4
  52160000    2
  52170000    4
  52180000    3
  52190000    3
  52200000    5
  52210000    4
  52220000    2
  52230000    3
  52240000    2
  52250000    4
  52260000    2
  52270000    2
  52280000    3
  52290000    5
  52300000    4
  52310000    2
  52320000    3
  52330000    2
  52340000    3
  52350000    3
  52360000    3
  52370000    3
  52380000    3
  52390000    3
  52400000    6
  52410000    4
  52420000    5
  52430000    3
  52440000    3
  52450000    2
  52460000    2
  52470000    3
  52480000    5
  52490000    3
  52500000    2
  52510000    4
  52520000    4
  52530000    9
  52540000    3
  52550000    3
  52560000    6
  52570000    3
  52580000    2
  52590000    3
  52600000    3
  52610000    3
  52620000    3
  52630000    3
  52640000    2
  52650000    3
  52660000    4
  52670000    3
  52680000    3
  52690000    4
  52700000    3
  52710000    2
  52720000    4
  52730000    3
  52740000    3
  52750000    3
  52760000    4
  52770000    3
  52780000    3
  52790000    3
  52800000    4
  52810000    3
  52820000    3
  52830000    3
  52840000    7
  52850000    2
  52860000    2
  52870000    3
  52880000    2
  52890000    3
  52900000    3
  52910000    5
  52920000    3
  52930000    3
  52940000    3
  52950000    2
  52960000    3
  52970000    3
  52980000    4
  52990000    4
  53000000    3
  53010000    4
  53020000    4
  53030000    2
  53040000    3
  53050000    3
  53060000    4
  53070000    3
  53080000    3
  53090000    2
  53100000    3
  53110000    3
  53120000    4
  53130000    5
  53140000    3
  53150000    3
  53160000    4
  53170000    4
  53180000    3
  53190000    3
  53200000    3
  53210000    5
  53220000    5
  53230000    2
  53240000    6
  53250000    3
  53260000    4
  53270000    4
  53280000    5
  53290000    4
  53300000    5
  53310000    4
  53320000    3
  53330000    2
  53340000    2
  53350000    6
  53360000    3
  53370000    3
  53380000    3
  53390000    2
  53400000    5
  53410000    3
  53420000    3
  53430000    3
  53440000    4
  53450000    3
  53460000    3
  53470000    3
  53480000    3
  53490000    3
  53500000    4
  53510000    2
  53520000    5
  53530000    3
  53540000    6
  53550000    3
  53560000    3
  53570000    2
  53580000    3
  53590000    5
  53600000    5
  53610000    3
  53620000    2
  53630000    2
  53640000    2
  53650000    3
  53660000    2
  53670000    3
  53680000    2
  53690000    2
  53700000    4
  53710000    2
  53720000    5
  53730000    2
  53740000    4
  53750000    4
  53760000    5
  53770000    3
  53780000    3
  53790000    3
  53800000    5
  53810000    3
  53820000    2
  53830000    5
  53840000    4
  53850000    3
  53860000    3
  53870000    4
  53880000    2
  53890000    2
  53900000    3
  53910000    4
  53920000    2
  53930000    3
  53940000    3
  53950000    3
  53960000    3
  53970000    2
  53980000    4
  53990000    3
  54000000    2
  54010000    2
  54020000    3
  54030000    2
  54040000    2
  54050000    4
  54060000    3
  54070000    4
  54080000    3
  54090000    3
  54100000    6
  54110000    3
  54120000    3
  54130000    3
  54140000    3
  54150000    2
  54160000    3
  54170000    3
  54180000    3
  54190000    2
  54200000    3
  54210000    5
  54220000    6
  54230000    3
  54240000    3
  54250000    3
  54260000    4
  54270000    3
  54280000    3
  54290000    3
  54300000    4
  54310000    2
  54320000    3
  54330000    5
  54340000    3
  54350000    2
  54360000    7
  54370000    9
  54380000   11
  54390000    3
  54400000    3
  54410000    2
  54420000    4
  54430000    3
  54440000    4
  54450000    3
  54460000    5
  54470000    5
  54480000    3
  54490000    2
  54500000    3
  54510000    2
  54520000    3
  54530000    3
  54540000    3
  54550000    3
  54560000    7
  54570000    3
  54580000    4
  54590000    3
  54600000    5
  54610000    3
  54620000    6
  54630000    5
  54640000    3
  54650000    4
  54660000    3
  54670000    3
  54680000    3
  54690000    3
  54700000    3
  54710000    3
  54720000    5
  54730000    3
  54740000    3
  54750000    3
  54760000    4
  54770000    3
  54780000    3
  54790000    2
  54800000    4
  54810000    3
  54820000    2
  54830000    4
  54840000    5
  54850000    3
  54860000    3
  54870000    3
  54880000    3
  54890000    4
  54900000    6
  54910000    3
  54920000    2
  54930000    2
  54940000    3
  54950000    2
  54960000    4
  54970000    2
  54980000    4
  54990000    3
  55000000    2
  55010000    4
  55020000    2
  55030000    3
  55040000    2
  55050000    3
  55060000    4
  55070000    2
  55080000    3
  55090000    3
  55100000    3
  55110000    3
  55120000    4
  55130000    4
  55140000    4
  55150000    3
  55160000    4
  55170000    3
  55180000    5
  55190000    3
  55200000    3
  55210000    3
  55220000    3
  55230000    2
  55240000    3
  55250000    5
  55260000    3
  55270000    3
  55280000    4
  55290000    3
  55300000    3
  55310000    5
  55320000    5
  55330000    3
  55340000    5
  55350000    3
  55360000    3
  55370000    2
  55380000    3
  55390000    2
  55400000    3
  55410000    3
  55420000    2
  55430000    3
  55440000    3
  55450000    3
  55460000    4
  55470000    2
  55480000    2
  55490000    4
  55500000    4
  55510000    2
  55520000    3
  55530000    2
  55540000    3
  55550000    2
  55560000    4
  55570000    3
  55580000    2
  55590000    4
  55600000    3
  55610000    3
  55620000    2
  55630000    3
  55640000    5
  55650000    3
  55660000    3
  55670000    3
  55680000    2
  55690000    2
  55700000    3
  55710000    6
  55720000    3
  55730000    3
  55740000    4
  55750000    3
  55760000    3
  55770000    4
  55780000    4
  55790000    3
  55800000    4
  55810000    3
  55820000    3
  55830000    4
  55840000    3
  55850000    3
  55860000    3
  55870000    3
  55880000    6
  55890000    5
  55900000    5
  55910000    3
  55920000    4
  55930000    3
  55940000    4
  55950000    5
  55960000    4
  55970000    7
  55980000    3
  55990000    3
  56000000    3
  56010000    3
  56020000    3
  56030000    4
  56040000    3
  56050000    3
  56060000    5
  56070000    5
  56080000    3
  56090000    4
  56100000    3
  56110000    4
  56120000    3
  56130000    3
  56140000    4
  56150000    2
  56160000    3
  56170000    5
  56180000    2
  56190000    3
  56200000    2
  56210000    4
  56220000    3
  56230000    3
  56240000    3
  56250000    3
  56260000    3
  56270000    3
  56280000    3
  56290000    2
  56300000    3
  56310000    3
  56320000    4
  56330000    4
  56340000    2
  56350000    5
  56360000    3
  56370000    2
  56380000    4
  56390000    3
  56400000    2
  56410000    4
  56420000    3
  56430000    3
  56440000    3
  56450000    3
  56460000    4
  56470000    3
  56480000    2
  56490000    3
  56500000    4
  56510000    6
  56520000    3
  56530000    4
  56540000    3
  56550000    3
  56560000    3
  56570000    3
  56580000    3
  56590000    3
  56600000    4
  56610000    3
  56620000    4
  56630000    3
  56640000    3
  56650000    3
  56660000    3
  56670000    3
  56680000    3
  56690000    4
  56700000    5
  56710000    3
  56720000    4
  56730000    3
  56740000    3
  56750000    4
  56760000    2
  56770000    3
  56780000    3
  56790000    3
  56800000    3
  56810000    4
  56820000    4
  56830000    3
  56840000    3
  56850000    3
  56860000    3
  56870000    3
  56880000    3
  56890000    4
  56900000    3
  56910000    3
  56920000    3
  56930000    2
  56940000    2
  56950000    3
  56960000    3
  56970000    4
  56980000    3
  56990000    3
  57000000    2
  57010000    3
  57020000    2
  57030000    3
  57040000    3
  57050000    3
  57060000    3
  57070000    3
  57080000    3
  57090000    2
  57100000    2
  57110000    4
  57120000    3
  57130000    4
  57140000    3
  57150000    3
  57160000    4
  57170000    2
  57180000    4
  57190000    3
  57200000    4
  57210000    4
  57220000    2
  57230000    3
  57240000    3
  57250000    2
  57260000    6
  57270000    3
  57280000    4
  57290000    3
  57300000    3
  57310000    2
  57320000    3
  57330000    3
  57340000    3
  57350000    2
  57360000    2
  57370000    3
  57380000    3
  57390000    3
  57400000    3
  57410000    3
  57420000    4
  57430000    2
  57440000    2
  57450000    3
  57460000    4
  57470000    3
  57480000    4
  57490000    3
  57500000    2
  57510000    3
  57520000    4
  57530000    4
  57540000    3
  57550000    4
  57560000    5
  57570000    4
  57580000    3
  57590000    2
  57600000    3
  57610000    3
  57620000    3
  57630000    3
  57640000    2
  57650000    4
  57660000    4
  57670000    3
  57680000    3
  57690000    3
  57700000    2
  57710000    3
  57720000    2
  57730000    2
  57740000    3
  57750000    3
  57760000    3
  57770000    4
  57780000    3
  57790000    3
  57800000    3
  57810000    4
  57820000    4
  57830000    3
  57840000    4
  57850000    4
  57860000    3
  57870000    5
  57880000    3
  57890000    2
  57900000    3
  57910000    3
  57920000    4
  57930000    3
  57940000    3
  57950000    3
  57960000    6
  57970000    5
  57980000    4
  57990000    5
  58000000    5
  58010000    3
  58020000    7
  58030000    3
  58040000    3
  58050000    3
  58060000    3
  58070000    3
  58080000    8
  58090000    3
  58100000    3
  58110000    3
  58120000    5
  58130000    3
  58140000    5
  58150000    4
  58160000    5
  58170000    3
  58180000    3
  58190000    5
  58200000    3
  58210000    3
  58220000    2
  58230000    3
  58240000    2
  58250000    5
  58260000    3
  58270000    4
  58280000    3
  58290000    4
  58300000    3
  58310000    3
  58320000    3
  58330000    3
  58340000    3
  58350000    3
  58360000    7
  58370000    5
  58380000    2
  58390000    3
  58400000    5
  58410000    3
  58420000    8
  58430000    2
  58440000    5
  58450000    4
  58460000    3
  58470000    4
  58480000    2
  58490000    5
  58500000    6
  58510000    3
  58520000    3
  58530000    3
  58540000    3
  58550000    3
  58560000    2
  58570000    3
  58580000    4
  58590000    3
  58600000    4
  58610000    4
  58620000    4
  58630000    3
  58640000    2
  58650000    3
  58660000    4
  58670000    3
  58680000    3
  58690000    3
  58700000    3
  58710000    3
  58720000    3
  58730000    2
  58740000    3
  58750000    3
  58760000    4
  58770000    3
  58780000    2
  58790000    3
  58800000    3
  58810000    3
  58820000    2
  58830000    3
  58840000    3
  58850000    3
  58860000    3
  58870000    3
  58880000    3
  58890000    3
  58900000    6
  58910000    2
  58920000    3
  58930000    2
  58940000    2
  58950000    4
  58960000    5
  58970000    4
  58980000    4
  58990000    4
  59000000    3
  59010000    5
  59020000    3
  59030000    3
  59040000    3
  59050000    2
  59060000    3
  59070000    4
  59080000    3
  59090000    3
  59100000    2
  59110000    3
  59120000    4
  59130000    3
  59140000    3
  59150000    7
  59160000    3
  59170000    4
  59180000    2
  59190000    4
  59200000    3
  59210000    3
  59220000    3
  59230000    3
  59240000    4
  59250000    3
  59260000    5
  59270000    4
  59280000    4
  59290000    4
  59300000    4
  59310000    3
  59320000    4
  59330000    3
  59340000    4
  59350000    6
  59360000    3
  59370000    3
  59380000    2
  59390000    6
  59400000    3
  59410000    2
  59420000    5
  59430000    2
  59440000    3
  59450000    3
  59460000    4
  59470000    4
  59480000    4
  59490000    2
  59500000    3
  59510000    4
  59520000    3
  59530000    5
  59540000    3
  59550000    2
  59560000    4
  59570000    3
  59580000    3
  59590000    3
  59600000    3
  59610000    3
  59620000    3
  59630000    2
  59640000    5
  59650000    2
  59660000    7
  59670000    3
  59680000    3
  59690000    2
  59700000    3
  59710000    3
  59720000    4
  59730000    3
  59740000    4
  59750000   10
  59760000    4
  59770000    5
  59780000    3
  59790000    2
  59800000    4
  59810000    4
  59820000    3
  59830000    4
  59840000    3
  59850000    4
  59860000    4
  59870000    2
  59880000    3
  59890000    3
  59900000    5
  59910000    3
  59920000    3
  59930000    2
  59940000    3
  59950000    3
  59960000    2
  59970000    3
  59980000    3
  59990000    4
  60000000    4
  60010000    2
  60020000    3
  60030000    2
  60040000    5
  60050000    2
  60060000    3
  60070000    3
  60080000    3
  60090000    3
  60100000    2
  60110000    3
  60120000    2
  60130000    3
  60140000    5
  60150000    3
  60160000    3
  60170000    4
  60180000    2
  60190000    3
  60200000    3
  60210000    3
  60220000    2
  60230000    3
  60240000    2
  60250000    3
  60260000    3
  60270000    3
  60280000    3
  60290000    3
  60300000    2
  60310000    3
  60320000    4
  60330000    2
  60340000    5
  60350000    2
  60360000    3
  60370000    3
  60380000    4
  60390000    3
  60400000    4
  60410000    2
  60420000    3
  60430000    3
  60440000    3
  60450000    3
  60460000    3
  60470000    4
  60480000    4
  60490000    3
  60500000    3
  60510000    3
  60520000    4
  60530000    4
  60540000    5
  60550000    4
  60560000    3
  60570000    3
  60580000    3
  60590000    3
  60600000    3
  60610000    3
  60620000    3
  60630000    4
  60640000    3
  60650000    4
  60660000    3
  60670000    3
  60680000    4
  60690000    3
  60700000    2
  60710000    4
  60720000    3
  60730000    4
  60740000    3
  60750000    3
  60760000    2
  60770000    3
  60780000    3
  60790000    2
  60800000    5
  60810000    4
  60820000    4
  60830000    3
  60840000    3
  60850000    5
  60860000    2
  60870000    3
  60880000    4
  60890000    5
  60900000    3
  60910000    3
  60920000    4
  60930000    3
  60940000    2
  60950000    3
  60960000    5
  60970000    3
  60980000    3
  60990000    2
  61000000    3
  61010000    3
  61020000    5
  61030000    3
  61040000    3
  61050000    3
  61060000    4
  61070000    3
  61080000    5
  61090000    3
  61100000    4
  61110000    3
  61120000    2
  61130000    2
  61140000    3
  61150000    4
  61160000    3
  61170000    4
  61180000    3
  61190000    4
  61200000    2
  61210000    2
  61220000    2
  61230000    4
  61240000    5
  61250000    3
  61260000    2
  61270000    3
  61280000    2
  61290000    2
  61300000    3
  61310000    4
  61320000    5
  61330000    7
  61340000    7
  61350000    4
  61360000    2
  61370000    4
  61380000    3
  61390000    2
  61400000    5
  61410000    3
  61420000    4
  61430000    3
  61440000    3
  61450000    3
  61460000    4
  61470000    6
  61480000    2
  61490000    2
  61500000    4
  61510000    3
  61520000    3
  61530000    4
  61540000    2
  61550000    2
  61560000    4
  61570000    2
  61580000    4
  61590000    5
  61600000    5
  61610000    3
  61620000    3
  61630000    6
  61640000    3
  61650000    4
  61660000    3
  61670000    4
  61680000    4
  61690000    3
  61700000    4
  61710000    5
  61720000    3
  61730000    4
  61740000    2
  61750000    4
  61760000    4
  61770000    5
  61780000    5
  61790000    4
  61800000    4
  61810000    5
  61820000    4
  61830000    3
  61840000    3
  61850000    4
  61860000    4
  61870000    4
  61880000   12
  61890000    6
  61900000    6
  61910000   10
  61920000    3
  61930000    3
  61940000    3
  61950000    3
  61960000    3
  61970000    3
  61980000    5
  61990000    8
  62000000    4
  62010000    3
  62020000    4
  62030000    6
  62040000    5
  62050000    5
  62060000    4
  62070000    3
  62080000    2
  62090000    5
  62100000    3
  62110000    5
  62120000    5
  62130000    3
  62140000    4
  62150000    3
  62160000    4
  62170000    2
  62180000    4
  62190000    4
  62200000    4
  62210000    3
  62220000    3
  62230000    3
  62240000    3
  62250000    3
  62260000    3
  62270000    3
  62280000    3
  62290000    4
  62300000    3
  62310000    3
  62320000    3
  62330000    3
  62340000    3
  62350000    3
  62360000    3
  62370000    3
  62380000    4
  62390000    3
  62400000    3
  62410000    3
  62420000    3
  62430000    3
  62440000    3
  62450000    4
  62460000    4
  62470000    3
  62480000    4
  62490000    3
  62500000    2
  62510000    3
  62520000    3
  62530000    3
  62540000    3
  62550000    6
  62560000    3
  62570000    4
  62580000    2
  62590000    2
  62600000    4
  62610000    2
  62620000    2
  62630000    3
  62640000    3
  62650000    5
  62660000    3
  62670000    3
  62680000    3
  62690000    2
  62700000    3
  62710000    3
  62720000    3
  62730000    3
  62740000    3
  62750000    2
  62760000    3
  62770000    2
  62780000    3
  62790000    3
  62800000    3
  62810000    3
  62820000    3
  62830000    4
  62840000    4
  62850000    3
  62860000    3
  62870000    4
  62880000    7
  62890000    4
  62900000    3
  62910000    2
  62920000    3
  62930000    3
  62940000    2
  62950000    3
  62960000    4
  62970000    4
  62980000    3
  62990000    3
  63000000    3
  63010000    3
  63020000    3
  63030000    2
  63040000    3
  63050000    3
  63060000    3
  63070000    4
  63080000    4
  63090000    3
  63100000    3
  63110000    3
  63120000    2
  63130000    3
  63140000    2
  63150000    3
  63160000    3
  63170000    4
  63180000    3
  63190000    4
  63200000    3
  63210000    3
  63220000    3
  63230000    3
  63240000    2
  63250000    3
  63260000    3
  63270000    3
  63280000    5
  63290000    5
  63300000    4
  63310000    2
  63320000    5
  63330000    3
  63340000    3
  63350000    4
  63360000    4
  63370000    5
  63380000    5
  63390000    3
  63400000    3
  63410000    4
  63420000    4
  63430000    4
  63440000    3
  63450000    2
  63460000    3
  63470000    4
  63480000    3
  63490000    4
  63500000    4
  63510000    3
  63520000    2
  63530000    4
  63540000    3
  63550000    3
  63560000    3
  63570000    2
  63580000    4
  63590000    5
  63600000    4
  63610000    3
  63620000    3
  63630000    4
  63640000    5
  63650000    3
  63660000    3
  63670000    3
  63680000    6
  63690000    2
  63700000    3
  63710000    3
  63720000    3
  63730000    6
  63740000    4
  63750000    4
  63760000    3
  63770000    3
  63780000    6
  63790000    3
  63800000    4
  63810000    3
  63820000    5
  63830000    2
  63840000    3
  63850000    3
  63860000    2
  63870000    2
  63880000    4
  63890000    3
  63900000    4
  63910000    3
  63920000    3
  63930000    2
  63940000    2
  63950000    3
  63960000    2
  63970000    2
  63980000    4
  63990000    2
  64000000    5
  64010000    4
  64020000    3
  64030000    3
  64040000    3
  64050000    3
  64060000    4
  64070000    2
  64080000    4
  64090000    3
  64100000    2
  64110000    5
  64120000    3
  64130000    3
  64140000    4
  64150000    3
  64160000    3
  64170000    4
  64180000    3
  64190000    6
  64200000    3
  64210000    8
  64220000   11
  64230000    3
  64240000    2
  64250000    4
  64260000    4
  64270000    3
  64280000    4
  64290000    3
  64300000    4
  64310000    2
  64320000    3
  64330000    4
  64340000    3
  64350000    3
  64360000    6
  64370000    3
  64380000    3
  64390000    5
  64400000    5
  64410000    3
  64420000    3
  64430000    2
  64440000    3
  64450000    3
  64460000    3
  64470000    8
  64480000    3
  64490000    3
  64500000    3
  64510000    3
  64520000    7
  64530000    8
  64540000    3
  64550000    3
  64560000    3
  64570000    4
  64580000    8
  64590000    9
  64600000    3
  64610000    3
  64620000    3
  64630000    2
  64640000    4
  64650000    3
  64660000    8
  64670000    3
  64680000    4
  64690000    5
  64700000    3
  64710000    5
  64720000    4
  64730000    4
  64740000    3
  64750000    3
  64760000    4
  64770000    5
  64780000    4
  64790000    4
  64800000    6
  64810000    5
  64820000    3
  64830000    3
  64840000    5
  64850000    6
  64860000    4
  64870000    7
  64880000    7
  64890000    4
  64900000    9
  64910000    7
  64920000    6
  64930000    4
  64940000    3
  64950000    3
  64960000    3
  64970000    3
  64980000    2
  64990000    3
  65000000    3
  65010000    3
  65020000    3
  65030000    4
  65040000    2
  65050000    3
  65060000    3
  65070000    4
  65080000    2
  65090000    3
  65100000    3
  65110000    2
  65120000    5
  65130000    4
  65140000    4
  65150000    3
  65160000    4
  65170000    3
  65180000    3
  65190000    3
  65200000    3
  65210000    4
  65220000    4
  65230000    2
  65240000    6
  65250000    3
  65260000    3
  65270000    3
  65280000    3
  65290000    3
  65300000    7
  65310000   11
  65320000    3
  65330000   10
  65340000    5
  65350000    3
  65360000    3
  65370000    3
  65380000    3
  65390000    2
  65400000    3
  65410000    3
  65420000    4
  65430000    5
  65440000    4
  65450000    3
  65460000    2
  65470000    3
  65480000    4
  65490000    3
  65500000    3
  65510000    3
  65520000    2
  65530000    3
  65540000    5
  65550000    6
  65560000    8
  65570000   11
  65580000   13
  65590000    3
  65600000    2
  65610000    2
  65620000    4
  65630000    5
  65640000    3
  65650000    3
  65660000    2
  65670000    3
  65680000    3
  65690000    3
  65700000    3
  65710000    4
  65720000    4
  65730000    4
  65740000    6
  65750000    4
  65760000    3
  65770000    3
  65780000    3
  65790000    4
  65800000    2
  65810000    4
  65820000    4
  65830000    3
  65840000    3
  65850000    4
  65860000    4
  65870000    2
  65880000    3
  65890000    4
  65900000    3
  65910000    5
  65920000    2
  65930000    3
  65940000    3
  65950000    3
  65960000    3
  65970000    3
  65980000    3
  65990000    3
  66000000    3
  66010000    3
  66020000    5
  66030000    6
  66040000    3
  66050000    3
  66060000    6
  66070000    2
  66080000    3
  66090000    3
  66100000    4
  66110000    6
  66120000    3
  66130000    2
  66140000    3
  66150000    3
  66160000    5
  66170000    6
  66180000    3
  66190000    5
  66200000    7
  66210000    4
  66220000    2
  66230000    2
  66240000    3
  66250000    5
  66260000    3
  66270000   10
  66280000    8
  66290000    3
  66300000    3
  66310000    4
  66320000    3
  66330000    5
  66340000    6
  66350000    4
  66360000    3
  66370000    5
  66380000    3
  66390000    2
  66400000    2
  66410000    3
  66420000    4
  66430000    3
  66440000    3
  66450000    5
  66460000    4
  66470000    3
  66480000    3
  66490000    4
  66500000    4
  66510000    4
  66520000    3
  66530000    3
  66540000    3
  66550000    7
  66560000    4
  66570000    3
  66580000    3
  66590000    5
  66600000    3
  66610000    3
  66620000    3
  66630000    4
  66640000    3
  66650000    4
  66660000    5
  66670000    3
  66680000    3
  66690000    4
  66700000    3
  66710000    3
  66720000    2
  66730000    4
  66740000    3
  66750000    3
  66760000    4
  66770000    4
  66780000    5
  66790000    3
  66800000    4
  66810000    3
  66820000    4
  66830000    3
  66840000    3
  66850000    3
  66860000    4
  66870000    5
  66880000    8
  66890000    5
  66900000    2
  66910000    9
  66920000    9
  66930000    2
  66940000    4
  66950000    4
  66960000    2
  66970000    7
  66980000    2
  66990000    7
  67000000    5
  67010000    5
  67020000    4
  67030000    2
  67040000    3
  67050000    2
  67060000    3
  67070000    3
  67080000    4
  67090000    2
  67100000    4
  67110000    3
  67120000    3
  67130000    4
  67140000    5
  67150000    3
  67160000    2
  67170000    3
  67180000    3
  67190000    4
  67200000    4
  67210000    3
  67220000    3
  67230000    3
  67240000    6
  67250000    3
  67260000    2
  67270000    4
  67280000    5
  67290000    8
  67300000    8
  67310000    3
  67320000    3
  67330000    3
  67340000    3
  67350000    3
  67360000    3
  67370000    3
  67380000    3
  67390000    3
  67400000    6
  67410000    3
  67420000    3
  67430000    3
  67440000    3
  67450000    2
  67460000    2
  67470000    2
  67480000    3
  67490000    3
  67500000    2
  67510000    8
  67520000    3
  67530000    4
  67540000    2
  67550000    3
  67560000    4
  67570000    5
  67580000    4
  67590000    3
  67600000    3
  67610000    2
  67620000    2
  67630000    3
  67640000    4
  67650000    4
  67660000    6
  67670000    2
  67680000    3
  67690000    3
  67700000    3
  67710000    4
  67720000    3
  67730000    3
  67740000   10
  67750000    3
  67760000    2
  67770000    3
  67780000    3
  67790000    4
  67800000    5
  67810000    4
  67820000    4
  67830000    3
  67840000    4
  67850000    4
  67860000    3
  67870000    4
  67880000    3
  67890000    3
  67900000    4
  67910000    4
  67920000    3
  67930000    4
  67940000    3
  67950000    5
  67960000    5
  67970000    3
  67980000    3
  67990000    2
  68000000    5
  68010000    4
  68020000    3
  68030000    4
  68040000    3
  68050000    4
  68060000    3
  68070000    3
  68080000    3
  68090000    4
  68100000    3
  68110000    4
  68120000    3
  68130000    3
  68140000    2
  68150000    3
  68160000    4
  68170000    4
  68180000    3
  68190000    3
  68200000    5
  68210000    4
  68220000    4
  68230000    3
  68240000    3
  68250000    3
  68260000    2
  68270000    3
  68280000    3
  68290000    4
  68300000    3
  68310000    4
  68320000    4
  68330000   11
  68340000    4
  68350000    3
  68360000    4
  68370000    3
  68380000    3
  68390000    3
  68400000    3
  68410000    3
  68420000    3
  68430000    4
  68440000    5
  68450000    3
  68460000    3
  68470000    2
  68480000    3
  68490000    4
  68500000    3
  68510000    3
  68520000    3
  68530000    3
  68540000    3
  68550000    2
  68560000    4
  68570000    3
  68580000    3
  68590000    3
  68600000    6
  68610000    2
  68620000    3
  68630000    3
  68640000    3
  68650000    3
  68660000    3
  68670000    5
  68680000    5
  68690000    3
  68700000    4
  68710000    5
  68720000    3
  68730000    4
  68740000    2
  68750000    3
  68760000    3
  68770000    3
  68780000    2
  68790000    3
  68800000    3
  68810000    3
  68820000    3
  68830000    3
  68840000    4
  68850000    9
  68860000    3
  68870000    3
  68880000    3
  68890000    2
  68900000    4
  68910000    3
  68920000    2
  68930000    3
  68940000    3
  68950000    3
  68960000    4
  68970000    2
  68980000    3
  68990000    5
  69000000    3
  69010000    3
  69020000    3
  69030000    3
  69040000    3
  69050000    3
  69060000    3
  69070000    3
  69080000    2
  69090000    3
  69100000    3
  69110000    5
  69120000    5
  69130000    4
  69140000    4
  69150000    4
  69160000    2
  69170000    3
  69180000    3
  69190000    3
  69200000    4
  69210000    5
  69220000    2
  69230000    4
  69240000    4
  69250000    2
  69260000    3
  69270000    5
  69280000    4
  69290000    4
  69300000    4
  69310000    3
  69320000    3
  69330000    3
  69340000    3
  69350000    3
  69360000    3
  69370000    3
  69380000    2
  69390000    3
  69400000    4
  69410000    5
  69420000    5
  69430000    3
  69440000    4
  69450000    3
  69460000    4
  69470000    4
  69480000    3
  69490000    3
  69500000    4
  69510000    5
  69520000    3
  69530000    3
  69540000    2
  69550000    3
  69560000    3
  69570000    2
  69580000    4
  69590000    3
  69600000    3
  69610000    4
  69620000    3
  69630000    2
  69640000    6
  69650000    4
  69660000    4
  69670000    3
  69680000    3
  69690000    3
  69700000    2
  69710000    2
  69720000    4
  69730000    3
  69740000    3
  69750000    2
  69760000    3
  69770000    4
  69780000    3
  69790000    5
  69800000    3
  69810000    2
  69820000    4
  69830000    4
  69840000    4
  69850000    3
  69860000    3
  69870000    3
  69880000    4
  69890000    3
  69900000    3
  69910000    4
  69920000    5
  69930000    4
  69940000    5
  69950000    3
  69960000    3
  69970000    3
  69980000    4
  69990000    4
  70000000    3
  70010000    4
  70020000    2
  70030000    3
  70040000    3
  70050000    3
  70060000    4
  70070000    3
  70080000    4
  70090000    3
  70100000    3
  70110000    4
  70120000    6
  70130000    3
  70140000    5
  70150000    3
  70160000    3
  70170000    4
  70180000    7
  70190000    4
  70200000    3
  70210000    3
  70220000    3
  70230000    3
  70240000    3
  70250000    3
  70260000    3
  70270000    3
  70280000    3
  70290000    6
  70300000    3
  70310000    3
  70320000    3
  70330000    2
  70340000    2
  70350000    2
  70360000    2
  70370000    3
  70380000    3
  70390000    3
  70400000    2
  70410000    2
  70420000    4
  70430000    3
  70440000    3
  70450000    5
  70460000    3
  70470000    4
  70480000    4
  70490000    3
  70500000    5
  70510000    3
  70520000    3
  70530000    4
  70540000    4
  70550000    3
  70560000    5
  70570000    2
  70580000    2
  70590000    3
  70600000    3
  70610000    3
  70620000    3
  70630000    3
  70640000    3
  70650000    3
  70660000    3
  70670000    3
  70680000    3
  70690000    3
  70700000    3
  70710000    4
  70720000    3
  70730000    3
  70740000    2
  70750000    5
  70760000    5
  70770000    3
  70780000    3
  70790000    3
  70800000    3
  70810000    2
  70820000    2
  70830000    2
  70840000    3
  70850000    3
  70860000    2
  70870000    3
  70880000    4
  70890000    3
  70900000    2
  70910000    3
  70920000    3
  70930000    3
  70940000    2
  70950000    4
  70960000    4
  70970000    3
  70980000    5
  70990000    3
  71000000    4
  71010000    3
  71020000    3
  71030000    4
  71040000    3
  71050000    3
  71060000    3
  71070000    3
  71080000    3
  71090000    4
  71100000    2
  71110000    3
  71120000    4
  71130000    3
  71140000    3
  71150000    2
  71160000    3
  71170000    4
  71180000    3
  71190000    2
  71200000    3
  71210000    3
  71220000    3
  71230000    3
  71240000    2
  71250000    4
  71260000    3
  71270000    4
  71280000    3
  71290000    4
  71300000    3
  71310000    3
  71320000    4
  71330000    3
  71340000    3
  71350000    3
  71360000    4
  71370000    2
  71380000    3
  71390000    2
  71400000    3
  71410000    3
  71420000    3
  71430000    3
  71440000    3
  71450000    3
  71460000    3
  71470000    3
  71480000    2
  71490000    3
  71500000    3
  71510000    3
  71520000    3
  71530000    4
  71540000    3
  71550000    4
  71560000    3
  71570000    4
  71580000    3
  71590000    3
  71600000    7
  71610000    2
  71620000    3
  71630000    4
  71640000    4
  71650000    3
  71660000    3
  71670000    6
  71680000    4
  71690000    3
  71700000    3
  71710000    3
  71720000    3
  71730000    7
  71740000    4
  71750000    2
  71760000    5
  71770000    3
  71780000    3
  71790000    3
  71800000    3
  71810000    3
  71820000    3
  71830000    2
  71840000    4
  71850000    2
  71860000    3
  71870000    4
  71880000    3
  71890000    2
  71900000    3
  71910000    3
  71920000    3
  71930000    3
  71940000    3
  71950000    5
  71960000    4
  71970000    3
  71980000    3
  71990000    3
  72000000    4
  72010000    3
  72020000    4
  72030000    5
  72040000    3
  72050000    4
  72060000    3
  72070000    3
  72080000    5
  72090000    4
  72100000    3
  72110000    3
  72120000    3
  72130000    4
  72140000    4
  72150000    3
  72160000    2
  72170000    4
  72180000    2
  72190000    3
  72200000    2
  72210000    3
  72220000    2
  72230000    3
  72240000    3
  72250000    2
  72260000    3
  72270000    3
  72280000    2
  72290000    2
  72300000    2
  72310000    3
  72320000    3
  72330000    5
  72340000    3
  72350000    3
  72360000    3
  72370000    2
  72380000    4
  72390000    4
  72400000    3
  72410000    3
  72420000    3
  72430000    4
  72440000    4
  72450000    3
  72460000    2
  72470000    2
  72480000    2
  72490000    3
  72500000    4
  72510000    5
  72520000    3
  72530000    4
  72540000    2
  72550000    2
  72560000    2
  72570000    3
  72580000    3
  72590000    3
  72600000    3
  72610000    7
  72620000    4
  72630000    4
  72640000    3
  72650000    4
  72660000    3
  72670000    3
  72680000    3
  72690000    3
  72700000    3
  72710000    2
  72720000    3
  72730000    5
  72740000    4
  72750000    3
  72760000    2
  72770000    3
  72780000    3
  72790000    4
  72800000    6
  72810000    3
  72820000    5
  72830000    4
  72840000    3
  72850000    5
  72860000    3
  72870000    3
  72880000    3
  72890000    4
  72900000    3
  72910000    3
  72920000    4
  72930000    2
  72940000    4
  72950000    3
  72960000    3
  72970000    3
  72980000    2
  72990000    2
  73000000    3
  73010000    4
  73020000    3
  73030000    3
  73040000    3
  73050000    3
  73060000    3
  73070000    3
  73080000    4
  73090000    3
  73100000    3
  73110000    4
  73120000    3
  73130000    3
  73140000    3
  73150000    3
  73160000    4
  73170000    4
  73180000    3
  73190000    4
  73200000    4
  73210000    4
  73220000    2
  73230000    3
  73240000    2
  73250000    2
  73260000    3
  73270000    4
  73280000    2
  73290000    3
  73300000    3
  73310000    3
  73320000    4
  73330000    4
  73340000    3
  73350000    4
  73360000    3
  73370000    3
  73380000    2
  73390000    8
  73400000    7
  73410000    3
  73420000    4
  73430000    2
  73440000    2
  73450000    4
  73460000    3
  73470000    2
  73480000    3
  73490000    3
  73500000    3
  73510000    4
  73520000    3
  73530000    4
  73540000    4
  73550000    4
  73560000    3
  73570000    3
  73580000    3
  73590000    4
  73600000    4
  73610000    4
  73620000    3
  73630000    4
  73640000    3
  73650000    4
  73660000    3
  73670000    3
  73680000    3
  73690000    7
  73700000    3
  73710000    5
  73720000    5
  73730000    4
  73740000    3
  73750000    4
  73760000    4
  73770000    5
  73780000    3
  73790000    3
  73800000    3
  73810000    4
  73820000    3
  73830000    3
  73840000    4
  73850000    4
  73860000    3
  73870000    3
  73880000    4
  73890000    3
  73900000    4
  73910000    4
  73920000    3
  73930000    3
  73940000    3
  73950000    3
  73960000    3
  73970000    5
  73980000    2
  73990000    3
  74000000    6
  74010000    3
  74020000    4
  74030000    2
  74040000    4
  74050000    3
  74060000    4
  74070000    4
  74080000    3
  74090000    3
  74100000    3
  74110000    3
  74120000    3
  74130000    4
  74140000    9
  74150000    3
  74160000    5
  74170000    3
  74180000    3
  74190000    4
  74200000    3
  74210000    3
  74220000    3
  74230000    3
  74240000    3
  74250000    4
  74260000    2
  74270000    4
  74280000    3
  74290000    3
  74300000    4
  74310000    3
  74320000    3
  74330000    3
  74340000    3
  74350000    4
  74360000    3
  74370000    6
  74380000    4
  74390000    3
  74400000    3
  74410000    4
  74420000    3
  74430000    3
  74440000    2
  74450000    4
  74460000    2
  74470000    2
  74480000    5
  74490000    8
  74500000    8
  74510000    6
  74520000    7
  74530000    4
  74540000    5
  74550000    8
  74560000    3
  74570000    2
  74580000    4
  74590000    3
  74600000    4
  74610000    5
  74620000    3
  74630000    5
  74640000    4
  74650000    3
  74660000    2
  74670000    3
  74680000    4
  74690000    2
  74700000    3
  74710000    3
  74720000    3
  74730000    3
  74740000    4
  74750000    3
  74760000    5
  74770000    3
  74780000    7
  74790000    3
  74800000    5
  74810000    3
  74820000    3
  74830000    3
  74840000    3
  74850000    3
  74860000    3
  74870000    5
  74880000    3
  74890000    3
  74900000    6
  74910000    3
  74920000    3
  74930000    2
  74940000    2
  74950000    4
  74960000    6
  74970000    3
  74980000    6
  74990000    3
  75000000    2
  75010000    2
  75020000    4
  75030000    2
  75040000    3
  75050000    3
  75060000    3
  75070000    4
  75080000    4
  75090000    3
  75100000    3
  75110000    2
  75120000    3
  75130000    3
  75140000    3
  75150000    3
  75160000    5
  75170000    3
  75180000    4
  75190000    3
  75200000    4
  75210000    4
  75220000    6
  75230000    7
  75240000    2
  75250000    6
  75260000    4
  75270000    2
  75280000    3
  75290000    6
  75300000    8
  75310000    7
  75320000    9
  75330000    3
  75340000    6
  75350000    4
  75360000    5
  75370000    4
  75380000    4
  75390000    3
  75400000    3
  75410000    4
  75420000    3
  75430000    4
  75440000    3
  75450000    4
  75460000    2
  75470000    4
  75480000    2
  75490000    3
  75500000    3
  75510000    3
  75520000    3
  75530000    3
  75540000    3
  75550000    3
  75560000    4
  75570000    8
  75580000    4
  75590000    3
  75600000    3
  75610000    3
  75620000    4
  75630000    3
  75640000    2
  75650000    3
  75660000    3
  75670000    3
  75680000    3
  75690000    3
  75700000    3
  75710000    3
  75720000    5
  75730000    4
  75740000    4
  75750000    3
  75760000    4
  75770000    3
  75780000    4
  75790000    3
  75800000    3
  75810000    4
  75820000    3
  75830000    3
  75840000    3
  75850000    4
  75860000    3
  75870000    4
  75880000    2
  75890000    5
  75900000    3
  75910000    3
  75920000    2
  75930000    4
  75940000    3
  75950000    3
  75960000    3
  75970000    3
  75980000    3
  75990000    3
  76000000    3
  76010000    3
  76020000    4
  76030000    3
  76040000    3
  76050000    3
  76060000    5
  76070000    4
  76080000    3
  76090000    3
  76100000    5
  76110000    3
  76120000    3
  76130000    3
  76140000    4
  76150000    5
  76160000    4
  76170000    3
  76180000    3
  76190000    2
  76200000    2
  76210000    5
  76220000    3
  76230000    4
  76240000    3
  76250000    2
  76260000    5
  76270000    2
  76280000    4
  76290000    2
  76300000    3
  76310000    3
  76320000    3
  76330000    3
  76340000    5
  76350000    3
  76360000    2
  76370000    3
  76380000    3
  76390000    2
  76400000    2
  76410000    3
  76420000    3
  76430000    3
  76440000    2
  76450000    3
  76460000    3
  76470000    4
  76480000    5
  76490000    4
  76500000    5
  76510000    3
  76520000    3
  76530000    3
  76540000    3
  76550000    5
  76560000    5
  76570000    2
  76580000    3
  76590000    3
  76600000    2
  76610000    3
  76620000    4
  76630000    4
  76640000    4
  76650000    4
  76660000    3
  76670000    3
  76680000    4
  76690000    6
  76700000    2
  76710000    3
  76720000    3
  76730000    5
  76740000    4
  76750000    3
  76760000    3
  76770000    4
  76780000    3
  76790000    4
  76800000    4
  76810000    3
  76820000    4
  76830000    4
  76840000    4
  76850000    3
  76860000    5
  76870000    2
  76880000    3
  76890000    3
  76900000    3
  76910000    2
  76920000    2
  76930000    2
  76940000    3
  76950000    3
  76960000    2
  76970000    5
  76980000    2
  76990000    4
  77000000    3
  77010000    3
  77020000    3
  77030000    2
  77040000    4
  77050000    3
  77060000    3
  77070000    4
  77080000    3
  77090000    4
  77100000    4
  77110000    3
  77120000    3
  77130000    3
  77140000    2
  77150000    3
  77160000    2
  77170000    2
  77180000    3
  77190000    2
  77200000    4
  77210000    2
  77220000    4
  77230000    3
  77240000    5
  77250000    3
  77260000    2
  77270000    3
  77280000    3
  77290000    2
  77300000    3
  77310000    2
  77320000    4
  77330000    3
  77340000    5
  77350000    4
  77360000    3
  77370000    8
  77380000    3
  77390000    3
  77400000    2
  77410000    3
  77420000    3
  77430000    2
  77440000    2
  77450000    3
  77460000    3
  77470000    2
  77480000    4
  77490000    3
  77500000    3
  77510000    4
  77520000    3
  77530000    3
  77540000    3
  77550000    2
  77560000    3
  77570000    3
  77580000    4
  77590000    4
  77600000    3
  77610000    4
  77620000    3
  77630000    2
  77640000    3
  77650000    3
  77660000    4
  77670000    5
  77680000    4
  77690000    3
  77700000    4
  77710000    2
  77720000    3
  77730000    3
  77740000    3
  77750000    4
  77760000    2
  77770000    5
  77780000    3
  77790000    4
  77800000    3
  77810000    3
  77820000    3
  77830000    4
  77840000    3
  77850000    3
  77860000    3
  77870000    4
  77880000    5
  77890000    3
  77900000    3
  77910000    3
  77920000    3
  77930000    3
  77940000    2
  77950000    5
  77960000    3
  77970000    3
  77980000    3
  77990000    3
  78000000    3
  78010000    3
  78020000    3
  78030000    3
  78040000    4
  78050000    4
  78060000    4
  78070000    3
  78080000    6
  78090000    3
  78100000    2
  78110000    3
  78120000    2
  78130000    3
  78140000    4
  78150000    3
  78160000    3
  78170000    5
  78180000    3
  78190000    4
  78200000    3
  78210000    2
  78220000    4
  78230000    3
  78240000    5
  78250000    3
  78260000    3
  78270000    2
  78280000    3
  78290000    2
  78300000    6
  78310000    3
  78320000    6
  78330000    3
  78340000    3
  78350000    3
  78360000    3
  78370000    3
  78380000    3
  78390000    3
  78400000    3
  78410000    5
  78420000    3
  78430000    2
  78440000    2
  78450000    2
  78460000    3
  78470000    3
  78480000    2
  78490000    2
  78500000    6
  78510000    2
  78520000    4
  78530000    5
  78540000    4
  78550000    2
  78560000    3
  78570000    2
  78580000    3
  78590000    3
  78600000    3
  78610000    4
  78620000    3
  78630000    3
  78640000    3
  78650000    3
  78660000    3
  78670000    3
  78680000    3
  78690000    2
  78700000    3
  78710000    3
  78720000    3
  78730000    4
  78740000   11
  78750000    4
  78760000    2
  78770000    5
  78780000    5
  78790000    3
  78800000    2
  78810000    4
  78820000    5
  78830000    3
  78840000    4
  78850000    3
  78860000    3
  78870000    3
  78880000    3
  78890000    3
  78900000    3
  78910000    4
  78920000    3
  78930000    3
  78940000    3
  78950000    4
  78960000    2
  78970000    7
  78980000    3
  78990000    5
  79000000    4
  79010000    3
  79020000    4
  79030000    3
  79040000    3
  79050000    3
  79060000    4
  79070000    3
  79080000    3
  79090000    4
  79100000    3
  79110000    8
  79120000    5
  79130000    3
  79140000    4
  79150000    2
  79160000    5
  79170000    3
  79180000    3
  79190000    4
  79200000    4
  79210000    2
  79220000    4
  79230000    3
  79240000    3
  79250000    4
  79260000    3
  79270000    3
  79280000    3
  79290000    2
  79300000    3
  79310000    3
  79320000    3
  79330000    3
  79340000    3
  79350000    3
  79360000    3
  79370000    2
  79380000    3
  79390000    4
  79400000    4
  79410000    3
  79420000    3
  79430000    3
  79440000    3
  79450000    3
  79460000    2
  79470000    4
  79480000    3
  79490000    4
  79500000    9
  79510000    4
  79520000    2
  79530000    3
  79540000    2
  79550000    3
  79560000    3
  79570000    3
  79580000    3
  79590000    4
  79600000    3
  79610000    3
  79620000    3
  79630000    3
  79640000    2
  79650000    3
  79660000    3
  79670000    2
  79680000    2
  79690000    5
  79700000    2
  79710000    5
  79720000    5
  79730000    3
  79740000    3
  79750000    4
  79760000    3
  79770000    2
  79780000    3
  79790000    2
  79800000    2
  79810000    4
  79820000    3
  79830000    4
  79840000    2
  79850000    2
  79860000    4
  79870000    4
  79880000    3
  79890000    3
  79900000    3
  79910000    2
  79920000    4
  79930000    3
  79940000    2
  79950000    4
  79960000    2
  79970000    3
  79980000    2
  79990000    3
  80000000    3
  80010000    2
  80020000    3
  80030000    3
  80040000    3
  80050000    3
  80060000    2
  80070000    3
  80080000    3
  80090000    3
  80100000    3
  80110000    3
  80120000    3
  80130000    3
  80140000    3
  80150000    4
  80160000    2
  80170000    3
  80180000    2
  80190000    3
  80200000    3
  80210000    4
  80220000    3
  80230000    3
  80240000    4
  80250000    2
  80260000    2
  80270000    3
  80280000    2
  80290000    6
  80300000    3
  80310000    2
  80320000    3
  80330000    4
  80340000    4
  80350000    3
  80360000    3
  80370000    2
  80380000    3
  80390000    6
  80400000    4
  80410000    3
  80420000    4
  80430000    3
  80440000    5
  80450000    3
  80460000    4
  80470000    4
  80480000    3
  80490000    3
  80500000    4
  80510000    4
  80520000    4
  80530000    2
  80540000    6
  80550000    3
  80560000    3
  80570000    3
  80580000    3
  80590000    4
  80600000    3
  80610000    3
  80620000    3
  80630000    3
  80640000    3
  80650000    3
  80660000    4
  80670000    4
  80680000    5
  80690000    4
  80700000    4
  80710000    3
  80720000    5
  80730000    5
  80740000    3
  80750000    3
  80760000    6
  80770000    5
  80780000   10
  80790000    5
  80800000    3
  80810000    5
  80820000    3
  80830000    5
  80840000    3
  80850000    3
  80860000    5
  80870000    3
  80880000    2
  80890000    5
  80900000    4
  80910000    4
  80920000    4
  80930000    4
  80940000    2
  80950000    4
  80960000    3
  80970000    5
  80980000    3
  80990000    3
  81000000    3
  81010000    4
  81020000    4
  81030000    4
  81040000    5
  81050000    4
  81060000    3
  81070000    4
  81080000    4
  81090000    3
  81100000    3
  81110000    3
  81120000    4
  81130000    2
  81140000    3
  81150000    3
  81160000    5
  81170000    3
  81180000    3
  81190000    3
  81200000    3
  81210000    3
  81220000    3
  81230000    3
  81240000    4
  81250000    3
  81260000    3
  81270000    4
  81280000    2
  81290000    3
  81300000    3
  81310000    3
  81320000    3
  81330000    4
  81340000    2
  81350000    2
  81360000    4
  81370000    3
  81380000    4
  81390000    3
  81400000    3
  81410000    3
  81420000    4
  81430000    4
  81440000    3
  81450000    3
  81460000    3
  81470000    3
  81480000    3
  81490000    3
  81500000    4
  81510000    3
  81520000    4
  81530000    4
  81540000    4
  81550000    3
  81560000    2
  81570000    3
  81580000    4
  81590000    6
  81600000    2
  81610000    3
  81620000    4
  81630000    3
  81640000    2
  81650000    3
  81660000    3
  81670000    5
  81680000    3
  81690000    3
  81700000    6
  81710000    3
  81720000    6
  81730000    3
  81740000    3
  81750000    3
  81760000    3
  81770000    3
  81780000    3
  81790000    3
  81800000    3
  81810000    2
  81820000    3
  81830000    3
  81840000    3
  81850000    2
  81860000    3
  81870000    3
  81880000    5
  81890000    5
  81900000    3
  81910000    3
  81920000    3
  81930000    2
  81940000    2
  81950000    3
  81960000    2
  81970000    4
  81980000    4
  81990000    4
  82000000    3
  82010000    4
  82020000    4
  82030000    6
  82040000    5
  82050000    3
  82060000    4
  82070000    4
  82080000    3
  82090000    2
  82100000    2
  82110000    3
  82120000    3
  82130000    4
  82140000    2
  82150000    4
  82160000    2
  82170000    4
  82180000    4
  82190000    2
  82200000    3
  82210000    2
  82220000    3
  82230000    2
  82240000    2
  82250000    3
  82260000    2
  82270000    3
  82280000    4
  82290000    3
  82300000    4
  82310000    3
  82320000    3
  82330000    2
  82340000    4
  82350000    4
  82360000    4
  82370000    3
  82380000    6
  82390000    6
  82400000    3
  82410000    4
  82420000    2
  82430000    3
  82440000    3
  82450000    2
  82460000    5
  82470000    3
  82480000    4
  82490000    3
  82500000    4
  82510000    5
  82520000    2
  82530000    4
  82540000    3
  82550000    3
  82560000    2
  82570000    8
  82580000    8
  82590000    4
  82600000    7
  82610000    3
  82620000    5
  82630000    3
  82640000    4
  82650000    4
  82660000    5
  82670000    3
  82680000    5
  82690000    9
  82700000    3
  82710000    3
  82720000    3
  82730000    6
  82740000    3
  82750000    4
  82760000    3
  82770000    3
  82780000    2
  82790000    4
  82800000    2
  82810000    3
  82820000    6
  82830000    5
  82840000    2
  82850000    4
  82860000    2
  82870000    2
  82880000    2
  82890000    3
  82900000    2
  82910000    4
  82920000    3
  82930000    4
  82940000    4
  82950000    3
  82960000    3
  82970000    4
  82980000    3
  82990000    2
  83000000    3
  83010000    3
  83020000    2
  83030000    3
  83040000    2
  83050000    3
  83060000    3
  83070000    5
  83080000    3
  83090000    3
  83100000    6
  83110000    4
  83120000    3
  83130000    3
  83140000    3
  83150000    3
  83160000    2
  83170000    3
  83180000    4
  83190000    4
  83200000    3
  83210000    4
  83220000    2
  83230000    3
  83240000    3
  83250000    3
  83260000    5
  83270000    4
  83280000    5
  83290000    3
  83300000    3
  83310000    3
  83320000    4
  83330000    4
  83340000    4
  83350000    3
  83360000    2
  83370000    4
  83380000    2
  83390000    3
  83400000    3
  83410000    3
  83420000    4
  83430000    3
  83440000    3
  83450000    3
  83460000    4
  83470000    3
  83480000    4
  83490000    3
  83500000    2
  83510000    3
  83520000    3
  83530000    3
  83540000    2
  83550000    6
  83560000    2
  83570000    3
  83580000    3
  83590000    3
  83600000    3
  83610000    3
  83620000    4
  83630000    3
  83640000    3
  83650000    5
  83660000    3
  83670000    5
  83680000    3
  83690000    3
  83700000    3
  83710000    5
  83720000    3
  83730000    3
  83740000    3
  83750000    2
  83760000    2
  83770000    3
  83780000    2
  83790000    3
  83800000    2
  83810000    4
  83820000    3
  83830000    3
  83840000    4
  83850000    3
  83860000    3
  83870000    2
  83880000    3
  83890000    5
  83900000    3
  83910000    4
  83920000    3
  83930000    4
  83940000    3
  83950000    3
  83960000    4
  83970000    3
  83980000    3
  83990000    4
  84000000    3
  84010000    2
  84020000    2
  84030000    4
  84040000    3
  84050000    2
  84060000    3
  84070000    4
  84080000    4
  84090000    3
  84100000    3
  84110000    4
  84120000    3
  84130000    3
  84140000    3
  84150000    4
  84160000    5
  84170000    3
  84180000    3
  84190000    3
  84200000    3
  84210000    4
  84220000    3
  84230000    3
  84240000    9
  84250000    2
  84260000    4
  84270000    3
  84280000    4
  84290000    3
  84300000    3
  84310000    3
  84320000    2
  84330000    3
  84340000    4
  84350000    3
  84360000    4
  84370000    3
  84380000    3
  84390000    5
  84400000    4
  84410000    3
  84420000    2
  84430000    3
  84440000    7
  84450000    4
  84460000    5
  84470000    5
  84480000    4
  84490000    4
  84500000    4
  84510000    6
  84520000    3
  84530000    3
  84540000    3
  84550000    5
  84560000    3
  84570000    3
  84580000    4
  84590000    2
  84600000    2
  84610000    3
  84620000    2
  84630000    3
  84640000    3
  84650000    3
  84660000    6
  84670000    4
  84680000    2
  84690000    4
  84700000    2
  84710000    3
  84720000    2
  84730000    3
  84740000    3
  84750000    3
  84760000    6
  84770000    6
  84780000    2
  84790000    7
  84800000    3
  84810000    4
  84820000    2
  84830000    6
  84840000    3
  84850000    5
  84860000    3
  84870000    4
  84880000    3
  84890000    3
  84900000    3
  84910000    3
  84920000    2
  84930000    2
  84940000    4
  84950000    2
  84960000    3
  84970000    4
  84980000    3
  84990000    5
  85000000    2
  85010000    3
  85020000    3
  85030000    2
  85040000    3
  85050000    3
  85060000    3
  85070000    3
  85080000    2
  85090000    3
  85100000    2
  85110000    3
  85120000    3
  85130000    3
  85140000    4
  85150000    3
  85160000    4
  85170000    4
  85180000   11
  85190000    3
  85200000    4
  85210000    3
  85220000    3
  85230000    3
  85240000    2
  85250000    3
  85260000    2
  85270000    3
  85280000    2
  85290000    3
  85300000    3
  85310000    2
  85320000    2
  85330000    4
  85340000    2
  85350000    5
  85360000    3
  85370000    3
  85380000    3
  85390000    3
  85400000    2
  85410000    4
  85420000    3
  85430000    4
  85440000    3
  85450000    4
  85460000    5
  85470000    5
  85480000    8
  85490000    7
  85500000    6
  85510000    5
  85520000    3
  85530000    4
  85540000    3
  85550000    6
  85560000    4
  85570000    4
  85580000    6
  85590000    2
  85600000    3
  85610000    3
  85620000    5
  85630000    5
  85640000    5
  85650000    3
  85660000    5
  85670000    3
  85680000    3
  85690000    6
  85700000    4
  85710000    8
  85720000    5
  85730000    6
  85740000    4
  85750000    3
  85760000    4
  85770000    4
  85780000    4
  85790000    4
  85800000    3
  85810000    3
  85820000    3
  85830000    3
  85840000    2
  85850000    4
  85860000    3
  85870000    3
  85880000    3
  85890000    3
  85900000    3
  85910000    4
  85920000    4
  85930000    4
  85940000    3
  85950000    3
  85960000    3
  85970000    3
  85980000    3
  85990000    5
  86000000    3
  86010000    4
  86020000    3
  86030000    3
  86040000    3
  86050000    4
  86060000    4
  86070000    2
  86080000    3
  86090000    2
  86100000    3
  86110000    3
  86120000    4
  86130000    2
  86140000    4
  86150000    5
  86160000    4
  86170000    3
  86180000    5
  86190000    3
  86200000    5
  86210000    4
  86220000    3
  86230000    3
  86240000    2
  86250000    2
  86260000    4
  86270000    3
  86280000    3
  86290000    3
  86300000    3
  86310000    3
  86320000    4
  86330000    5
  86340000    3
  86350000    4
  86360000    2
  86370000    3
  86380000    2
  86390000    3
  86400000    4
  86410000    2
  86420000    3
  86430000    4
  86440000    3
  86450000    4
  86460000    3
  86470000    6
  86480000    4
  86490000    4
  86500000    4
  86510000    4
  86520000    3
  86530000    4
  86540000    2
  86550000    4
  86560000    5
  86570000    4
  86580000    3
  86590000    4
  86600000    2
  86610000    3
  86620000    5
  86630000    4
  86640000    5
  86650000    3
  86660000    6
  86670000    4
  86680000    2
  86690000    5
  86700000    3
  86710000    3
  86720000    6
  86730000    3
  86740000    3
  86750000    3
  86760000    5
  86770000    3
  86780000    5
  86790000    3
  86800000    4
  86810000    7
  86820000    3
  86830000    2
  86840000    4
  86850000    4
  86860000    2
  86870000    3
  86880000    3
  86890000    3
  86900000    2
  86910000    2
  86920000    9
  86930000    3
  86940000    5
  86950000    3
  86960000    3
  86970000    8
  86980000    4
  86990000    3
  87000000    2
  87010000    3
  87020000    3
  87030000    3
  87040000    6
  87050000    3
  87060000    4
  87070000    4
  87080000    4
  87090000    3
  87100000    3
  87110000    3
  87120000    7
  87130000    2
  87140000    4
  87150000    2
  87160000    4
  87170000    3
  87180000    3
  87190000    4
  87200000    5
  87210000    3
  87220000    4
  87230000    3
  87240000    2
  87250000    3
  87260000    8
  87270000    3
  87280000    5
  87290000    5
  87300000    3
  87310000    3
  87320000    3
  87330000    5
  87340000    3
  87350000    3
  87360000    3
  87370000    3
  87380000    5
  87390000    3
  87400000    3
  87410000    5
  87420000    3
  87430000    3
  87440000    3
  87450000    3
  87460000    2
  87470000    5
  87480000    5
  87490000    4
  87500000    3
  87510000    3
  87520000    2
  87530000    3
  87540000    2
  87550000    3
  87560000    3
  87570000    3
  87580000    4
  87590000    4
  87600000    3
  87610000    4
  87620000    4
  87630000    3
  87640000    4
  87650000    3
  87660000    2
  87670000    3
  87680000    5
  87690000    3
  87700000    3
  87710000    3
  87720000    2
  87730000    3
  87740000    2
  87750000    2
  87760000    2
  87770000    3
  87780000    3
  87790000    6
  87800000    4
  87810000    3
  87820000    3
  87830000    4
  87840000    3
  87850000    3
  87860000    2
  87870000    4
  87880000    3
  87890000    4
  87900000    3
  87910000    2
  87920000    3
  87930000    3
  87940000    4
  87950000    3
  87960000    3
  87970000    3
  87980000    4
  87990000    3
  88000000    5
  88010000    3
  88020000    2
  88030000    3
  88040000    3
  88050000    3
  88060000    3
  88070000    3
  88080000    3
  88090000    3
  88100000    5
  88110000    3
  88120000    4
  88130000    4
  88140000    2
  88150000    4
  88160000    3
  88170000    2
  88180000    3
  88190000    3
  88200000    3
  88210000    2
  88220000    3
  88230000    3
  88240000    3
  88250000    6
  88260000    2
  88270000    2
  88280000    2
  88290000    3
  88300000    3
  88310000    3
  88320000    3
  88330000    3
  88340000    3
  88350000    3
  88360000    3
  88370000    4
  88380000    3
  88390000    3
  88400000    2
  88410000    3
  88420000    3
  88430000    3
  88440000    4
  88450000    2
  88460000    2
  88470000    4
  88480000    2
  88490000    3
  88500000    3
  88510000    4
  88520000    3
  88530000    3
  88540000    3
  88550000    3
  88560000    4
  88570000    5
  88580000    4
  88590000    3
  88600000    3
  88610000    3
  88620000    5
  88630000    3
  88640000    3
  88650000    3
  88660000    3
  88670000    3
  88680000    3
  88690000    2
  88700000    2
  88710000    3
  88720000    3
  88730000    4
  88740000    4
  88750000    3
  88760000    3
  88770000    3
  88780000    5
  88790000    5
  88800000    3
  88810000    3
  88820000    2
  88830000    2
  88840000    3
  88850000    4
  88860000    3
  88870000    3
  88880000    2
  88890000    3
  88900000    5
  88910000    2
  88920000    4
  88930000    3
  88940000    2
  88950000    2
  88960000    3
  88970000    4
  88980000    3
  88990000    3
  89000000    3
  89010000    4
  89020000    3
  89030000    3
  89040000    3
  89050000    2
  89060000    4
  89070000    3
  89080000    4
  89090000    2
  89100000    4
  89110000    4
  89120000    3
  89130000    3
  89140000    3
  89150000    3
  89160000    3
  89170000    3
  89180000    3
  89190000    3
  89200000    3
  89210000    3
  89220000    3
  89230000    3
  89240000    3
  89250000    3
  89260000    2
  89270000    3
  89280000    2
  89290000    3
  89300000    3
  89310000    3
  89320000    3
  89330000    3
  89340000    3
  89350000    3
  89360000    3
  89370000    3
  89380000    3
  89390000    3
  89400000    3
  89410000    3
  89420000    4
  89430000    3
  89440000    3
  89450000    4
  89460000    4
  89470000    2
  89480000    3
  89490000    3
  89500000    5
  89510000    4
  89520000    3
  89530000    3
  89540000    3
  89550000    4
  89560000    2
  89570000    3
  89580000    2
  89590000    3
  89600000    3
  89610000    3
  89620000    3
  89630000    5
  89640000    4
  89650000    2
  89660000    4
  89670000    3
  89680000    4
  89690000    3
  89700000    3
  89710000    3
  89720000    3
  89730000    3
  89740000    2
  89750000    3
  89760000    3
  89770000    5
  89780000    3
  89790000    3
  89800000    4
  89810000    3
  89820000    4
  89830000    4
  89840000    3
  89850000    2
  89860000    3
  89870000    3
  89880000    3
  89890000    4
  89900000    5
  89910000    2
  89920000    3
  89930000    2
  89940000    3
  89950000    5
  89960000    2
  89970000    3
  89980000    4
  89990000    4
  90000000    3
  90010000    3
  90020000    2
  90030000    3
  90040000    2
  90050000    4
  90060000    3
  90070000    3
  90080000    3
  90090000    2
  90100000    3
  90110000    8
  90120000    3
  90130000    3
  90140000    5
  90150000    4
  90160000    4
  90170000    4
  90180000    8
  90190000    4
  90200000    4
  90210000    3
  90220000    3
  90230000    3
  90240000    5
  90250000   10
  90260000    3
  90270000    5
  90280000    2
  90290000    4
  90300000    5
  90310000    3
  90320000    3
  90330000    4
  90340000    5
  90350000    3
  90360000    5
  90370000    5
  90380000    5
  90390000    5
  90400000    4
  90410000    4
  90420000    3
  90430000    5
  90440000    6
  90450000    2
  90460000    2
  90470000    4
  90480000    8
  90490000    4
  90500000    2
  90510000    3
  90520000    3
  90530000    4
  90540000    3
  90550000    5
  90560000    3
  90570000    4
  90580000    2
  90590000    3
  90600000    4
  90610000    3
  90620000    4
  90630000    6
  90640000    4
  90650000    4
  90660000    2
  90670000    3
  90680000    5
  90690000    3
  90700000    3
  90710000    4
  90720000    3
  90730000    3
  90740000    4
  90750000    6
  90760000    4
  90770000    4
  90780000    6
  90790000    5
  90800000    7
  90810000    6
  90820000    4
  90830000    3
  90840000    3
  90850000    3
  90860000    3
  90870000    4
  90880000    3
  90890000    4
  90900000    3
  90910000    5
  90920000    5
  90930000    3
  90940000    2
  90950000    3
  90960000    2
  90970000    3
  90980000    3
  90990000    5
  91000000    2
  91010000    5
  91020000    3
  91030000    3
  91040000    3
  91050000    3
  91060000    3
  91070000    3
  91080000    2
  91090000    3
  91100000    2
  91110000    3
  91120000    3
  91130000    3
  91140000    2
  91150000    3
  91160000    5
  91170000    2
  91180000    6
  91190000    4
  91200000    3
  91210000    3
  91220000    3
  91230000    4
  91240000    3
  91250000    3
  91260000    2
  91270000    3
  91280000    2
  91290000    4
  91300000    3
  91310000    3
  91320000    3
  91330000    2
  91340000    3
  91350000    6
  91360000    5
  91370000    3
  91380000    4
  91390000    5
  91400000    3
  91410000    3
  91420000    2
  91430000    2
  91440000    4
  91450000    5
  91460000    4
  91470000    3
  91480000    4
  91490000    2
  91500000    3
  91510000    4
  91520000    3
  91530000    2
  91540000    4
  91550000    4
  91560000    3
  91570000    3
  91580000    2
  91590000    3
  91600000    3
  91610000    3
  91620000    3
  91630000    3
  91640000    3
  91650000    2
  91660000    4
  91670000    4
  91680000    2
  91690000    3
  91700000    3
  91710000    3
  91720000    3
  91730000    3
  91740000    4
  91750000    3
  91760000    3
  91770000    2
  91780000    3
  91790000    3
  91800000    3
  91810000    2
  91820000    4
  91830000    3
  91840000    3
  91850000    3
  91860000    3
  91870000    3
  91880000    2
  91890000    3
  91900000    4
  91910000    5
  91920000    6
  91930000    3
  91940000    4
  91950000    5
  91960000    3
  91970000    5
  91980000    4
  91990000    3
  92000000    5
  92010000    2
  92020000    5
  92030000    5
  92040000    5
  92050000    5
  92060000    3
  92070000    5
  92080000    4
  92090000    4
  92100000    5
  92110000    4
  92120000    3
  92130000    4
  92140000    4
  92150000    2
  92160000    3
  92170000    6
  92180000    3
  92190000    3
  92200000    3
  92210000    3
  92220000    3
  92230000    4
  92240000    3
  92250000    3
  92260000    3
  92270000    3
  92280000    3
  92290000    3
  92300000    6
  92310000    2
  92320000    3
  92330000    4
  92340000    3
  92350000    4
  92360000    4
  92370000    3
  92380000    3
  92390000    4
  92400000    6
  92410000    3
  92420000    4
  92430000    3
  92440000    6
  92450000    2
  92460000    3
  92470000    4
  92480000    2
  92490000    7
  92500000    4
  92510000    3
  92520000    4
  92530000    2
  92540000    3
  92550000    3
  92560000    3
  92570000    3
  92580000    2
  92590000    4
  92600000    5
  92610000    3
  92620000    3
  92630000    4
  92640000    3
  92650000    5
  92660000    2
  92670000    4
  92680000    3
  92690000    5
  92700000    4
  92710000    4
  92720000    4
  92730000    3
  92740000    7
  92750000    3
  92760000    3
  92770000    3
  92780000    3
  92790000    3
  92800000    3
  92810000    3
  92820000    3
  92830000    2
  92840000    6
  92850000    3
  92860000    2
  92870000    3
  92880000    2
  92890000    3
  92900000    3
  92910000    2
  92920000    2
  92930000    2
  92940000    3
  92950000    3
  92960000    3
  92970000    3
  92980000    3
  92990000    2
  93000000    3
  93010000    3
  93020000    3
  93030000    4
  93040000    4
  93050000    3
  93060000    3
  93070000    3
  93080000    2
  93090000    3
  93100000    3
  93110000    3
  93120000    3
  93130000    3
  93140000    3
  93150000    3
  93160000    3
  93170000    3
  93180000    3
  93190000    3
  93200000    4
  93210000    3
  93220000    3
  93230000    3
  93240000    2
  93250000    3
  93260000    3
  93270000    3
  93280000    4
  93290000    3
  93300000    7
  93310000    2
  93320000    3
  93330000    3
  93340000    2
  93350000    5
  93360000    3
  93370000    3
  93380000    3
  93390000    3
  93400000    3
  93410000    6
  93420000    3
  93430000    3
  93440000    2
  93450000    4
  93460000    3
  93470000    2
  93480000    2
  93490000    3
  93500000    3
  93510000    2
  93520000    4
  93530000    3
  93540000    4
  93550000    2
  93560000    2
  93570000    5
  93580000    3
  93590000    4
  93600000    3
  93610000    2
  93620000    3
  93630000    4
  93640000    2
  93650000    3
  93660000    2
  93670000    2
  93680000    2
  93690000    4
  93700000    3
  93710000    2
  93720000    2
  93730000    4
  93740000    4
  93750000    2
  93760000    5
  93770000    4
  93780000    4
  93790000    4
  93800000    3
  93810000    5
  93820000    4
  93830000    5
  93840000    2
  93850000    5
  93860000    4
  93870000    3
  93880000    4
  93890000    2
  93900000    5
  93910000    6
  93920000    3
  93930000    4
  93940000    3
  93950000    5
  93960000    4
  93970000    3
  93980000    5
  93990000    3
  94000000    2
  94010000    2
  94020000    5
  94030000    3
  94040000    5
  94050000    3
  94060000    5
  94070000    3
  94080000    3
  94090000    5
  94100000    6
  94110000    8
  94120000    2
  94130000    4
  94140000    2
  94150000    5
  94160000    4
  94170000    3
  94180000    4
  94190000    2
  94200000    3
  94210000    4
  94220000    5
  94230000    3
  94240000    2
  94250000    3
  94260000    3
  94270000    4
  94280000    4
  94290000    4
  94300000    5
  94310000    3
  94320000    4
  94330000    3
  94340000    2
  94350000    3
  94360000    2
  94370000    3
  94380000    3
  94390000    2
  94400000    2
  94410000    5
  94420000    3
  94430000    4
  94440000    2
  94450000    4
  94460000    2
  94470000    3
  94480000    3
  94490000    2
  94500000    2
  94510000    4
  94520000    3
  94530000    3
  94540000    3
  94550000    2
  94560000    3
  94570000    4
  94580000    2
  94590000    3
  94600000    3
  94610000    3
  94620000    4
  94630000    2
  94640000    4
  94650000    5
  94660000    3
  94670000    3
  94680000    2
  94690000    3
  94700000    3
  94710000    2
  94720000    3
  94730000    3
  94740000    3
  94750000    3
  94760000    7
  94770000   10
  94780000    5
  94790000    4
  94800000    3
  94810000    3
  94820000    2
  94830000    4
  94840000    5
  94850000    4
  94860000    4
  94870000    5
  94880000    3
  94890000    3
  94900000    3
  94910000    3
  94920000    4
  94930000    4
  94940000    4
  94950000    4
  94960000    3
  94970000    5
  94980000    3
  94990000    3
  95000000    4
  95010000    3
  95020000    3
  95030000    3
  95040000    3
  95050000    4
  95060000    3
  95070000    4
  95080000    3
  95090000    4
  95100000    3
  95110000    2
  95120000    3
  95130000    3
  95140000    3
  95150000    5
  95160000    3
  95170000    2
  95180000    3
  95190000    5
  95200000    7
  95210000    3
  95220000    6
  95230000    7
  95240000    3
  95250000    3
  95260000    3
  95270000    5
  95280000    7
  95290000    3
  95300000    3
  95310000    3
  95320000    5
  95330000    3
  95340000    3
  95350000    3
  95360000    2
  95370000    3
  95380000    2
  95390000    3
  95400000    2
  95410000    3
  95420000    3
  95430000    3
  95440000    3
  95450000    3
  95460000    3
  95470000    2
  95480000    4
  95490000    3
  95500000    3
  95510000    3
  95520000    2
  95530000    3
  95540000    3
  95550000    2
  95560000    3
  95570000    3
  95580000    3
  95590000    4
  95600000    3
  95610000    3
  95620000    3
  95630000    2
  95640000    5
  95650000    3
  95660000    3
  95670000    3
  95680000    2
  95690000    2
  95700000    3
  95710000    2
  95720000    3
  95730000    3
  95740000    3
  95750000    3
  95760000    5
  95770000    4
  95780000    2
  95790000    3
  95800000    3
  95810000    3
  95820000    2
  95830000    2
  95840000    3
  95850000    2
  95860000    3
  95870000    3
  95880000    3
  95890000    2
  95900000    3
  95910000    2
  95920000    4
  95930000    2
  95940000    5
  95950000    3
  95960000    3
  95970000    3
  95980000    3
  95990000    2
  96000000    2
  96010000    3
  96020000    4
  96030000    4
  96040000    3
  96050000    3
  96060000    2
  96070000    2
  96080000    4
  96090000    3
  96100000    3
  96110000    3
  96120000    4
  96130000    5
  96140000    3
  96150000    4
  96160000    2
  96170000    2
  96180000    3
  96190000    3
  96200000    3
  96210000    2
  96220000    4
  96230000    3
  96240000    3
  96250000    2
  96260000    2
  96270000    3
  96280000    2
  96290000    3
  96300000    3
  96310000    5
  96320000    3
  96330000    4
  96340000    4
  96350000    2
  96360000    3
  96370000    2
  96380000    3
  96390000    2
  96400000    4
  96410000    4
  96420000    7
  96430000    2
  96440000    3
  96450000    4
  96460000    3
  96470000    3
  96480000    3
  96490000    4
  96500000    4
  96510000    5
  96520000    3
  96530000    3
  96540000    3
  96550000    2
  96560000    3
  96570000    4
  96580000    8
  96590000    3
  96600000    2
  96610000    3
  96620000    4
  96630000    2
  96640000    4
  96650000    2
  96660000    3
  96670000    2
  96680000    3
  96690000    3
  96700000    2
  96710000    3
  96720000    4
  96730000    3
  96740000    3
  96750000    3
  96760000    2
  96770000    3
  96780000    3
  96790000    3
  96800000    4
  96810000    2
  96820000    2
  96830000    2
  96840000    3
  96850000    3
  96860000    4
  96870000    3
  96880000    3
  96890000    2
  96900000    3
  96910000    3
  96920000    3
  96930000    2
  96940000    2
  96950000    3
  96960000    3
  96970000    4
  96980000    6
  96990000    3
  97000000    3
  97010000    3
  97020000    3
  97030000    3
  97040000    3
  97050000    3
  97060000    3
  97070000    3
  97080000    2
  97090000    2
  97100000    4
  97110000    3
  97120000    5
  97130000    3
  97140000    3
  97150000    3
  97160000    3
  97170000    3
  97180000    4
  97190000    2
  97200000    4
  97210000    3
  97220000    3
  97230000    3
  97240000    4
  97250000    2
  97260000    4
  97270000    5
  97280000    3
  97290000    2
  97300000    3
  97310000    3
  97320000    2
  97330000    2
  97340000    3
  97350000    3
  97360000    4
  97370000    5
  97380000    3
  97390000    4
  97400000    3
  97410000    3
  97420000    3
  97430000    4
  97440000    4
  97450000    4
  97460000    3
  97470000    3
  97480000    4
  97490000    3
  97500000    3
  97510000    2
  97520000    4
  97530000    3
  97540000    3
  97550000    3
  97560000    4
  97570000    3
  97580000    5
  97590000    4
  97600000    4
  97610000    3
  97620000    3
  97630000    2
  97640000    3
  97650000    3
  97660000    2
  97670000    2
  97680000    3
  97690000    3
  97700000    3
  97710000    3
  97720000    2
  97730000    3
  97740000    3
  97750000    3
  97760000    5
  97770000    3
  97780000    3
  97790000    4
  97800000    2
  97810000    3
  97820000    3
  97830000    3
  97840000    3
  97850000    3
  97860000    3
  97870000    3
  97880000    5
  97890000    2
  97900000    3
  97910000    3
  97920000    3
  97930000    5
  97940000    3
  97950000    4
  97960000    4
  97970000    5
  97980000    2
  97990000    4
  98000000    3
  98010000    3
  98020000    6
  98030000    5
  98040000    3
  98050000    4
  98060000    5
  98070000    3
  98080000    4
  98090000    3
  98100000    3
  98110000    4
  98120000    5
  98130000    3
  98140000    3
  98150000    2
  98160000    2
  98170000    3
  98180000    2
  98190000    2
  98200000    3
  98210000    3
  98220000    3
  98230000    3
  98240000    2
  98250000    3
  98260000    3
  98270000    3
  98280000    3
  98290000    3
  98300000    4
  98310000    3
  98320000    3
  98330000    2
  98340000    2
  98350000    2
  98360000    3
  98370000    3
  98380000    3
  98390000    2
  98400000    4
  98410000    5
  98420000    3
  98430000    3
  98440000    3
  98450000    3
  98460000    3
  98470000    3
  98480000    4
  98490000    3
  98500000    3
  98510000    5
  98520000    4
  98530000    5
  98540000    3
  98550000    5
  98560000    3
  98570000    2
  98580000    3
  98590000    3
  98600000    2
  98610000    3
  98620000    3
  98630000    3
  98640000    3
  98650000    3
  98660000    3
  98670000    3
  98680000    3
  98690000    3
  98700000    8
  98710000    2
  98720000    3
  98730000    3
  98740000    4
  98750000    3
  98760000    3
  98770000    3
  98780000    3
  98790000    2
  98800000    4
  98810000    2
  98820000    5
  98830000    2
  98840000    5
  98850000    3
  98860000    4
  98870000    3
  98880000    3
  98890000    2
  98900000    4
  98910000    3
  98920000    4
  98930000    3
  98940000    3
  98950000    4
  98960000    2
  98970000    3
  98980000    3
  98990000    3
  99000000    2
  99010000    4
  99020000    2
  99030000    3
  99040000    3
  99050000    8
  99060000    3
  99070000    4
  99080000    3
  99090000    4
  99100000    3
  99110000    5
  99120000    3
  99130000    3
  99140000    3
  99150000    5
  99160000    3
  99170000    3
  99180000    2
  99190000    2
  99200000    3
  99210000    3
  99220000    3
  99230000    3
  99240000    4
  99250000    2
  99260000    3
  99270000    3
  99280000    4
  99290000    2
  99300000    4
  99310000    3
  99320000    3
  99330000    3
  99340000    4
  99350000    3
  99360000    4
  99370000    5
  99380000    3
  99390000    4
  99400000    3
  99410000    3
  99420000    3
  99430000    3
  99440000    3
  99450000    3
  99460000    3
  99470000    2
  99480000    3
  99490000    2
  99500000    3
  99510000    3
  99520000    3
  99530000    4
  99540000    3
  99550000    2
  99560000    3
  99570000    4
  99580000    3
  99590000    3
  99600000    4
  99610000    3
  99620000    3
  99630000    2
  99640000    3
  99650000    3
  99660000    3
  99670000    3
  99680000    3
  99690000    3
  99700000    3
  99710000    3
  99720000    2
  99730000    4
  99740000    3
  99750000    3
  99760000    4
  99770000    3
  99780000    3
  99790000    4
  99800000    3
  99810000    3
  99820000    4
  99830000    2
  99840000    3
  99850000    3
  99860000    3
  99870000    3
  99880000    3
  99890000    3
  99900000    3
  99910000    3
  99920000    3
  99930000    3
  99940000    2
  99950000    4
  99960000    3
  99970000    3
  99980000    8
  99990000    3
 100000000    3
 100000000    3
 100010000    3
 100020000    3
 100030000    3
 100040000    3
 100050000    3
 100060000    3
 100070000    3
 100080000    3
 100090000    4
 100100000    3
 100110000    5
 100120000    3
 100130000    4
 100140000    5
 100150000    4
 100160000    3
 100170000    3
 100180000    3
 100190000    3
 100200000    4
 100210000    3
 100220000    2
 100230000    3
 100240000    2
 100250000    3
 100260000    3
 100270000    4
 100280000    4
 100290000    3
 100300000    4
 100310000    4
 100320000    4
 100330000    3
 100340000    4
 100350000    3
 100360000    3
 100370000    3
 100380000    2
 100390000    3
 100400000    4
 100410000    3
 100420000    3
 100430000    3
 100440000    3
 100450000    3
 100460000    3
 100470000    4
 100480000    3
 100490000    3
 100500000    3
 100510000    4
 100520000    4
 100530000    3
 100540000    5
 100550000    4
 100560000    2
 100570000    3
 100580000    4
 100590000    4
 100600000    4
 100610000    3
 100620000    3
 100630000    4
 100640000    3
 100650000    3
 100660000    3
 100670000    5
 100680000    3
 100690000    2
 100700000    3
 100710000    3
 100720000    4
 100730000    3
 100740000    5
 100750000    4
 100760000    3
 100770000    3
 100780000    3
 100790000    3
 100800000    4
 100810000    3
 100820000    3
 100830000    4
 100840000    3
 100850000    2
 100860000    5
 100870000    3
 100880000    2
 100890000    3
 100900000    3
 100910000    3
 100920000    3
 100930000    3
 100940000    3
 100950000    3
 100960000    3
 100970000    3
 100980000    3
 100990000    3
 101000000    3
 101010000    5
 101020000    5
 101030000    6
 101040000    3
 101050000    3
 101060000    3
 101070000    3
 101080000    4
 101090000    3
 101100000    3
 101110000    4
 101120000    6
 101130000    3
 101140000    2
 101150000    3
 101160000    3
 101170000    4
 101180000    3
 101190000    3
 101200000    3
 101210000    2
 101220000    2
 101230000    4
 101240000    4
 101250000    3
 101260000    3
 101270000    4
 101280000    3
 101290000    3
 101300000    5
 101310000    3
 101320000    3
 101330000    5
 101340000    4
 101350000    3
 101360000    3
 101370000    4
 101380000    2
 101390000    3
 101400000    3
 101410000    2
 101420000    2
 101430000    3
 101440000    4
 101450000    3
 101460000    2
 101470000    3
 101480000    5
 101490000    3
 101500000    3
 101510000    5
 101520000    2
 101530000    2
 101540000    2
 101550000    3
 101560000    3
 101570000    3
 101580000    2
 101590000    4
 101600000    3
 101610000    4
 101620000    4
 101630000    3
 101640000    3
 101650000    3
 101660000    3
 101670000    2
 101680000    3
 101690000    3
 101700000    4
 101710000    2
 101720000    3
 101730000    3
 101740000    4
 101750000    3
 101760000    3
 101770000    3
 101780000    2
 101790000    5
 101800000    5
 101810000    3
 101820000    2
 101830000    2
 101840000    4
 101850000    3
 101860000    3
 101870000    3
 101880000    3
 101890000    3
 101900000    2
 101910000    4
 101920000    3
 101930000    3
 101940000    3
 101950000    4
 101960000    5
 101970000    3
 101980000    4
 101990000    3
 102000000    2
 102010000    3
 102020000    3
 102030000    2
 102040000    2
 102050000    3
 102060000    2
 102070000    2
 102080000    3
 102090000    3
 102100000    4
 102110000    3
 102120000    2
 102130000    3
 102140000    3
 102150000    4
 102160000    4
 102170000    3
 102180000    2
 102190000    3
 102200000    2
 102210000    3
 102220000    3
 102230000    3
 102240000    4
 102250000    4
 102260000    2
 102270000    3
 102280000    6
 102290000    3
 102300000    3
 102310000    3
 102320000    3
 102330000    3
 102340000    3
 102350000    4
 102360000    2
 102370000    3
 102380000    3
 102390000    3
 102400000    4
 102410000    3
 102420000    4
 102430000    4
 102440000    2
 102450000    3
 102460000    3
 102470000    5
 102480000    4
 102490000    2
 102500000    2
 102510000    3
 102520000    3
 102530000    3
 102540000    3
 102550000    4
 102560000    3
 102570000    2
 102580000    4
 102590000    2
 102600000    4
 102610000    3
 102620000    2
 102630000    4
 102640000    9
 102650000    3
 102660000    3
 102670000    3
 102680000    3
 102690000    3
 102700000    4
 102710000    4
 102720000    4
 102730000    3
 102740000    4
 102750000    4
 102760000    4
 102770000    3
 102780000    2
 102790000    3
 102800000    2
 102810000    3
 102820000    2
 102830000    3
 102840000    2
 102850000    2
 102860000    3
 102870000    4
 102880000    3
 102890000    3
 102900000    2
 102910000    4
 102920000    3
 102930000    4
 102940000    3
 102950000    2
 102960000    3
 102970000    6
 102980000    4
 102990000    4
 103000000    2
 103010000    3
 103020000    4
 103030000    3
 103040000    3
 103050000    3
 103060000    3
 103070000    3
 103080000    3
 103090000    2
 103100000    4
 103110000    3
 103120000    3
 103130000    3
 103140000    3
 103150000    3
 103160000    2
 103170000    3
 103180000    2
 103190000    4
 103200000    3
 103210000    3
 103220000    3
 103230000    3
 103240000    6
 103250000    3
 103260000    5
 103270000    4
 103280000    3
 103290000    2
 103300000    3
 103310000    3
 103320000    2
 103330000    2
 103340000    3
 103350000    3
 103360000    3
 103370000    2
 103380000    3
 103390000    4
 103400000    3
 103410000    4
 103420000    2
 103430000    2
 103440000    3
 103450000    4
 103460000    3
 103470000    4
 103480000    3
 103490000    5
 103500000    4
 103510000    3
 103520000    3
 103530000    5
 103540000    4
 103550000    2
 103560000    3
 103570000    3
 103580000    5
 103590000    4
 103600000    3
 103610000    4
 103620000    2
 103630000    3
 103640000    6
 103650000    4
 103660000    5
 103670000    5
 103680000    3
 103690000    3
 103700000    3
 103710000    3
 103720000    4
 103730000    3
 103740000    4
 103750000    3
 103760000    3
 103770000    3
 103780000    4
 103790000    2
 103800000    5
 103810000    3
 103820000    6
 103830000    2
 103840000    3
 103850000    7
 103860000    4
 103870000    2
 103880000    3
 103890000    3
 103900000    4
 103910000    3
 103920000    3
 103930000    5
 103940000    4
 103950000    5
 103960000    3
 103970000    2
 103980000    3
 103990000    4
 104000000    4
 104010000    3
 104020000    5
 104030000    3
 104040000    3
 104050000    3
 104060000    4
 104070000    3
 104080000    3
 104090000    2
 104100000    4
 104110000    2
 104120000    3
 104130000    4
 104140000    3
 104150000    3
 104160000    3
 104170000    3
 104180000    3
 104190000    3
 104200000    2
 104210000    2
 104220000    2
 104230000    3
 104240000    3
 104250000    3
 104260000    3
 104270000    3
 104280000    3
 104290000    3
 104300000    2
 104310000    3
 104320000    4
 104330000    4
 104340000    3
 104350000    6
 104360000    5
 104370000    4
 104380000    3
 104390000    3
 104400000    4
 104410000    4
 104420000    3
 104430000    2
 104440000    4
 104450000    4
 104460000    4
 104470000    4
 104480000    3
 104490000    3
 104500000    4
 104510000    3
 104520000    4
 104530000    2
 104540000    3
 104550000    3
 104560000    2
 104570000    3
 104580000    2
 104590000    3
 104600000    4
 104610000    2
 104620000    3
 104630000    3
 104640000    2
 104650000    5
 104660000    2
 104670000    3
 104680000    3
 104690000    3
 104700000    3
 104710000    3
 104720000    3
 104730000    2
 104740000    3
 104750000    3
 104760000    3
 104770000    4
 104780000    3
 104790000    2
 104800000    3
 104810000    3
 104820000    3
 104830000    2
 104840000    3
 104850000    2
 104860000    8
 104870000    5
 104880000    2
 104890000    4
 104900000    3
 104910000    3
 104920000    2
 104930000    3
 104940000    3
 104950000    3
 104960000    4
 104970000    4
 104980000    3
 104990000    3
 105000000    3
 105010000    2
 105020000    4
 105030000    2
 105040000    5
 105050000    3
 105060000    5
 105070000    4
 105080000    4
 105090000    3
 105100000    3
 105110000    4
 105120000    3
 105130000    3
 105140000    3
 105150000    3
 105160000    3
 105170000    4
 105180000    3
 105190000    3
 105200000    3
 105210000    2
 105220000    2
 105230000    3
 105240000    3
 105250000    3
 105260000    4
 105270000    5
 105280000    4
 105290000    3
 105300000    2
 105310000    3
 105320000    4
 105330000    6
 105340000    4
 105350000    3
 105360000    4
 105370000    3
 105380000    3
 105390000    3
 105400000    3
 105410000    3
 105420000    3
 105430000    3
 105440000    3
 105450000    4
 105460000    2
 105470000    3
 105480000    4
 105490000    4
 105500000    4
 105510000    3
 105520000    3
 105530000    3
 105540000    3
 105550000    3
 105560000    3
 105570000    2
 105580000    7
 105590000    3
 105600000    3
 105610000    3
 105620000    4
 105630000    4
 105640000    3
 105650000    4
 105660000    8
 105670000    4
 105680000    3
 105690000    3
 105700000    3
 105710000    3
 105720000    2
 105730000    4
 105740000    4
 105750000    4
 105760000    3
 105770000    3
 105780000    3
 105790000    4
 105800000    2
 105810000    5
 105820000    3
 105830000    5
 105840000    3
 105850000    3
 105860000    3
 105870000    2
 105880000    5
 105890000    3
 105900000    3
 105910000    3
 105920000    3
 105930000    3
 105940000    3
 105950000    3
 105960000    4
 105970000    3
 105980000    3
 105990000    3
 106000000    3
 106010000    3
 106020000    3
 106030000    5
 106040000    3
 106050000    2
 106060000    9
 106070000    5
 106080000    4
 106090000    4
 106100000    4
 106110000    3
 106120000    7
 106130000   10
 106140000    5
 106150000    3
 106160000    5
 106170000    5
 106180000    3
 106190000   11
 106200000    6
 106210000    3
 106220000    4
 106230000    3
 106240000    5
 106250000    5
 106260000    4
 106270000    3
 106280000    4
 106290000    3
 106300000    3
 106310000    5
 106320000    2
 106330000    3
 106340000    2
 106350000    3
 106360000    5
 106370000    4
 106380000    3
 106390000    3
 106400000    3
 106410000    4
 106420000    3
 106430000    3
 106440000    2
 106450000    8
 106460000    4
 106470000    3
 106480000    3
 106490000    2
 106500000    3
 106510000    3
 106520000    3
 106530000    5
 106540000    4
 106550000    2
 106560000    7
 106570000   10
 106580000    5
 106590000    3
 106600000    5
 106610000    3
 106620000    3
 106630000    3
 106640000    3
 106650000    3
 106660000    3
 106670000    3
 106680000    4
 106690000    2
 106700000    4
 106710000    3
 106720000    3
 106730000    3
 106740000    3
 106750000    3
 106760000    3
 106770000    3
 106780000    2
 106790000    2
 106800000    2
 106810000    2
 106820000    3
 106830000    3
 106840000    3
 106850000    3
 106860000    3
 106870000    4
 106880000    3
 106890000    4
 106900000    4
 106910000    2
 106920000    3
 106930000    3
 106940000    4
 106950000    3
 106960000    3
 106970000    2
 106980000    3
 106990000    5
 107000000    2
 107010000    3
 107020000    2
 107030000    4
 107040000    3
 107050000    3
 107060000    3
 107070000    3
 107080000    2
 107090000    3
 107100000    2
 107110000    3
 107120000    8
 107130000    3
 107140000    4
 107150000    2
 107160000    3
 107170000    3
 107180000    4
 107190000    2
 107200000    3
 107210000    3
 107220000    6
 107230000    5
 107240000    6
 107250000    7
 107260000    3
 107270000    4
 107280000    4
 107290000    3
 107300000    5
 107310000    2
 107320000    3
 107330000    6
 107340000    3
 107350000    4
 107360000    3
 107370000    3
 107380000    3
 107390000    2
 107400000    3
 107410000    3
 107420000    3
 107430000    2
 107440000    7
 107450000    2
 107460000    3
 107470000    3
 107480000    2
 107490000    3
 107500000    3
 107510000    3
 107520000    3
 107530000    3
 107540000    3
 107550000    4
 107560000    3
 107570000    3
 107580000    3
 107590000    3
 107600000    2
 107610000    3
 107620000    3
 107630000    3
 107640000    4
 107650000    2
 107660000    5
 107670000    5
 107680000    3
 107690000    2
 107700000    3
 107710000    3
 107720000    3
 107730000    3
 107740000    2
 107750000    3
 107760000    3
 107770000    2
 107780000    3
 107790000    3
 107800000    3
 107810000    4
 107820000    3
 107830000    3
 107840000    4
 107850000    4
 107860000    3
 107870000    3
 107880000    2
 107890000    3
 107900000    4
 107910000    3
 107920000    3
 107930000    3
 107940000    3
 107950000    3
 107960000    2
 107970000    4
 107980000    3
 107990000    3
 108000000    3
 108010000    3
 108020000    3
 108030000    3
 108040000    4
 108050000    4
 108060000    3
 108070000    4
 108080000    4
 108090000    5
 108100000    4
 108110000    4
 108120000    4
 108130000    5
 108140000    3
 108150000    5
 108160000    4
 108170000    3
 108180000    3
 108190000    3
 108200000    3
 108210000    4
 108220000    6
 108230000    3
 108240000    3
 108250000    3
 108260000    3
 108270000    2
 108280000    3
 108290000    3
 108300000    3
 108310000    2
 108320000    3
 108330000    3
 108340000    3
 108350000    3
 108360000    4
 108370000    2
 108380000    2
 108390000    3
 108400000    3
 108410000    3
 108420000    2
 108430000    2
 108440000    5
 108450000    5
 108460000    4
 108470000    3
 108480000    7
 108490000    3
 108500000    3
 108510000    3
 108520000    2
 108530000    5
 108540000    5
 108550000    3
 108560000    7
 108570000    3
 108580000    5
 108590000    3
 108600000    3
 108610000    3
 108620000    5
 108630000    2
 108640000    5
 108650000    3
 108660000    3
 108670000    4
 108680000    3
 108690000    2
 108700000    3
 108710000    3
 108720000    3
 108730000    3
 108740000    4
 108750000    3
 108760000    3
 108770000    3
 108780000    3
 108790000    4
 108800000    3
 108810000    3
 108820000    2
 108830000    3
 108840000    4
 108850000    2
 108860000    2
 108870000    3
 108880000    3
 108890000    3
 108900000    3
 108910000    3
 108920000    4
 108930000    5
 108940000    4
 108950000    2
 108960000    4
 108970000    3
 108980000    3
 108990000    3
 109000000    3
 109010000    3
 109020000    2
 109030000    3
 109040000    5
 109050000    3
 109060000    3
 109070000    2
 109080000    4
 109090000    4
 109100000    3
 109110000    3
 109120000    3
 109130000    5
 109140000    4
 109150000    3
 109160000    3
 109170000    3
 109180000    3
 109190000    3
 109200000    3
 109210000    2
 109220000    3
 109230000    3
 109240000    3
 109250000    3
 109260000    5
 109270000    4
 109280000    3
 109290000    4
 109300000    3
 109310000    2
 109320000   11
 109330000    3
 109340000    2
 109350000    5
 109360000    3
 109370000    3
 109380000    3
 109390000    3
 109400000    3
 109410000    3
 109420000    3
 109430000    3
 109440000    6
 109450000    2
 109460000    4
 109470000    2
 109480000    3
 109490000    3
 109500000    4
 109510000    2
 109520000    3
 109530000    3
 109540000    2
 109550000    2
 109560000    3
 109570000    2
 109580000    7
 109590000    4
 109600000    4
 109610000    4
 109620000    3
 109630000    4
 109640000    5
 109650000    4
 109660000    3
 109670000    2
 109680000    2
 109690000    3
 109700000    4
 109710000    3
 109720000    6
 109730000    4
 109740000    2
 109750000    2
 109760000    4
 109770000    5
 109780000    3
 109790000    3
 109800000    4
 109810000    2
 109820000    2
 109830000    4
 109840000    5
 109850000    3
 109860000    6
 109870000    3
 109880000    5
 109890000    3
 109900000    3
 109910000    4
 109920000    2
 109930000    5
 109940000    3
 109950000    4
 109960000    2
 109970000    3
 109980000    3
 109990000    3
 110000000    2
 110010000    4
 110020000    4
 110030000    4
 110040000    3
 110050000    3
 110060000    3
 110070000    5
 110080000    3
 110090000    3
 110100000    3
 110110000    4
 110120000    3
 110130000    2
 110140000    3
 110150000    4
 110160000    3
 110170000    3
 110180000    2
 110190000    3
 110200000    3
 110210000    3
 110220000    3
 110230000    6
 110240000    5
 110250000    3
 110260000    2
 110270000    4
 110280000    5
 110290000    3
 110300000    3
 110310000    4
 110320000    4
 110330000    7
 110340000    3
 110350000    4
 110360000    3
 110370000    3
 110380000    3
 110390000    8
 110400000    5
 110410000    3
 110420000    4
 110430000    4
 110440000    3
 110450000    3
 110460000    4
 110470000    7
 110480000    2
 110490000    3
 110500000    4
 110510000    2
 110520000    2
 110530000    3
 110540000    3
 110550000    3
 110560000    3
 110570000    6
 110580000    4
 110590000    6
 110600000    2
 110610000    3
 110620000    5
 110630000    5
 110640000    3
 110650000    2
 110660000    4
 110670000    3
 110680000    3
 110690000    2
 110700000    5
 110710000    5
 110720000    2
 110730000    2
 110740000    5
 110750000    8
 110760000    7
 110770000    3
 110780000    6
 110790000    3
 110800000    4
 110810000    3
 110820000    4
 110830000    5
 110840000    3
 110850000    9
 110860000    5
 110870000    3
 110880000    3
 110890000    5
 110900000    3
 110910000    2
 110920000    3
 110930000    3
 110940000    3
 110950000    3
 110960000    3
 110970000    3
 110980000    2
 110990000    3
 111000000    4
 111010000    4
 111020000    4
 111030000    2
 111040000    4
 111050000    3
 111060000    2
 111070000    2
 111080000    4
 111090000    3
 111100000    4
 111110000    3
 111120000    5
 111130000    3
 111140000    5
 111150000    3
 111160000    2
 111170000    4
 111180000    3
 111190000    4
 111200000    3
 111210000    3
 111220000    4
 111230000    5
 111240000    4
 111250000    3
 111260000    6
 111270000    4
 111280000    3
 111290000    4
 111300000    4
 111310000    4
 111320000    3
 111330000    5
 111340000    4
 111350000    4
 111360000    5
 111370000    4
 111380000    3
 111390000    2
 111400000    3
 111410000    4
 111420000    6
 111430000    4
 111440000    4
 111450000    3
 111460000    3
 111470000    5
 111480000    2
 111490000    4
 111500000    3
 111510000    4
 111520000    2
 111530000    2
 111540000    3
 111550000    3
 111560000    4
 111570000    3
 111580000    4
 111590000    3
 111600000    4
 111610000    4
 111620000    3
 111630000    3
 111640000    3
 111650000    4
 111660000    3
 111670000    2
 111680000    3
 111690000    3
 111700000    4
 111710000    3
 111720000    2
 111730000    5
 111740000    4
 111750000    4
 111760000    3
 111770000    3
 111780000    3
 111790000    4
 111800000    3
 111810000    3
 111820000    2
 111830000    4
 111840000    3
 111850000    3
 111860000    3
 111870000    3
 111880000    3
 111890000    3
 111900000    3
 111910000    3
 111920000    3
 111930000    4
 111940000    5
 111950000    3
 111960000    3
 111970000    4
 111980000    3
 111990000    4
 112000000    3
 112010000    2
 112020000    4
 112030000    4
 112040000    3
 112050000    3
 112060000    3
 112070000    3
 112080000    3
 112090000    4
 112100000    4
 112110000    3
 112120000    3
 112130000    3
 112140000    3
 112150000    2
 112160000    3
 112170000    3
 112180000    3
 112190000    3
 112200000    3
 112210000    2
 112220000    3
 112230000    3
 112240000    3
 112250000    3
 112260000    4
 112270000    3
 112280000    3
 112290000    2
 112300000    2
 112310000    3
 112320000    3
 112330000    2
 112340000    3
 112350000    3
 112360000    3
 112370000    4
 112380000    3
 112390000    3
 112400000    4
 112410000    3
 112420000    4
 112430000    5
 112440000    2
 112450000    2
 112460000    3
 112470000    3
 112480000    3
 112490000    3
 112500000    3
 112510000    4
 112520000    3
 112530000    4
 112540000    3
 112550000    3
 112560000    2
 112570000    3
 112580000    3
 112590000    3
 112600000    4
 112610000    3
 112620000    3
 112630000    4
 112640000    2
 112650000    5
 112660000    3
 112670000    4
 112680000    3
 112690000    3
 112700000    5
 112710000    4
 112720000    3
 112730000    4
 112740000    3
 112750000    3
 112760000    6
 112770000    6
 112780000    4
 112790000    4
 112800000    6
 112810000    6
 112820000    2
 112830000    3
 112840000    4
 112850000    2
 112860000    5
 112870000    3
 112880000    3
 112890000    3
 112900000    5
 112910000    2
 112920000    8
 112930000    3
 112940000    2
 112950000    2
 112960000    2
 112970000    2
 112980000    2
 112990000    3
 113000000    3
 113010000    4
 113020000    3
 113030000    2
 113040000    3
 113050000    2
 113060000    2
 113070000    3
 113080000    3
 113090000    3
 113100000    3
 113110000    3
 113120000    3
 113130000    2
 113140000    2
 113150000    3
 113160000    3
 113170000    3
 113180000    4
 113190000    3
 113200000    3
 113210000    3
 113220000    3
 113230000    3
 113240000    3
 113250000    3
 113260000    3
 113270000    2
 113280000    2
 113290000    2
 113300000    3
 113310000    3
 113320000    3
 113330000    3
 113340000    4
 113350000    2
 113360000    5
 113370000    3
 113380000    3
 113390000    3
 113400000    3
 113410000    2
 113420000    4
 113430000    3
 113440000    3
 113450000    3
 113460000    3
 113470000    3
 113480000    3
 113490000    4
 113500000    3
 113510000    3
 113520000    2
 113530000    3
 113540000    3
 113550000    3
 113560000    3
 113570000    5
 113580000    2
 113590000    3
 113600000    3
 113610000    3
 113620000    4
 113630000    3
 113640000    3
 113650000    4
 113660000    2
 113670000    3
 113680000    4
 113690000    3
 113700000    3
 113710000    4
 113720000    3
 113730000    4
 113740000    2
 113750000    5
 113760000    3
 113770000    5
 113780000    3
 113790000    4
 113800000    3
 113810000    3
 113820000    2
 113830000    3
 113840000    2
 113850000    3
 113860000    5
 113870000    2
 113880000    3
 113890000    3
 113900000    3
 113910000    2
 113920000    2
 113930000    3
 113940000    6
 113950000    3
 113960000    2
 113970000    5
 113980000    3
 113990000    2
 114000000    8
 114010000    3
 114020000    4
 114030000    2
 114040000    3
 114050000    3
 114060000    3
 114070000    3
 114080000    4
 114090000    4
 114100000    2
 114110000    3
 114120000    3
 114130000    5
 114140000    3
 114150000    4
 114160000    3
 114170000    3
 114180000    4
 114190000    4
 114200000    4
 114210000    3
 114220000    3
 114230000    3
 114240000    3
 114250000    2
 114260000    3
 114270000    3
 114280000    2
 114290000    3
 114300000    2
 114310000    3
 114320000    3
 114330000    8
 114340000    7
 114350000    3
 114360000    3
 114370000    5
 114380000    3
 114390000    5
 114400000   10
 114410000    4
 114420000    3
 114430000    4
 114440000    3
 114450000    2
 114460000    4
 114470000    3
 114480000    3
 114490000    3
 114500000    3
 114510000    3
 114520000    3
 114530000    2
 114540000    3
 114550000    2
 114560000    3
 114570000    6
 114580000    2
 114590000    3
 114600000    5
 114610000    3
 114620000    2
 114630000    6
 114640000    3
 114650000    3
 114660000    2
 114670000    5
 114680000    3
 114690000    3
 114700000    2
 114710000    3
 114720000    3
 114730000    3
 114740000    4
 114750000    3
 114760000    4
 114770000    4
 114780000    3
 114790000    2
 114800000    6
 114810000    2
 114820000    2
 114830000    3
 114840000    3
 114850000    3
 114860000    3
 114870000    3
 114880000    3
 114890000    3
 114900000    3
 114910000    5
 114920000    3
 114930000    2
 114940000    4
 114950000    3
 114960000    4
 114970000    4
 114980000    4
 114990000    3
 115000000    6
 115010000    3
 115020000    4
 115030000    3
 115040000    3
 115050000    3
 115060000    2
 115070000    2
 115080000    3
 115090000    3
 115100000    3
 115110000    3
 115120000    3
 115130000    3
 115140000    2
 115150000    5
 115160000    2
 115170000    4
 115180000    2
 115190000    3
 115200000    4
 115210000    3
 115220000    6
 115230000    3
 115240000    3
 115250000    4
 115260000    5
 115270000    5
 115280000    4
 115290000    4
 115300000    6
 115310000    3
 115320000    3
 115330000    5
 115340000    4
 115350000    2
 115360000    3
 115370000    3
 115380000    4
 115390000    3
 115400000    2
 115410000    3
 115420000    2
 115430000    3
 115440000    3
 115450000    3
 115460000    4
 115470000    6
 115480000    3
 115490000    8
 115500000    5
 115510000    3
 115520000    3
 115530000    2
 115540000    4
 115550000    4
 115560000    3
 115570000    3
 115580000    3
 115590000    3
 115600000    7
 115610000    5
 115620000    4
 115630000    2
 115640000    4
 115650000    2
 115660000    2
 115670000    3
 115680000    3
 115690000    3
 115700000    3
 115710000    2
 115720000    3
 115730000    3
 115740000    6
 115750000    3
 115760000    5
 115770000    3
 115780000    4
 115790000    3
 115800000    2
 115810000    3
 115820000    3
 115830000    4
 115840000    5
 115850000    7
 115860000    4
 115870000    8
 115880000    7
 115890000    5
 115900000    7
 115910000    9
 115920000   11
 115930000    6
 115940000    3
 115950000    6
 115960000    5
 115970000    3
 115980000    2
 115990000    3
 116000000    5
 116010000    5
 116020000    3
 116030000    4
 116040000    5
 116050000    2
 116060000    3
 116070000    5
 116080000    4
 116090000    2
 116100000    4
 116110000    5
 116120000    5
 116130000    3
 116140000    2
 116150000    5
 116160000    5
 116170000    4
 116180000    4
 116190000    5
 116200000    5
 116210000    4
 116220000    5
 116230000    4
 116240000    4
 116250000    3
 116260000    3
 116270000    3
 116280000    4
 116290000    8
 116300000    4
 116310000    4
 116320000    4
 116330000    3
 116340000    2
 116350000    3
 116360000    4
 116370000    2
 116380000    3
 116390000    5
 116400000    9
 116410000    3
 116420000    4
 116430000    3
 116440000    3
 116450000    2
 116460000    2
 116470000    3
 116480000    3
 116490000    2
 116500000    3
 116510000    4
 116520000    3
 116530000    3
 116540000    3
 116550000    3
 116560000    2
 116570000    3
 116580000    6
 116590000    3
 116600000    3
 116610000    3
 116620000    4
 116630000    3
 116640000    3
 116650000    3
 116660000    4
 116670000    3
 116680000    4
 116690000    4
 116700000    3
 116710000    4
 116720000    2
 116730000    3
 116740000    3
 116750000    3
 116760000    3
 116770000    3
 116780000    2
 116790000    3
 116800000    3
 116810000    2
 116820000    3
 116830000    3
 116840000    3
 116850000    3
 116860000    3
 116870000    5
 116880000    3
 116890000    3
 116900000    4
 116910000    3
 116920000    3
 116930000    3
 116940000    3
 116950000    4
 116960000    3
 116970000    3
 116980000    3
 116990000    6
 117000000    4
 117010000    5
 117020000    3
 117030000    3
 117040000    5
 117050000    3
 117060000    5
 117070000    3
 117080000    2
 117090000    2
 117100000    4
 117110000    4
 117120000    3
 117130000    4
 117140000   10
 117150000    3
 117160000    3
 117170000    5
 117180000    3
 117190000    4
 117200000    2
 117210000    3
 117220000    2
 117230000    2
 117240000    4
 117250000    3
 117260000    4
 117270000    3
 117280000    3
 117290000    3
 117300000    3
 117310000    3
 117320000    3
 117330000    3
 117340000    2
 117350000    3
 117360000    4
 117370000    3
 117380000    4
 117390000    3
 117400000    4
 117410000    5
 117420000    3
 117430000    3
 117440000    3
 117450000    4
 117460000    3
 117470000    4
 117480000    6
 117490000    3
 117500000    3
 117510000    4
 117520000    2
 117530000    3
 117540000    3
 117550000    5
 117560000    2
 117570000    4
 117580000    3
 117590000    3
 117600000    3
 117610000    4
 117620000    3
 117630000    4
 117640000    3
 117650000    5
 117660000    3
 117670000    3
 117680000    3
 117690000    3
 117700000    5
 117710000    4
 117720000    5
 117730000    3
 117740000    4
 117750000    3
 117760000    3
 117770000    3
 117780000    3
 117790000    3
 117800000    3
 117810000    3
 117820000    3
 117830000    3
 117840000    4
 117850000    3
 117860000    3
 117870000    2
 117880000    4
 117890000    4
 117900000    3
 117910000    5
 117920000    2
 117930000    3
 117940000    4
 117950000    4
 117960000    4
 117970000    3
 117980000    2
 117990000    3
 118000000    3
 118010000    4
 118020000    3
 118030000    3
 118040000    3
 118050000    2
 118060000    3
 118070000    3
 118080000    5
 118090000    2
 118100000    3
 118110000    6
 118120000    5
 118130000    3
 118140000    3
 118150000    5
 118160000    2
 118170000    4
 118180000    3
 118190000    4
 118200000    7
 118210000    5
 118220000    5
 118230000    4
 118240000    3
 118250000    3
 118260000    4
 118270000    5
 118280000    4
 118290000    3
 118300000    4
 118310000    4
 118320000    5
 118330000    3
 118340000    3
 118350000    3
 118360000    4
 118370000    5
 118380000    8
 118390000    5
 118400000    3
 118410000    3
 118420000    6
 118430000    3
 118440000    2
 118450000    4
 118460000    4
 118470000    4
 118480000    3
 118490000    3
 118500000    3
 118510000    4
 118520000    3
 118530000    3
 118540000    3
 118550000    3
 118560000    2
 118570000    3
 118580000    3
 118590000    3
 118600000    4
 118610000    4
 118620000    3
 118630000    4
 118640000    2
 118650000    3
 118660000    3
 118670000    3
 118680000    3
 118690000    4
 118700000    3
 118710000    3
 118720000    4
 118730000    4
 118740000    3
 118750000    3
 118760000    3
 118770000    4
 118780000    4
 118790000    2
 118800000    3
 118810000    5
 118820000    4
 118830000    3
 118840000    3
 118850000    3
 118860000    3
 118870000    3
 118880000    4
 118890000    2
 118900000    3
 118910000    3
 118920000    3
 118930000    2
 118940000    2
 118950000    4
 118960000    4
 118970000    3
 118980000    4
 118990000    3
 119000000    3
 119010000    4
 119020000    4
 119030000    2
 119040000    3
 119050000    3
 119060000    7
 119070000    3
 119080000    2
 119090000    4
 119100000    2
 119110000    3
 119120000    3
 119130000    3
 119140000    3
 119150000    2
 119160000    2
 119170000    4
 119180000    2
 119190000    3
 119200000    3
 119210000    4
 119220000    3
 119230000    3
 119240000    4
 119250000    5
 119260000    4
 119270000    3
 119280000    3
 119290000    3
 119300000    3
 119310000    3
 119320000    3
 119330000    4
 119340000    2
 119350000    2
 119360000    3
 119370000    3
 119380000    3
 119390000    3
 119400000    2
 119410000    3
 119420000    3
 119430000    3
 119440000    6
 119450000    4
 119460000    3
 119470000    2
 119480000    2
 119490000    2
 119500000    3
 119510000    3
 119520000    3
 119530000    4
 119540000    5
 119550000    2
 119560000    3
 119570000    2
 119580000    4
 119590000    2
 119600000    4
 119610000    8
 119620000    8
 119630000    7
 119640000    5
 119650000    4
 119660000    3
 119670000    3
 119680000    3
 119690000    5
 119700000    4
 119710000    2
 119720000    3
 119730000    3
 119740000    4
 119750000    2
 119760000    4
 119770000    2
 119780000    4
 119790000    3
 119800000    3
 119810000    3
 119820000    3
 119830000    2
 119840000    3
 119850000    3
 119860000    4
 119870000    3
 119880000    3
 119890000    2
 119900000    3
 119910000    4
 119920000    3
 119930000    3
 119940000    3
 119950000    3
 119960000    4
 119970000    3
 119980000    3
 119990000    4
 120000000    4
 120010000    3
 120020000    5
 120030000    4
 120040000    3
 120050000    3
 120060000    3
 120070000    3
 120080000    3
 120090000    3
 120100000    3
 120110000    3
 120120000    4
 120130000    3
 120140000    3
 120150000    3
 120160000    3
 120170000    4
 120180000    3
 120190000    4
 120200000    3
 120210000    4
 120220000    3
 120230000    4
 120240000    3
 120250000    5
 120260000    4
 120270000    4
 120280000    5
 120290000    3
 120300000    3
 120310000    3
 120320000    3
 120330000    3
 120340000    3
 120350000    3
 120360000    3
 120370000    5
 120380000    4
 120390000    5
 120400000    4
 120410000    3
 120420000    3
 120430000    3
 120440000    3
 120450000    4
 120460000    2
 120470000    3
 120480000    4
 120490000    4
 120500000    4
 120510000    4
 120520000    3
 120530000    3
 120540000    3
 120550000    4
 120560000    3
 120570000    4
 120580000    3
 120590000    2
 120600000    2
 120610000    3
 120620000    4
 120630000    2
 120640000    3
 120650000    2
 120660000    6
 120670000    8
 120680000   15
 120690000    9
 120700000    3
 120710000    4
 120720000    2
 120730000    2
 120740000    3
 120750000    2
 120760000    3
 120770000    5
 120780000    3
 120790000    5
 120800000    3
 120810000    2
 120820000    4
 120830000    3
 120840000    3
 120850000    2
 120860000    3
 120870000    2
 120880000    3
 120890000    4
 120900000    3
 120910000    5
 120920000    2
 120930000    7
 120940000    3
 120950000    3
 120960000    3
 120970000    3
 120980000    6
 120990000    3
 121000000    2
 121010000    5
 121020000    3
 121030000    4
 121040000    3
 121050000    2
 121060000    5
 121070000    4
 121080000    3
 121090000    3
 121100000    5
 121110000    4
 121120000    3
 121130000    3
 121140000    3
 121150000    6
 121160000    3
 121170000    3
 121180000    3
 121190000    3
 121200000    3
 121210000    2
 121220000    4
 121230000    3
 121240000    3
 121250000    3
 121260000    3
 121270000    3
 121280000    3
 121290000    3
 121300000    2
 121310000    3
 121320000    4
 121330000    2
 121340000    4
 121350000    4
 121360000    5
 121370000    3
 121380000    3
 121390000    3
 121400000    3
 121410000    3
 121420000    3
 121430000    3
 121440000    3
 121450000    5
 121460000    3
 121470000    6
 121480000    4
 121490000    2
 121500000    3
 121510000    4
 121520000    5
 121530000    4
 121540000    3
 121550000    2
 121560000    3
 121570000    4
 121580000    5
 121590000    3
 121600000    3
 121610000    3
 121620000    3
 121630000    4
 121640000    3
 121650000    4
 121660000    5
 121670000    5
 121680000    4
 121690000    3
 121700000    3
 121710000    3
 121720000    2
 121730000    2
 121740000    3
 121750000    3
 121760000    5
 121770000    3
 121780000    7
 121790000    4
 121800000    2
 121810000    3
 121820000    3
 121830000    3
 121840000    3
 121850000    3
 121860000    3
 121870000    3
 121880000    4
 121890000    3
 121900000    2
 121910000    3
 121920000    3
 121930000    3
 121940000    3
 121950000    3
 121960000    3
 121970000    3
 121980000    3
 121990000    3
 122000000    3
 122010000    3
 122020000    3
 122030000    4
 122040000    4
 122050000    3
 122060000    3
 122070000    3
 122080000    3
 122090000    4
 122100000    3
 122110000    5
 122120000    3
 122130000    4
 122140000    3
 122150000    2
 122160000    3
 122170000    2
 122180000    3
 122190000    4
 122200000    3
 122210000    3
 122220000    4
 122230000    3
 122240000    4
 122250000    2
 122260000    3
 122270000    2
 122280000    3
 122290000    3
 122300000    6
 122310000    3
 122320000    2
 122330000    2
 122340000    2
 122350000    3
 122360000    3
 122370000    3
 122380000    3
 122390000    3
 122400000    3
 122410000    4
 122420000    4
 122430000    3
 122440000    5
 122450000    2
 122460000    2
 122470000    5
 122480000    4
 122490000    4
 122500000    4
 122510000    4
 122520000    3
 122530000    3
 122540000    4
 122550000    5
 122560000    4
 122570000    2
 122580000    3
 122590000    4
 122600000    3
 122610000    4
 122620000    4
 122630000    4
 122640000    3
 122650000    4
 122660000    3
 122670000    3
 122680000    3
 122690000    5
 122700000    3
 122710000    4
 122720000    3
 122730000    4
 122740000    4
 122750000    4
 122760000    3
 122770000    3
 122780000    2
 122790000    4
 122800000    2
 122810000    3
 122820000    3
 122830000    3
 122840000    3
 122850000    2
 122860000    3
 122870000    4
 122880000    2
 122890000    4
 122900000    3
 122910000    3
 122920000    3
 122930000    4
 122940000    2
 122950000    3
 122960000    4
 122970000    3
 122980000    4
 122990000    3
 123000000    5
 123010000    3
 123020000    2
 123030000    5
 123040000    5
 123050000    4
 123060000    3
 123070000    2
 123080000    3
 123090000    3
 123100000    5
 123110000    3
 123120000    6
 123130000    2
 123140000    3
 123150000    3
 123160000    4
 123170000    3
 123180000    4
 123190000    3
 123200000    3
 123210000    3
 123220000    4
 123230000    3
 123240000    3
 123250000    2
 123260000    2
 123270000    4
 123280000    3
 123290000    3
 123300000    4
 123310000    3
 123320000    3
 123330000    4
 123340000    5
 123350000    3
 123360000    2
 123370000    3
 123380000    2
 123390000    2
 123400000    2
 123410000    3
 123420000    4
 123430000    3
 123440000    2
 123450000    4
 123460000    3
 123470000    3
 123480000    3
 123490000    2
 123500000    3
 123510000    3
 123520000    3
 123530000    2
 123540000    4
 123550000    4
 123560000    3
 123570000    5
 123580000    3
 123590000    4
 123600000    3
 123610000    4
 123620000    4
 123630000    3
 123640000    3
 123650000    3
 123660000    4
 123670000    4
 123680000    3
 123690000    4
 123700000    3
 123710000    3
 123720000    3
 123730000    4
 123740000    5
 123750000    3
 123760000    4
 123770000    4
 123780000    9
 123790000    5
 123800000    3
 123810000    7
 123820000    3
 123830000    3
 123840000    3
 123850000    7
 123860000    5
 123870000    4
 123880000    2
 123890000    4
 123900000    3
 123910000    3
 123920000    4
 123930000    3
 123940000    2
 123950000    4
 123960000    4
 123970000    4
 123980000    3
 123990000    3
 124000000    3
 124010000    2
 124020000    4
 124030000    3
 124040000    5
 124050000    5
 124060000    2
 124070000    3
 124080000    4
 124090000    3
 124100000    2
 124110000    3
 124120000    2
 124130000    3
 124140000    6
 124150000    3
 124160000    5
 124170000    3
 124180000    2
 124190000    3
 124200000    3
 124210000    2
 124220000    3
 124230000    3
 124240000    3
 124250000    3
 124260000    3
 124270000    4
 124280000    3
 124290000    5
 124300000    3
 124310000    4
 124320000    3
 124330000    3
 124340000    2
 124350000    4
 124360000    5
 124370000    4
 124380000    2
 124390000    3
 124400000    2
 124410000   11
 124420000    3
 124430000    5
 124440000    5
 124450000    3
 124460000    3
 124470000    3
 124480000    3
 124490000    2
 124500000    3
 124510000    3
 124520000    2
 124530000    2
 124540000    4
 124550000    3
 124560000    9
 124570000    3
 124580000    2
 124590000    4
 124600000    3
 124610000    2
 124620000    4
 124630000    5
 124640000    5
 124650000    3
 124660000    3
 124670000    3
 124680000    3
 124690000    4
 124700000    3
 124710000    3
 124720000    3
 124730000    3
 124740000    2
 124750000    3
 124760000    6
 124770000    3
 124780000    3
 124790000    3
 124800000    4
 124810000    3
 124820000    4
 124830000    4
 124840000    3
 124850000    3
 124860000    4
 124870000    3
 124880000    5
 124890000    3
 124900000    2
 124910000    2
 124920000    3
 124930000    3
 124940000    3
 124950000    3
 124960000    2
 124970000    3
 124980000    3
 124990000    3
 125000000    4
 125010000    3
 125020000    3
 125030000    4
 125040000    3
 125050000    3
 125060000    2
 125070000    3
 125080000    3
 125090000    3
 125100000    3
 125110000    3
 125120000    2
 125130000    3
 125140000    4
 125150000    3
 125160000    4
 125170000    5
 125180000    5
 125190000    3
 125200000    4
 125210000    5
 125220000    2
 125230000    4
 125240000    2
 125250000    4
 125260000    3
 125270000    4
 125280000    2
 125290000    3
 125300000    4
 125310000    2
 125320000    3
 125330000    3
 125340000    3
 125350000    3
 125360000    3
 125370000    3
 125380000    2
 125390000    3
 125400000    3
 125410000    3
 125420000    4
 125430000    3
 125440000    3
 125450000    2
 125460000    5
 125470000    7
 125480000    2
 125490000    4
 125500000    4
 125510000    2
 125520000    4
 125530000    3
 125540000    5
 125550000    3
 125560000    3
 125570000    6
 125580000    2
 125590000    2
 125600000    4
 125610000    3
 125620000    4
 125630000    3
 125640000    3
 125650000    3
 125660000    3
 125670000    3
 125680000    2
 125690000    3
 125700000    5
 125710000    2
 125720000    6
 125730000    4
 125740000    2
 125750000    2
 125760000    4
 125770000    3
 125780000    3
 125790000    3
 125800000    2
 125810000    3
 125820000    3
 125830000    4
 125840000    3
 125850000    4
 125860000    3
 125870000    4
 125880000    3
 125890000    2
 125900000    5
 125910000    2
 125920000    2
 125930000    5
 125940000    3
 125950000    5
 125960000    4
 125970000    5
 125980000    3
 125990000    3
 126000000    3
 126010000    3
 126020000    4
 126030000    3
 126040000    3
 126050000    4
 126060000    3
 126070000    5
 126080000    4
 126090000    4
 126100000    4
 126110000    3
 126120000    4
 126130000    3
 126140000    3
 126150000    3
 126160000    4
 126170000    4
 126180000    3
 126190000    4
 126200000    3
 126210000    5
 126220000    5
 126230000    4
 126240000    3
 126250000    2
 126260000    3
 126270000    4
 126280000    3
 126290000    3
 126300000    3
 126310000    3
 126320000    4
 126330000    3
 126340000    2
 126350000    5
 126360000    5
 126370000    5
 126380000    3
 126390000    3
 126400000    4
 126410000    5
 126420000    3
 126430000    3
 126440000    5
 126450000    2
 126460000    4
 126470000    5
 126480000    3
 126490000    3
 126500000    3
 126510000    3
 126520000    2
 126530000    3
 126540000    4
 126550000    4
 126560000    3
 126570000    5
 126580000    4
 126590000    3
 126600000    4
 126610000    4
 126620000    3
 126630000    2
 126640000    3
 126650000    3
 126660000    3
 126670000    3
 126680000    4
 126690000    4
 126700000    2
 126710000    3
 126720000    2
 126730000    3
 126740000    3
 126750000    6
 126760000    3
 126770000    3
 126780000    6
 126790000    6
 126800000    3
 126810000    3
 126820000    3
 126830000    3
 126840000    2
 126850000    3
 126860000    2
 126870000    3
 126880000    3
 126890000    3
 126900000    4
 126910000    2
 126920000    4
 126930000    3
 126940000    2
 126950000    3
 126960000    3
 126970000    3
 126980000    2
 126990000    3
 127000000    4
 127010000    5
 127020000    3
 127030000    3
 127040000    3
 127050000    2
 127060000    4
 127070000    3
 127080000    4
 127090000    7
 127100000    3
 127110000    2
 127120000    4
 127130000    3
 127140000    5
 127150000    4
 127160000    3
 127170000    6
 127180000    4
 127190000    4
 127200000    3
 127210000    2
 127220000    3
 127230000    4
 127240000    3
 127250000    4
 127260000    3
 127270000    3
 127280000    4
 127290000    3
 127300000    5
 127310000    3
 127320000    3
 127330000    3
 127340000    3
 127350000    2
 127360000    2
 127370000    3
 127380000    9
 127390000    3
 127400000    4
 127410000    2
 127420000    5
 127430000    2
 127440000    3
 127450000    2
 127460000    3
 127470000    3
 127480000    2
 127490000    4
 127500000    3
 127510000    3
 127520000    3
 127530000    5
 127540000    2
 127550000    4
 127560000    2
 127570000    4
 127580000    4
 127590000    4
 127600000    8
 127610000    3
 127620000    5
 127630000    5
 127640000   10
 127650000    7
 127660000    3
 127670000    4
 127680000    3
 127690000    6
 127700000    4
 127710000    3
 127720000    3
 127730000    8
 127740000    7
 127750000   10
 127760000    2
 127770000    2
 127780000    3
 127790000    2
 127800000    5
 127810000    4
 127820000    4
 127830000    5
 127840000    7
 127850000    2
 127860000    2
 127870000    3
 127880000    2
 127890000    3
 127900000    3
 127910000    2
 127920000    2
 127930000    3
 127940000    2
 127950000    2
 127960000    4
 127970000    2
 127980000    3
 127990000    3
 128000000    5
 128010000    2
 128020000    4
 128030000    5
 128040000    4
 128050000    3
 128060000    3
 128070000    3
 128080000    3
 128090000    3
 128100000    6
 128110000   10
 128120000    6
 128130000    6
 128140000    4
 128150000    5
 128160000    4
 128170000    3
 128180000    4
 128190000    3
 128200000    6
 128210000    7
 128220000    4
 128230000    9
 128240000    5
 128250000    5
 128260000    4
 128270000    4
 128280000    5
 128290000    4
 128300000    3
 128310000    3
 128320000    3
 128330000    3
 128340000    5
 128350000    4
 128360000    3
 128370000    2
 128380000    3
 128390000    3
 128400000    4
 128410000    3
 128420000    4
 128430000    2
 128440000    5
 128450000    2
 128460000    3
 128470000    4
 128480000    2
 128490000    3
 128500000    2
 128510000    4
 128520000    3
 128530000    2
 128540000    3
 128550000    3
 128560000    3
 128570000    3
 128580000    6
 128590000    2
 128600000    3
 128610000    3
 128620000    3
 128630000    3
 128640000    5
 128650000    3
 128660000    3
 128670000    2
 128680000    3
 128690000    3
 128700000    2
 128710000    4
 128720000    5
 128730000    6
 128740000    3
 128750000    4
 128760000    3
 128770000    3
 128780000    2
 128790000    3
 128800000    3
 128810000    2
 128820000    3
 128830000    5
 128840000    4
 128850000    3
 128860000    4
 128870000    4
 128880000    3
 128890000    2
 128900000    4
 128910000    3
 128920000    3
 128930000    3
 128940000    3
 128950000    2
 128960000    3
 128970000    3
 128980000    3
 128990000    3
 129000000    2
 129010000    3
 129020000    3
 129030000    3
 129040000    4
 129050000    3
 129060000    4
 129070000    4
 129080000    3
 129090000    3
 129100000    2
 129110000    2
 129120000    4
 129130000    5
 129140000    3
 129150000    3
 129160000    3
 129170000    3
 129180000    2
 129190000    5
 129200000    3
 129210000    3
 129220000    4
 129230000    3
 129240000    7
 129250000    3
 129260000    3
 129270000    3
 129280000    4
 129290000    3
 129300000    4
 129310000    2
 129320000    4
 129330000    3
 129340000    2
 129350000    3
 129360000    5
 129370000    3
 129380000    6
 129390000    2
 129400000    4
 129410000    4
 129420000    3
 129430000    3
 129440000    3
 129450000    2
 129460000    3
 129470000    4
 129480000    4
 129490000    5
 129500000    3
 129510000    3
 129520000    2
 129530000    4
 129540000    6
 129550000    4
 129560000    3
 129570000    3
 129580000    2
 129590000    3
 129600000    3
 129610000    3
 129620000    3
 129630000    2
 129640000    3
 129650000    2
 129660000    2
 129670000    3
 129680000    2
 129690000    2
 129700000    3
 129710000    3
 129720000    3
 129730000    3
 129740000    3
 129750000    2
 129760000    4
 129770000    5
 129780000    2
 129790000    5
 129800000    6
 129810000    6
 129820000    3
 129830000    3
 129840000    4
 129850000    3
 129860000    5
 129870000    8
 129880000    5
 129890000    3
 129900000    4
 129910000    4
 129920000    3
 129930000    3
 129940000    3
 129950000    3
 129960000    3
 129970000    2
 129980000    3
 129990000    4
 130000000    4
 130010000    4
 130020000    3
 130030000    4
 130040000    3
 130050000    3
 130060000    3
 130070000    3
 130080000    3
 130090000    5
 130100000    4
 130110000    3
 130120000    3
 130130000    3
 130140000    2
 130150000    3
 130160000    3
 130170000    3
 130180000    3
 130190000    4
 130200000    4
 130210000    3
 130220000    3
 130230000    5
 130240000    4
 130250000    6
 130260000    4
 130270000    5
 130280000    5
 130290000    4
 130300000    3
 130310000    3
 130320000    3
 130330000    3
 130340000    3
 130350000    3
 130360000    2
 130370000    2
 130380000    4
 130390000    3
 130400000    3
 130410000    4
 130420000    6
 130430000    3
 130440000    4
 130450000    4
 130460000    6
 130470000   12
 130480000    4
 130490000    3
 130500000    3
 130510000    3
 130520000    4
 130530000    3
 130540000    4
 130550000    6
 130560000    3
 130570000    2
 130580000    2
 130590000    2
 130600000    3
 130610000    5
 130620000    4
 130630000    3
 130640000    5
 130650000    4
 130660000    3
 130670000    3
 130680000    3
 130690000    2
 130700000    3
 130710000    2
 130720000    3
 130730000    4
 130740000    2
 130750000    3
 130760000    2
 130770000    3
 130780000    2
 130790000    6
 130800000    4
 130810000    7
 130820000    3
 130830000   11
 130840000    4
 130850000    3
 130860000    3
 130870000    2
 130880000    2
 130890000    3
 130900000    2
 130910000    3
 130920000    3
 130930000    3
 130940000    3
 130950000    3
 130960000    3
 130970000    3
 130980000    3
 130990000    3
 131000000    4
 131010000    5
 131020000    2
 131030000    3
 131040000    4
 131050000    3
 131060000    2
 131070000    3
 131080000    2
 131090000    4
 131100000    3
 131110000    5
 131120000    5
 131130000    4
 131140000    4
 131150000    4
 131160000    2
 131170000    3
 131180000    3
 131190000    3
 131200000    4
 131210000    4
 131220000    2
 131230000    4
 131240000    2
 131250000    3
 131260000    3
 131270000    2
 131280000    5
 131290000    3
 131300000    3
 131310000    4
 131320000    3
 131330000    3
 131340000    5
 131350000    4
 131360000    3
 131370000    5
 131380000    3
 131390000    4
 131400000    3
 131410000    3
 131420000    3
 131430000    4
 131440000    3
 131450000    5
 131460000    5
 131470000    2
 131480000    5
 131490000    4
 131500000    3
 131510000    3
 131520000    3
 131530000    4
 131540000    3
 131550000    4
 131560000    3
 131570000    4
 131580000    4
 131590000    2
 131600000    3
 131610000    3
 131620000    3
 131630000    2
 131640000    3
 131650000    3
 131660000    4
 131670000    3
 131680000    3
 131690000    3
 131700000    5
 131710000    3
 131720000    3
 131730000    2
 131740000    2
 131750000    3
 131760000    3
 131770000    4
 131780000    3
 131790000    3
 131800000    3
 131810000    3
 131820000    4
 131830000    3
 131840000    3
 131850000    3
 131860000    2
 131870000    4
 131880000    3
 131890000    3
 131900000    3
 131910000    5
 131920000    4
 131930000    3
 131940000    5
 131950000    2
 131960000    4
 131970000    4
 131980000    3
 131990000    3
 132000000    2
 132010000    3
 132020000    3
 132030000    3
 132040000    3
 132050000    4
 132060000    3
 132070000    3
 132080000    5
 132090000    3
 132100000    2
 132110000    2
 132120000    3
 132130000    3
 132140000    3
 132150000    3
 132160000    6
 132170000    4
 132180000    3
 132190000    4
 132200000    3
 132210000    2
 132220000    3
 132230000    3
 132240000    3
 132250000    4
 132260000    4
 132270000    3
 132280000    3
 132290000    3
 132300000    2
 132310000    3
 132320000    2
 132330000    3
 132340000    3
 132350000    3
 132360000    4
 132370000    5
 132380000    3
 132390000    5
 132400000    3
 132410000    3
 132420000    2
 132430000    2
 132440000    3
 132450000    5
 132460000    3
 132470000    5
 132480000   10
 132490000    4
 132500000    2
 132510000    3
 132520000    6
 132530000    3
 132540000    5
 132550000    5
 132560000    4
 132570000    3
 132580000    3
 132590000    3
 132600000    3
 132610000    3
 132620000    3
 132630000    3
 132640000    4
 132650000    3
 132660000    3
 132670000    2
 132680000    6
 132690000    2
 132700000    6
 132710000    5
 132720000    4
 132730000    4
 132740000    2
 132750000    5
 132760000    7
 132770000    3
 132780000    2
 132790000    3
 132800000    5
 132810000    3
 132820000    3
 132830000    3
 132840000    2
 132850000    2
 132860000    2
 132870000    4
 132880000    2
 132890000    3
 132900000    3
 132910000    3
 132920000    3
 132930000    3
 132940000    3
 132950000    3
 132960000    3
 132970000    3
 132980000    3
 132990000    3
 133000000    4
 133010000    4
 133020000    4
 133030000    2
 133040000    4
 133050000    3
 133060000    5
 133070000    3
 133080000    3
 133090000    3
 133100000    3
 133110000    3
 133120000    2
 133130000    4
 133140000    3
 133150000    5
 133160000    5
 133170000    3
 133180000    3
 133190000    3
 133200000    3
 133210000    4
 133220000    3
 133230000    2
 133240000    3
 133250000    3
 133260000    2
 133270000    2
 133280000    3
 133290000    3
 133300000    2
 133310000    4
 133320000    5
 133330000    3
 133340000    3
 133350000    3
 133360000    4
 133370000    3
 133380000    3
 133390000    2
 133400000    3
 133410000    3
 133420000    3
 133430000    3
 133440000    3
 133450000    3
 133460000    3
 133470000    4
 133480000    2
 133490000    4
 133500000    4
 133510000    3
 133520000    3
 133530000    3
 133540000    4
 133550000    3
 133560000    4
 133570000    2
 133580000    3
 133590000    3
 133600000    3
 133610000    2
 133620000    3
 133630000    3
 133640000    3
 133650000    2
 133660000    4
 133670000    4
 133680000    4
 133690000    4
 133700000    4
 133710000    3
 133720000    3
 133730000    3
 133740000    4
 133750000    2
 133760000    4
 133770000    3
 133780000    3
 133790000    5
 133800000    3
 133810000    3
 133820000    2
 133830000    3
 133840000    3
 133850000    2
 133860000    9
 133870000    5
 133880000    3
 133890000    4
 133900000    3
 133910000    3
 133920000    4
 133930000    3
 133940000    5
 133950000    4
 133960000    3
 133970000    2
 133980000    3
 133990000    2
 134000000    4
 134010000    3
 134020000    3
 134030000    3
 134040000    4
 134050000    3
 134060000    6
 134070000    4
 134080000    2
 134090000    3
 134100000    3
 134110000    5
 134120000    3
 134130000    3
 134140000    3
 134150000    6
 134160000    3
 134170000    2
 134180000    3
 134190000    4
 134200000    3
 134210000    4
 134220000    3
 134230000    9
 134240000    4
 134250000    7
 134260000    3
 134270000    4
 134280000    7
 134290000    2
 134300000    3
 134310000    4
 134320000    2
 134330000    4
 134340000    6
 134350000    2
 134360000    4
 134370000    4
 134380000    2
 134390000    2
 134400000    5
 134410000    4
 134420000    5
 134430000    3
 134440000    3
 134450000    2
 134460000    5
 134470000    4
 134480000    2
 134490000    4
 134500000    3
 134510000    3
 134520000    3
 134530000    3
 134540000    2
 134550000    2
 134560000    4
 134570000    5
 134580000    3
 134590000    6
 134600000    3
 134610000    3
 134620000    2
 134630000    3
 134640000    4
 134650000    3
 134660000    3
 134670000    2
 134680000    3
 134690000    4
 134700000    2
 134710000    3
 134720000    4
 134730000    4
 134740000    3
 134750000    3
 134760000    2
 134770000    7
 134780000    2
 134790000    2
 134800000    3
 134810000    2
 134820000    5
 134830000    5
 134840000    3
 134850000    3
 134860000    3
 134870000    3
 134880000    2
 134890000    3
 134900000    2
 134910000    3
 134920000    3
 134930000    3
 134940000    3
 134950000    2
 134960000    5
 134970000    2
 134980000    3
 134990000    3
 135000000    5
 135010000    3
 135020000    4
 135030000    3
 135040000    5
 135050000    8
 135060000    2
 135070000    2
 135080000    3
 135090000    3
 135100000    6
 135110000    4
 135120000    5
 135130000    5
 135140000    4
 135150000    5
 135160000    4
 135170000    3
 135180000    4
 135190000    5
 135200000    5
 135210000    3
 135220000    3
 135230000    4
 135240000    3
 135250000    3
 135260000    3
 135270000    3
 135280000    3
 135290000    3
 135300000    3
 135310000    3
 135320000    4
 135330000    4
 135340000    3
 135350000    4
 135360000    3
 135370000    3
 135380000    3
 135390000    3
 135400000    2
 135410000    4
 135420000    3
 135430000    3
 135440000    4
 135450000    3
 135460000    3
 135470000    3
 135480000    3
 135490000    3
 135500000    3
 135510000    3
 135520000    4
 135530000    3
 135540000    4
 135550000    4
 135560000    3
 135570000    3
 135580000    3
 135590000    3
 135600000    7
 135610000    5
 135620000    3
 135630000    2
 135640000    3
 135650000    3
 135660000    3
 135670000    3
 135680000    4
 135690000    2
 135700000    5
 135710000    4
 135720000    3
 135730000    5
 135740000    3
 135750000    3
 135760000    3
 135770000    2
 135780000    3
 135790000    3
 135800000    4
 135810000    3
 135820000    3
 135830000    5
 135840000    4
 135850000    3
 135860000    5
 135870000    2
 135880000    3
 135890000    3
 135900000    4
 135910000    4
 135920000    3
 135930000    7
 135940000    3
 135950000    3
 135960000    3
 135970000    4
 135980000    4
 135990000    3
 136000000    3
 136010000    4
 136020000    3
 136030000    4
 136040000    3
 136050000    2
 136060000    3
 136070000    5
 136080000    6
 136090000    3
 136100000    6
 136110000    3
 136120000    3
 136130000    3
 136140000    4
 136150000    4
 136160000    3
 136170000    2
 136180000    3
 136190000    3
 136200000    3
 136210000    3
 136220000    3
 136230000    2
 136240000    3
 136250000    2
 136260000    3
 136270000    3
 136280000    3
 136290000    2
 136300000    5
 136310000    3
 136320000    3
 136330000    8
 136340000    4
 136350000    5
 136360000    5
 136370000    3
 136380000    3
 136390000    6
 136400000    3
 136410000    4
 136420000    3
 136430000    3
 136440000    3
 136450000    5
 136460000    3
 136470000    8
 136480000    7
 136490000    3
 136500000    7
 136510000    5
 136520000    2
 136530000    3
 136540000    4
 136550000    7
 136560000    3
 136570000    4
 136580000    3
 136590000    4
 136600000    4
 136610000    3
 136620000    4
 136630000    2
 136640000    5
 136650000    3
 136660000    3
 136670000    4
 136680000    3
 136690000    3
 136700000    2
 136710000    3
 136720000    3
 136730000    3
 136740000    5
 136750000    4
 136760000    3
 136770000    3
 136780000    4
 136790000    3
 136800000    2
 136810000    4
 136820000    3
 136830000    3
 136840000    3
 136850000    3
 136860000    3
 136870000    3
 136880000    3
 136890000    3
 136900000    3
 136910000    4
 136920000    4
 136930000    4
 136940000    3
 136950000    2
 136960000    3
 136970000    2
 136980000    3
 136990000    3
 137000000    2
 137010000    6
 137020000    6
 137030000    3
 137040000    3
 137050000    3
 137060000    3
 137070000    4
 137080000    4
 137090000    3
 137100000    3
 137110000    3
 137120000    5
 137130000    3
 137140000    3
 137150000    3
 137160000    4
 137170000    4
 137180000    2
 137190000    3
 137200000    4
 137210000    3
 137220000    3
 137230000    3
 137240000    4
 137250000    2
 137260000    2
 137270000    4
 137280000    3
 137290000    5
 137300000    2
 137310000    3
 137320000    5
 137330000    3
 137340000    3
 137350000    4
 137360000    3
 137370000    3
 137380000    3
 137390000    3
 137400000    3
 137410000    2
 137420000    4
 137430000    3
 137440000    2
 137450000    4
 137460000    2
 137470000    2
 137480000    3
 137490000    3
 137500000    3
 137510000    3
 137520000    3
 137530000    3
 137540000    2
 137550000    3
 137560000    6
 137570000    3
 137580000    5
 137590000    3
 137600000    4
 137610000    2
 137620000    3
 137630000    3
 137640000    3
 137650000    3
 137660000    3
 137670000    3
 137680000    3
 137690000    2
 137700000    3
 137710000    2
 137720000    3
 137730000    2
 137740000    3
 137750000    3
 137760000    2
 137770000    4
 137780000    6
 137790000    2
 137800000    6
 137810000    4
 137820000    3
 137830000    3
 137840000    2
 137850000    5
 137860000    3
 137870000    2
 137880000    2
 137890000    4
 137900000    4
 137910000    3
 137920000    3
 137930000    5
 137940000    5
 137950000    5
 137960000    3
 137970000    3
 137980000    4
 137990000    3
 138000000    3
 138010000    2
 138020000    3
 138030000    3
 138040000    3
 138050000    3
 138060000    6
 138070000    3
 138080000    3
 138090000    5
 138100000    2
 138110000    2
 138120000    2
 138130000    4
 138140000    3
 138150000    2
 138160000    3
 138170000    2
 138180000    2
 138190000    3
 138200000    2
 138210000    4
 138220000    4
 138230000    3
 138240000    2
 138250000    2
 138260000    2
 138270000    2
 138280000    3
 138290000    3
 138300000    3
 138310000    4
 138320000    7
 138330000    3
 138340000    2
 138350000    3
 138360000    3
 138370000    3
 138380000    2
 138390000    3
 138400000    4
 138410000    3
 138420000    2
 138430000    2
 138440000    3
 138450000    4
 138460000    5
 138470000    5
 138480000    3
 138490000    5
 138500000    3
 138510000    3
 138520000    3
 138530000    3
 138540000    3
 138550000    4
 138560000    5
 138570000    3
 138580000    3
 138590000    3
 138600000    3
 138610000    3
 138620000    3
 138630000    3
 138640000    9
 138650000    2
 138660000    3
 138670000    3
 138680000    5
 138690000    6
 138700000    4
 138710000    4
 138720000    6
 138730000    5
 138740000    2
 138750000    3
 138760000    3
 138770000    3
 138780000    4
 138790000    4
 138800000    3
 138810000    4
 138820000    6
 138830000    7
 138840000    7
 138850000    3
 138860000    5
 138870000    8
 138880000    3
 138890000    5
 138900000    3
 138910000    3
 138920000    3
 138930000    3
 138940000    3
 138950000    2
 138960000    4
 138970000    7
 138980000    5
 138990000    4
 139000000    3
 139010000    3
 139020000    3
 139030000    4
 139040000    3
 139050000    3
 139060000    3
 139070000    3
 139080000    5
 139090000    3
 139100000    3
 139110000    3
 139120000    3
 139130000    4
 139140000    5
 139150000    2
 139160000    3
 139170000    3
 139180000    3
 139190000    2
 139200000    4
 139210000    3
 139220000    3
 139230000    5
 139240000    6
 139250000    5
 139260000    4
 139270000    4
 139280000    5
 139290000    5
 139300000    5
 139310000    3
 139320000    2
 139330000    2
 139340000    4
 139350000    4
 139360000    3
 139370000    3
 139380000    3
 139390000    3
 139400000    5
 139410000    5
 139420000    7
 139430000    2
 139440000    5
 139450000    5
 139460000    5
 139470000    6
 139480000    3
 139490000    7
 139500000    4
 139510000   10
 139520000    7
 139530000    2
 139540000    2
 139550000    3
 139560000    3
 139570000    3
 139580000    3
 139590000    3
 139600000    2
 139610000    3
 139620000    3
 139630000    3
 139640000    3
 139650000    3
 139660000    3
 139670000    3
 139680000    4
 139690000    2
 139700000    3
 139710000    7
 139720000    3
 139730000    8
 139740000    3
 139750000    2
 139760000    3
 139770000    5
 139780000    3
 139790000    4
 139800000    2
 139810000    3
 139820000    3
 139830000    3
 139840000    3
 139850000    3
 139860000    3
 139870000    3
 139880000    2
 139890000    3
 139900000    5
 139910000    3
 139920000    3
 139930000    3
 139940000    2
 139950000    7
 139960000    4
 139970000    3
 139980000    2
 139990000    3
 140000000    5
 140010000    2
 140020000    3
 140030000    3
 140040000    2
 140050000    3
 140060000    3
 140070000    3
 140080000    3
 140090000    7
 140100000    4
 140110000    3
 140120000    3
 140130000    3
 140140000    3
 140150000    4
 140160000    3
 140170000    3
 140180000    4
 140190000    3
 140200000    3
 140210000    4
 140220000    4
 140230000    3
 140240000    3
 140250000    3
 140260000    3
 140270000    3
 140280000    3
 140290000    3
 140300000    4
 140310000    3
 140320000    2
 140330000    3
 140340000    2
 140350000    3
 140360000    3
 140370000    5
 140380000    5
 140390000    5
 140400000    4
 140410000    2
 140420000    3
 140430000    3
 140440000    3
 140450000    3
 140460000    3
 140470000    3
 140480000    6
 140490000    2
 140500000    4
 140510000    4
 140520000    3
 140530000    5
 140540000    3
 140550000    4
 140560000    5
 140570000    3
 140580000    8
 140590000    4
 140600000    2
 140610000    2
 140620000    3
 140630000    3
 140640000   11
 140650000    3
 140660000    3
 140670000    3
 140680000    3
 140690000    3
 140700000    3
 140710000    3
 140720000    2
 140730000    3
 140740000    5
 140750000    4
 140760000    3
 140770000    2
 140780000    3
 140790000    3
 140800000    3
 140810000    3
 140820000    3
 140830000    3
 140840000    3
 140850000    3
 140860000    4
 140870000    3
 140880000    4
 140890000    3
 140900000    3
 140910000    3
 140920000    4
 140930000    3
 140940000    2
 140950000    3
 140960000    2
 140970000    4
 140980000    3
 140990000    4
 141000000    3
 141010000    4
 141020000    5
 141030000    3
 141040000    3
 141050000    3
 141060000    4
 141070000    3
 141080000    3
 141090000    3
 141100000    5
 141110000    3
 141120000    5
 141130000    2
 141140000   11
 141150000    4
 141160000   10
 141170000    7
 141180000    3
 141190000    3
 141200000    3
 141210000    3
 141220000    5
 141230000    3
 141240000    5
 141250000    2
 141260000    3
 141270000    4
 141280000    3
 141290000    3
 141300000    3
 141310000    4
 141320000    4
 141330000    4
 141340000    3
 141350000    3
 141360000    4
 141370000    3
 141380000    2
 141390000    4
 141400000    4
 141410000    2
 141420000    7
 141430000    5
 141440000    3
 141450000    4
 141460000    2
 141470000    2
 141480000    2
 141490000    2
 141500000    4
 141510000    7
 141520000    3
 141530000    4
 141540000    3
 141550000    3
 141560000    3
 141570000    4
 141580000    5
 141590000    3
 141600000    4
 141610000    3
 141620000    3
 141630000    4
 141640000    3
 141650000    2
 141660000    3
 141670000    3
 141680000    3
 141690000    3
 141700000    3
 141710000    7
 141720000    2
 141730000    4
 141740000    5
 141750000    4
 141760000    3
 141770000    4
 141780000    3
 141790000    3
 141800000    3
 141810000    2
 141820000    3
 141830000    3
 141840000    4
 141850000    2
 141860000    3
 141870000    3
 141880000    7
 141890000    3
 141900000    4
 141910000    2
 141920000    5
 141930000    2
 141940000    4
 141950000    2
 141960000    3
 141970000    4
 141980000    3
 141990000    3
 142000000    2
 142010000    3
 142020000    2
 142030000    3
 142040000    2
 142050000    3
 142060000    4
 142070000    2
 142080000    3
 142090000    4
 142100000    4
 142110000    3
 142120000    4
 142130000    5
 142140000    3
 142150000    4
 142160000    6
 142170000    3
 142180000    2
 142190000    2
 142200000    4
 142210000    3
 142220000    3
 142230000    3
 142240000    3
 142250000    3
 142260000    8
 142270000    4
 142280000    5
 142290000    2
 142300000    3
 142310000    3
 142320000    3
 142330000    3
 142340000    4
 142350000    5
 142360000    6
 142370000    3
 142380000    3
 142390000    8
 142400000    5
 142410000    3
 142420000   10
 142430000    3
 142440000    2
 142450000    3
 142460000    5
 142470000    4
 142480000    5
 142490000    3
 142500000    5
 142510000    2
 142520000    7
 142530000    9
 142540000    7
 142550000    4
 142560000    2
 142570000    3
 142580000    4
 142590000    5
 142600000    3
 142610000    8
 142620000    2
 142630000    3
 142640000    4
 142650000    2
 142660000    2
 142670000    3
 142680000    4
 142690000    6
 142700000    3
 142710000    4
 142720000    5
 142730000    3
 142740000    5
 142750000    3
 142760000    5
 142770000   11
 142780000    4
 142790000    3
 142800000    3
 142810000    3
 142820000    6
 142830000    3
 142840000    3
 142850000    2
 142860000    3
 142870000    4
 142880000    3
 142890000    3
 142900000    3
 142910000    4
 142920000    3
 142930000    3
 142940000    3
 142950000    3
 142960000    2
 142970000    5
 142980000    3
 142990000    3
 143000000    2
 143010000    4
 143020000    2
 143030000    4
 143040000    4
 143050000    4
 143060000    2
 143070000    3
 143080000    2
 143090000    4
 143100000    3
 143110000    3
 143120000    3
 143130000    2
 143140000    3
 143150000    3
 143160000    3
 143170000    3
 143180000    2
 143190000    4
 143200000    3
 143210000    4
 143220000    3
 143230000    4
 143240000    3
 143250000    4
 143260000    7
 143270000   10
 143280000    4
 143290000    3
 143300000    3
 143310000    3
 143320000    3
 143330000    3
 143340000    2
 143350000    6
 143360000    3
 143370000    4
 143380000    3
 143390000    3
 143400000    3
 143410000    2
 143420000    3
 143430000    6
 143440000    3
 143450000    2
 143460000    3
 143470000    4
 143480000    3
 143490000    5
 143500000    4
 143510000    3
 143520000    5
 143530000    3
 143540000    5
 143550000    4
 143560000    6
 143570000    2
 143580000    2
 143590000    3
 143600000    9
 143610000    5
 143620000    3
 143630000    3
 143640000    3
 143650000    3
 143660000    3
 143670000    3
 143680000    2
 143690000    2
 143700000    3
 143710000    3
 143720000    4
 143730000    2
 143740000    3
 143750000    3
 143760000    3
 143770000    4
 143780000    3
 143790000    5
 143800000    4
 143810000    6
 143820000    3
 143830000    3
 143840000    4
 143850000    8
 143860000    4
 143870000    2
 143880000    3
 143890000    3
 143900000    3
 143910000    4
 143920000    3
 143930000    3
 143940000    3
 143950000    3
 143960000    3
 143970000    4
 143980000    4
 143990000    3
 144000000    2
 144010000    3
 144020000    3
 144030000    4
 144040000    7
 144050000    5
 144060000    5
 144070000    4
 144080000    5
 144090000    5
 144100000    5
 144110000    3
 144120000    3
 144130000    5
 144140000    4
 144150000    3
 144160000    4
 144170000    3
 144180000    4
 144190000    4
 144200000    3
 144210000    3
 144220000    3
 144230000    4
 144240000    2
 144250000    2
 144260000    2
 144270000    3
 144280000    3
 144290000    3
 144300000    3
 144310000    3
 144320000    3
 144330000    4
 144340000    2
 144350000    3
 144360000    4
 144370000    3
 144380000    5
 144390000    5
 144400000    5
 144410000    3
 144420000    3
 144430000    3
 144440000    2
 144450000    6
 144460000    3
 144470000    4
 144480000    3
 144490000    3
 144500000    3
 144510000    3
 144520000    3
 144530000    3
 144540000    4
 144550000    3
 144560000    2
 144570000    6
 144580000    3
 144590000    2
 144600000    4
 144610000    2
 144620000    3
 144630000    3
 144640000    3
 144650000    2
 144660000    4
 144670000    3
 144680000    5
 144690000    4
 144700000    4
 144710000    3
 144720000    3
 144730000    2
 144740000    3
 144750000    2
 144760000    2
 144770000    3
 144780000    3
 144790000    2
 144800000    3
 144810000    3
 144820000    3
 144830000    3
 144840000    3
 144850000    6
 144860000    3
 144870000    3
 144880000    2
 144890000    3
 144900000    6
 144910000    2
 144920000    4
 144930000    4
 144940000    3
 144950000    5
 144960000    3
 144970000    3
 144980000    3
 144990000    3
 145000000    5
 145010000    6
 145020000    5
 145030000    3
 145040000    2
 145050000    3
 145060000    3
 145070000    5
 145080000    2
 145090000    5
 145100000    3
 145110000    3
 145120000    2
 145130000    6
 145140000    3
 145150000    3
 145160000    3
 145170000    5
 145180000    4
 145190000    3
 145200000    5
 145210000    3
 145220000    6
 145230000    3
 145240000    3
 145250000    5
 145260000    5
 145270000    3
 145280000    3
 145290000    3
 145300000    5
 145310000    3
 145320000    5
 145330000    3
 145340000    3
 145350000    4
 145360000    3
 145370000    3
 145380000    2
 145390000    5
 145400000    3
 145410000    4
 145420000    3
 145430000    4
 145440000    3
 145450000    3
 145460000    3
 145470000    4
 145480000    3
 145490000    3
 145500000    5
 145510000    5
 145520000    4
 145530000    3
 145540000    4
 145550000    3
 145560000    5
 145570000    2
 145580000    3
 145590000    4
 145600000    6
 145610000   10
 145620000    9
 145630000    3
 145640000    4
 145650000    5
 145660000    3
 145670000    3
 145680000    4
 145690000    7
 145700000    7
 145710000    7
 145720000    9
 145730000    3
 145740000    3
 145750000    3
 145760000    3
 145770000    3
 145780000    3
 145790000    4
 145800000    2
 145810000    4
 145820000    3
 145830000    4
 145840000    6
 145850000    5
 145860000    4
 145870000    4
 145880000    4
 145890000    6
 145900000    3
 145910000    6
 145920000    2
 145930000    3
 145940000    3
 145950000    3
 145960000    4
 145970000    5
 145980000    9
 145990000    3
 146000000    4
 146010000    8
 146020000    3
 146030000    5
 146040000    7
 146050000    3
 146060000    3
 146070000    5
 146080000    5
 146090000    4
 146100000    7
 146110000    3
 146120000    5
 146130000    4
 146140000    5
 146150000    4
 146160000    3
 146170000    5
 146180000    3
 146190000    3
 146200000    3
 146210000    2
 146220000    3
 146230000    3
 146240000    3
 146250000    4
 146260000    2
 146270000    2
 146280000    5
 146290000    2
 146300000    2
 146310000    4
 146320000    3
 146330000    3
 146340000    3
 146350000    3
 146360000    5
 146370000    3
 146380000    3
 146390000    3
 146400000    3
 146410000    3
 146420000    3
 146430000    3
 146440000    2
 146450000    2
 146460000    5
 146470000    3
 146480000    3
 146490000    3
 146500000    2
 146510000    4
 146520000    4
 146530000    2
 146540000    4
 146550000    2
 146560000    3
 146570000    3
 146580000    2
 146590000    3
 146600000    2
 146610000    3
 146620000    3
 146630000    2
 146640000    3
 146650000    3
 146660000    3
 146670000    3
 146680000    3
 146690000    3
 146700000    4
 146710000    4
 146720000    3
 146730000    5
 146740000    2
 146750000    3
 146760000    4
 146770000    3
 146780000    5
 146790000    5
 146800000    3
 146810000    3
 146820000    4
 146830000    3
 146840000    5
 146850000    5
 146860000    4
 146870000    3
 146880000    4
 146890000    5
 146900000    3
 146910000    5
 146920000    5
 146930000    3
 146940000    3
 146950000    4
 146960000    4
 146970000    3
 146980000    2
 146990000    3
 147000000    5
 147010000    3
 147020000    3
 147030000    4
 147040000    3
 147050000    4
 147060000    2
 147070000    6
 147080000    2
 147090000    4
 147100000    3
 147110000    7
 147120000    4
 147130000    4
 147140000   11
 147150000    5
 147160000    3
 147170000    3
 147180000    3
 147190000    3
 147200000    4
 147210000    5
 147220000    3
 147230000    5
 147240000    3
 147250000    3
 147260000    3
 147270000    5
 147280000    3
 147290000    4
 147300000    4
 147310000    3
 147320000    4
 147330000    2
 147340000    4
 147350000    3
 147360000    3
 147370000    3
 147380000    3
 147390000    2
 147400000    3
 147410000    3
 147420000    2
 147430000    3
 147440000    3
 147450000    3
 147460000    4
 147470000    3
 147480000    3
 147490000    3
 147500000    2
 147510000    4
 147520000    4
 147530000    3
 147540000    3
 147550000    2
 147560000    2
 147570000    3
 147580000    6
 147590000    3
 147600000    4
 147610000    4
 147620000    6
 147630000    4
 147640000    4
 147650000    2
 147660000    3
 147670000    4
 147680000    3
 147690000    4
 147700000    3
 147710000    4
 147720000    3
 147730000    2
 147740000    3
 147750000    3
 147760000    4
 147770000    2
 147780000    2
 147790000    3
 147800000    3
 147810000    4
 147820000    4
 147830000    4
 147840000    4
 147850000    3
 147860000    3
 147870000    3
 147880000    3
 147890000    3
 147900000    4
 147910000    2
 147920000    3
 147930000    3
 147940000    2
 147950000    4
 147960000    4
 147970000    3
 147980000    4
 147990000    2
 148000000    5
 148010000    3
 148020000    4
 148030000    2
 148040000    3
 148050000    3
 148060000    4
 148070000    3
 148080000    2
 148090000    5
 148100000    6
 148110000    3
 148120000    3
 148130000    5
 148140000    5
 148150000    3
 148160000    3
 148170000    3
 148180000    3
 148190000    3
 148200000    2
 148210000    4
 148220000    3
 148230000    2
 148240000    3
 148250000    4
 148260000    5
 148270000    2
 148280000    3
 148290000    5
 148300000    5
 148310000    4
 148320000    3
 148330000    3
 148340000    3
 148350000    2
 148360000    5
 148370000    9
 148380000    5
 148390000    4
 148400000    2
 148410000    4
 148420000    4
 148430000    4
 148440000    7
 148450000    8
 148460000    4
 148470000    3
 148480000    3
 148490000    3
 148500000    4
 148510000    3
 148520000    2
 148530000    5
 148540000    3
 148550000    4
 148560000    2
 148570000    3
 148580000    3
 148590000    3
 148600000    4
 148610000    4
 148620000    3
 148630000    2
 148640000    3
 148650000    3
 148660000    4
 148670000    3
 148680000    3
 148690000    3
 148700000    3
 148710000    4
 148720000    3
 148730000    3
 148740000    2
 148750000    3
 148760000    3
 148770000    3
 148780000    4
 148790000    4
 148800000    5
 148810000    4
 148820000    3
 148830000    3
 148840000    3
 148850000    3
 148860000    6
 148870000    4
 148880000    3
 148890000    2
 148900000    2
 148910000    4
 148920000    3
 148930000    2
 148940000    2
 148950000    3
 148960000    3
 148970000    8
 148980000    3
 148990000    3
 149000000    8
 149010000    5
 149020000    3
 149030000    5
 149040000    3
 149050000    3
 149060000    4
 149070000    2
 149080000    4
 149090000    5
 149100000    2
 149110000    4
 149120000    7
 149130000    3
 149140000    3
 149150000    5
 149160000    3
 149170000    2
 149180000    3
 149190000    3
 149200000    3
 149210000    3
 149220000    3
 149230000    3
 149240000    3
 149250000    5
 149260000    3
 149270000    3
 149280000    4
 149290000    3
 149300000    3
 149310000    2
 149320000    3
 149330000    3
 149340000    4
 149350000    3
 149360000    2
 149370000    3
 149380000    2
 149390000    4
 149400000    3
 149410000    3
 149420000    3
 149430000    2
 149440000    5
 149450000    2
 149460000    2
 149470000    3
 149480000    4
 149490000    3
 149500000    3
 149510000    3
 149520000    2
 149530000    3
 149540000    2
 149550000    4
 149560000    2
 149570000    2
 149580000    3
 149590000    3
 149600000    5
 149610000    3
 149620000    3
 149630000    2
 149640000    3
 149650000    6
 149660000    3
 149670000    3
 149680000    4
 149690000    3
 149700000    3
 149710000    3
 149720000    3
 149730000    4
 149740000    5
 149750000    3
 149760000    3
 149770000    5
 149780000    2
 149790000    3
 149800000    3
 149810000    3
 149820000    4
 149830000    3
 149840000    3
 149850000    4
 149860000    3
 149870000    3
 149880000    3
 149890000    5
 149900000    4
 149910000    8
 149920000    6
 149930000    2
 149940000    5
 149950000    3
 149960000    4
 149970000    2
 149980000    2
 149990000    4
 150000000    6
 150000000    6
 150010000    5
 150020000    3
 150030000    4
 150040000    5
 150050000    7
 150060000    3
 150070000    3
 150080000    3
 150090000    4
 150100000    5
 150110000    4
 150120000    4
 150130000    3
 150140000    3
 150150000    4
 150160000    3
 150170000    3
 150180000    3
 150190000    2
 150200000    2
 150210000    3
 150220000    5
 150230000    4
 150240000    2
 150250000    5
 150260000    5
 150270000    3
 150280000    5
 150290000    6
 150300000    3
 150310000    4
 150320000    3
 150330000    5
 150340000    2
 150350000    4
 150360000    4
 150370000    3
 150380000    2
 150390000    2
 150400000    3
 150410000    5
 150420000    3
 150430000    4
 150440000    3
 150450000    5
 150460000    4
 150470000    3
 150480000    3
 150490000    3
 150500000    4
 150510000    5
 150520000    3
 150530000    3
 150540000    3
 150550000    5
 150560000    4
 150570000    4
 150580000    9
 150590000    3
 150600000    2
 150610000    3
 150620000    3
 150630000    4
 150640000    4
 150650000    3
 150660000    3
 150670000    4
 150680000    4
 150690000    3
 150700000    3
 150710000    2
 150720000    4
 150730000    3
 150740000    5
 150750000    3
 150760000    4
 150770000    3
 150780000    3
 150790000    5
 150800000   12
 150810000   12
 150820000    5
 150830000    2
 150840000    6
 150850000    2
 150860000    3
 150870000    6
 150880000    4
 150890000    4
 150900000    6
 150910000    2
 150920000    3
 150930000    4
 150940000    5
 150950000    4
 150960000    2
 150970000    6
 150980000    7
 150990000    2
 151000000    3
 151010000    4
 151020000    2
 151030000    3
 151040000    3
 151050000    3
 151060000    3
 151070000    5
 151080000    3
 151090000    2
 151100000    4
 151110000    6
 151120000    3
 151130000    4
 151140000    3
 151150000    8
 151160000    4
 151170000    4
 151180000    3
 151190000    3
 151200000    2
 151210000    3
 151220000    6
 151230000    4
 151240000    2
 151250000    5
 151260000    3
 151270000    3
 151280000    2
 151290000    3
 151300000    7
 151310000    3
 151320000    5
 151330000    4
 151340000    2
 151350000    5
 151360000    5
 151370000    2
 151380000    2
 151390000    3
 151400000    3
 151410000    2
 151420000    3
 151430000    3
 151440000    3
 151450000    3
 151460000    3
 151470000    3
 151480000    2
 151490000    3
 151500000    2
 151510000    4
 151520000    4
 151530000    7
 151540000    3
 151550000    4
 151560000    3
 151570000    3
 151580000    3
 151590000    3
 151600000    4
 151610000    7
 151620000    7
 151630000    3
 151640000    5
 151650000    5
 151660000    3
 151670000    3
 151680000    2
 151690000    3
 151700000    3
 151710000    5
 151720000    3
 151730000    3
 151740000    3
 151750000    3
 151760000    3
 151770000    3
 151780000    4
 151790000    3
 151800000    2
 151810000    3
 151820000    3
 151830000    3
 151840000    7
 151850000    3
 151860000    3
 151870000    4
 151880000    2
 151890000    3
 151900000    3
 151910000    3
 151920000    4
 151930000    3
 151940000    5
 151950000    2
 151960000    4
 151970000    3
 151980000    3
 151990000    6
 152000000    4
 152010000    3
 152020000    4
 152030000    2
 152040000    2
 152050000    2
 152060000    3
 152070000    5
 152080000    4
 152090000    2
 152100000    8
 152110000    3
 152120000    3
 152130000    4
 152140000    3
 152150000    2
 152160000    3
 152170000    4
 152180000    3
 152190000    3
 152200000    3
 152210000    4
 152220000    4
 152230000    3
 152240000    2
 152250000    4
 152260000    4
 152270000    3
 152280000    3
 152290000    2
 152300000    3
 152310000    4
 152320000    5
 152330000    4
 152340000    8
 152350000    7
 152360000    9
 152370000    4
 152380000    4
 152390000    4
 152400000    4
 152410000    3
 152420000    4
 152430000    4
 152440000    5
 152450000    3
 152460000    3
 152470000    3
 152480000    4
 152490000    9
 152500000    5
 152510000    3
 152520000    4
 152530000    4
 152540000    2
 152550000    3
 152560000    3
 152570000    5
 152580000    3
 152590000    3
 152600000    2
 152610000    3
 152620000    3
 152630000    4
 152640000    3
 152650000    4
 152660000    3
 152670000    3
 152680000    4
 152690000    2
 152700000    3
 152710000    3
 152720000    3
 152730000    4
 152740000    4
 152750000    3
 152760000    3
 152770000    3
 152780000    3
 152790000    3
 152800000    3
 152810000    3
 152820000    6
 152830000    2
 152840000    3
 152850000    3
 152860000    3
 152870000    3
 152880000    3
 152890000    4
 152900000    6
 152910000    4
 152920000    4
 152930000    3
 152940000    3
 152950000    5
 152960000    3
 152970000    9
 152980000    3
 152990000    5
 153000000    2
 153010000    3
 153020000    3
 153030000    3
 153040000    5
 153050000    3
 153060000    2
 153070000    3
 153080000    3
 153090000    4
 153100000    5
 153110000    8
 153120000    3
 153130000    4
 153140000    6
 153150000    2
 153160000    3
 153170000    3
 153180000    3
 153190000    3
 153200000    5
 153210000    3
 153220000    3
 153230000    3
 153240000    4
 153250000    4
 153260000    2
 153270000    3
 153280000    4
 153290000    5
 153300000    3
 153310000    2
 153320000    3
 153330000    3
 153340000    3
 153350000    4
 153360000    5
 153370000    2
 153380000    3
 153390000    2
 153400000    2
 153410000    3
 153420000    2
 153430000    6
 153440000    2
 153450000    4
 153460000    3
 153470000    4
 153480000    5
 153490000    3
 153500000    3
 153510000    3
 153520000    4
 153530000    3
 153540000    3
 153550000    3
 153560000    3
 153570000    5
 153580000    3
 153590000    3
 153600000    3
 153610000    2
 153620000    3
 153630000    3
 153640000    3
 153650000    3
 153660000    3
 153670000    4
 153680000    4
 153690000    3
 153700000    3
 153710000    2
 153720000    4
 153730000    3
 153740000    3
 153750000    4
 153760000    5
 153770000    3
 153780000    5
 153790000    5
 153800000    3
 153810000    4
 153820000    3
 153830000    3
 153840000    4
 153850000    3
 153860000    9
 153870000    3
 153880000    3
 153890000    4
 153900000    3
 153910000    3
 153920000    3
 153930000    3
 153940000    4
 153950000    3
 153960000    3
 153970000    3
 153980000    3
 153990000    3
 154000000    7
 154010000    3
 154020000    6
 154030000    2
 154040000    3
 154050000    4
 154060000    3
 154070000    2
 154080000    3
 154090000    6
 154100000    4
 154110000    5
 154120000    2
 154130000    2
 154140000    3
 154150000    3
 154160000    3
 154170000    4
 154180000    3
 154190000    3
 154200000    3
 154210000    4
 154220000    4
 154230000    4
 154240000    3
 154250000    4
 154260000    5
 154270000    3
 154280000    8
 154290000    2
 154300000    4
 154310000    3
 154320000    3
 154330000    5
 154340000    5
 154350000    4
 154360000    4
 154370000    3
 154380000    4
 154390000    3
 154400000    3
 154410000    2
 154420000    3
 154430000    3
 154440000    3
 154450000    3
 154460000    5
 154470000    2
 154480000    2
 154490000    2
 154500000    2
 154510000    2
 154520000    4
 154530000    3
 154540000    3
 154550000    3
 154560000    2
 154570000    4
 154580000    2
 154590000    3
 154600000    2
 154610000    3
 154620000    2
 154630000    3
 154640000    2
 154650000    3
 154660000    3
 154670000    3
 154680000    3
 154690000    3
 154700000    2
 154710000    6
 154720000    4
 154730000    5
 154740000    4
 154750000    3
 154760000    4
 154770000    3
 154780000    2
 154790000    3
 154800000    4
 154810000    4
 154820000    3
 154830000    3
 154840000    3
 154850000    3
 154860000    2
 154870000    3
 154880000    4
 154890000    2
 154900000    2
 154910000    3
 154920000    3
 154930000    3
 154940000    3
 154950000    3
 154960000    2
 154970000    4
 154980000    3
 154990000    3
 155000000    3
 155010000    3
 155020000    3
 155030000    3
 155040000    3
 155050000    3
 155060000    2
 155070000    4
 155080000    3
 155090000    3
 155100000    3
 155110000    9
 155120000    4
 155130000    2
 155140000    3
 155150000    3
 155160000    3
 155170000    5
 155180000    3
 155190000    2
 155200000    3
 155210000    5
 155220000    4
 155230000    4
 155240000    4
 155250000    3
 155260000    3
 155270000    3
 155280000    3
 155290000    3
 155300000    5
 155310000    3
 155320000    3
 155330000    3
 155340000    3
 155350000    5
 155360000    2
 155370000    3
 155380000    3
 155390000    3
 155400000    3
 155410000    4
 155420000    3
 155430000    3
 155440000    3
 155450000    4
 155460000    4
 155470000    3
 155480000    4
 155490000    3
 155500000    7
 155510000    3
 155520000    3
 155530000    2
 155540000    4
 155550000    2
 155560000    4
 155570000    2
 155580000    6
 155590000    4
 155600000    3
 155610000    5
 155620000    2
 155630000    2
 155640000    2
 155650000    3
 155660000    3
 155670000   11
 155680000    3
 155690000    2
 155700000    3
 155710000    3
 155720000    3
 155730000    4
 155740000    4
 155750000    3
 155760000    4
 155770000    7
 155780000    2
 155790000    3
 155800000    6
 155810000    7
 155820000   12
 155830000    4
 155840000    4
 155850000    2
 155860000    2
 155870000    3
 155880000    2
 155890000    5
 155900000    3
 155910000    3
 155920000    4
 155930000    7
 155940000    2
 155950000    3
 155960000    4
 155970000    5
 155980000    7
 155990000    8
 156000000    3
 156010000    4
 156020000    4
 156030000    3
 156040000    3
 156050000    3
 156060000    4
 156070000    4
 156080000    6
 156090000    3
 156100000    3
 156110000    4
 156120000    7
 156130000    3
 156140000    3
 156150000    3
 156160000    3
 156170000    3
 156180000    3
 156190000    3
 156200000    3
 156210000    2
 156220000    3
 156230000    4
 156240000    3
 156250000    3
 156260000    2
 156270000    5
 156280000    3
 156290000    4
 156300000    3
 156310000    3
 156320000    2
 156330000    3
 156340000    4
 156350000    3
 156360000    5
 156370000    3
 156380000    3
 156390000    3
 156400000    3
 156410000    3
 156420000    2
 156430000    4
 156440000    3
 156450000    4
 156460000    4
 156470000    3
 156480000    3
 156490000    3
 156500000    3
 156510000    3
 156520000    5
 156530000    4
 156540000    4
 156550000    3
 156560000    3
 156570000    4
 156580000    6
 156590000    5
 156600000    6
 156610000    3
 156620000    4
 156630000    3
 156640000    4
 156650000    4
 156660000    4
 156670000    3
 156680000    4
 156690000    4
 156700000    3
 156710000    5
 156720000    3
 156730000    4
 156740000    3
 156750000    4
 156760000    3
 156770000    4
 156780000    4
 156790000    4
 156800000    2
 156810000    4
 156820000    3
 156830000    3
 156840000    2
 156850000    6
 156860000    3
 156870000    4
 156880000    5
 156890000    2
 156900000    3
 156910000    5
 156920000    2
 156930000    2
 156940000    4
 156950000    7
 156960000    4
 156970000    3
 156980000    3
 156990000    3
 157000000    5
 157010000    4
 157020000    3
 157030000    3
 157040000    3
 157050000    3
 157060000    3
 157070000    3
 157080000    5
 157090000    3
 157100000    4
 157110000    3
 157120000    3
 157130000    3
 157140000    2
 157150000    3
 157160000    3
 157170000    4
 157180000    3
 157190000    5
 157200000    5
 157210000    6
 157220000    4
 157230000    3
 157240000    4
 157250000    2
 157260000    3
 157270000    4
 157280000    3
 157290000    3
 157300000    3
 157310000    4
 157320000    5
 157330000    2
 157340000    2
 157350000    6
 157360000    2
 157370000    5
 157380000    2
 157390000    3
 157400000    3
 157410000    3
 157420000    5
 157430000    4
 157440000    3
 157450000    3
 157460000    4
 157470000    3
 157480000    2
 157490000    5
 157500000    4
 157510000    3
 157520000    3
 157530000    4
 157540000    3
 157550000    6
 157560000    5
 157570000    2
 157580000    4
 157590000    3
 157600000    3
 157610000    3
 157620000    3
 157630000    2
 157640000    3
 157650000    3
 157660000    3
 157670000    6
 157680000    3
 157690000    3
 157700000    3
 157710000    3
 157720000    3
 157730000    6
 157740000    3
 157750000    4
 157760000    3
 157770000    5
 157780000    7
 157790000    5
 157800000    6
 157810000    6
 157820000    5
 157830000    3
 157840000    4
 157850000    3
 157860000    3
 157870000    3
 157880000    4
 157890000    2
 157900000    3
 157910000    3
 157920000    4
 157930000    3
 157940000    3
 157950000    3
 157960000    4
 157970000    4
 157980000    3
 157990000    3
 158000000    3
 158010000    3
 158020000    3
 158030000    3
 158040000    2
 158050000    3
 158060000    2
 158070000    3
 158080000    3
 158090000    2
 158100000    3
 158110000    9
 158120000    7
 158130000    4
 158140000    3
 158150000    3
 158160000    3
 158170000    3
 158180000    4
 158190000    2
 158200000    4
 158210000    4
 158220000    3
 158230000    2
 158240000    3
 158250000    4
 158260000    3
 158270000    5
 158280000    6
 158290000    3
 158300000    3
 158310000    3
 158320000    2
 158330000    2
 158340000    3
 158350000    4
 158360000    2
 158370000    2
 158380000    3
 158390000    3
 158400000    3
 158410000    4
 158420000    3
 158430000    2
 158440000    6
 158450000    3
 158460000    3
 158470000    6
 158480000    3
 158490000    3
 158500000    3
 158510000    3
 158520000    6
 158530000    3
 158540000    3
 158550000    3
 158560000    3
 158570000    3
 158580000    3
 158590000    5
 158600000    2
 158610000    3
 158620000    3
 158630000    4
 158640000    2
 158650000    3
 158660000    3
 158670000    3
 158680000    3
 158690000    3
 158700000    4
 158710000    5
 158720000    3
 158730000    3
 158740000    4
 158750000    3
 158760000    3
 158770000    3
 158780000    3
 158790000    3
 158800000    3
 158810000    3
 158820000    3
 158830000    3
 158840000    2
 158850000    3
 158860000    3
 158870000    3
 158880000    4
 158890000    3
 158900000    2
 158910000    3
 158920000    3
 158930000    4
 158940000    4
 158950000    4
 158960000    2
 158970000    2
 158980000    4
 158990000    3
 159000000    3
 159010000    4
 159020000    3
 159030000    7
 159040000    4
 159050000    3
 159060000    3
 159070000    2
 159080000    3
 159090000    3
 159100000    4
 159110000    3
 159120000    4
 159130000    3
 159140000    4
 159150000    9
 159160000    5
 159170000    3
 159180000    4
 159190000    4
 159200000    3
 159210000    3
 159220000    4
 159230000    4
 159240000    3
 159250000    2
 159260000    3
 159270000    6
 159280000    3
 159290000    3
 159300000    7
 159310000    2
 159320000    3
 159330000    4
 159340000    2
 159350000    2
 159360000    2
 159370000    3
 159380000    3
 159390000    2
 159400000    3
 159410000    3
 159420000    5
 159430000    2
 159440000    3
 159450000    4
 159460000    3
 159470000    2
 159480000    3
 159490000    3
 159500000    3
 159510000    3
 159520000    3
 159530000    5
 159540000    2
 159550000    3
 159560000    2
 159570000    9
 159580000    4
 159590000    3
 159600000    4
 159610000    4
 159620000    2
 159630000    3
 159640000    4
 159650000    4
 159660000    4
 159670000    3
 159680000    3
 159690000    3
 159700000    4
 159710000    7
 159720000    3
 159730000    4
 159740000    4
 159750000    3
 159760000    3
 159770000    3
 159780000    2
 159790000    6
 159800000    6
 159810000    3
 159820000    3
 159830000    3
 159840000    2
 159850000    3
 159860000    2
 159870000    3
 159880000    3
 159890000    2
 159900000    3
 159910000    4
 159920000    4
 159930000    2
 159940000    3
 159950000    3
 159960000    2
 159970000    5
 159980000    3
 159990000    2
 160000000    3
 160010000    2
 160020000    2
 160030000    3
 160040000    4
 160050000    2
 160060000    4
 160070000    3
 160080000    6
 160090000    3
 160100000    3
 160110000    3
 160120000    4
 160130000    3
 160140000    2
 160150000    3
 160160000    3
 160170000    4
 160180000    3
 160190000    5
 160200000    2
 160210000    3
 160220000    3
 160230000    4
 160240000    4
 160250000    3
 160260000    4
 160270000    4
 160280000    6
 160290000    4
 160300000    3
 160310000    4
 160320000    3
 160330000    4
 160340000    3
 160350000    2
 160360000    5
 160370000    4
 160380000    3
 160390000    3
 160400000    3
 160410000    3
 160420000    5
 160430000    4
 160440000    4
 160450000    6
 160460000    5
 160470000    5
 160480000    2
 160490000    3
 160500000    2
 160510000    3
 160520000    4
 160530000    3
 160540000    4
 160550000    3
 160560000    3
 160570000    3
 160580000    4
 160590000    2
 160600000    4
 160610000    6
 160620000    2
 160630000    2
 160640000    3
 160650000    2
 160660000    8
 160670000    7
 160680000    4
 160690000   10
 160700000    4
 160710000    3
 160720000    3
 160730000    2
 160740000    3
 160750000    3
 160760000    3
 160770000    5
 160780000    3
 160790000    2
 160800000    6
 160810000    3
 160820000    3
 160830000    3
 160840000    3
 160850000    6
 160860000    3
 160870000    5
 160880000    3
 160890000    5
 160900000    4
 160910000    5
 160920000    3
 160930000    3
 160940000    6
 160950000    4
 160960000    6
 160970000    3
 160980000    2
 160990000    3
 161000000    4
 161010000    3
 161020000    3
 161030000    3
 161040000    3
 161050000    4
 161060000    6
 161070000    3
 161080000    2
 161090000    3
 161100000    3
 161110000    3
 161120000    7
 161130000    3
 161140000    9
 161150000    3
 161160000    3
 161170000    4
 161180000    9
 161190000    6
 161200000    4
 161210000    3
 161220000    2
 161230000    5
 161240000    5
 161250000    3
 161260000    8
 161270000    7
 161280000    4
 161290000    3
 161300000    3
 161310000    2
 161320000    4
 161330000    2
 161340000    3
 161350000    2
 161360000    3
 161370000    4
 161380000    5
 161390000    5
 161400000    3
 161410000    3
 161420000    8
 161430000    3
 161440000    3
 161450000    3
 161460000    4
 161470000    2
 161480000    3
 161490000    3
 161500000    3
 161510000    2
 161520000    2
 161530000    4
 161540000    3
 161550000    3
 161560000    6
 161570000    5
 161580000    9
 161590000    6
 161600000   10
 161610000    4
 161620000    8
 161630000    2
 161640000    3
 161650000    3
 161660000    3
 161670000    4
 161680000    3
 161690000    3
 161700000    3
 161710000    3
 161720000    7
 161730000    3
 161740000    3
 161750000    4
 161760000    3
 161770000    6
 161780000    4
 161790000    2
 161800000    3
 161810000    6
 161820000    5
 161830000    2
 161840000    2
 161850000    3
 161860000    2
 161870000    3
 161880000    4
 161890000    2
 161900000    5
 161910000    3
 161920000    4
 161930000    4
 161940000    2
 161950000    3
 161960000    2
 161970000    4
 161980000    4
 161990000    4
 162000000    3
 162010000    4
 162020000    3
 162030000    3
 162040000    4
 162050000    4
 162060000    3
 162070000    4
 162080000    2
 162090000    3
 162100000    4
 162110000    4
 162120000    3
 162130000    3
 162140000    4
 162150000    4
 162160000    3
 162170000    2
 162180000    3
 162190000    5
 162200000    5
 162210000    6
 162220000    3
 162230000    3
 162240000    3
 162250000    3
 162260000    2
 162270000    3
 162280000    3
 162290000    3
 162300000    4
 162310000    2
 162320000    7
 162330000    3
 162340000    4
 162350000    3
 162360000    3
 162370000    5
 162380000    3
 162390000    3
 162400000    4
 162410000    4
 162420000    2
 162430000    4
 162440000    7
 162450000    5
 162460000    3
 162470000    3
 162480000    5
 162490000    2
 162500000    4
 162510000    3
 162520000    2
 162530000    3
 162540000    4
 162550000    3
 162560000    3
 162570000    2
 162580000    3
 162590000    3
 162600000    2
 162610000    3
 162620000    3
 162630000    4
 162640000    4
 162650000    2
 162660000    4
 162670000    3
 162680000    3
 162690000    4
 162700000    3
 162710000    5
 162720000    5
 162730000    3
 162740000    3
 162750000    4
 162760000    3
 162770000    2
 162780000    2
 162790000    3
 162800000    3
 162810000    3
 162820000    3
 162830000    2
 162840000    3
 162850000    3
 162860000    3
 162870000    3
 162880000    3
 162890000    3
 162900000    3
 162910000    3
 162920000    3
 162930000    3
 162940000    3
 162950000    5
 162960000    2
 162970000    3
 162980000    3
 162990000    5
 163000000    4
 163010000    3
 163020000    4
 163030000    3
 163040000    3
 163050000    6
 163060000    3
 163070000    4
 163080000    4
 163090000    3
 163100000    3
 163110000    5
 163120000    5
 163130000    5
 163140000    3
 163150000    4
 163160000    4
 163170000    7
 163180000    5
 163190000    3
 163200000    3
 163210000    5
 163220000    7
 163230000    4
 163240000    4
 163250000    3
 163260000    3
 163270000    2
 163280000    6
 163290000    5
 163300000    3
 163310000    4
 163320000    2
 163330000    3
 163340000    3
 163350000    2
 163360000    5
 163370000    5
 163380000    5
 163390000    3
 163400000    4
 163410000    5
 163420000    4
 163430000    4
 163440000    3
 163450000    3
 163460000    4
 163470000    3
 163480000    4
 163490000    4
 163500000    3
 163510000    7
 163520000    2
 163530000    5
 163540000    5
 163550000    3
 163560000    5
 163570000    4
 163580000    3
 163590000    3
 163600000    4
 163610000    3
 163620000    2
 163630000    3
 163640000    5
 163650000    2
 163660000    4
 163670000    3
 163680000    3
 163690000    3
 163700000    4
 163710000    2
 163720000    4
 163730000    3
 163740000    3
 163750000    3
 163760000    4
 163770000    2
 163780000    7
 163790000    6
 163800000    3
 163810000    7
 163820000    4
 163830000    3
 163840000    3
 163850000    2
 163860000    5
 163870000    3
 163880000    3
 163890000    4
 163900000    2
 163910000    3
 163920000    3
 163930000    4
 163940000    2
 163950000   10
 163960000    3
 163970000    6
 163980000    4
 163990000    5
 164000000    3
 164010000    4
 164020000    3
 164030000    3
 164040000    3
 164050000    8
 164060000    3
 164070000    3
 164080000    4
 164090000    5
 164100000    2
 164110000    3
 164120000    3
 164130000    3
 164140000    3
 164150000    2
 164160000    3
 164170000    5
 164180000    3
 164190000    3
 164200000    2
 164210000    3
 164220000    5
 164230000    5
 164240000    3
 164250000    3
 164260000    4
 164270000    3
 164280000    3
 164290000    4
 164300000    5
 164310000    5
 164320000    5
 164330000    3
 164340000    3
 164350000    3
 164360000    5
 164370000    3
 164380000    4
 164390000    3
 164400000    3
 164410000    5
 164420000    3
 164430000    4
 164440000    5
 164450000    5
 164460000    3
 164470000    9
 164480000   10
 164490000   10
 164500000    3
 164510000    5
 164520000    4
 164530000    4
 164540000    9
 164550000    8
 164560000    6
 164570000    5
 164580000   10
 164590000    4
 164600000    3
 164610000    4
 164620000    4
 164630000    4
 164640000    4
 164650000    4
 164660000    3
 164670000    6
 164680000    5
 164690000    2
 164700000    4
 164710000    3
 164720000    3
 164730000    5
 164740000    9
 164750000    3
 164760000    5
 164770000    7
 164780000    3
 164790000    3
 164800000    3
 164810000    6
 164820000    4
 164830000    4
 164840000    6
 164850000    6
 164860000    3
 164870000    5
 164880000    4
 164890000    5
 164900000    2
 164910000    5
 164920000    3
 164930000    3
 164940000    3
 164950000    3
 164960000    4
 164970000    4
 164980000    5
 164990000    5
 165000000    3
 165010000    4
 165020000    3
 165030000    3
 165040000    4
 165050000    3
 165060000    3
 165070000    3
 165080000    4
 165090000    2
 165100000    2
 165110000    7
 165120000    3
 165130000    5
 165140000    4
 165150000    3
 165160000    4
 165170000    2
 165180000    2
 165190000    3
 165200000    8
 165210000    4
 165220000    5
 165230000    4
 165240000    3
 165250000    3
 165260000    3
 165270000    4
 165280000    3
 165290000    2
 165300000    3
 165310000    4
 165320000    3
 165330000    2
 165340000    3
 165350000    3
 165360000    3
 165370000    4
 165380000    5
 165390000    3
 165400000    3
 165410000    3
 165420000    6
 165430000    3
 165440000    3
 165450000    3
 165460000    3
 165470000    5
 165480000    3
 165490000    3
 165500000    3
 165510000    2
 165520000    5
 165530000    3
 165540000    3
 165550000    3
 165560000    3
 165570000    3
 165580000    4
 165590000    3
 165600000    5
 165610000    3
 165620000    5
 165630000    2
 165640000    3
 165650000    4
 165660000    2
 165670000    3
 165680000    3
 165690000    2
 165700000    3
 165710000    5
 165720000   11
 165730000    3
 165740000    3
 165750000    2
 165760000    4
 165770000    3
 165780000    4
 165790000    2
 165800000    3
 165810000    4
 165820000    2
 165830000    3
 165840000    3
 165850000    3
 165860000    3
 165870000    8
 165880000    3
 165890000    2
 165900000    3
 165910000    3
 165920000    2
 165930000    3
 165940000    2
 165950000    3
 165960000    3
 165970000    2
 165980000    4
 165990000    3
 166000000    4
 166010000    3
 166020000    4
 166030000    4
 166040000    3
 166050000    4
 166060000    3
 166070000    3
 166080000    6
 166090000    3
 166100000    4
 166110000    2
 166120000    3
 166130000    3
 166140000    3
 166150000    3
 166160000    4
 166170000    3
 166180000    3
 166190000    3
 166200000    2
 166210000    2
 166220000    2
 166230000    3
 166240000    3
 166250000    5
 166260000    2
 166270000    2
 166280000    3
 166290000    3
 166300000    3
 166310000    4
 166320000    3
 166330000    3
 166340000    3
 166350000    3
 166360000    3
 166370000    3
 166380000    3
 166390000    4
 166400000    4
 166410000    4
 166420000    4
 166430000    2
 166440000    2
 166450000    4
 166460000    4
 166470000    5
 166480000    2
 166490000    4
 166500000    3
 166510000    4
 166520000    3
 166530000    4
 166540000    5
 166550000    3
 166560000    4
 166570000    9
 166580000    2
 166590000    2
 166600000    5
 166610000    4
 166620000    4
 166630000    3
 166640000    3
 166650000    3
 166660000    5
 166670000    3
 166680000    3
 166690000    3
 166700000    2
 166710000    3
 166720000    2
 166730000    3
 166740000    3
 166750000    4
 166760000    4
 166770000    3
 166780000    4
 166790000    4
 166800000    3
 166810000    3
 166820000    6
 166830000    5
 166840000    3
 166850000    2
 166860000    6
 166870000    8
 166880000    3
 166890000    6
 166900000    6
 166910000    6
 166920000    3
 166930000    6
 166940000    6
 166950000    7
 166960000    8
 166970000    3
 166980000    4
 166990000    4
 167000000    7
 167010000    4
 167020000    2
 167030000    3
 167040000    3
 167050000    3
 167060000    4
 167070000    3
 167080000    4
 167090000    3
 167100000    3
 167110000    3
 167120000    4
 167130000    3
 167140000    4
 167150000    4
 167160000    3
 167170000    4
 167180000    3
 167190000    4
 167200000    4
 167210000    3
 167220000    3
 167230000    3
 167240000    3
 167250000    4
 167260000    2
 167270000    3
 167280000    3
 167290000    6
 167300000    2
 167310000    4
 167320000    3
 167330000    2
 167340000    4
 167350000    2
 167360000    3
 167370000    3
 167380000    4
 167390000    3
 167400000    3
 167410000    3
 167420000    4
 167430000    3
 167440000    4
 167450000    5
 167460000    3
 167470000    2
 167480000    3
 167490000    3
 167500000    3
 167510000    3
 167520000    3
 167530000    3
 167540000    3
 167550000    3
 167560000    3
 167570000    3
 167580000    3
 167590000    3
 167600000    3
 167610000    3
 167620000    7
 167630000    3
 167640000    3
 167650000    4
 167660000    3
 167670000    4
 167680000    4
 167690000    3
 167700000    4
 167710000    5
 167720000    3
 167730000    3
 167740000    3
 167750000    5
 167760000    3
 167770000    4
 167780000    3
 167790000    2
 167800000    3
 167810000    3
 167820000    3
 167830000    4
 167840000    3
 167850000    3
 167860000    4
 167870000    4
 167880000    5
 167890000    3
 167900000    3
 167910000    4
 167920000    3
 167930000    3
 167940000    3
 167950000    3
 167960000    2
 167970000    4
 167980000    3
 167990000    4
 168000000    4
 168010000    3
 168020000    5
 168030000    3
 168040000    5
 168050000    3
 168060000    3
 168070000    3
 168080000    3
 168090000    3
 168100000    3
 168110000    4
 168120000    5
 168130000    4
 168140000    2
 168150000    5
 168160000    3
 168170000    7
 168180000    4
 168190000    6
 168200000    3
 168210000    3
 168220000    3
 168230000    3
 168240000    4
 168250000    3
 168260000    2
 168270000    3
 168280000    3
 168290000    2
 168300000    3
 168310000    3
 168320000    3
 168330000    3
 168340000    2
 168350000    4
 168360000    6
 168370000    2
 168380000    3
 168390000    3
 168400000    3
 168410000    3
 168420000    2
 168430000    3
 168440000    2
 168450000    3
 168460000    3
 168470000    3
 168480000    5
 168490000    4
 168500000    2
 168510000    6
 168520000    6
 168530000    6
 168540000    5
 168550000    3
 168560000    4
 168570000    6
 168580000    4
 168590000    3
 168600000    3
 168610000    3
 168620000    9
 168630000    4
 168640000    4
 168650000    3
 168660000    3
 168670000    3
 168680000    4
 168690000    5
 168700000    8
 168710000    9
 168720000    5
 168730000    4
 168740000    3
 168750000    3
 168760000    2
 168770000    3
 168780000    3
 168790000    3
 168800000    4
 168810000    3
 168820000    3
 168830000    4
 168840000    4
 168850000    3
 168860000    5
 168870000    4
 168880000    3
 168890000    2
 168900000    3
 168910000    3
 168920000    2
 168930000    3
 168940000    3
 168950000    3
 168960000    3
 168970000    3
 168980000    3
 168990000    3
 169000000    4
 169010000    3
 169020000    3
 169030000    2
 169040000    3
 169050000    3
 169060000    4
 169070000    2
 169080000    3
 169090000    4
 169100000    4
 169110000    3
 169120000    4
 169130000    2
 169140000    3
 169150000    2
 169160000    3
 169170000    6
 169180000    3
 169190000    3
 169200000    3
 169210000    4
 169220000    3
 169230000    4
 169240000   10
 169250000    3
 169260000    4
 169270000    6
 169280000    2
 169290000    7
 169300000    3
 169310000    3
 169320000    2
 169330000    4
 169340000    5
 169350000    2
 169360000    3
 169370000    2
 169380000    2
 169390000    3
 169400000    5
 169410000    3
 169420000    4
 169430000    4
 169440000    5
 169450000    3
 169460000    4
 169470000    3
 169480000    2
 169490000    5
 169500000    4
 169510000    3
 169520000    4
 169530000    2
 169540000    3
 169550000    3
 169560000    4
 169570000    2
 169580000    3
 169590000    3
 169600000    2
 169610000    3
 169620000    3
 169630000    2
 169640000    4
 169650000    3
 169660000    3
 169670000    3
 169680000    5
 169690000    3
 169700000    5
 169710000    4
 169720000    3
 169730000    5
 169740000    6
 169750000    3
 169760000    3
 169770000    4
 169780000    2
 169790000    3
 169800000    4
 169810000    3
 169820000    3
 169830000    6
 169840000    3
 169850000    4
 169860000    6
 169870000   10
 169880000   10
 169890000    3
 169900000    7
 169910000    3
 169920000    4
 169930000    3
 169940000    3
 169950000    3
 169960000    6
 169970000    3
 169980000    4
 169990000    3
 170000000    2
 170010000    4
 170020000    5
 170030000    4
 170040000    3
 170050000    4
 170060000    2
 170070000    3
 170080000    4
 170090000    3
 170100000    5
 170110000    3
 170120000    6
 170130000    3
 170140000    4
 170150000    5
 170160000    3
 170170000    4
 170180000    4
 170190000    2
 170200000    5
 170210000    2
 170220000    3
 170230000    4
 170240000    3
 170250000    3
 170260000    3
 170270000    4
 170280000    3
 170290000    3
 170300000    7
 170310000    3
 170320000    3
 170330000    3
 170340000    2
 170350000    3
 170360000    3
 170370000    3
 170380000    3
 170390000    3
 170400000    2
 170410000    3
 170420000    4
 170430000    3
 170440000    3
 170450000    3
 170460000    4
 170470000    4
 170480000    3
 170490000    2
 170500000    3
 170510000    4
 170520000    3
 170530000    3
 170540000    3
 170550000    3
 170560000    2
 170570000    2
 170580000    3
 170590000    4
 170600000    2
 170610000    4
 170620000    3
 170630000    3
 170640000    4
 170650000    2
 170660000    2
 170670000    3
 170680000    3
 170690000    3
 170700000    3
 170710000    3
 170720000    4
 170730000    5
 170740000    5
 170750000    3
 170760000    4
 170770000    3
 170780000    2
 170790000    3
 170800000    4
 170810000    3
 170820000    4
 170830000    3
 170840000    3
 170850000    3
 170860000    3
 170870000    3
 170880000    4
 170890000    2
 170900000    3
 170910000    3
 170920000    2
 170930000    2
 170940000    3
 170950000    4
 170960000    3
 170970000    3
 170980000    4
 170990000    4
 171000000    4
 171010000    3
 171020000    2
 171030000    2
 171040000    3
 171050000    4
 171060000    3
 171070000    3
 171080000    2
 171090000    4
 171100000    3
 171110000    3
 171120000    2
 171130000    3
 171140000    2
 171150000    5
 171160000    5
 171170000    4
 171180000    4
 171190000    5
 171200000    2
 171210000    3
 171220000    3
 171230000    5
 171240000    3
 171250000    4
 171260000    2
 171270000    2
 171280000    3
 171290000    3
 171300000    3
 171310000    3
 171320000    5
 171330000    5
 171340000    4
 171350000    3
 171360000    3
 171370000    3
 171380000    3
 171390000    7
 171400000    3
 171410000    3
 171420000    4
 171430000    3
 171440000    2
 171450000    3
 171460000    3
 171470000    2
 171480000    4
 171490000    3
 171500000    4
 171510000    3
 171520000    3
 171530000    2
 171540000    4
 171550000    3
 171560000    3
 171570000    3
 171580000    4
 171590000    3
 171600000    3
 171610000    6
 171620000    5
 171630000    3
 171640000    3
 171650000    2
 171660000    3
 171670000    3
 171680000    3
 171690000    3
 171700000    2
 171710000    4
 171720000    3
 171730000    3
 171740000    2
 171750000    4
 171760000    3
 171770000    4
 171780000    3
 171790000    3
 171800000    6
 171810000    3
 171820000    4
 171830000    5
 171840000    4
 171850000    2
 171860000    7
 171870000    3
 171880000    3
 171890000    3
 171900000    3
 171910000    4
 171920000    3
 171930000    5
 171940000    3
 171950000    3
 171960000    2
 171970000    3
 171980000    5
 171990000    3
 172000000    4
 172010000    3
 172020000    3
 172030000    2
 172040000    5
 172050000    3
 172060000    4
 172070000    2
 172080000    3
 172090000    2
 172100000    8
 172110000   10
 172120000    4
 172130000    2
 172140000    8
 172150000    8
 172160000    3
 172170000    5
 172180000    3
 172190000    3
 172200000    3
 172210000    3
 172220000    6
 172230000    9
 172240000    3
 172250000    3
 172260000    3
 172270000    7
 172280000    4
 172290000    2
 172300000    3
 172310000    2
 172320000    4
 172330000    3
 172340000    3
 172350000    4
 172360000    3
 172370000    6
 172380000    2
 172390000    3
 172400000    4
 172410000    5
 172420000    3
 172430000    3
 172440000    3
 172450000    4
 172460000    6
 172470000    3
 172480000    3
 172490000    3
 172500000    3
 172510000    3
 172520000    5
 172530000    4
 172540000    3
 172550000    4
 172560000    3
 172570000    4
 172580000    5
 172590000    2
 172600000    4
 172610000    2
 172620000    3
 172630000    4
 172640000    4
 172650000    3
 172660000    3
 172670000    4
 172680000    4
 172690000    4
 172700000    3
 172710000    3
 172720000    4
 172730000    2
 172740000    3
 172750000    4
 172760000    2
 172770000    4
 172780000    3
 172790000    4
 172800000    3
 172810000    4
 172820000    2
 172830000    3
 172840000    3
 172850000    3
 172860000    3
 172870000    4
 172880000    4
 172890000    4
 172900000    4
 172910000    3
 172920000    3
 172930000    3
 172940000    2
 172950000    3
 172960000    3
 172970000    3
 172980000    3
 172990000    4
 173000000    5
 173010000    4
 173020000    6
 173030000    3
 173040000    4
 173050000    3
 173060000    8
 173070000    5
 173080000    6
 173090000   10
 173100000    3
 173110000    4
 173120000    2
 173130000    4
 173140000    3
 173150000    3
 173160000    3
 173170000    3
 173180000    4
 173190000    4
 173200000    4
 173210000    3
 173220000    3
 173230000    3
 173240000    3
 173250000    3
 173260000    4
 173270000    2
 173280000    4
 173290000    3
 173300000    4
 173310000    3
 173320000    3
 173330000    3
 173340000    5
 173350000    2
 173360000    3
 173370000    5
 173380000    2
 173390000    6
 173400000    4
 173410000    5
 173420000    3
 173430000    4
 173440000    5
 173450000    3
 173460000    4
 173470000    3
 173480000    3
 173490000    3
 173500000    5
 173510000    3
 173520000    2
 173530000    3
 173540000    4
 173550000    3
 173560000    4
 173570000    3
 173580000    3
 173590000    3
 173600000    2
 173610000    3
 173620000    3
 173630000    5
 173640000    5
 173650000    3
 173660000    3
 173670000    3
 173680000    3
 173690000    4
 173700000    3
 173710000    3
 173720000    3
 173730000    5
 173740000    3
 173750000    3
 173760000    4
 173770000    5
 173780000    3
 173790000    2
 173800000    3
 173810000    3
 173820000    5
 173830000    5
 173840000    3
 173850000    2
 173860000    3
 173870000    3
 173880000    2
 173890000    4
 173900000    3
 173910000    3
 173920000    2
 173930000    2
 173940000    3
 173950000    2
 173960000    3
 173970000    4
 173980000    2
 173990000    3
 174000000    7
 174010000    3
 174020000    3
 174030000    5
 174040000    3
 174050000    5
 174060000    5
 174070000    3
 174080000    5
 174090000    3
 174100000    4
 174110000    5
 174120000    4
 174130000    3
 174140000    3
 174150000    5
 174160000    5
 174170000    3
 174180000    3
 174190000    5
 174200000    3
 174210000    3
 174220000    4
 174230000    3
 174240000    3
 174250000    3
 174260000    3
 174270000    3
 174280000    3
 174290000    5
 174300000    6
 174310000    3
 174320000    3
 174330000    6
 174340000    3
 174350000    3
 174360000    4
 174370000    3
 174380000    4
 174390000    5
 174400000    6
 174410000    2
 174420000    3
 174430000    3
 174440000    3
 174450000    3
 174460000    5
 174470000    6
 174480000    3
 174490000    3
 174500000    3
 174510000    4
 174520000    2
 174530000    3
 174540000    3
 174550000    3
 174560000    4
 174570000    5
 174580000    7
 174590000    3
 174600000    4
 174610000    5
 174620000    6
 174630000    5
 174640000    3
 174650000    7
 174660000    3
 174670000    4
 174680000    4
 174690000    2
 174700000   10
 174710000    4
 174720000    3
 174730000    4
 174740000    2
 174750000    2
 174760000    7
 174770000    3
 174780000    3
 174790000    2
 174800000    4
 174810000    6
 174820000    6
 174830000    4
 174840000    4
 174850000    2
 174860000    4
 174870000    3
 174880000    3
 174890000    4
 174900000    2
 174910000    3
 174920000    2
 174930000    3
 174940000    3
 174950000    3
 174960000    3
 174970000    4
 174980000    4
 174990000    2
 175000000    4
 175010000    3
 175020000    3
 175030000    3
 175040000    2
 175050000    5
 175060000    3
 175070000   10
 175080000    7
 175090000    5
 175100000    4
 175110000    3
 175120000    4
 175130000    4
 175140000    5
 175150000    3
 175160000    3
 175170000    4
 175180000    3
 175190000    3
 175200000    2
 175210000    4
 175220000    3
 175230000    2
 175240000    3
 175250000    5
 175260000    4
 175270000    3
 175280000    4
 175290000    3
 175300000    4
 175310000    3
 175320000    5
 175330000    3
 175340000    5
 175350000    3
 175360000    5
 175370000    3
 175380000    5
 175390000    7
 175400000    3
 175410000    5
 175420000    4
 175430000    3
 175440000    5
 175450000    4
 175460000    3
 175470000    2
 175480000    3
 175490000    3
 175500000    3
 175510000    5
 175520000    3
 175530000    3
 175540000    3
 175550000    4
 175560000    4
 175570000    4
 175580000    5
 175590000    3
 175600000    3
 175610000    3
 175620000    3
 175630000   10
 175640000    2
 175650000    3
 175660000    5
 175670000    6
 175680000    2
 175690000    2
 175700000    3
 175710000    5
 175720000    7
 175730000    5
 175740000    8
 175750000    2
 175760000    3
 175770000    2
 175780000    4
 175790000    3
 175800000    3
 175810000    3
 175820000    3
 175830000    2
 175840000   12
 175850000    7
 175860000    4
 175870000    3
 175880000    4
 175890000    3
 175900000    2
 175910000    2
 175920000    5
 175930000    3
 175940000    3
 175950000    3
 175960000    2
 175970000    4
 175980000    3
 175990000    4
 176000000    3
 176010000    5
 176020000    3
 176030000    3
 176040000    2
 176050000    2
 176060000    3
 176070000    3
 176080000    4
 176090000    5
 176100000    3
 176110000    3
 176120000    2
 176130000    3
 176140000    4
 176150000    3
 176160000    3
 176170000    3
 176180000    3
 176190000    2
 176200000    3
 176210000    3
 176220000    3
 176230000    2
 176240000    3
 176250000    2
 176260000    4
 176270000    2
 176280000    4
 176290000    3
 176300000    3
 176310000    3
 176320000    7
 176330000    3
 176340000    3
 176350000    6
 176360000    4
 176370000    3
 176380000    2
 176390000    2
 176400000    5
 176410000    3
 176420000    3
 176430000    3
 176440000    3
 176450000    4
 176460000    4
 176470000    4
 176480000    3
 176490000    3
 176500000    6
 176510000    2
 176520000    3
 176530000    4
 176540000    3
 176550000    2
 176560000    2
 176570000    5
 176580000    4
 176590000    4
 176600000    3
 176610000    5
 176620000    2
 176630000    2
 176640000    3
 176650000    4
 176660000    4
 176670000    4
 176680000    2
 176690000    4
 176700000    3
 176710000    3
 176720000    3
 176730000    4
 176740000    2
 176750000    2
 176760000    3
 176770000    8
 176780000    3
 176790000    3
 176800000    2
 176810000    2
 176820000    4
 176830000    3
 176840000    4
 176850000    3
 176860000    2
 176870000    4
 176880000    3
 176890000    2
 176900000    6
 176910000    4
 176920000    4
 176930000    2
 176940000    2
 176950000    3
 176960000    8
 176970000    6
 176980000    2
 176990000   11
 177000000    4
 177010000    4
 177020000    3
 177030000    3
 177040000    3
 177050000    4
 177060000    3
 177070000    4
 177080000    3
 177090000    4
 177100000    2
 177110000    3
 177120000    3
 177130000    4
 177140000    5
 177150000    3
 177160000    3
 177170000    3
 177180000    3
 177190000    4
 177200000    2
 177210000    4
 177220000    4
 177230000    8
 177240000    4
 177250000    3
 177260000    7
 177270000    3
 177280000    3
 177290000    4
 177300000    3
 177310000    4
 177320000    3
 177330000    3
 177340000    3
 177350000    2
 177360000    3
 177370000    4
 177380000    3
 177390000    5
 177400000    7
 177410000    6
 177420000    5
 177430000    4
 177440000    4
 177450000    7
 177460000    4
 177470000   10
 177480000    3
 177490000    3
 177500000    4
 177510000    3
 177520000    2
 177530000    3
 177540000    5
 177550000    3
 177560000    3
 177570000    5
 177580000    3
 177590000    3
 177600000    3
 177610000    3
 177620000    5
 177630000    3
 177640000    5
 177650000    5
 177660000    3
 177670000    9
 177680000    4
 177690000    4
 177700000    5
 177710000    4
 177720000    3
 177730000    2
 177740000    3
 177750000    7
 177760000    5
 177770000    3
 177780000    4
 177790000    5
 177800000    3
 177810000    3
 177820000    3
 177830000    2
 177840000    3
 177850000    2
 177860000    3
 177870000    3
 177880000    3
 177890000    7
 177900000    3
 177910000    3
 177920000    2
 177930000    4
 177940000    4
 177950000    8
 177960000    3
 177970000    3
 177980000    3
 177990000    4
 178000000    3
 178010000    2
 178020000    3
 178030000    4
 178040000    3
 178050000    3
 178060000    3
 178070000    3
 178080000    3
 178090000    7
 178100000    3
 178110000    3
 178120000    3
 178130000   10
 178140000    3
 178150000    3
 178160000    3
 178170000    5
 178180000    3
 178190000    2
 178200000    5
 178210000    4
 178220000    3
 178230000    3
 178240000    2
 178250000    5
 178260000    3
 178270000    3
 178280000    3
 178290000    3
 178300000    3
 178310000    4
 178320000    3
 178330000    3
 178340000    5
 178350000    3
 178360000    3
 178370000    3
 178380000    4
 178390000    4
 178400000    5
 178410000    3
 178420000    4
 178430000    2
 178440000    3
 178450000    2
 178460000    3
 178470000    3
 178480000    3
 178490000    4
 178500000    3
 178510000    3
 178520000    4
 178530000    3
 178540000    3
 178550000    4
 178560000    3
 178570000    4
 178580000    5
 178590000    3
 178600000    3
 178610000    3
 178620000    2
 178630000    3
 178640000    2
 178650000    4
 178660000    4
 178670000    3
 178680000    3
 178690000    3
 178700000    5
 178710000    3
 178720000    3
 178730000    5
 178740000    3
 178750000    3
 178760000    4
 178770000    2
 178780000    4
 178790000    3
 178800000    2
 178810000    3
 178820000    3
 178830000    4
 178840000    6
 178850000    4
 178860000    3
 178870000    3
 178880000    3
 178890000    4
 178900000    2
 178910000    2
 178920000    3
 178930000    4
 178940000    4
 178950000    4
 178960000    3
 178970000    2
 178980000    3
 178990000    2
 179000000    3
 179010000    3
 179020000    3
 179030000    2
 179040000    4
 179050000    4
 179060000    3
 179070000    4
 179080000    3
 179090000    3
 179100000    3
 179110000    3
 179120000    4
 179130000    4
 179140000    3
 179150000    3
 179160000    3
 179170000    4
 179180000    3
 179190000    4
 179200000    4
 179210000    3
 179220000    5
 179230000    3
 179240000    4
 179250000    2
 179260000    4
 179270000    2
 179280000    3
 179290000    3
 179300000    3
 179310000    3
 179320000    3
 179330000    3
 179340000    4
 179350000    6
 179360000    3
 179370000    4
 179380000    2
 179390000    3
 179400000    2
 179410000    3
 179420000    3
 179430000    2
 179440000    4
 179450000    3
 179460000    5
 179470000    4
 179480000    5
 179490000    5
 179500000    3
 179510000    3
 179520000    4
 179530000    3
 179540000    4
 179550000    4
 179560000    3
 179570000    4
 179580000    3
 179590000    3
 179600000    3
 179610000    3
 179620000    4
 179630000    3
 179640000    3
 179650000    4
 179660000    4
 179670000    3
 179680000    3
 179690000    3
 179700000    7
 179710000    3
 179720000    2
 179730000    3
 179740000    3
 179750000    3
 179760000    3
 179770000    3
 179780000    4
 179790000    3
 179800000    4
 179810000    3
 179820000    2
 179830000    3
 179840000    3
 179850000    4
 179860000    3
 179870000    4
 179880000    3
 179890000    3
 179900000    3
 179910000    3
 179920000    4
 179930000    2
 179940000    3
 179950000    3
 179960000    3
 179970000    3
 179980000    4
 179990000    4
 180000000    3
 180010000    3
 180020000    3
 180030000    3
 180040000    4
 180050000    3
 180060000    3
 180070000    2
 180080000    3
 180090000    6
 180100000    5
 180110000    3
 180120000    3
 180130000    4
 180140000    5
 180150000    5
 180160000    3
 180170000    6
 180180000    5
 180190000    3
 180200000    3
 180210000    3
 180220000    2
 180230000    4
 180240000    4
 180250000    4
 180260000    3
 180270000    5
 180280000    2
 180290000    3
 180300000    3
 180310000    2
 180320000    3
 180330000    3
 180340000    2
 180350000    4
 180360000    3
 180370000    2
 180380000    6
 180390000    9
 180400000    3
 180410000    3
 180420000    3
 180430000    3
 180440000    2
 180450000    3
 180460000    3
 180470000    3
 180480000    3
 180490000    3
 180500000    4
 180510000    2
 180520000    3
 180530000    2
 180540000    4
 180550000    3
 180560000    3
 180570000    5
 180580000    4
 180590000    3
 180600000    3
 180610000    2
 180620000    4
 180630000    4
 180640000    3
 180650000    3
 180660000    3
 180670000    2
 180680000    2
 180690000    4
 180700000    3
 180710000    3
 180720000    3
 180730000    3
 180740000    2
 180750000    4
 180760000    8
 180770000    5
 180780000    8
 180790000    3
 180800000    2
 180810000    2
 180820000    3
 180830000    2
 180840000    3
 180850000    3
 180860000    4
 180870000    2
 180880000    5
 180890000    4
 180900000    3
 180910000    3
 180920000    3
 180930000    3
 180940000    3
 180950000    3
 180960000    4
 180970000    3
 180980000    3
 180990000    3
 181000000    3
 181010000    3
 181020000    3
 181030000    3
 181040000    4
 181050000    4
 181060000    6
 181070000    3
 181080000    3
 181090000    9
 181100000   10
 181110000    7
 181120000    6
 181130000    3
 181140000    3
 181150000    3
 181160000    2
 181170000    3
 181180000    2
 181190000    3
 181200000    3
 181210000    4
 181220000    3
 181230000    4
 181240000    3
 181250000    3
 181260000    3
 181270000    3
 181280000    3
 181290000    4
 181300000    3
 181310000    4
 181320000    4
 181330000    4
 181340000    4
 181350000    3
 181360000    3
 181370000    3
 181380000    3
 181390000    3
 181400000    3
 181410000    3
 181420000    3
 181430000    5
 181440000    3
 181450000    3
 181460000    3
 181470000    2
 181480000    2
 181490000    2
 181500000    3
 181510000    4
 181520000    5
 181530000    5
 181540000    4
 181550000    3
 181560000    4
 181570000    5
 181580000    4
 181590000    5
 181600000    3
 181610000    3
 181620000    3
 181630000    4
 181640000    5
 181650000    5
 181660000    3
 181670000    4
 181680000    4
 181690000    3
 181700000    4
 181710000    4
 181720000    3
 181730000    8
 181740000    2
 181750000    6
 181760000    5
 181770000    4
 181780000    3
 181790000    3
 181800000    3
 181810000    3
 181820000    4
 181830000    2
 181840000    3
 181850000    4
 181860000    3
 181870000    3
 181880000    3
 181890000    3
 181900000    4
 181910000    3
 181920000    3
 181930000    3
 181940000    5
 181950000    3
 181960000    3
 181970000    3
 181980000    4
 181990000    4
 182000000    3
 182010000    3
 182020000    4
 182030000    5
 182040000    3
 182050000    3
 182060000    7
 182070000    4
 182080000    2
 182090000    3
 182100000    3
 182110000    3
 182120000    3
 182130000    7
 182140000    5
 182150000    3
 182160000    2
 182170000    2
 182180000    3
 182190000    3
 182200000    4
 182210000    4
 182220000   11
 182230000    7
 182240000    6
 182250000    6
 182260000    4
 182270000    4
 182280000    4
 182290000    3
 182300000    2
 182310000    4
 182320000    3
 182330000    3
 182340000    4
 182350000    5
 182360000    7
 182370000    4
 182380000    3
 182390000    3
 182400000    4
 182410000    7
 182420000    3
 182430000    2
 182440000    4
 182450000    3
 182460000    4
 182470000    8
 182480000    3
 182490000    3
 182500000    3
 182510000    6
 182520000    3
 182530000    4
 182540000    6
 182550000    3
 182560000    4
 182570000    3
 182580000    3
 182590000    4
 182600000    4
 182610000    3
 182620000    2
 182630000    5
 182640000    4
 182650000    3
 182660000    4
 182670000    4
 182680000    2
 182690000    3
 182700000    3
 182710000    2
 182720000    7
 182730000    4
 182740000    5
 182750000    2
 182760000    5
 182770000    3
 182780000    4
 182790000    3
 182800000    7
 182810000    5
 182820000    8
 182830000    3
 182840000    5
 182850000    2
 182860000    3
 182870000    5
 182880000    7
 182890000    4
 182900000    3
 182910000    4
 182920000    7
 182930000    3
 182940000    4
 182950000    3
 182960000    4
 182970000    3
 182980000    9
 182990000    3
 183000000    3
 183010000    3
 183020000    3
 183030000    3
 183040000    3
 183050000    3
 183060000    2
 183070000    3
 183080000    5
 183090000    4
 183100000    3
 183110000    3
 183120000    3
 183130000    3
 183140000    3
 183150000    4
 183160000    3
 183170000    3
 183180000    5
 183190000    3
 183200000    3
 183210000    2
 183220000    4
 183230000    4
 183240000    3
 183250000    4
 183260000    5
 183270000    5
 183280000    4
 183290000    2
 183300000    4
 183310000    3
 183320000    4
 183330000    6
 183340000    5
 183350000    4
 183360000    2
 183370000    3
 183380000    9
 183390000    5
 183400000    6
 183410000    4
 183420000    6
 183430000    4
 183440000    9
 183450000    9
 183460000    3
 183470000    2
 183480000    3
 183490000    3
 183500000    3
 183510000    3
 183520000    4
 183530000    3
 183540000    5
 183550000    7
 183560000    5
 183570000    3
 183580000    2
 183590000    5
 183600000    3
 183610000    3
 183620000    3
 183630000    2
 183640000    3
 183650000    4
 183660000    4
 183670000    4
 183680000    2
 183690000    4
 183700000    3
 183710000    8
 183720000    2
 183730000    2
 183740000    3
 183750000    3
 183760000    3
 183770000    5
 183780000    3
 183790000    4
 183800000    3
 183810000    3
 183820000    3
 183830000    3
 183840000    3
 183850000    3
 183860000    3
 183870000    2
 183880000    4
 183890000    3
 183900000    5
 183910000    3
 183920000    2
 183930000    5
 183940000    3
 183950000    3
 183960000    3
 183970000    4
 183980000    4
 183990000    5
 184000000    4
 184010000    4
 184020000    3
 184030000    3
 184040000    3
 184050000    4
 184060000    3
 184070000    4
 184080000    4
 184090000    4
 184100000    5
 184110000    2
 184120000    4
 184130000    3
 184140000    2
 184150000    3
 184160000    3
 184170000    3
 184180000    3
 184190000    2
 184200000    2
 184210000    2
 184220000    2
 184230000    4
 184240000    4
 184250000    2
 184260000    3
 184270000    3
 184280000    3
 184290000    3
 184300000    3
 184310000    4
 184320000    2
 184330000    3
 184340000    4
 184350000    4
 184360000    3
 184370000    5
 184380000    3
 184390000    2
 184400000    3
 184410000    3
 184420000    3
 184430000    8
 184440000    2
 184450000    4
 184460000    4
 184470000    2
 184480000    5
 184490000    3
 184500000    3
 184510000    2
 184520000    3
 184530000    3
 184540000    4
 184550000    3
 184560000    3
 184570000    4
 184580000    3
 184590000    4
 184600000    3
 184610000    3
 184620000    3
 184630000    3
 184640000    2
 184650000    3
 184660000    3
 184670000    3
 184680000    3
 184690000    4
 184700000    3
 184710000    3
 184720000    5
 184730000    3
 184740000    4
 184750000    4
 184760000    2
 184770000    4
 184780000    3
 184790000    4
 184800000    2
 184810000    3
 184820000    2
 184830000    4
 184840000    4
 184850000    3
 184860000    2
 184870000    5
 184880000    3
 184890000    3
 184900000    2
 184910000    5
 184920000    3
 184930000    3
 184940000    5
 184950000    3
 184960000    3
 184970000    3
 184980000    3
 184990000    3
 185000000    3
 185010000    3
 185020000    3
 185030000    3
 185040000    4
 185050000    3
 185060000    3
 185070000    3
 185080000    4
 185090000    4
 185100000    3
 185110000    3
 185120000    3
 185130000    3
 185140000    5
 185150000    5
 185160000    3
 185170000    4
 185180000    5
 185190000    7
 185200000    3
 185210000    3
 185220000    2
 185230000    3
 185240000    2
 185250000    5
 185260000    2
 185270000    2
 185280000    3
 185290000    2
 185300000    2
 185310000    3
 185320000    3
 185330000    3
 185340000    3
 185350000    3
 185360000    4
 185370000    4
 185380000    3
 185390000    3
 185400000    3
 185410000    4
 185420000    3
 185430000    3
 185440000    3
 185450000    3
 185460000    2
 185470000    3
 185480000    3
 185490000    4
 185500000    3
 185510000    3
 185520000    4
 185530000    3
 185540000    5
 185550000    3
 185560000    4
 185570000    3
 185580000    2
 185590000    3
 185600000    4
 185610000    3
 185620000    3
 185630000    3
 185640000    3
 185650000    2
 185660000    3
 185670000    3
 185680000    3
 185690000    3
 185700000    3
 185710000    7
 185720000    5
 185730000    5
 185740000    4
 185750000    5
 185760000    2
 185770000    3
 185780000    5
 185790000    3
 185800000    4
 185810000    2
 185820000    3
 185830000    3
 185840000    2
 185850000    6
 185860000    2
 185870000    2
 185880000    3
 185890000    3
 185900000    3
 185910000    6
 185920000    5
 185930000    3
 185940000    5
 185950000    3
 185960000    4
 185970000    2
 185980000    3
 185990000    8
 186000000    6
 186010000    3
 186020000    3
 186030000    3
 186040000    4
 186050000    4
 186060000    7
 186070000    3
 186080000    5
 186090000    4
 186100000    4
 186110000    3
 186120000    2
 186130000    4
 186140000   11
 186150000    3
 186160000    3
 186170000    5
 186180000    4
 186190000    3
 186200000    3
 186210000    3
 186220000    6
 186230000    4
 186240000    7
 186250000    2
 186260000    7
 186270000    7
 186280000    4
 186290000    9
 186300000    5
 186310000    3
 186320000    5
 186330000    2
 186340000    4
 186350000    2
 186360000    2
 186370000    3
 186380000    4
 186390000    3
 186400000    3
 186410000    3
 186420000    3
 186430000    3
 186440000    4
 186450000    3
 186460000    7
 186470000    3
 186480000    6
 186490000    2
 186500000    2
 186510000    9
 186520000    4
 186530000    3
 186540000    3
 186550000    5
 186560000    2
 186570000    5
 186580000    5
 186590000    3
 186600000    3
 186610000    4
 186620000    2
 186630000    5
 186640000    4
 186650000    2
 186660000    2
 186670000    2
 186680000    3
 186690000    3
 186700000    2
 186710000    5
 186720000    8
 186730000    6
 186740000    3
 186750000    5
 186760000    5
 186770000    2
 186780000    2
 186790000    4
 186800000    3
 186810000    3
 186820000    3
 186830000    2
 186840000    6
 186850000    3
 186860000    3
 186870000    3
 186880000    4
 186890000    2
 186900000    4
 186910000    3
 186920000    3
 186930000    5
 186940000    4
 186950000    3
 186960000    2
 186970000    3
 186980000    5
 186990000    3
 187000000    4
 187010000    3
 187020000    3
 187030000    3
 187040000    4
 187050000    5
 187060000    3
 187070000    4
 187080000    3
 187090000    3
 187100000    3
 187110000    4
 187120000    4
 187130000    4
 187140000    4
 187150000    5
 187160000    8
 187170000    3
 187180000    3
 187190000    2
 187200000    3
 187210000    3
 187220000    3
 187230000    5
 187240000    3
 187250000    5
 187260000    5
 187270000    5
 187280000    4
 187290000    3
 187300000    3
 187310000    2
 187320000    2
 187330000    4
 187340000    3
 187350000    4
 187360000    3
 187370000    3
 187380000    3
 187390000    3
 187400000    3
 187410000    4
 187420000    3
 187430000    3
 187440000    2
 187450000    3
 187460000    3
 187470000    5
 187480000    3
 187490000    3
 187500000    2
 187510000    3
 187520000    4
 187530000    3
 187540000    4
 187550000    6
 187560000    2
 187570000    5
 187580000    3
 187590000    4
 187600000    2
 187610000    3
 187620000    3
 187630000    5
 187640000    4
 187650000    4
 187660000    3
 187670000    3
 187680000    4
 187690000    4
 187700000    3
 187710000    3
 187720000    4
 187730000    3
 187740000    2
 187750000    3
 187760000    5
 187770000    3
 187780000    3
 187790000    3
 187800000    5
 187810000    4
 187820000    4
 187830000    3
 187840000    3
 187850000    4
 187860000    3
 187870000    4
 187880000    3
 187890000    4
 187900000    3
 187910000    4
 187920000    4
 187930000    3
 187940000    3
 187950000    3
 187960000    4
 187970000    3
 187980000    2
 187990000    3
 188000000    6
 188010000    3
 188020000    5
 188030000    3
 188040000    4
 188050000    4
 188060000    3
 188070000    3
 188080000    3
 188090000    3
 188100000    6
 188110000    4
 188120000    3
 188130000    3
 188140000    3
 188150000    3
 188160000    3
 188170000    3
 188180000    2
 188190000    3
 188200000    5
 188210000    3
 188220000    5
 188230000    3
 188240000    3
 188250000    5
 188260000    3
 188270000    3
 188280000    3
 188290000    4
 188300000    4
 188310000    5
 188320000    2
 188330000    4
 188340000    4
 188350000    2
 188360000    3
 188370000    3
 188380000    5
 188390000    3
 188400000    2
 188410000    5
 188420000    4
 188430000    3
 188440000    3
 188450000    3
 188460000    3
 188470000    5
 188480000    3
 188490000    3
 188500000    3
 188510000    3
 188520000    2
 188530000    4
 188540000    3
 188550000    4
 188560000    3
 188570000    3
 188580000    3
 188590000    4
 188600000    6
 188610000    3
 188620000    3
 188630000    4
 188640000    3
 188650000    5
 188660000    3
 188670000    7
 188680000    3
 188690000    3
 188700000    4
 188710000    7
 188720000    5
 188730000    4
 188740000    3
 188750000    4
 188760000    4
 188770000    3
 188780000    3
 188790000    3
 188800000    5
 188810000    3
 188820000    4
 188830000    3
 188840000    2
 188850000    4
 188860000    4
 188870000    3
 188880000    3
 188890000    4
 188900000    4
 188910000    2
 188920000    3
 188930000    4
 188940000    3
 188950000    3
 188960000    3
 188970000    2
 188980000    4
 188990000    3
 189000000    3
 189010000    3
 189020000    3
 189030000    2
 189040000    3
 189050000    2
 189060000    2
 189070000    4
 189080000    3
 189090000    3
 189100000    3
 189110000    4
 189120000    5
 189130000    2
 189140000    4
 189150000    4
 189160000    3
 189170000    3
 189180000    5
 189190000    3
 189200000    3
 189210000    2
 189220000    3
 189230000    3
 189240000    3
 189250000    3
 189260000    4
 189270000    2
 189280000    3
 189290000    2
 189300000    3
 189310000    3
 189320000    2
 189330000    2
 189340000    6
 189350000    4
 189360000    2
 189370000    5
 189380000    3
 189390000    2
 189400000    5
 189410000    3
 189420000    3
 189430000    3
 189440000    4
 189450000    3
 189460000    2
 189470000    4
 189480000    2
 189490000    3
 189500000    4
 189510000    3
 189520000    2
 189530000    3
 189540000    3
 189550000    2
 189560000    3
 189570000    3
 189580000    3
 189590000    4
 189600000    4
 189610000    5
 189620000    3
 189630000    3
 189640000    2
 189650000    3
 189660000    3
 189670000    3
 189680000    3
 189690000    4
 189700000    7
 189710000    5
 189720000    4
 189730000    3
 189740000    3
 189750000    5
 189760000    4
 189770000    5
 189780000    3
 189790000    2
 189800000    2
 189810000    3
 189820000    3
 189830000    4
 189840000    3
 189850000    3
 189860000    5
 189870000    4
 189880000    5
 189890000    4
 189900000    4
 189910000    3
 189920000    6
 189930000    3
 189940000    3
 189950000    5
 189960000    2
 189970000    4
 189980000    3
 189990000    3
 190000000    3
 190010000    5
 190020000    4
 190030000    3
 190040000    4
 190050000    5
 190060000    3
 190070000    3
 190080000    2
 190090000    4
 190100000    5
 190110000    5
 190120000    4
 190130000    5
 190140000    4
 190150000    4
 190160000    3
 190170000    3
 190180000    3
 190190000    4
 190200000    2
 190210000    3
 190220000    5
 190230000    4
 190240000    4
 190250000    3
 190260000    3
 190270000    5
 190280000    4
 190290000    3
 190300000    6
 190310000    2
 190320000    4
 190330000    5
 190340000    5
 190350000    3
 190360000    4
 190370000    3
 190380000    3
 190390000    3
 190400000    3
 190410000    3
 190420000    3
 190430000    3
 190440000    4
 190450000    3
 190460000    6
 190470000    6
 190480000    3
 190490000    4
 190500000    3
 190510000    4
 190520000    4
 190530000    3
 190540000    3
 190550000    5
 190560000    2
 190570000    3
 190580000    8
 190590000    3
 190600000    3
 190610000    3
 190620000    2
 190630000    2
 190640000    3
 190650000    3
 190660000    3
 190670000    3
 190680000    2
 190690000    9
 190700000    3
 190710000    3
 190720000    3
 190730000    3
 190740000    4
 190750000    3
 190760000    4
 190770000    3
 190780000    3
 190790000    8
 190800000    6
 190810000    2
 190820000    4
 190830000    3
 190840000    3
 190850000    3
 190860000    3
 190870000    3
 190880000    4
 190890000    2
 190900000    2
 190910000    3
 190920000    3
 190930000    3
 190940000    4
 190950000    2
 190960000    3
 190970000    3
 190980000    5
 190990000    3
 191000000    4
 191010000    3
 191020000    2
 191030000    4
 191040000    6
 191050000    3
 191060000    4
 191070000    2
 191080000    3
 191090000    3
 191100000    5
 191110000    4
 191120000    6
 191130000    3
 191140000    5
 191150000    3
 191160000    7
 191170000    3
 191180000    5
 191190000    5
 191200000    4
 191210000    2
 191220000    3
 191230000    3
 191240000    4
 191250000    4
 191260000    3
 191270000    3
 191280000    3
 191290000    4
 191300000    2
 191310000    7
 191320000    4
 191330000    4
 191340000    2
 191350000    3
 191360000    3
 191370000    3
 191380000    5
 191390000    7
 191400000    5
 191410000    5
 191420000    5
 191430000    6
 191440000    4
 191450000    3
 191460000    4
 191470000    2
 191480000    3
 191490000    2
 191500000    6
 191510000    6
 191520000    4
 191530000    3
 191540000    5
 191550000    3
 191560000    3
 191570000    3
 191580000    3
 191590000    2
 191600000    3
 191610000    4
 191620000    3
 191630000    3
 191640000    3
 191650000    3
 191660000    3
 191670000    3
 191680000    5
 191690000    2
 191700000    3
 191710000    3
 191720000    3
 191730000    5
 191740000    4
 191750000    4
 191760000    4
 191770000    5
 191780000    3
 191790000    4
 191800000    3
 191810000    3
 191820000    5
 191830000    7
 191840000    6
 191850000    4
 191860000    2
 191870000    3
 191880000    4
 191890000    5
 191900000    4
 191910000    2
 191920000    4
 191930000    3
 191940000    5
 191950000    4
 191960000    2
 191970000    2
 191980000    4
 191990000    4
 192000000    3
 192010000    3
 192020000    4
 192030000    3
 192040000    3
 192050000    3
 192060000    4
 192070000    2
 192080000    2
 192090000    3
 192100000    4
 192110000    3
 192120000    3
 192130000    3
 192140000    3
 192150000    4
 192160000    3
 192170000    3
 192180000    3
 192190000    3
 192200000    4
 192210000   11
 192220000    3
 192230000    4
 192240000    8
 192250000    3
 192260000    3
 192270000    4
 192280000    3
 192290000    3
 192300000    3
 192310000    3
 192320000    3
 192330000    3
 192340000    3
 192350000    3
 192360000    4
 192370000    5
 192380000    4
 192390000    4
 192400000    9
 192410000    3
 192420000    4
 192430000    2
 192440000    4
 192450000    3
 192460000    3
 192470000    5
 192480000    3
 192490000    3
 192500000    6
 192510000    3
 192520000    5
 192530000    4
 192540000    8
 192550000    3
 192560000    3
 192570000    8
 192580000    4
 192590000    8
 192600000    2
 192610000    3
 192620000    3
 192630000    3
 192640000    3
 192650000    4
 192660000    4
 192670000    4
 192680000    3
 192690000    5
 192700000    4
 192710000    3
 192720000    3
 192730000    4
 192740000    3
 192750000    2
 192760000    4
 192770000    3
 192780000    3
 192790000    3
 192800000    4
 192810000    6
 192820000    3
 192830000    3
 192840000    4
 192850000    3
 192860000    2
 192870000    3
 192880000    4
 192890000    3
 192900000    3
 192910000    3
 192920000    3
 192930000    8
 192940000    3
 192950000    5
 192960000    3
 192970000    4
 192980000    2
 192990000    3
 193000000    3
 193010000    4
 193020000    5
 193030000    4
 193040000    2
 193050000    4
 193060000    3
 193070000    4
 193080000    3
 193090000    3
 193100000    3
 193110000    5
 193120000    2
 193130000    2
 193140000    3
 193150000    4
 193160000    3
 193170000    3
 193180000    3
 193190000    4
 193200000    6
 193210000    2
 193220000    3
 193230000    4
 193240000    3
 193250000    4
 193260000    3
 193270000    3
 193280000    4
 193290000    3
 193300000    3
 193310000    3
 193320000    5
 193330000    3
 193340000    3
 193350000    4
 193360000    3
 193370000    3
 193380000    5
 193390000    3
 193400000    7
 193410000    3
 193420000    3
 193430000    6
 193440000    6
 193450000    4
 193460000    3
 193470000    3
 193480000    3
 193490000    3
 193500000    3
 193510000    3
 193520000    3
 193530000    3
 193540000    6
 193550000    3
 193560000    3
 193570000    3
 193580000    5
 193590000    9
 193600000    5
 193610000    3
 193620000    9
 193630000    5
 193640000    2
 193650000    5
 193660000    2
 193670000    5
 193680000    6
 193690000    2
 193700000    8
 193710000    4
 193720000    3
 193730000    4
 193740000    5
 193750000    9
 193760000    2
 193770000    3
 193780000    4
 193790000    3
 193800000    7
 193810000    3
 193820000    4
 193830000    8
 193840000    3
 193850000    5
 193860000    3
 193870000    3
 193880000    3
 193890000    3
 193900000    6
 193910000    3
 193920000    5
 193930000    4
 193940000    4
 193950000    5
 193960000    5
 193970000    2
 193980000    2
 193990000    3
 194000000    2
 194010000    3
 194020000    4
 194030000    3
 194040000    6
 194050000    2
 194060000    3
 194070000    4
 194080000    4
 194090000    7
 194100000    3
 194110000    4
 194120000    3
 194130000    3
 194140000    3
 194150000    5
 194160000    5
 194170000    3
 194180000    5
 194190000    6
 194200000    7
 194210000    3
 194220000    5
 194230000    2
 194240000    3
 194250000    3
 194260000    4
 194270000    5
 194280000    5
 194290000    3
 194300000    5
 194310000    5
 194320000    4
 194330000    5
 194340000    5
 194350000    5
 194360000    3
 194370000    5
 194380000    3
 194390000    4
 194400000    5
 194410000    2
 194420000    2
 194430000    3
 194440000    9
 194450000    5
 194460000    3
 194470000    3
 194480000    3
 194490000    3
 194500000    3
 194510000   11
 194520000    3
 194530000    5
 194540000    8
 194550000    3
 194560000    3
 194570000    3
 194580000    3
 194590000    2
 194600000    3
 194610000    3
 194620000    2
 194630000    3
 194640000    3
 194650000    3
 194660000    2
 194670000    3
 194680000    2
 194690000    2
 194700000    3
 194710000    4
 194720000    2
 194730000    4
 194740000    3
 194750000    3
 194760000    2
 194770000    3
 194780000    3
 194790000    3
 194800000    3
 194810000    2
 194820000    2
 194830000    3
 194840000    4
 194850000    4
 194860000    3
 194870000    3
 194880000    3
 194890000    2
 194900000   10
 194910000    5
 194920000    4
 194930000    3
 194940000    3
 194950000    3
 194960000    3
 194970000    4
 194980000    3
 194990000    2
 195000000    3
 195010000    4
 195020000    4
 195030000    3
 195040000    3
 195050000    3
 195060000    4
 195070000    3
 195080000    4
 195090000    6
 195100000    3
 195110000    6
 195120000    7
 195130000    5
 195140000    4
 195150000    6
 195160000    9
 195170000    2
 195180000    3
 195190000    3
 195200000    3
 195210000    4
 195220000    3
 195230000    2
 195240000    2
 195250000    4
 195260000    3
 195270000    3
 195280000    2
 195290000    5
 195300000    4
 195310000    3
 195320000    3
 195330000    3
 195340000    4
 195350000    4
 195360000    3
 195370000    5
 195380000    3
 195390000    4
 195400000    7
 195410000    4
 195420000    3
 195430000    3
 195440000    3
 195450000    3
 195460000    4
 195470000    3
 195480000    3
 195490000    4
 195500000    3
 195510000    3
 195520000    3
 195530000    4
 195540000    2
 195550000    3
 195560000    3
 195570000    2
 195580000    3
 195590000    4
 195600000    5
 195610000    4
 195620000    4
 195630000    5
 195640000    3
 195650000    3
 195660000    3
 195670000    3
 195680000    3
 195690000    3
 195700000    4
 195710000    4
 195720000    2
 195730000    4
 195740000    4
 195750000    4
 195760000    5
 195770000    3
 195780000    5
 195790000    3
 195800000    3
 195810000    2
 195820000    3
 195830000    3
 195840000    2
 195850000    2
 195860000    3
 195870000    4
 195880000    4
 195890000    7
 195900000    4
 195910000    4
 195920000    4
 195930000    3
 195940000    4
 195950000    3
 195960000    4
 195970000    3
 195980000    5
 195990000    4
 196000000    3
 196010000    3
 196020000    3
 196030000    3
 196040000    3
 196050000    3
 196060000    4
 196070000    3
 196080000    3
 196090000    3
 196100000    3
 196110000    4
 196120000    4
 196130000    2
 196140000    5
 196150000    4
 196160000    3
 196170000    5
 196180000    5
 196190000    5
 196200000    3
 196210000    2
 196220000    5
 196230000    3
 196240000    7
 196250000    6
 196260000    5
 196270000    3
 196280000    2
 196290000    3
 196300000    3
 196310000    4
 196320000    3
 196330000    3
 196340000    3
 196350000    5
 196360000    5
 196370000    5
 196380000    2
 196390000    3
 196400000    4
 196410000    3
 196420000    2
 196430000    3
 196440000    3
 196450000    3
 196460000    3
 196470000    3
 196480000    3
 196490000    4
 196500000    3
 196510000    3
 196520000    4
 196530000    3
 196540000    3
 196550000    3
 196560000    3
 196570000    4
 196580000    3
 196590000    2
 196600000    3
 196610000    7
 196620000    3
 196630000    6
 196640000    6
 196650000    5
 196660000    3
 196670000    3
 196680000    6
 196690000    3
 196700000    6
 196710000    4
 196720000    3
 196730000    3
 196740000    3
 196750000    2
 196760000    4
 196770000    4
 196780000    3
 196790000   10
 196800000    3
 196810000    6
 196820000    4
 196830000    3
 196840000    5
 196850000    4
 196860000    2
 196870000    4
 196880000    5
 196890000    3
 196900000    3
 196910000    3
 196920000    4
 196930000    4
 196940000    3
 196950000    5
 196960000    3
 196970000    3
 196980000    3
 196990000    4
 197000000    4
 197010000    3
 197020000    3
 197030000    3
 197040000    4
 197050000    3
 197060000    2
 197070000    3
 197080000    3
 197090000    3
 197100000    3
 197110000    4
 197120000    3
 197130000    3
 197140000    3
 197150000    4
 197160000    2
 197170000    4
 197180000    4
 197190000    3
 197200000    2
 197210000    4
 197220000    6
 197230000    7
 197240000    3
 197250000    3
 197260000    2
 197270000    2
 197280000    5
 197290000    2
 197300000    4
 197310000    4
 197320000    3
 197330000    2
 197340000    2
 197350000    2
 197360000    4
 197370000    2
 197380000    3
 197390000    2
 197400000    3
 197410000    3
 197420000    3
 197430000    3
 197440000    3
 197450000    2
 197460000    2
 197470000    3
 197480000    4
 197490000    2
 197500000    2
 197510000    2
 197520000    4
 197530000    5
 197540000    3
 197550000    2
 197560000    3
 197570000    4
 197580000    5
 197590000    7
 197600000    5
 197610000    4
 197620000    4
 197630000    4
 197640000    4
 197650000    5
 197660000    3
 197670000    3
 197680000    3
 197690000    2
 197700000    4
 197710000    4
 197720000    3
 197730000    7
 197740000    5
 197750000    3
 197760000    3
 197770000    4
 197780000    4
 197790000    4
 197800000    4
 197810000    4
 197820000    4
 197830000    3
 197840000    7
 197850000    7
 197860000    3
 197870000    3
 197880000    3
 197890000    3
 197900000    4
 197910000    5
 197920000    2
 197930000    4
 197940000    3
 197950000    3
 197960000    3
 197970000    3
 197980000    3
 197990000    2
 198000000    2
 198010000    5
 198020000    3
 198030000    3
 198040000    4
 198050000    3
 198060000    9
 198070000    3
 198080000    4
 198090000    5
 198100000    5
 198110000    7
 198120000    9
 198130000    7
 198140000    8
 198150000    3
 198160000    3
 198170000    4
 198180000    6
 198190000    3
 198200000    2
 198210000    3
 198220000    3
 198230000    3
 198240000    3
 198250000    2
 198260000    2
 198270000    3
 198280000    4
 198290000    2
 198300000    3
 198310000    3
 198320000    3
 198330000    5
 198340000    2
 198350000    3
 198360000    2
 198370000    2
 198380000    3
 198390000    2
 198400000    3
 198410000    5
 198420000    5
 198430000    2
 198440000    3
 198450000    3
 198460000    2
 198470000    3
 198480000    5
 198490000    7
 198500000    5
 198510000    4
 198520000    4
 198530000    6
 198540000    4
 198550000    3
 198560000    3
 198570000    2
 198580000    4
 198590000    2
 198600000    7
 198610000    2
 198620000    3
 198630000    2
 198640000    5
 198650000    4
 198660000    3
 198670000    3
 198680000    7
 198690000    4
 198700000    5
 198710000    4
 198720000    3
 198730000    3
 198740000    6
 198750000    2
 198760000    5
 198770000    3
 198780000    7
 198790000    7
 198800000    5
 198810000    2
 198820000    3
 198830000    3
 198840000    3
 198850000    3
 198860000    3
 198870000    3
 198880000    4
 198890000    3
 198900000    2
 198910000    4
 198920000    2
 198930000    2
 198940000    3
 198950000    3
 198960000    3
 198970000    3
 198980000    3
 198990000    3
 199000000    4
 199010000    3
 199020000    3
 199030000    4
 199040000    3
 199050000    2
 199060000    2
 199070000    2
 199080000    5
 199090000    4
 199100000    2
 199110000   10
 199120000    3
 199130000    3
 199140000    4
 199150000    3
 199160000    3
 199170000    2
 199180000    4
 199190000    3
 199200000    3
 199210000    2
 199220000    3
 199230000    3
 199240000    3
 199250000    4
 199260000    2
 199270000    3
 199280000    3
 199290000    5
 199300000    2
 199310000    3
 199320000    2
 199330000    3
 199340000    2
 199350000    3
 199360000    3
 199370000    8
 199380000    4
 199390000    2
 199400000    3
 199410000    3
 199420000    3
 199430000    3
 199440000    3
 199450000    4
 199460000    3
 199470000    3
 199480000    3
 199490000    3
 199500000    3
 199510000    2
 199520000    2
 199530000    3
 199540000    3
 199550000    2
 199560000    3
 199570000    3
 199580000    3
 199590000    3
 199600000    3
 199610000    3
 199620000    4
 199630000    4
 199640000    4
 199650000    4
 199660000    4
 199670000    4
 199680000    3
 199690000    3
 199700000    2
 199710000    4
 199720000    2
 199730000    4
 199740000    5
 199750000    3
 199760000    3
 199770000    4
 199780000    4
 199790000    3
 199800000    2
 199810000    3
 199820000    2
 199830000    2
 199840000    4
 199850000    5
 199860000    4
 199870000    3
 199880000    4
 199890000    4
 199900000    3
 199910000    3
 199920000    8
 199930000    3
 199940000    3
 199950000    2
 199960000    2
 199970000    4
 199980000    3
 199990000    3
 200000000    3
 200000000    3
 200010000    4
 200020000    4
 200030000    2
 200040000    4
 200050000    4
 200060000    3
 200070000    3
 200080000    2
 200090000    4
 200100000    3
 200110000    3
 200120000    4
 200130000    5
 200140000    4
 200150000    2
 200160000    3
 200170000    5
 200180000    3
 200190000    2
 200200000    3
 200210000    3
 200220000    4
 200230000    6
 200240000    7
 200250000    4
 200260000    4
 200270000    4
 200280000    3
 200290000    4
 200300000    6
 200310000    5
 200320000    3
 200330000    3
 200340000    5
 200350000    3
 200360000    3
 200370000    3
 200380000    2
 200390000    2
 200400000    5
 200410000    3
 200420000    6
 200430000    4
 200440000    3
 200450000    4
 200460000    3
 200470000    4
 200480000    2
 200490000    2
 200500000    3
 200510000    2
 200520000    6
 200530000    3
 200540000    2
 200550000    5
 200560000    4
 200570000    3
 200580000    4
 200590000    3
 200600000    5
 200610000    2
 200620000    3
 200630000    3
 200640000    4
 200650000    3
 200660000    3
 200670000    3
 200680000    4
 200690000    3
 200700000    4
 200710000    4
 200720000    4
 200730000    6
 200740000    3
 200750000    3
 200760000    3
 200770000    3
 200780000    3
 200790000    3
 200800000    3
 200810000    3
 200820000    2
 200830000    4
 200840000    4
 200850000    3
 200860000    2
 200870000    6
 200880000   10
 200890000    3
 200900000    6
 200910000    3
 200920000    4
 200930000    4
 200940000    4
 200950000    3
 200960000    3
 200970000    3
 200980000    3
 200990000    3
 201000000    4
 201010000    6
 201020000    3
 201030000    3
 201040000    3
 201050000    2
 201060000    2
 201070000    3
 201080000    5
 201090000    3
 201100000    4
 201110000    4
 201120000    3
 201130000    5
 201140000    3
 201150000    3
 201160000    3
 201170000    5
 201180000    2
 201190000    3
 201200000    4
 201210000    5
 201220000    3
 201230000    3
 201240000    3
 201250000    3
 201260000    3
 201270000    4
 201280000    4
 201290000    4
 201300000    3
 201310000    4
 201320000    4
 201330000    4
 201340000    3
 201350000    3
 201360000    2
 201370000    4
 201380000    3
 201390000    3
 201400000    3
 201410000    3
 201420000    3
 201430000    3
 201440000    5
 201450000    3
 201460000    4
 201470000    4
 201480000    3
 201490000    4
 201500000    3
 201510000    5
 201520000    3
 201530000    8
 201540000    4
 201550000    6
 201560000    3
 201570000    4
 201580000    3
 201590000    3
 201600000    3
 201610000    4
 201620000    7
 201630000    3
 201640000    3
 201650000    3
 201660000    4
 201670000    9
 201680000    7
 201690000    2
 201700000    3
 201710000    3
 201720000    2
 201730000    3
 201740000    2
 201750000    2
 201760000    9
 201770000    4
 201780000    5
 201790000    6
 201800000    2
 201810000    3
 201820000    5
 201830000    8
 201840000    3
 201850000    6
 201860000    4
 201870000    4
 201880000    4
 201890000    2
 201900000    6
 201910000    2
 201920000    3
 201930000    3
 201940000   11
 201950000    8
 201960000    3
 201970000    6
 201980000    5
 201990000    5
 202000000    4
 202010000    3
 202020000    6
 202030000    3
 202040000    7
 202050000    3
 202060000    4
 202070000    4
 202080000    4
 202090000    3
 202100000    2
 202110000    3
 202120000    2
 202130000    3
 202140000    3
 202150000    2
 202160000    4
 202170000    3
 202180000    3
 202190000    3
 202200000    4
 202210000    3
 202220000    6
 202230000    3
 202240000    3
 202250000    3
 202260000    6
 202270000    3
 202280000    4
 202290000    3
 202300000    3
 202310000    3
 202320000    3
 202330000    3
 202340000    3
 202350000    3
 202360000    3
 202370000    3
 202380000    3
 202390000    4
 202400000    3
 202410000    3
 202420000    3
 202430000    4
 202440000    3
 202450000    7
 202460000    6
 202470000    4
 202480000    4
 202490000    2
 202500000    3
 202510000    3
 202520000    3
 202530000    3
 202540000    4
 202550000    3
 202560000    3
 202570000    3
 202580000    3
 202590000    3
 202600000    5
 202610000    3
 202620000    3
 202630000    3
 202640000    4
 202650000    3
 202660000    4
 202670000    3
 202680000    2
 202690000    2
 202700000    3
 202710000    7
 202720000    8
 202730000    3
 202740000    3
 202750000    6
 202760000    5
 202770000    3
 202780000    5
 202790000    3
 202800000    4
 202810000    3
 202820000    4
 202830000    3
 202840000    4
 202850000   11
 202860000    4
 202870000    4
 202880000    3
 202890000    4
 202900000    3
 202910000    5
 202920000    8
 202930000    5
 202940000    3
 202950000    4
 202960000    7
 202970000    2
 202980000    6
 202990000    5
 203000000    8
 203010000    5
 203020000    5
 203030000    5
 203040000    4
 203050000    5
 203060000    3
 203070000    4
 203080000    3
 203090000    3
 203100000    4
 203110000    4
 203120000    4
 203130000    3
 203140000    3
 203150000    3
 203160000    6
 203170000    4
 203180000    3
 203190000    3
 203200000    3
 203210000    3
 203220000    5
 203230000    3
 203240000    2
 203250000    4
 203260000    2
 203270000    3
 203280000    3
 203290000    2
 203300000    4
 203310000    2
 203320000    3
 203330000    3
 203340000    3
 203350000    3
 203360000    3
 203370000    4
 203380000    2
 203390000    7
 203400000    2
 203410000    3
 203420000    3
 203430000    2
 203440000    3
 203450000    3
 203460000    4
 203470000    5
 203480000    5
 203490000    3
 203500000    3
 203510000    4
 203520000    3
 203530000    3
 203540000    2
 203550000    4
 203560000    4
 203570000    3
 203580000    3
 203590000    5
 203600000    7
 203610000    3
 203620000    3
 203630000    3
 203640000    2
 203650000    3
 203660000    3
 203670000    3
 203680000    3
 203690000    4
 203700000    3
 203710000    3
 203720000    3
 203730000    3
 203740000    4
 203750000    5
 203760000    2
 203770000    2
 203780000    5
 203790000    4
 203800000    3
 203810000    4
 203820000    3
 203830000    2
 203840000    5
 203850000    4
 203860000    3
 203870000    3
 203880000    3
 203890000    4
 203900000    4
 203910000    7
 203920000    3
 203930000    3
 203940000    3
 203950000    3
 203960000    4
 203970000    4
 203980000    3
 203990000    2
 204000000    2
 204010000    3
 204020000    3
 204030000    3
 204040000    5
 204050000    3
 204060000    3
 204070000    3
 204080000    3
 204090000    5
 204100000    2
 204110000    2
 204120000    3
 204130000    3
 204140000    3
 204150000    3
 204160000    6
 204170000    5
 204180000    4
 204190000    5
 204200000    3
 204210000    6
 204220000    3
 204230000    6
 204240000    3
 204250000    3
 204260000    6
 204270000    9
 204280000    4
 204290000    9
 204300000    5
 204310000    4
 204320000    3
 204330000    2
 204340000    4
 204350000    3
 204360000    2
 204370000    3
 204380000    5
 204390000    3
 204400000    3
 204410000    3
 204420000    3
 204430000    4
 204440000    4
 204450000    3
 204460000    3
 204470000    4
 204480000    2
 204490000    3
 204500000    2
 204510000    3
 204520000    3
 204530000    2
 204540000    3
 204550000    4
 204560000    3
 204570000    2
 204580000    5
 204590000    3
 204600000    3
 204610000    3
 204620000    3
 204630000    4
 204640000    3
 204650000    4
 204660000    4
 204670000    5
 204680000    6
 204690000    5
 204700000    4
 204710000    5
 204720000    2
 204730000    4
 204740000    5
 204750000    6
 204760000    4
 204770000    3
 204780000    4
 204790000    2
 204800000    7
 204810000    2
 204820000    3
 204830000    3
 204840000    2
 204850000    3
 204860000    3
 204870000    3
 204880000    3
 204890000    2
 204900000    3
 204910000    7
 204920000    3
 204930000    4
 204940000    5
 204950000    3
 204960000    5
 204970000    3
 204980000    5
 204990000    6
 205000000    4
 205010000    4
 205020000    9
 205030000    6
 205040000    4
 205050000    3
 205060000    5
 205070000    4
 205080000    5
 205090000    4
 205100000    3
 205110000    4
 205120000    3
 205130000    3
 205140000    2
 205150000    4
 205160000    5
 205170000    5
 205180000    2
 205190000    3
 205200000    3
 205210000    4
 205220000    3
 205230000    3
 205240000    3
 205250000    3
 205260000    5
 205270000    4
 205280000    4
 205290000    2
 205300000    4
 205310000    3
 205320000    3
 205330000    3
 205340000    4
 205350000    4
 205360000    4
 205370000    5
 205380000    3
 205390000    3
 205400000    4
 205410000    4
 205420000    3
 205430000    3
 205440000    5
 205450000    5
 205460000    4
 205470000    2
 205480000    6
 205490000    3
 205500000    5
 205510000    7
 205520000    3
 205530000    3
 205540000    3
 205550000    3
 205560000    3
 205570000    3
 205580000    3
 205590000    6
 205600000    3
 205610000    3
 205620000    4
 205630000    3
 205640000    3
 205650000    3
 205660000    4
 205670000    3
 205680000    4
 205690000    3
 205700000    6
 205710000    3
 205720000    3
 205730000    2
 205740000    5
 205750000    6
 205760000    4
 205770000    5
 205780000    3
 205790000    4
 205800000    3
 205810000    2
 205820000    2
 205830000    6
 205840000    4
 205850000    6
 205860000    7
 205870000    3
 205880000    3
 205890000    3
 205900000    3
 205910000    4
 205920000    2
 205930000    3
 205940000    7
 205950000    4
 205960000    4
 205970000    4
 205980000    2
 205990000    3
 206000000    3
 206010000    3
 206020000    4
 206030000    3
 206040000    3
 206050000    3
 206060000    3
 206070000    5
 206080000    5
 206090000    3
 206100000    2
 206110000    5
 206120000    4
 206130000    3
 206140000    5
 206150000    4
 206160000    4
 206170000    2
 206180000    2
 206190000    7
 206200000    4
 206210000    3
 206220000    4
 206230000    3
 206240000    2
 206250000    3
 206260000    3
 206270000    3
 206280000    3
 206290000    3
 206300000    3
 206310000    6
 206320000    4
 206330000    2
 206340000    3
 206350000    2
 206360000    3
 206370000    4
 206380000    3
 206390000    3
 206400000    2
 206410000    3
 206420000    2
 206430000    3
 206440000    2
 206450000    3
 206460000    4
 206470000    3
 206480000    2
 206490000    3
 206500000    4
 206510000    3
 206520000    3
 206530000    2
 206540000    3
 206550000    2
 206560000    3
 206570000    3
 206580000    3
 206590000    6
 206600000    2
 206610000    2
 206620000    2
 206630000    5
 206640000    3
 206650000    3
 206660000    3
 206670000    4
 206680000    3
 206690000    3
 206700000    3
 206710000    2
 206720000    3
 206730000    3
 206740000    5
 206750000    3
 206760000    4
 206770000    3
 206780000    3
 206790000    3
 206800000    3
 206810000    3
 206820000    3
 206830000    4
 206840000    3
 206850000    4
 206860000    5
 206870000    2
 206880000    3
 206890000    3
 206900000    4
 206910000    4
 206920000    3
 206930000    4
 206940000    4
 206950000    3
 206960000    3
 206970000    3
 206980000    4
 206990000    3
 207000000    3
 207010000    4
 207020000    3
 207030000    5
 207040000    4
 207050000    2
 207060000    3
 207070000    2
 207080000    2
 207090000    3
 207100000    3
 207110000    3
 207120000    4
 207130000    3
 207140000    4
 207150000    4
 207160000    4
 207170000    3
 207180000    4
 207190000    3
 207200000    2
 207210000    3
 207220000    3
 207230000    5
 207240000    3
 207250000    2
 207260000    5
 207270000    4
 207280000    4
 207290000    3
 207300000    4
 207310000    3
 207320000    4
 207330000    3
 207340000    3
 207350000    2
 207360000    4
 207370000    4
 207380000    4
 207390000    3
 207400000    3
 207410000    2
 207420000    4
 207430000    3
 207440000    4
 207450000    3
 207460000    3
 207470000    4
 207480000    3
 207490000    4
 207500000    3
 207510000    3
 207520000    4
 207530000    3
 207540000    3
 207550000    3
 207560000    3
 207570000    4
 207580000    3
 207590000    3
 207600000    3
 207610000    3
 207620000    3
 207630000    4
 207640000    3
 207650000    2
 207660000    2
 207670000    3
 207680000    3
 207690000    4
 207700000    2
 207710000    4
 207720000    3
 207730000    4
 207740000    4
 207750000    2
 207760000    3
 207770000    3
 207780000    3
 207790000    3
 207800000    4
 207810000    3
 207820000    3
 207830000    4
 207840000    3
 207850000    2
 207860000    3
 207870000    3
 207880000    3
 207890000    3
 207900000    3
 207910000    3
 207920000    3
 207930000    3
 207940000    3
 207950000    4
 207960000    3
 207970000    2
 207980000    4
 207990000    3
 208000000    3
 208010000    3
 208020000    4
 208030000    4
 208040000    4
 208050000    5
 208060000    4
 208070000    4
 208080000    3
 208090000    4
 208100000    4
 208110000    4
 208120000    3
 208130000    2
 208140000    3
 208150000    3
 208160000    3
 208170000    6
 208180000    3
 208190000    3
 208200000    3
 208210000    3
 208220000    3
 208230000    3
 208240000    3
 208250000    4
 208260000    3
 208270000    2
 208280000    4
 208290000    3
 208300000    3
 208310000    4
 208320000    3
 208330000    5
 208340000    3
 208350000    3
 208360000    5
 208370000    3
 208380000    5
 208390000    3
 208400000    3
 208410000    5
 208420000    3
 208430000    3
 208440000    2
 208450000    2
 208460000    3
 208470000    3
 208480000    3
 208490000    3
 208500000    3
 208510000    3
 208520000    3
 208530000    3
 208540000    3
 208550000    2
 208560000    4
 208570000    3
 208580000    3
 208590000    3
 208600000    4
 208610000    3
 208620000    3
 208630000    3
 208640000    3
 208650000    3
 208660000    3
 208670000    3
 208680000    4
 208690000    3
 208700000    7
 208710000    8
 208720000    4
 208730000    3
 208740000    3
 208750000    4
 208760000    3
 208770000    9
 208780000    4
 208790000    4
 208800000    4
 208810000    2
 208820000    3
 208830000    2
 208840000    3
 208850000    4
 208860000    5
 208870000    4
 208880000    4
 208890000    3
 208900000    3
 208910000    2
 208920000    4
 208930000    3
 208940000    5
 208950000    4
 208960000    4
 208970000    4
 208980000    7
 208990000    5
 209000000    6
 209010000    3
 209020000    3
 209030000    4
 209040000    3
 209050000    2
 209060000    4
 209070000    6
 209080000    3
 209090000    3
 209100000    4
 209110000    5
 209120000    2
 209130000    3
 209140000    3
 209150000    3
 209160000    2
 209170000    2
 209180000    4
 209190000    2
 209200000    4
 209210000    2
 209220000    2
 209230000    3
 209240000    3
 209250000    5
 209260000    4
 209270000    5
 209280000    3
 209290000   10
 209300000    8
 209310000    6
 209320000    9
 209330000    4
 209340000    5
 209350000    4
 209360000    2
 209370000    4
 209380000    8
 209390000    3
 209400000    3
 209410000    3
 209420000    5
 209430000    3
 209440000    5
 209450000    5
 209460000    2
 209470000    2
 209480000    3
 209490000    3
 209500000    2
 209510000    5
 209520000    4
 209530000    3
 209540000    5
 209550000    5
 209560000    2
 209570000    2
 209580000    3
 209590000    3
 209600000    6
 209610000    2
 209620000    4
 209630000    6
 209640000    4
 209650000    4
 209660000    2
 209670000    3
 209680000    4
 209690000    3
 209700000    6
 209710000    6
 209720000    3
 209730000    4
 209740000    4
 209750000    6
 209760000    3
 209770000    3
 209780000    4
 209790000    3
 209800000    3
 209810000    3
 209820000    3
 209830000    3
 209840000    3
 209850000    3
 209860000    3
 209870000    4
 209880000    8
 209890000    3
 209900000    4
 209910000    4
 209920000    6
 209930000    3
 209940000    3
 209950000    3
 209960000    4
 209970000    3
 209980000    5
 209990000    4
 210000000    2
 210010000    6
 210020000    3
 210030000    3
 210040000    4
 210050000    3
 210060000    3
 210070000    3
 210080000    3
 210090000    4
 210100000    4
 210110000    4
 210120000    3
 210130000    3
 210140000    2
 210150000    4
 210160000    4
 210170000    3
 210180000    2
 210190000    4
 210200000    4
 210210000    2
 210220000    3
 210230000    2
 210240000    3
 210250000    3
 210260000    2
 210270000    2
 210280000    3
 210290000    4
 210300000    3
 210310000    3
 210320000    5
 210330000    5
 210340000    3
 210350000    6
 210360000    2
 210370000    2
 210380000    3
 210390000    4
 210400000    2
 210410000    2
 210420000    3
 210430000    3
 210440000    3
 210450000    4
 210460000    3
 210470000    3
 210480000    3
 210490000    3
 210500000    2
 210510000    3
 210520000    3
 210530000    4
 210540000    5
 210550000    3
 210560000    3
 210570000    7
 210580000    2
 210590000    9
 210600000    5
 210610000    4
 210620000    3
 210630000    2
 210640000    2
 210650000    3
 210660000    3
 210670000    3
 210680000    3
 210690000    3
 210700000    3
 210710000    2
 210720000    3
 210730000    2
 210740000    3
 210750000    3
 210760000    2
 210770000    3
 210780000    3
 210790000    4
 210800000    2
 210810000    2
 210820000    3
 210830000    5
 210840000    4
 210850000    3
 210860000    7
 210870000    3
 210880000    5
 210890000    3
 210900000    3
 210910000    7
 210920000    3
 210930000    3
 210940000    3
 210950000    4
 210960000    3
 210970000    5
 210980000   12
 210990000    3
 211000000    3
 211010000    5
 211020000    5
 211030000    3
 211040000    3
 211050000    4
 211060000    4
 211070000    4
 211080000    3
 211090000    3
 211100000    3
 211110000    3
 211120000    3
 211130000    2
 211140000    4
 211150000    4
 211160000    8
 211170000   11
 211180000    3
 211190000    2
 211200000    4
 211210000    4
 211220000    4
 211230000    3
 211240000    3
 211250000    3
 211260000    2
 211270000    3
 211280000    3
 211290000    3
 211300000    3
 211310000    5
 211320000    3
 211330000    3
 211340000    3
 211350000    3
 211360000    3
 211370000    4
 211380000    3
 211390000    3
 211400000    3
 211410000    5
 211420000    4
 211430000    4
 211440000    3
 211450000    3
 211460000    3
 211470000    3
 211480000    3
 211490000    4
 211500000    4
 211510000    5
 211520000    4
 211530000    3
 211540000    4
 211550000    3
 211560000    3
 211570000    5
 211580000    3
 211590000    4
 211600000    4
 211610000    3
 211620000    3
 211630000    4
 211640000    3
 211650000    3
 211660000    4
 211670000    3
 211680000    2
 211690000    3
 211700000    3
 211710000    3
 211720000    3
 211730000    5
 211740000    3
 211750000    2
 211760000    3
 211770000    3
 211780000    3
 211790000    3
 211800000    4
 211810000    3
 211820000    3
 211830000    3
 211840000    3
 211850000    3
 211860000    2
 211870000    3
 211880000    3
 211890000    4
 211900000    3
 211910000    4
 211920000    4
 211930000    3
 211940000    7
 211950000    5
 211960000    4
 211970000    4
 211980000    4
 211990000    4
 212000000    4
 212010000    5
 212020000    4
 212030000    4
 212040000    3
 212050000    7
 212060000    4
 212070000    5
 212080000    4
 212090000    3
 212100000    3
 212110000    4
 212120000    3
 212130000    2
 212140000    3
 212150000    3
 212160000    3
 212170000    2
 212180000    3
 212190000    3
 212200000    4
 212210000    3
 212220000    3
 212230000    3
 212240000    4
 212250000    4
 212260000    4
 212270000    3
 212280000    3
 212290000    3
 212300000    3
 212310000    3
 212320000    4
 212330000    2
 212340000    3
 212350000    3
 212360000    3
 212370000    4
 212380000    3
 212390000    3
 212400000    3
 212410000    3
 212420000    3
 212430000    3
 212440000    2
 212450000    8
 212460000    3
 212470000    3
 212480000    5
 212490000    4
 212500000    4
 212510000    4
 212520000    4
 212530000    4
 212540000    2
 212550000    3
 212560000    4
 212570000    2
 212580000    4
 212590000    3
 212600000    2
 212610000    4
 212620000    4
 212630000    4
 212640000    2
 212650000    3
 212660000    3
 212670000    3
 212680000    6
 212690000    4
 212700000    2
 212710000    3
 212720000    3
 212730000    6
 212740000    3
 212750000    4
 212760000    3
 212770000    3
 212780000    3
 212790000    2
 212800000    2
 212810000    3
 212820000    3
 212830000    4
 212840000    3
 212850000    3
 212860000    4
 212870000    4
 212880000    3
 212890000    6
 212900000    7
 212910000    5
 212920000    3
 212930000    4
 212940000    7
 212950000    3
 212960000    2
 212970000    3
 212980000    3
 212990000    5
 213000000    6
 213010000    3
 213020000    3
 213030000    3
 213040000    3
 213050000    3
 213060000    2
 213070000    4
 213080000    2
 213090000    2
 213100000    3
 213110000    3
 213120000    3
 213130000    3
 213140000    3
 213150000    3
 213160000    3
 213170000    3
 213180000    3
 213190000    3
 213200000    2
 213210000    3
 213220000    7
 213230000    3
 213240000    2
 213250000    3
 213260000    3
 213270000    2
 213280000    2
 213290000    2
 213300000    4
 213310000    3
 213320000    3
 213330000    4
 213340000    3
 213350000    2
 213360000    5
 213370000    3
 213380000    4
 213390000    3
 213400000    3
 213410000    3
 213420000    4
 213430000    4
 213440000    3
 213450000    3
 213460000    2
 213470000    3
 213480000    2
 213490000    8
 213500000    3
 213510000    2
 213520000    3
 213530000    3
 213540000    5
 213550000    8
 213560000    3
 213570000    4
 213580000    4
 213590000    3
 213600000    3
 213610000    3
 213620000    3
 213630000    5
 213640000    3
 213650000    3
 213660000    3
 213670000    3
 213680000    3
 213690000    4
 213700000    3
 213710000    3
 213720000    4
 213730000    4
 213740000    4
 213750000    3
 213760000    2
 213770000    3
 213780000    4
 213790000    4
 213800000    2
 213810000    5
 213820000    3
 213830000    3
 213840000    2
 213850000    2
 213860000    3
 213870000    3
 213880000    3
 213890000    2
 213900000    3
 213910000    5
 213920000    8
 213930000    6
 213940000    6
 213950000    3
 213960000    3
 213970000    3
 213980000    3
 213990000    3
 214000000    4
 214010000    4
 214020000    8
 214030000    3
 214040000    3
 214050000    2
 214060000    2
 214070000    4
 214080000    3
 214090000    3
 214100000    2
 214110000    3
 214120000    3
 214130000    3
 214140000    6
 214150000    2
 214160000    3
 214170000    3
 214180000    3
 214190000    2
 214200000    3
 214210000    3
 214220000    4
 214230000    4
 214240000    4
 214250000    3
 214260000    5
 214270000    4
 214280000    4
 214290000    5
 214300000    4
 214310000    4
 214320000    4
 214330000    3
 214340000    5
 214350000    3
 214360000    3
 214370000    4
 214380000    3
 214390000    3
 214400000    3
 214410000    3
 214420000    4
 214430000    3
 214440000    3
 214450000    3
 214460000    3
 214470000    2
 214480000    6
 214490000    2
 214500000    3
 214510000    4
 214520000    3
 214530000    5
 214540000    3
 214550000    4
 214560000    5
 214570000    2
 214580000    2
 214590000    4
 214600000    3
 214610000    4
 214620000    5
 214630000    5
 214640000    3
 214650000    4
 214660000    3
 214670000    5
 214680000    2
 214690000    3
 214700000    3
 214710000   11
 214720000    9
 214730000    2
 214740000    2
 214750000    3
 214760000    3
 214770000    2
 214780000    3
 214790000    3
 214800000    4
 214810000    3
 214820000    3
 214830000    4
 214840000    3
 214850000    4
 214860000    2
 214870000    4
 214880000    3
 214890000    3
 214900000    3
 214910000    3
 214920000    3
 214930000    3
 214940000    2
 214950000    2
 214960000    4
 214970000    3
 214980000    3
 214990000    5
 215000000    2
 215010000    3
 215020000    3
 215030000    6
 215040000    3
 215050000    7
 215060000    4
 215070000    3
 215080000    3
 215090000    4
 215100000    3
 215110000    2
 215120000    2
 215130000    3
 215140000    3
 215150000    3
 215160000    4
 215170000    5
 215180000    2
 215190000    4
 215200000    3
 215210000    3
 215220000    3
 215230000    3
 215240000    4
 215250000    3
 215260000    3
 215270000    4
 215280000    2
 215290000    5
 215300000    3
 215310000    3
 215320000    3
 215330000    4
 215340000    2
 215350000    3
 215360000    2
 215370000    4
 215380000    3
 215390000    5
 215400000    2
 215410000    3
 215420000    4
 215430000    2
 215440000    3
 215450000    3
 215460000    3
 215470000    3
 215480000    3
 215490000    4
 215500000    2
 215510000    2
 215520000    3
 215530000    4
 215540000    4
 215550000    2
 215560000    3
 215570000    5
 215580000    3
 215590000    3
 215600000    9
 215610000    3
 215620000    5
 215630000    5
 215640000    3
 215650000    3
 215660000    3
 215670000    3
 215680000    2
 215690000    2
 215700000    3
 215710000    3
 215720000    3
 215730000    4
 215740000    4
 215750000    3
 215760000    3
 215770000    3
 215780000    3
 215790000    2
 215800000    5
 215810000    2
 215820000    4
 215830000    3
 215840000    4
 215850000    3
 215860000    3
 215870000    3
 215880000    2
 215890000    3
 215900000    4
 215910000    4
 215920000    2
 215930000    3
 215940000    2
 215950000    2
 215960000    3
 215970000    3
 215980000    4
 215990000    4
 216000000    3
 216010000    5
 216020000    6
 216030000    5
 216040000    4
 216050000    3
 216060000    3
 216070000    4
 216080000    5
 216090000    3
 216100000    3
 216110000    3
 216120000    3
 216130000    3
 216140000    5
 216150000    3
 216160000    5
 216170000    3
 216180000    3
 216190000    5
 216200000    4
 216210000    3
 216220000    3
 216230000    4
 216240000    3
 216250000    2
 216260000    3
 216270000    3
 216280000    3
 216290000    3
 216300000    3
 216310000    3
 216320000    2
 216330000    3
 216340000    3
 216350000    9
 216360000    3
 216370000    7
 216380000    3
 216390000    3
 216400000    2
 216410000    2
 216420000    4
 216430000    3
 216440000    6
 216450000    2
 216460000    4
 216470000    3
 216480000    8
 216490000    6
 216500000    3
 216510000    3
 216520000    2
 216530000    3
 216540000    3
 216550000    3
 216560000    3
 216570000    4
 216580000    3
 216590000    5
 216600000    6
 216610000    4
 216620000    4
 216630000    4
 216640000   11
 216650000    3
 216660000    4
 216670000    3
 216680000    3
 216690000    3
 216700000    3
 216710000    4
 216720000    3
 216730000    2
 216740000    4
 216750000    4
 216760000    3
 216770000    3
 216780000    6
 216790000    7
 216800000    7
 216810000    3
 216820000    3
 216830000    4
 216840000    6
 216850000    3
 216860000    4
 216870000    4
 216880000    2
 216890000    3
 216900000    3
 216910000    3
 216920000    3
 216930000    3
 216940000    5
 216950000    4
 216960000    8
 216970000    3
 216980000    3
 216990000    6
 217000000    3
 217010000    2
 217020000    6
 217030000    4
 217040000    3
 217050000    2
 217060000    5
 217070000    2
 217080000    7
 217090000    3
 217100000    2
 217110000    3
 217120000    2
 217130000    2
 217140000    3
 217150000    2
 217160000    3
 217170000    2
 217180000    4
 217190000    3
 217200000    3
 217210000    6
 217220000    3
 217230000    3
 217240000    5
 217250000    3
 217260000    5
 217270000    3
 217280000    3
 217290000    5
 217300000    5
 217310000    5
 217320000    6
 217330000    2
 217340000    3
 217350000    4
 217360000    3
 217370000    4
 217380000    2
 217390000    3
 217400000    4
 217410000    5
 217420000    4
 217430000    4
 217440000    3
 217450000    4
 217460000    2
 217470000    3
 217480000    4
 217490000    3
 217500000    3
 217510000    4
 217520000    2
 217530000    3
 217540000    6
 217550000    4
 217560000    3
 217570000    3
 217580000    4
 217590000    5
 217600000    3
 217610000    4
 217620000    7
 217630000    4
 217640000    3
 217650000    3
 217660000    4
 217670000    2
 217680000    3
 217690000    3
 217700000    2
 217710000    3
 217720000    5
 217730000    2
 217740000    4
 217750000    3
 217760000    3
 217770000    2
 217780000    3
 217790000    4
 217800000    3
 217810000    3
 217820000    3
 217830000    3
 217840000    3
 217850000    3
 217860000    3
 217870000    3
 217880000    3
 217890000    4
 217900000    3
 217910000    4
 217920000    3
 217930000    4
 217940000    3
 217950000    2
 217960000    3
 217970000    3
 217980000    4
 217990000    3
 218000000    2
 218010000    8
 218020000    3
 218030000    3
 218040000    4
 218050000    3
 218060000    5
 218070000    3
 218080000    4
 218090000    3
 218100000    3
 218110000    5
 218120000    3
 218130000    2
 218140000    3
 218150000    2
 218160000    5
 218170000    3
 218180000    5
 218190000    4
 218200000    4
 218210000    3
 218220000    2
 218230000    6
 218240000    3
 218250000    2
 218260000    5
 218270000    6
 218280000    3
 218290000    4
 218300000    9
 218310000    7
 218320000    2
 218330000    3
 218340000    6
 218350000    4
 218360000    3
 218370000    3
 218380000    2
 218390000    4
 218400000    3
 218410000    3
 218420000    3
 218430000    3
 218440000    3
 218450000    5
 218460000    2
 218470000    3
 218480000    3
 218490000    3
 218500000    2
 218510000    2
 218520000    5
 218530000    3
 218540000    2
 218550000    3
 218560000    3
 218570000    4
 218580000    4
 218590000    3
 218600000    4
 218610000    3
 218620000    2
 218630000    2
 218640000    5
 218650000    6
 218660000    5
 218670000    3
 218680000    2
 218690000    3
 218700000    3
 218710000    2
 218720000    2
 218730000    4
 218740000    5
 218750000    3
 218760000    3
 218770000    3
 218780000    2
 218790000    2
 218800000    4
 218810000    3
 218820000    2
 218830000    3
 218840000    4
 218850000    5
 218860000    3
 218870000    4
 218880000    4
 218890000    3
 218900000    3
 218910000    3
 218920000    4
 218930000    5
 218940000    3
 218950000    3
 218960000    3
 218970000    5
 218980000    5
 218990000    4
 219000000    3
 219010000    4
 219020000    4
 219030000    3
 219040000    3
 219050000    5
 219060000    3
 219070000    2
 219080000    2
 219090000    3
 219100000    3
 219110000    4
 219120000    3
 219130000    4
 219140000    2
 219150000    3
 219160000    4
 219170000    3
 219180000    3
 219190000    3
 219200000    2
 219210000    2
 219220000    2
 219230000    4
 219240000    6
 219250000    2
 219260000    3
 219270000    6
 219280000    2
 219290000    4
 219300000    9
 219310000    2
 219320000    3
 219330000    3
 219340000    3
 219350000    3
 219360000    3
 219370000    3
 219380000    4
 219390000    5
 219400000    2
 219410000    3
 219420000    3
 219430000    3
 219440000    3
 219450000    3
 219460000    2
 219470000    2
 219480000    2
 219490000    4
 219500000    3
 219510000    4
 219520000    3
 219530000    2
 219540000    2
 219550000    5
 219560000    3
 219570000    5
 219580000    3
 219590000    6
 219600000    5
 219610000    3
 219620000    3
 219630000    3
 219640000    2
 219650000    3
 219660000    2
 219670000    3
 219680000    6
 219690000    3
 219700000    4
 219710000    5
 219720000    3
 219730000    3
 219740000    5
 219750000    3
 219760000    3
 219770000    3
 219780000    3
 219790000    2
 219800000    3
 219810000    3
 219820000    3
 219830000    3
 219840000    3
 219850000    2
 219860000    6
 219870000    5
 219880000    4
 219890000    2
 219900000    3
 219910000    3
 219920000    3
 219930000    4
 219940000    5
 219950000    4
 219960000   10
 219970000    4
 219980000    5
 219990000    5
 220000000    4
 220010000    3
 220020000    4
 220030000    4
 220040000    2
 220050000    2
 220060000    3
 220070000    4
 220080000    3
 220090000    3
 220100000    4
 220110000    5
 220120000    4
 220130000    3
 220140000    3
 220150000    4
 220160000    3
 220170000    3
 220180000    3
 220190000    3
 220200000    4
 220210000    3
 220220000    3
 220230000    5
 220240000    2
 220250000    3
 220260000    4
 220270000    4
 220280000    2
 220290000    3
 220300000    4
 220310000    3
 220320000    3
 220330000    4
 220340000    3
 220350000    3
 220360000    5
 220370000    4
 220380000    2
 220390000    4
 220400000    3
 220410000    3
 220420000    4
 220430000    3
 220440000    3
 220450000    8
 220460000    3
 220470000    2
 220480000    2
 220490000    5
 220500000    2
 220510000    3
 220520000    4
 220530000    3
 220540000    2
 220550000    5
 220560000    4
 220570000    3
 220580000    5
 220590000    8
 220600000    3
 220610000    4
 220620000    3
 220630000    4
 220640000    3
 220650000    5
 220660000    8
 220670000    3
 220680000    3
 220690000    9
 220700000    8
 220710000    7
 220720000    3
 220730000    3
 220740000    4
 220750000    4
 220760000    2
 220770000    4
 220780000    5
 220790000    3
 220800000    4
 220810000    5
 220820000    4
 220830000    7
 220840000    6
 220850000    5
 220860000    4
 220870000    3
 220880000    5
 220890000    4
 220900000    3
 220910000    5
 220920000    2
 220930000    5
 220940000    5
 220950000    5
 220960000    3
 220970000    4
 220980000    5
 220990000    3
 221000000    3
 221010000    3
 221020000    4
 221030000    4
 221040000    6
 221050000    3
 221060000    3
 221070000    3
 221080000    5
 221090000    3
 221100000    5
 221110000    5
 221120000    4
 221130000    5
 221140000    2
 221150000    4
 221160000    7
 221170000    4
 221180000    5
 221190000    5
 221200000    5
 221210000    6
 221220000    5
 221230000    3
 221240000    3
 221250000    3
 221260000    3
 221270000    5
 221280000    5
 221290000    6
 221300000    3
 221310000    3
 221320000    2
 221330000    3
 221340000    3
 221350000    4
 221360000    5
 221370000    8
 221380000    5
 221390000    4
 221400000    9
 221410000    5
 221420000    6
 221430000    4
 221440000    3
 221450000    3
 221460000    4
 221470000    4
 221480000    6
 221490000    5
 221500000    3
 221510000    3
 221520000    4
 221530000    4
 221540000    4
 221550000    4
 221560000    3
 221570000    5
 221580000    2
 221590000    2
 221600000    3
 221610000    4
 221620000    3
 221630000    3
 221640000    8
 221650000   13
 221660000    7
 221670000    4
 221680000    6
 221690000    2
 221700000    5
 221710000    4
 221720000    3
 221730000    4
 221740000    5
 221750000    7
 221760000    3
 221770000    5
 221780000    4
 221790000    3
 221800000    2
 221810000    4
 221820000    3
 221830000    5
 221840000    3
 221850000    5
 221860000    5
 221870000    4
 221880000    3
 221890000    3
 221900000    5
 221910000    5
 221920000    5
 221930000    5
 221940000    5
 221950000    4
 221960000    4
 221970000    4
 221980000    8
 221990000    5
 222000000    3
 222010000    3
 222020000    4
 222030000    4
 222040000    3
 222050000    5
 222060000   10
 222070000    3
 222080000    5
 222090000    5
 222100000    5
 222110000    3
 222120000    3
 222130000    3
 222140000    3
 222150000    3
 222160000    5
 222170000    8
 222180000    4
 222190000    4
 222200000    3
 222210000   10
 222220000   11
 222230000   13
 222240000    5
 222250000    8
 222260000    3
 222270000    5
 222280000    5
 222290000    5
 222300000    5
 222310000    3
 222320000    7
 222330000    4
 222340000    3
 222350000    3
 222360000    4
 222370000    3
 222380000    4
 222390000    3
 222400000    3
 222410000    3
 222420000    2
 222430000    4
 222440000    4
 222450000    4
 222460000    4
 222470000    4
 222480000    4
 222490000    5
 222500000    7
 222510000    3
 222520000   13
 222530000    5
 222540000    4
 222550000    4
 222560000    4
 222570000    3
 222580000   11
 222590000    6
 222600000    3
 222610000    6
 222620000    5
 222630000    3
 222640000    6
 222650000    3
 222660000    2
 222670000    3
 222680000    2
 222690000    2
 222700000    4
 222710000    8
 222720000    3
 222730000    3
 222740000    4
 222750000    3
 222760000    5
 222770000    2
 222780000    4
 222790000    4
 222800000    3
 222810000    4
 222820000    3
 222830000    4
 222840000    3
 222850000    3
 222860000    3
 222870000    3
 222880000    3
 222890000    3
 222900000    3
 222910000    3
 222920000    4
 222930000    5
 222940000    3
 222950000    6
 222960000    3
 222970000    3
 222980000    3
 222990000    6
 223000000    4
 223010000    4
 223020000    3
 223030000    4
 223040000    3
 223050000    4
 223060000    7
 223070000   11
 223080000    4
 223090000    3
 223100000    3
 223110000    2
 223120000    2
 223130000    4
 223140000    2
 223150000    4
 223160000    6
 223170000    6
 223180000    2
 223190000    4
 223200000    3
 223210000    5
 223220000    4
 223230000    2
 223240000    3
 223250000    3
 223260000    3
 223270000    3
 223280000    3
 223290000    3
 223300000    3
 223310000    2
 223320000    4
 223330000    3
 223340000    3
 223350000    4
 223360000    5
 223370000    3
 223380000    4
 223390000    4
 223400000    3
 223410000    3
 223420000    3
 223430000    4
 223440000    4
 223450000    4
 223460000    5
 223470000    4
 223480000    3
 223490000    5
 223500000    3
 223510000    5
 223520000    3
 223530000    3
 223540000    5
 223550000    3
 223560000    3
 223570000    3
 223580000    3
 223590000    3
 223600000    5
 223610000    5
 223620000    5
 223630000    3
 223640000    4
 223650000    3
 223660000    3
 223670000    3
 223680000    5
 223690000    3
 223700000    2
 223710000    2
 223720000    3
 223730000    5
 223740000    3
 223750000    5
 223760000    5
 223770000    5
 223780000    3
 223790000    6
 223800000    3
 223810000    3
 223820000    3
 223830000    3
 223840000    4
 223850000    3
 223860000    5
 223870000    5
 223880000    4
 223890000    4
 223900000    2
 223910000    3
 223920000    2
 223930000    4
 223940000    5
 223950000    3
 223960000    4
 223970000    7
 223980000    3
 223990000    3
 224000000    2
 224010000    2
 224020000    3
 224030000    4
 224040000    3
 224050000    3
 224060000    4
 224070000    4
 224080000    3
 224090000    5
 224100000    5
 224110000    3
 224120000    3
 224130000    5
 224140000    6
 224150000    3
 224160000   10
 224170000    7
 224180000    5
 224190000    3
 224200000    3
 224210000    3
 224220000    3
 224230000    3
 224240000    3
 224250000    3
 224260000    2
 224270000    4
 224280000    3
 224290000    9
 224300000    5
 224310000    5
 224320000    4
 224330000    3
 224340000    3
 224350000    4
 224360000   11
 224370000    2
 224380000    3
 224390000    4
 224400000    3
 224410000    3
 224420000    3
 224430000    2
 224440000    4
 224450000    4
 224460000   10
 224470000    3
 224480000    7
 224490000    4
 224500000    2
 224510000    4
 224520000    3
 224530000    5
 224540000    6
 224550000    3
 224560000    6
 224570000    2
 224580000    3
 224590000    3
 224600000    4
 224610000    2
 224620000    4
 224630000    2
 224640000    3
 224650000    5
 224660000   10
 224670000    5
 224680000    6
 224690000    8
 224700000    5
 224710000    5
 224720000    3
 224730000    7
 224740000    3
 224750000    7
 224760000    4
 224770000    3
 224780000    3
 224790000    5
 224800000    2
 224810000    6
 224820000    5
 224830000    4
 224840000    4
 224850000    3
 224860000    5
 224870000    4
 224880000    3
 224890000    6
 224900000    5
 224910000    2
 224920000    5
 224930000    3
 224940000    5
 224950000    3
 224960000    7
 224970000    4
 224980000    4
 224990000    3
 225000000    4
 225010000    3
 225020000    4
 225030000    4
 225040000    4
 225050000    3
 225060000    7
 225070000    3
 225080000    6
 225090000    3
 225100000    3
 225110000    3
 225120000    5
 225130000    3
 225140000    4
 225150000    3
 225160000    3
 225170000    5
 225180000    3
 225190000    3
 225200000    4
 225210000    5
 225220000    3
 225230000    3
 225240000    6
 225250000    3
 225260000    6
 225270000    6
 225280000    3
 225290000    3
 225300000    9
 225310000    2
 225320000    5
 225330000    4
 225340000    3
 225350000    3
 225360000    3
 225370000    5
 225380000    3
 225390000    5
 225400000    4
 225410000    4
 225420000    6
 225430000    4
 225440000    2
 225450000    3
 225460000    3
 225470000    4
 225480000    4
 225490000    3
 225500000    5
 225510000    5
 225520000    4
 225530000    4
 225540000    3
 225550000    5
 225560000    3
 225570000    3
 225580000    5
 225590000    7
 225600000    4
 225610000    4
 225620000    3
 225630000    3
 225640000    3
 225650000    5
 225660000    3
 225670000    6
 225680000    5
 225690000    4
 225700000    3
 225710000    4
 225720000    5
 225730000    4
 225740000    8
 225750000    3
 225760000    3
 225770000    4
 225780000    3
 225790000    5
 225800000    7
 225810000    4
 225820000    6
 225830000    3
 225840000    6
 225850000    3
 225860000    5
 225870000    3
 225880000    5
 225890000    3
 225900000    4
 225910000   10
 225920000    4
 225930000    7
 225940000    7
 225950000    6
 225960000   12
 225970000    6
 225980000    3
 225990000    4
 226000000    8
 226010000    9
 226020000    3
 226030000    3
 226040000    6
 226050000    4
 226060000    4
 226070000    4
 226080000    5
 226090000    8
 226100000    4
 226110000   11
 226120000    6
 226130000    4
 226140000    4
 226150000    2
 226160000    4
 226170000    6
 226180000    9
 226190000    6
 226200000    7
 226210000    4
 226220000    3
 226230000    3
 226240000    3
 226250000    3
 226260000    5
 226270000    3
 226280000    3
 226290000    4
 226300000    4
 226310000    4
 226320000    8
 226330000    3
 226340000    3
 226350000    3
 226360000    4
 226370000    4
 226380000    5
 226390000    4
 226400000    3
 226410000    4
 226420000    3
 226430000    3
 226440000    2
 226450000    3
 226460000    5
 226470000    6
 226480000    3
 226490000    4
 226500000    3
 226510000    4
 226520000    3
 226530000    5
 226540000    4
 226550000    5
 226560000    3
 226570000    4
 226580000    3
 226590000    3
 226600000    3
 226610000    5
 226620000    4
 226630000    3
 226640000    3
 226650000    3
 226660000    3
 226670000    4
 226680000    7
 226690000    3
 226700000    6
 226710000    2
 226720000    2
 226730000    5
 226740000    4
 226750000    2
 226760000    3
 226770000    4
 226780000    4
 226790000    7
 226800000    3
 226810000    2
 226820000    4
 226830000    4
 226840000    3
 226850000    3
 226860000    2
 226870000    3
 226880000    5
 226890000    3
 226900000    3
 226910000    5
 226920000    3
 226930000    3
 226940000    3
 226950000    5
 226960000    4
 226970000    3
 226980000    5
 226990000    4
 227000000    3
 227010000    3
 227020000    6
 227030000    7
 227040000    3
 227050000    5
 227060000    5
 227070000    3
 227080000    4
 227090000    4
 227100000    6
 227110000    9
 227120000    3
 227130000   17
 227140000    8
 227150000    3
 227160000    5
 227170000    4
 227180000    5
 227190000    4
 227200000    3
 227210000    3
 227220000    3
 227230000    4
 227240000    4
 227250000    4
 227260000    3
 227270000    4
 227280000    3
 227290000    3
 227300000    2
 227310000    3
 227320000    3
 227330000    4
 227340000    4
 227350000    4
 227360000    2
 227370000    5
 227380000    4
 227390000    4
 227400000    6
 227410000    7
 227420000    5
 227430000    5
 227440000    5
 227450000    3
 227460000    5
 227470000    3
 227480000    3
 227490000    3
 227500000    3
 227510000    3
 227520000    3
 227530000    4
 227540000    3
 227550000    3
 227560000    5
 227570000    2
 227580000    3
 227590000    3
 227600000    5
 227610000    4
 227620000    3
 227630000    3
 227640000    3
 227650000    3
 227660000    4
 227670000    4
 227680000    3
 227690000    5
 227700000    3
 227710000    3
 227720000    5
 227730000    2
 227740000    4
 227750000    3
 227760000    3
 227770000    4
 227780000    3
 227790000    3
 227800000    4
 227810000    3
 227820000    3
 227830000    3
 227840000    4
 227850000    3
 227860000    2
 227870000    3
 227880000    3
 227890000    3
 227900000    3
 227910000    3
 227920000    3
 227930000    5
 227940000    4
 227950000    4
 227960000    3
 227970000    3
 227980000    4
 227990000    4
 228000000    3
 228010000    5
 228020000    3
 228030000    3
 228040000    4
 228050000    4
 228060000    6
 228070000    3
 228080000    4
 228090000    2
 228100000    4
 228110000    3
 228120000    3
 228130000    3
 228140000    3
 228150000    3
 228160000    5
 228170000    3
 228180000    3
 228190000    4
 228200000    2
 228210000    4
 228220000    4
 228230000    5
 228240000    2
 228250000    3
 228260000    6
 228270000    5
 228280000    4
 228290000    5
 228300000    2
 228310000    3
 228320000    4
 228330000    5
 228340000    3
 228350000    6
 228360000    3
 228370000    3
 228380000    3
 228390000    4
 228400000    5
 228410000    6
 228420000    3
 228430000    2
 228440000    2
 228450000    3
 228460000    3
 228470000    8
 228480000    6
 228490000    2
 228500000    3
 228510000    4
 228520000    6
 228530000    2
 228540000    4
 228550000    2
 228560000    2
 228570000    3
 228580000    5
 228590000    3
 228600000    3
 228610000    2
 228620000    7
 228630000    2
 228640000    2
 228650000    2
 228660000    4
 228670000    3
 228680000    4
 228690000    4
 228700000    2
 228710000    3
 228720000    4
 228730000    3
 228740000    3
 228750000    4
 228760000    2
 228770000    4
 228780000    3
 228790000    3
 228800000    3
 228810000    3
 228820000    3
 228830000    2
 228840000    3
 228850000    3
 228860000    4
 228870000    4
 228880000    3
 228890000    4
 228900000    7
 228910000    7
 228920000    5
 228930000    4
 228940000    4
 228950000    4
 228960000    3
 228970000    5
 228980000    2
 228990000    4
 229000000    3
 229010000    3
 229020000    3
 229030000    3
 229040000    6
 229050000    5
 229060000    5
 229070000    4
 229080000    4
 229090000    2
 229100000    3
 229110000    4
 229120000    3
 229130000    3
 229140000    4
 229150000    4
 229160000    3
 229170000    3
 229180000    5
 229190000    4
 229200000    5
 229210000    3
 229220000    2
 229230000    4
 229240000    3
 229250000    3
 229260000    6
 229270000    5
 229280000    2
 229290000    4
 229300000    5
 229310000    3
 229320000    4
 229330000    3
 229340000    2
 229350000    4
 229360000    3
 229370000    5
 229380000    6
 229390000    3
 229400000    3
 229410000    7
 229420000    5
 229430000    2
 229440000    2
 229450000    7
 229460000    5
 229470000    7
 229480000    4
 229490000    3
 229500000    6
 229510000    2
 229520000    3
 229530000    3
 229540000    2
 229550000    2
 229560000    3
 229570000    3
 229580000    5
 229590000    3
 229600000    3
 229610000    3
 229620000    6
 229630000    4
 229640000    6
 229650000    4
 229660000    3
 229670000    4
 229680000    2
 229690000    2
 229700000    3
 229710000    3
 229720000    3
 229730000    2
 229740000    4
 229750000    3
 229760000    2
 229770000    3
 229780000    2
 229790000    4
 229800000    5
 229810000    6
 229820000    2
 229830000    7
 229840000    2
 229850000    8
 229860000    3
 229870000    2
 229880000    2
 229890000    3
 229900000    2
 229910000    5
 229920000    2
 229930000    4
 229940000    2
 229950000    3
 229960000    2
 229970000    3
 229980000    2
 229990000    2
 230000000    2
 230010000    5
 230020000    3
 230030000    4
 230040000    4
 230050000    2
 230060000    3
 230070000    5
 230080000    2
 230090000    7
 230100000   14
 230110000    4
 230120000    4
 230130000    3
 230140000    3
 230150000    3
 230160000    4
 230170000    8
 230180000    3
 230190000    3
 230200000    5
 230210000    3
 230220000    3
 230230000    4
 230240000    7
 230250000    4
 230260000    3
 230270000    3
 230280000    3
 230290000    8
 230300000    2
 230310000    4
 230320000    5
 230330000    5
 230340000    6
 230350000   12
 230360000    2
 230370000    6
 230380000    5
 230390000    9
 230400000    3
 230410000    3
 230420000    3
 230430000    5
 230440000    3
 230450000    3
 230460000    2
 230470000    3
 230480000    3
 230490000    4
 230500000    3
 230510000    4
 230520000    4
 230530000    4
 230540000    3
 230550000    4
 230560000    5
 230570000    3
 230580000    3
 230590000    3
 230600000    4
 230610000    4
 230620000    4
 230630000    3
 230640000    2
 230650000    3
 230660000    4
 230670000    6
 230680000    3
 230690000    6
 230700000    3
 230710000    2
 230720000    2
 230730000    5
 230740000    3
 230750000    3
 230760000    4
 230770000    6
 230780000    4
 230790000    4
 230800000    2
 230810000    3
 230820000    3
 230830000    2
 230840000    3
 230850000    4
 230860000    4
 230870000    4
 230880000    3
 230890000    3
 230900000    2
 230910000    2
 230920000    3
 230930000    3
 230940000    3
 230950000    3
 230960000    3
 230970000    3
 230980000    3
 230990000    3
 231000000    3
 231010000    5
 231020000    2
 231030000    4
 231040000    5
 231050000    6
 231060000    4
 231070000    4
 231080000    2
 231090000    4
 231100000    3
 231110000    6
 231120000    3
 231130000    3
 231140000    3
 231150000    9
 231160000    6
 231170000    2
 231180000    3
 231190000    3
 231200000    5
 231210000    3
 231220000    3
 231230000    3
 231240000    3
 231250000    3
 231260000    6
 231270000    3
 231280000    3
 231290000    3
 231300000    3
 231310000    3
 231320000    3
 231330000    2
 231340000    3
 231350000    3
 231360000    3
 231370000    3
 231380000    2
 231390000    3
 231400000    6
 231410000    3
 231420000    3
 231430000    2
 231440000    4
 231450000    3
 231460000    3
 231470000    3
 231480000    4
 231490000    5
 231500000    2
 231510000    2
 231520000    2
 231530000    3
 231540000    3
 231550000    3
 231560000    3
 231570000    3
 231580000    3
 231590000    4
 231600000    2
 231610000    3
 231620000    4
 231630000    4
 231640000    3
 231650000    3
 231660000    3
 231670000    3
 231680000    3
 231690000    3
 231700000    3
 231710000    4
 231720000    4
 231730000    3
 231740000    3
 231750000    4
 231760000    3
 231770000    5
 231780000    3
 231790000    3
 231800000    2
 231810000    3
 231820000    3
 231830000    4
 231840000    2
 231850000    3
 231860000    2
 231870000    4
 231880000    3
 231890000    3
 231900000    3
 231910000    3
 231920000    2
 231930000    3
 231940000    3
 231950000    3
 231960000    3
 231970000    3
 231980000    3
 231990000    3
 232000000    4
 232010000    4
 232020000    4
 232030000    3
 232040000    3
 232050000    4
 232060000    2
 232070000    3
 232080000    3
 232090000    3
 232100000    3
 232110000    3
 232120000    3
 232130000    3
 232140000    3
 232150000    4
 232160000    4
 232170000    3
 232180000    3
 232190000    3
 232200000    3
 232210000    3
 232220000    3
 232230000    3
 232240000    4
 232250000    4
 232260000    3
 232270000    3
 232280000    3
 232290000    3
 232300000    3
 232310000    3
 232320000    3
 232330000    5
 232340000    4
 232350000    4
 232360000    3
 232370000    4
 232380000    3
 232390000    6
 232400000    3
 232410000    2
 232420000    2
 232430000    7
 232440000    3
 232450000    2
 232460000    3
 232470000    5
 232480000    2
 232490000    4
 232500000   10
 232510000    3
 232520000    4
 232530000    5
 232540000    3
 232550000    2
 232560000    4
 232570000    5
 232580000    3
 232590000    4
 232600000    3
 232610000    6
 232620000    3
 232630000    3
 232640000    4
 232650000    3
 232660000    4
 232670000    3
 232680000    5
 232690000    5
 232700000    6
 232710000    2
 232720000    4
 232730000    3
 232740000    3
 232750000    3
 232760000    3
 232770000    7
 232780000    8
 232790000    4
 232800000    2
 232810000    6
 232820000    3
 232830000    3
 232840000    5
 232850000    3
 232860000    8
 232870000    3
 232880000    3
 232890000    4
 232900000    3
 232910000    3
 232920000    4
 232930000    5
 232940000    6
 232950000    4
 232960000    2
 232970000    4
 232980000    3
 232990000    8
 233000000    4
 233010000    4
 233020000    6
 233030000    4
 233040000    5
 233050000    6
 233060000    8
 233070000    4
 233080000    4
 233090000    5
 233100000    3
 233110000    7
 233120000    3
 233130000    4
 233140000    2
 233150000    4
 233160000    5
 233170000    3
 233180000    3
 233190000    8
 233200000    3
 233210000    2
 233220000    3
 233230000    4
 233240000    3
 233250000    2
 233260000    3
 233270000    3
 233280000    3
 233290000    6
 233300000    3
 233310000    3
 233320000    4
 233330000    3
 233340000    2
 233350000    5
 233360000    4
 233370000    4
 233380000    3
 233390000    3
 233400000    4
 233410000    2
 233420000    2
 233430000    5
 233440000    7
 233450000    2
 233460000    2
 233470000    3
 233480000    3
 233490000    3
 233500000    3
 233510000    3
 233520000    3
 233530000    3
 233540000    3
 233550000    3
 233560000    3
 233570000    5
 233580000    3
 233590000    3
 233600000    4
 233610000    4
 233620000    4
 233630000    3
 233640000    2
 233650000    3
 233660000    4
 233670000    4
 233680000    3
 233690000    3
 233700000    2
 233710000    3
 233720000    4
 233730000    3
 233740000    3
 233750000    4
 233760000    2
 233770000    3
 233780000    2
 233790000    5
 233800000    4
 233810000    2
 233820000    4
 233830000    4
 233840000    2
 233850000    2
 233860000    3
 233870000    4
 233880000    5
 233890000    3
 233900000    2
 233910000    3
 233920000    2
 233930000    2
 233940000    3
 233950000    3
 233960000    3
 233970000    3
 233980000    2
 233990000    3
 234000000    4
 234010000    4
 234020000    5
 234030000    2
 234040000    4
 234050000    4
 234060000    4
 234070000    4
 234080000    3
 234090000    4
 234100000    3
 234110000    3
 234120000    3
 234130000    3
 234140000    3
 234150000    3
 234160000    4
 234170000    4
 234180000    3
 234190000    4
 234200000    2
 234210000    3
 234220000    2
 234230000    3
 234240000    4
 234250000    4
 234260000    2
 234270000    3
 234280000    3
 234290000    3
 234300000    3
 234310000    2
 234320000    3
 234330000    3
 234340000    2
 234350000    4
 234360000    2
 234370000    3
 234380000    5
 234390000    2
 234400000    3
 234410000    2
 234420000    4
 234430000    5
 234440000    5
 234450000    3
 234460000    3
 234470000    3
 234480000    3
 234490000    3
 234500000    3
 234510000    3
 234520000    5
 234530000    8
 234540000    5
 234550000    5
 234560000    3
 234570000    6
 234580000    7
 234590000    6
 234600000    4
 234610000    6
 234620000    3
 234630000    4
 234640000    4
 234650000    7
 234660000    7
 234670000    6
 234680000    5
 234690000    2
 234700000    3
 234710000    3
 234720000    4
 234730000    2
 234740000    6
 234750000    3
 234760000    3
 234770000    3
 234780000    4
 234790000    5
 234800000    3
 234810000    3
 234820000    4
 234830000    5
 234840000    3
 234850000    5
 234860000    3
 234870000    4
 234880000    3
 234890000    3
 234900000    2
 234910000    3
 234920000    5
 234930000    3
 234940000    6
 234950000    3
 234960000    4
 234970000    9
 234980000    5
 234990000    2
 235000000    6
 235010000    5
 235020000    3
 235030000    3
 235040000    3
 235050000    3
 235060000    5
 235070000    4
 235080000    4
 235090000    4
 235100000    2
 235110000    3
 235120000    6
 235130000    4
 235140000    4
 235150000    3
 235160000    4
 235170000    5
 235180000    5
 235190000    4
 235200000    5
 235210000    2
 235220000    2
 235230000    2
 235240000    3
 235250000    3
 235260000    3
 235270000    4
 235280000    2
 235290000    8
 235300000    3
 235310000    7
 235320000    5
 235330000    3
 235340000    9
 235350000    8
 235360000    8
 235370000    3
 235380000    8
 235390000    3
 235400000    3
 235410000    5
 235420000    6
 235430000    2
 235440000    3
 235450000    3
 235460000    6
 235470000    4
 235480000    4
 235490000    2
 235500000    3
 235510000    3
 235520000    3
 235530000    3
 235540000    5
 235550000   10
 235560000    5
 235570000    3
 235580000    5
 235590000    3
 235600000    2
 235610000    3
 235620000    3
 235630000    4
 235640000    4
 235650000    3
 235660000    3
 235670000    4
 235680000    2
 235690000    3
 235700000    3
 235710000    4
 235720000    3
 235730000    2
 235740000    2
 235750000    3
 235760000    3
 235770000    5
 235780000    4
 235790000    3
 235800000   10
 235810000    3
 235820000    4
 235830000    4
 235840000    3
 235850000    3
 235860000    3
 235870000    3
 235880000    2
 235890000    2
 235900000    5
 235910000    2
 235920000    3
 235930000    3
 235940000    8
 235950000   10
 235960000    6
 235970000    4
 235980000    6
 235990000    3
 236000000    6
 236010000    3
 236020000    3
 236030000    4
 236040000    4
 236050000    4
 236060000    4
 236070000    3
 236080000    4
 236090000    3
 236100000    5
 236110000    3
 236120000    3
 236130000    4
 236140000    3
 236150000    2
 236160000    7
 236170000   10
 236180000    3
 236190000    5
 236200000    4
 236210000    7
 236220000    6
 236230000    4
 236240000    4
 236250000    3
 236260000    3
 236270000    4
 236280000    5
 236290000    5
 236300000    5
 236310000    4
 236320000    3
 236330000    5
 236340000    5
 236350000    8
 236360000    4
 236370000    3
 236380000    3
 236390000    4
 236400000    3
 236410000    4
 236420000    6
 236430000    4
 236440000    3
 236450000    4
 236460000    3
 236470000    3
 236480000    4
 236490000    9
 236500000    4
 236510000    4
 236520000    6
 236530000    4
 236540000    5
 236550000    3
 236560000    3
 236570000    3
 236580000    2
 236590000    6
 236600000    4
 236610000    3
 236620000    3
 236630000    3
 236640000    3
 236650000    4
 236660000    3
 236670000    2
 236680000    4
 236690000    3
 236700000    3
 236710000    2
 236720000    5
 236730000    4
 236740000    4
 236750000    3
 236760000    2
 236770000    4
 236780000    4
 236790000    3
 236800000    2
 236810000    3
 236820000    4
 236830000    3
 236840000    3
 236850000    8
 236860000    3
 236870000    3
 236880000    6
 236890000    4
 236900000    3
 236910000    4
 236920000    8
 236930000    4
 236940000    4
 236950000    2
 236960000    3
 236970000    4
 236980000    2
 236990000    3
 237000000    3
 237010000    3
 237020000    8
 237030000    3
 237040000    4
 237050000    5
 237060000    2
 237070000    2
 237080000    3
 237090000    5
 237100000    3
 237110000    3
 237120000    3
 237130000    3
 237140000    3
 237150000    3
 237160000    2
 237170000    3
 237180000    3
 237190000    3
 237200000    2
 237210000    3
 237220000    5
 237230000    4
 237240000    2
 237250000    5
 237260000    3
 237270000    3
 237280000    3
 237290000    3
 237300000    6
 237310000    8
 237320000    7
 237330000    4
 237340000    2
 237350000    3
 237360000    5
 237370000    6
 237380000    3
 237390000    2
 237400000    3
 237410000    6
 237420000    3
 237430000    5
 237440000    6
 237450000    4
 237460000    5
 237470000    6
 237480000   12
 237490000    4
 237500000    8
 237510000    4
 237520000    3
 237530000    3
 237540000    4
 237550000    3
 237560000    2
 237570000    3
 237580000    3
 237590000    4
 237600000    3
 237610000    3
 237620000    3
 237630000    3
 237640000    3
 237650000    3
 237660000    4
 237670000    3
 237680000    4
 237690000    3
 237700000    2
 237710000    3
 237720000    2
 237730000    4
 237740000    3
 237750000    2
 237760000    2
 237770000    3
 237780000    6
 237790000    8
 237800000    3
 237810000    4
 237820000    2
 237830000    7
 237840000   11
 237850000    8
 237860000    3
 237870000    3
 237880000    3
 237890000    3
 237900000    5
 237910000    5
 237920000    5
 237930000    4
 237940000    3
 237950000    4
 237960000    5
 237970000    7
 237980000    7
 237990000    3
 238000000    2
 238010000    3
 238020000    3
 238030000    4
 238040000    3
 238050000    2
 238060000    3
 238070000    2
 238080000    2
 238090000    4
 238100000    4
 238110000    6
 238120000    3
 238130000    3
 238140000    3
 238150000    3
 238160000    3
 238170000    3
 238180000    4
 238190000    3
 238200000    3
 238210000    9
 238220000    5
 238230000    3
 238240000    3
 238250000    3
 238260000    6
 238270000    4
 238280000    3
 238290000    5
 238300000    3
 238310000    3
 238320000    3
 238330000    8
 238340000    3
 238350000    5
 238360000    4
 238370000    7
 238380000    8
 238390000    3
 238400000    3
 238410000    6
 238420000    3
 238430000    4
 238440000    3
 238450000    2
 238460000    5
 238470000    5
 238480000    3
 238490000    6
 238500000    9
 238510000    5
 238520000    3
 238530000    4
 238540000    3
 238550000    4
 238560000    3
 238570000    2
 238580000    3
 238590000    3
 238600000    3
 238610000    3
 238620000    3
 238630000    4
 238640000    4
 238650000    3
 238660000    6
 238670000    3
 238680000    3
 238690000    3
 238700000    3
 238710000    3
 238720000    6
 238730000    3
 238740000    4
 238750000    3
 238760000    4
 238770000    2
 238780000    3
 238790000    3
 238800000    3
 238810000    3
 238820000    4
 238830000    3
 238840000    6
 238850000    7
 238860000    2
 238870000    4
 238880000    2
 238890000    3
 238900000    2
 238910000    3
 238920000    4
 238930000    2
 238940000    3
 238950000    3
 238960000    3
 238970000    3
 238980000    2
 238990000    5
 239000000    4
 239010000    5
 239020000    3
 239030000    2
 239040000    3
 239050000    6
 239060000    3
 239070000    2
 239080000    4
 239090000    2
 239100000    4
 239110000    4
 239120000    6
 239130000    2
 239140000    4
 239150000    3
 239160000    4
 239170000    4
 239180000    3
 239190000    3
 239200000    4
 239210000    3
 239220000    3
 239230000    3
 239240000    4
 239250000    3
 239260000    5
 239270000    4
 239280000    3
 239290000    4
 239300000    2
 239310000    3
 239320000    3
 239330000    2
 239340000    2
 239350000    2
 239360000    3
 239370000    4
 239380000    4
 239390000    3
 239400000    3
 239410000    5
 239420000    4
 239430000    4
 239440000    4
 239450000    6
 239460000   12
 239470000    9
 239480000    7
 239490000    6
 239500000    6
 239510000    3
 239520000    2
 239530000   10
 239540000    5
 239550000    2
 239560000    3
 239570000    3
 239580000    3
 239590000    2
 239600000    4
 239610000    3
 239620000    4
 239630000    3
 239640000    4
 239650000    3
 239660000    3
 239670000    3
 239680000    6
 239690000    3
 239700000    2
 239710000    3
 239720000    3
 239730000    3
 239740000    6
 239750000    3
 239760000    3
 239770000    3
 239780000    3
 239790000    3
 239800000    8
 239810000    4
 239820000    4
 239830000    4
 239840000    3
 239850000    2
 239860000    4
 239870000    2
 239880000    4
 239890000    3
 239900000    4
 239910000    3
 239920000    3
 239930000    3
 239940000    5
 239950000    4
 239960000    4
 239970000    3
 239980000    3
 239990000    2
 240000000    4
 240010000    3
 240020000    4
 240030000    3
 240040000    4
 240050000    5
 240060000    4
 240070000    5
 240080000    4
 240090000    3
 240100000    3
 240110000    3
 240120000    5
 240130000    4
 240140000    5
 240150000    4
 240160000    3
 240170000    4
 240180000    5
 240190000    3
 240200000    6
 240210000    7
 240220000    8
 240230000    3
 240240000    3
 240250000    7
 240260000    9
 240270000    4
 240280000    4
 240290000    4
 240300000    4
 240310000    5
 240320000    3
 240330000    3
 240340000    7
 240350000    3
 240360000    4
 240370000    3
 240380000    4
 240390000    3
 240400000    4
 240410000    3
 240420000    3
 240430000    3
 240440000    3
 240450000    2
 240460000    4
 240470000    4
 240480000   10
 240490000    4
 240500000    5
 240510000    4
 240520000    2
 240530000    5
 240540000    2
 240550000    3
 240560000    3
 240570000    5
 240580000    3
 240590000    4
 240600000    2
 240610000    3
 240620000    7
 240630000    3
 240640000    3
 240650000    2
 240660000    4
 240670000    2
 240680000    3
 240690000    3
 240700000    4
 240710000    4
 240720000    2
 240730000    3
 240740000    3
 240750000    4
 240760000    5
 240770000    5
 240780000    2
 240790000    5
 240800000    3
 240810000    3
 240820000    6
 240830000    5
 240840000    4
 240850000    5
 240860000    3
 240870000    9
 240880000    2
 240890000    3
 240900000    3
 240910000    4
 240920000    3
 240930000    3
 240940000    3
 240950000    2
 240960000    9
 240970000    8
 240980000    3
 240990000    4
 241000000    3
 241010000    2
 241020000    7
 241030000    2
 241040000    7
 241050000    5
 241060000    3
 241070000    3
 241080000    7
 241090000    4
 241100000    3
 241110000    3
 241120000    2
 241130000    2
 241140000    2
 241150000    8
 241160000    5
 241170000    8
 241180000    4
 241190000    4
 241200000    4
 241210000    4
 241220000    7
 241230000    3
 241240000    3
 241250000    4
 241260000    4
 241270000    5
 241280000    4
 241290000    5
 241300000    5
 241310000    4
 241320000    3
 241330000    4
 241340000   10
 241350000    3
 241360000    3
 241370000    4
 241380000    4
 241390000    5
 241400000    4
 241410000    4
 241420000    4
 241430000    3
 241440000    4
 241450000    4
 241460000    3
 241470000    5
 241480000    7
 241490000    3
 241500000    3
 241510000    4
 241520000    3
 241530000    3
 241540000    3
 241550000    2
 241560000    5
 241570000    5
 241580000    4
 241590000    4
 241600000    4
 241610000    5
 241620000    4
 241630000    3
 241640000    3
 241650000    2
 241660000    3
 241670000    5
 241680000    7
 241690000    8
 241700000    6
 241710000    3
 241720000    4
 241730000    4
 241740000    6
 241750000    4
 241760000    3
 241770000    3
 241780000    3
 241790000    4
 241800000    4
 241810000    3
 241820000    3
 241830000    4
 241840000    5
 241850000    3
 241860000    3
 241870000    4
 241880000    3
 241890000    7
 241900000    5
 241910000    3
 241920000    3
 241930000    3
 241940000    3
 241950000    2
 241960000    8
 241970000    5
 241980000    4
 241990000    3
 242000000    2
 242010000    3
 242020000    3
 242030000    3
 242040000    3
 242050000    5
 242060000    4
 242070000    3
 242080000    3
 242090000    3
 242100000    3
 242110000    2
 242120000    3
 242130000    3
 242140000    5
 242150000    6
 242160000    3
 242170000    5
 242180000    4
 242190000    3
 242200000    4
 242210000    3
 242220000    2
 242230000    4
 242240000    5
 242250000    5
 242260000    3
 242270000    3
 242280000    4
 242290000    4
 242300000    4
 242310000    4
 242320000    5
 242330000    5
 242340000    4
 242350000    3
 242360000    3
 242370000    3
 242380000    4
 242390000    7
 242400000    4
 242410000    5
 242420000    5
 242430000    4
 242440000    3
 242450000    3
 242460000    7
 242470000    3
 242480000    6
 242490000    3
 242500000    6
 242510000    4
 242520000    5
 242530000    4
 242540000    4
 242550000    7
 242560000    4
 242570000    5
 242580000    6
 242590000   10
 242600000    7
 242610000    9
 242620000    5
 242630000    3
 242640000    3
 242650000    3
 242660000    3
 242670000    5
 242680000    5
 242690000    2
 242700000    3
 242710000    3
 242720000    3
 242730000    3
 242740000    4
 242750000    4
 242760000    3
 242770000    4
 242780000    3
 242790000    3
 242800000    3
 242810000    3
 242820000    4
 242830000    3
 242840000    3
 242850000    3
 242860000    4
 242870000    2
 242880000    5
 242890000    4
 242900000    3
 242910000    4
 242920000    3
 242930000    4
 242940000    6
 242950000    5
 242960000    3
 242970000    3
 242980000    2
 242990000    2
 243000000    4
 243010000    3
 243020000    3
 243030000    3
 243040000    3
 243050000    4
 243060000    4
 243070000    2
 243080000    3
 243090000    3
 243100000    3
 243110000    3
 243120000    3
 243130000    4
 243140000    5
 243150000    4
 243160000    3
 243170000    6
 243180000    3
 243190000    2
 243200000    3
 243210000    5
 243220000    5
 243230000    2
 243240000    3
 243250000    3
 243260000    2
 243270000    3
 243280000    3
 243290000    2
 243300000    2
 243310000    4
 243320000    5
 243330000    4
 243340000    5
 243350000    3
 243360000    3
 243370000    5
 243380000    4
 243390000    4
 243400000    2
 243410000    4
 243420000    3
 243430000    3
 243440000    2
 243450000    3
 243460000   12
 243470000    6
 243480000    8
 243490000    3
 243500000    6
 243510000    2
 243520000    5
 243530000    3
 243540000    3
 243550000    3
 243560000    3
 243570000    7
 243580000    4
 243590000    9
 243600000    5
 243610000    6
 243620000    8
 243630000    2
 243640000    3
 243650000    2
 243660000    4
 243670000    2
 243680000    4
 243690000    4
 243700000    6
 243710000    5
 243720000    6
 243730000    3
 243740000    3
 243750000    5
 243760000    3
 243770000    4
 243780000    4
 243790000    6
 243800000    5
 243810000    4
 243820000    5
 243830000    3
 243840000    3
 243850000    7
 243860000    5
 243870000    4
 243880000    3
 243890000    3
 243900000    4
 243910000    4
 243920000    4
 243930000    4
 243940000    5
 243950000    4
 243960000    3
 243970000    5
 243980000    2
 243990000    3
 244000000    3
 244010000    3
 244020000    3
 244030000    2
 244040000    3
 244050000    3
 244060000    3
 244070000    4
 244080000    2
 244090000    3
 244100000    3
 244110000    3
 244120000    4
 244130000    3
 244140000    3
 244150000    4
 244160000    3
 244170000    3
 244180000    3
 244190000    4
 244200000    4
 244210000    3
 244220000    2
 244230000    3
 244240000    3
 244250000    7
 244260000    6
 244270000    4
 244280000    4
 244290000    3
 244300000    3
 244310000    5
 244320000    4
 244330000    3
 244340000    4
 244350000    3
 244360000    3
 244370000    2
 244380000    4
 244390000    4
 244400000    3
 244410000    3
 244420000    2
 244430000    5
 244440000    3
 244450000    2
 244460000    3
 244470000    3
 244480000    2
 244490000    5
 244500000    9
 244510000    6
 244520000    6
 244530000    2
 244540000    3
 244550000    3
 244560000    3
 244570000    3
 244580000    3
 244590000    4
 244600000    3
 244610000    4
 244620000    3
 244630000    2
 244640000    2
 244650000    3
 244660000    2
 244670000    5
 244680000    3
 244690000    5
 244700000    5
 244710000    3
 244720000    4
 244730000    3
 244740000    6
 244750000    5
 244760000    3
 244770000    2
 244780000    4
 244790000    4
 244800000    8
 244810000    2
 244820000    3
 244830000    4
 244840000    2
 244850000    4
 244860000    3
 244870000    3
 244880000    3
 244890000    6
 244900000    3
 244910000    3
 244920000    5
 244930000    5
 244940000    2
 244950000    3
 244960000    4
 244970000    5
 244980000    5
 244990000    4
 245000000    3
 245010000    2
 245020000    5
 245030000    4
 245040000    3
 245050000    6
 245060000    2
 245070000    3
 245080000    3
 245090000    3
 245100000    3
 245110000    3
 245120000    3
 245130000    4
 245140000    8
 245150000    5
 245160000    5
 245170000    3
 245180000    6
 245190000    4
 245200000    2
 245210000    3
 245220000    3
 245230000    4
 245240000    2
 245250000    5
 245260000    3
 245270000    5
 245280000    3
 245290000    3
 245300000    3
 245310000    3
 245320000    4
 245330000    9
 245340000    3
 245350000    3
 245360000    4
 245370000    3
 245380000    3
 245390000    5
 245400000    4
 245410000    4
 245420000    4
 245430000    5
 245440000    3
 245450000    4
 245460000    5
 245470000   10
 245480000    8
 245490000    4
 245500000    6
 245510000    5
 245520000    6
 245530000    3
 245540000    5
 245550000    2
 245560000    3
 245570000    4
 245580000    5
 245590000    2
 245600000    3
 245610000    3
 245620000    5
 245630000    6
 245640000    4
 245650000    2
 245660000    4
 245670000    3
 245680000    3
 245690000    4
 245700000    2
 245710000    3
 245720000    4
 245730000    3
 245740000    4
 245750000    3
 245760000    4
 245770000    3
 245780000    4
 245790000    3
 245800000    3
 245810000    3
 245820000    5
 245830000    3
 245840000    3
 245850000    3
 245860000    3
 245870000    4
 245880000    3
 245890000    3
 245900000    2
 245910000    3
 245920000    3
 245930000    4
 245940000    5
 245950000    2
 245960000    3
 245970000    3
 245980000    3
 245990000    6
 246000000    3
 246010000    3
 246020000    3
 246030000    2
 246040000    3
 246050000    5
 246060000    2
 246070000    3
 246080000    4
 246090000    2
 246100000    4
 246110000    3
 246120000    7
 246130000    5
 246140000    3
 246150000    4
 246160000    4
 246170000    3
 246180000    3
 246190000    3
 246200000    4
 246210000    3
 246220000    3
 246230000    3
 246240000    3
 246250000    4
 246260000    5
 246270000    3
 246280000    3
 246290000    4
 246300000    3
 246310000    2
 246320000    4
 246330000    4
 246340000    3
 246350000    4
 246360000    3
 246370000    4
 246380000    4
 246390000    4
 246400000    4
 246410000    4
 246420000    3
 246430000    3
 246440000    4
 246450000    3
 246460000    4
 246470000    3
 246480000    3
 246490000    2
 246500000    2
 246510000    3
 246520000    4
 246530000    3
 246540000    5
 246550000    3
 246560000    4
 246570000    3
 246580000    4
 246590000    3
 246600000    4
 246610000    7
 246620000    3
 246630000    3
 246640000    3
 246650000    4
 246660000    2
 246670000    7
 246680000    4
 246690000    3
 246700000    3
 246710000    3
 246720000    3
 246730000    4
 246740000    2
 246750000    2
 246760000    3
 246770000    3
 246780000    3
 246790000    3
 246800000    4
 246810000    3
 246820000    3
 246830000    3
 246840000    3
 246850000    3
 246860000    3
 246870000    4
 246880000    4
 246890000    2
 246900000    3
 246910000    3
 246920000    3
 246930000    3
 246940000    3
 246950000    6
 246960000    3
 246970000    3
 246980000    3
 246990000    2
 247000000    3
 247010000    3
 247020000    3
 247030000    3
 247040000    3
 247050000    3
 247060000    3
 247070000    3
 247080000    3
 247090000    3
 247100000    3
 247110000    2
 247120000    3
 247130000    3
 247140000    3
 247150000    3
 247160000    3
 247170000    3
 247180000    3
 247190000    5
 247200000    4
 247210000    3
 247220000    3
 247230000    3
 247240000    7
 247250000    5
 247260000    4
 247270000    4
 247280000    4
 247290000    5
 247300000    3
 247310000    2
 247320000    3
 247330000    2
 247340000    3
 247350000    4
 247360000    3
 247370000    3
 247380000    3
 247390000    3
 247400000    3
 247410000    4
 247420000    2
 247430000    3
 247440000    4
 247450000    4
 247460000    4
 247470000    3
 247480000    4
 247490000    8
 247500000    3
 247510000    4
 247520000    3
 247530000    3
 247540000    5
 247550000    3
 247560000    6
 247570000    4
 247580000    2
 247590000    8
 247600000    3
 247610000    2
 247620000    3
 247630000    4
 247640000    3
 247650000    3
 247660000    3
 247670000    3
 247680000    3
 247690000    2
 247700000    7
 247710000    4
 247720000    3
 247730000    4
 247740000    6
 247750000    3
 247760000    3
 247770000    3
 247780000    4
 247790000    3
 247800000    5
 247810000    4
 247820000    3
 247830000    3
 247840000    3
 247850000    4
 247860000    5
 247870000    3
 247880000    3
 247890000    6
 247900000    4
 247910000    4
 247920000    3
 247930000    4
 247940000    3
 247950000    6
 247960000   13
 247970000    8
 247980000    6
 247990000    5
 248000000    3
 248010000    4
 248020000    5
 248030000    3
 248040000    3
 248050000    4
 248060000    3
 248070000    4
 248080000    5
 248090000    3
 248100000    5
 248110000    4
 248120000    4
 248130000    2
 248140000    6
 248150000    3
 248160000    6
 248170000    3
 248180000    2
 248190000    8
 248200000    3
 248210000    5
 248220000    3
 248230000    3
 248240000    3
 248250000    3
 248260000    3
 248270000    3
 248280000    4
 248290000    3
 248300000    3
 248310000    3
 248320000    2
 248330000    2
 248340000    4
 248350000    4
 248360000    5
 248370000    2
 248380000    3
 248390000    2
 248400000    3
 248410000    2
 248420000    2
 248430000    3
 248440000    3
 248450000    3
 248460000    4
 248470000    3
 248480000    7
 248490000    5
 248500000    4
 248510000    3
 248520000    6
 248530000    5
 248540000    7
 248550000    3
 248560000    3
 248570000    3
 248580000    3
 248590000    3
 248600000    3
 248610000    3
 248620000    4
 248630000    4
 248640000    4
 248650000    4
 248660000    3
 248670000    2
 248680000    3
 248690000    5
 248700000    4
 248710000    5
 248720000    5
 248730000    9
 248740000    4
 248750000    4
 248760000    3
 248770000    3
 248780000    7
 248790000    3
 248800000    3
 248810000    3
 248820000    2
 248830000    3
 248840000    3
 248850000    3
 248860000    5
 248870000    3
 248880000    2
 248890000    5
 248900000    3
 248910000    3
 248920000    3
 248930000    4
 248940000    3
 248950000    3
 248960000    5
 248970000    3
 248980000    4
 248990000    6
 249000000    5
 249010000    3
 249020000    4
 249030000    3
 249040000    5
 249050000    4
 249060000    5
 249070000    5
 249080000    4
 249090000    3
 249100000    5
 249110000    2
 249120000    5
 249130000    3
 249140000    6
 249150000    5
 249160000    6
 249170000    4
 249180000    2
 249190000    4
 249200000    3
 249210000    4
 249220000    4
 249230000    4
 249240000    4
 249250000    3
 249260000    4
 249270000    6
 249280000    3
 249290000    4
 249300000    5
 249310000    3
 249320000    6
 249330000    4
 249340000    5
 249350000    9
 249360000   11
 249370000   11
 249380000    4
 249390000    3
 249400000    4
 249410000    2
 249420000    3
 249430000    4
 249440000    3
 249450000    4
 249460000    6
 249470000    3
 249480000    3
 249490000    5
 249500000    2
 249510000    4
 249520000    4
 249530000    5
 249540000    5
 249550000    5
 249560000    4
 249570000    4
 249580000    2
 249590000    2
 249600000    3
 249610000    7
 249620000    4
 249630000    3
 249640000    3
 249650000    4
 249660000    3
 249670000    2
 249680000    3
 249690000    4
 249700000    6
 249710000    2
 249720000    3
 249730000    5
 249740000    4
 249750000    4
 249760000    5
 249770000    3
 249780000    4
 249790000    6
 249800000    4
 249810000    5
 249820000    3
 249830000    3
 249840000    3
 249850000    4
[truncated: 253,025 more chars]
