# Supplementary material for: Directional translocation resistance of Zika xrRNA
Source: Nat Commun. 2020 Jul 27;11:3749. doi: 10.1038/s41467-020-17508-7 (PMC7385498; doi:10.1038/s41467-020-17508-7)
Supplement: Supplementary file 4 — Source Data [file 41467_2020_17508_MOESM4_ESM.zip › Source_Data_Figures/Fig2B/3'translocation-rate_r0-T300K/r_14_translocated_portion.dat]

# Trajectory file ../../zika_rna/03_translocation_by_force_ramping/TP_END2/rate1x/t95/r_14/dump_t95_Rramped.lammpstrj
# time  length_translocated_portion
         0    4
     10000    4
     20000    3
     30000    3
     40000    5
     50000    2
     60000    4
     70000    3
     80000    4
     90000    4
    100000    5
    110000    3
    120000    3
    130000    3
    140000    7
    150000    4
    160000    7
    170000    4
    180000    2
    190000    3
    200000    5
    210000    6
    220000    3
    230000    3
    240000    3
    250000    3
    260000    3
    270000    5
    280000    8
    290000    4
    300000    4
    310000    2
    320000    3
    330000    3
    340000    2
    350000    3
    360000    3
    370000    3
    380000    2
    390000    2
    400000    6
    410000    3
    420000    3
    430000    3
    440000    3
    450000    2
    460000    3
    470000    3
    480000    3
    490000    2
    500000    3
    510000    3
    520000    4
    530000    3
    540000    3
    550000    2
    560000    2
    570000    3
    580000    3
    590000    2
    600000    3
    610000    6
    620000    2
    630000    3
    640000    8
    650000    4
    660000    4
    670000    3
    680000    8
    690000    3
    700000    3
    710000    3
    720000    2
    730000    4
    740000    4
    750000    3
    760000    5
    770000    3
    780000    3
    790000    4
    800000    3
    810000    3
    820000    2
    830000    3
    840000    3
    850000    4
    860000    3
    870000    3
    880000    3
    890000    2
    900000    3
    910000    2
    920000    3
    930000    4
    940000    3
    950000    3
    960000    3
    970000    2
    980000    3
    990000    3
   1000000    3
   1010000    4
   1020000    2
   1030000    2
   1040000    3
   1050000    3
   1060000    5
   1070000    4
   1080000    3
   1090000    4
   1100000    3
   1110000    2
   1120000    3
   1130000    2
   1140000    2
   1150000    3
   1160000    3
   1170000    5
   1180000    2
   1190000    3
   1200000    3
   1210000    3
   1220000    3
   1230000    2
   1240000    4
   1250000    3
   1260000    3
   1270000    3
   1280000    5
   1290000    3
   1300000    4
   1310000    3
   1320000    3
   1330000    4
   1340000    2
   1350000    5
   1360000    3
   1370000    3
   1380000    3
   1390000    3
   1400000    2
   1410000    2
   1420000    4
   1430000    3
   1440000    2
   1450000    3
   1460000    3
   1470000    3
   1480000    3
   1490000    4
   1500000    3
   1510000    5
   1520000    3
   1530000    3
   1540000    3
   1550000    3
   1560000    3
   1570000    3
   1580000    2
   1590000    3
   1600000    4
   1610000    3
   1620000    2
   1630000    2
   1640000    2
   1650000    3
   1660000    2
   1670000    2
   1680000    3
   1690000    3
   1700000    2
   1710000    3
   1720000    4
   1730000    4
   1740000    3
   1750000    3
   1760000    3
   1770000    3
   1780000    3
   1790000    3
   1800000    3
   1810000    2
   1820000    3
   1830000    3
   1840000    4
   1850000    3
   1860000    2
   1870000    3
   1880000    3
   1890000    3
   1900000    5
   1910000    2
   1920000    6
   1930000    3
   1940000    3
   1950000    3
   1960000    2
   1970000    4
   1980000    4
   1990000    4
   2000000    4
   2010000    3
   2020000    4
   2030000    2
   2040000    6
   2050000    4
   2060000    6
   2070000    3
   2080000    3
   2090000    5
   2100000    3
   2110000    4
   2120000    3
   2130000    3
   2140000    7
   2150000    5
   2160000    3
   2170000    4
   2180000    5
   2190000    4
   2200000    3
   2210000    3
   2220000    3
   2230000    2
   2240000    5
   2250000    4
   2260000    3
   2270000    4
   2280000    3
   2290000    4
   2300000    3
   2310000    2
   2320000    3
   2330000    3
   2340000    3
   2350000    4
   2360000    4
   2370000    3
   2380000    3
   2390000    3
   2400000    3
   2410000    3
   2420000    3
   2430000    3
   2440000    3
   2450000    2
   2460000    3
   2470000    3
   2480000    4
   2490000    4
   2500000    4
   2510000    2
   2520000    3
   2530000    3
   2540000    2
   2550000    2
   2560000    3
   2570000    5
   2580000    3
   2590000    3
   2600000    3
   2610000    3
   2620000    2
   2630000    4
   2640000    2
   2650000    2
   2660000    4
   2670000    4
   2680000    3
   2690000    5
   2700000    3
   2710000    3
   2720000    3
   2730000    2
   2740000    4
   2750000    3
   2760000    3
   2770000    2
   2780000    3
   2790000    3
   2800000    2
   2810000    2
   2820000    3
   2830000    5
   2840000    3
   2850000    3
   2860000    5
   2870000    5
   2880000    3
   2890000    5
   2900000    3
   2910000    5
   2920000    3
   2930000    6
   2940000    3
   2950000    3
   2960000    4
   2970000    4
   2980000    3
   2990000    3
   3000000    3
   3010000    3
   3020000    5
   3030000    5
   3040000    4
   3050000    4
   3060000    4
   3070000    4
   3080000    3
   3090000    8
   3100000    3
   3110000    2
   3120000    5
   3130000    3
   3140000    3
   3150000    2
   3160000    3
   3170000    3
   3180000    4
   3190000    4
   3200000    4
   3210000    4
   3220000    2
   3230000    4
   3240000    3
   3250000    4
   3260000    3
   3270000    3
   3280000    4
   3290000    3
   3300000    4
   3310000    3
   3320000    3
   3330000    3
   3340000    3
   3350000    4
   3360000    4
   3370000    2
   3380000    5
   3390000    3
   3400000    3
   3410000    4
   3420000    3
   3430000    4
   3440000    2
   3450000    3
   3460000    3
   3470000    4
   3480000    3
   3490000    3
   3500000    3
   3510000    3
   3520000    3
   3530000    3
   3540000    4
   3550000    3
   3560000    5
   3570000    2
   3580000    3
   3590000    3
   3600000    3
   3610000    3
   3620000    3
   3630000    2
   3640000    3
   3650000    3
   3660000    3
   3670000    2
   3680000    4
   3690000    4
   3700000    3
   3710000    4
   3720000    3
   3730000    4
   3740000    2
   3750000    3
   3760000    2
   3770000    2
   3780000    2
   3790000    4
   3800000    3
   3810000    3
   3820000    4
   3830000    3
   3840000    4
   3850000    3
   3860000    3
   3870000    3
   3880000    2
   3890000    3
   3900000    6
   3910000    4
   3920000    5
   3930000    4
   3940000    4
   3950000    5
   3960000    3
   3970000    4
   3980000    3
   3990000    3
   4000000    3
   4010000    3
   4020000    4
   4030000    3
   4040000    4
   4050000    3
   4060000    3
   4070000    3
   4080000    4
   4090000    4
   4100000    3
   4110000    3
   4120000    3
   4130000    3
   4140000    2
   4150000    3
   4160000    3
   4170000    4
   4180000    2
   4190000    4
   4200000    4
   4210000    3
   4220000    5
   4230000    4
   4240000    2
   4250000    3
   4260000    3
   4270000    3
   4280000    3
   4290000    2
   4300000    3
   4310000    5
   4320000    6
   4330000    7
   4340000    6
   4350000    8
   4360000    3
   4370000    3
   4380000    3
   4390000    2
   4400000    7
   4410000    3
   4420000    2
   4430000    3
   4440000    3
   4450000    4
   4460000    3
   4470000    3
   4480000    3
   4490000    3
   4500000    3
   4510000    4
   4520000    4
   4530000    3
   4540000    4
   4550000    4
   4560000    3
   4570000    5
   4580000    5
   4590000    3
   4600000    4
   4610000    3
   4620000    2
   4630000    3
   4640000    3
   4650000    4
   4660000    3
   4670000    6
   4680000    4
   4690000    4
   4700000    8
   4710000    3
   4720000    3
   4730000    3
   4740000    5
   4750000    5
   4760000    4
   4770000    5
   4780000    2
   4790000    4
   4800000    4
   4810000    2
   4820000    3
   4830000    5
   4840000    3
   4850000    4
   4860000    7
   4870000    2
   4880000    7
   4890000    3
   4900000    7
   4910000    4
   4920000    7
   4930000    3
   4940000    3
   4950000    3
   4960000    5
   4970000    3
   4980000    3
   4990000    3
   5000000    3
   5010000    3
   5020000    3
   5030000    3
   5040000    3
   5050000    4
   5060000    3
   5070000    4
   5080000    3
   5090000    4
   5100000    2
   5110000    2
   5120000    3
   5130000    3
   5140000    3
   5150000    3
   5160000    3
   5170000    2
   5180000    4
   5190000    3
   5200000    2
   5210000    2
   5220000    4
   5230000    4
   5240000    4
   5250000    3
   5260000    3
   5270000    4
   5280000    2
   5290000    2
   5300000    3
   5310000    3
   5320000    4
   5330000    3
   5340000    4
   5350000    3
   5360000    3
   5370000    4
   5380000    3
   5390000    3
   5400000    3
   5410000    4
   5420000    3
   5430000    3
   5440000    3
   5450000    3
   5460000    2
   5470000    3
   5480000    3
   5490000    3
   5500000    4
   5510000    3
   5520000    2
   5530000    5
   5540000    4
   5550000    2
   5560000    3
   5570000    4
   5580000    3
   5590000    3
   5600000    2
   5610000    4
   5620000    3
   5630000    2
   5640000    3
   5650000    3
   5660000    3
   5670000    2
   5680000    3
   5690000    2
   5700000    4
   5710000    3
   5720000    2
   5730000    5
   5740000    2
   5750000    4
   5760000    4
   5770000    8
   5780000    4
   5790000    3
   5800000    4
   5810000    4
   5820000    4
   5830000    3
   5840000    2
   5850000    3
   5860000    4
   5870000    3
   5880000    3
   5890000    2
   5900000    2
   5910000    2
   5920000    3
   5930000    3
   5940000    3
   5950000    3
   5960000    3
   5970000    2
   5980000    3
   5990000    3
   6000000    2
   6010000    3
   6020000    3
   6030000    3
   6040000    3
   6050000    4
   6060000    3
   6070000    4
   6080000    3
   6090000    3
   6100000    3
   6110000    3
   6120000    3
   6130000    3
   6140000    4
   6150000    5
   6160000    3
   6170000    5
   6180000    4
   6190000    9
   6200000    3
   6210000    3
   6220000    2
   6230000    6
   6240000    5
   6250000    3
   6260000    3
   6270000    3
   6280000    3
   6290000    3
   6300000    3
   6310000    5
   6320000    4
   6330000    3
   6340000    6
   6350000   10
   6360000    2
   6370000    6
   6380000    4
   6390000    9
   6400000    6
   6410000    4
   6420000    3
   6430000    2
   6440000    6
   6450000    3
   6460000    3
   6470000    3
   6480000    4
   6490000    4
   6500000    3
   6510000    4
   6520000    4
   6530000    3
   6540000    3
   6550000    2
   6560000    3
   6570000    3
   6580000    2
   6590000    3
   6600000    3
   6610000    2
   6620000    4
   6630000    3
   6640000    3
   6650000    5
   6660000    3
   6670000    2
   6680000    4
   6690000    3
   6700000    2
   6710000    4
   6720000    3
   6730000    3
   6740000    3
   6750000    2
   6760000    4
   6770000    3
   6780000    3
   6790000    4
   6800000    3
   6810000    3
   6820000    2
   6830000    3
   6840000    3
   6850000    4
   6860000    4
   6870000    3
   6880000    3
   6890000    4
   6900000    5
   6910000    2
   6920000    6
   6930000    3
   6940000    7
   6950000    4
   6960000    4
   6970000    7
   6980000    2
   6990000    2
   7000000    3
   7010000    3
   7020000    2
   7030000    2
   7040000    3
   7050000    3
   7060000    4
   7070000    3
   7080000    3
   7090000    3
   7100000    3
   7110000    3
   7120000    2
   7130000    3
   7140000    3
   7150000    3
   7160000    3
   7170000    3
   7180000    5
   7190000    6
   7200000    3
   7210000    3
   7220000    3
   7230000    3
   7240000    4
   7250000    2
   7260000    3
   7270000    2
   7280000    3
   7290000    4
   7300000    3
   7310000    3
   7320000    2
   7330000    2
   7340000    3
   7350000    3
   7360000    3
   7370000    3
   7380000    3
   7390000    3
   7400000    3
   7410000    3
   7420000    4
   7430000    3
   7440000    6
   7450000    4
   7460000    3
   7470000    3
   7480000    6
   7490000    2
   7500000    5
   7510000    6
   7520000    4
   7530000    4
   7540000    8
   7550000    4
   7560000    3
   7570000    3
   7580000    3
   7590000    5
   7600000    2
   7610000    3
   7620000    3
   7630000    4
   7640000    2
   7650000    5
   7660000    5
   7670000    5
   7680000    3
   7690000    2
   7700000    3
   7710000    3
   7720000    3
   7730000    5
   7740000    3
   7750000    3
   7760000    3
   7770000    4
   7780000    4
   7790000    3
   7800000    3
   7810000    2
   7820000    4
   7830000    6
   7840000    5
   7850000    3
   7860000    3
   7870000    3
   7880000    2
   7890000    4
   7900000    3
   7910000    3
   7920000    2
   7930000    3
   7940000    3
   7950000    2
   7960000    3
   7970000    3
   7980000    3
   7990000    3
   8000000    3
   8010000    4
   8020000    4
   8030000    4
   8040000    3
   8050000    2
   8060000    3
   8070000    4
   8080000    2
   8090000    7
   8100000    3
   8110000    4
   8120000    3
   8130000    4
   8140000    2
   8150000    5
   8160000    8
   8170000    3
   8180000    3
   8190000    4
   8200000    2
   8210000    2
   8220000    3
   8230000    4
   8240000    4
   8250000    4
   8260000    4
   8270000    3
   8280000    3
   8290000    3
   8300000    3
   8310000    3
   8320000    4
   8330000    3
   8340000    3
   8350000    3
   8360000    2
   8370000    3
   8380000    3
   8390000    3
   8400000    3
   8410000    4
   8420000    3
   8430000    2
   8440000    2
   8450000    2
   8460000    3
   8470000    3
   8480000    3
   8490000    3
   8500000    3
   8510000    3
   8520000    4
   8530000    2
   8540000    2
   8550000    4
   8560000    3
   8570000    5
   8580000    3
   8590000    4
   8600000    3
   8610000    3
   8620000    3
   8630000    3
   8640000    4
   8650000    3
   8660000    4
   8670000    3
   8680000    3
   8690000    4
   8700000    5
   8710000    4
   8720000    3
   8730000    4
   8740000    3
   8750000    5
   8760000    6
   8770000    5
   8780000    5
   8790000    2
   8800000    4
   8810000    3
   8820000    3
   8830000    4
   8840000    5
   8850000    3
   8860000    2
   8870000    8
   8880000    4
   8890000    2
   8900000    5
   8910000    3
   8920000    3
   8930000    3
   8940000    3
   8950000    3
   8960000    3
   8970000    3
   8980000    4
   8990000    4
   9000000    3
   9010000    3
   9020000    3
   9030000    3
   9040000    3
   9050000    4
   9060000    3
   9070000    4
   9080000    3
   9090000    3
   9100000    3
   9110000    3
   9120000    3
   9130000    3
   9140000    4
   9150000    3
   9160000    4
   9170000    3
   9180000    3
   9190000    2
   9200000    2
   9210000    3
   9220000    2
   9230000    3
   9240000    2
   9250000    3
   9260000    3
   9270000    3
   9280000    3
   9290000    4
   9300000    3
   9310000    3
   9320000    3
   9330000    3
   9340000    3
   9350000    3
   9360000    3
   9370000    3
   9380000    4
   9390000    3
   9400000    2
   9410000    3
   9420000    2
   9430000    3
   9440000    4
   9450000    3
   9460000    6
   9470000    2
   9480000    3
   9490000    4
   9500000    3
   9510000    3
   9520000    6
   9530000    3
   9540000    4
   9550000    3
   9560000    3
   9570000    4
   9580000    4
   9590000    4
   9600000    3
   9610000    5
   9620000    4
   9630000    3
   9640000    3
   9650000    3
   9660000    5
   9670000    8
   9680000    3
   9690000    4
   9700000    2
   9710000    5
   9720000    3
   9730000    2
   9740000    3
   9750000    5
   9760000    3
   9770000    2
   9780000    3
   9790000    4
   9800000    3
   9810000    5
   9820000    8
   9830000    4
   9840000    3
   9850000    3
   9860000    3
   9870000    2
   9880000    2
   9890000    3
   9900000    2
   9910000    3
   9920000    2
   9930000    2
   9940000    2
   9950000    5
   9960000    3
   9970000    4
   9980000    2
   9990000    3
  10000000    3
  10010000    3
  10020000    4
  10030000    3
  10040000    3
  10050000    2
  10060000    4
  10070000    3
  10080000    3
  10090000    3
  10100000    3
  10110000    3
  10120000    2
  10130000    3
  10140000    3
  10150000    3
  10160000    3
  10170000    3
  10180000    2
  10190000    2
  10200000    3
  10210000    3
  10220000    3
  10230000    3
  10240000    3
  10250000    3
  10260000    2
  10270000    2
  10280000    4
  10290000    4
  10300000    2
  10310000    3
  10320000    2
  10330000    3
  10340000    3
  10350000    2
  10360000    3
  10370000    6
  10380000    3
  10390000    3
  10400000    2
  10410000    3
  10420000    3
  10430000    4
  10440000    3
  10450000    3
  10460000    2
  10470000    3
  10480000    3
  10490000    3
  10500000    4
  10510000    3
  10520000    3
  10530000    3
  10540000    3
  10550000    3
  10560000    3
  10570000    3
  10580000    3
  10590000    2
  10600000    2
  10610000    7
  10620000    4
  10630000    5
  10640000    3
  10650000    3
  10660000    4
  10670000    3
  10680000    3
  10690000    3
  10700000    2
  10710000    3
  10720000    3
  10730000    3
  10740000    3
  10750000    3
  10760000    3
  10770000    5
  10780000    3
  10790000    4
  10800000    3
  10810000    2
  10820000    4
  10830000    3
  10840000    3
  10850000    3
  10860000    3
  10870000    3
  10880000    3
  10890000    3
  10900000    4
  10910000    3
  10920000    4
  10930000    3
  10940000    3
  10950000    4
  10960000    3
  10970000    4
  10980000    2
  10990000    4
  11000000    3
  11010000    3
  11020000    3
  11030000    2
  11040000    3
  11050000    3
  11060000    3
  11070000    4
  11080000    3
  11090000    3
  11100000    5
  11110000    3
  11120000    3
  11130000    3
  11140000    3
  11150000    2
  11160000    4
  11170000    4
  11180000    6
  11190000    4
  11200000    3
  11210000    3
  11220000    3
  11230000    6
  11240000    3
  11250000    3
  11260000    6
  11270000    8
  11280000    4
  11290000    2
  11300000    3
  11310000    4
  11320000    2
  11330000    3
  11340000    3
  11350000    4
  11360000    4
  11370000    5
  11380000    3
  11390000    3
  11400000    2
  11410000    4
  11420000    5
  11430000    3
  11440000    2
  11450000    2
  11460000    4
  11470000    4
  11480000    2
  11490000    3
  11500000    4
  11510000    2
  11520000    3
  11530000    2
  11540000    3
  11550000    3
  11560000    3
  11570000    2
  11580000    3
  11590000    3
  11600000    3
  11610000    3
  11620000    2
  11630000    3
  11640000    4
  11650000    3
  11660000    3
  11670000    2
  11680000    3
  11690000    3
  11700000    2
  11710000    2
  11720000    3
  11730000    3
  11740000    2
  11750000    4
  11760000    2
  11770000    4
  11780000    3
  11790000    3
  11800000   12
  11810000    4
  11820000    3
  11830000    6
  11840000    2
  11850000    3
  11860000    3
  11870000    3
  11880000    3
  11890000    3
  11900000    3
  11910000    3
  11920000    3
  11930000    4
  11940000    3
  11950000    3
  11960000    3
  11970000    3
  11980000    4
  11990000    5
  12000000    2
  12010000    3
  12020000    2
  12030000    4
  12040000    5
  12050000    3
  12060000    3
  12070000    4
  12080000    3
  12090000    4
  12100000    4
  12110000    2
  12120000    3
  12130000    2
  12140000    2
  12150000    3
  12160000    3
  12170000    3
  12180000    3
  12190000    3
  12200000    3
  12210000    3
  12220000    3
  12230000    3
  12240000    4
  12250000    2
  12260000    3
  12270000    4
  12280000    3
  12290000    2
  12300000    3
  12310000    3
  12320000    3
  12330000    4
  12340000    3
  12350000    5
  12360000    2
  12370000    4
  12380000    3
  12390000    3
  12400000    3
  12410000    3
  12420000    3
  12430000    3
  12440000    2
  12450000    2
  12460000    3
  12470000    3
  12480000    2
  12490000    3
  12500000    2
  12510000    3
  12520000    3
  12530000    2
  12540000    3
  12550000    3
  12560000    3
  12570000    4
  12580000    3
  12590000    2
  12600000    3
  12610000    4
  12620000    3
  12630000    3
  12640000    3
  12650000    3
  12660000    2
  12670000    3
  12680000    3
  12690000    3
  12700000    4
  12710000    4
  12720000    3
  12730000    3
  12740000    3
  12750000    3
  12760000    3
  12770000    3
  12780000    3
  12790000    3
  12800000    3
  12810000    4
  12820000    4
  12830000    3
  12840000    2
  12850000    3
  12860000    4
  12870000    3
  12880000    3
  12890000    4
  12900000    4
  12910000    5
  12920000    3
  12930000    4
  12940000    3
  12950000    2
  12960000    4
  12970000    2
  12980000    7
  12990000    3
  13000000    3
  13010000    3
  13020000    3
  13030000    4
  13040000    3
  13050000    3
  13060000    3
  13070000    2
  13080000    4
  13090000    3
  13100000    3
  13110000    3
  13120000    3
  13130000    3
  13140000    5
  13150000    2
  13160000    4
  13170000    3
  13180000    7
  13190000    4
  13200000    3
  13210000    3
  13220000    4
  13230000    2
  13240000    4
  13250000    3
  13260000    6
  13270000    4
  13280000    2
  13290000    3
  13300000    2
  13310000    3
  13320000    3
  13330000    3
  13340000    4
  13350000    2
  13360000    4
  13370000    3
  13380000    4
  13390000    4
  13400000    3
  13410000    9
  13420000    2
  13430000    3
  13440000    4
  13450000    3
  13460000    3
  13470000    4
  13480000    3
  13490000    2
  13500000    3
  13510000    3
  13520000    3
  13530000    3
  13540000    3
  13550000    3
  13560000    3
  13570000    4
  13580000    3
  13590000    2
  13600000    3
  13610000    3
  13620000    3
  13630000    2
  13640000    7
  13650000    3
  13660000    4
  13670000    3
  13680000    2
  13690000    3
  13700000    4
  13710000    3
  13720000    3
  13730000    3
  13740000    3
  13750000    5
  13760000    4
  13770000    3
  13780000    3
  13790000    5
  13800000    3
  13810000    3
  13820000    3
  13830000    6
  13840000    4
  13850000    3
  13860000    5
  13870000    3
  13880000    3
  13890000    2
  13900000    3
  13910000    4
  13920000    3
  13930000    5
  13940000    3
  13950000    2
  13960000    3
  13970000    4
  13980000    8
  13990000    4
  14000000    3
  14010000    2
  14020000    3
  14030000    3
  14040000    3
  14050000    2
  14060000    5
  14070000    2
  14080000    5
  14090000    4
  14100000    4
  14110000    2
  14120000    3
  14130000    3
  14140000    2
  14150000    3
  14160000    4
  14170000    3
  14180000    3
  14190000    4
  14200000    3
  14210000    4
  14220000    4
  14230000    3
  14240000    3
  14250000    2
  14260000    4
  14270000    3
  14280000    3
  14290000    3
  14300000    4
  14310000    3
  14320000    3
  14330000    3
  14340000    3
  14350000    3
  14360000    2
  14370000    4
  14380000    3
  14390000    3
  14400000    3
  14410000    2
  14420000    3
  14430000    4
  14440000    3
  14450000    3
  14460000    2
  14470000    3
  14480000    3
  14490000    3
  14500000    3
  14510000    3
  14520000    3
  14530000    3
  14540000    3
  14550000    4
  14560000    3
  14570000    2
  14580000    4
  14590000    4
  14600000    3
  14610000    3
  14620000    3
  14630000    3
  14640000    3
  14650000    3
  14660000    3
  14670000    3
  14680000    3
  14690000    2
  14700000    3
  14710000    3
  14720000    3
  14730000    4
  14740000    4
  14750000    3
  14760000    3
  14770000    3
  14780000    2
  14790000    3
  14800000    4
  14810000    3
  14820000    3
  14830000    3
  14840000    4
  14850000    3
  14860000    3
  14870000    3
  14880000    3
  14890000    4
  14900000    4
  14910000    3
  14920000    3
  14930000    3
  14940000    3
  14950000    3
  14960000    5
  14970000    4
  14980000    4
  14990000    4
  15000000    2
  15010000    5
  15020000    2
  15030000    3
  15040000    3
  15050000    2
  15060000    3
  15070000    4
  15080000    2
  15090000    3
  15100000    2
  15110000    2
  15120000    5
  15130000    3
  15140000    3
  15150000    5
  15160000    2
  15170000    4
  15180000    3
  15190000    3
  15200000    3
  15210000    2
  15220000    3
  15230000    3
  15240000    3
  15250000    3
  15260000    5
  15270000    4
  15280000    3
  15290000    4
  15300000    2
  15310000    2
  15320000    2
  15330000    3
  15340000    2
  15350000    4
  15360000    3
  15370000    2
  15380000    3
  15390000    3
  15400000    3
  15410000    3
  15420000    3
  15430000    5
  15440000    3
  15450000    4
  15460000    3
  15470000    3
  15480000    5
  15490000    3
  15500000    6
  15510000    3
  15520000    4
  15530000    3
  15540000    3
  15550000    3
  15560000    3
  15570000    3
  15580000    3
  15590000    3
  15600000    3
  15610000    3
  15620000    2
  15630000    3
  15640000    2
  15650000    3
  15660000    5
  15670000    3
  15680000    3
  15690000    3
  15700000    3
  15710000    3
  15720000    2
  15730000    4
  15740000    3
  15750000    2
  15760000    3
  15770000    5
  15780000    3
  15790000    3
  15800000    3
  15810000    3
  15820000    6
  15830000    6
  15840000    2
  15850000    3
  15860000    3
  15870000    3
  15880000    5
  15890000    3
  15900000    4
  15910000    3
  15920000    3
  15930000    2
  15940000    3
  15950000    3
  15960000    3
  15970000    3
  15980000    3
  15990000    3
  16000000    3
  16010000    2
  16020000    3
  16030000    4
  16040000    3
  16050000    3
  16060000    4
  16070000    2
  16080000    5
  16090000    5
  16100000    3
  16110000    2
  16120000    3
  16130000    2
  16140000    2
  16150000    5
  16160000    3
  16170000    2
  16180000    4
  16190000    3
  16200000    5
  16210000    3
  16220000    2
  16230000    3
  16240000    4
  16250000    2
  16260000    3
  16270000    3
  16280000    2
  16290000    2
  16300000    3
  16310000    3
  16320000    5
  16330000    3
  16340000    2
  16350000    3
  16360000    3
  16370000    3
  16380000    2
  16390000    2
  16400000    3
  16410000    4
  16420000    3
  16430000    3
  16440000    3
  16450000    5
  16460000    3
  16470000    3
  16480000    4
  16490000    5
  16500000    2
  16510000    3
  16520000    3
  16530000    3
  16540000    3
  16550000    4
  16560000    3
  16570000    3
  16580000    3
  16590000    4
  16600000    4
  16610000    4
  16620000    3
  16630000    3
  16640000    3
  16650000    2
  16660000    3
  16670000    2
  16680000    3
  16690000    3
  16700000    3
  16710000    3
  16720000    2
  16730000    3
  16740000    3
  16750000    3
  16760000    2
  16770000    5
  16780000    3
  16790000    3
  16800000    3
  16810000    4
  16820000    3
  16830000    3
  16840000    5
  16850000    3
  16860000    3
  16870000    5
  16880000    3
  16890000    3
  16900000    3
  16910000    2
  16920000    2
  16930000    3
  16940000    4
  16950000    5
  16960000    3
  16970000    2
  16980000    3
  16990000    4
  17000000    4
  17010000    4
  17020000    3
  17030000    2
  17040000    3
  17050000    3
  17060000    3
  17070000    3
  17080000    2
  17090000    3
  17100000    3
  17110000    3
  17120000    3
  17130000    8
  17140000    5
  17150000    4
  17160000    3
  17170000    3
  17180000    4
  17190000    3
  17200000    4
  17210000    4
  17220000    3
  17230000    3
  17240000    3
  17250000    2
  17260000    3
  17270000    3
  17280000    3
  17290000    3
  17300000    2
  17310000    3
  17320000    2
  17330000    3
  17340000    4
  17350000    3
  17360000    3
  17370000    3
  17380000    3
  17390000    3
  17400000    4
  17410000    4
  17420000    3
  17430000    3
  17440000    3
  17450000    5
  17460000    3
  17470000    4
  17480000    3
  17490000    2
  17500000    4
  17510000    2
  17520000    3
  17530000    3
  17540000    3
  17550000    3
  17560000    4
  17570000    3
  17580000    3
  17590000    3
  17600000    3
  17610000    2
  17620000    4
  17630000    3
  17640000    2
  17650000    2
  17660000    6
  17670000    3
  17680000    3
  17690000    3
  17700000    4
  17710000    2
  17720000    4
  17730000    4
  17740000    3
  17750000    3
  17760000    4
  17770000    3
  17780000    3
  17790000    2
  17800000    3
  17810000    3
  17820000    3
  17830000    3
  17840000    3
  17850000    3
  17860000    3
  17870000    3
  17880000    2
  17890000    3
  17900000    3
  17910000    3
  17920000    3
  17930000    4
  17940000    4
  17950000    3
  17960000    3
  17970000    4
  17980000    4
  17990000    8
  18000000    4
  18010000    3
  18020000    3
  18030000    3
  18040000    3
  18050000    4
  18060000    5
  18070000    3
  18080000    3
  18090000    3
  18100000    5
  18110000    5
  18120000    4
  18130000    2
  18140000    3
  18150000   11
  18160000    5
  18170000    3
  18180000    4
  18190000    3
  18200000    3
  18210000    3
  18220000    4
  18230000    2
  18240000    4
  18250000    3
  18260000    5
  18270000    2
  18280000    4
  18290000    4
  18300000    3
  18310000    3
  18320000    4
  18330000    3
  18340000    3
  18350000    3
  18360000    3
  18370000    3
  18380000    3
  18390000    3
  18400000    2
  18410000    3
  18420000    3
  18430000    4
  18440000    3
  18450000    3
  18460000    5
  18470000    5
  18480000    2
  18490000    5
  18500000    3
  18510000    4
  18520000    4
  18530000    2
  18540000    3
  18550000    3
  18560000    4
  18570000    5
  18580000    3
  18590000    4
  18600000    3
  18610000    5
  18620000    5
  18630000    4
  18640000    3
  18650000    4
  18660000    4
  18670000    3
  18680000    3
  18690000    5
  18700000    3
  18710000    3
  18720000    3
  18730000    3
  18740000    5
  18750000    3
  18760000    3
  18770000    3
  18780000    3
  18790000    2
  18800000    3
  18810000    3
  18820000    3
  18830000    2
  18840000    3
  18850000    3
  18860000    3
  18870000    3
  18880000    3
  18890000    4
  18900000    4
  18910000    3
  18920000    3
  18930000    3
  18940000    2
  18950000    3
  18960000    5
  18970000    4
  18980000    3
  18990000    2
  19000000    2
  19010000    6
  19020000    4
  19030000    3
  19040000    2
  19050000    3
  19060000    3
  19070000    3
  19080000    3
  19090000    2
  19100000    2
  19110000    3
  19120000    2
  19130000    3
  19140000    6
  19150000    4
  19160000    2
  19170000    8
  19180000    3
  19190000    8
  19200000   10
  19210000    5
  19220000   10
  19230000    5
  19240000    4
  19250000    4
  19260000    4
  19270000    6
  19280000    9
  19290000    4
  19300000    4
  19310000    3
  19320000    4
  19330000    3
  19340000    3
  19350000    3
  19360000    3
  19370000    3
  19380000    8
  19390000    3
  19400000    3
  19410000    2
  19420000    3
  19430000    3
  19440000    5
  19450000    6
  19460000    3
  19470000    2
  19480000    4
  19490000    3
  19500000    3
  19510000    3
  19520000    2
  19530000    4
  19540000    3
  19550000    4
  19560000    5
  19570000    3
  19580000    5
  19590000    3
  19600000    2
  19610000    3
  19620000    2
  19630000    4
  19640000    4
  19650000    5
  19660000    3
  19670000    3
  19680000    3
  19690000    3
  19700000    3
  19710000    3
  19720000    3
  19730000    3
  19740000    5
  19750000    4
  19760000    7
  19770000    2
  19780000    7
  19790000    5
  19800000    3
  19810000    5
  19820000    4
  19830000    4
  19840000    3
  19850000    4
  19860000    4
  19870000    3
  19880000    3
  19890000    5
  19900000    3
  19910000    2
  19920000    3
  19930000    4
  19940000    4
  19950000    5
  19960000    5
  19970000    5
  19980000    3
  19990000    2
  20000000    4
  20010000    2
  20020000    3
  20030000    3
  20040000    2
  20050000    3
  20060000    3
  20070000    3
  20080000    3
  20090000    3
  20100000    5
  20110000    2
  20120000    3
  20130000    3
  20140000    3
  20150000    4
  20160000    4
  20170000    7
  20180000    4
  20190000    2
  20200000    2
  20210000    3
  20220000    3
  20230000    4
  20240000    4
  20250000    3
  20260000    2
  20270000    3
  20280000    4
  20290000    3
  20300000    2
  20310000    3
  20320000    4
  20330000    3
  20340000    2
  20350000    4
  20360000    3
  20370000    2
  20380000    5
  20390000    3
  20400000    3
  20410000    5
  20420000    3
  20430000    2
  20440000    4
  20450000    3
  20460000    3
  20470000    2
  20480000    3
  20490000    4
  20500000    2
  20510000    3
  20520000    3
  20530000    2
  20540000    4
  20550000    4
  20560000    2
  20570000    2
  20580000    3
  20590000    2
  20600000    3
  20610000    3
  20620000    5
  20630000    3
  20640000    2
  20650000    3
  20660000    3
  20670000    5
  20680000    3
  20690000    6
  20700000    4
  20710000    3
  20720000    2
  20730000    2
  20740000    2
  20750000    4
  20760000    2
  20770000    3
  20780000    3
  20790000    3
  20800000    2
  20810000    3
  20820000    4
  20830000    3
  20840000    5
  20850000    2
  20860000    3
  20870000    3
  20880000    3
  20890000    3
  20900000    3
  20910000    4
  20920000    3
  20930000    4
  20940000    2
  20950000    2
  20960000    2
  20970000    3
  20980000    4
  20990000    3
  21000000    3
  21010000    3
  21020000    2
  21030000    2
  21040000    4
  21050000    3
  21060000    3
  21070000    3
  21080000    4
  21090000    2
  21100000    4
  21110000    3
  21120000    3
  21130000    3
  21140000    3
  21150000    3
  21160000    3
  21170000    2
  21180000    3
  21190000    2
  21200000    4
  21210000    4
  21220000    3
  21230000    3
  21240000    2
  21250000    3
  21260000    3
  21270000    2
  21280000    2
  21290000    2
  21300000    3
  21310000    4
  21320000    7
  21330000    3
  21340000    2
  21350000    3
  21360000    2
  21370000    3
  21380000    4
  21390000    3
  21400000    3
  21410000    3
  21420000    2
  21430000    3
  21440000    3
  21450000    4
  21460000    3
  21470000    3
  21480000    3
  21490000    3
  21500000    3
  21510000    2
  21520000    4
  21530000    3
  21540000    4
  21550000    3
  21560000    3
  21570000    3
  21580000    3
  21590000    3
  21600000    2
  21610000    4
  21620000    2
  21630000    3
  21640000    4
  21650000    3
  21660000    2
  21670000    4
  21680000    3
  21690000    3
  21700000    3
  21710000    2
  21720000    3
  21730000    8
  21740000    7
  21750000    4
  21760000    8
  21770000    4
  21780000    3
  21790000    5
  21800000    4
  21810000    3
  21820000    8
  21830000    3
  21840000    3
  21850000    4
  21860000    4
  21870000    5
  21880000    3
  21890000    3
  21900000    2
  21910000    3
  21920000    3
  21930000    4
  21940000    3
  21950000    3
  21960000    3
  21970000    4
  21980000    3
  21990000    3
  22000000    2
  22010000    3
  22020000    3
  22030000    3
  22040000    3
  22050000    2
  22060000    3
  22070000    3
  22080000    3
  22090000    3
  22100000    3
  22110000    2
  22120000    3
  22130000    3
  22140000    4
  22150000    3
  22160000    3
  22170000    3
  22180000    4
  22190000    3
  22200000    4
  22210000    3
  22220000    3
  22230000    3
  22240000    3
  22250000    4
  22260000    3
  22270000    3
  22280000    3
  22290000    3
  22300000    3
  22310000    3
  22320000    3
  22330000    2
  22340000    3
  22350000    4
  22360000    3
  22370000    3
  22380000    4
  22390000    3
  22400000    4
  22410000    4
  22420000    3
  22430000    5
  22440000    5
  22450000    3
  22460000    3
  22470000    3
  22480000    3
  22490000    3
  22500000    3
  22510000    3
  22520000    4
  22530000    3
  22540000    3
  22550000    3
  22560000    3
  22570000    5
  22580000    5
  22590000    3
  22600000    3
  22610000    4
  22620000    3
  22630000    4
  22640000    3
  22650000    4
  22660000    4
  22670000    3
  22680000    3
  22690000    4
  22700000    5
  22710000    3
  22720000    3
  22730000    3
  22740000    5
  22750000    8
  22760000    3
  22770000    3
  22780000    3
  22790000    3
  22800000    2
  22810000    3
  22820000    2
  22830000    2
  22840000    2
  22850000    2
  22860000    3
  22870000    4
  22880000    3
  22890000    8
  22900000    3
  22910000    4
  22920000    3
  22930000    4
  22940000    3
  22950000    3
  22960000    3
  22970000    5
  22980000    3
  22990000    3
  23000000    4
  23010000    2
  23020000    3
  23030000    3
  23040000    3
  23050000    4
  23060000    3
  23070000    3
  23080000    2
  23090000    3
  23100000    3
  23110000    3
  23120000    4
  23130000    2
  23140000    3
  23150000    5
  23160000    5
  23170000    4
  23180000    3
  23190000    4
  23200000    3
  23210000    4
  23220000    4
  23230000    3
  23240000    2
  23250000    4
  23260000    3
  23270000    3
  23280000    3
  23290000    6
  23300000    2
  23310000    3
  23320000    5
  23330000    3
  23340000    4
  23350000    4
  23360000    2
  23370000    3
  23380000    3
  23390000    2
  23400000    5
  23410000    5
  23420000    4
  23430000    2
  23440000    4
  23450000    2
  23460000    3
  23470000    4
  23480000    3
  23490000    4
  23500000    3
  23510000    4
  23520000    3
  23530000    5
  23540000   11
  23550000    2
  23560000    4
  23570000    3
  23580000    3
  23590000    6
  23600000    3
  23610000    3
  23620000    3
  23630000    5
  23640000    3
  23650000    3
  23660000    2
  23670000    3
  23680000    3
  23690000    5
  23700000    4
  23710000    3
  23720000    2
  23730000    4
  23740000    2
  23750000    2
  23760000    5
  23770000    3
  23780000    4
  23790000    3
  23800000    3
  23810000    5
  23820000    5
  23830000    3
  23840000    2
  23850000    3
  23860000    4
  23870000    3
  23880000    3
  23890000    2
  23900000    2
  23910000    3
  23920000    2
  23930000    3
  23940000    4
  23950000    2
  23960000    3
  23970000    3
  23980000    5
  23990000    3
  24000000    4
  24010000    3
  24020000    5
  24030000    3
  24040000    3
  24050000    5
  24060000    5
  24070000    3
  24080000    3
  24090000    4
  24100000    2
  24110000    3
  24120000    3
  24130000    3
  24140000    3
  24150000    3
  24160000    3
  24170000    4
  24180000    4
  24190000    3
  24200000    3
  24210000    4
  24220000    3
  24230000    3
  24240000    3
  24250000    3
  24260000    7
  24270000    8
  24280000   11
  24290000    3
  24300000   10
  24310000    8
  24320000    3
  24330000    3
  24340000    4
  24350000    7
  24360000    3
  24370000    3
  24380000    3
  24390000    2
  24400000    5
  24410000    3
  24420000    3
  24430000    4
  24440000    3
  24450000    3
  24460000    4
  24470000    3
  24480000    4
  24490000    5
  24500000    3
  24510000    4
  24520000    3
  24530000    3
  24540000    3
  24550000    2
  24560000    3
  24570000    2
  24580000    3
  24590000    3
  24600000    3
  24610000    4
  24620000    3
  24630000    4
  24640000    3
  24650000    3
  24660000    5
  24670000    5
  24680000    3
  24690000    3
  24700000    4
  24710000    2
  24720000    2
  24730000    4
  24740000    3
  24750000    4
  24760000    3
  24770000    3
  24780000    3
  24790000    3
  24800000    2
  24810000    3
  24820000    3
  24830000    2
  24840000    5
  24850000    3
  24860000    4
  24870000    4
  24880000    6
  24890000    4
  24900000    3
  24910000    3
  24920000    4
  24930000    4
  24940000    4
  24950000    3
  24960000    3
  24970000    3
  24980000    5
  24990000    4
  25000000    2
  25010000    3
  25020000    3
  25030000    2
  25040000    3
  25050000    4
  25060000    5
  25070000    3
  25080000    3
  25090000    2
  25100000    3
  25110000    3
  25120000    3
  25130000    2
  25140000    3
  25150000    2
  25160000    2
  25170000    3
  25180000    5
  25190000    4
  25200000    3
  25210000    2
  25220000    3
  25230000    3
  25240000    2
  25250000    3
  25260000    2
  25270000    2
  25280000    3
  25290000    3
  25300000    3
  25310000    3
  25320000    4
  25330000    3
  25340000    3
  25350000    4
  25360000    3
  25370000    3
  25380000    2
  25390000    3
  25400000    2
  25410000    3
  25420000    3
  25430000    3
  25440000    2
  25450000    2
  25460000    2
  25470000    2
  25480000    3
  25490000    3
  25500000    4
  25510000    3
  25520000    3
  25530000    3
  25540000    3
  25550000    4
  25560000    2
  25570000    4
  25580000    2
  25590000    3
  25600000    5
  25610000    3
  25620000    3
  25630000    3
  25640000    7
  25650000    5
  25660000    3
  25670000    4
  25680000    3
  25690000    3
  25700000    4
  25710000    4
  25720000    4
  25730000    3
  25740000    3
  25750000    3
  25760000    3
  25770000    2
  25780000    2
  25790000    4
  25800000    3
  25810000    4
  25820000    3
  25830000    5
  25840000    6
  25850000    6
  25860000    3
  25870000    3
  25880000    5
  25890000    3
  25900000    2
  25910000    4
  25920000    3
  25930000    3
  25940000    4
  25950000    3
  25960000    4
  25970000    3
  25980000    2
  25990000    3
  26000000    3
  26010000    4
  26020000    2
  26030000    3
  26040000    3
  26050000    3
  26060000    2
  26070000    4
  26080000    3
  26090000    2
  26100000    3
  26110000    2
  26120000    3
  26130000    7
  26140000    4
  26150000    2
  26160000    3
  26170000    3
  26180000    5
  26190000    2
  26200000    3
  26210000    2
  26220000    3
  26230000    3
  26240000    4
  26250000    2
  26260000    3
  26270000    3
  26280000    3
  26290000    3
  26300000    3
  26310000    4
  26320000    3
  26330000    2
  26340000    4
  26350000    3
  26360000    3
  26370000    3
  26380000    3
  26390000    3
  26400000    5
  26410000    2
  26420000    3
  26430000    2
  26440000    3
  26450000    3
  26460000    4
  26470000    3
  26480000    3
  26490000    3
  26500000    3
  26510000    3
  26520000    4
  26530000    3
  26540000    2
  26550000    3
  26560000    3
  26570000    2
  26580000    3
  26590000    4
  26600000    3
  26610000    3
  26620000    4
  26630000    3
  26640000    3
  26650000    3
  26660000    3
  26670000    5
  26680000    3
  26690000    4
  26700000    3
  26710000    2
  26720000    3
  26730000    2
  26740000    2
  26750000    2
  26760000    5
  26770000    7
  26780000    3
  26790000    3
  26800000    3
  26810000    3
  26820000    3
  26830000    3
  26840000    3
  26850000    4
  26860000    3
  26870000    3
  26880000    2
  26890000    5
  26900000    3
  26910000    4
  26920000    3
  26930000    5
  26940000    3
  26950000    3
  26960000    3
  26970000    3
  26980000    4
  26990000    3
  27000000    3
  27010000    4
  27020000    3
  27030000    2
  27040000    3
  27050000    2
  27060000    2
  27070000    3
  27080000    4
  27090000    3
  27100000    3
  27110000    3
  27120000    3
  27130000    2
  27140000    2
  27150000    3
  27160000    3
  27170000    4
  27180000    3
  27190000    3
  27200000    3
  27210000    4
  27220000    3
  27230000    4
  27240000    3
  27250000    3
  27260000    3
  27270000    4
  27280000    2
  27290000    3
  27300000    3
  27310000    3
  27320000    4
  27330000    3
  27340000    5
  27350000    3
  27360000    3
  27370000    2
  27380000    3
  27390000    3
  27400000    4
  27410000    7
  27420000    3
  27430000    4
  27440000    2
  27450000    3
  27460000    3
  27470000    3
  27480000    3
  27490000    3
  27500000    3
  27510000    3
  27520000    3
  27530000    3
  27540000    3
  27550000    3
  27560000    3
  27570000    4
  27580000    2
  27590000    3
  27600000    3
  27610000    3
  27620000    4
  27630000    3
  27640000    3
  27650000    3
  27660000    3
  27670000    3
  27680000    3
  27690000    4
  27700000    2
  27710000    9
  27720000    4
  27730000    4
  27740000    4
  27750000    3
  27760000    3
  27770000    2
  27780000    3
  27790000    4
  27800000    4
  27810000    2
  27820000    4
  27830000    3
  27840000    4
  27850000    2
  27860000    4
  27870000    3
  27880000    3
  27890000    4
  27900000    3
  27910000    3
  27920000    2
  27930000    2
  27940000    3
  27950000    2
  27960000    3
  27970000    6
  27980000    3
  27990000    3
  28000000    3
  28010000    4
  28020000    3
  28030000    3
  28040000    2
  28050000    2
  28060000    3
  28070000    5
  28080000    3
  28090000    3
  28100000    2
  28110000    3
  28120000    3
  28130000    3
  28140000    2
  28150000    3
  28160000    5
  28170000    3
  28180000    3
  28190000    3
  28200000    4
  28210000    4
  28220000    3
  28230000    3
  28240000    2
  28250000    3
  28260000    3
  28270000    5
  28280000    3
  28290000    3
  28300000    2
  28310000    3
  28320000    3
  28330000    2
  28340000    3
  28350000    3
  28360000    2
  28370000    3
  28380000    6
  28390000    5
  28400000    4
  28410000    3
  28420000    3
  28430000    4
  28440000    5
  28450000    4
  28460000    4
  28470000    3
  28480000    3
  28490000    3
  28500000    2
  28510000    3
  28520000    4
  28530000    3
  28540000    3
  28550000    3
  28560000    3
  28570000    4
  28580000    4
  28590000    3
  28600000    4
  28610000    3
  28620000    9
  28630000    5
  28640000    5
  28650000    2
  28660000    3
  28670000    4
  28680000    4
  28690000    3
  28700000    4
  28710000    3
  28720000    2
  28730000    3
  28740000    3
  28750000    3
  28760000    3
  28770000    3
  28780000    3
  28790000    5
  28800000    2
  28810000    4
  28820000    3
  28830000    3
  28840000    3
  28850000    3
  28860000    3
  28870000    6
  28880000    4
  28890000    2
  28900000    3
  28910000    3
  28920000    3
  28930000    4
  28940000    2
  28950000    4
  28960000    3
  28970000    4
  28980000    5
  28990000    4
  29000000    3
  29010000    5
  29020000    3
  29030000    2
  29040000    3
  29050000    3
  29060000    3
  29070000    2
  29080000    4
  29090000    5
  29100000    4
  29110000    3
  29120000    2
  29130000    3
  29140000    2
  29150000    3
  29160000    4
  29170000    2
  29180000    3
  29190000    3
  29200000    3
  29210000    7
  29220000    4
  29230000    5
  29240000    5
  29250000   10
  29260000    6
  29270000    4
  29280000    3
  29290000    3
  29300000    4
  29310000    7
  29320000    3
  29330000    4
  29340000    3
  29350000    3
  29360000    3
  29370000    3
  29380000    3
  29390000    3
  29400000    3
  29410000    3
  29420000    2
  29430000    4
  29440000    3
  29450000    3
  29460000    3
  29470000    3
  29480000    3
  29490000    2
  29500000    3
  29510000    3
  29520000    3
  29530000    3
  29540000    2
  29550000    3
  29560000    4
  29570000    3
  29580000    3
  29590000    3
  29600000    2
  29610000    3
  29620000    3
  29630000    4
  29640000    3
  29650000    4
  29660000    4
  29670000    4
  29680000    4
  29690000    3
  29700000    3
  29710000    3
  29720000    3
  29730000    4
  29740000    3
  29750000    3
  29760000    3
  29770000    3
  29780000    3
  29790000    3
  29800000    4
  29810000    3
  29820000    3
  29830000    3
  29840000    3
  29850000    3
  29860000    3
  29870000    3
  29880000    3
  29890000    5
  29900000    4
  29910000    3
  29920000    7
  29930000    3
  29940000    3
  29950000    4
  29960000    3
  29970000    3
  29980000    3
  29990000    5
  30000000    3
  30010000    3
  30020000    3
  30030000    4
  30040000    4
  30050000    3
  30060000    4
  30070000    2
  30080000    4
  30090000    3
  30100000    3
  30110000    3
  30120000    5
  30130000    4
  30140000    4
  30150000    4
  30160000    3
  30170000    3
  30180000    3
  30190000    3
  30200000    3
  30210000    3
  30220000    3
  30230000    3
  30240000    3
  30250000    4
  30260000    3
  30270000    3
  30280000    3
  30290000    3
  30300000    3
  30310000    4
  30320000    3
  30330000    3
  30340000    3
  30350000    4
  30360000    2
  30370000    4
  30380000    9
  30390000    6
  30400000    3
  30410000    3
  30420000    3
  30430000    2
  30440000    4
  30450000    2
  30460000    3
  30470000    3
  30480000    3
  30490000    4
  30500000    8
  30510000    3
  30520000    3
  30530000    4
  30540000    5
  30550000    3
  30560000    4
  30570000    4
  30580000    3
  30590000    3
  30600000    5
  30610000    3
  30620000    2
  30630000    3
  30640000    2
  30650000    4
  30660000    4
  30670000    3
  30680000    3
  30690000    3
  30700000    3
  30710000    3
  30720000    4
  30730000    3
  30740000    3
  30750000    3
  30760000    3
  30770000    2
  30780000    3
  30790000    4
  30800000    7
  30810000    9
  30820000    2
  30830000    4
  30840000    3
  30850000    3
  30860000    3
  30870000    2
  30880000    2
  30890000    2
  30900000    2
  30910000    3
  30920000    3
  30930000    3
  30940000    3
  30950000    3
  30960000    2
  30970000    3
  30980000    3
  30990000    2
  31000000    3
  31010000    3
  31020000    3
  31030000    3
  31040000    2
  31050000    3
  31060000    2
  31070000    3
  31080000    5
  31090000    3
  31100000    3
  31110000    3
  31120000    3
  31130000    3
  31140000    4
  31150000    3
  31160000    3
  31170000    2
  31180000    3
  31190000    2
  31200000    3
  31210000    7
  31220000    3
  31230000    3
  31240000    4
  31250000    3
  31260000    3
  31270000    3
  31280000    3
  31290000    3
  31300000    4
  31310000    2
  31320000    2
  31330000    3
  31340000    3
  31350000    3
  31360000    3
  31370000    4
  31380000    3
  31390000    4
  31400000    2
  31410000    3
  31420000    3
  31430000    5
  31440000    6
  31450000    2
  31460000    3
  31470000    5
  31480000    3
  31490000    3
  31500000    3
  31510000    4
  31520000    3
  31530000    3
  31540000    7
  31550000    3
  31560000    3
  31570000    3
  31580000    2
  31590000    3
  31600000    3
  31610000    4
  31620000    3
  31630000    3
  31640000    2
  31650000    5
  31660000    3
  31670000    2
  31680000    2
  31690000    3
  31700000    4
  31710000    4
  31720000    3
  31730000    2
  31740000    4
  31750000    2
  31760000    4
  31770000    4
  31780000    3
  31790000    4
  31800000    2
  31810000    4
  31820000    3
  31830000    3
  31840000    4
  31850000    2
  31860000    8
  31870000    3
  31880000    4
  31890000    4
  31900000    4
  31910000    6
  31920000    3
  31930000    3
  31940000    4
  31950000    3
  31960000    4
  31970000   11
  31980000    3
  31990000    4
  32000000    3
  32010000    2
  32020000    2
  32030000    3
  32040000    4
  32050000    9
  32060000    3
  32070000    4
  32080000    4
  32090000    7
  32100000    4
  32110000    4
  32120000    4
  32130000    5
  32140000    4
  32150000    2
  32160000    6
  32170000    6
  32180000    4
  32190000    3
  32200000    4
  32210000    3
  32220000    2
  32230000    5
  32240000    4
  32250000    3
  32260000    3
  32270000    4
  32280000    2
  32290000    4
  32300000    3
  32310000    4
  32320000    4
  32330000    4
  32340000    4
  32350000    5
  32360000    5
  32370000    3
  32380000    3
  32390000    3
  32400000    3
  32410000    3
  32420000    4
  32430000    3
  32440000    5
  32450000    4
  32460000    3
  32470000    6
  32480000    4
  32490000    2
  32500000    3
  32510000    3
  32520000    3
  32530000    4
  32540000    3
  32550000    3
  32560000    4
  32570000    3
  32580000    3
  32590000    2
  32600000    3
  32610000    3
  32620000    3
  32630000    3
  32640000    2
  32650000    4
  32660000    3
  32670000    3
  32680000    4
  32690000    4
  32700000    5
  32710000    5
  32720000    6
  32730000    5
  32740000   12
  32750000    4
  32760000    2
  32770000    3
  32780000    4
  32790000    3
  32800000    3
  32810000    3
  32820000    2
  32830000    4
  32840000    4
  32850000    2
  32860000    4
  32870000    2
  32880000    3
  32890000    2
  32900000    3
  32910000    6
  32920000    2
  32930000    3
  32940000    2
  32950000    3
  32960000    4
  32970000    3
  32980000    2
  32990000    3
  33000000    4
  33010000    6
  33020000    4
  33030000    3
  33040000    5
  33050000    5
  33060000    4
  33070000    4
  33080000    6
  33090000    7
  33100000    3
  33110000    4
  33120000    2
  33130000    3
  33140000    2
  33150000    4
  33160000    4
  33170000    5
  33180000    4
  33190000    2
  33200000    3
  33210000    3
  33220000    4
  33230000    2
  33240000    3
  33250000    3
  33260000    3
  33270000    6
  33280000    3
  33290000    3
  33300000    2
  33310000    3
  33320000    3
  33330000    3
  33340000    3
  33350000    3
  33360000    3
  33370000    2
  33380000    3
  33390000    7
  33400000    3
  33410000    3
  33420000    2
  33430000    3
  33440000    3
  33450000    3
  33460000    2
  33470000    4
  33480000    3
  33490000    3
  33500000    2
  33510000    3
  33520000    3
  33530000    4
  33540000    5
  33550000    2
  33560000    3
  33570000    4
  33580000    6
  33590000    4
  33600000    2
  33610000    3
  33620000    3
  33630000    2
  33640000    3
  33650000    3
  33660000    4
  33670000    6
  33680000    3
  33690000    3
  33700000    3
  33710000    3
  33720000    3
  33730000    3
  33740000    3
  33750000    3
  33760000    3
  33770000    3
  33780000    3
  33790000    3
  33800000    3
  33810000    2
  33820000    4
  33830000    3
  33840000    3
  33850000    4
  33860000    5
  33870000    3
  33880000    4
  33890000    5
  33900000    5
  33910000    5
  33920000    2
  33930000    3
  33940000    3
  33950000    3
  33960000    3
  33970000    3
  33980000    3
  33990000    3
  34000000    4
  34010000    2
  34020000    3
  34030000    3
  34040000    4
  34050000    2
  34060000    4
  34070000    2
  34080000    4
  34090000    3
  34100000    3
  34110000    3
  34120000    3
  34130000    3
  34140000    3
  34150000    6
  34160000    5
  34170000    3
  34180000    2
  34190000    3
  34200000    4
  34210000    5
  34220000    2
  34230000    4
  34240000    4
  34250000    3
  34260000    3
  34270000    4
  34280000    4
  34290000    7
  34300000    6
  34310000    2
  34320000    3
  34330000    3
  34340000    2
  34350000    2
  34360000    5
  34370000    4
  34380000    4
  34390000    3
  34400000    3
  34410000    3
  34420000    4
  34430000    4
  34440000    5
  34450000    2
  34460000    4
  34470000    4
  34480000    3
  34490000    5
  34500000    3
  34510000    3
  34520000    4
  34530000    4
  34540000    3
  34550000    3
  34560000    4
  34570000    2
  34580000    4
  34590000    3
  34600000    4
  34610000    3
  34620000    3
  34630000    3
  34640000    4
  34650000    3
  34660000    3
  34670000    4
  34680000    3
  34690000    3
  34700000    3
  34710000    2
  34720000    2
  34730000    3
  34740000    2
  34750000    3
  34760000    3
  34770000    3
  34780000    3
  34790000    2
  34800000    3
  34810000    3
  34820000    3
  34830000    2
  34840000    4
  34850000    3
  34860000    2
  34870000    3
  34880000    4
  34890000    3
  34900000    5
  34910000    3
  34920000    3
  34930000    4
  34940000    3
  34950000    5
  34960000    3
  34970000    3
  34980000    5
  34990000    4
  35000000    3
  35010000    4
  35020000    6
  35030000    6
  35040000    3
  35050000    3
  35060000    3
  35070000    2
  35080000    2
  35090000    3
  35100000    3
  35110000    2
  35120000    4
  35130000    4
  35140000    3
  35150000    2
  35160000    3
  35170000    3
  35180000    4
  35190000    3
  35200000    3
  35210000    3
  35220000    4
  35230000    3
  35240000    3
  35250000    4
  35260000    2
  35270000    2
  35280000    3
  35290000    3
  35300000    3
  35310000    3
  35320000    4
  35330000    3
  35340000    3
  35350000    2
  35360000    4
  35370000    3
  35380000    4
  35390000    3
  35400000    3
  35410000    2
  35420000    4
  35430000    5
  35440000    3
  35450000    4
  35460000    4
  35470000    3
  35480000    4
  35490000    3
  35500000    4
  35510000    4
  35520000    3
  35530000    7
  35540000    2
  35550000    3
  35560000    3
  35570000    3
  35580000    3
  35590000    3
  35600000    3
  35610000    2
  35620000    5
  35630000    2
  35640000    3
  35650000    3
  35660000    3
  35670000    3
  35680000    3
  35690000    3
  35700000    3
  35710000    3
  35720000    2
  35730000    6
  35740000    5
  35750000    6
  35760000    2
  35770000    3
  35780000    3
  35790000    2
  35800000    4
  35810000    4
  35820000    7
  35830000    3
  35840000    5
  35850000    3
  35860000    2
  35870000    2
  35880000    4
  35890000    3
  35900000    3
  35910000    3
  35920000    3
  35930000    3
  35940000    3
  35950000    3
  35960000    4
  35970000    2
  35980000    2
  35990000    2
  36000000    2
  36010000    3
  36020000    4
  36030000    3
  36040000    3
  36050000    4
  36060000    4
  36070000    3
  36080000    3
  36090000    2
  36100000    3
  36110000    4
  36120000    4
  36130000    3
  36140000    3
  36150000    4
  36160000    4
  36170000    3
  36180000    3
  36190000    4
  36200000    3
  36210000    3
  36220000    2
  36230000    2
  36240000    4
  36250000    3
  36260000    2
  36270000    3
  36280000    2
  36290000    3
  36300000    3
  36310000    3
  36320000    3
  36330000    3
  36340000    2
  36350000    3
  36360000    3
  36370000    3
  36380000    2
  36390000    3
  36400000    3
  36410000    3
  36420000    6
  36430000    4
  36440000    2
  36450000    3
  36460000    3
  36470000    3
  36480000    4
  36490000    2
  36500000    2
  36510000    3
  36520000    2
  36530000    3
  36540000    3
  36550000    2
  36560000    4
  36570000    3
  36580000    3
  36590000    2
  36600000    4
  36610000    3
  36620000    3
  36630000    5
  36640000    3
  36650000    3
  36660000    3
  36670000    4
  36680000    4
  36690000    3
  36700000    3
  36710000    3
  36720000    4
  36730000    2
  36740000    3
  36750000    3
  36760000    3
  36770000    2
  36780000    4
  36790000    2
  36800000    5
  36810000    3
  36820000    3
  36830000    3
  36840000    2
  36850000    2
  36860000    3
  36870000    3
  36880000    2
  36890000    8
  36900000    3
  36910000    3
  36920000    2
  36930000    3
  36940000    3
  36950000    4
  36960000    2
  36970000    3
  36980000    3
  36990000    2
  37000000    2
  37010000    2
  37020000    6
  37030000    4
  37040000    2
  37050000    4
  37060000    3
  37070000    3
  37080000    3
  37090000    2
  37100000    4
  37110000    3
  37120000    3
  37130000    3
  37140000    3
  37150000    3
  37160000    3
  37170000    3
  37180000    2
  37190000    3
  37200000    5
  37210000    2
  37220000    3
  37230000    3
  37240000    2
  37250000    3
  37260000    3
  37270000    2
  37280000    3
  37290000    4
  37300000    4
  37310000    3
  37320000    2
  37330000    3
  37340000    3
  37350000    4
  37360000    3
  37370000    3
  37380000    4
  37390000    7
  37400000    3
  37410000    4
  37420000    3
  37430000    3
  37440000    4
  37450000    3
  37460000    3
  37470000    4
  37480000    3
  37490000    4
  37500000    3
  37510000    3
  37520000    2
  37530000    2
  37540000    3
  37550000    3
  37560000    3
  37570000    3
  37580000    3
  37590000    3
  37600000    3
  37610000    3
  37620000    3
  37630000    3
  37640000    3
  37650000    3
  37660000    3
  37670000    3
  37680000    4
  37690000    3
  37700000    4
  37710000    3
  37720000    2
  37730000    2
  37740000    3
  37750000    2
  37760000    3
  37770000    3
  37780000    4
  37790000    3
  37800000    2
  37810000    3
  37820000    4
  37830000    3
  37840000    3
  37850000    3
  37860000    4
  37870000    4
  37880000    2
  37890000    3
  37900000    4
  37910000    3
  37920000    3
  37930000    3
  37940000    3
  37950000    3
  37960000    3
  37970000    4
  37980000    3
  37990000    3
  38000000    3
  38010000    3
  38020000    3
  38030000    3
  38040000    3
  38050000    3
  38060000    3
  38070000    4
  38080000    3
  38090000    3
  38100000    3
  38110000    4
  38120000    4
  38130000    3
  38140000    3
  38150000    3
  38160000    3
  38170000    3
  38180000    3
  38190000    4
  38200000    3
  38210000    4
  38220000    3
  38230000    3
  38240000    5
  38250000    3
  38260000    3
  38270000    3
  38280000    3
  38290000    3
  38300000    3
  38310000    3
  38320000    3
  38330000    3
  38340000    3
  38350000    2
  38360000    4
  38370000    4
  38380000    3
  38390000    3
  38400000    4
  38410000    3
  38420000    2
  38430000    5
  38440000    2
  38450000    4
  38460000    3
  38470000    4
  38480000    3
  38490000    2
  38500000    3
  38510000    2
  38520000    4
  38530000    2
  38540000    3
  38550000    3
  38560000    3
  38570000    4
  38580000    5
  38590000    4
  38600000    3
  38610000    3
  38620000    5
  38630000    4
  38640000    5
  38650000    3
  38660000    2
  38670000    4
  38680000    3
  38690000    2
  38700000    2
  38710000    3
  38720000    3
  38730000    3
  38740000    3
  38750000    4
  38760000    4
  38770000    3
  38780000    3
  38790000    3
  38800000    2
  38810000    3
  38820000    3
  38830000    3
  38840000    3
  38850000    3
  38860000    5
  38870000    2
  38880000    3
  38890000    3
  38900000    3
  38910000    3
  38920000    3
  38930000    3
  38940000    3
  38950000    3
  38960000    3
  38970000    3
  38980000    3
  38990000    5
  39000000    3
  39010000    4
  39020000    2
  39030000    2
  39040000    3
  39050000    3
  39060000    3
  39070000    2
  39080000    3
  39090000    4
  39100000    2
  39110000    3
  39120000    3
  39130000    5
  39140000    3
  39150000    2
  39160000    4
  39170000    3
  39180000    6
  39190000    4
  39200000    3
  39210000    2
  39220000    3
  39230000    4
  39240000    3
  39250000    5
  39260000    3
  39270000    3
  39280000    6
  39290000    2
  39300000    3
  39310000    3
  39320000    3
  39330000    3
  39340000    3
  39350000    3
  39360000    3
  39370000    3
  39380000    3
  39390000    3
  39400000    3
  39410000    3
  39420000    2
  39430000    3
  39440000    3
  39450000    3
  39460000    5
  39470000    3
  39480000    3
  39490000    3
  39500000    4
  39510000    3
  39520000    4
  39530000    3
  39540000    4
  39550000    3
  39560000    3
  39570000    3
  39580000    2
  39590000    3
  39600000    2
  39610000    5
  39620000    3
  39630000    3
  39640000    5
  39650000    3
  39660000    3
  39670000    2
  39680000    3
  39690000    3
  39700000    3
  39710000    3
  39720000    5
  39730000    3
  39740000    8
  39750000    3
  39760000    3
  39770000    2
  39780000    3
  39790000    3
  39800000    4
  39810000    2
  39820000    3
  39830000    3
  39840000    4
  39850000    3
  39860000    3
  39870000    5
  39880000    3
  39890000    3
  39900000    3
  39910000    4
  39920000    3
  39930000    3
  39940000    3
  39950000    3
  39960000    3
  39970000    3
  39980000    4
  39990000    8
  40000000    5
  40010000    3
  40020000    2
  40030000    3
  40040000    4
  40050000    3
  40060000    3
  40070000    3
  40080000    4
  40090000    3
  40100000    3
  40110000    3
  40120000    3
  40130000    3
  40140000    3
  40150000    4
  40160000    3
  40170000    3
  40180000    5
  40190000    3
  40200000    3
  40210000    3
  40220000    4
  40230000    3
  40240000    3
  40250000    2
  40260000    2
  40270000    2
  40280000    3
  40290000    4
  40300000    3
  40310000    3
  40320000    2
  40330000    4
  40340000    3
  40350000    3
  40360000    3
  40370000    3
  40380000    5
  40390000    3
  40400000    3
  40410000    2
  40420000    2
  40430000    2
  40440000    4
  40450000    3
  40460000    3
  40470000    2
  40480000    4
  40490000    3
  40500000    6
  40510000    3
  40520000    3
  40530000    3
  40540000    3
  40550000    4
  40560000    3
  40570000    6
  40580000    8
  40590000    4
  40600000    5
  40610000    6
  40620000    3
  40630000    4
  40640000    3
  40650000    3
  40660000    2
  40670000    3
  40680000    3
  40690000    3
  40700000    4
  40710000    4
  40720000    3
  40730000    3
  40740000    2
  40750000    4
  40760000    6
  40770000    3
  40780000    5
  40790000    4
  40800000    4
  40810000    3
  40820000    3
  40830000    3
  40840000    3
  40850000    4
  40860000    3
  40870000    4
  40880000    2
  40890000    5
  40900000    3
  40910000    3
  40920000    6
  40930000    3
  40940000    5
  40950000    3
  40960000    3
  40970000    2
  40980000    4
  40990000    3
  41000000    5
  41010000    5
  41020000    4
  41030000    4
  41040000    2
  41050000    4
  41060000    3
  41070000    2
  41080000    4
  41090000    5
  41100000    4
  41110000    3
  41120000    3
  41130000    4
  41140000    2
  41150000    5
  41160000    3
  41170000    2
  41180000    3
  41190000    2
  41200000    3
  41210000    4
  41220000    3
  41230000    3
  41240000    3
  41250000    3
  41260000    2
  41270000    4
  41280000    5
  41290000    2
  41300000    2
  41310000    3
  41320000    3
  41330000    4
  41340000    4
  41350000    3
  41360000    3
  41370000    6
  41380000    2
  41390000    3
  41400000    4
  41410000    4
  41420000    3
  41430000    2
  41440000    2
  41450000    3
  41460000    3
  41470000    3
  41480000    2
  41490000    3
  41500000    3
  41510000    3
  41520000    4
  41530000    6
  41540000    3
  41550000    4
  41560000    4
  41570000    4
  41580000    4
  41590000    3
  41600000    3
  41610000    3
  41620000    4
  41630000    4
  41640000   11
  41650000    3
  41660000    4
  41670000    3
  41680000    6
  41690000    3
  41700000    2
  41710000    7
  41720000    3
  41730000    2
  41740000    4
  41750000    3
  41760000    4
  41770000    2
  41780000    2
  41790000    3
  41800000    4
  41810000    5
  41820000    2
  41830000    3
  41840000    5
  41850000    3
  41860000    3
  41870000    5
  41880000    3
  41890000    4
  41900000    8
  41910000    6
  41920000    5
  41930000    4
  41940000    5
  41950000    4
  41960000    3
  41970000    3
  41980000    3
  41990000    3
  42000000    4
  42010000    4
  42020000    3
  42030000    2
  42040000    3
  42050000    3
  42060000    4
  42070000    3
  42080000    3
  42090000    3
  42100000    3
  42110000    3
  42120000    3
  42130000    3
  42140000    4
  42150000    3
  42160000    3
  42170000    3
  42180000    3
  42190000    4
  42200000    3
  42210000    4
  42220000    4
  42230000    2
  42240000    3
  42250000   12
  42260000    9
  42270000   14
  42280000    9
  42290000    3
  42300000    3
  42310000    2
  42320000    5
  42330000    4
  42340000    2
  42350000    5
  42360000    3
  42370000    5
  42380000    3
  42390000    5
  42400000    3
  42410000    5
  42420000    3
  42430000    3
  42440000    4
  42450000    3
  42460000    5
  42470000    3
  42480000    3
  42490000    4
  42500000    3
  42510000    7
  42520000    3
  42530000    4
  42540000    3
  42550000    7
  42560000    5
  42570000    3
  42580000    2
  42590000    3
  42600000    2
  42610000    3
  42620000    4
  42630000    7
  42640000    5
  42650000    2
  42660000    3
  42670000    3
  42680000    4
  42690000    7
  42700000    4
  42710000    3
  42720000    5
  42730000    4
  42740000    4
  42750000    5
  42760000    4
  42770000    2
  42780000    5
  42790000   10
  42800000    5
  42810000    3
  42820000    3
  42830000    3
  42840000    4
  42850000    5
  42860000    3
  42870000    5
  42880000    4
  42890000    4
  42900000    3
  42910000    3
  42920000    2
  42930000    3
  42940000    3
  42950000    5
  42960000    3
  42970000    4
  42980000    8
  42990000    9
  43000000    3
  43010000    3
  43020000    3
  43030000    4
  43040000    3
  43050000    3
  43060000    3
  43070000    4
  43080000    3
  43090000    2
  43100000    4
  43110000    4
  43120000    5
  43130000    5
  43140000    3
  43150000    6
  43160000    4
  43170000    2
  43180000    3
  43190000    2
  43200000    3
  43210000    4
  43220000    4
  43230000    3
  43240000    3
  43250000    5
  43260000    3
  43270000    6
  43280000    4
  43290000    4
  43300000    3
  43310000    3
  43320000    3
  43330000    3
  43340000    3
  43350000    3
  43360000    3
  43370000    4
  43380000    2
  43390000    3
  43400000    4
  43410000    4
  43420000    3
  43430000    2
  43440000    4
  43450000    3
  43460000    3
  43470000    3
  43480000    2
  43490000    3
  43500000    4
  43510000    3
  43520000    3
  43530000    3
  43540000    3
  43550000    4
  43560000    3
  43570000    2
  43580000    6
  43590000    7
  43600000    3
  43610000    4
  43620000    5
  43630000    4
  43640000    5
  43650000    4
  43660000    4
  43670000    2
  43680000    4
  43690000    4
  43700000    3
  43710000    4
  43720000    4
  43730000    3
  43740000    3
  43750000    5
  43760000    4
  43770000    5
  43780000    4
  43790000    5
  43800000    5
  43810000    3
  43820000    3
  43830000    3
  43840000    3
  43850000    2
  43860000    3
  43870000    3
  43880000    2
  43890000    2
  43900000    3
  43910000    3
  43920000    4
  43930000    3
  43940000    3
  43950000    3
  43960000    3
  43970000    4
  43980000    3
  43990000    3
  44000000    3
  44010000    4
  44020000    7
  44030000    3
  44040000    4
  44050000    2
  44060000    4
  44070000    5
  44080000    3
  44090000    3
  44100000    4
  44110000    3
  44120000    4
  44130000    4
  44140000    4
  44150000    3
  44160000    3
  44170000    3
  44180000    3
  44190000    3
  44200000    3
  44210000    3
  44220000    3
  44230000    4
  44240000    3
  44250000    3
  44260000    8
  44270000    9
  44280000    3
  44290000    3
  44300000    2
  44310000    3
  44320000    3
  44330000    3
  44340000    3
  44350000    2
  44360000    4
  44370000    3
  44380000    3
  44390000    3
  44400000    2
  44410000    3
  44420000    3
  44430000    3
  44440000    3
  44450000    3
  44460000    3
  44470000    3
  44480000    3
  44490000    3
  44500000    4
  44510000    3
  44520000    3
  44530000    3
  44540000    3
  44550000    2
  44560000    2
  44570000    4
  44580000    3
  44590000    3
  44600000    5
  44610000    3
  44620000    3
  44630000    2
  44640000    4
  44650000    4
  44660000    3
  44670000    2
  44680000    3
  44690000    2
  44700000    5
  44710000    3
  44720000    3
  44730000    3
  44740000    4
  44750000    3
  44760000    3
  44770000    4
  44780000    2
  44790000    6
  44800000    4
  44810000    3
  44820000    5
  44830000    3
  44840000    2
  44850000    2
  44860000    3
  44870000    2
  44880000    2
  44890000    4
  44900000    3
  44910000    2
  44920000    5
  44930000    3
  44940000    4
  44950000    3
  44960000    3
  44970000    3
  44980000    4
  44990000    3
  45000000    3
  45010000    3
  45020000    3
  45030000    3
  45040000    5
  45050000    4
  45060000    2
  45070000    4
  45080000    6
  45090000    2
  45100000    3
  45110000    4
  45120000    3
  45130000    2
  45140000    4
  45150000    3
  45160000    3
  45170000    3
  45180000    6
  45190000    3
  45200000    3
  45210000    3
  45220000    2
  45230000    3
  45240000    3
  45250000    2
  45260000    3
  45270000    4
  45280000    3
  45290000    7
  45300000    3
  45310000    5
  45320000    3
  45330000    2
  45340000    3
  45350000    2
  45360000    3
  45370000    4
  45380000    5
  45390000    4
  45400000    4
  45410000    4
  45420000    2
  45430000    4
  45440000    3
  45450000    4
  45460000    3
  45470000    2
  45480000    2
  45490000    4
  45500000    3
  45510000    3
  45520000    3
  45530000    2
  45540000    4
  45550000    3
  45560000    3
  45570000    3
  45580000    3
  45590000    5
  45600000    2
  45610000    2
  45620000    3
  45630000    2
  45640000    3
  45650000    2
  45660000    4
  45670000    4
  45680000    2
  45690000    4
  45700000    2
  45710000    3
  45720000    5
  45730000    3
  45740000    3
  45750000    2
  45760000    3
  45770000    3
  45780000    2
  45790000    2
  45800000    2
  45810000    3
  45820000    2
  45830000    3
  45840000    5
  45850000    3
  45860000    3
  45870000    3
  45880000    3
  45890000    3
  45900000    4
  45910000    3
  45920000    2
  45930000    2
  45940000    4
  45950000    3
  45960000    3
  45970000    3
  45980000    4
  45990000    3
  46000000    4
  46010000    4
  46020000    4
  46030000    3
  46040000    3
  46050000    3
  46060000    5
  46070000    4
  46080000    3
  46090000    4
  46100000    6
  46110000    4
  46120000    3
  46130000    4
  46140000    2
  46150000    4
  46160000    2
  46170000    5
  46180000    3
  46190000    3
  46200000    4
  46210000    4
  46220000    3
  46230000    9
  46240000    3
  46250000    5
  46260000    3
  46270000    3
  46280000    4
  46290000    3
  46300000    3
  46310000    3
  46320000    4
  46330000    4
  46340000    3
  46350000    5
  46360000    4
  46370000    3
  46380000    3
  46390000    3
  46400000    3
  46410000    5
  46420000    3
  46430000    3
  46440000    2
  46450000    5
  46460000    3
  46470000    3
  46480000    3
  46490000    3
  46500000    3
  46510000    3
  46520000    2
  46530000    3
  46540000    4
  46550000    3
  46560000    3
  46570000    3
  46580000    3
  46590000    3
  46600000    3
  46610000    3
  46620000    4
  46630000   12
  46640000    4
  46650000    2
  46660000    3
  46670000    3
  46680000    3
  46690000    2
  46700000    4
  46710000    3
  46720000    3
  46730000    3
  46740000    3
  46750000    3
  46760000    3
  46770000    3
  46780000    7
  46790000    3
  46800000    2
  46810000    3
  46820000    3
  46830000    2
  46840000    3
  46850000    3
  46860000    3
  46870000    4
  46880000    3
  46890000    3
  46900000    3
  46910000    4
  46920000    5
  46930000    3
  46940000    3
  46950000    3
  46960000    3
  46970000    2
  46980000    3
  46990000    2
  47000000    3
  47010000    2
  47020000    3
  47030000    3
  47040000    3
  47050000    3
  47060000    5
  47070000    3
  47080000    3
  47090000    3
  47100000    2
  47110000    3
  47120000    3
  47130000    5
  47140000    3
  47150000    3
  47160000    4
  47170000    2
  47180000    2
  47190000    4
  47200000    3
  47210000    2
  47220000    4
  47230000    4
  47240000    2
  47250000    4
  47260000    2
  47270000    3
  47280000    3
  47290000    4
  47300000    5
  47310000    3
  47320000    2
  47330000    2
  47340000    3
  47350000    3
  47360000    3
  47370000    2
  47380000    3
  47390000    3
  47400000    5
  47410000    3
  47420000    3
  47430000    3
  47440000    4
  47450000    4
  47460000    2
  47470000    4
  47480000    4
  47490000    3
  47500000    2
  47510000    2
  47520000    3
  47530000    3
  47540000    3
  47550000    3
  47560000    3
  47570000    3
  47580000    3
  47590000    3
  47600000    2
  47610000    3
  47620000    3
  47630000    3
  47640000    3
  47650000    3
  47660000    3
  47670000    6
  47680000    8
  47690000    3
  47700000    2
  47710000    3
  47720000    3
  47730000    3
  47740000    3
  47750000    3
  47760000    5
  47770000    3
  47780000    3
  47790000    4
  47800000    2
  47810000    3
  47820000    3
  47830000    3
  47840000    3
  47850000    3
  47860000    3
  47870000    3
  47880000    3
  47890000    3
  47900000    3
  47910000    3
  47920000    3
  47930000    2
  47940000    3
  47950000    6
  47960000    2
  47970000    4
  47980000    3
  47990000    2
  48000000    3
  48010000    2
  48020000    2
  48030000    2
  48040000    3
  48050000    5
  48060000    3
  48070000    9
  48080000    3
  48090000    3
  48100000    3
  48110000    4
  48120000    2
  48130000    2
  48140000    2
  48150000    5
  48160000    3
  48170000    4
  48180000    7
  48190000    7
  48200000    3
  48210000    4
  48220000    3
  48230000    3
  48240000    2
  48250000    3
  48260000    3
  48270000    5
  48280000    4
  48290000    5
  48300000    3
  48310000    3
  48320000    3
  48330000    3
  48340000    3
  48350000    3
  48360000    3
  48370000    2
  48380000    3
  48390000    3
  48400000    2
  48410000    4
  48420000    3
  48430000    3
  48440000    5
  48450000    3
  48460000    4
  48470000    3
  48480000    3
  48490000    2
  48500000    4
  48510000    3
  48520000    2
  48530000    3
  48540000    3
  48550000    3
  48560000    3
  48570000    2
  48580000    3
  48590000    5
  48600000    3
  48610000    3
  48620000    4
  48630000    3
  48640000    3
  48650000    3
  48660000    4
  48670000    2
  48680000    4
  48690000    6
  48700000    3
  48710000    2
  48720000    3
  48730000    2
  48740000    2
  48750000    4
  48760000    3
  48770000    3
  48780000    3
  48790000    3
  48800000    4
  48810000    3
  48820000    3
  48830000    4
  48840000    4
  48850000    3
  48860000    5
  48870000    6
  48880000    5
  48890000    3
  48900000    4
  48910000    6
  48920000    3
  48930000    4
  48940000    3
  48950000    3
  48960000    6
  48970000    3
  48980000    3
  48990000    4
  49000000    3
  49010000    4
  49020000    3
  49030000    3
  49040000    3
  49050000    3
  49060000    4
  49070000    3
  49080000    3
  49090000    3
  49100000    4
  49110000    3
  49120000    4
  49130000    4
  49140000    4
  49150000    4
  49160000    3
  49170000    4
  49180000    4
  49190000    2
  49200000    3
  49210000    3
  49220000    6
  49230000    3
  49240000    3
  49250000    3
  49260000    3
  49270000    8
  49280000    3
  49290000    3
  49300000    3
  49310000    3
  49320000    3
  49330000    3
  49340000    3
  49350000    3
  49360000    3
  49370000    4
  49380000    3
  49390000    5
  49400000    2
  49410000    3
  49420000    3
  49430000    3
  49440000    3
  49450000    4
  49460000    3
  49470000    3
  49480000    3
  49490000    3
  49500000    3
  49510000    3
  49520000    3
  49530000    3
  49540000    4
  49550000    3
  49560000    3
  49570000    3
  49580000    3
  49590000    3
  49600000    2
  49610000    4
  49620000    4
  49630000    5
  49640000    4
  49650000    3
  49660000    3
  49670000    3
  49680000    3
  49690000    3
  49700000    3
  49710000    4
  49720000    2
  49730000    2
  49740000    3
  49750000    2
  49760000    3
  49770000    3
  49780000    6
  49790000    2
  49800000    4
  49810000    2
  49820000    3
  49830000    4
  49840000    3
  49850000    4
  49860000    3
  49870000    3
  49880000    2
  49890000    3
  49900000    3
  49910000    3
  49920000    5
  49930000    4
  49940000    3
  49950000    2
  49960000    3
  49970000    7
  49980000    3
  49990000    3
  50000000    3
  50000000    3
  50010000    2
  50020000    2
  50030000    3
  50040000    3
  50050000    2
  50060000    3
  50070000    2
  50080000    3
  50090000    3
  50100000    3
  50110000    3
  50120000    2
  50130000    3
  50140000    3
  50150000    3
  50160000    4
  50170000    3
  50180000    4
  50190000    4
  50200000    4
  50210000    3
  50220000    5
  50230000    6
  50240000    3
  50250000    2
  50260000    3
  50270000    4
  50280000    3
  50290000    4
  50300000    8
  50310000    3
  50320000    3
  50330000    3
  50340000    4
  50350000    3
  50360000    3
  50370000    3
  50380000    3
  50390000    3
  50400000    3
  50410000    3
  50420000    4
  50430000    5
  50440000    3
  50450000    3
  50460000    3
  50470000    3
  50480000    3
  50490000    3
  50500000    3
  50510000    3
  50520000    4
  50530000    3
  50540000    3
  50550000    3
  50560000    2
  50570000    2
  50580000    5
  50590000    3
  50600000    3
  50610000    3
  50620000    3
  50630000    2
  50640000    2
  50650000    2
  50660000    4
  50670000    3
  50680000    3
  50690000    3
  50700000    2
  50710000    3
  50720000    5
  50730000    6
  50740000    3
  50750000    3
  50760000    3
  50770000    4
  50780000    5
  50790000    3
  50800000    3
  50810000    3
  50820000    3
  50830000    4
  50840000    3
  50850000    3
  50860000    3
  50870000    3
  50880000    3
  50890000    4
  50900000    3
  50910000    2
  50920000    4
  50930000    3
  50940000    2
  50950000    3
  50960000    3
  50970000    3
  50980000    3
  50990000    3
  51000000    4
  51010000    3
  51020000    4
  51030000    3
  51040000    5
  51050000    3
  51060000    3
  51070000    3
  51080000    5
  51090000    4
  51100000    3
  51110000    4
  51120000    4
  51130000    3
  51140000    3
  51150000    3
  51160000    3
  51170000    3
  51180000    4
  51190000    2
  51200000    4
  51210000    3
  51220000    3
  51230000    4
  51240000    4
  51250000    5
  51260000    3
  51270000    5
  51280000    3
  51290000    3
  51300000    3
  51310000    2
  51320000    2
  51330000    3
  51340000    2
  51350000    3
  51360000    3
  51370000    3
  51380000    4
  51390000    3
  51400000    3
  51410000    2
  51420000    3
  51430000    3
  51440000    2
  51450000    3
  51460000    4
  51470000    3
  51480000    2
  51490000    3
  51500000    3
  51510000    3
  51520000    4
  51530000    4
  51540000    3
  51550000    3
  51560000    3
  51570000    3
  51580000    3
  51590000    5
  51600000    3
  51610000    3
  51620000    2
  51630000    2
  51640000    3
  51650000    3
  51660000    3
  51670000    3
  51680000    3
  51690000    3
  51700000    4
  51710000    4
  51720000    2
  51730000    4
  51740000    4
  51750000    2
  51760000    4
  51770000    3
  51780000    4
  51790000    3
  51800000    8
  51810000    3
  51820000    2
  51830000    3
  51840000    3
  51850000    3
  51860000    2
  51870000    3
  51880000    3
  51890000    4
  51900000    3
  51910000    4
  51920000    6
  51930000    3
  51940000    2
  51950000    4
  51960000    3
  51970000    3
  51980000    3
  51990000    3
  52000000    3
  52010000    3
  52020000    6
  52030000    2
  52040000    2
  52050000    2
  52060000    3
  52070000    4
  52080000    3
  52090000    4
  52100000    3
  52110000    6
  52120000    6
  52130000    5
  52140000    3
  52150000    6
  52160000    4
  52170000    5
  52180000    4
  52190000    2
  52200000    6
  52210000    3
  52220000    4
  52230000    3
  52240000    4
  52250000    3
  52260000    3
  52270000    3
  52280000    3
  52290000    3
  52300000    4
  52310000    3
  52320000    3
  52330000    2
  52340000    3
  52350000    5
  52360000    3
  52370000    7
  52380000    4
  52390000    2
  52400000    6
  52410000    4
  52420000    3
  52430000    4
  52440000    3
  52450000    3
  52460000    4
  52470000    3
  52480000    3
  52490000    4
  52500000    2
  52510000    3
  52520000    3
  52530000    3
  52540000    2
  52550000    4
  52560000    3
  52570000    3
  52580000    4
  52590000    3
  52600000    3
  52610000    3
  52620000    2
  52630000    3
  52640000    3
  52650000    2
  52660000    3
  52670000    3
  52680000    4
  52690000    3
  52700000    2
  52710000    3
  52720000    3
  52730000    3
  52740000    3
  52750000    2
  52760000    3
  52770000    3
  52780000    4
  52790000    4
  52800000    3
  52810000    3
  52820000    4
  52830000    3
  52840000    3
  52850000    3
  52860000    3
  52870000    3
  52880000    4
  52890000    2
  52900000    3
  52910000    4
  52920000    3
  52930000    3
  52940000    4
  52950000    2
  52960000    2
  52970000    4
  52980000    3
  52990000    4
  53000000    2
  53010000    3
  53020000    5
  53030000    3
  53040000    3
  53050000    2
  53060000    2
  53070000    6
  53080000    4
  53090000    4
  53100000    5
  53110000    3
  53120000    4
  53130000    3
  53140000    3
  53150000    3
  53160000    3
  53170000    2
  53180000    3
  53190000    3
  53200000    3
  53210000    3
  53220000    2
  53230000    3
  53240000    3
  53250000    3
  53260000    4
  53270000    5
  53280000    4
  53290000    5
  53300000    2
  53310000    4
  53320000    3
  53330000    3
  53340000    3
  53350000    2
  53360000    3
  53370000    4
  53380000    3
  53390000    3
  53400000    2
  53410000    2
  53420000    5
  53430000    3
  53440000    3
  53450000    3
  53460000    2
  53470000    4
  53480000    2
  53490000    3
  53500000    5
  53510000    3
  53520000    3
  53530000    3
  53540000    4
  53550000    2
  53560000    5
  53570000    7
  53580000   11
  53590000    5
  53600000    9
  53610000    4
  53620000    4
  53630000    6
  53640000    6
  53650000    5
  53660000    2
  53670000    2
  53680000    4
  53690000    4
  53700000    4
  53710000    3
  53720000    3
  53730000    2
  53740000    3
  53750000    3
  53760000    3
  53770000    3
  53780000    2
  53790000    3
  53800000    4
  53810000    3
  53820000    4
  53830000    3
  53840000    3
  53850000    5
  53860000    3
  53870000    3
  53880000    2
  53890000    3
  53900000    3
  53910000    3
  53920000    3
  53930000    3
  53940000    3
  53950000    3
  53960000    5
  53970000    3
  53980000    3
  53990000    4
  54000000    3
  54010000    4
  54020000    4
  54030000    4
  54040000    3
  54050000    4
  54060000    3
  54070000    2
  54080000    3
  54090000    2
  54100000    3
  54110000    5
  54120000    3
  54130000    2
  54140000    2
  54150000    4
  54160000    4
  54170000    3
  54180000    3
  54190000    2
  54200000    4
  54210000    2
  54220000    2
  54230000    3
  54240000    3
  54250000    2
  54260000    4
  54270000    3
  54280000    3
  54290000    3
  54300000    3
  54310000    3
  54320000    6
  54330000    5
  54340000    5
  54350000    3
  54360000    3
  54370000    3
  54380000    4
  54390000    3
  54400000    3
  54410000    3
  54420000    3
  54430000    2
  54440000    2
  54450000    3
  54460000    2
  54470000    3
  54480000    3
  54490000    2
  54500000    4
  54510000    3
  54520000    4
  54530000    4
  54540000    2
  54550000    3
  54560000    4
  54570000    3
  54580000    4
  54590000    4
  54600000    2
  54610000    3
  54620000    3
  54630000    5
  54640000    2
  54650000    2
  54660000    3
  54670000    3
  54680000    2
  54690000    3
  54700000    2
  54710000    3
  54720000    4
  54730000    4
  54740000    4
  54750000    3
  54760000    2
  54770000    4
  54780000    2
  54790000    3
  54800000    7
  54810000   10
  54820000    3
  54830000    6
  54840000    5
  54850000    5
  54860000    3
  54870000    3
  54880000    3
  54890000    2
  54900000    3
  54910000    3
  54920000    3
  54930000    3
  54940000    3
  54950000    3
  54960000    5
  54970000    4
  54980000    3
  54990000    3
  55000000    3
  55010000    3
  55020000    4
  55030000    3
  55040000    3
  55050000    3
  55060000    3
  55070000    3
  55080000    3
  55090000    4
  55100000    4
  55110000    3
  55120000    5
  55130000    3
  55140000    3
  55150000    2
  55160000    3
  55170000    4
  55180000    5
  55190000    4
  55200000    5
  55210000    5
  55220000    6
  55230000    7
  55240000    3
  55250000    3
  55260000    3
  55270000    7
  55280000    4
  55290000    3
  55300000    3
  55310000    6
  55320000    4
  55330000    3
  55340000    2
  55350000    7
  55360000    3
  55370000    8
  55380000    5
  55390000    2
  55400000    2
  55410000    2
  55420000    5
  55430000    3
  55440000    4
  55450000    3
  55460000    4
  55470000    3
  55480000    2
  55490000    3
  55500000    3
  55510000    3
  55520000    3
  55530000    3
  55540000    3
  55550000    2
  55560000    3
  55570000    2
  55580000    4
  55590000    3
  55600000    4
  55610000    3
  55620000    2
  55630000    3
  55640000    7
  55650000    2
  55660000    3
  55670000    3
  55680000    4
  55690000    2
  55700000    3
  55710000    2
  55720000    4
  55730000    3
  55740000    3
  55750000    3
  55760000    4
  55770000    3
  55780000    3
  55790000    4
  55800000    2
  55810000    3
  55820000    3
  55830000    3
  55840000    3
  55850000    3
  55860000    4
  55870000    2
  55880000    3
  55890000    3
  55900000    3
  55910000    3
  55920000    3
  55930000    4
  55940000    3
  55950000    4
  55960000    2
  55970000    3
  55980000    3
  55990000    7
  56000000    3
  56010000    3
  56020000    3
  56030000    2
  56040000    4
  56050000    4
  56060000    3
  56070000    3
  56080000    4
  56090000    5
  56100000    4
  56110000    3
  56120000    3
  56130000    4
  56140000    5
  56150000    4
  56160000    4
  56170000    4
  56180000    4
  56190000    6
  56200000    4
  56210000    4
  56220000    3
  56230000    2
  56240000    3
  56250000    3
  56260000    2
  56270000    3
  56280000    4
  56290000    3
  56300000    3
  56310000    3
  56320000    3
  56330000    3
  56340000    3
  56350000    3
  56360000    3
  56370000    2
  56380000    3
  56390000    3
  56400000    3
  56410000    3
  56420000    3
  56430000    3
  56440000    2
  56450000    4
  56460000    7
  56470000    5
  56480000    3
  56490000    3
  56500000    3
  56510000    5
  56520000    4
  56530000    3
  56540000    2
  56550000    4
  56560000    3
  56570000    3
  56580000    5
  56590000    3
  56600000    3
  56610000    2
  56620000    3
  56630000    4
  56640000    3
  56650000    4
  56660000    3
  56670000    3
  56680000    3
  56690000    4
  56700000    4
  56710000    3
  56720000    4
  56730000    4
  56740000    2
  56750000    3
  56760000    3
  56770000    3
  56780000    3
  56790000    3
  56800000    3
  56810000    4
  56820000    3
  56830000    3
  56840000    2
  56850000    4
  56860000    3
  56870000    2
  56880000    2
  56890000    2
  56900000    3
  56910000    3
  56920000    2
  56930000    3
  56940000    3
  56950000    3
  56960000    3
  56970000    3
  56980000    4
  56990000    3
  57000000    3
  57010000    4
  57020000    4
  57030000    3
  57040000    6
  57050000    3
  57060000    3
  57070000    3
  57080000    4
  57090000    3
  57100000    3
  57110000    2
  57120000    5
  57130000    3
  57140000    3
  57150000    4
  57160000    2
  57170000    3
  57180000    3
  57190000    4
  57200000    5
  57210000    4
  57220000    5
  57230000    4
  57240000    7
  57250000    3
  57260000    3
  57270000    3
  57280000    3
  57290000    2
  57300000    3
  57310000    3
  57320000    6
  57330000    3
  57340000    6
  57350000    3
  57360000    4
  57370000    3
  57380000    4
  57390000    2
  57400000    5
  57410000    4
  57420000    3
  57430000    3
  57440000    3
  57450000    3
  57460000    2
  57470000    5
  57480000    3
  57490000    3
  57500000    4
  57510000    3
  57520000    3
  57530000    5
  57540000    3
  57550000    5
  57560000    4
  57570000    3
  57580000    3
  57590000    2
  57600000    3
  57610000    4
  57620000    4
  57630000    3
  57640000    3
  57650000    3
  57660000    3
  57670000    3
  57680000    3
  57690000    2
  57700000    3
  57710000    2
  57720000    3
  57730000    2
  57740000    4
  57750000    3
  57760000    3
  57770000    5
  57780000    4
  57790000    2
  57800000    3
  57810000    3
  57820000    3
  57830000    3
  57840000    2
  57850000    3
  57860000    4
  57870000    2
  57880000    3
  57890000    4
  57900000    3
  57910000    3
  57920000    3
  57930000    4
  57940000    4
  57950000    3
  57960000    4
  57970000    3
  57980000    3
  57990000    5
  58000000    3
  58010000    2
  58020000    4
  58030000    3
  58040000    4
  58050000    3
  58060000    4
  58070000    3
  58080000    3
  58090000    3
  58100000    2
  58110000    4
  58120000    3
  58130000    3
  58140000    4
  58150000    3
  58160000    3
  58170000    3
  58180000    3
  58190000    3
  58200000    2
  58210000    4
  58220000    3
  58230000    4
  58240000    4
  58250000    4
  58260000    3
  58270000    4
  58280000    7
  58290000    8
  58300000   10
  58310000    3
  58320000    3
  58330000    5
  58340000    2
  58350000    3
  58360000    3
  58370000    3
  58380000    3
  58390000    3
  58400000    3
  58410000    2
  58420000    3
  58430000    3
  58440000    3
  58450000    3
  58460000    2
  58470000    3
  58480000    2
  58490000    3
  58500000    3
  58510000    3
  58520000    2
  58530000    3
  58540000    3
  58550000    3
  58560000    2
  58570000    4
  58580000    4
  58590000    2
  58600000    3
  58610000    3
  58620000    3
  58630000    5
  58640000    3
  58650000    3
  58660000    3
  58670000    4
  58680000    3
  58690000    5
  58700000    4
  58710000    4
  58720000    3
  58730000    4
  58740000    3
  58750000    3
  58760000    3
  58770000    3
  58780000    3
  58790000    3
  58800000    3
  58810000    3
  58820000    3
  58830000    3
  58840000    4
  58850000    3
  58860000    3
  58870000    2
  58880000    3
  58890000    3
  58900000    3
  58910000    4
  58920000    4
  58930000    4
  58940000    3
  58950000    3
  58960000    2
  58970000    2
  58980000    3
  58990000    3
  59000000    3
  59010000    3
  59020000    3
  59030000    4
  59040000    2
  59050000    4
  59060000    3
  59070000    4
  59080000    5
  59090000    3
  59100000    2
  59110000    2
  59120000    2
  59130000    2
  59140000    5
  59150000    4
  59160000    3
  59170000    4
  59180000    3
  59190000    3
  59200000    6
  59210000    3
  59220000    2
  59230000    3
  59240000    3
  59250000    2
  59260000    3
  59270000    4
  59280000    2
  59290000    3
  59300000    4
  59310000    4
  59320000    3
  59330000    2
  59340000    2
  59350000    5
  59360000    5
  59370000    3
  59380000    4
  59390000    3
  59400000    2
  59410000    4
  59420000    4
  59430000    3
  59440000    4
  59450000    2
  59460000    3
  59470000    5
  59480000    3
  59490000    4
  59500000    4
  59510000    8
  59520000    2
  59530000    3
  59540000    4
  59550000    2
  59560000    3
  59570000    3
  59580000    3
  59590000    3
  59600000    3
  59610000    2
  59620000    4
  59630000    3
  59640000    2
  59650000    6
  59660000    3
  59670000    5
  59680000    2
  59690000    4
  59700000    3
  59710000    3
  59720000    2
  59730000    6
  59740000    3
  59750000    3
  59760000    3
  59770000    4
  59780000    4
  59790000    5
  59800000    3
  59810000    4
  59820000    3
  59830000    3
  59840000    3
  59850000    4
  59860000    3
  59870000    2
  59880000    3
  59890000    2
  59900000    3
  59910000    3
  59920000    2
  59930000    2
  59940000    2
  59950000    2
  59960000    3
  59970000    4
  59980000    4
  59990000    3
  60000000    2
  60010000    3
  60020000    3
  60030000    2
  60040000    3
  60050000    3
  60060000    3
  60070000    5
  60080000    3
  60090000    3
  60100000    3
  60110000    3
  60120000    9
  60130000    3
  60140000    3
  60150000    2
  60160000    6
  60170000    3
  60180000    5
  60190000    3
  60200000    3
  60210000    3
  60220000    2
  60230000    4
  60240000    5
  60250000    3
  60260000    3
  60270000    4
  60280000    3
  60290000    3
  60300000    3
  60310000    4
  60320000    3
  60330000    3
  60340000    4
  60350000    3
  60360000    3
  60370000    3
  60380000    3
  60390000    3
  60400000    4
  60410000    3
  60420000    3
  60430000   12
  60440000    4
  60450000    8
  60460000    4
  60470000    3
  60480000    3
  60490000    2
  60500000    3
  60510000    4
  60520000    7
  60530000    5
  60540000    3
  60550000    6
  60560000    2
  60570000    3
  60580000    4
  60590000    3
  60600000    4
  60610000    4
  60620000    6
  60630000    3
  60640000    5
  60650000    4
  60660000    3
  60670000    3
  60680000    5
  60690000    2
  60700000    4
  60710000    3
  60720000    5
  60730000    5
  60740000    5
  60750000    4
  60760000    5
  60770000    3
  60780000    2
  60790000    3
  60800000    3
  60810000    3
  60820000    6
  60830000    2
  60840000    4
  60850000    7
  60860000    3
  60870000    3
  60880000    3
  60890000    2
  60900000    5
  60910000    4
  60920000    6
  60930000    9
  60940000    2
  60950000    4
  60960000    3
  60970000    5
  60980000    4
  60990000    3
  61000000    3
  61010000    3
  61020000    3
  61030000    3
  61040000    4
  61050000    4
  61060000    3
  61070000    3
  61080000    4
  61090000    3
  61100000    3
  61110000    4
  61120000    3
  61130000    3
  61140000    2
  61150000    3
  61160000    3
  61170000    3
  61180000    3
  61190000    5
  61200000    2
  61210000    3
  61220000    3
  61230000    3
  61240000    3
  61250000    3
  61260000    6
  61270000    5
  61280000    7
  61290000    4
  61300000    6
  61310000    4
  61320000    3
  61330000    6
  61340000    3
  61350000    3
  61360000    3
  61370000    5
  61380000    3
  61390000    7
  61400000    3
  61410000    2
  61420000    2
  61430000    4
  61440000    3
  61450000    3
  61460000    3
  61470000    7
  61480000    3
  61490000    3
  61500000    3
  61510000    2
  61520000    3
  61530000    2
  61540000    4
  61550000    3
  61560000    2
  61570000    3
  61580000    3
  61590000    3
  61600000    3
  61610000    3
  61620000    3
  61630000    3
  61640000    2
  61650000    3
  61660000    6
  61670000    6
  61680000    3
  61690000    3
  61700000    3
  61710000    3
  61720000    3
  61730000    3
  61740000    3
  61750000    3
  61760000    3
  61770000    3
  61780000    4
  61790000    3
  61800000    4
  61810000    4
  61820000    3
  61830000    3
  61840000    4
  61850000    4
  61860000    3
  61870000    2
  61880000    2
  61890000    3
  61900000    2
  61910000    3
  61920000    2
  61930000    3
  61940000    2
  61950000    4
  61960000    3
  61970000    3
  61980000    3
  61990000    3
  62000000    2
  62010000    2
  62020000    5
  62030000    2
  62040000    3
  62050000    4
  62060000    3
  62070000    3
  62080000    3
  62090000    2
  62100000    3
  62110000    4
  62120000    3
  62130000    3
  62140000    3
  62150000    4
  62160000    3
  62170000    2
  62180000    5
  62190000    2
  62200000    4
  62210000    3
  62220000    3
  62230000    4
  62240000    4
  62250000    3
  62260000    3
  62270000    3
  62280000    7
  62290000    3
  62300000    2
  62310000    4
  62320000    3
  62330000    3
  62340000    2
  62350000    3
  62360000    3
  62370000    2
  62380000    5
  62390000    2
  62400000    3
  62410000    4
  62420000    3
  62430000    5
  62440000    3
  62450000    4
  62460000    3
  62470000    3
  62480000    4
  62490000    2
  62500000    5
  62510000    4
  62520000    3
  62530000    3
  62540000    3
  62550000    3
  62560000    2
  62570000    5
  62580000    3
  62590000    5
  62600000    5
  62610000    2
  62620000    3
  62630000    3
  62640000    3
  62650000    6
  62660000    4
  62670000    2
  62680000    6
  62690000    3
  62700000    7
  62710000    3
  62720000    3
  62730000    5
  62740000    3
  62750000    2
  62760000    3
  62770000    4
  62780000    3
  62790000    3
  62800000    3
  62810000    5
  62820000    3
  62830000    3
  62840000    4
  62850000    4
  62860000    4
  62870000    3
  62880000    4
  62890000    3
  62900000    2
  62910000    9
  62920000    3
  62930000    3
  62940000    3
  62950000    3
  62960000    2
  62970000    3
  62980000    2
  62990000    2
  63000000    2
  63010000    4
  63020000    3
  63030000    3
  63040000    3
  63050000    3
  63060000    4
  63070000    3
  63080000    3
  63090000    3
  63100000    3
  63110000    4
  63120000    2
  63130000    4
  63140000    3
  63150000    4
  63160000    2
  63170000    6
  63180000    6
  63190000    2
  63200000    3
  63210000    4
  63220000    4
  63230000    9
  63240000    3
  63250000    3
  63260000    3
  63270000    2
  63280000    3
  63290000    4
  63300000    3
  63310000    2
  63320000    2
  63330000    6
  63340000    3
  63350000    4
  63360000    3
  63370000    2
  63380000    5
  63390000    4
  63400000    3
  63410000    5
  63420000    4
  63430000    3
  63440000    3
  63450000    3
  63460000    4
  63470000    5
  63480000    3
  63490000    3
  63500000    3
  63510000    3
  63520000    3
  63530000    4
  63540000    4
  63550000    3
  63560000    3
  63570000    3
  63580000    3
  63590000    3
  63600000    3
  63610000    3
  63620000    3
  63630000    4
  63640000    2
  63650000    3
  63660000    3
  63670000    3
  63680000    4
  63690000    3
  63700000    2
  63710000    3
  63720000    3
  63730000    3
  63740000    3
  63750000    3
  63760000    8
  63770000    8
  63780000    3
  63790000    2
  63800000    6
  63810000    5
  63820000    5
  63830000    3
  63840000    5
  63850000    3
  63860000    3
  63870000    3
  63880000    2
  63890000    4
  63900000    3
  63910000    3
  63920000    3
  63930000    3
  63940000    3
  63950000    3
  63960000    3
  63970000    3
  63980000    3
  63990000    3
  64000000    2
  64010000    5
  64020000    3
  64030000    4
  64040000    3
  64050000    3
  64060000    4
  64070000    3
  64080000    3
  64090000    3
  64100000    3
  64110000    3
  64120000    3
  64130000    2
  64140000    2
  64150000    5
  64160000    3
  64170000    3
  64180000    2
  64190000    4
  64200000    2
  64210000    3
  64220000   10
  64230000    6
  64240000    3
  64250000    3
  64260000    5
  64270000    2
  64280000    4
  64290000    7
  64300000    5
  64310000    4
  64320000    3
  64330000    4
  64340000    2
  64350000    6
  64360000    3
  64370000    3
  64380000    3
  64390000    4
  64400000    2
  64410000    3
  64420000    3
  64430000    3
  64440000    3
  64450000    5
  64460000    5
  64470000    4
  64480000    3
  64490000    3
  64500000    5
  64510000    2
  64520000    2
  64530000    2
  64540000    3
  64550000    2
  64560000    3
  64570000    3
  64580000    2
  64590000    2
  64600000    4
  64610000    5
  64620000    2
  64630000    6
  64640000    3
  64650000    4
  64660000    2
  64670000    5
  64680000    3
  64690000    4
  64700000    3
  64710000    2
  64720000    3
  64730000    3
  64740000    3
  64750000    3
  64760000    2
  64770000    3
  64780000    5
  64790000    3
  64800000    4
  64810000    5
  64820000    8
  64830000    2
  64840000    6
  64850000    6
  64860000    3
  64870000    4
  64880000    3
  64890000    2
  64900000    2
  64910000    3
  64920000    3
  64930000    3
  64940000    4
  64950000    4
  64960000    3
  64970000    3
  64980000    3
  64990000    2
  65000000    3
  65010000    3
  65020000    3
  65030000    4
  65040000    2
  65050000    3
  65060000    3
  65070000    3
  65080000    3
  65090000    3
  65100000    4
  65110000    2
  65120000    3
  65130000    3
  65140000    3
  65150000    3
  65160000    3
  65170000    3
  65180000    2
  65190000    4
  65200000    3
  65210000    3
  65220000    3
  65230000    3
  65240000    3
  65250000    3
  65260000    4
  65270000    4
  65280000    3
  65290000    3
  65300000    3
  65310000    3
  65320000    3
  65330000    2
  65340000    3
  65350000    3
  65360000    4
  65370000    3
  65380000    3
  65390000    3
  65400000    2
  65410000    4
  65420000    4
  65430000    2
  65440000    5
  65450000    5
  65460000    8
  65470000    3
  65480000    2
  65490000    3
  65500000    3
  65510000    4
  65520000    3
  65530000    3
  65540000    3
  65550000    5
  65560000    4
  65570000    3
  65580000    3
  65590000    7
  65600000    9
  65610000    4
  65620000    5
  65630000    4
  65640000    3
  65650000    2
  65660000    2
  65670000   11
  65680000    3
  65690000    4
  65700000   11
  65710000    3
  65720000    3
  65730000    3
  65740000    3
  65750000    4
  65760000   12
  65770000    4
  65780000    2
  65790000    3
  65800000    3
  65810000    4
  65820000    2
  65830000    3
  65840000    4
  65850000    4
  65860000    2
  65870000    3
  65880000    3
  65890000    4
  65900000    2
  65910000    4
  65920000    5
  65930000    3
  65940000    2
  65950000    3
  65960000    4
  65970000    3
  65980000    3
  65990000    3
  66000000    3
  66010000    4
  66020000    8
  66030000    3
  66040000    3
  66050000    4
  66060000    3
  66070000    2
  66080000    4
  66090000    3
  66100000    3
  66110000    3
  66120000    3
  66130000    6
  66140000    6
  66150000    2
  66160000    6
  66170000    4
  66180000    3
  66190000    3
  66200000    4
  66210000    3
  66220000    3
  66230000    3
  66240000    4
  66250000    4
  66260000    3
  66270000    3
  66280000    4
  66290000    2
  66300000    2
  66310000    4
  66320000    3
  66330000    3
  66340000    3
  66350000    4
  66360000    3
  66370000    5
  66380000    3
  66390000    3
  66400000    4
  66410000    3
  66420000    3
  66430000    3
  66440000    3
  66450000    3
  66460000    3
  66470000    3
  66480000    6
  66490000    2
  66500000    3
  66510000    3
  66520000    2
  66530000    4
  66540000    4
  66550000    3
  66560000    3
  66570000    3
  66580000    2
  66590000    3
  66600000    3
  66610000    3
  66620000    4
  66630000    4
  66640000    3
  66650000    2
  66660000    3
  66670000    2
  66680000    3
  66690000    3
  66700000    4
  66710000    4
  66720000    3
  66730000    4
  66740000    4
  66750000    3
  66760000    5
  66770000    4
  66780000    3
  66790000    3
  66800000    4
  66810000    3
  66820000    3
  66830000    3
  66840000    5
  66850000    5
  66860000    2
  66870000    2
  66880000    3
  66890000    3
  66900000    3
  66910000    3
  66920000    3
  66930000    3
  66940000    3
  66950000    2
  66960000    3
  66970000    3
  66980000    3
  66990000    3
  67000000    2
  67010000    2
  67020000    2
  67030000    2
  67040000    2
  67050000    4
  67060000    4
  67070000    3
  67080000    3
  67090000    3
  67100000    4
  67110000    3
  67120000    2
  67130000    3
  67140000    3
  67150000    3
  67160000    4
  67170000    3
  67180000    3
  67190000    2
  67200000    3
  67210000    3
  67220000    2
  67230000    3
  67240000    3
  67250000    3
  67260000    3
  67270000    2
  67280000    3
  67290000    4
  67300000    3
  67310000    4
  67320000    3
  67330000    3
  67340000    3
  67350000    3
  67360000    4
  67370000    3
  67380000    4
  67390000    4
  67400000    3
  67410000    2
  67420000    4
  67430000    3
  67440000    2
  67450000    3
  67460000    2
  67470000    3
  67480000    3
  67490000    2
  67500000    5
  67510000    3
  67520000    8
  67530000    3
  67540000    3
  67550000    3
  67560000    3
  67570000    4
  67580000    3
  67590000    3
  67600000    3
  67610000    4
  67620000    2
  67630000    2
  67640000    3
  67650000    3
  67660000    2
  67670000    3
  67680000    2
  67690000    3
  67700000    4
  67710000    3
  67720000    3
  67730000    3
  67740000    3
  67750000    3
  67760000    3
  67770000    4
  67780000    3
  67790000    4
  67800000    3
  67810000    4
  67820000    3
  67830000    3
  67840000    4
  67850000    5
  67860000    4
  67870000    3
  67880000    3
  67890000    3
  67900000    4
  67910000    3
  67920000    3
  67930000    2
  67940000    3
  67950000    3
  67960000    3
  67970000    5
  67980000    5
  67990000    3
  68000000    3
  68010000    3
  68020000    3
  68030000    3
  68040000    3
  68050000    3
  68060000    3
  68070000    3
  68080000    2
  68090000    3
  68100000    3
  68110000    4
  68120000    2
  68130000    3
  68140000    3
  68150000    3
  68160000    3
  68170000    5
  68180000    2
  68190000    3
  68200000    2
  68210000    2
  68220000    3
  68230000    2
  68240000    3
  68250000    3
  68260000    4
  68270000    2
  68280000    4
  68290000    7
  68300000    5
  68310000    4
  68320000    3
  68330000    3
  68340000    5
  68350000    3
  68360000    2
  68370000    3
  68380000    2
  68390000    3
  68400000    3
  68410000    4
  68420000    2
  68430000    2
  68440000    4
  68450000    3
  68460000    5
  68470000    4
  68480000    2
  68490000    2
  68500000    3
  68510000    4
  68520000    3
  68530000    3
  68540000    3
  68550000    3
  68560000    3
  68570000    4
  68580000    3
  68590000    4
  68600000    3
  68610000    3
  68620000    3
  68630000    3
  68640000    3
  68650000    3
  68660000    3
  68670000    3
  68680000    3
  68690000    3
  68700000    2
  68710000    3
  68720000    4
  68730000    3
  68740000    4
  68750000    3
  68760000    4
  68770000    3
  68780000    2
  68790000    3
  68800000    3
  68810000    4
  68820000    3
  68830000    2
  68840000    2
  68850000    3
  68860000    2
  68870000    3
  68880000    2
  68890000    2
  68900000    4
  68910000    4
  68920000    3
  68930000    3
  68940000    3
  68950000    2
  68960000    3
  68970000    5
  68980000    3
  68990000    3
  69000000    3
  69010000    3
  69020000    4
  69030000    5
  69040000    4
  69050000    3
  69060000    3
  69070000    3
  69080000    2
  69090000    3
  69100000    3
  69110000    4
  69120000    2
  69130000    2
  69140000    3
  69150000    3
  69160000    3
  69170000    2
  69180000    4
  69190000    3
  69200000    3
  69210000    3
  69220000    3
  69230000    3
  69240000    3
  69250000    3
  69260000    3
  69270000    3
  69280000    3
  69290000    4
  69300000    3
  69310000    3
  69320000    3
  69330000    6
  69340000    3
  69350000    4
  69360000    6
  69370000    4
  69380000    3
  69390000    3
  69400000    2
  69410000    3
  69420000    3
  69430000    3
  69440000    5
  69450000    5
  69460000    3
  69470000    2
  69480000    3
  69490000    3
  69500000    3
  69510000    3
  69520000    2
  69530000    3
  69540000    3
  69550000    2
  69560000    3
  69570000    2
  69580000    4
  69590000    8
  69600000    3
  69610000    3
  69620000    4
  69630000    3
  69640000    3
  69650000    2
  69660000    5
  69670000    4
  69680000    2
  69690000    4
  69700000    3
  69710000    4
  69720000    4
  69730000    4
  69740000    4
  69750000    5
  69760000    3
  69770000    5
  69780000    5
  69790000    4
  69800000    4
  69810000    3
  69820000    2
  69830000    2
  69840000    3
  69850000    3
  69860000    2
  69870000    2
  69880000    2
  69890000    3
  69900000    5
  69910000    3
  69920000    4
  69930000    4
  69940000    4
  69950000    3
  69960000    3
  69970000    3
  69980000    4
  69990000    6
  70000000    4
  70010000    3
  70020000    7
  70030000    2
  70040000    2
  70050000    3
  70060000    2
  70070000    2
  70080000    4
  70090000    2
  70100000    4
  70110000    6
  70120000    4
  70130000    5
  70140000    4
  70150000    4
  70160000    3
  70170000    4
  70180000    2
  70190000    3
  70200000    4
  70210000    2
  70220000    4
  70230000    4
  70240000    3
  70250000    3
  70260000    5
  70270000    6
  70280000    3
  70290000    4
  70300000    4
  70310000    3
  70320000    3
  70330000    4
  70340000    4
  70350000    5
  70360000    4
  70370000    3
  70380000    3
  70390000    3
  70400000    3
  70410000    3
  70420000    3
  70430000    3
  70440000    6
  70450000    3
  70460000    3
  70470000    2
  70480000    5
  70490000    2
  70500000    4
  70510000    2
  70520000    5
  70530000    3
  70540000    5
  70550000    3
  70560000    5
  70570000    4
  70580000    2
  70590000    3
  70600000    3
  70610000    4
  70620000    3
  70630000    2
  70640000    2
  70650000    3
  70660000    3
  70670000    2
  70680000    3
  70690000    3
  70700000    2
  70710000    3
  70720000    3
  70730000    3
  70740000    3
  70750000    2
  70760000    3
  70770000    4
  70780000    2
  70790000    4
  70800000    4
  70810000    3
  70820000    3
  70830000    2
  70840000    2
  70850000    2
  70860000    3
  70870000    5
  70880000    2
  70890000    3
  70900000    7
  70910000    4
  70920000    4
  70930000    3
  70940000    3
  70950000    3
  70960000    2
  70970000    3
  70980000    3
  70990000    2
  71000000    5
  71010000    3
  71020000    2
  71030000    3
  71040000    3
  71050000    3
  71060000    3
  71070000    2
  71080000    2
  71090000    3
  71100000    5
  71110000    2
  71120000    3
  71130000    2
  71140000    4
  71150000    5
  71160000    3
  71170000    3
  71180000    3
  71190000    3
  71200000    3
  71210000    3
  71220000    4
  71230000    3
  71240000    4
  71250000    2
  71260000    2
  71270000    2
  71280000    3
  71290000    4
  71300000    5
  71310000    4
  71320000    4
  71330000    3
  71340000    2
  71350000    4
  71360000    3
  71370000    3
  71380000    2
  71390000    4
  71400000    3
  71410000    2
  71420000    2
  71430000    4
  71440000    5
  71450000    6
  71460000    3
  71470000    3
  71480000    3
  71490000    3
  71500000    3
  71510000    3
  71520000    3
  71530000    6
  71540000    4
  71550000    3
  71560000    5
  71570000    3
  71580000    4
  71590000    4
  71600000    3
  71610000    2
  71620000    3
  71630000    2
  71640000    3
  71650000    3
  71660000    3
  71670000    4
  71680000    3
  71690000    3
  71700000    3
  71710000    4
  71720000    3
  71730000    5
  71740000    3
  71750000    4
  71760000    3
  71770000    3
  71780000    3
  71790000    3
  71800000    4
  71810000    3
  71820000    3
  71830000    3
  71840000    5
  71850000    2
  71860000    4
  71870000    4
  71880000    3
  71890000    3
  71900000    2
  71910000    6
  71920000    3
  71930000    3
  71940000    3
  71950000    3
  71960000    3
  71970000    3
  71980000    6
  71990000    2
  72000000    6
  72010000    3
  72020000    2
  72030000    3
  72040000    4
  72050000    4
  72060000    5
  72070000    3
  72080000    4
  72090000    3
  72100000    5
  72110000    4
  72120000    3
  72130000    3
  72140000    3
  72150000    2
  72160000    3
  72170000    2
  72180000    3
  72190000    2
  72200000    7
  72210000    3
  72220000    5
  72230000    5
  72240000    4
  72250000    5
  72260000    3
  72270000    3
  72280000    4
  72290000    4
  72300000    4
  72310000    2
  72320000    4
  72330000    4
  72340000    3
  72350000    3
  72360000    4
  72370000    3
  72380000    3
  72390000    3
  72400000    3
  72410000    4
  72420000    3
  72430000    3
  72440000    2
  72450000    3
  72460000    2
  72470000    3
  72480000    3
  72490000   10
  72500000    3
  72510000    3
  72520000    2
  72530000    3
  72540000    3
  72550000    4
  72560000    4
  72570000    3
  72580000    3
  72590000    3
  72600000    3
  72610000    4
  72620000    2
  72630000    2
  72640000    7
  72650000    3
  72660000    3
  72670000    4
  72680000    4
  72690000    3
  72700000    3
  72710000    2
  72720000    2
  72730000    3
  72740000    3
  72750000    5
  72760000    3
  72770000    3
  72780000    4
  72790000    3
  72800000    5
  72810000    3
  72820000    4
  72830000    4
  72840000    3
  72850000    5
  72860000    4
  72870000    3
  72880000    4
  72890000    4
  72900000    3
  72910000    5
  72920000    3
  72930000    4
  72940000   16
  72950000    5
  72960000    4
  72970000    5
  72980000    4
  72990000   11
  73000000    4
  73010000    8
  73020000    6
  73030000    4
  73040000    3
  73050000    2
  73060000    3
  73070000    4
  73080000    8
  73090000    3
  73100000    5
  73110000    3
  73120000    3
  73130000    4
  73140000    4
  73150000    3
  73160000    7
  73170000    3
  73180000    3
  73190000    3
  73200000    4
  73210000    3
  73220000    3
  73230000    3
  73240000    4
  73250000    2
  73260000    4
  73270000    4
  73280000    4
  73290000    2
  73300000    2
  73310000    2
  73320000    4
  73330000    4
  73340000    2
  73350000    3
  73360000    3
  73370000    4
  73380000    4
  73390000    3
  73400000    4
  73410000    4
  73420000    2
  73430000    2
  73440000    3
  73450000    3
  73460000    3
  73470000    3
  73480000    4
  73490000    2
  73500000    4
  73510000    4
  73520000    7
  73530000    2
  73540000    2
  73550000    4
  73560000    3
  73570000    4
  73580000    2
  73590000    3
  73600000    3
  73610000    2
  73620000    2
  73630000    3
  73640000    4
  73650000    3
  73660000    3
  73670000    3
  73680000    4
  73690000    3
  73700000    3
  73710000    2
  73720000    3
  73730000    4
  73740000    3
  73750000    2
  73760000    3
  73770000    3
  73780000    5
  73790000    3
  73800000    3
  73810000    3
  73820000    3
  73830000    2
  73840000    4
  73850000    3
  73860000    3
  73870000    2
  73880000    3
  73890000    3
  73900000    5
  73910000    5
  73920000    3
  73930000    4
  73940000    4
  73950000    3
  73960000    4
  73970000    4
  73980000    3
  73990000    3
  74000000    3
  74010000    2
  74020000    3
  74030000    4
  74040000    2
  74050000    5
  74060000    3
  74070000    2
  74080000    3
  74090000    3
  74100000    3
  74110000    3
  74120000    4
  74130000    4
  74140000    3
  74150000    4
  74160000    4
  74170000    4
  74180000    4
  74190000    3
  74200000    3
  74210000    4
  74220000    2
  74230000    3
  74240000    3
  74250000    4
  74260000    4
  74270000    5
  74280000    3
  74290000    3
  74300000    3
  74310000    3
  74320000    2
  74330000    4
  74340000    4
  74350000    2
  74360000    2
  74370000    3
  74380000    2
  74390000    4
  74400000    2
  74410000    4
  74420000    4
  74430000    8
  74440000    5
  74450000    3
  74460000    3
  74470000    3
  74480000    3
  74490000    3
  74500000    2
  74510000    4
  74520000    5
  74530000    4
  74540000    3
  74550000    3
  74560000    4
  74570000    3
  74580000    4
  74590000    3
  74600000    4
  74610000    3
  74620000    3
  74630000    5
  74640000    3
  74650000    3
  74660000    3
  74670000    3
  74680000    4
  74690000    3
  74700000    4
  74710000    3
  74720000    4
  74730000    3
  74740000    5
  74750000    3
  74760000    3
  74770000    3
  74780000    3
  74790000    4
  74800000    4
  74810000    3
  74820000    3
  74830000    4
  74840000    3
  74850000    4
  74860000    2
  74870000    2
  74880000    3
  74890000    3
  74900000    3
  74910000    2
  74920000    3
  74930000    3
  74940000    3
  74950000    3
  74960000    3
  74970000    3
  74980000    3
  74990000    3
  75000000    2
  75010000    3
  75020000    3
  75030000    3
  75040000    2
  75050000    3
  75060000    3
  75070000    3
  75080000    3
  75090000    3
  75100000    7
  75110000    3
  75120000    4
  75130000    4
  75140000    4
  75150000    3
  75160000    3
  75170000    3
  75180000    3
  75190000    3
  75200000    3
  75210000    5
  75220000    3
  75230000    3
  75240000    3
  75250000    3
  75260000    3
  75270000    3
  75280000    3
  75290000    3
  75300000    4
  75310000    4
  75320000    4
  75330000    5
  75340000    3
  75350000    2
  75360000    3
  75370000    3
  75380000    3
  75390000    2
  75400000    2
  75410000    2
  75420000    4
  75430000    3
  75440000    4
  75450000    3
  75460000    6
  75470000    4
  75480000    3
  75490000    2
  75500000    3
  75510000    3
  75520000    4
  75530000    2
  75540000    3
  75550000    4
  75560000    3
  75570000    4
  75580000    2
  75590000    4
  75600000    2
  75610000    3
  75620000    3
  75630000    2
  75640000    3
  75650000    3
  75660000    4
  75670000    3
  75680000    3
  75690000    3
  75700000    3
  75710000    3
  75720000    3
  75730000    3
  75740000    3
  75750000    3
  75760000    3
  75770000    3
  75780000    2
  75790000    3
  75800000    3
  75810000    3
  75820000    3
  75830000    3
  75840000    3
  75850000    3
  75860000    2
  75870000    3
  75880000    3
  75890000    3
  75900000    3
  75910000    3
  75920000    3
  75930000    4
  75940000    3
  75950000    3
  75960000    5
  75970000    3
  75980000    3
  75990000    3
  76000000    3
  76010000    3
  76020000    3
  76030000    2
  76040000    3
  76050000    3
  76060000    4
  76070000    2
  76080000    3
  76090000    3
  76100000    4
  76110000    7
  76120000    3
  76130000    3
  76140000    4
  76150000    3
  76160000    2
  76170000    2
  76180000    4
  76190000    3
  76200000    3
  76210000    3
  76220000    3
  76230000    4
  76240000    4
  76250000    4
  76260000    4
  76270000    5
  76280000    3
  76290000    6
  76300000    7
  76310000    4
  76320000    2
  76330000    5
  76340000    2
  76350000    3
  76360000    3
  76370000    4
  76380000    3
  76390000    2
  76400000    3
  76410000    2
  76420000    8
  76430000    4
  76440000    3
  76450000    3
  76460000    3
  76470000    3
  76480000    3
  76490000    3
  76500000    2
  76510000    3
  76520000    3
  76530000    3
  76540000    3
  76550000    3
  76560000    3
  76570000    3
  76580000    4
  76590000    3
  76600000    2
  76610000    4
  76620000    3
  76630000    3
  76640000    4
  76650000    4
  76660000    4
  76670000    3
  76680000    2
  76690000    3
  76700000    2
  76710000    3
  76720000    3
  76730000    2
  76740000    3
  76750000    3
  76760000    3
  76770000    2
  76780000    2
  76790000    4
  76800000    3
  76810000    2
  76820000    2
  76830000    3
  76840000    3
  76850000    3
  76860000    7
  76870000    4
  76880000    5
  76890000    3
  76900000    3
  76910000    3
  76920000    3
  76930000    3
  76940000    2
  76950000    3
  76960000    3
  76970000    3
  76980000    3
  76990000    5
  77000000    3
  77010000    4
  77020000    5
  77030000    3
  77040000    3
  77050000    4
  77060000    3
  77070000    3
  77080000    3
  77090000    5
  77100000    3
  77110000    3
  77120000    2
  77130000    4
  77140000    5
  77150000    4
  77160000    4
  77170000    3
  77180000    3
  77190000    3
  77200000    3
  77210000    2
  77220000    5
  77230000    3
  77240000    3
  77250000    4
  77260000    3
  77270000    4
  77280000    2
  77290000    4
  77300000    3
  77310000    3
  77320000    3
  77330000    3
  77340000    4
  77350000    3
  77360000    3
  77370000    3
  77380000    4
  77390000    4
  77400000    4
  77410000    3
  77420000    3
  77430000    3
  77440000    3
  77450000    3
  77460000    4
  77470000    3
  77480000    3
  77490000    2
  77500000    2
  77510000    3
  77520000    5
  77530000    3
  77540000    2
  77550000    4
  77560000    3
  77570000    4
  77580000    3
  77590000    3
  77600000    4
  77610000    3
  77620000    2
  77630000    3
  77640000    2
  77650000    4
  77660000    2
  77670000    4
  77680000    4
  77690000    3
  77700000    4
  77710000    3
  77720000    3
  77730000    3
  77740000    3
  77750000    3
  77760000    3
  77770000    5
  77780000    5
  77790000    4
  77800000    3
  77810000    5
  77820000    2
  77830000    3
  77840000    3
  77850000    3
  77860000    5
  77870000    3
  77880000    3
  77890000    3
  77900000    3
  77910000    3
  77920000    3
  77930000    2
  77940000    2
  77950000    3
  77960000    3
  77970000    5
  77980000    4
  77990000    7
  78000000    3
  78010000    5
  78020000    3
  78030000    4
  78040000    3
  78050000    3
  78060000    5
  78070000    5
  78080000    3
  78090000    5
  78100000    2
  78110000    2
  78120000    3
  78130000    5
  78140000    4
  78150000    6
  78160000    4
  78170000    3
  78180000    2
  78190000    3
  78200000    4
  78210000    3
  78220000    3
  78230000    3
  78240000    3
  78250000    9
  78260000    4
  78270000    7
  78280000    3
  78290000    2
  78300000    3
  78310000    5
  78320000    2
  78330000    3
  78340000    3
  78350000    5
  78360000    4
  78370000    4
  78380000    3
  78390000    4
  78400000    4
  78410000    4
  78420000    4
  78430000    3
  78440000    3
  78450000    3
  78460000    4
  78470000    4
  78480000    4
  78490000    2
  78500000    4
  78510000    4
  78520000    3
  78530000    3
  78540000    4
  78550000    3
  78560000    5
  78570000    5
  78580000    3
  78590000    5
  78600000    4
  78610000    6
  78620000    3
  78630000    5
  78640000    4
  78650000    4
  78660000    3
  78670000    3
  78680000    4
  78690000    4
  78700000    3
  78710000    4
  78720000    4
  78730000    3
  78740000    6
  78750000    3
  78760000    3
  78770000    3
  78780000    5
  78790000    3
  78800000    3
  78810000    3
  78820000    2
  78830000    2
  78840000    7
  78850000    2
  78860000    5
  78870000    3
  78880000    4
  78890000    4
  78900000    3
  78910000    3
  78920000    3
  78930000    3
  78940000    3
  78950000    4
  78960000    2
  78970000    3
  78980000    3
  78990000    3
  79000000    3
  79010000    3
  79020000    3
  79030000    7
  79040000    3
  79050000    2
  79060000    4
  79070000    3
  79080000    3
  79090000    4
  79100000    2
  79110000    6
  79120000    3
  79130000    4
  79140000    2
  79150000    8
  79160000    4
  79170000    2
  79180000    3
  79190000    2
  79200000    3
  79210000    5
  79220000    2
  79230000    3
  79240000    4
  79250000    2
  79260000    3
  79270000    3
  79280000    3
  79290000    2
  79300000    3
  79310000    4
  79320000    3
  79330000    3
  79340000    3
  79350000    3
  79360000    3
  79370000    3
  79380000    3
  79390000    4
  79400000    3
  79410000    2
  79420000    3
  79430000    3
  79440000    4
  79450000    3
  79460000    4
  79470000    3
  79480000    3
  79490000    3
  79500000    4
  79510000    3
  79520000    3
  79530000    3
  79540000    3
  79550000    4
  79560000    3
  79570000    3
  79580000    8
  79590000    4
  79600000    4
  79610000    3
  79620000    4
  79630000    3
  79640000    4
  79650000    3
  79660000    3
  79670000    4
  79680000    3
  79690000    3
  79700000    2
  79710000    3
  79720000    2
  79730000    3
  79740000    3
  79750000    3
  79760000    4
  79770000    3
  79780000    3
  79790000    5
  79800000    5
  79810000    3
  79820000    3
  79830000    3
  79840000    4
  79850000   10
  79860000    3
  79870000    5
  79880000    4
  79890000    5
  79900000    5
  79910000    3
  79920000    3
  79930000    3
  79940000    4
  79950000    5
  79960000    3
  79970000    3
  79980000    3
  79990000    3
  80000000    4
  80010000    4
  80020000    2
  80030000    3
  80040000    2
  80050000    3
  80060000    5
  80070000    3
  80080000    5
  80090000    5
  80100000    5
  80110000    5
  80120000    3
  80130000    4
  80140000    2
  80150000    3
  80160000    4
  80170000    4
  80180000    3
  80190000    3
  80200000    3
  80210000    3
  80220000    2
  80230000    4
  80240000    3
  80250000    3
  80260000    6
  80270000    2
  80280000    3
  80290000    3
  80300000    4
  80310000    3
  80320000    4
  80330000    3
  80340000    3
  80350000    5
  80360000    4
  80370000    3
  80380000    3
  80390000    3
  80400000    4
  80410000    3
  80420000    4
  80430000    3
  80440000    4
  80450000    3
  80460000    4
  80470000    4
  80480000    3
  80490000    4
  80500000    2
  80510000    2
  80520000    3
  80530000    3
  80540000    4
  80550000    4
  80560000    3
  80570000    3
  80580000    4
  80590000    3
  80600000    4
  80610000    2
  80620000    3
  80630000    3
  80640000    3
  80650000    3
  80660000    3
  80670000    3
  80680000    4
  80690000    2
  80700000    3
  80710000    3
  80720000    4
  80730000    5
  80740000    3
  80750000    2
  80760000    3
  80770000    3
  80780000    2
  80790000    6
  80800000    3
  80810000    2
  80820000    3
  80830000    4
  80840000    2
  80850000    3
  80860000    2
  80870000    2
  80880000    3
  80890000    2
  80900000    3
  80910000    3
  80920000    3
  80930000    3
  80940000    2
  80950000    3
  80960000    2
  80970000    4
  80980000    3
  80990000    4
  81000000    4
  81010000    3
  81020000    3
  81030000    2
  81040000    3
  81050000    3
  81060000    3
  81070000    3
  81080000    3
  81090000    5
  81100000    3
  81110000    3
  81120000    3
  81130000    3
  81140000    2
  81150000    6
  81160000    3
  81170000    3
  81180000    3
  81190000    4
  81200000    3
  81210000    2
  81220000    4
  81230000    4
  81240000    2
  81250000    4
  81260000    3
  81270000    4
  81280000    3
  81290000    3
  81300000    3
  81310000    3
  81320000    4
  81330000    3
  81340000    3
  81350000    3
  81360000    2
  81370000   11
  81380000    2
  81390000    4
  81400000    3
  81410000    3
  81420000    2
  81430000    3
  81440000    2
  81450000    4
  81460000    3
  81470000    4
  81480000    3
  81490000    3
  81500000    3
  81510000    3
  81520000    4
  81530000    2
  81540000    3
  81550000    3
  81560000    2
  81570000    4
  81580000    3
  81590000    3
  81600000    3
  81610000    3
  81620000    5
  81630000    3
  81640000    4
  81650000    4
  81660000    3
  81670000    3
  81680000    3
  81690000    3
  81700000    3
  81710000    3
  81720000    3
  81730000    3
  81740000    3
  81750000    4
  81760000    4
  81770000    3
  81780000    2
  81790000    6
  81800000    3
  81810000    3
  81820000    3
  81830000    4
  81840000    2
  81850000    3
  81860000    3
  81870000    3
  81880000    3
  81890000    4
  81900000    4
  81910000    3
  81920000    3
  81930000    3
  81940000    3
  81950000    3
  81960000    5
  81970000    3
  81980000    2
  81990000    3
  82000000    3
  82010000    3
  82020000    2
  82030000    4
  82040000    5
  82050000    3
  82060000    2
  82070000    3
  82080000    3
  82090000    5
  82100000    4
  82110000    2
  82120000    4
  82130000    3
  82140000    3
  82150000    4
  82160000    3
  82170000    6
  82180000    2
  82190000    4
  82200000    3
  82210000    3
  82220000    3
  82230000    3
  82240000    6
  82250000    3
  82260000    4
  82270000    3
  82280000    3
  82290000    3
  82300000    2
  82310000    4
  82320000    7
  82330000    4
  82340000    4
  82350000    3
  82360000    6
  82370000    3
  82380000    4
  82390000    3
  82400000    3
  82410000    2
  82420000    3
  82430000    3
  82440000    4
  82450000    3
  82460000    3
  82470000    2
  82480000    3
  82490000    3
  82500000    2
  82510000    4
  82520000    4
  82530000    9
  82540000    3
  82550000    3
  82560000    3
  82570000    4
  82580000    5
  82590000    3
  82600000    4
  82610000    5
  82620000    8
  82630000   10
  82640000    3
  82650000    3
  82660000    3
  82670000    5
  82680000    4
  82690000    4
  82700000    3
  82710000    3
  82720000    4
  82730000    3
  82740000    3
  82750000    4
  82760000    3
  82770000    3
  82780000    2
  82790000    3
  82800000    4
  82810000    6
  82820000    5
  82830000    3
  82840000    4
  82850000    5
  82860000    3
  82870000    3
  82880000    3
  82890000    4
  82900000    4
  82910000    3
  82920000    3
  82930000    4
  82940000    3
  82950000    5
  82960000    5
  82970000    4
  82980000    6
  82990000    3
  83000000    3
  83010000    2
  83020000    4
  83030000    3
  83040000    3
  83050000    3
  83060000    4
  83070000    3
  83080000    3
  83090000    3
  83100000    3
  83110000    4
  83120000    3
  83130000    3
  83140000    2
  83150000    3
  83160000    3
  83170000    3
  83180000    3
  83190000    2
  83200000    6
  83210000    5
  83220000    5
  83230000    4
  83240000    4
  83250000    6
  83260000    3
  83270000    2
  83280000    3
  83290000    5
  83300000    3
  83310000    4
  83320000    2
  83330000    3
  83340000    4
  83350000    5
  83360000    2
  83370000    4
  83380000    4
  83390000    6
  83400000    3
  83410000    3
  83420000    3
  83430000    3
  83440000    4
  83450000    3
  83460000    3
  83470000    2
  83480000    3
  83490000    2
  83500000    3
  83510000    4
  83520000    3
  83530000    2
  83540000    4
  83550000    3
  83560000    3
  83570000    3
  83580000    3
  83590000    5
  83600000    3
  83610000    3
  83620000    7
  83630000    3
  83640000    3
  83650000    6
  83660000    3
  83670000    2
  83680000    3
  83690000    3
  83700000    3
  83710000    3
  83720000    3
  83730000    4
  83740000    3
  83750000    3
  83760000    4
  83770000    3
  83780000    2
  83790000    4
  83800000    2
  83810000    3
  83820000    3
  83830000    2
  83840000    4
  83850000    4
  83860000    2
  83870000    2
  83880000    3
  83890000    3
  83900000    3
  83910000    5
  83920000    2
  83930000    4
  83940000    4
  83950000    3
  83960000    3
  83970000    3
  83980000    3
  83990000    4
  84000000    4
  84010000    4
  84020000    4
  84030000    3
  84040000    5
  84050000    2
  84060000    2
  84070000    5
  84080000    3
  84090000    3
  84100000    3
  84110000    2
  84120000    3
  84130000    3
  84140000    4
  84150000    3
  84160000    3
  84170000    3
  84180000    3
  84190000    3
  84200000    5
  84210000    3
  84220000    3
  84230000    4
  84240000    3
  84250000    3
  84260000    3
  84270000    3
  84280000    5
  84290000    3
  84300000    3
  84310000    3
  84320000    3
  84330000    3
  84340000    3
  84350000    3
  84360000    3
  84370000    3
  84380000    3
  84390000    3
  84400000    3
  84410000    3
  84420000    3
  84430000    8
  84440000    3
  84450000    3
  84460000    3
  84470000    5
  84480000    3
  84490000    4
  84500000    3
  84510000    2
  84520000    2
  84530000    4
  84540000    2
  84550000    3
  84560000    3
  84570000    4
  84580000    3
  84590000    2
  84600000    3
  84610000    2
  84620000    3
  84630000    3
  84640000    3
  84650000    4
  84660000    4
  84670000    3
  84680000    3
  84690000    3
  84700000    2
  84710000    2
  84720000    3
  84730000    3
  84740000    3
  84750000    3
  84760000    3
  84770000    3
  84780000    2
  84790000    3
  84800000    3
  84810000    3
  84820000    2
  84830000    3
  84840000    2
  84850000    2
  84860000    4
  84870000    4
  84880000    2
  84890000    3
  84900000    4
  84910000    2
  84920000    3
  84930000    2
  84940000    3
  84950000    3
  84960000    2
  84970000    3
  84980000    4
  84990000    3
  85000000    3
  85010000    2
  85020000    3
  85030000    2
  85040000    3
  85050000    4
  85060000    2
  85070000    3
  85080000    2
  85090000    3
  85100000    2
  85110000    2
  85120000    2
  85130000    3
  85140000    3
  85150000    3
  85160000    3
  85170000    3
  85180000    4
  85190000    3
  85200000    2
  85210000    3
  85220000    4
  85230000    3
  85240000    4
  85250000    2
  85260000    3
  85270000    3
  85280000    2
  85290000    3
  85300000    3
  85310000    3
  85320000    4
  85330000    3
  85340000    3
  85350000    3
  85360000    3
  85370000    3
  85380000    3
  85390000    2
  85400000    3
  85410000    3
  85420000    3
  85430000    3
  85440000    2
  85450000    4
  85460000    2
  85470000    4
  85480000    3
  85490000    4
  85500000    2
  85510000    3
  85520000    3
  85530000    5
  85540000    3
  85550000    2
  85560000    6
  85570000    3
  85580000    3
  85590000    3
  85600000    3
  85610000    3
  85620000    4
  85630000    3
  85640000    3
  85650000    3
  85660000    2
  85670000    2
  85680000    3
  85690000    2
  85700000    3
  85710000    3
  85720000    4
  85730000    4
  85740000    3
  85750000    3
  85760000    3
  85770000    2
  85780000    3
  85790000    3
  85800000    3
  85810000    5
  85820000    3
  85830000    3
  85840000    3
  85850000    3
  85860000    2
  85870000    5
  85880000    4
  85890000    5
  85900000    3
  85910000    5
  85920000    3
  85930000    2
  85940000    3
  85950000    4
  85960000    3
  85970000    3
  85980000    4
  85990000    2
  86000000    3
  86010000    3
  86020000    3
  86030000    3
  86040000    4
  86050000    5
  86060000    2
  86070000    3
  86080000    4
  86090000    5
  86100000    3
  86110000    4
  86120000    3
  86130000    3
  86140000    3
  86150000    3
  86160000    3
  86170000    3
  86180000    3
  86190000    3
  86200000    3
  86210000    5
  86220000    5
  86230000    4
  86240000    2
  86250000    3
  86260000    3
  86270000    3
  86280000    2
  86290000    3
  86300000    3
  86310000    3
  86320000    3
  86330000    3
  86340000    3
  86350000    3
  86360000    3
  86370000    3
  86380000    4
  86390000    3
  86400000    4
  86410000    3
  86420000    4
  86430000    2
  86440000    3
  86450000    4
  86460000    3
  86470000    3
  86480000    3
  86490000    3
  86500000    2
  86510000    3
  86520000    3
  86530000    3
  86540000    3
  86550000    4
  86560000    3
  86570000    4
  86580000    3
  86590000    2
  86600000    3
  86610000    3
  86620000    3
  86630000    4
  86640000    4
  86650000    4
  86660000    4
  86670000    3
  86680000    5
  86690000    5
  86700000    4
  86710000    3
  86720000    2
  86730000    4
  86740000    7
  86750000    3
  86760000    4
  86770000    5
  86780000    4
  86790000    2
  86800000    4
  86810000    4
  86820000    4
  86830000    4
  86840000    9
  86850000    3
  86860000    2
  86870000    5
  86880000    2
  86890000    2
  86900000    3
  86910000    3
  86920000    2
  86930000    6
  86940000    3
  86950000    4
  86960000    3
  86970000    3
  86980000    3
  86990000    3
  87000000    3
  87010000    2
  87020000    5
  87030000    2
  87040000    3
  87050000    3
  87060000    3
  87070000    3
  87080000    3
  87090000    3
  87100000    3
  87110000    3
  87120000    3
  87130000    2
  87140000    3
  87150000    3
  87160000    2
  87170000    3
  87180000    3
  87190000    3
  87200000    3
  87210000    3
  87220000    3
  87230000    3
  87240000    6
  87250000    3
  87260000    3
  87270000    4
  87280000    3
  87290000    2
  87300000    3
  87310000    3
  87320000    4
  87330000    3
  87340000    4
  87350000    3
  87360000    3
  87370000    5
  87380000    4
  87390000    2
  87400000    3
  87410000    3
  87420000    2
  87430000    4
  87440000    3
  87450000    4
  87460000    3
  87470000    3
  87480000    3
  87490000    2
  87500000    7
  87510000    4
  87520000    3
  87530000    4
  87540000    3
  87550000    3
  87560000    6
  87570000    4
  87580000    3
  87590000    2
  87600000    2
  87610000    4
  87620000    6
  87630000    3
  87640000    5
  87650000    4
  87660000    4
  87670000    3
  87680000    3
  87690000    3
  87700000    2
  87710000    3
  87720000    4
  87730000    3
  87740000    3
  87750000    3
  87760000    4
  87770000    3
  87780000    2
  87790000    3
  87800000    3
  87810000    3
  87820000    2
  87830000    2
  87840000    4
  87850000    3
  87860000    2
  87870000    2
  87880000    3
  87890000    2
  87900000    2
  87910000    3
  87920000    4
  87930000    4
  87940000    2
  87950000    3
  87960000    4
  87970000    4
  87980000    3
  87990000    3
  88000000    4
  88010000    4
  88020000    2
  88030000    3
  88040000    4
  88050000    3
  88060000    4
  88070000    3
  88080000    5
  88090000    4
  88100000    4
  88110000    4
  88120000    5
  88130000    3
  88140000    4
  88150000    3
  88160000    2
  88170000    3
  88180000    3
  88190000    3
  88200000    3
  88210000    3
  88220000    2
  88230000    3
  88240000    3
  88250000    4
  88260000    4
  88270000    3
  88280000    4
  88290000    2
  88300000    3
  88310000    4
  88320000    3
  88330000    3
  88340000    3
  88350000    3
  88360000    2
  88370000    4
  88380000    5
  88390000    4
  88400000    3
  88410000    3
  88420000    3
  88430000    3
  88440000    2
  88450000    3
  88460000    4
  88470000    3
  88480000    3
  88490000    3
  88500000    4
  88510000    3
  88520000    3
  88530000    2
  88540000    3
  88550000    3
  88560000    3
  88570000    3
  88580000    3
  88590000    3
  88600000    4
  88610000    4
  88620000    3
  88630000    3
  88640000    3
  88650000    3
  88660000    4
  88670000    3
  88680000    4
  88690000    3
  88700000    4
  88710000    3
  88720000    4
  88730000    3
  88740000    5
  88750000    3
  88760000    3
  88770000    3
  88780000    3
  88790000    4
  88800000    2
  88810000    4
  88820000    3
  88830000    3
  88840000    3
  88850000    3
  88860000    3
  88870000    3
  88880000    3
  88890000    4
  88900000    3
  88910000    3
  88920000    3
  88930000    3
  88940000    3
  88950000    2
  88960000    4
  88970000    4
  88980000    2
  88990000    5
  89000000    2
  89010000    3
  89020000    2
  89030000    4
  89040000    4
  89050000    3
  89060000    5
  89070000    4
  89080000    5
  89090000    3
  89100000    3
  89110000    2
  89120000    4
  89130000    3
  89140000    4
  89150000    3
  89160000    2
  89170000    3
  89180000    4
  89190000    3
  89200000    3
  89210000    4
  89220000    5
  89230000    5
  89240000    3
  89250000    3
  89260000    3
  89270000    3
  89280000    3
  89290000    3
  89300000    3
  89310000    5
  89320000    3
  89330000    3
  89340000    4
  89350000    5
  89360000    3
  89370000    3
  89380000    3
  89390000    4
  89400000    3
  89410000    6
  89420000    2
  89430000    3
  89440000    3
  89450000    3
  89460000    4
  89470000    3
  89480000    2
  89490000    3
  89500000    2
  89510000    2
  89520000    3
  89530000    3
  89540000    3
  89550000    3
  89560000    3
  89570000    4
  89580000    3
  89590000    3
  89600000    3
  89610000    3
  89620000    2
  89630000    2
  89640000    5
  89650000    3
  89660000    6
  89670000    2
  89680000    4
  89690000    4
  89700000    3
  89710000    3
  89720000    3
  89730000    3
  89740000    6
  89750000    5
  89760000    2
  89770000    4
  89780000    3
  89790000    3
  89800000    2
  89810000    3
  89820000    3
  89830000    2
  89840000    3
  89850000    3
  89860000    3
  89870000    3
  89880000    3
  89890000    3
  89900000    6
  89910000    4
  89920000    4
  89930000    4
  89940000    5
  89950000    5
  89960000    4
  89970000    3
  89980000    3
  89990000    2
  90000000    4
  90010000    3
  90020000    4
  90030000    3
  90040000    5
  90050000    3
  90060000    4
  90070000    8
  90080000    2
  90090000    4
  90100000    2
  90110000    3
  90120000    3
  90130000    4
  90140000    3
  90150000    3
  90160000    4
  90170000    5
  90180000    4
  90190000    3
  90200000    4
  90210000    5
  90220000    5
  90230000    3
  90240000    5
  90250000    3
  90260000    3
  90270000    3
  90280000    4
  90290000    2
  90300000    3
  90310000    3
  90320000    4
  90330000    3
  90340000    3
  90350000    3
  90360000    3
  90370000    5
  90380000    3
  90390000    3
  90400000    3
  90410000    3
  90420000    3
  90430000    4
  90440000    3
  90450000    3
  90460000    3
  90470000    3
  90480000    4
  90490000    3
  90500000    3
  90510000    4
  90520000    3
  90530000    2
  90540000    3
  90550000    3
  90560000    3
  90570000    3
  90580000    3
  90590000    3
  90600000    2
  90610000    3
  90620000    3
  90630000    4
  90640000    3
  90650000    5
  90660000    4
  90670000    3
  90680000    3
  90690000    4
  90700000    3
  90710000    4
  90720000    2
  90730000    3
  90740000    4
  90750000    3
  90760000    3
  90770000    3
  90780000    2
  90790000    3
  90800000    3
  90810000    2
  90820000    4
  90830000    5
  90840000    3
  90850000    7
  90860000    2
  90870000    3
  90880000    3
  90890000    7
  90900000    3
  90910000    4
  90920000    3
  90930000    4
  90940000    5
  90950000    3
  90960000    3
  90970000    3
  90980000    3
  90990000    3
  91000000    2
  91010000    4
  91020000    2
  91030000    5
  91040000    3
  91050000    4
  91060000    3
  91070000    2
  91080000    3
  91090000    2
  91100000    4
  91110000    5
  91120000    2
  91130000    4
  91140000    3
  91150000    3
  91160000    5
  91170000    3
  91180000    2
  91190000    2
  91200000    2
  91210000    3
  91220000    4
  91230000    4
  91240000    2
  91250000    3
  91260000    3
  91270000    3
  91280000    2
  91290000    5
  91300000    3
  91310000    2
  91320000    4
  91330000    2
  91340000    4
  91350000    3
  91360000    3
  91370000    3
  91380000    3
  91390000    4
  91400000    3
  91410000    3
  91420000    2
  91430000    7
  91440000    3
  91450000    3
  91460000    3
  91470000    4
  91480000    5
  91490000    4
  91500000    4
  91510000    7
  91520000    5
  91530000    3
  91540000    3
  91550000    3
  91560000    2
  91570000    5
  91580000    2
  91590000    3
  91600000    4
  91610000    3
  91620000    3
  91630000    2
  91640000    3
  91650000    3
  91660000    7
  91670000    3
  91680000    2
  91690000    3
  91700000    2
  91710000    4
  91720000    5
  91730000    3
  91740000    5
  91750000    4
  91760000   12
  91770000    3
  91780000    4
  91790000   11
  91800000    4
  91810000    3
  91820000    3
  91830000    3
  91840000    3
  91850000    6
  91860000    3
  91870000    3
  91880000    8
  91890000    3
  91900000    2
  91910000    3
  91920000    3
  91930000    2
  91940000    4
  91950000    4
  91960000    3
  91970000    3
  91980000    3
  91990000    2
  92000000    3
  92010000    3
  92020000    3
  92030000    2
  92040000    3
  92050000    3
  92060000    3
  92070000    3
  92080000    3
  92090000    3
  92100000    3
  92110000    4
  92120000    3
  92130000    3
  92140000    4
  92150000    4
  92160000    4
  92170000    3
  92180000    3
  92190000    6
  92200000    5
  92210000    2
  92220000    3
  92230000    3
  92240000    4
  92250000    3
  92260000    3
  92270000    5
  92280000    3
  92290000    3
  92300000    3
  92310000    3
  92320000    3
  92330000    3
  92340000    4
  92350000    5
  92360000    4
  92370000    3
  92380000    3
  92390000    4
  92400000    4
  92410000    3
  92420000    3
  92430000    2
  92440000    3
  92450000    3
  92460000    2
  92470000    3
  92480000    3
  92490000    4
  92500000    3
  92510000    3
  92520000    3
  92530000    3
  92540000    3
  92550000    3
  92560000    3
  92570000    2
  92580000    3
  92590000    2
  92600000    2
  92610000    4
  92620000    3
  92630000    3
  92640000    3
  92650000    3
  92660000    2
  92670000    3
  92680000    3
  92690000    3
  92700000    3
  92710000    3
  92720000    4
  92730000    3
  92740000    2
  92750000    2
  92760000    4
  92770000    3
  92780000    3
  92790000    3
  92800000    3
  92810000    6
  92820000    3
  92830000    2
  92840000    4
  92850000    3
  92860000    3
  92870000    3
  92880000    3
  92890000    6
  92900000    3
  92910000    3
  92920000    4
  92930000    4
  92940000    3
  92950000    4
  92960000    4
  92970000    2
  92980000    4
  92990000    4
  93000000    4
  93010000    3
  93020000    3
  93030000    3
  93040000    3
  93050000    4
  93060000    5
  93070000    4
  93080000    3
  93090000    4
  93100000    7
  93110000    4
  93120000    4
  93130000    2
  93140000    3
  93150000    3
  93160000    3
  93170000    3
  93180000    5
  93190000    3
  93200000    4
  93210000    4
  93220000    3
  93230000    5
  93240000    4
  93250000    3
  93260000    3
  93270000    2
  93280000    5
  93290000    7
  93300000    3
  93310000    3
  93320000    3
  93330000    4
  93340000    4
  93350000    3
  93360000    3
  93370000    4
  93380000    5
  93390000    3
  93400000    3
  93410000    3
  93420000    3
  93430000    3
  93440000    3
  93450000    3
  93460000    2
  93470000    3
  93480000    3
  93490000    3
  93500000    4
  93510000    6
  93520000    5
  93530000    4
  93540000    4
  93550000    3
  93560000    4
  93570000    3
  93580000    3
  93590000    4
  93600000    9
  93610000    3
  93620000    8
  93630000    2
  93640000    3
  93650000    2
  93660000    3
  93670000    4
  93680000    2
  93690000    3
  93700000    3
  93710000    3
  93720000    3
  93730000    2
  93740000    3
  93750000    3
  93760000    3
  93770000    4
  93780000    4
  93790000    5
  93800000    4
  93810000    3
  93820000    3
  93830000    3
  93840000    4
  93850000    3
  93860000    3
  93870000    6
  93880000    7
  93890000    6
  93900000    3
  93910000    4
  93920000    3
  93930000    2
  93940000    4
  93950000    3
  93960000    2
  93970000    2
  93980000    3
  93990000    5
  94000000    5
  94010000    3
  94020000    3
  94030000    3
  94040000    3
  94050000    3
  94060000    3
  94070000    4
  94080000    3
  94090000    3
  94100000    4
  94110000    4
  94120000    4
  94130000    4
  94140000    5
  94150000    3
  94160000    4
  94170000    4
  94180000    2
  94190000    5
  94200000    4
  94210000    4
  94220000    3
  94230000    4
  94240000    5
  94250000    4
  94260000    3
  94270000    4
  94280000    3
  94290000    3
  94300000    2
  94310000    3
  94320000    4
  94330000    4
  94340000    4
  94350000    4
  94360000    3
  94370000    3
  94380000    3
  94390000    3
  94400000    2
  94410000    3
  94420000    4
  94430000    3
  94440000    5
  94450000    2
  94460000    4
  94470000    3
  94480000    3
  94490000    3
  94500000    3
  94510000    3
  94520000    3
  94530000    4
  94540000    3
  94550000    3
  94560000    3
  94570000    4
  94580000    3
  94590000    3
  94600000    3
  94610000    3
  94620000    2
  94630000    4
  94640000    4
  94650000    2
  94660000    3
  94670000    3
  94680000    3
  94690000    2
  94700000    2
  94710000    3
  94720000    2
  94730000    3
  94740000    2
  94750000    3
  94760000    3
  94770000    3
  94780000    3
  94790000    3
  94800000    4
  94810000    3
  94820000    3
  94830000    4
  94840000    3
  94850000    4
  94860000    3
  94870000    7
  94880000    3
  94890000    2
  94900000    3
  94910000    3
  94920000    4
  94930000    2
  94940000    3
  94950000    3
  94960000    3
  94970000    3
  94980000    2
  94990000    3
  95000000    4
  95010000    2
  95020000    3
  95030000    4
  95040000    3
  95050000    5
  95060000    3
  95070000    2
  95080000    2
  95090000    2
  95100000    4
  95110000    3
  95120000    2
  95130000    3
  95140000    4
  95150000    3
  95160000    3
  95170000    3
  95180000    3
  95190000    3
  95200000    5
  95210000    2
  95220000    2
  95230000    3
  95240000    3
  95250000    3
  95260000    4
  95270000    3
  95280000    3
  95290000    5
  95300000    3
  95310000    3
  95320000    3
  95330000    3
  95340000    6
  95350000    3
  95360000    3
  95370000    4
  95380000    3
  95390000    2
  95400000    5
  95410000    3
  95420000    5
  95430000    2
  95440000    3
  95450000    5
  95460000    3
  95470000    3
  95480000    3
  95490000    7
  95500000    4
  95510000    5
  95520000    3
  95530000    6
  95540000    4
  95550000    2
  95560000    3
  95570000    3
  95580000    4
  95590000    3
  95600000    5
  95610000    3
  95620000    3
  95630000    3
  95640000    3
  95650000    3
  95660000    3
  95670000    5
  95680000    4
  95690000    4
  95700000    4
  95710000    4
  95720000    4
  95730000    3
  95740000    3
  95750000    4
  95760000    3
  95770000    3
  95780000    2
  95790000    3
  95800000    3
  95810000    3
  95820000    3
  95830000    2
  95840000    2
  95850000    4
  95860000    4
  95870000    3
  95880000    4
  95890000    3
  95900000    5
  95910000    3
  95920000    5
  95930000    2
  95940000    5
  95950000    4
  95960000    2
  95970000    3
  95980000    3
  95990000    2
  96000000    3
  96010000    3
  96020000    2
  96030000    3
  96040000    4
  96050000    4
  96060000    5
  96070000    4
  96080000    3
  96090000    2
  96100000    2
  96110000    4
  96120000    4
  96130000    3
  96140000    3
  96150000    2
  96160000    5
  96170000    4
  96180000    3
  96190000    3
  96200000    2
  96210000    3
  96220000    4
  96230000    3
  96240000    4
  96250000    4
  96260000    3
  96270000    5
  96280000    2
  96290000    4
  96300000    3
  96310000    3
  96320000    3
  96330000    8
  96340000    4
  96350000    3
  96360000    2
  96370000    2
  96380000    2
  96390000    4
  96400000    3
  96410000    3
  96420000    3
  96430000    4
  96440000    3
  96450000    2
  96460000    3
  96470000    2
  96480000    3
  96490000    3
  96500000    2
  96510000    3
  96520000    3
  96530000    2
  96540000    7
  96550000    3
  96560000    2
  96570000    2
  96580000    3
  96590000    3
  96600000    4
  96610000    3
  96620000    3
  96630000    4
  96640000    4
  96650000    2
  96660000    4
  96670000    3
  96680000    3
  96690000    5
  96700000    2
  96710000    3
  96720000    3
  96730000    3
  96740000    3
  96750000    4
  96760000    3
  96770000    2
  96780000    3
  96790000    3
  96800000    3
  96810000    4
  96820000    4
  96830000    3
  96840000    2
  96850000    4
  96860000    3
  96870000    3
  96880000    2
  96890000    3
  96900000    4
  96910000    2
  96920000    3
  96930000    2
  96940000    5
  96950000    3
  96960000    2
  96970000    3
  96980000    3
  96990000    3
  97000000    2
  97010000    3
  97020000    3
  97030000    2
  97040000    3
  97050000    3
  97060000    2
  97070000    3
  97080000    3
  97090000    2
  97100000    2
  97110000    5
  97120000    3
  97130000    2
  97140000    3
  97150000    3
  97160000    3
  97170000    3
  97180000    3
  97190000    5
  97200000    3
  97210000    3
  97220000    3
  97230000    3
  97240000    3
  97250000    3
  97260000    3
  97270000    3
  97280000    3
  97290000    2
  97300000    3
  97310000    6
  97320000    3
  97330000    3
  97340000    4
  97350000    4
  97360000    3
  97370000    3
  97380000    3
  97390000    3
  97400000    3
  97410000    5
  97420000    4
  97430000    3
  97440000    3
  97450000    3
  97460000    3
  97470000    2
  97480000    3
  97490000    3
  97500000    4
  97510000    3
  97520000    4
  97530000    2
  97540000    3
  97550000    3
  97560000    3
  97570000    5
  97580000    6
  97590000    3
  97600000    4
  97610000    3
  97620000    2
  97630000    3
  97640000    3
  97650000    5
  97660000    4
  97670000    3
  97680000    4
  97690000    5
  97700000    3
  97710000    3
  97720000    3
  97730000    5
  97740000    4
  97750000    5
  97760000    3
  97770000    3
  97780000    3
  97790000    2
  97800000    3
  97810000    3
  97820000    3
  97830000    4
  97840000    4
  97850000    3
  97860000    3
  97870000    3
  97880000    5
  97890000    3
  97900000    3
  97910000    3
  97920000    4
  97930000    3
  97940000    3
  97950000    2
  97960000    3
  97970000    4
  97980000    3
  97990000    3
  98000000    4
  98010000    3
  98020000    3
  98030000    3
  98040000    3
  98050000    3
  98060000    3
  98070000    3
  98080000    2
  98090000    4
  98100000    3
  98110000    3
  98120000    4
  98130000    4
  98140000    6
  98150000    2
  98160000    3
  98170000    2
  98180000    3
  98190000    4
  98200000    4
  98210000    4
  98220000    2
  98230000    3
  98240000    4
  98250000    3
  98260000    5
  98270000    4
  98280000    3
  98290000    3
  98300000    3
  98310000    3
  98320000    5
  98330000    3
  98340000    3
  98350000    3
  98360000    3
  98370000    3
  98380000   10
  98390000    6
  98400000    4
  98410000    2
  98420000    3
  98430000    2
  98440000    3
  98450000    2
  98460000    3
  98470000    4
  98480000    2
  98490000    2
  98500000    2
  98510000    3
  98520000    3
  98530000    3
  98540000    3
  98550000    3
  98560000    4
  98570000    3
  98580000    3
  98590000    3
  98600000    3
  98610000    3
  98620000    4
  98630000    4
  98640000    3
  98650000    4
  98660000    3
  98670000    4
  98680000    3
  98690000    3
  98700000    3
  98710000    3
  98720000    4
  98730000    3
  98740000    3
  98750000    3
  98760000    3
  98770000    4
  98780000    2
  98790000    3
  98800000    4
  98810000    3
  98820000    3
  98830000    4
  98840000    3
  98850000    3
  98860000    5
  98870000    3
  98880000    3
  98890000    3
  98900000    4
  98910000    3
  98920000    2
  98930000    4
  98940000    3
  98950000    3
  98960000    3
  98970000    3
  98980000    4
  98990000    3
  99000000    6
  99010000    4
  99020000    3
  99030000    4
  99040000    8
  99050000    8
  99060000    4
  99070000    2
  99080000    2
  99090000    2
  99100000    5
  99110000    3
  99120000    4
  99130000    3
  99140000    3
  99150000    3
  99160000    3
  99170000    3
  99180000    2
  99190000    3
  99200000    3
  99210000    3
  99220000    8
  99230000    3
  99240000    3
  99250000    2
  99260000    5
  99270000    4
  99280000    3
  99290000    3
  99300000    4
  99310000    3
  99320000    3
  99330000    4
  99340000    5
  99350000    3
  99360000    4
  99370000    2
  99380000    3
  99390000    3
  99400000    4
  99410000    6
  99420000    4
  99430000    6
  99440000    3
  99450000    2
  99460000    6
  99470000    5
  99480000    9
  99490000    4
  99500000    3
  99510000    5
  99520000    3
  99530000    2
  99540000    3
  99550000    4
  99560000    4
  99570000    5
  99580000    4
  99590000    4
  99600000    3
  99610000    3
  99620000    3
  99630000    4
  99640000    2
  99650000    4
  99660000    4
  99670000    3
  99680000    3
  99690000    5
  99700000   11
  99710000    9
  99720000    5
  99730000    4
  99740000    5
  99750000    3
  99760000    3
  99770000    5
  99780000    4
  99790000    2
  99800000    3
  99810000    3
  99820000    8
  99830000    4
  99840000    5
  99850000    5
  99860000    3
  99870000    3
  99880000    3
  99890000    3
  99900000    3
  99910000    3
  99920000    5
  99930000    4
  99940000    4
  99950000    3
  99960000    4
  99970000    3
  99980000    3
  99990000    3
 100000000    2
 100000000    2
 100010000    4
 100020000    6
 100030000    4
 100040000    5
 100050000    6
 100060000    5
 100070000    4
 100080000    9
 100090000    4
 100100000    4
 100110000    3
 100120000    5
 100130000   10
 100140000   11
 100150000   13
 100160000   10
 100170000   10
 100180000    4
 100190000   10
 100200000    9
 100210000   10
 100220000    3
 100230000    3
 100240000    5
 100250000    5
 100260000    2
 100270000    9
 100280000    6
 100290000    5
 100300000    8
 100310000    8
 100320000    9
 100330000    4
 100340000    3
 100350000    4
 100360000    2
 100370000    7
 100380000    5
 100390000    5
 100400000    7
 100410000    8
 100420000    3
 100430000    3
 100440000    3
 100450000    3
 100460000    3
 100470000    3
 100480000    4
 100490000   10
 100500000   10
 100510000    3
 100520000    4
 100530000    4
 100540000    8
 100550000    6
 100560000    7
 100570000    4
 100580000    5
 100590000    4
 100600000    4
 100610000    4
 100620000    3
 100630000    3
 100640000    3
 100650000    5
 100660000    3
 100670000    5
 100680000    3
 100690000   11
 100700000    3
 100710000    2
 100720000    3
 100730000    7
 100740000    3
 100750000    4
 100760000   10
 100770000   10
 100780000   11
 100790000    7
 100800000    4
 100810000    9
 100820000   11
 100830000    8
 100840000    8
 100850000   10
 100860000   22
 100870000   11
 100880000   10
 100890000   13
 100900000    9
 100910000    7
 100920000    3
 100930000    4
 100940000   10
 100950000   12
 100960000   13
 100970000   10
 100980000   10
 100990000   10
 101000000    7
 101010000    9
 101020000    4
 101030000    6
 101040000    6
 101050000   11
 101060000   11
 101070000    4
 101080000   11
 101090000    9
 101100000    9
 101110000   13
 101120000   10
 101130000    7
 101140000    3
 101150000    7
 101160000    3
 101170000    4
 101180000    4
 101190000    5
 101200000    3
 101210000    3
 101220000    4
 101230000    2
 101240000    3
 101250000    9
 101260000   11
 101270000   11
 101280000    9
 101290000   12
 101300000    5
 101310000    5
 101320000    3
 101330000    3
 101340000    3
 101350000    3
 101360000    5
 101370000   10
 101380000    5
 101390000    3
 101400000    3
 101410000    3
 101420000    2
 101430000    3
 101440000    3
 101450000    3
 101460000    3
 101470000    4
 101480000    4
 101490000    5
 101500000    5
 101510000    3
 101520000    4
 101530000    3
 101540000    5
 101550000    8
 101560000    3
 101570000    3
 101580000    3
 101590000    2
 101600000    3
 101610000    3
 101620000    3
 101630000    7
 101640000    4
 101650000    5
 101660000    5
 101670000    3
 101680000    5
 101690000    4
 101700000    4
 101710000    4
 101720000    3
 101730000    5
 101740000    3
 101750000    3
 101760000    2
 101770000    3
 101780000    3
 101790000    3
 101800000    3
 101810000    4
 101820000    3
 101830000    3
 101840000    4
 101850000    4
 101860000    3
 101870000    8
 101880000    4
 101890000    3
 101900000    7
 101910000    3
 101920000    6
 101930000    3
 101940000    5
 101950000    4
 101960000    3
 101970000    3
 101980000   10
 101990000    7
 102000000   10
 102010000   10
 102020000   13
 102030000   11
 102040000    7
 102050000    3
 102060000    2
 102070000    3
 102080000    3
 102090000    8
 102100000    4
 102110000    3
 102120000    2
 102130000    6
 102140000   12
 102150000    5
 102160000    4
 102170000    4
 102180000    7
 102190000    4
 102200000    3
 102210000    5
 102220000    3
 102230000    3
 102240000    3
 102250000    4
 102260000    3
 102270000    3
 102280000    3
 102290000    2
 102300000    7
 102310000    6
 102320000    5
 102330000    4
 102340000    3
 102350000    3
 102360000    5
 102370000    5
 102380000    6
 102390000    3
 102400000    4
 102410000    4
 102420000    3
 102430000    3
 102440000    3
 102450000    3
 102460000    2
 102470000    2
 102480000    3
 102490000    3
 102500000    3
 102510000    4
 102520000    3
 102530000    6
 102540000    3
 102550000    3
 102560000    4
 102570000    5
 102580000    5
 102590000    3
 102600000    7
 102610000    5
 102620000    4
 102630000    3
 102640000    3
 102650000    3
 102660000    3
 102670000    3
 102680000    2
 102690000    3
 102700000    2
 102710000    3
 102720000    8
 102730000    3
 102740000    5
 102750000   11
 102760000    9
 102770000    3
 102780000    4
 102790000    3
 102800000    3
 102810000    3
 102820000    6
 102830000    3
 102840000    4
 102850000    5
 102860000    3
 102870000    5
 102880000    3
 102890000    7
 102900000    6
 102910000    3
 102920000    4
 102930000    3
 102940000    3
 102950000    3
 102960000    2
 102970000    5
 102980000   11
 102990000   12
 103000000   11
 103010000    4
 103020000    8
 103030000    3
 103040000    3
 103050000    3
 103060000    4
 103070000    3
 103080000    3
 103090000    3
 103100000    5
 103110000    5
 103120000    4
 103130000    3
 103140000    3
 103150000    3
 103160000    4
 103170000    6
 103180000    3
 103190000    3
 103200000    4
 103210000    5
 103220000    3
 103230000    5
 103240000    3
 103250000    5
 103260000    3
 103270000    7
 103280000    3
 103290000    5
 103300000    5
 103310000    4
 103320000    3
 103330000    3
 103340000    3
 103350000    2
 103360000    3
 103370000    3
 103380000    3
 103390000    4
 103400000   10
 103410000   16
 103420000   10
 103430000   10
 103440000    7
 103450000    3
 103460000    4
 103470000    6
 103480000    5
 103490000    3
 103500000    3
 103510000    5
 103520000    3
 103530000    3
 103540000    8
 103550000    5
 103560000    5
 103570000    3
 103580000    3
 103590000    5
 103600000    3
 103610000    3
 103620000    3
 103630000    5
 103640000    7
 103650000    4
 103660000    4
 103670000    3
 103680000    3
 103690000    7
 103700000    5
 103710000    4
 103720000    3
 103730000    2
 103740000    5
 103750000    2
 103760000    3
 103770000    3
 103780000    6
 103790000    3
 103800000    3
 103810000    8
 103820000    3
 103830000    5
 103840000    4
 103850000    3
 103860000    5
 103870000   13
 103880000    4
 103890000    3
 103900000    3
 103910000    3
 103920000    2
 103930000    2
 103940000    3
 103950000    5
 103960000    3
 103970000    4
 103980000    5
 103990000    5
 104000000    4
 104010000    6
 104020000    5
 104030000    4
 104040000    8
 104050000    5
 104060000    7
 104070000    4
 104080000    3
 104090000    3
 104100000    4
 104110000    5
 104120000    2
 104130000    3
 104140000    4
 104150000    4
 104160000    3
 104170000    3
 104180000    2
 104190000    4
 104200000    2
 104210000    3
 104220000    6
 104230000   10
 104240000    6
 104250000    4
 104260000    5
 104270000   12
 104280000    4
 104290000    4
 104300000    5
 104310000    5
 104320000    3
 104330000    3
 104340000    9
 104350000    3
 104360000    4
 104370000    3
 104380000    2
 104390000    5
 104400000    9
 104410000   11
 104420000   13
 104430000    3
 104440000    3
 104450000    7
 104460000    3
 104470000    3
 104480000    4
 104490000    6
 104500000   16
 104510000    7
 104520000    6
 104530000   11
 104540000    8
 104550000   13
 104560000    9
 104570000   12
 104580000    3
 104590000    3
 104600000    3
 104610000    3
 104620000    3
 104630000    3
 104640000    3
 104650000    3
 104660000    4
 104670000    4
 104680000    4
 104690000    2
 104700000    3
 104710000    3
 104720000    3
 104730000    3
 104740000    2
 104750000    3
 104760000    4
 104770000    3
 104780000    3
 104790000    4
 104800000    4
 104810000    3
 104820000    3
 104830000   13
 104840000    3
 104850000    4
 104860000    5
 104870000    3
 104880000    2
 104890000    3
 104900000    3
 104910000    3
 104920000    4
 104930000    5
 104940000    7
 104950000    4
 104960000    3
 104970000    3
 104980000    4
 104990000    2
 105000000    3
 105010000    3
 105020000    4
 105030000    3
 105040000    3
 105050000    5
 105060000    2
 105070000    5
 105080000    3
 105090000    5
 105100000    5
 105110000    4
 105120000    5
 105130000    4
 105140000    5
 105150000    4
 105160000    5
 105170000   12
 105180000    8
 105190000    9
 105200000    5
 105210000   20
 105220000   20
 105230000   20
 105240000    3
 105250000    4
 105260000    3
 105270000    5
 105280000    5
 105290000    4
 105300000    3
 105310000    4
 105320000    4
 105330000    5
 105340000    6
 105350000    5
 105360000   10
 105370000    4
 105380000    7
 105390000    3
 105400000   11
 105410000    8
 105420000    4
 105430000   10
 105440000   15
 105450000   12
 105460000   12
 105470000   11
 105480000   10
 105490000   13
 105500000   10
 105510000    7
 105520000   10
 105530000    9
 105540000    9
 105550000    9
 105560000   13
 105570000   10
 105580000   13
 105590000   17
 105600000   11
 105610000   12
 105620000   17
 105630000   10
 105640000   12
 105650000   13
 105660000    9
 105670000    6
 105680000   19
 105690000   20
 105700000   24
 105710000   10
 105720000   11
 105730000    7
 105740000    5
 105750000    7
 105760000    7
 105770000    4
 105780000    4
 105790000    3
 105800000   11
 105810000    8
 105820000    8
 105830000   10
 105840000    7
 105850000   11
 105860000   13
 105870000   15
 105880000    5
 105890000   16
 105900000    3
 105910000   10
 105920000    6
 105930000    8
 105940000   14
 105950000   11
 105960000   11
 105970000    9
 105980000    3
 105990000    6
 106000000    5
 106010000    4
 106020000    8
 106030000    3
 106040000    4
 106050000    4
 106060000    3
 106070000    3
 106080000    3
 106090000    4
 106100000    6
 106110000    3
 106120000    2
 106130000    9
 106140000    5
 106150000    3
 106160000    2
 106170000    4
 106180000    3
 106190000    3
 106200000    5
 106210000    9
 106220000    3
 106230000    8
 106240000   17
 106250000   16
 106260000   26
 106270000   11
 106280000   16
 106290000   10
 106300000   15
 106310000   26
 106320000   32
 106330000   15
 106340000    6
 106350000    4
 106360000    3
 106370000    3
 106380000    3
 106390000    5
 106400000    3
 106410000    4
 106420000    3
 106430000    3
 106440000    3
 106450000    5
 106460000    6
 106470000    4
 106480000    4
 106490000    3
 106500000    3
 106510000    3
 106520000    4
 106530000    3
 106540000    3
 106550000    3
 106560000    5
 106570000    3
 106580000    5
 106590000    4
 106600000    2
 106610000    3
 106620000    3
 106630000    3
 106640000   12
 106650000    7
 106660000    3
 106670000    3
 106680000    8
 106690000    3
 106700000    3
 106710000    4
 106720000    3
 106730000    6
 106740000    5
 106750000    2
 106760000    7
 106770000    5
 106780000    6
 106790000    8
 106800000   10
 106810000   10
 106820000    5
 106830000    2
 106840000    2
 106850000    4
 106860000    3
 106870000    3
 106880000    4
 106890000    3
 106900000    4
 106910000    5
 106920000    3
 106930000    3
 106940000    4
 106950000    4
 106960000    6
 106970000    5
 106980000    6
 106990000    3
 107000000    3
 107010000    2
 107020000    3
 107030000    3
 107040000    3
 107050000    5
 107060000    3
 107070000    3
 107080000    6
 107090000    4
 107100000   14
 107110000    3
 107120000    4
 107130000    2
 107140000    3
 107150000    3
 107160000    3
 107170000   17
 107180000   18
 107190000   18
 107200000   13
 107210000    4
 107220000    3
 107230000   13
 107240000    4
 107250000    7
 107260000    3
 107270000    4
 107280000    3
 107290000    4
 107300000    4
 107310000    3
 107320000    3
 107330000    3
 107340000    3
 107350000    3
 107360000    3
 107370000    6
 107380000    6
 107390000    3
 107400000    3
 107410000    2
 107420000    3
 107430000    3
 107440000    2
 107450000    5
 107460000    9
 107470000    6
 107480000    2
 107490000    3
 107500000    4
 107510000    3
 107520000    3
 107530000    7
 107540000    2
 107550000    3
 107560000    6
 107570000    5
 107580000    7
 107590000    5
 107600000    3
 107610000    8
 107620000    4
 107630000    5
 107640000    3
 107650000    5
 107660000    4
 107670000    2
 107680000    4
 107690000    3
 107700000    3
 107710000    3
 107720000    3
 107730000    6
 107740000    4
 107750000    3
 107760000    4
 107770000    3
 107780000    2
 107790000    2
 107800000    3
 107810000    4
 107820000    4
 107830000   13
 107840000    3
 107850000    3
 107860000    9
 107870000    3
 107880000    5
 107890000    3
 107900000    3
 107910000    3
 107920000    8
 107930000    4
 107940000    3
 107950000    4
 107960000    2
 107970000    2
 107980000    5
 107990000    4
 108000000    3
 108010000    3
 108020000    4
 108030000    3
 108040000    4
 108050000    3
 108060000    3
 108070000    3
 108080000   10
 108090000    3
 108100000    4
 108110000    5
 108120000    5
 108130000    4
 108140000    3
 108150000    3
 108160000    3
 108170000    4
 108180000    4
 108190000    3
 108200000    7
 108210000    6
 108220000    3
 108230000    3
 108240000    4
 108250000    3
 108260000    3
 108270000    3
 108280000    3
 108290000    3
 108300000    3
 108310000    4
 108320000    3
 108330000    3
 108340000    3
 108350000    4
 108360000    6
 108370000    3
 108380000    5
 108390000    3
 108400000    8
 108410000    3
 108420000    3
 108430000    6
 108440000    3
 108450000    3
 108460000    4
 108470000    5
 108480000    4
 108490000    6
 108500000    2
 108510000    4
 108520000    3
 108530000    3
 108540000    3
 108550000    3
 108560000    5
 108570000    3
 108580000    5
 108590000    3
 108600000    3
 108610000    3
 108620000    4
 108630000    3
 108640000    3
 108650000    3
 108660000   13
 108670000    4
 108680000    2
 108690000    4
 108700000    3
 108710000    5
 108720000    6
 108730000    6
 108740000    3
 108750000    2
 108760000   13
 108770000   10
 108780000   11
 108790000    9
 108800000   10
 108810000    7
 108820000    7
 108830000   10
 108840000    3
 108850000   13
 108860000   10
 108870000    9
 108880000    6
 108890000    3
 108900000    3
 108910000   12
 108920000    3
 108930000    4
 108940000    2
 108950000    7
 108960000    6
 108970000    3
 108980000    4
 108990000    3
 109000000    2
 109010000    4
 109020000    5
 109030000    5
 109040000    4
 109050000    5
 109060000    3
 109070000    4
 109080000    4
 109090000    4
 109100000    5
 109110000    5
 109120000    3
 109130000    3
 109140000    3
 109150000    4
 109160000    4
 109170000    4
 109180000    4
 109190000    5
 109200000    5
 109210000    2
 109220000    4
 109230000    4
 109240000    7
 109250000    4
 109260000    6
 109270000    3
 109280000    2
 109290000    3
 109300000    3
 109310000    3
 109320000    3
 109330000    3
 109340000    4
 109350000    4
 109360000    3
 109370000    4
 109380000    3
 109390000    3
 109400000    5
 109410000    3
 109420000   11
 109430000    4
 109440000    4
 109450000    7
 109460000    3
 109470000    3
 109480000    3
 109490000    4
 109500000    5
 109510000    4
 109520000   11
 109530000    9
 109540000   11
 109550000    3
 109560000    6
 109570000    3
 109580000    4
 109590000    3
 109600000    3
 109610000    7
 109620000    5
 109630000    8
 109640000    3
 109650000    3
 109660000    2
 109670000    3
 109680000    2
 109690000    3
 109700000    3
 109710000    4
 109720000    3
 109730000    3
 109740000    3
 109750000    3
 109760000    5
 109770000    4
 109780000    4
 109790000    3
 109800000    4
 109810000    3
 109820000    6
 109830000    7
 109840000   17
 109850000    9
 109860000   22
 109870000   21
 109880000   21
 109890000   19
 109900000   23
 109910000   23
 109920000   25
 109930000   22
 109940000   27
 109950000   23
 109960000   23
 109970000   25
 109980000   25
 109990000   23
 110000000   24
 110010000   27
 110020000   22
 110030000   21
 110040000   24
 110050000   22
 110060000   23
 110070000   24
 110080000   25
 110090000   23
 110100000   29
 110110000   23
 110120000   23
 110130000   24
 110140000   19
 110150000    7
 110160000   11
 110170000    3
 110180000    5
 110190000   12
 110200000    4
 110210000    5
 110220000    3
 110230000    3
 110240000    3
 110250000    4
 110260000    3
 110270000    3
 110280000    4
 110290000    7
 110300000    9
 110310000    2
 110320000    3
 110330000    3
 110340000    5
 110350000    3
 110360000    5
 110370000   11
 110380000    3
 110390000    3
 110400000    3
 110410000    7
 110420000   11
 110430000    5
 110440000    4
 110450000    3
 110460000    5
 110470000   10
 110480000    3
 110490000    2
 110500000    5
 110510000    3
 110520000    3
 110530000    3
 110540000    3
 110550000    4
 110560000    3
 110570000    2
 110580000    4
 110590000    5
 110600000    3
 110610000    3
 110620000    7
 110630000    3
 110640000    3
 110650000   10
 110660000    9
 110670000    3
 110680000    3
 110690000    3
 110700000    2
 110710000    6
 110720000    4
 110730000    3
 110740000    4
 110750000    3
 110760000    2
 110770000    3
 110780000    5
 110790000    2
 110800000    3
 110810000    2
 110820000    3
 110830000    6
 110840000    7
 110850000    3
 110860000    3
 110870000    4
 110880000    7
 110890000    3
 110900000    3
 110910000    7
 110920000    7
 110930000    3
 110940000    3
 110950000    8
 110960000    3
 110970000    3
 110980000    7
 110990000    4
 111000000    3
 111010000    4
 111020000    3
 111030000    2
 111040000    3
 111050000    3
 111060000    4
 111070000    4
 111080000    4
 111090000    3
 111100000    5
 111110000    4
 111120000    3
 111130000    3
 111140000    3
 111150000    3
 111160000    3
 111170000   10
 111180000   10
 111190000    9
 111200000    6
 111210000   16
 111220000    5
 111230000    7
 111240000    7
 111250000    3
 111260000    3
 111270000    3
 111280000    3
 111290000    2
 111300000    4
 111310000    3
 111320000    3
 111330000    4
 111340000    7
 111350000    3
 111360000    3
 111370000    5
 111380000    4
 111390000    6
 111400000    3
 111410000    9
 111420000    4
 111430000   12
 111440000   22
 111450000   22
 111460000   22
 111470000   22
 111480000   22
 111490000   25
 111500000   10
 111510000   11
 111520000    4
 111530000    4
 111540000    3
 111550000    4
 111560000    3
 111570000    3
 111580000    4
 111590000    3
 111600000    3
 111610000    3
 111620000   14
 111630000   12
 111640000    3
 111650000    5
 111660000    3
 111670000    5
 111680000    6
 111690000    5
 111700000    6
 111710000    3
 111720000    8
 111730000    5
 111740000    4
 111750000    4
 111760000    6
 111770000    5
 111780000    4
 111790000    4
 111800000    5
 111810000   17
 111820000   14
 111830000   10
 111840000   12
 111850000   10
 111860000   10
 111870000   11
 111880000    6
 111890000    7
 111900000    7
 111910000    7
 111920000   10
 111930000    9
 111940000    3
 111950000    5
 111960000    7
 111970000   11
 111980000    9
 111990000    5
 112000000    4
 112010000   12
 112020000   14
 112030000   10
 112040000    8
 112050000   11
 112060000    4
 112070000    8
 112080000    7
 112090000   11
 112100000   15
 112110000   10
 112120000   10
 112130000   13
 112140000    5
 112150000    8
 112160000   14
 112170000    3
 112180000    7
 112190000    3
 112200000    4
 112210000   12
 112220000   13
 112230000    5
 112240000   10
 112250000   12
 112260000    8
 112270000    3
 112280000    5
 112290000    4
 112300000   10
 112310000   10
 112320000    4
 112330000   10
 112340000    5
 112350000    8
 112360000    9
 112370000    7
 112380000   14
 112390000    5
 112400000    5
 112410000    7
 112420000    2
 112430000    3
 112440000    3
 112450000    4
 112460000    3
 112470000    2
 112480000    3
 112490000   10
 112500000    4
 112510000    4
 112520000    3
 112530000    5
 112540000    4
 112550000   13
 112560000   16
 112570000   18
 112580000   13
 112590000   18
 112600000   15
 112610000   12
 112620000   21
 112630000   26
 112640000   32
 112650000   28
 112660000   30
 112670000   31
 112680000   27
 112690000   25
 112700000   25
 112710000   24
 112720000   25
 112730000   30
 112740000   32
 112750000   24
 112760000   23
 112770000   25
 112780000   23
 112790000   25
 112800000   26
 112810000   22
 112820000   24
 112830000   24
 112840000   24
 112850000   25
 112860000   24
 112870000   24
 112880000   23
 112890000   24
 112900000   24
 112910000   23
 112920000   23
 112930000   23
 112940000   26
 112950000   26
 112960000   25
 112970000   22
 112980000   23
 112990000   24
 113000000   22
 113010000   24
 113020000   22
 113030000   22
 113040000   24
 113050000   22
 113060000   22
 113070000   23
 113080000   25
 113090000   29
 113100000   23
 113110000   27
 113120000   25
 113130000   23
 113140000   26
 113150000   24
 113160000   23
 113170000   22
 113180000   24
 113190000   25
 113200000   25
 113210000   30
 113220000   24
 113230000   23
 113240000   23
 113250000   22
 113260000   21
 113270000   18
 113280000   23
 113290000   23
 113300000   22
 113310000   23
 113320000   22
 113330000   23
 113340000   23
 113350000   23
 113360000   24
 113370000   22
 113380000   22
 113390000   23
 113400000   23
 113410000   24
 113420000   24
 113430000   22
 113440000   23
 113450000   24
 113460000   24
 113470000   26
 113480000   33
 113490000   25
 113500000   24
 113510000   23
 113520000   21
 113530000   23
 113540000   24
 113550000   24
 113560000   24
 113570000   23
 113580000   24
 113590000   23
 113600000   22
 113610000   21
 113620000   22
 113630000   23
 113640000   23
 113650000   23
 113660000   24
 113670000   18
 113680000   18
 113690000    9
 113700000   14
 113710000   17
 113720000    9
 113730000   10
 113740000   10
 113750000   13
 113760000    9
 113770000   10
 113780000   11
 113790000   12
 113800000   11
 113810000   12
 113820000   11
 113830000   13
 113840000   14
 113850000    6
 113860000    5
 113870000    4
 113880000    6
 113890000    5
 113900000    7
 113910000    9
 113920000   13
 113930000    8
 113940000   22
 113950000   14
 113960000   12
 113970000   12
 113980000   11
 113990000    6
 114000000   14
 114010000    9
 114020000   13
 114030000   15
 114040000    9
 114050000    6
 114060000    4
 114070000   19
 114080000   12
 114090000   10
 114100000    7
 114110000    3
 114120000   17
 114130000    9
 114140000   13
 114150000   10
 114160000   10
 114170000    9
 114180000    5
 114190000   12
 114200000   12
 114210000   12
 114220000    2
 114230000    5
 114240000    4
 114250000    3
 114260000    3
 114270000    5
 114280000    3
 114290000   11
 114300000    6
 114310000    5
 114320000    4
 114330000    6
 114340000    3
 114350000    3
 114360000    3
 114370000    8
 114380000    3
 114390000    3
 114400000    4
 114410000    3
 114420000    6
 114430000    4
 114440000    9
 114450000    7
 114460000    9
 114470000    9
 114480000   12
 114490000   17
 114500000   11
 114510000    5
 114520000   10
 114530000    4
 114540000   24
 114550000   22
 114560000   22
 114570000   25
 114580000   23
 114590000   23
 114600000   24
 114610000   23
 114620000   22
 114630000   24
 114640000   23
 114650000   22
 114660000   22
 114670000   22
 114680000   24
 114690000   25
 114700000   22
 114710000   25
 114720000   23
 114730000   25
 114740000   23
 114750000   27
 114760000   25
 114770000   25
 114780000   22
 114790000   24
 114800000   25
 114810000   26
 114820000   22
 114830000   23
 114840000   22
 114850000   24
 114860000   24
 114870000   24
 114880000   24
 114890000   22
 114900000   23
 114910000   23
 114920000   31
 114930000   26
 114940000   29
 114950000   31
 114960000   27
 114970000   24
 114980000   23
 114990000   23
 115000000   23
 115010000   24
 115020000   23
 115030000   26
 115040000   24
 115050000   22
 115060000   25
 115070000   24
 115080000   30
 115090000   28
 115100000   24
 115110000   24
 115120000   24
 115130000   22
 115140000   23
 115150000   26
 115160000   25
 115170000   32
 115180000   24
 115190000   25
 115200000   24
 115210000   24
 115220000   24
 115230000   24
 115240000   22
 115250000   23
 115260000   23
 115270000   24
 115280000   23
 115290000   23
 115300000   24
 115310000   25
 115320000   24
 115330000   23
 115340000   24
 115350000   22
 115360000   23
 115370000   23
 115380000   24
 115390000   24
 115400000   25
 115410000   22
 115420000   22
 115430000   23
 115440000   23
 115450000   21
 115460000   22
 115470000   27
 115480000   25
 115490000   24
 115500000   30
 115510000   23
 115520000   24
 115530000   24
 115540000   27
 115550000   33
 115560000   23
 115570000   25
 115580000   24
 115590000   35
 115600000   30
 115610000   33
 115620000   32
 115630000   35
 115640000   24
 115650000   29
 115660000   23
 115670000   24
 115680000   24
 115690000   24
 115700000   24
 115710000   24
 115720000   22
 115730000   23
 115740000   23
 115750000   25
 115760000   25
 115770000   24
 115780000   23
 115790000   23
 115800000   25
 115810000   22
 115820000   24
 115830000   28
 115840000   25
 115850000   21
 115860000   22
 115870000   26
 115880000   32
 115890000   29
 115900000   27
 115910000   25
 115920000   25
 115930000   24
 115940000   24
 115950000   23
 115960000   24
 115970000   24
 115980000   24
 115990000   27
 116000000   28
 116010000   27
 116020000   26
 116030000   27
 116040000   30
 116050000   28
 116060000   38
 116070000   34
 116080000   36
 116090000   30
 116100000   32
 116110000   27
 116120000   27
 116130000   26
 116140000   22
 116150000   23
 116160000   20
 116170000   20
 116180000   23
 116190000   23
 116200000   23
 116210000   24
 116220000   24
 116230000   22
 116240000   22
 116250000   24
 116260000   24
 116270000   28
 116280000   25
 116290000   28
 116300000   25
 116310000   30
 116320000   34
 116330000   33
 116340000   30
 116350000   30
 116360000   29
 116370000   28
 116380000   30
 116390000   24
 116400000   24
 116410000   21
 116420000   24
 116430000   24
 116440000   23
 116450000   22
 116460000   25
 116470000   26
 116480000   27
 116490000   26
 116500000   24
 116510000   22
 116520000   23
 116530000   25
 116540000   24
 116550000   26
 116560000   24
 116570000   29
 116580000   25
 116590000   28
 116600000   24
 116610000   28
 116620000   23
 116630000   23
 116640000   28
 116650000   24
 116660000   24
 116670000   29
 116680000   24
 116690000   29
 116700000   28
 116710000   23
 116720000   23
 116730000   24
 116740000   21
 116750000   23
 116760000   22
 116770000   21
 116780000   24
 116790000   22
 116800000   22
 116810000   23
 116820000   24
 116830000   23
 116840000   24
 116850000   22
 116860000   22
 116870000   27
 116880000   29
 116890000   22
 116900000   23
 116910000   22
 116920000   25
 116930000   23
 116940000   24
 116950000   23
 116960000   22
 116970000   24
 116980000   23
 116990000   22
 117000000   23
 117010000   25
 117020000   25
 117030000   24
 117040000   22
 117050000   21
 117060000   23
 117070000   23
 117080000   17
 117090000    8
 117100000   21
 117110000   24
 117120000   23
 117130000   23
 117140000   23
 117150000   22
 117160000   16
 117170000   12
 117180000   23
 117190000   22
 117200000   22
 117210000   21
 117220000   22
 117230000   22
 117240000   27
 117250000   26
 117260000   28
 117270000   24
 117280000   24
 117290000   22
 117300000   22
 117310000   22
 117320000   22
 117330000   24
 117340000   24
 117350000   26
 117360000   22
 117370000   24
 117380000   24
 117390000   22
 117400000   24
 117410000   23
 117420000   23
 117430000   22
 117440000   21
 117450000   22
 117460000   25
 117470000   26
 117480000   23
 117490000   27
 117500000   24
 117510000   25
 117520000   23
 117530000   24
 117540000   24
 117550000   23
 117560000   27
 117570000   26
 117580000   24
 117590000   23
 117600000   22
 117610000   23
 117620000   22
 117630000   24
 117640000   25
 117650000   25
 117660000   28
 117670000   22
 117680000   23
 117690000   23
 117700000   24
 117710000   29
 117720000   35
 117730000   26
 117740000   23
 117750000   22
 117760000   24
 117770000   26
 117780000   27
 117790000   29
 117800000   29
 117810000   25
 117820000   29
 117830000   33
 117840000   25
 117850000   35
 117860000   34
 117870000   30
 117880000   30
 117890000   31
 117900000   27
 117910000   28
 117920000   22
 117930000   24
 117940000   23
 117950000   25
 117960000   27
 117970000   27
 117980000   23
 117990000   24
 118000000   25
 118010000   25
 118020000   22
 118030000   22
 118040000   21
 118050000   24
 118060000   23
 118070000   23
 118080000   22
 118090000   21
 118100000   22
 118110000   29
 118120000   26
 118130000   26
 118140000   24
 118150000   24
 118160000   24
 118170000   27
 118180000   26
 118190000   25
 118200000   25
 118210000   24
 118220000   28
 118230000   24
 118240000   24
 118250000   23
 118260000   24
 118270000   27
 118280000   29
 118290000   27
 118300000   30
 118310000   27
 118320000   23
 118330000   23
 118340000   22
 118350000   24
 118360000   22
 118370000   23
 118380000   22
 118390000   20
 118400000   16
 118410000    9
 118420000   10
 118430000    4
 118440000    9
 118450000   15
 118460000    4
 118470000   11
 118480000    9
 118490000    8
 118500000   10
 118510000   12
 118520000   11
 118530000    5
 118540000    4
 118550000    3
 118560000    4
 118570000    9
 118580000   12
 118590000   11
 118600000   13
 118610000   10
 118620000   11
 118630000    6
 118640000    4
 118650000    7
 118660000   10
 118670000    5
 118680000    4
 118690000   10
 118700000   11
 118710000    9
 118720000   16
 118730000   12
 118740000   11
 118750000   13
 118760000   12
 118770000    8
 118780000   12
 118790000   11
 118800000    9
 118810000   11
 118820000   14
 118830000   14
 118840000   11
 118850000    6
 118860000   20
 118870000   19
 118880000   15
 118890000   12
 118900000    9
 118910000    8
 118920000    4
 118930000   11
 118940000    8
 118950000    4
 118960000    3
 118970000    4
 118980000    5
 118990000    5
 119000000    5
 119010000    3
 119020000    4
 119030000    2
 119040000    3
 119050000    3
 119060000    3
 119070000    4
 119080000    3
 119090000    3
 119100000    4
 119110000    3
 119120000    2
 119130000    3
 119140000    7
 119150000    4
 119160000    3
 119170000    3
 119180000    4
 119190000    6
 119200000    3
 119210000    3
 119220000    4
 119230000    2
 119240000    4
 119250000    4
 119260000    3
 119270000    5
 119280000    3
 119290000    3
 119300000    6
 119310000   10
 119320000   11
 119330000    5
 119340000    6
 119350000    7
 119360000    6
 119370000    5
 119380000    6
 119390000    9
 119400000    3
 119410000    3
 119420000    3
 119430000    3
 119440000    3
 119450000    3
 119460000    3
 119470000    3
 119480000    4
 119490000    3
 119500000    3
 119510000   12
 119520000    3
 119530000    3
 119540000    3
 119550000    3
 119560000    3
 119570000    3
 119580000    3
 119590000    3
 119600000    3
 119610000    3
 119620000    5
 119630000    5
 119640000    3
 119650000    3
 119660000   10
 119670000    4
 119680000    4
 119690000    5
 119700000    3
 119710000    6
 119720000    2
 119730000    3
 119740000    4
 119750000    4
 119760000    4
 119770000    5
 119780000    3
 119790000    4
 119800000    4
 119810000    5
 119820000    8
 119830000    7
 119840000    6
 119850000    5
 119860000    5
 119870000    2
 119880000    3
 119890000    5
 119900000    9
 119910000    7
 119920000    4
 119930000    5
 119940000    5
 119950000    3
 119960000    5
 119970000    3
 119980000    3
 119990000    3
 120000000    3
 120010000   10
 120020000   11
 120030000   13
 120040000    5
 120050000    5
 120060000    7
 120070000    6
 120080000    5
 120090000    5
 120100000    2
 120110000    3
 120120000    5
 120130000    2
 120140000    4
 120150000   11
 120160000    4
 120170000    9
 120180000    9
 120190000   12
 120200000   11
 120210000    4
 120220000   11
 120230000   11
 120240000    5
 120250000   12
 120260000    9
 120270000   12
 120280000    4
 120290000    9
 120300000    7
 120310000    6
 120320000   10
 120330000   13
 120340000    5
 120350000    5
 120360000   10
 120370000   11
 120380000   11
 120390000   11
 120400000    9
 120410000    6
 120420000    3
 120430000    8
 120440000    6
 120450000   11
 120460000   10
 120470000    7
 120480000    9
 120490000    8
 120500000   11
 120510000   13
 120520000    9
 120530000    7
 120540000   15
 120550000   11
 120560000   12
 120570000    4
 120580000    6
 120590000    3
 120600000    3
 120610000    2
 120620000    3
 120630000    3
 120640000    2
 120650000    6
 120660000   11
 120670000    3
 120680000    3
 120690000    2
 120700000   10
 120710000    3
 120720000   10
 120730000   13
 120740000   13
 120750000   11
 120760000    7
 120770000   11
 120780000   16
 120790000   12
 120800000   11
 120810000   17
 120820000   24
 120830000   26
 120840000   24
 120850000   29
 120860000   39
 120870000   25
 120880000   33
 120890000   24
 120900000   22
 120910000   23
 120920000   27
 120930000   22
 120940000   20
 120950000   11
 120960000    4
 120970000    3
 120980000    6
 120990000    6
 121000000    6
 121010000    4
 121020000    4
 121030000    8
 121040000    3
 121050000    3
 121060000    5
 121070000    2
 121080000    4
 121090000    3
 121100000    5
 121110000    3
 121120000    3
 121130000    3
 121140000    4
 121150000    6
 121160000   15
 121170000   11
 121180000   11
 121190000   10
 121200000   13
 121210000   15
 121220000    7
 121230000   10
 121240000   12
 121250000   12
 121260000    3
 121270000    4
 121280000    5
 121290000    5
 121300000    2
 121310000    5
 121320000    3
 121330000    6
 121340000    5
 121350000    4
 121360000    3
 121370000    3
 121380000    3
 121390000    5
 121400000    4
 121410000    4
 121420000    5
 121430000   16
 121440000    5
 121450000    3
 121460000    9
 121470000    4
 121480000    3
 121490000    4
 121500000    4
 121510000    3
 121520000    5
 121530000    5
 121540000    2
 121550000    3
 121560000    7
 121570000    4
 121580000    3
 121590000    3
 121600000    3
 121610000    3
 121620000    4
 121630000    2
 121640000    4
 121650000    3
 121660000    3
 121670000    3
 121680000    4
 121690000    3
 121700000    3
 121710000    3
 121720000    4
 121730000    3
 121740000    3
 121750000    5
 121760000    4
 121770000    2
 121780000    3
 121790000    6
 121800000    8
 121810000    7
 121820000    3
 121830000    4
 121840000    3
 121850000    5
 121860000    4
 121870000    3
 121880000    3
 121890000    3
 121900000    3
 121910000   11
 121920000   11
 121930000   19
 121940000    5
 121950000   12
 121960000   12
 121970000   13
 121980000   18
 121990000   21
 122000000   16
 122010000   14
 122020000   24
 122030000   17
 122040000   19
 122050000   15
 122060000   13
 122070000   21
 122080000   17
 122090000   10
 122100000    9
 122110000    3
 122120000   12
 122130000   26
 122140000   15
 122150000   12
 122160000   11
 122170000   11
 122180000    4
 122190000    9
 122200000   12
 122210000    9
 122220000    3
 122230000    6
 122240000    6
 122250000    4
 122260000   14
 122270000   12
 122280000   14
 122290000    9
 122300000   10
 122310000   10
 122320000    4
 122330000    7
 122340000   10
 122350000    5
 122360000    3
 122370000    8
 122380000    5
 122390000    3
 122400000    3
 122410000    5
 122420000    5
 122430000    3
 122440000    3
 122450000    9
 122460000    3
 122470000    3
 122480000    3
 122490000    7
 122500000    4
 122510000    3
 122520000    3
 122530000    6
 122540000    6
 122550000   18
 122560000    4
 122570000    8
 122580000    4
 122590000    4
 122600000    7
 122610000    3
 122620000    4
 122630000    3
 122640000    4
 122650000    3
 122660000    6
 122670000    8
 122680000    3
 122690000    5
 122700000    9
 122710000    4
 122720000    4
 122730000    8
 122740000    9
 122750000    5
 122760000   14
 122770000    6
 122780000    6
 122790000    4
 122800000    4
 122810000    9
 122820000    4
 122830000    4
 122840000    4
 122850000    8
 122860000    3
 122870000    9
 122880000    4
 122890000    8
 122900000    4
 122910000    3
 122920000    5
 122930000   10
 122940000    9
 122950000   12
 122960000    8
 122970000   10
 122980000    9
 122990000   14
 123000000    3
 123010000    4
 123020000    3
 123030000    5
 123040000    4
 123050000    3
 123060000    5
 123070000    4
 123080000    5
 123090000    6
 123100000    3
 123110000    3
 123120000    3
 123130000    9
 123140000   11
 123150000    5
 123160000    6
 123170000    4
 123180000    4
 123190000    9
 123200000   14
 123210000    8
 123220000    2
 123230000    5
 123240000    5
 123250000    3
 123260000    3
 123270000    4
 123280000    4
 123290000    3
 123300000    3
 123310000    4
 123320000    3
 123330000    3
 123340000    4
 123350000    4
 123360000    3
 123370000    8
 123380000    6
 123390000    5
 123400000    6
 123410000    6
 123420000    4
 123430000    3
 123440000    4
 123450000    6
 123460000    7
 123470000    5
 123480000    6
 123490000    8
 123500000   10
 123510000    4
 123520000    3
 123530000   12
 123540000    5
 123550000    7
 123560000    8
 123570000   11
 123580000    9
 123590000   10
 123600000    7
 123610000    8
 123620000    3
 123630000    3
 123640000    8
 123650000    4
 123660000    8
 123670000   11
 123680000    5
 123690000    6
 123700000   10
 123710000    5
 123720000    3
 123730000   10
 123740000   13
 123750000    3
 123760000    3
 123770000    2
 123780000    4
 123790000   11
 123800000    2
 123810000   12
 123820000    8
 123830000    5
 123840000    3
 123850000    3
 123860000    4
 123870000    3
 123880000    8
 123890000    4
 123900000    4
 123910000    3
 123920000    3
 123930000    3
 123940000    3
 123950000    3
 123960000    3
 123970000    7
 123980000    3
 123990000    4
 124000000    4
 124010000    3
 124020000    3
 124030000    3
 124040000    2
 124050000    7
 124060000   13
 124070000    4
 124080000    7
 124090000    3
 124100000    7
 124110000    9
 124120000    5
 124130000    9
 124140000    4
 124150000    3
 124160000    3
 124170000    5
 124180000    3
 124190000    2
 124200000    3
 124210000    3
 124220000    3
 124230000    6
 124240000    5
 124250000    2
 124260000   12
 124270000   12
 124280000    4
 124290000    4
 124300000   13
 124310000   15
 124320000   17
 124330000   11
 124340000    9
 124350000   14
 124360000    3
 124370000    3
 124380000    5
 124390000    3
 124400000    2
 124410000    3
 124420000    5
 124430000    2
 124440000    3
 124450000    2
 124460000    4
 124470000    4
 124480000    8
 124490000    3
 124500000    5
 124510000    7
 124520000    6
 124530000    3
 124540000    7
 124550000    8
 124560000    3
 124570000    3
 124580000    3
 124590000    3
 124600000    4
 124610000    4
 124620000    3
 124630000    4
 124640000    5
 124650000    4
 124660000    5
 124670000    3
 124680000    4
 124690000    4
 124700000    3
 124710000    5
 124720000    3
 124730000    3
 124740000    3
 124750000    3
 124760000    3
 124770000    3
 124780000    3
 124790000    4
 124800000    6
 124810000    3
 124820000    3
 124830000    3
 124840000    5
 124850000    3
 124860000    5
 124870000    2
 124880000    3
 124890000    3
 124900000    5
 124910000    4
 124920000    4
 124930000    5
 124940000    2
 124950000    3
 124960000    3
 124970000    3
 124980000    3
 124990000    4
 125000000    3
 125010000    4
 125020000    3
 125030000    3
 125040000    8
 125050000    3
 125060000    4
 125070000    2
 125080000    4
 125090000    2
 125100000    4
 125110000    4
 125120000    6
 125130000    4
 125140000    4
 125150000    5
 125160000    2
 125170000    4
 125180000    8
 125190000    2
 125200000    5
 125210000    5
 125220000    3
 125230000    5
 125240000    3
 125250000    9
 125260000    4
 125270000    7
 125280000    4
 125290000    8
 125300000    4
 125310000    4
 125320000    5
 125330000    4
 125340000    7
 125350000    3
 125360000    3
 125370000    3
 125380000    6
 125390000    3
 125400000    5
 125410000    5
 125420000    3
 125430000   13
 125440000   12
 125450000    3
 125460000    3
 125470000    3
 125480000    2
 125490000    3
 125500000    3
 125510000    4
 125520000    6
 125530000    9
 125540000    4
 125550000    3
 125560000    3
 125570000    4
 125580000    3
 125590000    4
 125600000    3
 125610000    3
 125620000    3
 125630000    2
 125640000    2
 125650000    3
 125660000    4
 125670000    4
 125680000    5
 125690000    4
 125700000    2
 125710000    4
 125720000    4
 125730000   13
 125740000   15
 125750000    7
 125760000    3
 125770000    3
 125780000    5
 125790000    5
 125800000    5
 125810000    3
 125820000    3
 125830000    3
 125840000    4
 125850000    2
 125860000    3
 125870000    4
 125880000    5
 125890000    9
 125900000    3
 125910000   15
 125920000    3
 125930000    5
 125940000    3
 125950000    3
 125960000    4
 125970000    5
 125980000    6
 125990000    4
 126000000    4
 126010000    5
 126020000    3
 126030000    3
 126040000    5
 126050000    5
 126060000    7
 126070000    9
 126080000    9
 126090000    6
 126100000   12
 126110000    3
 126120000    8
 126130000    4
 126140000    5
 126150000    3
 126160000    4
 126170000    6
 126180000    6
 126190000   10
 126200000    3
 126210000    2
 126220000    5
 126230000    3
 126240000    4
 126250000    2
 126260000    3
 126270000    3
 126280000    3
 126290000    3
 126300000    3
 126310000    5
 126320000    4
 126330000    3
 126340000    5
 126350000    5
 126360000    3
 126370000    4
 126380000    4
 126390000    6
 126400000    5
 126410000    3
 126420000    5
 126430000    5
 126440000    3
 126450000    2
 126460000    4
 126470000    5
 126480000    4
 126490000    4
 126500000    3
 126510000    4
 126520000    4
 126530000    3
 126540000    4
 126550000    4
 126560000    3
 126570000   11
 126580000   14
 126590000    4
 126600000    3
 126610000   10
 126620000    8
 126630000    4
 126640000    3
 126650000    4
 126660000    3
 126670000    2
 126680000    8
 126690000    3
 126700000    3
 126710000    3
 126720000    4
 126730000    3
 126740000    3
 126750000    8
 126760000    4
 126770000    3
 126780000    6
 126790000    3
 126800000    3
 126810000    3
 126820000    7
 126830000    5
 126840000    4
 126850000    5
 126860000    4
 126870000    5
 126880000    3
 126890000    9
 126900000    4
 126910000    3
 126920000    3
 126930000    8
 126940000    3
 126950000    5
 126960000    9
 126970000   12
 126980000    7
 126990000    8
 127000000    7
 127010000    9
 127020000   12
 127030000   18
 127040000    3
 127050000    4
 127060000   11
 127070000    6
 127080000    3
 127090000    6
 127100000    5
 127110000    3
 127120000    7
 127130000   11
 127140000   14
 127150000    5
 127160000    5
 127170000   10
 127180000    4
 127190000    4
 127200000    3
 127210000    3
 127220000    4
 127230000   10
 127240000   10
 127250000   10
 127260000    5
 127270000    3
 127280000   11
 127290000   17
 127300000   10
 127310000   12
 127320000   12
 127330000   11
 127340000    7
 127350000    2
 127360000   12
 127370000   16
 127380000    7
 127390000    4
 127400000    4
 127410000    3
 127420000    3
 127430000    3
 127440000    3
 127450000    3
 127460000    2
 127470000    3
 127480000    6
 127490000    3
 127500000    3
 127510000    4
 127520000    3
 127530000    3
 127540000    5
 127550000    4
 127560000    3
 127570000    4
 127580000    6
 127590000    4
 127600000    3
 127610000    3
 127620000    3
 127630000    3
 127640000    4
 127650000    3
 127660000    4
 127670000    2
 127680000    3
 127690000    7
 127700000    3
 127710000    4
 127720000    4
 127730000    3
 127740000    4
 127750000    4
 127760000    3
 127770000    3
 127780000    4
 127790000    2
 127800000    3
 127810000    4
 127820000    3
 127830000    6
 127840000    3
 127850000    4
 127860000    2
 127870000    3
 127880000    3
 127890000    3
 127900000    3
 127910000    5
 127920000    3
 127930000    3
 127940000    4
 127950000   11
 127960000    3
 127970000    4
 127980000    3
 127990000    6
 128000000    3
 128010000    3
 128020000    3
 128030000    3
 128040000    3
 128050000    2
 128060000    2
 128070000    7
 128080000    3
 128090000    4
 128100000    6
 128110000    7
 128120000    7
 128130000    8
 128140000    7
 128150000    7
 128160000   11
 128170000    3
 128180000    4
 128190000    7
 128200000    3
 128210000    6
 128220000    3
 128230000    3
 128240000    7
 128250000    5
 128260000    7
 128270000    9
 128280000   12
 128290000   11
 128300000    9
 128310000    3
 128320000    3
 128330000    3
 128340000    5
 128350000    3
 128360000    5
 128370000    5
 128380000    3
 128390000    3
 128400000   10
 128410000    5
 128420000   10
 128430000    9
 128440000    6
 128450000    9
 128460000   12
 128470000    4
 128480000    4
 128490000    3
 128500000    3
 128510000    3
 128520000    3
 128530000    6
 128540000    5
 128550000    3
 128560000    3
 128570000    7
 128580000    2
 128590000    6
 128600000    3
 128610000    5
 128620000    2
 128630000    3
 128640000    4
 128650000    4
 128660000    3
 128670000    3
 128680000    4
 128690000    3
 128700000    3
 128710000    7
 128720000    9
 128730000    4
 128740000   17
 128750000   17
 128760000    9
 128770000    7
 128780000    5
 128790000    3
 128800000    3
 128810000   12
 128820000    6
 128830000    7
 128840000    3
 128850000    3
 128860000    6
 128870000    5
 128880000   13
 128890000    5
 128900000   12
 128910000   10
 128920000    6
 128930000    5
 128940000    2
 128950000    3
 128960000    3
 128970000    3
 128980000    4
 128990000    3
 129000000    3
 129010000    3
 129020000    4
 129030000   15
 129040000   12
 129050000   17
 129060000   12
 129070000    4
 129080000    3
 129090000    4
 129100000   17
 129110000   11
 129120000   10
 129130000    4
 129140000   10
 129150000    9
 129160000   10
 129170000    4
 129180000    5
 129190000    4
 129200000    2
 129210000    5
 129220000    5
 129230000   10
 129240000   10
 129250000   12
 129260000    3
 129270000   10
 129280000    5
 129290000    6
 129300000    3
 129310000    7
 129320000    3
 129330000    9
 129340000   11
 129350000    4
 129360000    8
 129370000    9
 129380000    3
 129390000   10
 129400000    5
 129410000   10
 129420000    9
 129430000    4
 129440000    9
 129450000   14
 129460000   18
 129470000    5
 129480000    8
 129490000    3
 129500000    6
 129510000    8
 129520000    3
 129530000    6
 129540000    8
 129550000   11
 129560000    3
 129570000    3
 129580000    9
 129590000    3
 129600000   12
 129610000   11
 129620000   10
 129630000    3
 129640000    5
 129650000    3
 129660000    4
 129670000    6
 129680000    3
 129690000    7
 129700000    4
 129710000    8
 129720000    8
 129730000    9
 129740000    3
 129750000    6
 129760000   12
 129770000    3
 129780000    3
 129790000    3
 129800000    3
 129810000    3
 129820000    9
 129830000    3
 129840000    3
 129850000    5
 129860000    3
 129870000    3
 129880000    3
 129890000    3
 129900000    3
 129910000    4
 129920000    5
 129930000    2
 129940000    5
 129950000    4
 129960000    5
 129970000    3
 129980000    3
 129990000    5
 130000000    3
 130010000    3
 130020000    4
 130030000    3
 130040000    3
 130050000    3
 130060000    5
 130070000    3
 130080000    5
 130090000    3
 130100000    3
 130110000    3
 130120000    4
 130130000    3
 130140000    3
 130150000    3
 130160000    4
 130170000    5
 130180000    3
 130190000    3
 130200000    3
 130210000    3
 130220000    6
 130230000    3
 130240000    3
 130250000    5
 130260000   10
 130270000    8
 130280000   10
 130290000    3
 130300000    4
 130310000    3
 130320000    9
 130330000    5
 130340000   13
 130350000   12
 130360000    3
 130370000    2
 130380000    3
 130390000    3
 130400000    4
 130410000    3
 130420000    4
 130430000    3
 130440000    3
 130450000    6
 130460000    3
 130470000    3
 130480000    8
 130490000    4
 130500000    5
 130510000    3
 130520000    3
 130530000    3
 130540000    3
 130550000    3
 130560000    4
 130570000    5
 130580000    3
 130590000    4
 130600000    3
 130610000    5
 130620000    4
 130630000    3
 130640000    3
 130650000    3
 130660000    3
 130670000    3
 130680000    4
 130690000    3
 130700000    4
 130710000    3
 130720000    5
 130730000    2
 130740000    4
 130750000    3
 130760000    3
 130770000    3
 130780000   15
 130790000    4
 130800000    4
 130810000    3
 130820000    7
 130830000    3
 130840000    3
 130850000    4
 130860000    3
 130870000    2
 130880000    3
 130890000    4
 130900000    3
 130910000    3
 130920000    4
 130930000    3
 130940000    4
 130950000    2
 130960000    2
 130970000    3
 130980000    2
 130990000    4
 131000000    3
 131010000    3
 131020000   11
 131030000    3
 131040000    6
 131050000   10
 131060000    3
 131070000    2
 131080000    3
 131090000    5
 131100000    8
 131110000    3
 131120000    3
 131130000    3
 131140000    4
 131150000    5
 131160000    4
 131170000    3
 131180000    4
 131190000    3
 131200000    7
 131210000    6
 131220000    3
 131230000    3
 131240000   15
 131250000    3
 131260000    3
 131270000    4
 131280000    3
 131290000    4
 131300000    5
 131310000    3
 131320000    4
 131330000    3
 131340000    5
 131350000    3
 131360000    5
 131370000    3
 131380000    3
 131390000    5
 131400000    4
 131410000    3
 131420000    3
 131430000    3
 131440000    4
 131450000    2
 131460000    3
 131470000    4
 131480000    6
 131490000    4
 131500000    4
 131510000    2
 131520000    4
 131530000    3
 131540000    7
 131550000    3
 131560000    3
 131570000    3
 131580000    3
 131590000    3
 131600000    6
 131610000    4
 131620000    4
 131630000    3
 131640000    4
 131650000    4
 131660000    2
 131670000    5
 131680000    4
 131690000    3
 131700000    8
 131710000    4
 131720000    2
 131730000    3
 131740000    3
 131750000    5
 131760000    3
 131770000    4
 131780000    2
 131790000    5
 131800000    6
 131810000    3
 131820000    3
 131830000    4
 131840000    3
 131850000    5
 131860000    4
 131870000    5
 131880000    3
 131890000    4
 131900000    3
 131910000    3
 131920000    2
 131930000    4
 131940000    6
 131950000    3
 131960000    2
 131970000    3
 131980000    6
 131990000    2
 132000000    3
 132010000    4
 132020000    3
 132030000    4
 132040000    2
 132050000    3
 132060000    3
 132070000    5
 132080000    3
 132090000    3
 132100000    4
 132110000    3
 132120000    4
 132130000    3
 132140000    7
 132150000    9
 132160000    3
 132170000    3
 132180000    7
 132190000    4
 132200000    6
 132210000    4
 132220000    5
 132230000    3
 132240000    4
 132250000    9
 132260000    3
 132270000    5
 132280000    3
 132290000    6
 132300000    3
 132310000    3
 132320000    3
 132330000    6
 132340000    3
 132350000    5
 132360000    6
 132370000    4
 132380000    3
 132390000   18
 132400000   12
 132410000    9
 132420000    3
 132430000    4
 132440000    4
 132450000    6
 132460000    4
 132470000    2
 132480000    4
 132490000    9
 132500000    9
 132510000    3
 132520000    3
 132530000    4
 132540000    5
 132550000    3
 132560000    3
 132570000    2
 132580000    5
 132590000    3
 132600000    3
 132610000    3
 132620000    3
 132630000    3
 132640000    5
 132650000    2
 132660000    3
 132670000    6
 132680000    3
 132690000    3
 132700000    3
 132710000    9
 132720000    2
 132730000    3
 132740000    5
 132750000    4
 132760000    4
 132770000    3
 132780000    3
 132790000    5
 132800000    3
 132810000    6
 132820000    3
 132830000    2
 132840000    2
 132850000    3
 132860000    4
 132870000    4
 132880000    3
 132890000    5
 132900000    4
 132910000    5
 132920000    6
 132930000    5
 132940000    7
 132950000   10
 132960000   15
 132970000   12
 132980000   18
 132990000   14
 133000000   12
 133010000   11
 133020000   21
 133030000    6
 133040000    4
 133050000    4
 133060000   12
 133070000    3
 133080000    6
 133090000    3
 133100000    3
 133110000    5
 133120000    5
 133130000   12
 133140000    3
 133150000   13
 133160000   13
 133170000    8
 133180000    8
 133190000   11
 133200000    7
 133210000    9
 133220000   13
 133230000    5
 133240000   11
 133250000   11
 133260000   11
 133270000    8
 133280000    9
 133290000    9
 133300000    9
 133310000    7
 133320000    3
 133330000   12
 133340000   10
 133350000   10
 133360000   10
 133370000    9
 133380000    9
 133390000   12
 133400000   10
 133410000   10
 133420000   11
 133430000   15
 133440000   11
 133450000    9
 133460000    5
 133470000   10
 133480000   11
 133490000   13
 133500000    9
 133510000    8
 133520000    5
 133530000    4
 133540000    5
 133550000    8
 133560000    3
 133570000    3
 133580000    7
 133590000    6
 133600000    2
 133610000    3
 133620000    3
 133630000    3
 133640000    4
 133650000    2
 133660000    3
 133670000    7
 133680000    5
 133690000    4
 133700000    4
 133710000    7
 133720000    4
 133730000    3
 133740000    5
 133750000    2
 133760000    4
 133770000    4
 133780000    7
 133790000    3
 133800000    4
 133810000    4
 133820000    3
 133830000    4
 133840000    4
 133850000    3
 133860000    3
 133870000    3
 133880000    4
 133890000    6
 133900000    2
 133910000    3
 133920000    5
 133930000    5
 133940000    4
 133950000    3
 133960000    9
 133970000    3
 133980000    3
 133990000    4
 134000000    3
 134010000    7
 134020000    3
 134030000    5
 134040000    4
 134050000    3
 134060000    6
 134070000    4
 134080000    4
 134090000    3
 134100000    3
 134110000    3
 134120000    6
 134130000    2
 134140000    6
 134150000    8
 134160000    5
 134170000    4
 134180000    5
 134190000    3
 134200000    3
 134210000    3
 134220000    5
 134230000    4
 134240000    6
 134250000    5
 134260000   10
 134270000    4
 134280000    8
 134290000   13
 134300000   14
 134310000    7
 134320000    6
 134330000   13
 134340000    9
 134350000    6
 134360000    4
 134370000   11
 134380000    9
 134390000   12
 134400000   17
 134410000   12
 134420000   17
 134430000    9
 134440000   10
 134450000    9
 134460000    9
 134470000   11
 134480000   12
 134490000   12
 134500000    9
 134510000   10
 134520000    5
 134530000    4
 134540000    5
 134550000    5
 134560000    2
 134570000    7
 134580000   11
 134590000   10
 134600000   12
 134610000   10
 134620000   11
 134630000    5
 134640000    7
 134650000   15
 134660000   10
 134670000    8
 134680000   10
 134690000    7
 134700000    4
 134710000   12
 134720000   14
 134730000    5
 134740000    9
 134750000    4
 134760000    8
 134770000    3
 134780000    5
 134790000    4
 134800000    4
 134810000    4
 134820000    4
 134830000    3
 134840000    3
 134850000    3
 134860000    7
 134870000    3
 134880000    3
 134890000    2
 134900000    5
 134910000    3
 134920000    3
 134930000    3
 134940000    5
 134950000    7
 134960000    5
 134970000    4
 134980000    2
 134990000    4
 135000000    2
 135010000    3
 135020000    3
 135030000    9
 135040000    4
 135050000    5
 135060000    3
 135070000    4
 135080000    3
 135090000    7
 135100000    3
 135110000    4
 135120000    3
 135130000    3
 135140000    6
 135150000    3
 135160000    4
 135170000    4
 135180000    3
 135190000    3
 135200000    4
 135210000    3
 135220000    3
 135230000    3
 135240000    4
 135250000    2
 135260000    8
 135270000    4
 135280000    5
 135290000    3
 135300000    4
 135310000    3
 135320000    7
 135330000    6
 135340000    3
 135350000    3
 135360000    3
 135370000    2
 135380000    4
 135390000    4
 135400000    5
 135410000    3
 135420000    5
 135430000    6
 135440000   13
 135450000    7
 135460000    9
 135470000   11
 135480000    6
 135490000    4
 135500000    5
 135510000    4
 135520000    6
 135530000    5
 135540000    3
 135550000    3
 135560000    3
 135570000    4
 135580000    3
 135590000    6
 135600000    3
 135610000    4
 135620000    4
 135630000    8
 135640000    3
 135650000    4
 135660000    3
 135670000    3
 135680000    3
 135690000    3
 135700000    5
 135710000    3
 135720000    4
 135730000    6
 135740000    4
 135750000    3
 135760000    4
 135770000    3
 135780000    5
 135790000    3
 135800000    3
 135810000    3
 135820000    3
 135830000    4
 135840000    6
 135850000   11
 135860000    5
 135870000    8
 135880000    4
 135890000    2
 135900000    4
 135910000   10
 135920000    3
 135930000    3
 135940000    7
 135950000   15
 135960000   12
 135970000    6
 135980000    9
 135990000   10
 136000000   10
 136010000    4
 136020000   10
 136030000    3
 136040000   12
 136050000   11
 136060000    5
 136070000    6
 136080000   12
 136090000   10
 136100000   11
 136110000    9
 136120000   11
 136130000    9
 136140000    9
 136150000    9
 136160000   19
 136170000   21
 136180000   24
 136190000   23
 136200000   12
 136210000   16
 136220000    3
 136230000    4
 136240000    3
 136250000    4
 136260000    5
 136270000    6
 136280000    4
 136290000    2
 136300000    4
 136310000   10
 136320000    3
 136330000    4
 136340000    4
 136350000    5
 136360000    3
 136370000    3
 136380000    4
 136390000    7
 136400000    7
 136410000    5
 136420000    3
 136430000    4
 136440000    4
 136450000    5
 136460000   13
 136470000    4
 136480000    4
 136490000   10
 136500000    4
 136510000    4
 136520000    4
 136530000    2
 136540000    3
 136550000   11
 136560000    9
 136570000    4
 136580000    4
 136590000   23
 136600000   12
 136610000    8
 136620000    5
 136630000    9
 136640000   13
 136650000   22
 136660000   23
 136670000   23
 136680000   24
 136690000   24
 136700000   24
 136710000   25
 136720000   25
 136730000   26
 136740000   24
 136750000   23
 136760000   24
 136770000   23
 136780000   32
 136790000   22
 136800000   22
 136810000   27
 136820000   28
 136830000   22
 136840000   22
 136850000   22
 136860000   22
 136870000   24
 136880000   28
 136890000   24
 136900000   22
 136910000   23
 136920000   23
 136930000   19
 136940000   23
 136950000   26
 136960000   26
 136970000   24
 136980000   24
 136990000   23
 137000000   23
 137010000   21
 137020000   20
 137030000   18
 137040000   22
 137050000   27
 137060000   24
 137070000   26
 137080000   35
 137090000   27
 137100000   14
 137110000   11
 137120000   10
 137130000    9
 137140000   10
 137150000    2
 137160000   16
 137170000    4
 137180000    4
 137190000    5
 137200000    4
 137210000   11
 137220000    6
 137230000    3
 137240000    8
 137250000    6
 137260000    7
 137270000    3
 137280000    8
 137290000    9
 137300000    4
 137310000    4
 137320000    4
 137330000    2
 137340000   12
 137350000    3
 137360000    3
 137370000    3
 137380000    4
 137390000    6
 137400000    4
 137410000    4
 137420000    4
 137430000    4
 137440000    4
 137450000    9
 137460000    4
 137470000    5
 137480000   10
 137490000    3
 137500000    3
 137510000    3
 137520000    5
 137530000    3
 137540000    3
 137550000    5
 137560000    4
 137570000    3
 137580000   11
 137590000    3
 137600000    3
 137610000    4
 137620000    3
 137630000    3
 137640000    3
 137650000    3
 137660000    3
 137670000    3
 137680000    3
 137690000    4
 137700000    8
 137710000    5
 137720000    4
 137730000    5
 137740000    5
 137750000    6
 137760000    3
 137770000    3
 137780000    4
 137790000    9
 137800000    9
 137810000    6
 137820000   11
 137830000    6
 137840000    3
 137850000    4
 137860000    2
 137870000    2
 137880000    3
 137890000    3
 137900000    3
 137910000   11
 137920000    3
 137930000    3
 137940000    6
 137950000    4
 137960000    8
 137970000   10
 137980000   12
 137990000   10
 138000000   12
 138010000   12
 138020000    8
 138030000    3
 138040000    3
 138050000    3
 138060000    2
 138070000    4
 138080000    2
 138090000    4
 138100000    3
 138110000   15
 138120000   18
 138130000   23
 138140000   16
 138150000   12
 138160000    3
 138170000    4
 138180000    4
 138190000    4
 138200000    4
 138210000    5
 138220000    9
 138230000    9
 138240000    5
 138250000   16
 138260000   13
 138270000   18
 138280000   23
 138290000    3
 138300000    5
 138310000    6
 138320000    9
 138330000   12
 138340000    4
 138350000    6
 138360000    3
 138370000    6
 138380000    8
 138390000    3
 138400000    4
 138410000    4
 138420000    4
 138430000    5
 138440000    3
 138450000    3
 138460000    5
 138470000    7
 138480000    3
 138490000    4
 138500000    5
 138510000    8
 138520000   10
 138530000    6
 138540000    7
 138550000    5
 138560000    4
 138570000    4
 138580000    3
 138590000    3
 138600000    3
 138610000    3
 138620000    3
 138630000    4
 138640000   12
 138650000    3
 138660000    5
 138670000    2
 138680000    3
 138690000    4
 138700000    3
 138710000    3
 138720000    4
 138730000    3
 138740000    4
 138750000    5
 138760000    3
 138770000   11
 138780000   13
 138790000    6
 138800000    8
 138810000    6
 138820000    6
 138830000    5
 138840000    4
 138850000   11
 138860000    3
 138870000    3
 138880000    7
 138890000   10
 138900000   13
 138910000   13
 138920000    9
 138930000   10
 138940000   15
 138950000   16
 138960000   15
 138970000   12
 138980000   12
 138990000   19
 139000000   20
 139010000   20
 139020000   16
 139030000   11
 139040000   15
 139050000   10
 139060000   18
 139070000   18
 139080000   18
 139090000   25
 139100000   28
 139110000   23
 139120000   17
 139130000   12
 139140000   20
 139150000    3
 139160000   19
 139170000   11
 139180000   10
 139190000   10
 139200000   12
 139210000   16
 139220000    5
 139230000   17
 139240000   16
 139250000   10
 139260000    5
 139270000   11
 139280000    3
 139290000    3
 139300000    5
 139310000   11
 139320000    4
 139330000    4
 139340000    6
 139350000    3
 139360000    5
 139370000    3
 139380000    8
 139390000   10
 139400000   10
 139410000    3
 139420000    6
 139430000   12
 139440000   10
 139450000   14
 139460000   10
 139470000   12
 139480000   14
 139490000    8
 139500000   12
 139510000   11
 139520000   12
 139530000    9
 139540000    9
 139550000    9
 139560000    3
 139570000   11
 139580000    4
 139590000    3
 139600000    3
 139610000    3
 139620000    5
 139630000    5
 139640000    5
 139650000    3
 139660000    2
 139670000    2
 139680000    5
 139690000    7
 139700000    3
 139710000    2
 139720000    3
 139730000    4
 139740000    3
 139750000    4
 139760000    4
 139770000    3
 139780000    3
 139790000    3
 139800000    3
 139810000    6
 139820000    3
 139830000    4
 139840000    4
 139850000    5
 139860000    3
 139870000    3
 139880000    7
 139890000    2
 139900000    3
 139910000    4
 139920000    3
 139930000    4
 139940000    3
 139950000   12
 139960000    3
 139970000    6
 139980000    4
 139990000    2
 140000000   10
 140010000    3
 140020000    3
 140030000   11
 140040000    3
 140050000    3
 140060000    3
 140070000    2
 140080000    3
 140090000    2
 140100000    4
 140110000    2
 140120000    3
 140130000    7
 140140000    4
 140150000    2
 140160000    3
 140170000    5
 140180000    2
 140190000    5
 140200000    4
 140210000    4
 140220000    3
 140230000    3
 140240000    3
 140250000    2
 140260000    3
 140270000    4
 140280000    4
 140290000    6
 140300000    3
 140310000    3
 140320000    6
 140330000    4
 140340000    3
 140350000    4
 140360000    3
 140370000    3
 140380000    4
 140390000    4
 140400000    3
 140410000    3
 140420000    3
 140430000    4
 140440000    3
 140450000    3
 140460000    3
 140470000    3
 140480000    3
 140490000    3
 140500000    3
 140510000    3
 140520000    3
 140530000    5
 140540000    3
 140550000    2
 140560000    3
 140570000    3
 140580000    4
 140590000    4
 140600000    3
 140610000    3
 140620000    5
 140630000    3
 140640000    6
 140650000    3
 140660000    5
 140670000    2
 140680000    3
 140690000    5
 140700000    6
 140710000    9
 140720000    4
 140730000   10
 140740000    4
 140750000    4
 140760000    3
 140770000    4
 140780000   12
 140790000   15
 140800000    6
 140810000    3
 140820000    3
 140830000    3
 140840000    2
 140850000   12
 140860000    5
 140870000    4
 140880000    3
 140890000    4
 140900000    3
 140910000    3
 140920000    4
 140930000    3
 140940000   12
 140950000    3
 140960000    5
 140970000    3
 140980000    4
 140990000    5
 141000000    3
 141010000    3
 141020000    4
 141030000    3
 141040000    5
 141050000    5
 141060000    4
 141070000    3
 141080000    3
 141090000    3
 141100000    5
 141110000    4
 141120000    2
 141130000    4
 141140000    6
 141150000    3
 141160000    9
 141170000   13
 141180000   12
 141190000   10
 141200000    4
 141210000    3
 141220000    2
 141230000    4
 141240000    5
 141250000    5
 141260000    8
 141270000   10
 141280000    4
 141290000    4
 141300000    5
 141310000    3
 141320000    4
 141330000    3
 141340000    3
 141350000    4
 141360000    5
 141370000    4
 141380000    5
 141390000    3
 141400000    4
 141410000    2
 141420000    6
 141430000    7
 141440000    3
 141450000    5
 141460000    5
 141470000    5
 141480000    5
 141490000    2
 141500000    2
 141510000    3
 141520000    9
 141530000    3
 141540000    2
 141550000    3
 141560000   12
 141570000    4
 141580000    3
 141590000    3
 141600000    3
 141610000    3
 141620000    3
 141630000    4
 141640000    3
 141650000    5
 141660000    3
 141670000    3
 141680000    3
 141690000    3
 141700000    3
 141710000    3
 141720000    5
 141730000    8
 141740000    3
 141750000    2
 141760000    3
 141770000    8
 141780000    4
 141790000    4
 141800000   10
 141810000    3
 141820000    3
 141830000    5
 141840000    3
 141850000    3
 141860000    3
 141870000    4
 141880000    3
 141890000    4
 141900000    4
 141910000    4
 141920000    4
 141930000    3
 141940000    4
 141950000    4
 141960000    4
 141970000    5
 141980000    3
 141990000   13
 142000000    4
 142010000    3
 142020000    4
 142030000    3
 142040000    5
 142050000    4
 142060000    3
 142070000    2
 142080000    5
 142090000   10
 142100000   14
 142110000    9
 142120000    8
 142130000    8
 142140000    6
 142150000    3
 142160000    3
 142170000    3
 142180000    3
 142190000    3
 142200000    4
 142210000    2
 142220000    4
 142230000    3
 142240000    3
 142250000    6
 142260000    4
 142270000    3
 142280000    3
 142290000    6
 142300000    3
 142310000    4
 142320000    4
 142330000    3
 142340000    4
 142350000    3
 142360000    4
 142370000    5
 142380000    3
 142390000    4
 142400000    6
 142410000   12
 142420000    8
 142430000    4
 142440000    6
 142450000    4
 142460000    2
 142470000    6
 142480000    3
 142490000    5
 142500000    5
 142510000    4
 142520000    3
 142530000    4
 142540000    7
 142550000    5
 142560000    5
 142570000    2
 142580000   20
 142590000   12
 142600000    4
 142610000    3
 142620000    4
 142630000    3
 142640000    5
 142650000    5
 142660000    4
 142670000    3
 142680000    6
 142690000    4
 142700000    3
 142710000    8
 142720000    3
 142730000    3
 142740000    4
 142750000    5
 142760000    2
 142770000    3
 142780000    5
 142790000    3
 142800000    3
 142810000    5
 142820000   11
 142830000    4
 142840000    4
 142850000    7
 142860000   10
 142870000   11
 142880000   10
 142890000    8
 142900000    7
 142910000   11
 142920000    9
 142930000    6
 142940000    9
 142950000    6
 142960000   12
 142970000   12
 142980000   12
 142990000   14
 143000000   16
 143010000    9
 143020000   10
 143030000   12
 143040000    9
 143050000    4
 143060000    7
 143070000   15
 143080000    5
 143090000   11
 143100000    9
 143110000   11
 143120000   15
 143130000    2
 143140000    4
 143150000    3
 143160000    8
 143170000    3
 143180000    3
 143190000    7
 143200000    2
 143210000    4
 143220000    7
 143230000    4
 143240000   14
 143250000    6
 143260000    9
 143270000   10
 143280000   11
 143290000   12
 143300000   13
 143310000   13
 143320000   10
 143330000   15
 143340000   17
 143350000   13
 143360000    9
 143370000   17
 143380000   11
 143390000   14
 143400000    4
 143410000    5
 143420000    2
 143430000    4
 143440000    5
 143450000    4
 143460000    6
 143470000    5
 143480000    4
 143490000    3
 143500000    6
 143510000    4
 143520000    5
 143530000    3
 143540000    5
 143550000    3
 143560000    3
 143570000    3
 143580000    3
 143590000    2
 143600000    8
 143610000    6
 143620000    3
 143630000    3
 143640000    9
 143650000    3
 143660000    3
 143670000    4
 143680000    4
 143690000    3
 143700000    5
 143710000    3
 143720000    4
 143730000    3
 143740000    8
 143750000    3
 143760000    3
 143770000    6
 143780000    2
 143790000    6
 143800000    5
 143810000   10
 143820000   15
 143830000   18
 143840000   10
 143850000    8
 143860000   10
 143870000   13
 143880000   12
 143890000   12
 143900000   15
 143910000    3
 143920000   10
 143930000   12
 143940000   18
 143950000   12
 143960000   11
 143970000   14
 143980000   17
 143990000   15
 144000000   11
 144010000   14
 144020000   10
 144030000   10
 144040000   13
 144050000    6
 144060000   12
 144070000    9
 144080000    9
 144090000   11
 144100000   10
 144110000   21
 144120000    4
 144130000    3
 144140000    9
 144150000    3
 144160000    5
 144170000    3
 144180000    3
 144190000    4
 144200000    8
 144210000    4
 144220000    8
 144230000    4
 144240000    5
 144250000    8
 144260000   11
 144270000   10
 144280000   12
 144290000    8
 144300000    2
 144310000    4
 144320000   10
 144330000   12
 144340000    6
 144350000    6
 144360000    7
 144370000    8
 144380000   14
 144390000    8
 144400000    4
 144410000   13
 144420000    5
 144430000   12
 144440000    4
 144450000    7
 144460000    4
 144470000    6
 144480000   11
 144490000   14
 144500000   12
 144510000   11
 144520000    9
 144530000   17
 144540000    9
 144550000    5
 144560000   10
 144570000    7
 144580000    6
 144590000   10
 144600000    9
 144610000    7
 144620000    9
 144630000    9
 144640000   10
 144650000   11
 144660000    9
 144670000   10
 144680000   14
 144690000    7
 144700000   11
 144710000   14
 144720000   14
 144730000   10
 144740000   15
 144750000   11
 144760000   14
 144770000   10
 144780000   15
 144790000   14
 144800000   15
 144810000   15
 144820000   12
 144830000   15
 144840000   16
 144850000   12
 144860000   24
 144870000   25
 144880000   22
 144890000   22
 144900000   26
 144910000   27
 144920000   25
 144930000   24
 144940000   27
 144950000   22
 144960000   25
 144970000   24
 144980000   22
 144990000   24
 145000000   23
 145010000   24
 145020000   23
 145030000   25
 145040000   26
 145050000   28
 145060000   23
 145070000   25
 145080000   24
 145090000   25
 145100000   28
 145110000   25
 145120000   28
 145130000   24
 145140000   28
 145150000   27
 145160000   28
 145170000   26
 145180000   30
 145190000   25
 145200000   24
 145210000   25
 145220000   24
 145230000   25
 145240000   24
 145250000   23
 145260000   23
 145270000   11
 145280000   18
 145290000   20
 145300000   10
 145310000   11
 145320000    9
 145330000    9
 145340000   19
 145350000   18
 145360000   11
 145370000    3
 145380000   11
 145390000    3
 145400000    3
 145410000    5
 145420000    4
 145430000    4
 145440000    3
 145450000    5
 145460000    2
 145470000    4
 145480000    3
 145490000    3
 145500000    4
 145510000    4
 145520000    5
 145530000    3
 145540000    7
 145550000    6
 145560000    3
 145570000    3
 145580000    5
 145590000    3
 145600000    3
 145610000    5
 145620000    9
 145630000    3
 145640000    3
 145650000    6
 145660000    3
 145670000    3
 145680000    3
 145690000    3
 145700000    3
 145710000    3
 145720000    3
 145730000    4
 145740000    5
 145750000    4
 145760000    6
 145770000    3
 145780000    3
 145790000    4
 145800000    7
 145810000    4
 145820000    4
 145830000    3
 145840000    3
 145850000    3
 145860000    5
 145870000    6
 145880000    3
 145890000    4
 145900000    4
 145910000    6
 145920000    4
 145930000    5
 145940000    2
 145950000    7
 145960000    5
 145970000    3
 145980000    3
 145990000    4
 146000000    3
 146010000    2
 146020000    4
 146030000    5
 146040000    4
 146050000    3
 146060000    3
 146070000    4
 146080000    2
 146090000    3
 146100000    2
 146110000    3
 146120000    5
 146130000    3
 146140000    2
 146150000    4
 146160000    4
 146170000    3
 146180000    3
 146190000    2
 146200000    3
 146210000    3
 146220000    3
 146230000    5
 146240000    3
 146250000    3
 146260000    4
 146270000    4
 146280000    6
 146290000    3
 146300000    5
 146310000    3
 146320000    3
 146330000    9
 146340000   12
 146350000   15
 146360000   12
 146370000    6
 146380000    4
 146390000    3
 146400000    5
 146410000    5
 146420000    4
 146430000   10
 146440000    3
 146450000    6
 146460000    3
 146470000    9
 146480000   12
 146490000    9
 146500000    3
 146510000    9
 146520000   11
 146530000   10
 146540000    7
 146550000   13
 146560000   13
 146570000    4
 146580000    4
 146590000    4
 146600000    6
 146610000    8
 146620000    4
 146630000    4
 146640000   10
 146650000    4
 146660000    9
 146670000   10
 146680000   10
 146690000   17
 146700000   15
 146710000   13
 146720000    6
 146730000   18
 146740000   11
 146750000    7
 146760000    3
 146770000    7
 146780000    7
 146790000   10
 146800000   14
 146810000    4
 146820000    3
 146830000    5
 146840000    4
 146850000    4
 146860000    4
 146870000    2
 146880000    3
 146890000    7
 146900000    4
 146910000    5
 146920000    4
 146930000    3
 146940000    3
 146950000    3
 146960000    5
 146970000    3
 146980000    3
 146990000   11
 147000000   12
 147010000    3
 147020000    4
 147030000    5
 147040000    3
 147050000    5
 147060000    3
 147070000   10
 147080000    4
 147090000    7
 147100000    9
 147110000    6
 147120000    3
 147130000    4
 147140000   14
 147150000   10
 147160000   15
 147170000    5
 147180000    3
 147190000    2
 147200000    7
 147210000    4
 147220000    6
 147230000   12
 147240000    8
 147250000    4
 147260000    5
 147270000    6
 147280000    3
 147290000   13
 147300000    7
 147310000    9
 147320000    7
 147330000    7
 147340000    5
 147350000    5
 147360000    2
 147370000    2
 147380000    7
 147390000    5
 147400000    3
 147410000    6
 147420000    4
 147430000    6
 147440000    3
 147450000    4
 147460000    4
 147470000    6
 147480000   11
 147490000    9
 147500000    3
 147510000    8
 147520000    4
 147530000    4
 147540000    3
 147550000   10
 147560000    4
 147570000    4
 147580000    6
 147590000    7
 147600000   23
 147610000   22
 147620000   24
 147630000   24
 147640000   24
 147650000   16
 147660000   12
 147670000   16
 147680000   13
 147690000    2
 147700000    4
 147710000    3
 147720000    3
 147730000    7
 147740000    6
 147750000    7
 147760000    6
 147770000    4
 147780000    7
 147790000   12
 147800000    5
 147810000    6
 147820000    3
 147830000    3
 147840000    4
 147850000    3
 147860000    4
 147870000    3
 147880000    6
 147890000    4
 147900000    4
 147910000    3
 147920000    3
 147930000    3
 147940000    3
 147950000    3
 147960000    8
 147970000    4
 147980000    4
 147990000    3
 148000000    4
 148010000    4
 148020000    3
 148030000    5
 148040000    4
 148050000    3
 148060000    5
 148070000    3
 148080000    5
 148090000    4
 148100000    8
 148110000    5
 148120000    3
 148130000    3
 148140000    3
 148150000    3
 148160000    6
 148170000    3
 148180000    8
 148190000    2
 148200000    5
 148210000    3
 148220000    3
 148230000    2
 148240000    3
 148250000    4
 148260000    3
 148270000    2
 148280000    4
 148290000    5
 148300000    5
 148310000    3
 148320000    3
 148330000    4
 148340000    4
 148350000    4
 148360000    5
 148370000    2
 148380000    2
 148390000   11
 148400000    6
 148410000    4
 148420000    3
 148430000    3
 148440000    3
 148450000    3
 148460000    5
 148470000    2
 148480000    4
 148490000   14
 148500000    6
 148510000    3
 148520000    4
 148530000    8
 148540000    3
 148550000    3
 148560000    4
 148570000    4
 148580000    3
 148590000    3
 148600000    5
 148610000    2
 148620000    3
 148630000    3
 148640000    6
 148650000    8
 148660000    3
 148670000    3
 148680000    8
 148690000    5
 148700000    6
 148710000    3
 148720000    3
 148730000    3
 148740000    3
 148750000    3
 148760000    2
 148770000   11
 148780000    3
 148790000    3
 148800000    3
 148810000    3
 148820000    3
 148830000    3
 148840000    3
 148850000    3
 148860000    4
 148870000    3
 148880000    4
 148890000    7
 148900000    7
 148910000    5
 148920000   12
 148930000   16
 148940000   11
 148950000    3
 148960000    3
 148970000    5
 148980000    5
 148990000    3
 149000000    3
 149010000   10
 149020000    3
 149030000    3
 149040000    3
 149050000    3
 149060000    4
 149070000    4
 149080000    4
 149090000    9
 149100000    3
 149110000    5
 149120000    3
 149130000    4
 149140000   11
 149150000    4
 149160000    4
 149170000    3
 149180000    3
 149190000    5
 149200000    3
 149210000   12
 149220000    3
 149230000    4
 149240000    3
 149250000    3
 149260000    5
 149270000    4
 149280000    4
 149290000    4
 149300000    3
 149310000    5
 149320000    4
 149330000    5
 149340000    5
 149350000    5
 149360000    3
 149370000    3
 149380000    4
 149390000   13
 149400000    7
 149410000    2
 149420000   13
 149430000   11
 149440000    9
 149450000    6
 149460000   11
 149470000   15
 149480000   13
 149490000   12
 149500000   11
 149510000   10
 149520000   11
 149530000   12
 149540000    3
 149550000    3
 149560000    3
 149570000    8
 149580000    6
 149590000    4
 149600000    3
 149610000    5
 149620000    5
 149630000    4
 149640000    3
 149650000    2
 149660000   10
 149670000   13
 149680000    7
 149690000   16
 149700000   15
 149710000    3
 149720000    3
 149730000    3
 149740000    5
 149750000    3
 149760000    4
 149770000    5
 149780000    4
 149790000    3
 149800000    4
 149810000    3
 149820000    4
 149830000    5
 149840000    3
 149850000    3
 149860000    3
 149870000    5
 149880000    3
 149890000    5
 149900000    5
 149910000    8
 149920000   15
 149930000   17
 149940000    9
 149950000   11
 149960000   13
 149970000    9
 149980000    4
 149990000   11
 150000000    5
 150000000    5
 150010000    3
 150020000    4
 150030000    3
 150040000    3
 150050000    3
 150060000    5
 150070000    9
 150080000    4
 150090000   11
 150100000   15
 150110000    7
 150120000   11
 150130000    9
 150140000   10
 150150000    7
 150160000    8
 150170000    3
 150180000   11
 150190000   12
 150200000    2
 150210000    5
 150220000    8
 150230000    4
 150240000    3
 150250000    3
 150260000    3
 150270000    5
 150280000    4
 150290000    5
 150300000   11
 150310000    3
 150320000    7
 150330000   11
 150340000    4
 150350000   10
 150360000   11
 150370000   14
 150380000   12
 150390000   12
 150400000   11
 150410000    7
 150420000    3
 150430000    2
 150440000    7
 150450000    7
 150460000    5
 150470000    2
 150480000    3
 150490000    4
 150500000    8
 150510000    3
 150520000    3
 150530000    5
 150540000    3
 150550000    5
 150560000    3
 150570000    3
 150580000    4
 150590000    4
 150600000    4
 150610000    5
 150620000    5
 150630000    4
 150640000    5
 150650000    5
 150660000    5
 150670000    5
 150680000    4
 150690000    5
 150700000    8
 150710000    4
 150720000    3
 150730000    3
 150740000    4
 150750000    3
 150760000    2
 150770000    3
 150780000    3
 150790000    3
 150800000    4
 150810000    6
 150820000    3
 150830000   12
 150840000   10
 150850000    5
 150860000    3
 150870000    4
 150880000    8
 150890000    5
 150900000    4
 150910000    5
 150920000    9
 150930000   10
 150940000    5
 150950000   11
 150960000   10
 150970000    5
 150980000    6
 150990000    4
 151000000    4
 151010000    3
 151020000    9
 151030000    9
 151040000    4
 151050000    4
 151060000    7
 151070000    3
 151080000    3
 151090000    3
 151100000    2
 151110000    4
 151120000    3
 151130000    3
 151140000    7
 151150000    3
 151160000    9
 151170000    3
 151180000    5
 151190000    3
 151200000    4
 151210000    6
 151220000    3
 151230000    3
 151240000    4
 151250000    4
 151260000    3
 151270000    4
 151280000    3
 151290000    3
 151300000    3
 151310000    4
 151320000    4
 151330000    5
 151340000    3
 151350000    3
 151360000    3
 151370000    3
 151380000    4
 151390000    4
 151400000    5
 151410000    3
 151420000    6
 151430000    5
 151440000    3
 151450000    5
 151460000    5
 151470000    6
 151480000    6
 151490000    4
 151500000    5
 151510000   10
 151520000    6
 151530000    3
 151540000    3
 151550000    3
 151560000   12
 151570000    8
 151580000    5
 151590000    2
 151600000    4
 151610000    3
 151620000    2
 151630000    5
 151640000    4
 151650000    2
 151660000    8
 151670000    3
 151680000    4
 151690000    3
 151700000    6
 151710000    4
 151720000    7
 151730000    2
 151740000    6
 151750000    3
 151760000    5
 151770000    3
 151780000    4
 151790000    4
 151800000    3
 151810000    3
 151820000    3
 151830000    4
 151840000    5
 151850000    2
 151860000   10
 151870000    6
 151880000   10
 151890000    8
 151900000    8
 151910000    3
 151920000    4
 151930000    3
 151940000    7
 151950000    4
 151960000    3
 151970000    7
 151980000    3
 151990000    4
 152000000    9
 152010000    3
 152020000    3
 152030000    4
 152040000    3
 152050000    9
 152060000    7
 152070000    3
 152080000    3
 152090000    4
 152100000   11
 152110000    3
 152120000    3
 152130000    8
 152140000    3
 152150000    5
 152160000    3
 152170000    4
 152180000    3
 152190000    4
 152200000    3
 152210000    2
 152220000    6
 152230000   17
 152240000   24
 152250000   19
 152260000   15
 152270000   26
 152280000   31
 152290000   33
 152300000   32
 152310000   30
 152320000   22
 152330000   27
 152340000   25
 152350000   26
 152360000   27
 152370000   23
 152380000   24
 152390000   23
 152400000   24
 152410000   28
 152420000   28
 152430000   29
 152440000   23
 152450000   22
 152460000   22
 152470000   23
 152480000   23
 152490000   24
 152500000   23
 152510000   23
 152520000   23
 152530000   24
 152540000   23
 152550000   23
 152560000   24
 152570000   24
 152580000   23
 152590000   25
 152600000   27
 152610000   25
 152620000   24
 152630000   23
 152640000   23
 152650000   23
 152660000   25
 152670000   23
 152680000   23
 152690000   22
 152700000   24
 152710000   23
 152720000   24
 152730000   24
 152740000   22
 152750000   24
 152760000   22
 152770000   22
 152780000   23
 152790000   23
 152800000   24
 152810000   23
 152820000   22
 152830000   23
 152840000   22
 152850000   22
 152860000   24
 152870000   30
 152880000   29
 152890000   32
 152900000   24
 152910000   30
 152920000   31
 152930000   27
 152940000   27
 152950000   32
 152960000   33
 152970000   34
 152980000   28
 152990000   31
 153000000   28
 153010000   25
 153020000   24
 153030000   22
 153040000   22
 153050000   23
 153060000   23
 153070000   21
 153080000   15
 153090000   17
 153100000   13
 153110000    4
 153120000    3
 153130000    4
 153140000    6
 153150000    5
 153160000    5
 153170000    4
 153180000    3
 153190000    3
 153200000    3
 153210000    3
 153220000    5
 153230000    5
 153240000   10
 153250000    3
 153260000   11
 153270000    3
 153280000    5
 153290000    4
 153300000    3
 153310000    4
 153320000    5
 153330000    8
 153340000    2
 153350000    3
 153360000    3
 153370000    2
 153380000    2
 153390000    2
 153400000   10
 153410000   13
 153420000    7
 153430000    3
 153440000    2
 153450000    7
 153460000    8
 153470000    7
 153480000    5
 153490000    7
 153500000    3
 153510000    3
 153520000    2
 153530000    3
 153540000    3
 153550000    3
 153560000    3
 153570000    3
 153580000    3
 153590000    4
 153600000    4
 153610000    3
 153620000    2
 153630000    4
 153640000    3
 153650000    3
 153660000    3
 153670000    3
 153680000    3
 153690000    3
 153700000    3
 153710000    3
 153720000    7
 153730000    3
 153740000    3
 153750000    3
 153760000    3
 153770000    3
 153780000    3
 153790000    3
 153800000    4
 153810000    3
 153820000    3
 153830000    6
 153840000    3
 153850000    6
 153860000    4
 153870000    2
 153880000    5
 153890000    2
 153900000    3
 153910000    3
 153920000    4
 153930000    4
 153940000    5
 153950000    3
 153960000    4
 153970000    7
 153980000    5
 153990000   14
 154000000    3
 154010000    3
 154020000    4
 154030000    3
 154040000    3
 154050000    4
 154060000    7
 154070000    4
 154080000    4
 154090000    6
 154100000    7
 154110000    2
 154120000    3
 154130000    3
 154140000    3
 154150000    3
 154160000    3
 154170000    3
 154180000    4
 154190000    4
 154200000    4
 154210000    4
 154220000    9
 154230000   12
 154240000    9
 154250000    8
 154260000    4
 154270000   10
 154280000    3
 154290000    3
 154300000    4
 154310000    5
 154320000    3
 154330000    4
 154340000    3
 154350000    3
 154360000    4
 154370000    3
 154380000    4
 154390000    9
 154400000    3
 154410000    3
 154420000    3
 154430000    2
 154440000    3
 154450000    6
 154460000    3
 154470000    6
 154480000    7
 154490000    6
 154500000    4
 154510000    3
 154520000    3
 154530000    5
 154540000    5
 154550000    5
 154560000    3
 154570000    3
 154580000    3
 154590000    5
 154600000    4
 154610000    3
 154620000   12
 154630000   23
 154640000   19
 154650000   21
 154660000   10
 154670000   11
 154680000   18
 154690000   24
 154700000   20
 154710000   22
 154720000    9
 154730000   20
 154740000   21
 154750000   11
 154760000    3
 154770000    7
 154780000    4
 154790000    4
 154800000    3
 154810000    7
 154820000   14
 154830000   15
 154840000   13
 154850000   19
 154860000   13
 154870000   14
 154880000   12
 154890000   10
 154900000   13
 154910000    7
 154920000   12
 154930000   14
 154940000   10
 154950000   11
 154960000    7
 154970000   10
 154980000   10
 154990000   12
 155000000   11
 155010000   13
 155020000   17
 155030000   19
 155040000   14
 155050000   12
 155060000   12
 155070000   12
 155080000   10
 155090000   10
 155100000   11
 155110000    9
 155120000   14
 155130000    9
 155140000    8
 155150000    5
 155160000    5
 155170000    3
 155180000    3
 155190000    8
 155200000   10
 155210000    7
 155220000    5
 155230000    3
 155240000    3
 155250000    3
 155260000    4
 155270000    3
 155280000    3
 155290000    7
 155300000    7
 155310000    4
 155320000    2
 155330000    3
 155340000    3
 155350000    3
 155360000    5
 155370000    8
 155380000    3
 155390000   12
 155400000    3
 155410000    7
 155420000    6
 155430000    8
 155440000    3
 155450000    2
 155460000    3
 155470000    4
 155480000   12
 155490000    3
 155500000    4
 155510000   15
 155520000    9
 155530000    3
 155540000    3
 155550000    6
 155560000    3
 155570000    3
 155580000   11
 155590000    9
 155600000    3
 155610000    5
 155620000    3
 155630000    6
 155640000    3
 155650000    5
 155660000    3
 155670000    4
 155680000    3
 155690000    3
 155700000    3
 155710000    5
 155720000    4
 155730000    3
 155740000    2
 155750000    4
 155760000    4
 155770000    3
 155780000    3
 155790000    4
 155800000    3
 155810000    3
 155820000    3
 155830000    3
 155840000    3
 155850000    3
 155860000    4
 155870000    3
 155880000    4
 155890000    6
 155900000   12
 155910000   11
 155920000    3
 155930000    4
 155940000    3
 155950000    3
 155960000    5
 155970000    4
 155980000    3
 155990000    4
 156000000    5
 156010000    6
 156020000    3
 156030000    5
 156040000    3
 156050000    5
 156060000    2
 156070000    3
 156080000    3
 156090000    4
 156100000    3
 156110000    5
 156120000    3
 156130000    3
 156140000    4
 156150000   11
 156160000   15
 156170000   12
 156180000   10
 156190000    4
 156200000    5
 156210000    2
 156220000    4
 156230000    3
 156240000    3
 156250000    3
 156260000    5
 156270000    2
 156280000    4
 156290000    3
 156300000    2
 156310000    6
 156320000    3
 156330000    8
 156340000    4
 156350000    3
 156360000    3
 156370000    3
 156380000    4
 156390000    5
 156400000    4
 156410000    3
 156420000   11
 156430000    3
 156440000    3
 156450000    4
 156460000   12
 156470000    4
 156480000    3
 156490000    3
 156500000    3
 156510000    4
 156520000    5
 156530000    5
 156540000    3
 156550000    3
 156560000    6
 156570000    3
 156580000    2
 156590000    3
 156600000    3
 156610000    3
 156620000    3
 156630000    7
 156640000   12
 156650000    3
 156660000    4
 156670000    3
 156680000   11
 156690000    3
 156700000    3
 156710000    3
 156720000    2
 156730000    2
 156740000    4
 156750000    3
 156760000    3
 156770000    3
 156780000   10
 156790000    6
 156800000    8
 156810000    5
 156820000   18
 156830000    3
 156840000    6
 156850000    3
 156860000    4
 156870000    3
 156880000    7
 156890000    3
 156900000    4
 156910000    3
 156920000    2
 156930000    3
 156940000    4
 156950000    3
 156960000    8
 156970000   14
 156980000    9
 156990000   12
 157000000    6
 157010000    7
 157020000    3
 157030000    8
 157040000    5
 157050000    3
 157060000    2
 157070000    3
 157080000    6
 157090000    4
 157100000    3
 157110000    3
 157120000    6
 157130000    3
 157140000    3
 157150000    4
 157160000    4
 157170000    3
 157180000    4
 157190000    5
 157200000    4
 157210000    4
 157220000    3
 157230000    3
 157240000    7
 157250000    3
 157260000    7
 157270000    4
 157280000    7
 157290000    3
 157300000    4
 157310000    3
 157320000    3
 157330000    4
 157340000    5
 157350000    4
 157360000    5
 157370000    4
 157380000    8
 157390000    3
 157400000    4
 157410000    3
 157420000    4
 157430000    6
 157440000    3
 157450000    3
 157460000    9
 157470000   12
 157480000   11
 157490000    6
 157500000   12
 157510000    9
 157520000    5
 157530000   10
 157540000    3
 157550000    4
 157560000    4
 157570000    4
 157580000    6
 157590000    3
 157600000    3
 157610000    3
 157620000    4
 157630000    3
 157640000    4
 157650000   13
 157660000   15
 157670000    8
 157680000    8
 157690000    7
 157700000   11
 157710000    6
 157720000    3
 157730000    3
 157740000    3
 157750000    4
 157760000    3
 157770000    4
 157780000    7
 157790000    7
 157800000    3
 157810000    4
 157820000   13
 157830000    8
 157840000    3
 157850000    8
 157860000    4
 157870000    3
 157880000    3
 157890000    3
 157900000    3
 157910000    5
 157920000    3
 157930000    4
 157940000    3
 157950000    3
 157960000    5
 157970000    3
 157980000    4
 157990000    3
 158000000    2
 158010000    5
 158020000    4
 158030000    4
 158040000    8
 158050000    6
 158060000    3
 158070000    4
 158080000    5
 158090000    3
 158100000    3
 158110000    3
 158120000    2
 158130000    4
 158140000    2
 158150000    3
 158160000    5
 158170000    3
 158180000    4
 158190000    5
 158200000    5
 158210000    4
 158220000    4
 158230000    4
 158240000    6
 158250000    4
 158260000    3
 158270000    3
 158280000    4
 158290000    2
 158300000    3
 158310000    2
 158320000    2
 158330000    5
 158340000    6
 158350000    4
 158360000    4
 158370000    5
 158380000    4
 158390000    3
 158400000    4
 158410000    5
 158420000    4
 158430000    3
 158440000    3
 158450000    3
 158460000    4
 158470000    3
 158480000    4
 158490000    4
 158500000    2
 158510000    3
 158520000    3
 158530000    2
 158540000    3
 158550000    3
 158560000    3
 158570000    3
 158580000    3
 158590000    4
 158600000    3
 158610000    6
 158620000    3
 158630000    3
 158640000    3
 158650000    2
 158660000    2
 158670000    3
 158680000    3
 158690000    3
 158700000    3
 158710000    4
 158720000    4
 158730000    3
 158740000    4
 158750000    4
 158760000    3
 158770000    3
 158780000    2
 158790000    3
 158800000    3
 158810000    3
 158820000    3
 158830000    3
 158840000    4
 158850000    3
 158860000    4
 158870000    3
 158880000    3
 158890000    3
 158900000    3
 158910000    3
 158920000    4
 158930000    3
 158940000    3
 158950000    4
 158960000    4
 158970000    3
 158980000    6
 158990000    4
 159000000    3
 159010000    3
 159020000    3
 159030000    2
 159040000    3
 159050000    2
 159060000    2
 159070000    3
 159080000    3
 159090000    5
 159100000    2
 159110000    4
 159120000    5
 159130000    3
 159140000    3
 159150000    5
 159160000    4
 159170000    3
 159180000    5
 159190000    5
 159200000    3
 159210000    3
 159220000    3
 159230000    2
 159240000    3
 159250000    3
 159260000    3
 159270000    2
 159280000    3
 159290000    3
 159300000    3
 159310000    5
 159320000    3
 159330000    3
 159340000    4
 159350000    2
 159360000    4
 159370000    3
 159380000    2
 159390000    3
 159400000    7
 159410000    2
 159420000    6
 159430000    3
 159440000    3
 159450000    6
 159460000    5
 159470000    3
 159480000    5
 159490000    5
 159500000    3
 159510000    4
 159520000    3
 159530000    3
 159540000    2
 159550000    4
 159560000    2
 159570000    3
 159580000    4
 159590000    6
 159600000    5
 159610000    4
 159620000    4
 159630000    3
 159640000    4
 159650000    3
 159660000    3
 159670000    3
 159680000    3
 159690000    3
 159700000    2
 159710000    3
 159720000    6
 159730000    4
 159740000    3
 159750000    3
 159760000    3
 159770000    3
 159780000    3
 159790000    6
 159800000    2
 159810000    2
 159820000    3
 159830000    3
 159840000    3
 159850000    4
 159860000    4
 159870000    2
 159880000    4
 159890000    2
 159900000    5
 159910000    3
 159920000    2
 159930000    6
 159940000    7
 159950000    2
 159960000    3
 159970000    3
 159980000    5
 159990000    7
 160000000    8
 160010000    3
 160020000    6
 160030000    3
 160040000    4
 160050000    2
 160060000    3
 160070000    3
 160080000    2
 160090000    3
 160100000    3
 160110000    3
 160120000    3
 160130000    4
 160140000    2
 160150000    3
 160160000    4
 160170000    3
 160180000    3
 160190000    3
 160200000    2
 160210000    3
 160220000    3
 160230000    3
 160240000    3
 160250000    2
 160260000    3
 160270000    4
 160280000    3
 160290000    4
 160300000    4
 160310000    4
 160320000    3
 160330000    3
 160340000    4
 160350000    4
 160360000    3
 160370000    5
 160380000    2
 160390000    3
 160400000    3
 160410000    3
 160420000    3
 160430000    5
 160440000    3
 160450000    3
 160460000    3
 160470000    3
 160480000    3
 160490000    3
 160500000    3
 160510000    3
 160520000    3
 160530000    3
 160540000    5
 160550000    3
 160560000    3
 160570000    3
 160580000    4
 160590000    3
 160600000    3
 160610000    3
 160620000    5
 160630000    3
 160640000    3
 160650000    4
 160660000    4
 160670000    7
 160680000    4
 160690000    2
 160700000    4
 160710000    3
 160720000    2
 160730000    2
 160740000    3
 160750000    4
 160760000    3
 160770000    2
 160780000    3
 160790000    3
 160800000    2
 160810000    4
 160820000    3
 160830000    3
 160840000    2
 160850000    3
 160860000    3
 160870000    3
 160880000    3
 160890000    4
 160900000    3
 160910000    3
 160920000    5
 160930000    3
 160940000    5
 160950000    3
 160960000    4
 160970000    4
 160980000    4
 160990000    4
 161000000    3
 161010000    3
 161020000    3
 161030000    3
 161040000    3
 161050000    6
 161060000    3
 161070000    3
 161080000    2
 161090000    3
 161100000    4
 161110000    2
 161120000    3
 161130000    5
 161140000    3
 161150000    3
 161160000    3
 161170000    3
 161180000    3
 161190000    2
 161200000    4
 161210000    2
 161220000    2
 161230000    4
 161240000    3
 161250000    3
 161260000    4
 161270000    4
 161280000    4
 161290000    3
 161300000    6
 161310000    3
 161320000   10
 161330000    5
 161340000    2
 161350000    3
 161360000    3
 161370000    2
 161380000    2
 161390000    9
 161400000    5
 161410000   10
 161420000    6
 161430000   10
 161440000   14
 161450000   12
 161460000    7
 161470000   10
 161480000   12
 161490000   12
 161500000   11
 161510000    9
 161520000    9
 161530000   20
 161540000   11
 161550000    4
 161560000    3
 161570000    2
 161580000    4
 161590000    3
 161600000    2
 161610000    2
 161620000    2
 161630000    5
 161640000    3
 161650000    2
 161660000    2
 161670000    3
 161680000    3
 161690000    4
 161700000    3
 161710000    3
 161720000    2
 161730000    5
 161740000    3
 161750000    3
 161760000    3
 161770000    4
 161780000    4
 161790000    4
 161800000    4
 161810000    6
 161820000    3
 161830000    3
 161840000    3
 161850000    4
 161860000    3
 161870000    3
 161880000    5
 161890000    3
 161900000    5
 161910000    7
 161920000    3
 161930000    5
 161940000   13
 161950000    3
 161960000    7
 161970000    3
 161980000    7
 161990000    8
 162000000    7
 162010000    7
 162020000    3
 162030000    3
 162040000    2
 162050000    7
 162060000    9
 162070000    8
 162080000    4
 162090000    4
 162100000    3
 162110000    3
 162120000    3
 162130000    3
 162140000    3
 162150000    3
 162160000    4
 162170000    3
 162180000    4
 162190000    6
 162200000    4
 162210000    8
 162220000    3
 162230000    3
 162240000    5
 162250000    3
 162260000    3
 162270000    3
 162280000    3
 162290000    2
 162300000    5
 162310000    2
 162320000    4
 162330000    3
 162340000    2
 162350000    3
 162360000    3
 162370000    3
 162380000    5
 162390000    8
 162400000    3
 162410000    3
 162420000    3
 162430000    3
 162440000    3
 162450000    2
 162460000    4
 162470000    3
 162480000    3
 162490000    3
 162500000    5
 162510000    2
 162520000    3
 162530000    3
 162540000    4
 162550000    3
 162560000    4
 162570000    3
 162580000    6
 162590000    4
 162600000    4
 162610000    3
 162620000    5
 162630000    3
 162640000    4
 162650000    5
 162660000    4
 162670000    4
 162680000    3
 162690000    4
 162700000    3
 162710000    4
 162720000    5
 162730000    2
 162740000    6
 162750000    3
 162760000    3
 162770000    2
 162780000    3
 162790000    7
 162800000    3
 162810000    3
 162820000    3
 162830000    6
 162840000    8
 162850000    3
 162860000    3
 162870000    5
 162880000    4
 162890000    2
 162900000    3
 162910000    8
 162920000    8
 162930000    4
 162940000   11
 162950000    3
 162960000    3
 162970000    5
 162980000    6
 162990000    4
 163000000    3
 163010000    3
 163020000    3
 163030000    3
 163040000    3
 163050000    2
 163060000    2
 163070000    3
 163080000    2
 163090000    2
 163100000    4
 163110000    5
 163120000    6
 163130000    6
 163140000    4
 163150000    4
 163160000    3
 163170000    2
 163180000    3
 163190000    3
 163200000    3
 163210000   10
 163220000    6
 163230000    6
 163240000    3
 163250000    5
 163260000    2
 163270000    4
 163280000    3
 163290000    3
 163300000    3
 163310000    2
 163320000    5
 163330000    5
 163340000    3
 163350000    5
 163360000    4
 163370000    2
 163380000    3
 163390000    4
 163400000    7
 163410000    4
 163420000    5
 163430000    3
 163440000    3
 163450000    4
 163460000    5
 163470000    3
 163480000    2
 163490000    3
 163500000    3
 163510000    7
 163520000    3
 163530000    3
 163540000    3
 163550000    3
 163560000    5
 163570000    5
 163580000    4
 163590000    3
 163600000    7
 163610000   11
 163620000    7
 163630000    4
 163640000    3
 163650000    3
 163660000    5
 163670000    6
 163680000    4
 163690000    3
 163700000    3
 163710000    3
 163720000    2
 163730000    3
 163740000    5
 163750000    4
 163760000    3
 163770000    3
 163780000    3
 163790000    9
 163800000    3
 163810000    2
 163820000    6
 163830000    3
 163840000    4
 163850000   10
 163860000    3
 163870000    3
 163880000    6
 163890000    4
 163900000    5
 163910000    3
 163920000    3
 163930000    5
 163940000    3
 163950000    2
 163960000    2
 163970000    3
 163980000    3
 163990000    2
 164000000    5
 164010000    3
 164020000    3
 164030000    4
 164040000    4
 164050000    2
 164060000    8
 164070000    2
 164080000    4
 164090000    7
 164100000    3
 164110000    3
 164120000    5
 164130000    3
 164140000    3
 164150000    3
 164160000    7
 164170000    4
 164180000    5
 164190000    5
 164200000    2
 164210000    2
 164220000    3
 164230000    2
 164240000    3
 164250000    3
 164260000    5
 164270000    3
 164280000    2
 164290000    5
 164300000    5
 164310000    3
 164320000    7
 164330000    2
 164340000    2
 164350000    4
 164360000    3
 164370000    3
 164380000    4
 164390000    3
 164400000    5
 164410000   10
 164420000    5
 164430000    6
 164440000    9
 164450000    8
 164460000    3
 164470000    6
 164480000    6
 164490000    3
 164500000    3
 164510000    4
 164520000    2
 164530000    2
 164540000    4
 164550000    5
 164560000    2
 164570000    3
 164580000    6
 164590000    4
 164600000    3
 164610000    3
 164620000    4
 164630000    4
 164640000    3
 164650000    3
 164660000    3
 164670000    3
 164680000    2
 164690000    3
 164700000    5
 164710000    2
 164720000    4
 164730000    4
 164740000    3
 164750000    2
 164760000    3
 164770000    4
 164780000    3
 164790000    3
 164800000    3
 164810000    3
 164820000    3
 164830000    2
 164840000    3
 164850000    5
 164860000    3
 164870000    5
 164880000    3
 164890000    3
 164900000    4
 164910000    3
 164920000    4
 164930000    4
 164940000    4
 164950000    3
 164960000    3
 164970000    7
 164980000    3
 164990000    2
 165000000    4
 165010000    4
 165020000    3
 165030000    2
 165040000    5
 165050000    3
 165060000    5
 165070000    5
 165080000    3
 165090000    3
 165100000    5
 165110000    3
 165120000    4
 165130000    4
 165140000    2
 165150000    3
 165160000    3
 165170000    4
 165180000    3
 165190000    3
 165200000    3
 165210000    3
 165220000    3
 165230000    5
 165240000    7
 165250000    3
 165260000    3
 165270000    2
 165280000    3
 165290000    4
 165300000    4
 165310000    3
 165320000    4
 165330000    3
 165340000    3
 165350000    3
 165360000    3
 165370000    3
 165380000    5
 165390000    3
 165400000    6
 165410000    5
 165420000    6
 165430000    3
 165440000    2
 165450000    5
 165460000    5
 165470000    3
 165480000    2
 165490000    3
 165500000    2
 165510000    3
 165520000    4
 165530000    2
 165540000    3
 165550000    3
 165560000    2
 165570000    2
 165580000    3
 165590000    2
 165600000    5
 165610000    4
 165620000    4
 165630000    4
 165640000    4
 165650000    3
 165660000    3
 165670000    3
 165680000    4
 165690000    7
 165700000    3
 165710000    3
 165720000    3
 165730000    3
 165740000    3
 165750000    3
 165760000    3
 165770000    3
 165780000    3
 165790000    3
 165800000    2
 165810000    5
 165820000    5
 165830000    3
 165840000    3
 165850000    3
 165860000    4
 165870000    2
 165880000    4
 165890000    4
 165900000    2
 165910000    3
 165920000    2
 165930000    7
 165940000    3
 165950000    4
 165960000    3
 165970000    3
 165980000    2
 165990000    3
 166000000    3
 166010000    2
 166020000    3
 166030000    3
 166040000    4
 166050000    3
 166060000    3
 166070000    3
 166080000    6
 166090000    3
 166100000    3
 166110000    3
 166120000    3
 166130000    3
 166140000    2
 166150000    5
 166160000    3
 166170000    2
 166180000    3
 166190000    3
 166200000    4
 166210000    3
 166220000    3
 166230000    3
 166240000    3
 166250000    3
 166260000    5
 166270000    2
 166280000    3
 166290000    3
 166300000    3
 166310000    3
 166320000    5
 166330000    3
 166340000    3
 166350000    2
 166360000    2
 166370000    3
 166380000    5
 166390000    3
 166400000    3
 166410000    4
 166420000    8
 166430000    3
 166440000    3
 166450000    3
 166460000    5
 166470000    3
 166480000    5
 166490000    3
 166500000    3
 166510000    6
 166520000    4
 166530000    2
 166540000    3
 166550000    7
 166560000    3
 166570000    3
 166580000    3
 166590000    3
 166600000    3
 166610000    2
 166620000    5
 166630000    2
 166640000    3
 166650000    4
 166660000    3
 166670000    4
 166680000    3
 166690000    4
 166700000    3
 166710000    3
 166720000    3
 166730000    4
 166740000    3
 166750000    3
 166760000    2
 166770000    2
 166780000    5
 166790000    3
 166800000    3
 166810000    4
 166820000    6
 166830000    3
 166840000    4
 166850000    3
 166860000    2
 166870000    4
 166880000    4
 166890000    3
 166900000    3
 166910000    3
 166920000    3
 166930000    3
 166940000    6
 166950000    2
 166960000    2
 166970000    7
 166980000    3
 166990000    3
 167000000    2
 167010000    4
 167020000    2
 167030000    3
 167040000    3
 167050000    6
 167060000    5
 167070000    3
 167080000    3
 167090000    4
 167100000    4
 167110000    3
 167120000    4
 167130000    4
 167140000    4
 167150000    3
 167160000    2
 167170000    3
 167180000    3
 167190000    3
 167200000    2
 167210000    4
 167220000    4
 167230000    3
 167240000    3
 167250000    3
 167260000    4
 167270000    4
 167280000    3
 167290000    3
 167300000    3
 167310000    3
 167320000    4
 167330000    3
 167340000    3
 167350000    5
 167360000    3
 167370000    3
 167380000    2
 167390000    3
 167400000    3
 167410000    2
 167420000    4
 167430000    3
 167440000    3
 167450000    4
 167460000    3
 167470000    3
 167480000    3
 167490000    4
 167500000    3
 167510000    5
 167520000    3
 167530000    3
 167540000    3
 167550000    3
 167560000    3
 167570000    3
 167580000    2
 167590000    4
 167600000    5
 167610000    3
 167620000    3
 167630000    3
 167640000    4
 167650000    3
 167660000    3
 167670000    8
 167680000    2
 167690000    3
 167700000    3
 167710000    4
 167720000    3
 167730000    5
 167740000    4
 167750000    5
 167760000    3
 167770000    4
 167780000    3
 167790000    2
 167800000    3
 167810000    3
 167820000    4
 167830000    4
 167840000    3
 167850000    2
 167860000    6
 167870000    2
 167880000    3
 167890000    2
 167900000    4
 167910000    4
 167920000    3
 167930000    3
 167940000    3
 167950000    2
 167960000    3
 167970000    3
 167980000    3
 167990000    5
 168000000    2
 168010000    3
 168020000    3
 168030000    3
 168040000    7
 168050000    3
 168060000    3
 168070000    5
 168080000    5
 168090000    5
 168100000    7
 168110000    3
 168120000    3
 168130000    2
 168140000    3
 168150000    3
 168160000    2
 168170000    2
 168180000    4
 168190000    2
 168200000    4
 168210000    4
 168220000    3
 168230000    2
 168240000    4
 168250000    2
 168260000    3
 168270000    4
 168280000    7
 168290000    6
 168300000    2
 168310000    2
 168320000    5
 168330000    2
 168340000    2
 168350000    3
 168360000    2
 168370000    5
 168380000    3
 168390000    3
 168400000    4
 168410000    3
 168420000    3
 168430000    3
 168440000    5
 168450000    3
 168460000    3
 168470000    3
 168480000    4
 168490000    3
 168500000    3
 168510000    3
 168520000    2
 168530000    2
 168540000    3
 168550000    3
 168560000    5
 168570000    5
 168580000    8
 168590000    3
 168600000    3
 168610000    4
 168620000    5
 168630000    3
 168640000    6
 168650000    4
 168660000    5
 168670000    6
 168680000    3
 168690000    3
 168700000    3
 168710000    3
 168720000    5
 168730000    4
 168740000    3
 168750000    3
 168760000    4
 168770000    5
 168780000    3
 168790000    4
 168800000    4
 168810000    3
 168820000    3
 168830000    3
 168840000    5
 168850000    2
 168860000    3
 168870000    3
 168880000    6
 168890000    3
 168900000    3
 168910000    7
 168920000    6
 168930000    3
 168940000    3
 168950000    3
 168960000    8
 168970000    5
 168980000    4
 168990000    5
 169000000    3
 169010000    2
 169020000    2
 169030000    2
 169040000    4
 169050000    3
 169060000    3
 169070000    6
 169080000    3
 169090000    3
 169100000    3
 169110000    3
 169120000    3
 169130000    3
 169140000    4
 169150000    4
 169160000    5
 169170000    3
 169180000    5
 169190000    5
 169200000    5
 169210000    3
 169220000    5
 169230000    4
 169240000    3
 169250000    4
 169260000    4
 169270000    3
 169280000    4
 169290000    3
 169300000    2
 169310000    2
 169320000    3
 169330000    4
 169340000    3
 169350000    3
 169360000    4
 169370000    3
 169380000    4
 169390000    3
 169400000    4
 169410000    5
 169420000    2
 169430000    3
 169440000    3
 169450000    5
 169460000    3
 169470000    3
 169480000    4
 169490000    2
 169500000    3
 169510000    4
 169520000    4
 169530000    4
 169540000    5
 169550000    6
 169560000    3
 169570000    4
 169580000    3
 169590000    3
 169600000    3
 169610000    3
 169620000    3
 169630000    2
 169640000    4
 169650000    3
 169660000    4
 169670000    3
 169680000    3
 169690000    3
 169700000    2
 169710000    3
 169720000    3
 169730000    5
 169740000    4
 169750000    3
 169760000    4
 169770000    4
 169780000    3
 169790000    3
 169800000    4
 169810000    3
 169820000    3
 169830000    2
 169840000    2
 169850000    3
 169860000    3
 169870000    4
 169880000    2
 169890000    3
 169900000    3
 169910000    3
 169920000    3
 169930000    3
 169940000    3
 169950000    7
 169960000    3
 169970000    4
 169980000    4
 169990000    5
 170000000    4
 170010000    2
 170020000    4
 170030000    3
 170040000    3
 170050000    3
 170060000    5
 170070000    3
 170080000    3
 170090000    3
 170100000    5
 170110000    2
 170120000    3
 170130000    5
 170140000    3
 170150000    3
 170160000    3
 170170000    2
 170180000    3
 170190000    2
 170200000    4
 170210000    4
 170220000    3
 170230000    2
 170240000    6
 170250000    4
 170260000    4
 170270000    4
 170280000    2
 170290000    4
 170300000    3
 170310000    3
 170320000    4
 170330000    4
 170340000    5
 170350000    3
 170360000    4
 170370000    4
 170380000    4
 170390000    4
 170400000    4
 170410000    4
 170420000    3
 170430000    3
 170440000    3
 170450000    4
 170460000    2
 170470000    3
 170480000    4
 170490000    3
 170500000    5
 170510000    4
 170520000    3
 170530000    8
 170540000    5
 170550000    4
 170560000    3
 170570000    6
 170580000    8
 170590000    4
 170600000    2
 170610000    3
 170620000    3
 170630000    7
 170640000    3
 170650000    3
 170660000    4
 170670000    3
 170680000    3
 170690000    3
 170700000    4
 170710000    3
 170720000    3
 170730000    3
 170740000    5
 170750000    4
 170760000    3
 170770000    3
 170780000    3
 170790000    3
 170800000    4
 170810000    3
 170820000    3
 170830000    4
 170840000    3
 170850000    3
 170860000    3
 170870000    2
 170880000    3
 170890000    5
 170900000    3
 170910000    6
 170920000    4
 170930000    6
 170940000    4
 170950000    3
 170960000    3
 170970000    3
 170980000    3
 170990000    6
 171000000    6
 171010000    3
 171020000    4
 171030000    5
 171040000    3
 171050000    4
 171060000    4
 171070000    4
 171080000    4
 171090000    3
 171100000    4
 171110000    3
 171120000    3
 171130000    3
 171140000    3
 171150000    3
 171160000    4
 171170000    4
 171180000    3
 171190000    4
 171200000    5
 171210000    4
 171220000    4
 171230000    3
 171240000    4
 171250000    4
 171260000    3
 171270000    4
 171280000    4
 171290000    3
 171300000    3
 171310000    5
 171320000    8
 171330000    3
 171340000    2
 171350000    4
 171360000    3
 171370000    4
 171380000    5
 171390000    3
 171400000    2
 171410000    4
 171420000    6
 171430000    4
 171440000    2
 171450000    4
 171460000    2
 171470000    2
 171480000    4
 171490000    3
 171500000    6
 171510000    6
 171520000    3
 171530000    3
 171540000    3
 171550000    3
 171560000    3
 171570000    4
 171580000    4
 171590000    4
 171600000    3
 171610000    2
 171620000    3
 171630000    3
 171640000    2
 171650000    6
 171660000    6
 171670000    4
 171680000    9
 171690000    4
 171700000    3
 171710000    4
 171720000    3
 171730000    7
 171740000    3
 171750000    3
 171760000    3
 171770000    3
 171780000    3
 171790000    3
 171800000    3
 171810000    3
 171820000    3
 171830000    4
 171840000    5
 171850000    3
 171860000    5
 171870000    4
 171880000    3
 171890000    3
 171900000    3
 171910000    3
 171920000    5
 171930000    3
 171940000    4
 171950000    3
 171960000    4
 171970000    4
 171980000    3
 171990000    7
 172000000    3
 172010000    2
 172020000    3
 172030000    4
 172040000    2
 172050000    4
 172060000    5
 172070000    4
 172080000    4
 172090000    4
 172100000    5
 172110000    3
 172120000    3
 172130000    3
 172140000    3
 172150000    2
 172160000    5
 172170000    2
 172180000    3
 172190000    3
 172200000    4
 172210000    3
 172220000    7
 172230000    3
 172240000    4
 172250000    3
 172260000    3
 172270000    5
 172280000    4
 172290000    4
 172300000    4
 172310000    3
 172320000    2
 172330000    6
 172340000    4
 172350000    4
 172360000    6
 172370000    3
 172380000    4
 172390000    7
 172400000    4
 172410000    4
 172420000    3
 172430000    2
 172440000    3
 172450000    4
 172460000    3
 172470000    4
 172480000    3
 172490000    3
 172500000    3
 172510000    3
 172520000    3
 172530000    3
 172540000    3
 172550000    2
 172560000    3
 172570000    3
 172580000    4
 172590000    4
 172600000    2
 172610000    3
 172620000    3
 172630000    3
 172640000    3
 172650000    3
 172660000    3
 172670000    3
 172680000    3
 172690000    2
 172700000    3
 172710000    3
 172720000    3
 172730000    2
 172740000    3
 172750000    4
 172760000    7
 172770000   13
 172780000    3
 172790000    3
 172800000    2
 172810000    3
 172820000    4
 172830000    3
 172840000    3
 172850000    5
 172860000    3
 172870000    4
 172880000    4
 172890000    3
 172900000    3
 172910000    2
 172920000    2
 172930000    4
 172940000    3
 172950000    2
 172960000    4
 172970000    4
 172980000    5
 172990000    3
 173000000    6
 173010000    5
 173020000    3
 173030000    3
 173040000    4
 173050000    4
 173060000    3
 173070000    2
 173080000    3
 173090000    4
 173100000    3
 173110000    3
 173120000    5
 173130000    3
 173140000    3
 173150000    3
 173160000    2
 173170000    3
 173180000    3
 173190000    4
 173200000    4
 173210000    3
 173220000    3
 173230000    2
 173240000    3
 173250000    5
 173260000    4
 173270000    4
 173280000    3
 173290000    3
 173300000    4
 173310000    4
 173320000    3
 173330000    4
 173340000    4
 173350000    4
 173360000    4
 173370000    3
 173380000    3
 173390000    3
 173400000    4
 173410000    6
 173420000    2
 173430000    3
 173440000    3
 173450000    3
 173460000    4
 173470000    4
 173480000    3
 173490000    3
 173500000    3
 173510000    3
 173520000    4
 173530000    3
 173540000    4
 173550000    3
 173560000    4
 173570000    3
 173580000    3
 173590000    3
 173600000    2
 173610000    3
 173620000    4
 173630000    4
 173640000    3
 173650000    3
 173660000    3
 173670000    3
 173680000    2
 173690000    7
 173700000    3
 173710000    4
 173720000    3
 173730000    3
 173740000    3
 173750000    3
 173760000    2
 173770000    2
 173780000    4
 173790000    2
 173800000    2
 173810000    4
 173820000    2
 173830000    3
 173840000    3
 173850000    5
 173860000    4
 173870000    3
 173880000    4
 173890000    4
 173900000    3
 173910000    4
 173920000    2
 173930000    2
 173940000    2
 173950000    3
 173960000    3
 173970000    2
 173980000    3
 173990000    5
 174000000    3
 174010000    3
 174020000    3
 174030000    2
 174040000    5
 174050000    4
 174060000    2
 174070000    5
 174080000    3
 174090000    3
 174100000    5
 174110000    3
 174120000    4
 174130000    3
 174140000    3
 174150000    4
 174160000    2
 174170000    2
 174180000    3
 174190000    5
 174200000    3
 174210000    2
 174220000    3
 174230000    3
 174240000    3
 174250000    3
 174260000    4
 174270000    2
 174280000    5
 174290000    3
 174300000    6
 174310000    3
 174320000    3
 174330000    3
 174340000    3
 174350000    3
 174360000    3
 174370000    3
 174380000    3
 174390000    3
 174400000    3
 174410000    4
 174420000    5
 174430000    4
 174440000    3
 174450000    6
 174460000    3
 174470000    4
 174480000    4
 174490000    4
 174500000    4
 174510000    5
 174520000    2
 174530000    5
 174540000    2
 174550000    5
 174560000    4
 174570000    3
 174580000    3
 174590000    3
 174600000    2
 174610000    5
 174620000    5
 174630000    3
 174640000    4
 174650000    4
 174660000    3
 174670000    3
 174680000    3
 174690000    3
 174700000    3
 174710000    4
 174720000    4
 174730000    4
 174740000    5
 174750000    4
 174760000    2
 174770000    3
 174780000    4
 174790000    4
 174800000    3
 174810000    3
 174820000    3
 174830000    3
 174840000    4
 174850000    3
 174860000    3
 174870000    3
 174880000    3
 174890000    3
 174900000    4
 174910000    3
 174920000    4
 174930000    3
 174940000    3
 174950000    3
 174960000    6
 174970000    5
 174980000    4
 174990000    2
 175000000    3
 175010000    3
 175020000    4
 175030000    3
 175040000    3
 175050000    4
 175060000    5
 175070000    3
 175080000    6
 175090000    6
 175100000    2
 175110000    3
 175120000    3
 175130000    5
 175140000    2
 175150000    3
 175160000    3
 175170000    3
 175180000    4
 175190000    3
 175200000    3
 175210000    3
 175220000    3
 175230000    4
 175240000    3
 175250000    3
 175260000    4
 175270000    2
 175280000    4
 175290000    3
 175300000    3
 175310000    3
 175320000    5
 175330000    4
 175340000    3
 175350000    3
 175360000    3
 175370000    3
 175380000    4
 175390000    3
 175400000    4
 175410000    3
 175420000    4
 175430000    2
 175440000    3
 175450000    3
 175460000    3
 175470000    3
 175480000    3
 175490000    4
 175500000    3
 175510000    4
 175520000    4
 175530000    3
 175540000    2
 175550000    3
 175560000    3
 175570000    2
 175580000    3
 175590000    3
 175600000    2
 175610000    3
 175620000    3
 175630000    4
 175640000    2
 175650000    3
 175660000    3
 175670000    3
 175680000    4
 175690000    3
 175700000    4
 175710000    3
 175720000    3
 175730000    3
 175740000    4
 175750000    3
 175760000    3
 175770000    4
 175780000    4
 175790000    3
 175800000    3
 175810000    4
 175820000    4
 175830000    4
 175840000    3
 175850000    3
 175860000    2
 175870000    6
 175880000    3
 175890000    3
 175900000   10
 175910000    3
 175920000    4
 175930000    3
 175940000    3
 175950000    3
 175960000    3
 175970000    7
 175980000    2
 175990000    4
 176000000    5
 176010000    3
 176020000    5
 176030000    3
 176040000    3
 176050000    3
 176060000    2
 176070000    5
 176080000    6
 176090000    3
 176100000    4
 176110000    2
 176120000    3
 176130000    3
 176140000    4
 176150000    3
 176160000    3
 176170000    3
 176180000    6
 176190000    3
 176200000    3
 176210000    4
 176220000    3
 176230000    2
 176240000    5
 176250000    6
 176260000    3
 176270000    2
 176280000    3
 176290000    2
 176300000    2
 176310000    3
 176320000    3
 176330000    3
 176340000    6
 176350000    2
 176360000    3
 176370000    3
 176380000    2
 176390000    3
 176400000    3
 176410000    2
 176420000    2
 176430000    3
 176440000    3
 176450000    3
 176460000    5
 176470000    4
 176480000    2
 176490000    3
 176500000    6
 176510000    3
 176520000    3
 176530000    3
 176540000    4
 176550000    5
 176560000    3
 176570000    2
 176580000    3
 176590000    2
 176600000    3
 176610000    7
 176620000    3
 176630000    3
 176640000    2
 176650000    4
 176660000    3
 176670000    3
 176680000    5
 176690000    4
 176700000    3
 176710000    2
 176720000    3
 176730000    5
 176740000    5
 176750000    3
 176760000    3
 176770000    2
 176780000    2
 176790000    4
 176800000    4
 176810000    3
 176820000    2
 176830000    5
 176840000    3
 176850000    6
 176860000    3
 176870000    3
 176880000    3
 176890000    4
 176900000    3
 176910000    2
 176920000    4
 176930000    3
 176940000    6
 176950000    3
 176960000    5
 176970000    2
 176980000    2
 176990000    4
 177000000    3
 177010000    2
 177020000    5
 177030000    3
 177040000    3
 177050000    4
 177060000    6
 177070000    3
 177080000    5
 177090000    4
 177100000    5
 177110000    3
 177120000    4
 177130000    5
 177140000    7
 177150000    3
 177160000    5
 177170000    4
 177180000    3
 177190000    5
 177200000    4
 177210000    3
 177220000    3
 177230000    2
 177240000    3
 177250000    3
 177260000    3
 177270000    7
 177280000    3
 177290000    8
 177300000    6
 177310000    6
 177320000    4
 177330000    3
 177340000    5
 177350000    6
 177360000    6
 177370000    8
 177380000    3
 177390000    3
 177400000    4
 177410000    6
 177420000    4
 177430000    2
 177440000    2
 177450000    4
 177460000    3
 177470000    5
 177480000    8
 177490000    2
 177500000    5
 177510000    5
 177520000    3
 177530000    4
 177540000    3
 177550000    5
 177560000    4
 177570000    5
 177580000    3
 177590000    3
 177600000    2
 177610000    4
 177620000    6
 177630000    2
 177640000    3
 177650000    4
 177660000    4
 177670000    4
 177680000    3
 177690000    5
 177700000    6
 177710000    3
 177720000    3
 177730000    5
 177740000    4
 177750000    2
 177760000    5
 177770000    3
 177780000    8
 177790000    4
 177800000    3
 177810000    4
 177820000    3
 177830000    4
 177840000    3
 177850000    4
 177860000    2
 177870000    2
 177880000    4
 177890000    2
 177900000    4
 177910000    5
 177920000    4
 177930000    5
 177940000    3
 177950000    2
 177960000    3
 177970000    3
 177980000    3
 177990000    2
 178000000    5
 178010000    4
 178020000    3
 178030000    4
 178040000    4
 178050000    3
 178060000    3
 178070000    2
 178080000    4
 178090000    4
 178100000    3
 178110000    5
 178120000    3
 178130000    4
 178140000    4
 178150000    2
 178160000    3
 178170000    4
 178180000    3
 178190000    4
 178200000    5
 178210000    4
 178220000    2
 178230000    5
 178240000    3
 178250000    4
 178260000    3
 178270000    3
 178280000    2
 178290000    5
 178300000    3
 178310000    3
 178320000    3
 178330000    2
 178340000    5
 178350000    3
 178360000    6
 178370000    5
 178380000    7
 178390000    3
 178400000    2
 178410000    3
 178420000    3
 178430000    5
 178440000    3
 178450000    2
 178460000    3
 178470000    4
 178480000    4
 178490000    3
 178500000    3
 178510000    3
 178520000    3
 178530000    3
 178540000    3
 178550000    3
 178560000    2
 178570000    4
 178580000    4
 178590000    4
 178600000    2
 178610000    3
 178620000    5
 178630000    2
 178640000    3
 178650000    3
 178660000    3
 178670000    6
 178680000    4
 178690000    2
 178700000    9
 178710000    2
 178720000    3
 178730000    3
 178740000    2
 178750000    2
 178760000    4
 178770000    5
 178780000    2
 178790000    4
 178800000    3
 178810000    3
 178820000    3
 178830000    3
 178840000    3
 178850000    3
 178860000    2
 178870000    4
 178880000    5
 178890000    3
 178900000    3
 178910000    3
 178920000    3
 178930000    3
 178940000    2
 178950000    3
 178960000    3
 178970000    2
 178980000    3
 178990000    2
 179000000    3
 179010000    3
 179020000    6
 179030000    3
 179040000    4
 179050000    4
 179060000    3
 179070000    3
 179080000    3
 179090000    2
 179100000    3
 179110000    4
 179120000    3
 179130000    3
 179140000    4
 179150000    3
 179160000    4
 179170000    4
 179180000    3
 179190000    3
 179200000    3
 179210000    3
 179220000    3
 179230000    8
 179240000    8
 179250000    6
 179260000    3
 179270000    3
 179280000    2
 179290000    5
 179300000    3
 179310000    2
 179320000    4
 179330000    4
 179340000    3
 179350000    4
 179360000    3
 179370000    2
 179380000    2
 179390000    3
 179400000    2
 179410000    3
 179420000    3
 179430000    4
 179440000    3
 179450000    3
 179460000    3
 179470000    3
 179480000    3
 179490000    5
 179500000    3
 179510000    3
 179520000    3
 179530000    5
 179540000    3
 179550000    4
 179560000    3
 179570000    3
 179580000    4
 179590000    5
 179600000    4
 179610000    3
 179620000    5
 179630000    3
 179640000    2
 179650000    3
 179660000    2
 179670000    5
 179680000    4
 179690000    3
 179700000    3
 179710000    3
 179720000    5
 179730000    2
 179740000    4
 179750000    2
 179760000    3
 179770000    8
 179780000    3
 179790000    3
 179800000    3
 179810000    4
 179820000    4
 179830000    5
 179840000    5
 179850000    3
 179860000    4
 179870000    3
 179880000    3
 179890000    2
 179900000    4
 179910000    3
 179920000    3
 179930000    3
 179940000    7
 179950000    3
 179960000    3
 179970000    2
 179980000    4
 179990000    4
 180000000    6
 180010000    4
 180020000    3
 180030000    5
 180040000    8
 180050000    2
 180060000    2
 180070000    3
 180080000    3
 180090000    3
 180100000    3
 180110000    3
 180120000    4
 180130000    4
 180140000    4
 180150000    4
 180160000    4
 180170000    3
 180180000    3
 180190000    4
 180200000    3
 180210000    3
 180220000    3
 180230000    4
 180240000    3
 180250000    3
 180260000    4
 180270000    3
 180280000    5
 180290000    3
 180300000    3
 180310000    4
 180320000    3
 180330000    3
 180340000    3
 180350000    3
 180360000    3
 180370000    4
 180380000    2
 180390000    2
 180400000    2
 180410000    3
 180420000    2
 180430000    3
 180440000    2
 180450000    3
 180460000    2
 180470000    3
 180480000    6
 180490000    4
 180500000    3
 180510000    4
 180520000    3
 180530000    3
 180540000    3
 180550000    3
 180560000    3
 180570000    3
 180580000    3
 180590000    6
 180600000    3
 180610000    3
 180620000    4
 180630000    4
 180640000    4
 180650000    2
 180660000    3
 180670000    3
 180680000    3
 180690000    3
 180700000    3
 180710000    3
 180720000    3
 180730000    2
 180740000    9
 180750000    3
 180760000    3
 180770000    4
 180780000    3
 180790000    3
 180800000    3
 180810000    3
 180820000    3
 180830000    3
 180840000    2
 180850000    5
 180860000    5
 180870000    3
 180880000    2
 180890000    4
 180900000    4
 180910000    3
 180920000    5
 180930000    2
 180940000    3
 180950000    2
 180960000    3
 180970000    3
 180980000    3
 180990000    4
 181000000    3
 181010000    3
 181020000    3
 181030000    3
 181040000    4
 181050000    4
 181060000    3
 181070000    3
 181080000    3
 181090000    5
 181100000    3
 181110000    5
 181120000    3
 181130000    3
 181140000    3
 181150000    3
 181160000    2
 181170000    5
 181180000    3
 181190000    3
 181200000    3
 181210000    4
 181220000    5
 181230000    2
 181240000    4
 181250000    4
 181260000    4
 181270000    3
 181280000    3
 181290000    4
 181300000    3
 181310000    2
 181320000    4
 181330000    4
 181340000    4
 181350000    3
 181360000    2
 181370000    3
 181380000    3
 181390000    3
 181400000    3
 181410000    5
 181420000    2
 181430000    4
 181440000    3
 181450000    2
 181460000    2
 181470000    2
 181480000    7
 181490000    3
 181500000    3
 181510000    4
 181520000    3
 181530000    3
 181540000    3
 181550000    4
 181560000    3
 181570000    3
 181580000    5
 181590000    3
 181600000    5
 181610000    3
 181620000    3
 181630000    2
 181640000    3
 181650000    3
 181660000    3
 181670000    3
 181680000    2
 181690000    5
 181700000    4
 181710000    9
 181720000    2
 181730000    5
 181740000    4
 181750000    8
 181760000   10
 181770000    6
 181780000    4
 181790000    4
 181800000    3
 181810000    8
 181820000    5
 181830000    3
 181840000    3
 181850000    2
 181860000    8
 181870000    4
 181880000    6
 181890000    4
 181900000    3
 181910000    3
 181920000    3
 181930000    3
 181940000    3
 181950000    3
 181960000    4
 181970000    3
 181980000    3
 181990000    6
 182000000    5
 182010000    4
 182020000    7
 182030000    4
 182040000    4
 182050000    5
 182060000    3
 182070000    3
 182080000    3
 182090000    3
 182100000    4
 182110000    2
 182120000    2
 182130000    5
 182140000    7
 182150000    2
 182160000    3
 182170000    4
 182180000    2
 182190000    3
 182200000    4
 182210000    5
 182220000    7
 182230000    6
 182240000    4
 182250000    4
 182260000    3
 182270000    3
 182280000    2
 182290000    4
 182300000    4
 182310000    2
 182320000    2
 182330000    2
 182340000    4
 182350000    6
 182360000    6
 182370000    4
 182380000    4
 182390000    3
 182400000    4
 182410000    4
 182420000    3
 182430000    4
 182440000    3
 182450000    4
 182460000    3
 182470000    3
 182480000    3
 182490000    2
 182500000    4
 182510000    3
 182520000    3
 182530000    3
 182540000    4
 182550000    2
 182560000    5
 182570000    4
 182580000    3
 182590000    3
 182600000    4
 182610000    3
 182620000    3
 182630000    4
 182640000    3
 182650000    3
 182660000    3
 182670000    3
 182680000    2
 182690000    3
 182700000    3
 182710000    3
 182720000    3
 182730000    3
 182740000    3
 182750000    3
 182760000    3
 182770000    3
 182780000    5
 182790000    2
 182800000    2
 182810000    2
 182820000    3
 182830000    3
 182840000    3
 182850000    3
 182860000    2
 182870000    3
 182880000    5
 182890000    4
 182900000    4
 182910000    2
 182920000    3
 182930000    3
 182940000    3
 182950000    3
 182960000    4
 182970000    7
 182980000    3
 182990000    3
 183000000    3
 183010000    3
 183020000    3
 183030000    3
 183040000    3
 183050000    3
 183060000    3
 183070000    3
 183080000    3
 183090000    4
 183100000    3
 183110000    3
 183120000    3
 183130000    4
 183140000    4
 183150000    2
 183160000    3
 183170000    3
 183180000    3
 183190000    6
 183200000    4
 183210000    3
 183220000    4
 183230000    3
 183240000    4
 183250000    2
 183260000    4
 183270000    2
 183280000   10
 183290000    3
 183300000    3
 183310000    2
 183320000    3
 183330000    3
 183340000    4
 183350000    7
 183360000    3
 183370000    3
 183380000    3
 183390000    2
 183400000    3
 183410000    5
 183420000    2
 183430000    3
 183440000    2
 183450000    4
 183460000    2
 183470000    3
 183480000    2
 183490000    4
 183500000    3
 183510000    2
 183520000    3
 183530000    4
 183540000    3
 183550000    4
 183560000    3
 183570000    5
 183580000    2
 183590000    3
 183600000    5
 183610000    2
 183620000    2
 183630000    2
 183640000    4
 183650000    3
 183660000    5
 183670000    4
 183680000    3
 183690000    2
 183700000    4
 183710000    4
 183720000    5
 183730000    3
 183740000    4
 183750000    3
 183760000    3
 183770000    4
 183780000    3
 183790000    2
 183800000    4
 183810000    5
 183820000    5
 183830000    4
 183840000    3
 183850000    4
 183860000    5
 183870000    3
 183880000    3
 183890000    2
 183900000    3
 183910000    3
 183920000    4
 183930000    3
 183940000    3
 183950000    2
 183960000    5
 183970000    3
 183980000    7
 183990000    3
 184000000    3
 184010000    4
 184020000    3
 184030000    6
 184040000    3
 184050000    9
 184060000    2
 184070000    3
 184080000    3
 184090000    3
 184100000    6
 184110000    5
 184120000    2
 184130000    2
 184140000    2
 184150000    2
 184160000    4
 184170000    3
 184180000    3
 184190000    2
 184200000    5
 184210000    4
 184220000    4
 184230000    3
 184240000    3
 184250000    3
 184260000    5
 184270000    8
 184280000    3
 184290000    4
 184300000    4
 184310000    3
 184320000    5
 184330000    4
 184340000    2
 184350000    2
 184360000    4
 184370000    3
 184380000    5
 184390000    3
 184400000    4
 184410000    3
 184420000    3
 184430000    3
 184440000    3
 184450000    3
 184460000    5
 184470000    3
 184480000    4
 184490000    3
 184500000    3
 184510000    3
 184520000    5
 184530000    3
 184540000    3
 184550000    4
 184560000    4
 184570000    4
 184580000    8
 184590000    9
 184600000    3
 184610000    4
 184620000    5
 184630000    4
 184640000    4
 184650000    3
 184660000    3
 184670000    4
 184680000    2
 184690000    5
 184700000    6
 184710000   10
 184720000    8
 184730000    7
 184740000    9
 184750000    3
 184760000    6
 184770000    3
 184780000    3
 184790000    4
 184800000    3
 184810000    5
 184820000    2
 184830000    3
 184840000    3
 184850000    3
 184860000    3
 184870000    3
 184880000    3
 184890000    2
 184900000    2
 184910000    3
 184920000    2
 184930000    3
 184940000    3
 184950000    3
 184960000    3
 184970000    4
 184980000    3
 184990000    4
 185000000    3
 185010000    4
 185020000    2
 185030000    3
 185040000    4
 185050000    3
 185060000    3
 185070000    3
 185080000    3
 185090000    3
 185100000    2
 185110000    3
 185120000    3
 185130000    3
 185140000    4
 185150000    5
 185160000    4
 185170000    3
 185180000    3
 185190000    5
 185200000    3
 185210000    5
 185220000    4
 185230000    5
 185240000    4
 185250000    3
 185260000    3
 185270000    2
 185280000    3
 185290000    4
 185300000    2
 185310000    3
 185320000    3
 185330000    2
 185340000    3
 185350000    4
 185360000    3
 185370000    3
 185380000    4
 185390000    3
 185400000    3
 185410000    3
 185420000    4
 185430000    3
 185440000    4
 185450000    8
 185460000    4
 185470000    4
 185480000    5
 185490000    4
 185500000    7
 185510000    3
 185520000    3
 185530000    5
 185540000    3
 185550000    5
 185560000    3
 185570000    3
 185580000    3
 185590000    3
 185600000    2
 185610000    4
 185620000    4
 185630000    2
 185640000    5
 185650000    4
 185660000    3
 185670000    3
 185680000    3
 185690000    5
 185700000    3
 185710000    4
 185720000    4
 185730000    3
 185740000    3
 185750000    4
 185760000    4
 185770000    7
 185780000    5
 185790000    5
 185800000    3
 185810000    7
 185820000    8
 185830000    4
 185840000    3
 185850000    3
 185860000   10
 185870000    2
 185880000    4
 185890000    3
 185900000    3
 185910000    2
 185920000    4
 185930000    4
 185940000    2
 185950000    2
 185960000    3
 185970000    4
 185980000    3
 185990000    3
 186000000    3
 186010000    2
 186020000    3
 186030000    3
 186040000    3
 186050000    4
 186060000    3
 186070000    3
 186080000    2
 186090000    4
 186100000    3
 186110000    3
 186120000    4
 186130000    4
 186140000    2
 186150000    3
 186160000    3
 186170000    2
 186180000    2
 186190000    7
 186200000    3
 186210000    3
 186220000    2
 186230000    5
 186240000    2
 186250000    3
 186260000    2
 186270000    3
 186280000    3
 186290000    3
 186300000    3
 186310000    3
 186320000    3
 186330000    3
 186340000    4
 186350000    3
 186360000    3
 186370000    6
 186380000    5
 186390000    6
 186400000    5
 186410000    4
 186420000    2
 186430000    2
 186440000    4
 186450000    4
 186460000    5
 186470000    3
 186480000    2
 186490000    3
 186500000    3
 186510000    3
 186520000    3
 186530000    3
 186540000    3
 186550000    5
 186560000    3
 186570000    2
 186580000    3
 186590000    2
 186600000    3
 186610000    3
 186620000    3
 186630000    3
 186640000    3
 186650000    3
 186660000    3
 186670000    3
 186680000    4
 186690000    4
 186700000    4
 186710000    2
 186720000    4
 186730000    4
 186740000    3
 186750000    3
 186760000    4
 186770000    5
 186780000    4
 186790000    4
 186800000    3
 186810000    2
 186820000    3
 186830000    3
 186840000    4
 186850000    4
 186860000    3
 186870000    3
 186880000    3
 186890000    3
 186900000    3
 186910000    3
 186920000    3
 186930000    3
 186940000    4
 186950000    2
 186960000    3
 186970000    4
 186980000    3
 186990000    5
 187000000    3
 187010000    4
 187020000    3
 187030000    3
 187040000    3
 187050000    3
 187060000    3
 187070000    3
 187080000    4
 187090000    3
 187100000    3
 187110000    4
 187120000    4
 187130000    3
 187140000    3
 187150000    3
 187160000    3
 187170000    3
 187180000    2
 187190000    6
 187200000    3
 187210000    3
 187220000    3
 187230000    4
 187240000    3
 187250000    2
 187260000    7
 187270000   12
 187280000    5
 187290000    3
 187300000    4
 187310000    6
 187320000    4
 187330000    3
 187340000    4
 187350000    3
 187360000    3
 187370000    4
 187380000   10
 187390000    4
 187400000    3
 187410000    3
 187420000    5
 187430000    3
 187440000    2
 187450000    5
 187460000    5
 187470000    3
 187480000    4
 187490000   11
 187500000    5
 187510000    2
 187520000    3
 187530000    3
 187540000    3
 187550000    2
 187560000    5
 187570000    3
 187580000    3
 187590000    4
 187600000    3
 187610000    3
 187620000    3
 187630000    3
 187640000    2
 187650000    5
 187660000    3
 187670000    3
 187680000    5
 187690000    3
 187700000    5
 187710000    5
 187720000    4
 187730000    3
 187740000    3
 187750000    3
 187760000    5
 187770000    4
 187780000    4
 187790000    5
 187800000    3
 187810000    4
 187820000    2
 187830000    3
 187840000    3
 187850000    4
 187860000    3
 187870000    5
 187880000    5
 187890000    4
 187900000    4
 187910000    7
 187920000    3
 187930000    4
 187940000    4
 187950000    5
 187960000    4
 187970000    3
 187980000    3
 187990000    6
 188000000    3
 188010000    3
 188020000    3
 188030000    2
 188040000    4
 188050000    4
 188060000    3
 188070000    2
 188080000    3
 188090000    3
 188100000    5
 188110000    2
 188120000    4
 188130000   10
 188140000    3
 188150000    5
 188160000    2
 188170000    5
 188180000    3
 188190000    3
 188200000    5
 188210000    4
 188220000    3
 188230000    3
 188240000    4
 188250000    4
 188260000    4
 188270000    2
 188280000    3
 188290000    4
 188300000    4
 188310000    5
 188320000    3
 188330000    5
 188340000    3
 188350000    3
 188360000    3
 188370000    2
 188380000    4
 188390000    2
 188400000    4
 188410000    4
 188420000    4
 188430000    4
 188440000    4
 188450000    3
 188460000    3
 188470000    3
 188480000    3
 188490000    4
 188500000    3
 188510000    3
 188520000    4
 188530000    4
 188540000    3
 188550000    3
 188560000    3
 188570000    3
 188580000    2
 188590000    3
 188600000    2
 188610000    3
 188620000    3
 188630000    3
 188640000    3
 188650000    3
 188660000    5
 188670000    6
 188680000    4
 188690000    4
 188700000    8
 188710000    3
 188720000    5
 188730000    6
 188740000    4
 188750000    3
 188760000    2
 188770000    3
 188780000    3
 188790000    6
 188800000    4
 188810000    7
 188820000    3
 188830000    3
 188840000    3
 188850000    3
 188860000    5
 188870000    5
 188880000    5
 188890000    2
 188900000    2
 188910000    3
 188920000    3
 188930000    2
 188940000    3
 188950000   11
 188960000    4
 188970000    3
 188980000    3
 188990000    3
 189000000    3
 189010000    3
 189020000    4
 189030000    3
 189040000    5
 189050000    4
 189060000    2
 189070000    5
 189080000    4
 189090000    3
 189100000    5
 189110000    3
 189120000    3
 189130000    2
 189140000    4
 189150000    3
 189160000   11
 189170000    4
 189180000    3
 189190000    5
 189200000    2
 189210000    3
 189220000    4
 189230000    6
 189240000    3
 189250000    2
 189260000    8
 189270000    4
 189280000    3
 189290000    4
 189300000    2
 189310000    2
 189320000    4
 189330000    3
 189340000    3
 189350000    3
 189360000    5
 189370000    4
 189380000    2
 189390000    5
 189400000    2
 189410000    4
 189420000    3
 189430000    4
 189440000    5
 189450000    8
 189460000    3
 189470000    3
 189480000    2
 189490000    4
 189500000    5
 189510000    4
 189520000    5
 189530000    3
 189540000    3
 189550000    2
 189560000    3
 189570000    4
 189580000    3
 189590000    4
 189600000    3
 189610000    4
 189620000    3
 189630000   15
 189640000    3
 189650000    2
 189660000    4
 189670000    2
 189680000    3
 189690000    4
 189700000    2
 189710000    5
 189720000    4
 189730000    4
 189740000    6
 189750000    8
 189760000    8
 189770000    3
 189780000    4
 189790000    3
 189800000    3
 189810000    5
 189820000    3
 189830000    3
 189840000    3
 189850000    3
 189860000    3
 189870000    2
 189880000    3
 189890000    3
 189900000    3
 189910000    3
 189920000    3
 189930000    4
 189940000    4
 189950000    3
 189960000    3
 189970000    3
 189980000    4
 189990000    3
 190000000    2
 190010000    3
 190020000    3
 190030000    4
 190040000    3
 190050000    3
 190060000    5
 190070000    3
 190080000    2
 190090000    4
 190100000    3
 190110000    3
 190120000    4
 190130000    5
 190140000    5
 190150000    3
 190160000    3
 190170000    4
 190180000    2
 190190000    3
 190200000    3
 190210000    2
 190220000    2
 190230000    5
 190240000    3
 190250000    5
 190260000    6
 190270000   10
 190280000    7
 190290000    4
 190300000    6
 190310000    3
 190320000    7
 190330000    3
 190340000    4
 190350000    3
 190360000    5
 190370000    3
 190380000    3
 190390000    3
 190400000    3
 190410000    2
 190420000    2
 190430000    4
 190440000    3
 190450000    3
 190460000    4
 190470000    3
 190480000    3
 190490000    3
 190500000    2
 190510000    5
 190520000    3
 190530000    5
 190540000    4
 190550000    3
 190560000    3
 190570000    2
 190580000    3
 190590000    3
 190600000    3
 190610000    3
 190620000    3
 190630000    6
 190640000    7
 190650000    3
 190660000    3
 190670000    3
 190680000    4
 190690000    4
 190700000    5
 190710000    6
 190720000    5
 190730000    4
 190740000    3
 190750000    4
 190760000    3
 190770000    4
 190780000    4
 190790000    3
 190800000    4
 190810000    3
 190820000    3
 190830000    4
 190840000    3
 190850000    3
 190860000    4
 190870000    3
 190880000    7
 190890000    3
 190900000    2
 190910000    3
 190920000   10
 190930000    8
 190940000    5
 190950000    3
 190960000    3
 190970000    3
 190980000    3
 190990000    3
 191000000    3
 191010000    3
 191020000    4
 191030000    3
 191040000    3
 191050000    3
 191060000    3
 191070000    4
 191080000    4
 191090000    6
 191100000    4
 191110000    4
 191120000    5
 191130000    4
 191140000    4
 191150000    4
 191160000    3
 191170000    3
 191180000    5
 191190000    4
 191200000    3
 191210000    7
 191220000    6
 191230000    3
 191240000    6
 191250000    2
 191260000    2
 191270000    3
 191280000    2
 191290000    3
 191300000    3
 191310000    5
 191320000    3
 191330000    3
 191340000    3
 191350000    3
 191360000    3
 191370000    3
 191380000    6
 191390000    2
 191400000    3
 191410000    2
 191420000    3
 191430000    3
 191440000    5
 191450000    3
 191460000    3
 191470000    3
 191480000    4
 191490000    5
 191500000    4
 191510000    4
 191520000    3
 191530000    3
 191540000    3
 191550000    3
 191560000    3
 191570000    2
 191580000    3
 191590000    2
 191600000    3
 191610000    3
 191620000    3
 191630000    3
 191640000    3
 191650000    4
 191660000    3
 191670000    3
 191680000    3
 191690000    5
 191700000    3
 191710000    3
 191720000    3
 191730000    7
 191740000    5
 191750000    3
 191760000    4
 191770000    2
 191780000    4
 191790000    3
 191800000    3
 191810000    3
 191820000    4
 191830000    3
 191840000    3
 191850000    2
 191860000    2
 191870000    5
 191880000    3
 191890000    3
 191900000    4
 191910000    2
 191920000    4
 191930000    4
 191940000    6
 191950000    5
 191960000    5
 191970000    6
 191980000    4
 191990000    2
 192000000    4
 192010000    2
 192020000    2
 192030000    8
 192040000    3
 192050000    5
 192060000    4
 192070000    4
 192080000    4
 192090000    7
 192100000    7
 192110000    4
 192120000    3
 192130000    4
 192140000    6
 192150000    4
 192160000   10
 192170000    2
 192180000    2
 192190000    3
 192200000    8
 192210000    3
 192220000    2
 192230000    3
 192240000    3
 192250000    2
 192260000    3
 192270000    4
 192280000    4
 192290000    2
 192300000    3
 192310000    6
 192320000    3
 192330000    3
 192340000    3
 192350000    4
 192360000    3
 192370000    4
 192380000    3
 192390000    3
 192400000    3
 192410000    2
 192420000    8
 192430000    5
 192440000    3
 192450000    3
 192460000    3
 192470000    3
 192480000    3
 192490000    6
 192500000    5
 192510000    2
 192520000    3
 192530000    2
 192540000    2
 192550000    2
 192560000    3
 192570000    2
 192580000    2
 192590000    3
 192600000    3
 192610000    3
 192620000    8
 192630000    6
 192640000    5
 192650000    5
 192660000    2
 192670000    3
 192680000    7
 192690000   12
 192700000    5
 192710000    7
 192720000    2
 192730000    8
 192740000    2
 192750000    2
 192760000    5
 192770000    3
 192780000    3
 192790000    2
 192800000    2
 192810000    5
 192820000    3
 192830000    4
 192840000    6
 192850000    7
 192860000    2
 192870000    4
 192880000    3
 192890000    7
 192900000    3
 192910000    3
 192920000    2
 192930000    3
 192940000    4
 192950000    3
 192960000    3
 192970000    2
 192980000    4
 192990000    4
 193000000    2
 193010000    4
 193020000    8
 193030000    4
 193040000    3
 193050000    2
 193060000    3
 193070000    3
 193080000    2
 193090000    3
 193100000    6
 193110000    2
 193120000    4
 193130000    5
 193140000    3
 193150000    5
 193160000    3
 193170000    3
 193180000    3
 193190000    3
 193200000    3
 193210000    3
 193220000    3
 193230000    4
 193240000    3
 193250000    2
 193260000    3
 193270000    3
 193280000    3
 193290000    3
 193300000    3
 193310000    4
 193320000    3
 193330000    7
 193340000    5
 193350000    4
 193360000    3
 193370000    4
 193380000    4
 193390000    3
 193400000    5
 193410000    3
 193420000    3
 193430000    4
 193440000    3
 193450000    3
 193460000    3
 193470000    2
 193480000    5
 193490000    3
 193500000    4
 193510000    2
 193520000    3
 193530000    3
 193540000    3
 193550000    3
 193560000    2
 193570000    2
 193580000    4
 193590000    5
 193600000    3
 193610000    3
 193620000    2
 193630000    4
 193640000    4
 193650000    6
 193660000    8
 193670000    7
 193680000    5
 193690000    4
 193700000    3
 193710000    4
 193720000    3
 193730000    4
 193740000    4
 193750000    4
 193760000    2
 193770000    2
 193780000    2
 193790000    3
 193800000    4
 193810000    3
 193820000    2
 193830000    7
 193840000    2
 193850000    2
 193860000    4
 193870000    3
 193880000    3
 193890000    3
 193900000    3
 193910000    5
 193920000    3
 193930000    3
 193940000    2
 193950000    3
 193960000    2
 193970000    2
 193980000    2
 193990000    4
 194000000    3
 194010000    2
 194020000    3
 194030000    4
 194040000    5
 194050000    3
 194060000    3
 194070000    5
 194080000    2
 194090000    2
 194100000    3
 194110000    3
 194120000    3
 194130000    2
 194140000    3
 194150000    2
 194160000    3
 194170000    6
 194180000    5
 194190000    3
 194200000    4
 194210000    3
 194220000    3
 194230000    2
 194240000    3
 194250000    3
 194260000    3
 194270000    4
 194280000    2
 194290000    3
 194300000    3
 194310000    3
 194320000    4
 194330000    3
 194340000    3
 194350000    4
 194360000    3
 194370000    4
 194380000    3
 194390000    3
 194400000    3
 194410000    3
 194420000    4
 194430000    3
 194440000    3
 194450000    2
 194460000    4
 194470000    4
 194480000    2
 194490000    3
 194500000    3
 194510000    3
 194520000    3
 194530000    2
 194540000    3
 194550000    3
 194560000    3
 194570000    3
 194580000    4
 194590000    2
 194600000    4
 194610000    3
 194620000    3
 194630000    3
 194640000    3
 194650000    3
 194660000    2
 194670000    3
 194680000    2
 194690000    4
 194700000    3
 194710000    4
 194720000    3
 194730000    3
 194740000    3
 194750000    3
 194760000    4
 194770000    3
 194780000    4
 194790000    6
 194800000    7
 194810000    3
 194820000    3
 194830000    3
 194840000    5
 194850000    4
 194860000    5
 194870000    6
 194880000    4
 194890000    2
 194900000    3
 194910000    4
 194920000    7
 194930000    7
 194940000    7
 194950000    6
 194960000    3
 194970000    3
 194980000    2
 194990000    4
 195000000    3
 195010000    3
 195020000    3
 195030000    3
 195040000    3
 195050000    2
 195060000    2
 195070000    4
 195080000    3
 195090000    4
 195100000    2
 195110000    4
 195120000    4
 195130000    5
 195140000    3
 195150000    5
 195160000    5
 195170000    3
 195180000    3
 195190000    4
 195200000    2
 195210000    3
 195220000    3
 195230000    3
 195240000    6
 195250000    3
 195260000    3
 195270000    3
 195280000    3
 195290000    3
 195300000    2
 195310000    2
 195320000    2
 195330000    3
 195340000    3
 195350000    3
 195360000    3
 195370000    3
 195380000    3
 195390000    3
 195400000    3
 195410000    4
 195420000    5
 195430000    3
 195440000    3
 195450000    3
 195460000    3
 195470000    4
 195480000    3
 195490000    2
 195500000    3
 195510000    3
 195520000    3
 195530000    2
 195540000    3
 195550000    3
 195560000    3
 195570000    2
 195580000    4
 195590000    7
 195600000    2
 195610000    3
 195620000    3
 195630000    2
 195640000    4
 195650000    3
 195660000    3
 195670000    3
 195680000    4
 195690000    4
 195700000    4
 195710000    4
 195720000    3
 195730000    3
 195740000    6
 195750000    3
 195760000    3
 195770000    2
 195780000    2
 195790000    4
 195800000    3
 195810000    4
 195820000    3
 195830000    3
 195840000    3
 195850000    4
 195860000    3
 195870000    3
 195880000    4
 195890000    3
 195900000    6
 195910000    4
 195920000    4
 195930000    4
 195940000    4
 195950000    2
 195960000    4
 195970000    4
 195980000    2
 195990000    4
 196000000    5
 196010000    2
 196020000    3
 196030000    3
 196040000    4
 196050000    5
 196060000    4
 196070000    3
 196080000    4
 196090000    4
 196100000    2
 196110000    4
 196120000    2
 196130000    3
 196140000    4
 196150000    5
 196160000    5
 196170000    3
 196180000    4
 196190000    3
 196200000    3
 196210000    7
 196220000    6
 196230000    2
 196240000    5
 196250000    4
 196260000    5
 196270000    2
 196280000    4
 196290000    3
 196300000    3
 196310000    2
 196320000    4
 196330000    4
 196340000    7
 196350000    5
 196360000    3
 196370000    2
 196380000    3
 196390000    3
 196400000    3
 196410000    3
 196420000    4
 196430000    9
 196440000    2
 196450000    4
 196460000    8
 196470000    3
 196480000    2
 196490000    4
 196500000    4
 196510000    3
 196520000    2
 196530000    4
 196540000    3
 196550000    2
 196560000    3
 196570000    3
 196580000    3
 196590000    3
 196600000    4
 196610000    3
 196620000    5
 196630000    6
 196640000    4
 196650000    4
 196660000    4
 196670000    5
 196680000    2
 196690000    2
 196700000    3
 196710000    4
 196720000    4
 196730000    7
 196740000    3
 196750000    3
 196760000    8
 196770000    3
 196780000    3
 196790000    4
 196800000    4
 196810000    4
 196820000    4
 196830000    6
 196840000    6
 196850000    3
 196860000    3
 196870000    3
 196880000    4
 196890000    4
 196900000    5
 196910000    4
 196920000    3
 196930000    3
 196940000    2
 196950000    3
 196960000    4
 196970000    6
 196980000    3
 196990000    3
 197000000    4
 197010000    3
 197020000    3
 197030000    4
 197040000    3
 197050000    4
 197060000    2
 197070000    3
 197080000    3
 197090000    4
 197100000    2
 197110000    3
 197120000    3
 197130000    3
 197140000    3
 197150000    3
 197160000    3
 197170000    2
 197180000    2
 197190000    3
 197200000    3
 197210000    3
 197220000    2
 197230000    8
 197240000    2
 197250000    3
 197260000    4
 197270000    3
 197280000    3
 197290000    3
 197300000    4
 197310000    5
 197320000    3
 197330000    3
 197340000    4
 197350000    3
 197360000    2
 197370000    2
 197380000    3
 197390000    3
 197400000    3
 197410000    5
 197420000    3
 197430000    3
 197440000    3
 197450000    4
 197460000    4
 197470000    3
 197480000    3
 197490000    4
 197500000    3
 197510000    2
 197520000    3
 197530000    5
 197540000    2
 197550000    3
 197560000    3
 197570000    3
 197580000    5
 197590000   10
 197600000    3
 197610000    3
 197620000    4
 197630000    4
 197640000    4
 197650000    3
 197660000    3
 197670000    4
 197680000    4
 197690000    3
 197700000    4
 197710000    3
 197720000    5
 197730000    5
 197740000    4
 197750000    2
 197760000    3
 197770000    3
 197780000    3
 197790000    3
 197800000    4
 197810000    3
 197820000    3
 197830000    3
 197840000    4
 197850000    3
 197860000    3
 197870000    4
 197880000    3
 197890000    3
 197900000    3
 197910000    4
 197920000    3
 197930000    3
 197940000    3
 197950000    4
 197960000    2
 197970000    3
 197980000    5
 197990000    2
 198000000    3
 198010000    3
 198020000    4
 198030000    2
 198040000    3
 198050000    3
 198060000    3
 198070000    3
 198080000    4
 198090000    3
 198100000    3
 198110000    3
 198120000    3
 198130000    4
 198140000    3
 198150000    3
 198160000    3
 198170000    3
 198180000    3
 198190000    3
 198200000    2
 198210000    3
 198220000    3
 198230000    3
 198240000    3
 198250000    4
 198260000    4
 198270000    2
 198280000    4
 198290000    3
 198300000    3
 198310000    3
 198320000    3
 198330000    3
 198340000    3
 198350000    3
 198360000    3
 198370000    3
 198380000    3
 198390000    2
 198400000    4
 198410000    5
 198420000    5
 198430000    3
 198440000    4
 198450000    2
 198460000    3
 198470000    2
 198480000    2
 198490000    3
 198500000    4
 198510000    3
 198520000    3
 198530000    5
 198540000    3
 198550000    3
 198560000    4
 198570000    3
 198580000    4
 198590000    3
 198600000    2
 198610000    3
 198620000    5
 198630000    3
 198640000    3
 198650000    3
 198660000    3
 198670000    3
 198680000    3
 198690000    3
 198700000    4
 198710000    4
 198720000    5
 198730000    3
 198740000    3
 198750000    3
 198760000    3
 198770000    2
 198780000    3
 198790000    4
 198800000    4
 198810000    2
 198820000    3
 198830000    3
 198840000    3
 198850000    3
 198860000    3
 198870000    3
 198880000    5
 198890000    3
 198900000    3
 198910000    3
 198920000    2
 198930000    3
 198940000    4
 198950000    3
 198960000    3
 198970000    3
 198980000    7
 198990000    4
 199000000    3
 199010000    3
 199020000    3
 199030000    3
 199040000    4
 199050000    3
 199060000    4
 199070000    4
 199080000    3
 199090000    4
 199100000    3
 199110000    2
 199120000    4
 199130000    3
 199140000    4
 199150000    4
 199160000    3
 199170000    5
 199180000    2
 199190000    3
 199200000    3
 199210000    3
 199220000    4
 199230000    4
 199240000    3
 199250000    3
 199260000    3
 199270000    3
 199280000    2
 199290000    3
 199300000    3
 199310000    3
 199320000    3
 199330000    2
 199340000    3
 199350000    2
 199360000    3
 199370000    4
 199380000    3
 199390000    2
 199400000    3
 199410000    2
 199420000    3
 199430000    3
 199440000    4
 199450000    4
 199460000    3
 199470000    6
 199480000    3
 199490000    3
 199500000    2
 199510000    3
 199520000    4
 199530000    3
 199540000    3
 199550000    3
 199560000    3
 199570000    3
 199580000    4
 199590000    3
 199600000    2
 199610000    4
 199620000    3
 199630000    4
 199640000    2
 199650000    2
 199660000    3
 199670000    2
 199680000    3
 199690000    3
 199700000    2
 199710000    3
 199720000    3
 199730000    4
 199740000    3
 199750000    3
 199760000    3
 199770000    2
 199780000    3
 199790000    4
 199800000    2
 199810000    5
 199820000    3
 199830000    3
 199840000    4
 199850000    4
 199860000    2
 199870000    8
 199880000    4
 199890000   11
 199900000   10
 199910000    4
 199920000    3
 199930000    3
 199940000    5
 199950000    5
 199960000    5
 199970000    3
 199980000    2
 199990000    3
 200000000    3
 200000000    3
 200010000    2
 200020000    3
 200030000    4
 200040000    3
 200050000    4
 200060000    4
 200070000    5
 200080000    3
 200090000    3
 200100000    3
 200110000    3
 200120000    4
 200130000    3
 200140000    3
 200150000    4
 200160000   10
 200170000    3
 200180000    3
 200190000    3
 200200000    4
 200210000    5
 200220000    3
 200230000    3
 200240000    2
 200250000    3
 200260000    3
 200270000    3
 200280000    4
 200290000    3
 200300000    3
 200310000    3
 200320000    3
 200330000    2
 200340000    3
 200350000    5
 200360000    5
 200370000    4
 200380000    7
 200390000    5
 200400000    3
 200410000    3
 200420000    3
 200430000    3
 200440000    4
 200450000    3
 200460000    3
 200470000    4
 200480000    5
 200490000    4
 200500000    5
 200510000    9
 200520000    5
 200530000   10
 200540000   10
 200550000    6
 200560000    5
 200570000    4
 200580000    2
 200590000    3
 200600000    3
 200610000    3
 200620000    3
 200630000    3
 200640000    3
 200650000    6
 200660000    3
 200670000    3
 200680000    3
 200690000    3
 200700000    3
 200710000    4
 200720000    4
 200730000    3
 200740000    2
 200750000    3
 200760000    3
 200770000    4
 200780000    3
 200790000    3
 200800000    7
 200810000    5
 200820000    8
 200830000    7
 200840000    5
 200850000    2
 200860000    3
 200870000    2
 200880000    9
 200890000    3
 200900000    3
 200910000    4
 200920000    3
 200930000    3
 200940000    3
 200950000    6
 200960000    3
 200970000    3
 200980000    3
 200990000    4
 201000000    3
 201010000    4
 201020000    4
 201030000    3
 201040000    3
 201050000    5
 201060000    4
 201070000    3
 201080000    4
 201090000    4
 201100000    4
 201110000    5
 201120000    5
 201130000    5
 201140000    7
 201150000    2
 201160000    3
 201170000    5
 201180000    4
 201190000    3
 201200000    4
 201210000    3
 201220000    4
 201230000    3
 201240000    4
 201250000    3
 201260000    4
 201270000    3
 201280000    3
 201290000    3
 201300000    2
 201310000    5
 201320000    2
 201330000    8
 201340000    5
 201350000    3
 201360000    4
 201370000    3
 201380000    2
 201390000    3
 201400000    6
 201410000    3
 201420000    3
 201430000    4
 201440000    3
 201450000    3
 201460000    3
 201470000    2
 201480000    3
 201490000    3
 201500000    3
 201510000    2
 201520000    4
 201530000    2
 201540000    2
 201550000    3
 201560000    2
 201570000    4
 201580000    3
 201590000    4
 201600000    5
 201610000    3
 201620000    4
 201630000    3
 201640000    5
 201650000    3
 201660000    3
 201670000    3
 201680000    3
 201690000    5
 201700000    3
 201710000    3
 201720000    3
 201730000    3
 201740000    7
 201750000    3
 201760000    3
 201770000    7
 201780000    4
 201790000    3
 201800000    3
 201810000    3
 201820000    4
 201830000    4
 201840000    3
 201850000    4
 201860000    2
 201870000    2
 201880000    4
 201890000    4
 201900000    3
 201910000    4
 201920000    3
 201930000    5
 201940000    2
 201950000    7
 201960000    3
 201970000    8
 201980000    6
 201990000    7
 202000000    5
 202010000    4
 202020000    5
 202030000    4
 202040000    4
 202050000    3
 202060000    3
 202070000    3
 202080000    4
 202090000    3
 202100000    3
 202110000    3
 202120000    3
 202130000    3
 202140000   11
 202150000    4
 202160000    4
 202170000    4
 202180000    3
 202190000    5
 202200000    5
 202210000    4
 202220000    2
 202230000    3
 202240000    3
 202250000    5
 202260000    3
 202270000    4
 202280000    3
 202290000    3
 202300000    3
 202310000    3
 202320000    4
 202330000    3
 202340000    5
 202350000    5
 202360000    3
 202370000    7
 202380000    3
 202390000    3
 202400000    3
 202410000    5
 202420000    3
 202430000    6
 202440000    2
 202450000    2
 202460000    4
 202470000    7
 202480000    4
 202490000    3
 202500000    3
 202510000    5
 202520000    4
 202530000    3
 202540000    5
 202550000    5
 202560000    4
 202570000    5
 202580000    4
 202590000    5
 202600000    3
 202610000    3
 202620000    3
 202630000    4
 202640000    3
 202650000    3
 202660000    7
 202670000    7
 202680000    4
 202690000    3
 202700000    4
 202710000    3
 202720000    4
 202730000    4
 202740000    4
 202750000    4
 202760000    3
 202770000    3
 202780000    3
 202790000    5
 202800000    5
 202810000    4
 202820000    4
 202830000    2
 202840000    2
 202850000    2
 202860000    2
 202870000    4
 202880000    4
 202890000    6
 202900000   10
 202910000    4
 202920000    5
 202930000    6
 202940000    4
 202950000    8
 202960000    2
 202970000    3
 202980000    3
 202990000    3
 203000000    2
 203010000    4
 203020000    2
 203030000    3
 203040000    4
 203050000    2
 203060000    2
 203070000    3
 203080000    3
 203090000    3
 203100000    3
 203110000    4
 203120000    3
 203130000    3
 203140000    3
 203150000    2
 203160000    2
 203170000    2
 203180000    3
 203190000    3
 203200000    3
 203210000    3
 203220000    3
 203230000    3
 203240000    3
 203250000    4
 203260000    3
 203270000    3
 203280000    3
 203290000    5
 203300000    5
 203310000    3
 203320000    5
 203330000    2
 203340000    3
 203350000    3
 203360000    5
 203370000    2
 203380000    4
 203390000    5
 203400000    3
 203410000    3
 203420000    2
 203430000    7
 203440000    4
 203450000    3
 203460000    3
 203470000    4
 203480000    2
 203490000    5
 203500000    7
 203510000    3
 203520000    3
 203530000    3
 203540000    2
 203550000    3
 203560000    3
 203570000    4
 203580000    6
 203590000    3
 203600000    5
 203610000    4
 203620000    3
 203630000    3
 203640000    5
 203650000    3
 203660000    3
 203670000    3
 203680000    3
 203690000    3
 203700000    3
 203710000    3
 203720000    4
 203730000    4
 203740000    3
 203750000    3
 203760000    3
 203770000    3
 203780000    3
 203790000    3
 203800000    3
 203810000    2
 203820000    3
 203830000    3
 203840000    3
 203850000    3
 203860000    3
 203870000    2
 203880000    3
 203890000    4
 203900000    3
 203910000    5
 203920000    3
 203930000    4
 203940000    3
 203950000    4
 203960000    3
 203970000    5
 203980000    3
 203990000    3
 204000000    3
 204010000    3
 204020000    3
 204030000    4
 204040000    3
 204050000    2
 204060000    2
 204070000    3
 204080000    3
 204090000    4
 204100000    5
 204110000    3
 204120000    4
 204130000    3
 204140000    3
 204150000    3
 204160000    3
 204170000    3
 204180000    2
 204190000    3
 204200000    3
 204210000    3
 204220000    2
 204230000    3
 204240000    3
 204250000    3
 204260000    4
 204270000    4
 204280000    4
 204290000    2
 204300000    4
 204310000    3
 204320000    3
 204330000    4
 204340000    3
 204350000    3
 204360000    5
 204370000    4
 204380000    3
 204390000    3
 204400000    2
 204410000    3
 204420000    3
 204430000    2
 204440000    4
 204450000    5
 204460000    3
 204470000    3
 204480000    2
 204490000    2
 204500000    3
 204510000    4
 204520000    3
 204530000    4
 204540000    3
 204550000    5
 204560000    3
 204570000    2
 204580000    5
 204590000    2
 204600000    3
 204610000    3
 204620000    4
 204630000    4
 204640000    4
 204650000    4
 204660000    6
 204670000    3
 204680000    4
 204690000    4
 204700000    3
 204710000    3
 204720000    3
 204730000    7
 204740000    3
 204750000    3
 204760000    4
 204770000    5
 204780000    8
 204790000    3
 204800000    3
 204810000    3
 204820000    4
 204830000    2
 204840000    2
 204850000    3
 204860000    5
 204870000    4
 204880000    7
 204890000    6
 204900000    6
 204910000    2
 204920000    6
 204930000    2
 204940000    3
 204950000    3
 204960000    6
 204970000    6
 204980000    4
 204990000    6
 205000000    4
 205010000    4
 205020000    3
 205030000    3
 205040000    5
 205050000    8
 205060000    6
 205070000    2
 205080000    3
 205090000    5
 205100000    3
 205110000    4
 205120000    4
 205130000    3
 205140000    5
 205150000    4
 205160000    2
 205170000    4
 205180000    3
 205190000    3
 205200000    3
 205210000    3
 205220000    5
 205230000    5
 205240000    4
 205250000    3
 205260000    5
 205270000    3
 205280000    3
 205290000    4
 205300000    4
 205310000    3
 205320000    4
 205330000    6
 205340000    3
 205350000    3
 205360000    3
 205370000    3
 205380000    5
 205390000    8
 205400000    5
 205410000    4
 205420000    4
 205430000    2
 205440000    3
 205450000    7
 205460000    6
 205470000    3
 205480000    2
 205490000    5
 205500000    4
 205510000   10
 205520000    3
 205530000    5
 205540000    3
 205550000    4
 205560000    8
 205570000    3
 205580000    3
 205590000   10
 205600000    6
 205610000    5
 205620000    3
 205630000    3
 205640000    3
 205650000    3
 205660000    2
 205670000    6
 205680000    3
 205690000    3
 205700000    3
 205710000    4
 205720000    6
 205730000    3
 205740000    3
 205750000    2
 205760000    3
 205770000    3
 205780000    3
 205790000    3
 205800000    3
 205810000    3
 205820000    3
 205830000    4
 205840000    2
 205850000    2
 205860000    3
 205870000    7
 205880000    3
 205890000    4
 205900000    4
 205910000    4
 205920000    4
 205930000    3
 205940000    3
 205950000    3
 205960000    5
 205970000    5
 205980000    4
 205990000    4
 206000000    6
 206010000    6
 206020000    2
 206030000    2
 206040000    7
 206050000    7
 206060000    5
 206070000    4
 206080000    4
 206090000    3
 206100000    2
 206110000    3
 206120000    3
 206130000    3
 206140000    3
 206150000    3
 206160000    2
 206170000    3
 206180000    5
 206190000    2
 206200000    3
 206210000    7
 206220000    2
 206230000    2
 206240000    3
 206250000    5
 206260000    2
 206270000    3
 206280000    5
 206290000    2
 206300000    4
 206310000    4
 206320000    4
 206330000    7
 206340000    2
 206350000    2
 206360000    4
 206370000    4
 206380000    5
 206390000    3
 206400000    2
 206410000    3
 206420000    5
 206430000    3
 206440000    4
 206450000    6
 206460000    4
 206470000    3
 206480000    2
 206490000    3
 206500000    3
 206510000    4
 206520000    4
 206530000    3
 206540000    3
 206550000    5
 206560000    3
 206570000    3
 206580000    4
 206590000    4
 206600000    3
 206610000    2
 206620000    2
 206630000    3
 206640000    3
 206650000    3
 206660000    3
 206670000    3
 206680000    3
 206690000    4
 206700000    3
 206710000    3
 206720000    3
 206730000    3
 206740000    3
 206750000    3
 206760000    3
 206770000    7
 206780000    2
 206790000    3
 206800000    3
 206810000    2
 206820000    2
 206830000    3
 206840000    6
 206850000    3
 206860000    3
 206870000    3
 206880000    5
 206890000    3
 206900000    4
 206910000    5
 206920000    3
 206930000    3
 206940000    4
 206950000    3
 206960000    4
 206970000    3
 206980000    3
 206990000    4
 207000000    4
 207010000    3
 207020000    4
 207030000    4
 207040000    2
 207050000    8
 207060000    8
 207070000    5
 207080000    2
 207090000    3
 207100000    3
 207110000    3
 207120000    3
 207130000    5
 207140000    3
 207150000    4
 207160000    3
 207170000    3
 207180000    2
 207190000    6
 207200000    3
 207210000    2
 207220000    4
 207230000    4
 207240000    4
 207250000    5
 207260000    6
 207270000    3
 207280000    4
 207290000    3
 207300000    4
 207310000    3
 207320000    3
 207330000    3
 207340000    3
 207350000    4
 207360000    3
 207370000    5
 207380000    4
 207390000    3
 207400000    3
 207410000    4
 207420000    3
 207430000    3
 207440000    3
 207450000    3
 207460000    3
 207470000    3
 207480000    3
 207490000    3
 207500000    4
 207510000    3
 207520000    3
 207530000    3
 207540000    4
 207550000    3
 207560000    4
 207570000    3
 207580000    5
 207590000    4
 207600000    4
 207610000    4
 207620000    3
 207630000    5
 207640000    3
 207650000    3
 207660000    5
 207670000    3
 207680000    4
 207690000    5
 207700000    3
 207710000    3
 207720000    7
 207730000    3
 207740000    6
 207750000    4
 207760000    3
 207770000    2
 207780000    3
 207790000    3
 207800000    4
 207810000    4
 207820000    4
 207830000    3
 207840000    4
 207850000    4
 207860000    3
 207870000    4
 207880000    4
 207890000    3
 207900000    3
 207910000    8
 207920000    5
 207930000    4
 207940000    4
 207950000    3
 207960000    5
 207970000    3
 207980000    3
 207990000    3
 208000000    2
 208010000    3
 208020000    3
 208030000    4
 208040000    3
 208050000    4
 208060000    5
 208070000    9
 208080000   11
 208090000    2
 208100000    3
 208110000    3
 208120000    3
 208130000    3
 208140000    2
 208150000    4
 208160000    4
 208170000    3
 208180000    3
 208190000    5
 208200000    3
 208210000    3
 208220000    3
 208230000    6
 208240000    4
 208250000    4
 208260000    3
 208270000    3
 208280000    3
 208290000    6
 208300000    4
 208310000    2
 208320000    2
 208330000    3
 208340000    2
 208350000    4
 208360000    3
 208370000    3
 208380000    6
 208390000    2
 208400000    3
 208410000    5
 208420000    3
 208430000    3
 208440000    4
 208450000    3
 208460000    4
 208470000    3
 208480000    4
 208490000    3
 208500000    3
 208510000    3
 208520000    4
 208530000    5
 208540000    3
 208550000    2
 208560000    3
 208570000    3
 208580000    3
 208590000    3
 208600000    3
 208610000    3
 208620000    3
 208630000    3
 208640000    3
 208650000    2
 208660000    2
 208670000    3
 208680000    5
 208690000    3
 208700000    4
 208710000    3
 208720000    3
 208730000    4
 208740000    4
 208750000    2
 208760000    4
 208770000    4
 208780000    4
 208790000    2
 208800000    2
 208810000    4
 208820000    4
 208830000    4
 208840000    4
 208850000    3
 208860000    4
 208870000    3
 208880000    4
 208890000    4
 208900000    3
 208910000    3
 208920000    3
 208930000    3
 208940000    6
 208950000    4
 208960000    3
 208970000    5
 208980000    5
 208990000    3
 209000000    3
 209010000    4
 209020000    3
 209030000    3
 209040000    3
 209050000    4
 209060000    3
 209070000    4
 209080000    4
 209090000    7
 209100000    4
 209110000    3
 209120000    3
 209130000    4
 209140000    4
 209150000    3
 209160000    2
 209170000    3
 209180000    2
 209190000    3
 209200000    3
 209210000    3
 209220000    2
 209230000    3
 209240000    3
 209250000    3
 209260000    2
 209270000    3
 209280000    2
 209290000    3
 209300000    9
 209310000    3
 209320000    2
 209330000    3
 209340000    3
 209350000    6
 209360000    6
 209370000    3
 209380000    3
 209390000    4
 209400000    5
 209410000    2
 209420000    3
 209430000    3
 209440000    7
 209450000    3
 209460000    4
 209470000    4
 209480000    3
 209490000    3
 209500000    3
 209510000    4
 209520000    3
 209530000    3
 209540000    3
 209550000    4
 209560000    3
 209570000    4
 209580000    3
 209590000    3
 209600000    4
 209610000    4
 209620000    4
 209630000    3
 209640000    3
 209650000    3
 209660000    3
 209670000    3
 209680000    6
 209690000    3
 209700000    2
 209710000    2
 209720000    3
 209730000    3
 209740000    3
 209750000    4
 209760000    4
 209770000    3
 209780000    5
 209790000    3
 209800000    2
 209810000    5
 209820000    2
 209830000    4
 209840000    6
 209850000    5
 209860000    3
 209870000    3
 209880000    3
 209890000    3
 209900000    3
 209910000    3
 209920000    4
 209930000    3
 209940000    3
 209950000    3
 209960000    4
 209970000    4
 209980000    4
 209990000    2
 210000000    3
 210010000    2
 210020000    5
 210030000    4
 210040000    3
 210050000    3
 210060000    4
 210070000    3
 210080000    4
 210090000    4
 210100000    3
 210110000   10
 210120000    5
 210130000    3
 210140000    8
 210150000    3
 210160000    3
 210170000    3
 210180000    3
 210190000    3
 210200000    4
 210210000    3
 210220000    3
 210230000    2
 210240000    3
 210250000    3
 210260000    3
 210270000    4
 210280000    3
 210290000    3
 210300000    3
 210310000    5
 210320000    6
 210330000    2
 210340000    3
 210350000    6
 210360000    3
 210370000    3
 210380000    2
 210390000    3
 210400000    3
 210410000    3
 210420000    4
 210430000    4
 210440000    3
 210450000    3
 210460000    2
 210470000    2
 210480000    3
 210490000    5
 210500000    5
 210510000    3
 210520000    2
 210530000    4
 210540000    4
 210550000    5
 210560000    4
 210570000    9
 210580000    5
 210590000    2
 210600000    4
 210610000    3
 210620000    3
 210630000    5
 210640000    3
 210650000    3
 210660000   12
 210670000   11
 210680000    6
 210690000    5
 210700000    3
 210710000    6
 210720000    5
 210730000    5
 210740000    3
 210750000    2
 210760000    4
 210770000    3
 210780000    3
 210790000    3
 210800000    2
 210810000    3
 210820000    5
 210830000    3
 210840000    6
 210850000    3
 210860000    4
 210870000    3
 210880000    4
 210890000    3
 210900000    2
 210910000    2
 210920000    6
 210930000    4
 210940000    3
 210950000    3
 210960000    3
 210970000    2
 210980000    4
 210990000    4
 211000000    3
 211010000    3
 211020000    4
 211030000    3
 211040000    2
 211050000    3
 211060000    4
 211070000    4
 211080000    3
 211090000    3
 211100000    3
 211110000    7
 211120000    3
 211130000    4
 211140000    3
 211150000    4
 211160000    3
 211170000    3
 211180000    3
 211190000    4
 211200000    5
 211210000    4
 211220000    3
 211230000    3
 211240000    3
 211250000    4
 211260000    4
 211270000    3
 211280000    3
 211290000    5
 211300000    3
 211310000    5
 211320000    3
 211330000    2
 211340000    2
 211350000    4
 211360000    4
 211370000    4
 211380000    2
 211390000    3
 211400000    3
 211410000    3
 211420000    4
 211430000    2
 211440000    3
 211450000    2
 211460000    3
 211470000    3
 211480000    4
 211490000    3
 211500000    4
 211510000    4
 211520000    5
 211530000    4
 211540000    4
 211550000    3
 211560000    4
 211570000    2
 211580000    3
 211590000    3
 211600000    3
 211610000    4
 211620000    3
 211630000    3
 211640000    5
 211650000    4
 211660000    4
 211670000    3
 211680000    3
 211690000    4
 211700000    4
 211710000    4
 211720000    4
 211730000    3
 211740000    2
 211750000    2
 211760000    5
 211770000    2
 211780000    4
 211790000    4
 211800000    3
 211810000    2
 211820000    4
 211830000    3
 211840000    6
 211850000    4
 211860000    3
 211870000    3
 211880000    2
 211890000    3
 211900000    3
 211910000    2
 211920000    3
 211930000    3
 211940000    4
 211950000    4
 211960000    6
 211970000    4
 211980000    5
 211990000    3
 212000000    3
 212010000    5
 212020000    4
 212030000    7
 212040000    8
 212050000    4
 212060000    3
 212070000    3
 212080000    2
 212090000    4
 212100000    3
 212110000    3
 212120000    3
 212130000    3
 212140000    3
 212150000    3
 212160000    3
 212170000    2
 212180000    4
 212190000    3
 212200000    3
 212210000    4
 212220000    3
 212230000    5
 212240000    5
 212250000    3
 212260000    3
 212270000    4
 212280000    3
 212290000    4
 212300000    3
 212310000    4
 212320000    4
 212330000    4
 212340000    3
 212350000    4
 212360000    4
 212370000    3
 212380000    5
 212390000    5
 212400000    4
 212410000    3
 212420000    3
 212430000    2
 212440000    2
 212450000    5
 212460000    3
 212470000    3
 212480000    6
 212490000    9
 212500000   10
 212510000    4
 212520000    4
 212530000    3
 212540000    3
 212550000    5
 212560000    3
 212570000    5
 212580000    4
 212590000    3
 212600000    3
 212610000    4
 212620000    3
 212630000    4
 212640000    6
 212650000    5
 212660000    4
 212670000    3
 212680000    5
 212690000    4
 212700000    2
 212710000    2
 212720000    3
 212730000    6
 212740000    2
 212750000    5
 212760000    2
 212770000    3
 212780000    4
 212790000    3
 212800000    5
 212810000    3
 212820000    5
 212830000    3
 212840000    5
 212850000    2
 212860000    2
 212870000    2
 212880000    5
 212890000    3
 212900000    3
 212910000    3
 212920000    3
 212930000    4
 212940000    6
 212950000    4
 212960000    2
 212970000    4
 212980000    5
 212990000    3
 213000000    3
 213010000    5
 213020000    3
 213030000    5
 213040000    2
 213050000    3
 213060000    2
 213070000    3
 213080000    3
 213090000    3
 213100000    7
 213110000    4
 213120000    4
 213130000    4
 213140000    3
 213150000    2
 213160000    9
 213170000    4
 213180000    4
 213190000    3
 213200000    4
 213210000    5
 213220000    4
 213230000    4
 213240000    4
 213250000    2
 213260000    2
 213270000    3
 213280000    3
 213290000    3
 213300000    2
 213310000    6
 213320000    6
 213330000    8
 213340000    3
 213350000    5
 213360000    3
 213370000    5
 213380000    4
 213390000    8
 213400000    5
 213410000    5
 213420000    2
 213430000    4
 213440000    3
 213450000    3
 213460000    5
 213470000    3
 213480000    3
 213490000    4
 213500000    3
 213510000    3
 213520000    4
 213530000   10
 213540000    7
 213550000    3
 213560000    3
 213570000    3
 213580000    5
 213590000    3
 213600000    3
 213610000    4
 213620000    3
 213630000    3
 213640000    2
 213650000    4
 213660000    2
 213670000    5
 213680000    3
 213690000    4
 213700000    2
 213710000    3
 213720000    3
 213730000    3
 213740000    2
 213750000    4
 213760000    4
 213770000    3
 213780000    3
 213790000    5
 213800000    4
 213810000    3
 213820000    3
 213830000    3
 213840000    3
 213850000    3
 213860000    3
 213870000    3
 213880000    4
 213890000    2
 213900000    2
 213910000    3
 213920000    5
 213930000    3
 213940000    3
 213950000    3
 213960000    3
 213970000    4
 213980000    5
 213990000    2
 214000000    3
 214010000    3
 214020000    3
 214030000    2
 214040000    4
 214050000    3
 214060000    3
 214070000    3
 214080000    5
 214090000    4
 214100000    3
 214110000    2
 214120000    3
 214130000    2
 214140000    4
 214150000    3
 214160000    2
 214170000    2
 214180000    3
 214190000    3
 214200000    5
 214210000    2
 214220000    3
 214230000    7
 214240000    3
 214250000    4
 214260000    7
 214270000    3
 214280000    2
 214290000    4
 214300000    5
 214310000    3
 214320000    3
 214330000    3
 214340000    3
 214350000    3
 214360000    3
 214370000    3
 214380000    2
 214390000    3
 214400000    5
 214410000    3
 214420000    4
 214430000    3
 214440000    4
 214450000    3
 214460000    5
 214470000    2
 214480000    3
 214490000    3
 214500000    4
 214510000    2
 214520000    3
 214530000    3
 214540000    4
 214550000    3
 214560000    4
 214570000    2
 214580000    4
 214590000    4
 214600000    3
 214610000    3
 214620000    3
 214630000    3
 214640000    4
 214650000    3
 214660000    5
 214670000    2
 214680000    2
 214690000    2
 214700000    2
 214710000    5
 214720000    3
 214730000    4
 214740000    3
 214750000    3
 214760000    4
 214770000    3
 214780000    3
 214790000    3
 214800000    5
 214810000    3
 214820000    5
 214830000    3
 214840000    3
 214850000    3
 214860000    4
 214870000    5
 214880000    8
 214890000    5
 214900000    3
 214910000    6
 214920000    4
 214930000    4
 214940000    2
 214950000    4
 214960000    3
 214970000    4
 214980000    3
 214990000    3
 215000000    3
 215010000    5
 215020000    3
 215030000    3
 215040000    5
 215050000    4
 215060000    3
 215070000    3
 215080000    4
 215090000    3
 215100000    4
 215110000    3
 215120000    3
 215130000    3
 215140000    3
 215150000    6
 215160000    3
 215170000    3
 215180000    3
 215190000    3
 215200000    3
 215210000    2
 215220000    3
 215230000    3
 215240000    3
 215250000    3
 215260000    3
 215270000    3
 215280000    3
 215290000    3
 215300000    3
 215310000    3
 215320000    6
 215330000    5
 215340000    4
 215350000    2
 215360000    2
 215370000    4
 215380000    4
 215390000    3
 215400000    2
 215410000    3
 215420000    4
 215430000    4
 215440000    3
 215450000    4
 215460000    8
 215470000    4
 215480000    3
 215490000    5
 215500000    3
 215510000    2
 215520000    3
 215530000    2
 215540000    4
 215550000    3
 215560000    3
 215570000    3
 215580000    3
 215590000    3
 215600000    3
 215610000    5
 215620000    3
 215630000    3
 215640000    3
 215650000    3
 215660000    3
 215670000    2
 215680000    3
 215690000    4
 215700000    3
 215710000    3
 215720000    3
 215730000    2
 215740000    2
 215750000    3
 215760000    4
 215770000    6
 215780000    7
 215790000    2
 215800000    2
 215810000    5
 215820000    2
 215830000    4
 215840000    4
 215850000    2
 215860000    2
 215870000    3
 215880000    3
 215890000    4
 215900000    2
 215910000    3
 215920000    3
 215930000    4
 215940000    2
 215950000    3
 215960000    3
 215970000    2
 215980000    5
 215990000    3
 216000000    3
 216010000    3
 216020000    4
 216030000    2
 216040000    3
 216050000    4
 216060000    4
 216070000    4
 216080000    3
 216090000    4
 216100000    3
 216110000    3
 216120000    5
 216130000    3
 216140000    4
 216150000    4
 216160000    4
 216170000    3
 216180000    3
 216190000    3
 216200000    3
 216210000    5
 216220000    4
 216230000    2
 216240000    2
 216250000    4
 216260000    3
 216270000    4
 216280000    6
 216290000    3
 216300000    4
 216310000    4
 216320000    5
 216330000    4
 216340000    5
 216350000    2
 216360000    3
 216370000    4
 216380000    4
 216390000    3
 216400000    3
 216410000    2
 216420000    2
 216430000    4
 216440000    4
 216450000    2
 216460000    4
 216470000    4
 216480000    4
 216490000    4
 216500000    8
 216510000    8
 216520000    4
 216530000    4
 216540000    4
 216550000    6
 216560000    4
 216570000    3
 216580000    7
 216590000    3
 216600000    3
 216610000    2
 216620000    3
 216630000    2
 216640000    6
 216650000    3
 216660000    5
 216670000    4
 216680000    3
 216690000    3
 216700000    4
 216710000    3
 216720000    3
 216730000    3
 216740000    3
 216750000    2
 216760000    3
 216770000    4
 216780000    5
 216790000    3
 216800000    2
 216810000    7
 216820000    3
 216830000    3
 216840000    2
 216850000    5
 216860000    3
 216870000    4
 216880000    3
 216890000    3
 216900000    3
 216910000    2
 216920000    4
 216930000    3
 216940000    3
 216950000    3
 216960000    3
 216970000    3
 216980000    5
 216990000    3
 217000000    3
 217010000    3
 217020000    5
 217030000    3
 217040000    3
 217050000    5
 217060000    3
 217070000    2
 217080000    3
 217090000    4
 217100000    4
 217110000    4
 217120000    5
 217130000    9
 217140000    4
 217150000    6
 217160000    3
 217170000    3
 217180000    3
 217190000    4
 217200000    3
 217210000    3
 217220000    6
 217230000    5
 217240000    3
 217250000    3
 217260000    6
 217270000    3
 217280000    2
 217290000    7
 217300000    7
 217310000    8
 217320000    6
 217330000    6
 217340000    5
 217350000    5
 217360000    3
 217370000    4
 217380000    3
 217390000    3
 217400000    3
 217410000    4
 217420000    2
 217430000    3
 217440000    5
 217450000    5
 217460000    4
 217470000    3
 217480000    3
 217490000    2
 217500000    5
 217510000    3
 217520000    5
 217530000    3
 217540000    4
 217550000    3
 217560000    3
 217570000    4
 217580000    3
 217590000    3
 217600000    3
 217610000    5
 217620000    3
 217630000    3
 217640000    4
 217650000    3
 217660000    3
 217670000    3
 217680000    3
 217690000    3
 217700000    4
 217710000    4
 217720000    3
 217730000    3
 217740000    3
 217750000    9
 217760000   10
 217770000    4
 217780000    9
 217790000    6
 217800000    6
 217810000    4
 217820000    5
 217830000    2
 217840000    3
 217850000    3
 217860000    3
 217870000    3
 217880000    3
 217890000    8
 217900000    3
 217910000    4
 217920000    5
 217930000    8
 217940000    4
 217950000    4
 217960000    3
 217970000    7
 217980000    4
 217990000    3
 218000000    3
 218010000    2
 218020000    5
 218030000    3
 218040000    3
 218050000    2
 218060000    3
 218070000    3
 218080000    5
 218090000    3
 218100000    3
 218110000    3
 218120000    3
 218130000    3
 218140000    3
 218150000    3
 218160000    4
 218170000    7
 218180000    4
 218190000    6
 218200000    3
 218210000    3
 218220000    3
 218230000    4
 218240000    3
 218250000    5
 218260000    5
 218270000    3
 218280000    4
 218290000    3
 218300000    3
 218310000    4
 218320000    3
 218330000    3
 218340000    4
 218350000    5
 218360000    4
 218370000    6
 218380000    5
 218390000    7
 218400000   13
 218410000    3
 218420000    4
 218430000    3
 218440000    3
 218450000    5
 218460000    3
 218470000    3
 218480000    5
 218490000    5
 218500000    4
 218510000    5
 218520000    3
 218530000    2
 218540000    2
 218550000    3
 218560000    5
 218570000    5
 218580000    3
 218590000    4
 218600000    3
 218610000    4
 218620000    3
 218630000    4
 218640000    3
 218650000    3
 218660000    3
 218670000    3
 218680000    3
 218690000    3
 218700000    3
 218710000    3
 218720000    4
 218730000    4
 218740000    4
 218750000    3
 218760000    4
 218770000    3
 218780000    3
 218790000    3
 218800000    3
 218810000    3
 218820000    3
 218830000    4
 218840000    4
 218850000    2
 218860000    3
 218870000    3
 218880000    3
 218890000    3
 218900000    3
 218910000    6
 218920000    3
 218930000    4
 218940000    3
 218950000    3
 218960000    3
 218970000    3
 218980000    3
 218990000    3
 219000000    3
 219010000    3
 219020000    6
 219030000    4
 219040000    3
 219050000    3
 219060000    6
 219070000    2
 219080000    3
 219090000    3
 219100000    3
 219110000    3
 219120000    4
 219130000    2
 219140000    3
 219150000    5
 219160000    3
 219170000    5
 219180000    4
 219190000    4
 219200000    4
 219210000    9
 219220000    5
 219230000    6
 219240000    4
 219250000    4
 219260000    3
 219270000    3
 219280000    3
 219290000    3
 219300000    4
 219310000    6
 219320000    4
 219330000    6
 219340000    2
 219350000    5
 219360000    4
 219370000    2
 219380000    3
 219390000    3
 219400000    4
 219410000    4
 219420000    6
 219430000    3
 219440000    4
 219450000    6
 219460000    6
 219470000    3
 219480000    4
 219490000    8
 219500000    5
 219510000    5
 219520000    8
 219530000    4
 219540000    4
 219550000    5
 219560000   11
 219570000    3
 219580000    4
 219590000    5
 219600000    3
 219610000    2
 219620000    3
 219630000    3
 219640000    4
 219650000    3
 219660000    3
 219670000    3
 219680000    3
 219690000    3
 219700000    4
 219710000    3
 219720000    3
 219730000    3
 219740000    2
 219750000    6
 219760000    5
 219770000    8
 219780000    2
 219790000    5
 219800000    3
 219810000    5
 219820000    3
 219830000    4
 219840000    3
 219850000    3
 219860000    3
 219870000    3
 219880000    5
 219890000    4
 219900000    5
 219910000    3
 219920000    4
 219930000    3
 219940000    6
 219950000    6
 219960000    3
 219970000    3
 219980000    4
 219990000    4
 220000000    4
 220010000    3
 220020000    2
 220030000    3
 220040000    3
 220050000    4
 220060000    3
 220070000    3
 220080000    3
 220090000    2
 220100000    5
 220110000    3
 220120000    5
 220130000    3
 220140000    2
 220150000    4
 220160000    3
 220170000    5
 220180000    8
 220190000    5
 220200000    5
 220210000    4
 220220000    4
 220230000    3
 220240000    2
 220250000    3
 220260000    3
 220270000    3
 220280000    3
 220290000    3
 220300000    3
 220310000    3
 220320000    3
 220330000    4
 220340000    3
 220350000    4
 220360000    4
 220370000    4
 220380000    3
 220390000    3
 220400000    3
 220410000    2
 220420000    3
 220430000    3
 220440000    3
 220450000    3
 220460000    3
 220470000    4
 220480000    4
 220490000    8
 220500000    6
 220510000    5
 220520000    3
 220530000    5
 220540000    5
 220550000    4
 220560000    4
 220570000    3
 220580000    3
 220590000    3
 220600000    3
 220610000    2
 220620000    3
 220630000    6
 220640000    3
 220650000    5
 220660000    3
 220670000    5
 220680000    5
 220690000    5
 220700000    4
 220710000    4
 220720000   13
 220730000    5
 220740000    3
 220750000    3
 220760000    2
 220770000    4
 220780000    4
 220790000    3
 220800000    3
 220810000    2
 220820000    4
 220830000    7
 220840000    2
 220850000    3
 220860000    4
 220870000    3
 220880000    4
 220890000    5
 220900000    2
 220910000    7
 220920000    4
 220930000    3
 220940000    4
 220950000    3
 220960000    2
 220970000    3
 220980000    2
 220990000    2
 221000000    6
 221010000    6
 221020000    5
 221030000    4
 221040000    6
 221050000    3
 221060000    3
 221070000    3
 221080000    3
 221090000    2
 221100000    2
 221110000    2
 221120000    2
 221130000    4
 221140000    3
 221150000    4
 221160000    2
 221170000    6
 221180000    3
 221190000    4
 221200000    3
 221210000    2
 221220000    3
 221230000    5
 221240000    3
 221250000    3
 221260000    3
 221270000    4
 221280000    3
 221290000    3
 221300000    2
 221310000    4
 221320000    2
 221330000    3
 221340000    3
 221350000    3
 221360000    5
 221370000    2
 221380000    4
 221390000    4
 221400000    8
 221410000    2
 221420000    3
 221430000    3
 221440000    4
 221450000    5
 221460000    4
 221470000    3
 221480000    4
 221490000    3
 221500000    3
 221510000    3
 221520000    3
 221530000    4
 221540000    3
 221550000    2
 221560000    3
 221570000    4
 221580000    3
 221590000    2
 221600000    2
 221610000    3
 221620000    6
 221630000    3
 221640000    2
 221650000    2
 221660000    2
 221670000    7
 221680000    2
 221690000    3
 221700000    3
 221710000    5
 221720000    3
 221730000    3
 221740000    3
 221750000    3
 221760000    2
 221770000    6
 221780000    5
 221790000    3
 221800000    3
 221810000    3
 221820000    2
 221830000    4
 221840000    2
 221850000    3
 221860000    3
 221870000    4
 221880000    4
 221890000    4
 221900000    3
 221910000    3
 221920000    4
 221930000    4
 221940000    2
 221950000    4
 221960000    8
 221970000    3
 221980000    3
 221990000    2
 222000000    3
 222010000    3
 222020000    3
 222030000    4
 222040000    3
 222050000    7
 222060000    3
 222070000    4
 222080000    5
 222090000    3
 222100000    3
 222110000    4
 222120000    2
 222130000    4
 222140000    5
 222150000    4
 222160000    4
 222170000    3
 222180000    3
 222190000    6
 222200000    3
 222210000    3
 222220000    3
 222230000    3
 222240000    3
 222250000    3
 222260000    2
 222270000    2
 222280000    3
 222290000    3
 222300000    5
 222310000    5
 222320000    3
 222330000    4
 222340000    3
 222350000    3
 222360000    3
 222370000    4
 222380000    3
 222390000    4
 222400000    4
 222410000    3
 222420000    3
 222430000    4
 222440000    2
 222450000    4
 222460000    3
 222470000    3
 222480000    3
 222490000    4
 222500000    2
 222510000    3
 222520000    3
 222530000    5
 222540000    3
 222550000    3
 222560000    6
 222570000    6
 222580000    3
 222590000    3
 222600000    6
 222610000    3
 222620000    3
 222630000    3
 222640000    4
 222650000    2
 222660000    2
 222670000    4
 222680000    5
 222690000    3
 222700000    3
 222710000    3
 222720000    5
 222730000    4
 222740000    5
 222750000    3
 222760000    2
 222770000    3
 222780000    3
 222790000    4
 222800000    3
 222810000    6
 222820000    4
 222830000    2
 222840000    3
 222850000    3
 222860000    2
 222870000    3
 222880000    3
 222890000    3
 222900000    3
 222910000    3
 222920000    3
 222930000    3
 222940000    3
 222950000    3
 222960000    3
 222970000    3
 222980000    3
 222990000    3
 223000000    3
 223010000    3
 223020000    4
 223030000    2
 223040000    4
 223050000    4
 223060000    3
 223070000    2
 223080000    3
 223090000    3
 223100000    4
 223110000    8
 223120000    2
 223130000    4
 223140000    4
 223150000    3
 223160000    4
 223170000    3
 223180000    3
 223190000    4
 223200000    2
 223210000    3
 223220000    3
 223230000    2
 223240000    4
 223250000    3
 223260000    4
 223270000    2
 223280000    5
 223290000    2
 223300000    2
 223310000    4
 223320000    3
 223330000    3
 223340000    4
 223350000    2
 223360000    2
 223370000    4
 223380000    3
 223390000    4
 223400000    5
 223410000    3
 223420000    3
 223430000    3
 223440000    4
 223450000    7
 223460000   10
 223470000    8
 223480000    3
 223490000    3
 223500000    4
 223510000    5
 223520000    4
 223530000    3
 223540000    3
 223550000    6
 223560000    4
 223570000    5
 223580000    3
 223590000    7
 223600000    4
 223610000    5
 223620000    5
 223630000    4
 223640000    3
 223650000    4
 223660000    4
 223670000    3
 223680000    3
 223690000    2
 223700000    3
 223710000    3
 223720000   11
 223730000    3
 223740000    4
 223750000    4
 223760000    2
 223770000    2
 223780000    3
 223790000    2
 223800000    5
 223810000    8
 223820000    5
 223830000    6
 223840000    7
 223850000    2
 223860000    4
 223870000    3
 223880000    9
 223890000    6
 223900000    4
 223910000    4
 223920000    3
 223930000    5
 223940000    3
 223950000    3
 223960000    6
 223970000    7
 223980000    5
 223990000    4
 224000000    2
 224010000    7
 224020000    3
 224030000    3
 224040000    3
 224050000    4
 224060000    3
 224070000    3
 224080000    2
 224090000    3
 224100000    2
 224110000    4
 224120000    3
 224130000    3
 224140000    4
 224150000    3
 224160000    4
 224170000    4
 224180000    2
 224190000    6
 224200000    7
 224210000    3
 224220000    3
 224230000    3
 224240000    3
 224250000    7
 224260000    3
 224270000    4
 224280000    4
 224290000    3
 224300000    3
 224310000    3
 224320000    3
 224330000    3
 224340000    3
 224350000    3
 224360000    5
 224370000    3
 224380000    3
 224390000    3
 224400000    4
 224410000    3
 224420000    3
 224430000    4
 224440000    4
 224450000    3
 224460000    3
 224470000    5
 224480000    4
 224490000    3
 224500000    8
 224510000    4
 224520000    2
 224530000    3
 224540000    3
 224550000    3
 224560000    3
 224570000    3
 224580000    3
 224590000    3
 224600000    3
 224610000    3
 224620000    4
 224630000    3
 224640000    3
 224650000    4
 224660000    3
 224670000    3
 224680000    3
 224690000    5
 224700000    4
 224710000    4
 224720000    3
 224730000    3
 224740000    3
 224750000    3
 224760000    3
 224770000    3
 224780000    3
 224790000    4
 224800000    4
 224810000    7
 224820000    6
 224830000    3
 224840000    3
 224850000    3
 224860000    2
 224870000    5
 224880000    3
 224890000    3
 224900000    4
 224910000   10
 224920000    7
 224930000    3
 224940000    5
 224950000    3
 224960000    4
 224970000    2
 224980000    7
 224990000    5
 225000000    3
 225010000    2
 225020000    4
 225030000    3
 225040000    2
 225050000    3
 225060000    3
 225070000    4
 225080000    3
 225090000    7
 225100000    5
 225110000    5
 225120000    4
 225130000    3
 225140000    5
 225150000    4
 225160000    5
 225170000    4
 225180000    3
 225190000    3
 225200000   10
 225210000    3
 225220000    3
 225230000    7
 225240000   10
 225250000    3
 225260000    2
 225270000    3
 225280000    3
 225290000    3
 225300000    4
 225310000    2
 225320000    3
 225330000    6
 225340000    3
 225350000    4
 225360000    3
 225370000    4
 225380000    7
 225390000    3
 225400000    3
 225410000    3
 225420000    5
 225430000    7
 225440000    3
 225450000    5
 225460000    5
 225470000    3
 225480000    3
 225490000    4
 225500000    5
 225510000    3
 225520000    3
 225530000    2
 225540000    2
 225550000    3
 225560000    3
 225570000    2
 225580000    3
 225590000    4
 225600000    4
 225610000    4
 225620000    5
 225630000    4
 225640000    3
 225650000    3
 225660000    5
 225670000    3
 225680000    3
 225690000    5
 225700000    3
 225710000    4
 225720000    6
 225730000    4
 225740000    7
 225750000    3
 225760000    2
 225770000    4
 225780000    3
 225790000    3
 225800000    5
 225810000    3
 225820000    5
 225830000    5
 225840000    5
 225850000    6
 225860000    2
 225870000    7
 225880000    8
 225890000    5
 225900000    5
 225910000    6
 225920000    2
 225930000    4
 225940000    4
 225950000    2
 225960000    3
 225970000    3
 225980000    3
 225990000    3
 226000000    3
 226010000    3
 226020000    7
 226030000   10
 226040000    3
 226050000    5
 226060000    2
 226070000    4
 226080000    4
 226090000    3
 226100000    3
 226110000    4
 226120000    4
 226130000    3
 226140000    6
 226150000    2
 226160000    5
 226170000    3
 226180000    3
 226190000   10
 226200000    3
 226210000    3
 226220000    3
 226230000    4
 226240000    3
 226250000    9
 226260000    7
 226270000    3
 226280000    2
 226290000    4
 226300000    7
 226310000    4
 226320000    4
 226330000    6
 226340000    9
 226350000    5
 226360000    7
 226370000    7
 226380000    9
 226390000    5
 226400000    2
 226410000    5
 226420000    2
 226430000    2
 226440000    3
 226450000    3
 226460000    3
 226470000    3
 226480000    4
 226490000    5
 226500000    2
 226510000    4
 226520000    6
 226530000    4
 226540000    3
 226550000    3
 226560000    3
 226570000    5
 226580000    3
 226590000    3
 226600000    5
 226610000    6
 226620000    4
 226630000    4
 226640000    3
 226650000    4
 226660000    4
 226670000    5
 226680000    2
 226690000    3
 226700000    3
 226710000    7
 226720000    2
 226730000    4
 226740000    4
 226750000    3
 226760000    9
 226770000    4
 226780000    4
 226790000    3
 226800000    3
 226810000    5
 226820000    2
 226830000    3
 226840000    3
 226850000    4
 226860000    3
 226870000    4
 226880000    3
 226890000    3
 226900000    3
 226910000    3
 226920000    3
 226930000    4
 226940000    3
 226950000    3
 226960000    4
 226970000    3
 226980000    3
 226990000    3
 227000000    3
 227010000    3
 227020000    4
 227030000    2
 227040000    3
 227050000    4
 227060000    4
 227070000    3
 227080000    2
 227090000    3
 227100000    3
 227110000    3
 227120000    3
 227130000    3
 227140000    3
 227150000    3
 227160000    2
 227170000    7
 227180000    4
 227190000    3
 227200000    3
 227210000    3
 227220000    2
 227230000    3
 227240000    3
 227250000    4
 227260000    3
 227270000    3
 227280000    3
 227290000    5
 227300000    2
 227310000    2
 227320000    2
 227330000    4
 227340000    3
 227350000    3
 227360000    4
 227370000    5
 227380000    3
 227390000    3
 227400000    4
 227410000    3
 227420000    5
 227430000    3
 227440000    2
 227450000    6
 227460000    2
 227470000    3
 227480000    4
 227490000    3
 227500000    3
 227510000    6
 227520000   11
 227530000    3
 227540000    3
 227550000    5
 227560000    2
 227570000    3
 227580000    5
 227590000    4
 227600000    4
 227610000    4
 227620000    2
 227630000    3
 227640000    2
 227650000    3
 227660000    3
 227670000    5
 227680000    4
 227690000    4
 227700000    2
 227710000    4
 227720000    4
 227730000    3
 227740000    5
 227750000    4
 227760000    3
 227770000    2
 227780000    4
 227790000    5
 227800000    4
 227810000    5
 227820000    4
 227830000    4
 227840000    3
 227850000    3
 227860000    3
 227870000    3
 227880000    5
 227890000    3
 227900000    2
 227910000    6
 227920000    4
 227930000    5
 227940000    3
 227950000    4
 227960000    3
 227970000    5
 227980000    5
 227990000    2
 228000000    3
 228010000    3
 228020000    3
 228030000    3
 228040000    2
 228050000    6
 228060000    3
 228070000    4
 228080000    4
 228090000    5
 228100000    3
 228110000    3
 228120000    6
 228130000    3
 228140000    3
 228150000    3
 228160000    3
 228170000    3
 228180000    3
 228190000    3
 228200000    3
 228210000    5
 228220000    3
 228230000    3
 228240000    4
 228250000    3
 228260000    5
 228270000    4
 228280000    2
 228290000    5
 228300000    4
 228310000    3
 228320000    4
 228330000    3
 228340000    3
 228350000    3
 228360000    3
 228370000    3
 228380000    2
 228390000    3
 228400000    3
 228410000    4
 228420000    4
 228430000    3
 228440000    3
 228450000    4
 228460000    7
 228470000    2
 228480000    3
 228490000    3
 228500000    2
 228510000    3
 228520000    2
 228530000    3
 228540000    5
 228550000    4
 228560000    4
 228570000    2
 228580000    3
 228590000    3
 228600000    4
 228610000    3
 228620000    3
 228630000    5
 228640000    2
 228650000    3
 228660000    4
 228670000    3
 228680000    3
 228690000    3
 228700000    2
 228710000    3
 228720000    3
 228730000    2
 228740000    5
 228750000    4
 228760000    4
 228770000    3
 228780000    4
 228790000    4
 228800000    4
 228810000    4
 228820000    5
 228830000    6
 228840000    3
 228850000    3
 228860000    3
 228870000    3
 228880000    2
 228890000    3
 228900000    2
 228910000    3
 228920000    3
 228930000    4
 228940000    2
 228950000    3
 228960000    3
 228970000    7
 228980000    5
 228990000    3
 229000000    3
 229010000    3
 229020000    5
 229030000    3
 229040000    2
 229050000    2
 229060000    6
 229070000    3
 229080000    5
 229090000    5
 229100000    6
 229110000    4
 229120000    4
 229130000    6
 229140000    3
 229150000    3
 229160000    3
 229170000    3
 229180000    8
 229190000    3
 229200000    3
 229210000    4
 229220000    3
 229230000    3
 229240000    2
 229250000    3
 229260000    3
 229270000    2
 229280000    3
 229290000    3
 229300000    3
 229310000    4
 229320000    3
 229330000    5
 229340000    3
 229350000    3
 229360000    3
 229370000    3
 229380000    3
 229390000    3
 229400000    3
 229410000    3
 229420000    3
 229430000    4
 229440000    3
 229450000    3
 229460000    3
 229470000    3
 229480000    3
 229490000    3
 229500000   10
 229510000    4
 229520000    5
 229530000    5
 229540000    4
 229550000    3
 229560000    3
 229570000    3
 229580000    3
 229590000    3
 229600000    5
 229610000    3
 229620000    8
 229630000   14
 229640000    8
 229650000    5
 229660000    4
 229670000    9
 229680000   10
 229690000   10
 229700000    3
 229710000    5
 229720000    4
 229730000    4
 229740000    4
 229750000    4
 229760000    4
 229770000    2
 229780000    3
 229790000    3
 229800000    2
 229810000    3
 229820000    3
 229830000    4
 229840000    3
 229850000    2
 229860000    3
 229870000    3
 229880000    3
 229890000    5
 229900000    4
 229910000    3
 229920000    2
 229930000    5
 229940000    5
 229950000   12
 229960000    5
 229970000    3
 229980000    6
 229990000    3
 230000000    3
 230010000    3
 230020000    2
 230030000    2
 230040000    3
 230050000    3
 230060000    4
 230070000    3
 230080000    3
 230090000    3
 230100000    5
 230110000    3
 230120000    4
 230130000    3
 230140000    3
 230150000    6
 230160000    3
 230170000    3
 230180000    3
 230190000    7
 230200000    5
 230210000    3
 230220000    8
 230230000    3
 230240000    3
 230250000    8
 230260000    7
 230270000    8
 230280000    4
 230290000    5
 230300000    5
 230310000    2
 230320000    3
 230330000    2
 230340000    6
 230350000    4
 230360000   11
 230370000    4
 230380000    3
 230390000    4
 230400000    3
 230410000    3
 230420000    3
 230430000    8
 230440000    2
 230450000    2
 230460000    3
 230470000    5
 230480000    3
 230490000    3
 230500000    4
 230510000    2
 230520000    4
 230530000    3
 230540000    3
 230550000    3
 230560000    4
 230570000    4
 230580000    4
 230590000    5
 230600000    3
 230610000    3
 230620000    3
 230630000    2
 230640000    3
 230650000    4
 230660000    5
 230670000    5
 230680000    3
 230690000    2
 230700000    2
 230710000    3
 230720000    3
 230730000    2
 230740000    3
 230750000    3
 230760000    4
 230770000    7
 230780000    3
 230790000    4
 230800000    5
 230810000    3
 230820000    6
 230830000    4
 230840000    3
 230850000    2
 230860000    7
 230870000    3
 230880000    3
 230890000    6
 230900000    5
 230910000    3
 230920000    3
 230930000    4
 230940000    4
 230950000    3
 230960000    3
 230970000    4
 230980000    3
 230990000    3
 231000000    3
 231010000    3
 231020000    3
 231030000    3
 231040000    3
 231050000    2
 231060000    3
 231070000    4
 231080000    3
 231090000    3
 231100000    3
 231110000    4
 231120000    4
 231130000    3
 231140000    2
 231150000    4
 231160000    4
 231170000    3
 231180000    3
 231190000    2
 231200000    3
 231210000    3
 231220000    5
 231230000    4
 231240000    4
 231250000    4
 231260000    3
 231270000    4
 231280000    3
 231290000    3
 231300000    3
 231310000    3
 231320000    3
 231330000    3
 231340000    3
 231350000    3
 231360000    4
 231370000    4
 231380000    3
 231390000    3
 231400000    3
 231410000    4
 231420000    2
 231430000    5
 231440000    3
 231450000    4
 231460000    3
 231470000    3
 231480000    4
 231490000    3
 231500000    3
 231510000    3
 231520000    4
 231530000    5
 231540000    3
 231550000    2
 231560000    3
 231570000    4
 231580000    3
 231590000    5
 231600000    4
 231610000    7
 231620000    3
 231630000    7
 231640000    7
 231650000    2
 231660000    3
 231670000    3
 231680000    2
 231690000    3
 231700000    2
 231710000    3
 231720000    3
 231730000    2
 231740000    3
 231750000    3
 231760000    2
 231770000    5
 231780000    6
 231790000    4
 231800000    3
 231810000    3
 231820000    2
 231830000    3
 231840000    2
 231850000    3
 231860000    7
 231870000    3
 231880000    4
 231890000    7
 231900000    3
 231910000    4
 231920000    5
 231930000    3
 231940000    5
 231950000    4
 231960000    3
 231970000    3
 231980000    3
 231990000    3
 232000000    4
 232010000    3
 232020000    5
 232030000    3
 232040000    3
 232050000    3
 232060000    3
 232070000    5
 232080000    5
 232090000    8
 232100000    3
 232110000    3
 232120000    4
 232130000    5
 232140000    7
 232150000    9
 232160000    3
 232170000    3
 232180000    3
 232190000    3
 232200000    3
 232210000    3
 232220000    3
 232230000    4
 232240000    2
 232250000    3
 232260000    3
 232270000    4
 232280000    2
 232290000    3
 232300000    3
 232310000    4
 232320000    3
 232330000    4
 232340000    4
 232350000    3
 232360000    3
 232370000    2
 232380000    6
 232390000    4
 232400000    3
 232410000    2
 232420000    3
 232430000    3
 232440000    3
 232450000    3
 232460000    3
 232470000    4
 232480000    3
 232490000    3
 232500000    2
 232510000    6
 232520000    3
 232530000    3
 232540000    2
 232550000    3
 232560000    5
 232570000    3
 232580000    2
 232590000    3
 232600000    3
 232610000    3
 232620000    3
 232630000    3
 232640000    3
 232650000    2
 232660000    5
 232670000    3
 232680000    3
 232690000    8
 232700000    4
 232710000    8
 232720000    5
 232730000    3
 232740000    2
 232750000    3
 232760000    3
 232770000    3
 232780000    3
 232790000    4
 232800000    4
 232810000    3
 232820000    3
 232830000    4
 232840000    2
 232850000    6
 232860000    2
 232870000    7
 232880000    5
 232890000    5
 232900000    4
 232910000    5
 232920000    3
 232930000    2
 232940000    3
 232950000    3
 232960000    3
 232970000    3
 232980000    3
 232990000    5
 233000000    3
 233010000    3
 233020000    3
 233030000    4
 233040000    3
 233050000    3
 233060000    4
 233070000    3
 233080000    4
 233090000    4
 233100000    2
 233110000    2
 233120000    3
 233130000    3
 233140000    3
 233150000    5
 233160000    3
 233170000    6
 233180000    5
 233190000    2
 233200000    3
 233210000    2
 233220000    3
 233230000    4
 233240000    3
 233250000    3
 233260000    3
 233270000    2
 233280000    2
 233290000    2
 233300000    3
 233310000    2
 233320000    3
 233330000    6
 233340000    3
 233350000   10
 233360000    5
 233370000    7
 233380000    5
 233390000    3
 233400000    4
 233410000    3
 233420000    2
 233430000    2
 233440000    3
 233450000    5
 233460000    3
 233470000    3
 233480000    3
 233490000    4
 233500000    2
 233510000    3
 233520000    3
 233530000    4
 233540000    3
 233550000    3
 233560000    5
 233570000    3
 233580000    2
 233590000    3
 233600000    3
 233610000    3
 233620000    3
 233630000    3
 233640000    3
 233650000    3
 233660000    2
 233670000    4
 233680000    2
 233690000    7
 233700000    3
 233710000    3
 233720000    2
 233730000    3
 233740000    3
 233750000    3
 233760000    3
 233770000    3
 233780000    3
 233790000    2
 233800000    4
 233810000    9
 233820000    3
 233830000    3
 233840000    3
 233850000    3
 233860000    4
 233870000    3
 233880000    3
 233890000    3
 233900000    4
 233910000    3
 233920000    3
 233930000    3
 233940000    3
 233950000    4
 233960000    4
 233970000    4
 233980000    3
 233990000    3
 234000000    3
 234010000    4
 234020000    4
 234030000    3
 234040000    3
 234050000    3
 234060000    3
 234070000    3
 234080000    3
 234090000    3
 234100000    3
 234110000    3
 234120000    3
 234130000    3
 234140000    2
 234150000    6
 234160000    3
 234170000    2
 234180000    3
 234190000    3
 234200000    4
 234210000    4
 234220000    3
 234230000    3
 234240000    3
 234250000    4
 234260000    3
 234270000    3
 234280000    4
 234290000    5
 234300000    4
 234310000    3
 234320000    5
 234330000    3
 234340000    3
 234350000    3
 234360000    4
 234370000    2
 234380000    4
 234390000    2
 234400000    4
 234410000   11
 234420000    8
 234430000    3
 234440000    3
 234450000    6
 234460000    4
 234470000    4
 234480000    3
 234490000    3
 234500000    4
 234510000    3
 234520000    7
 234530000    9
 234540000    3
 234550000    3
 234560000    2
 234570000    4
 234580000    4
 234590000    3
 234600000    5
 234610000    3
 234620000    4
 234630000    7
 234640000    6
 234650000    5
 234660000    4
 234670000    3
 234680000    4
 234690000    2
 234700000    5
 234710000    2
 234720000    2
 234730000    4
 234740000    6
 234750000    5
 234760000    3
 234770000    4
 234780000    3
 234790000    3
 234800000    8
 234810000    8
 234820000    8
 234830000    3
 234840000    9
 234850000    5
 234860000    5
 234870000    4
 234880000    4
 234890000    3
 234900000    3
 234910000    4
 234920000    4
 234930000    5
 234940000    3
 234950000    3
 234960000    6
 234970000    4
 234980000    4
 234990000    4
 235000000    2
 235010000    4
 235020000    2
 235030000    9
 235040000    4
 235050000    4
 235060000    3
 235070000    3
 235080000    3
 235090000    3
 235100000    3
 235110000    4
 235120000    3
 235130000    3
 235140000    3
 235150000    3
 235160000    3
 235170000    3
 235180000    3
 235190000    3
 235200000    3
 235210000    3
 235220000    3
 235230000    3
 235240000    2
 235250000    3
 235260000    3
 235270000    3
 235280000    3
 235290000    6
 235300000    5
 235310000    3
 235320000    3
 235330000    3
 235340000    4
 235350000    3
 235360000    5
 235370000    4
 235380000    3
 235390000    3
 235400000    3
 235410000    3
 235420000    3
 235430000    4
 235440000    4
 235450000    4
 235460000    2
 235470000    4
 235480000    3
 235490000    4
 235500000    2
 235510000    3
 235520000    3
 235530000    5
 235540000    3
 235550000    3
 235560000    4
 235570000    5
 235580000    6
 235590000    3
 235600000    4
 235610000    3
 235620000    3
 235630000    3
 235640000    3
 235650000    3
 235660000    4
 235670000    2
 235680000    5
 235690000    3
 235700000    2
 235710000    5
 235720000    5
 235730000    3
 235740000    4
 235750000    3
 235760000    3
 235770000    4
 235780000    2
 235790000    6
 235800000    3
 235810000    4
 235820000    5
 235830000    3
 235840000    4
 235850000    3
 235860000    5
 235870000    4
 235880000    3
 235890000    3
 235900000    2
 235910000    2
 235920000    2
 235930000    2
 235940000    7
 235950000    3
 235960000    5
 235970000    3
 235980000    2
 235990000    6
 236000000    3
 236010000    4
 236020000   10
 236030000    4
 236040000   10
 236050000   10
 236060000    4
 236070000    6
 236080000    2
 236090000    2
 236100000    3
 236110000    3
 236120000    3
 236130000    3
 236140000    2
 236150000    2
 236160000    3
 236170000    3
 236180000    4
 236190000    2
 236200000    5
 236210000    2
 236220000    4
 236230000    2
 236240000    4
 236250000    4
 236260000    6
 236270000    3
 236280000    2
 236290000    3
 236300000    3
 236310000    3
 236320000    2
 236330000    2
 236340000    3
 236350000    4
 236360000    3
 236370000    3
 236380000    5
 236390000    4
 236400000    9
 236410000    3
 236420000    3
 236430000    3
 236440000    3
 236450000    5
 236460000    4
 236470000    3
 236480000    8
 236490000    6
 236500000    5
 236510000    5
 236520000    7
 236530000    4
 236540000    3
 236550000    3
 236560000    3
 236570000    5
 236580000    5
 236590000    6
 236600000    4
 236610000    3
 236620000    2
 236630000    2
 236640000    2
 236650000    3
 236660000    3
 236670000    4
 236680000    3
 236690000    4
 236700000    3
 236710000    3
 236720000    3
 236730000    7
 236740000    3
 236750000    4
 236760000    3
 236770000    2
 236780000    3
 236790000    4
 236800000    4
 236810000    3
 236820000    4
 236830000    3
 236840000    2
 236850000    5
 236860000    4
 236870000    4
 236880000    6
 236890000    4
 236900000    5
 236910000    3
 236920000    4
 236930000    4
 236940000    3
 236950000    2
 236960000    7
 236970000    7
 236980000    3
 236990000    3
 237000000    3
 237010000    8
 237020000    5
 237030000    6
 237040000    3
 237050000    3
 237060000    6
 237070000    2
 237080000    4
 237090000    2
 237100000    4
 237110000    2
 237120000    2
 237130000    3
 237140000    4
 237150000    2
 237160000    3
 237170000    2
 237180000    3
 237190000    4
 237200000    4
 237210000    3
 237220000    8
 237230000    6
 237240000    4
 237250000    7
 237260000    3
 237270000    3
 237280000    3
 237290000    6
 237300000    4
 237310000    3
 237320000    5
 237330000    3
 237340000    3
 237350000    4
 237360000    4
 237370000    4
 237380000    4
 237390000    3
 237400000    7
 237410000    4
 237420000    4
 237430000    6
 237440000    4
 237450000    4
 237460000    6
 237470000    5
 237480000    7
 237490000   13
 237500000    3
 237510000    4
 237520000    4
 237530000    2
 237540000    5
 237550000    3
 237560000    3
 237570000    6
 237580000    7
 237590000    4
 237600000    3
 237610000    4
 237620000    3
 237630000    5
 237640000    3
 237650000    3
 237660000    3
 237670000    4
 237680000    9
 237690000    5
 237700000    3
 237710000    3
 237720000    4
 237730000    3
 237740000    3
 237750000    2
 237760000    3
 237770000    2
 237780000    3
 237790000    3
 237800000    4
 237810000    2
 237820000    3
 237830000    3
 237840000    3
 237850000    4
 237860000    2
 237870000    3
 237880000    3
 237890000    3
 237900000    3
 237910000    3
 237920000    4
 237930000    2
 237940000    2
 237950000    3
 237960000    4
 237970000    3
 237980000    3
 237990000    3
 238000000    3
 238010000    3
 238020000    5
 238030000    3
 238040000    2
 238050000    3
 238060000    3
 238070000    3
 238080000    3
 238090000    3
 238100000    3
 238110000    3
 238120000    7
 238130000    2
 238140000    3
 238150000    3
 238160000    4
 238170000    4
 238180000    3
 238190000    3
 238200000    3
 238210000    2
 238220000    4
 238230000    3
 238240000    4
 238250000    3
 238260000    3
 238270000    2
 238280000    3
 238290000    5
 238300000    3
 238310000    3
 238320000    3
 238330000    3
 238340000    3
 238350000    4
 238360000    7
 238370000    6
 238380000    4
 238390000    5
 238400000    3
 238410000    3
 238420000    5
 238430000    7
 238440000    5
 238450000    5
 238460000    4
 238470000    3
 238480000    3
 238490000    3
 238500000    3
 238510000    3
 238520000    3
 238530000    3
 238540000    3
 238550000    3
 238560000    2
 238570000    2
 238580000    4
 238590000    3
 238600000    2
 238610000    3
 238620000    3
 238630000    3
 238640000    3
 238650000    3
 238660000    6
 238670000    2
 238680000    5
 238690000    5
 238700000    4
 238710000    4
 238720000    5
 238730000    3
 238740000    3
 238750000    4
 238760000    3
 238770000    5
 238780000    4
 238790000    3
 238800000    3
 238810000    3
 238820000    3
 238830000    3
 238840000    3
 238850000    2
 238860000    3
 238870000    2
 238880000    2
 238890000    5
 238900000    5
 238910000    5
 238920000    4
 238930000    3
 238940000    6
 238950000    3
 238960000    3
 238970000    4
 238980000    3
 238990000    3
 239000000    4
 239010000    3
 239020000    3
 239030000    3
 239040000    4
 239050000    3
 239060000    3
 239070000    3
 239080000    4
 239090000    5
 239100000    3
 239110000    3
 239120000    3
 239130000    5
 239140000    3
 239150000    3
 239160000    2
 239170000    3
 239180000    3
 239190000    7
 239200000    2
 239210000    8
 239220000    6
 239230000    3
 239240000    5
 239250000    3
 239260000    3
 239270000    3
 239280000    4
 239290000    6
 239300000    3
 239310000    5
 239320000    4
 239330000    2
 239340000    2
 239350000    3
 239360000    3
 239370000    2
 239380000    3
 239390000    3
 239400000    4
 239410000    4
 239420000    5
 239430000    3
 239440000    3
 239450000    4
 239460000    4
 239470000    3
 239480000    3
 239490000    4
 239500000    4
 239510000    3
 239520000    3
 239530000    4
 239540000    2
 239550000    5
 239560000    3
 239570000    3
 239580000    3
 239590000    3
 239600000    2
 239610000    3
 239620000    3
 239630000    5
 239640000    3
 239650000    3
 239660000    4
 239670000    4
 239680000    3
 239690000    3
 239700000    3
 239710000    3
 239720000    4
 239730000    3
 239740000    4
 239750000    4
 239760000    3
 239770000    3
 239780000    3
 239790000    3
 239800000    2
 239810000    3
 239820000    2
 239830000    3
 239840000    2
 239850000    2
 239860000    3
 239870000    3
 239880000    6
 239890000    6
 239900000    3
 239910000    3
 239920000    3
 239930000    4
 239940000    3
 239950000    2
 239960000    3
 239970000    3
 239980000    4
 239990000    4
 240000000    3
 240010000    3
 240020000    4
 240030000    3
 240040000    4
 240050000    6
 240060000    3
 240070000    3
 240080000    3
 240090000    4
 240100000    4
 240110000    3
 240120000    3
 240130000    4
 240140000    4
 240150000    5
 240160000    4
 240170000    3
 240180000    3
 240190000    4
 240200000    7
 240210000    2
 240220000    3
 240230000    3
 240240000    3
 240250000    5
 240260000    2
 240270000    3
 240280000    3
 240290000    4
 240300000    4
 240310000    2
 240320000    3
 240330000    4
 240340000    3
 240350000    3
 240360000    2
 240370000    3
 240380000    9
 240390000    3
 240400000    3
 240410000    3
 240420000    4
 240430000    2
 240440000    4
 240450000    3
 240460000    3
 240470000    3
 240480000    4
 240490000    4
 240500000    3
 240510000    4
 240520000    2
 240530000    2
 240540000    2
 240550000    3
 240560000    3
 240570000    3
 240580000    3
 240590000    3
 240600000    3
 240610000    3
 240620000    3
 240630000    3
 240640000    3
 240650000    4
 240660000    3
 240670000    6
 240680000    4
 240690000    2
 240700000    3
 240710000    3
 240720000    3
 240730000    3
 240740000    3
 240750000    5
 240760000    4
 240770000    3
 240780000    4
 240790000    2
 240800000    3
 240810000    4
 240820000    3
 240830000    3
 240840000    4
 240850000    2
 240860000    4
 240870000    4
 240880000    3
 240890000    7
 240900000    4
 240910000    3
 240920000    3
 240930000    2
 240940000    3
 240950000    3
 240960000    3
 240970000    2
 240980000    3
 240990000    2
 241000000    3
 241010000    3
 241020000    3
 241030000    3
 241040000    3
 241050000    3
 241060000    3
 241070000    2
 241080000    3
 241090000    3
 241100000    3
 241110000    3
 241120000    3
 241130000    2
 241140000    3
 241150000    3
 241160000    3
 241170000    3
 241180000    3
 241190000    2
 241200000    4
 241210000    3
 241220000    5
 241230000    3
 241240000    4
 241250000    3
 241260000    4
 241270000    3
 241280000    3
 241290000    5
 241300000    3
 241310000    5
 241320000    3
 241330000    4
 241340000    3
 241350000    3
 241360000    3
 241370000    3
 241380000    4
 241390000    2
 241400000    5
 241410000    4
 241420000    3
 241430000    3
 241440000    7
 241450000    5
 241460000    4
 241470000    3
 241480000    2
 241490000    4
 241500000    3
 241510000    3
 241520000    3
 241530000    5
 241540000    4
 241550000    5
 241560000    5
 241570000    4
 241580000    3
 241590000    4
 241600000    4
 241610000    2
 241620000    3
 241630000    5
 241640000    4
 241650000    4
 241660000    3
 241670000    2
 241680000    3
 241690000    4
 241700000    3
 241710000    3
 241720000    3
 241730000    3
 241740000    8
 241750000    3
 241760000    4
 241770000    4
 241780000    3
 241790000    4
 241800000    4
 241810000    3
 241820000    5
 241830000    5
 241840000    6
 241850000    4
 241860000    5
 241870000    4
 241880000    9
 241890000    4
 241900000    4
 241910000    3
 241920000    3
 241930000    6
 241940000    3
 241950000    7
 241960000   15
 241970000    9
 241980000    3
 241990000    3
 242000000    5
 242010000    3
 242020000    3
 242030000    5
 242040000    5
 242050000    7
 242060000    4
 242070000    2
 242080000    6
 242090000    5
 242100000    3
 242110000    5
 242120000    3
 242130000    4
 242140000    2
 242150000    3
 242160000    4
 242170000    3
 242180000    3
 242190000    3
 242200000    6
 242210000    4
 242220000    3
 242230000    3
 242240000    8
 242250000    6
 242260000    3
 242270000   12
 242280000   10
 242290000    5
 242300000    4
 242310000    3
 242320000    7
 242330000    4
 242340000    5
 242350000    6
 242360000    3
 242370000    2
 242380000    3
 242390000    2
 242400000    3
 242410000    2
 242420000    5
 242430000    3
 242440000    3
 242450000    3
 242460000    4
 242470000    2
 242480000    7
 242490000    3
 242500000    2
 242510000    3
 242520000    8
 242530000    5
 242540000    4
 242550000    4
 242560000    3
 242570000   10
 242580000    4
 242590000    3
 242600000    4
 242610000    5
 242620000    3
 242630000    3
 242640000    4
 242650000    4
 242660000    6
 242670000    3
 242680000    8
 242690000    5
 242700000    6
 242710000    2
 242720000    3
 242730000    3
 242740000    4
 242750000    3
 242760000    5
 242770000    6
 242780000    2
 242790000    4
 242800000    2
 242810000    6
 242820000    3
 242830000    5
 242840000    3
 242850000    2
 242860000    5
 242870000    3
 242880000    3
 242890000    4
 242900000    2
 242910000    3
 242920000    2
 242930000    2
 242940000    4
 242950000    4
 242960000    2
 242970000    3
 242980000    5
 242990000    4
 243000000    3
 243010000    3
 243020000    3
 243030000    3
 243040000    3
 243050000    4
 243060000    3
 243070000    3
 243080000    5
 243090000    4
 243100000    4
 243110000    2
 243120000    5
 243130000    3
 243140000    5
 243150000    3
 243160000    3
 243170000    5
 243180000    2
 243190000    3
 243200000    5
 243210000    5
 243220000    3
 243230000    3
 243240000    3
 243250000    6
 243260000    3
 243270000    2
 243280000    8
 243290000    4
 243300000    5
 243310000    3
 243320000    7
 243330000    5
 243340000    2
 243350000    4
 243360000    3
 243370000    2
 243380000    5
 243390000    4
 243400000    3
 243410000    5
 243420000    5
 243430000    3
 243440000    3
 243450000    4
 243460000    4
 243470000    5
 243480000    3
 243490000    2
 243500000    6
 243510000    5
 243520000    3
 243530000    3
 243540000    2
 243550000    3
 243560000    7
 243570000    3
 243580000    4
 243590000    2
 243600000    4
 243610000    3
 243620000    3
 243630000    3
 243640000    5
 243650000    5
 243660000    4
 243670000    5
 243680000    3
 243690000    5
 243700000    2
 243710000    2
 243720000    3
 243730000    5
 243740000    4
 243750000    7
 243760000    4
 243770000    3
 243780000    3
 243790000    3
 243800000    8
 243810000    3
 243820000    3
 243830000    3
 243840000    3
 243850000    3
 243860000    4
 243870000    4
 243880000    2
 243890000    3
 243900000    4
 243910000    5
 243920000    3
 243930000    4
 243940000    6
 243950000    4
 243960000    5
 243970000    2
 243980000    3
 243990000    3
 244000000    4
 244010000    4
 244020000    3
 244030000    2
 244040000    5
 244050000    8
 244060000    3
 244070000    4
 244080000    3
 244090000    2
 244100000    2
 244110000    3
 244120000    4
 244130000    4
 244140000    3
 244150000    3
 244160000    4
 244170000    3
 244180000    3
 244190000    3
 244200000    3
 244210000    3
 244220000    3
 244230000    3
 244240000    3
 244250000    2
 244260000    2
 244270000    6
 244280000    8
 244290000    3
 244300000    4
 244310000    2
 244320000    3
 244330000    4
 244340000    3
 244350000    4
 244360000    3
 244370000    4
 244380000    3
 244390000    3
 244400000    3
 244410000    4
 244420000    3
 244430000    3
 244440000    5
 244450000    4
 244460000    3
 244470000    2
 244480000    2
 244490000    3
 244500000    3
 244510000    3
 244520000    3
 244530000    3
 244540000    4
 244550000    3
 244560000    3
 244570000    3
 244580000    3
 244590000    4
 244600000    3
 244610000    2
 244620000    5
 244630000    2
 244640000    4
 244650000    3
 244660000    3
 244670000    2
 244680000    3
 244690000    3
 244700000    4
 244710000    2
 244720000    2
 244730000    4
 244740000    3
 244750000    4
 244760000    4
 244770000    2
 244780000    3
 244790000    3
 244800000    3
 244810000    4
 244820000    6
 244830000    3
 244840000    3
 244850000    2
 244860000    3
 244870000    3
 244880000    3
 244890000    4
 244900000    5
 244910000    5
 244920000    5
 244930000    3
 244940000    3
 244950000    2
 244960000    3
 244970000    9
 244980000    3
 244990000    3
 245000000    2
 245010000    8
 245020000    3
 245030000    4
 245040000    4
 245050000    3
 245060000    4
 245070000    3
 245080000    3
 245090000    3
 245100000    3
 245110000    4
 245120000    5
 245130000    3
 245140000    7
 245150000    3
 245160000    4
 245170000    8
 245180000    5
 245190000    4
 245200000    3
 245210000    6
 245220000    3
 245230000    7
 245240000    3
 245250000    3
 245260000    3
 245270000    3
 245280000    7
 245290000    3
 245300000    4
 245310000    4
 245320000    2
 245330000    3
 245340000    2
 245350000    8
 245360000   10
 245370000    5
 245380000    7
 245390000    3
 245400000    4
 245410000    3
 245420000    4
 245430000    3
 245440000    4
 245450000    2
 245460000    3
 245470000    4
 245480000    3
 245490000    3
 245500000    3
 245510000    6
 245520000    5
 245530000    2
 245540000    3
 245550000    3
 245560000    6
 245570000    5
 245580000    4
 245590000    7
 245600000    8
 245610000   11
 245620000    6
 245630000    3
 245640000    6
 245650000    3
 245660000    4
 245670000    5
 245680000    3
 245690000    4
 245700000    5
 245710000    3
 245720000    3
 245730000    3
 245740000    4
 245750000    5
 245760000    3
 245770000    3
 245780000    4
 245790000    3
 245800000    4
 245810000    4
 245820000   14
 245830000   11
 245840000    9
 245850000    5
 245860000    2
 245870000    3
 245880000    3
 245890000    4
 245900000    3
 245910000    3
 245920000    3
 245930000    3
 245940000    2
 245950000    3
 245960000    4
 245970000    3
 245980000    6
 245990000    5
 246000000    6
 246010000    8
 246020000   12
 246030000   15
 246040000   13
 246050000   13
 246060000   17
 246070000   12
 246080000    9
 246090000    9
 246100000   11
 246110000    6
 246120000    3
 246130000    3
 246140000    5
 246150000    2
 246160000    4
 246170000    3
 246180000    4
 246190000    6
 246200000    4
 246210000   10
 246220000    9
 246230000    9
 246240000    4
 246250000    8
 246260000    3
 246270000    5
 246280000    6
 246290000    5
 246300000    4
 246310000    5
 246320000    4
 246330000    3
 246340000    4
 246350000    9
 246360000    5
 246370000    3
 246380000    8
 246390000    6
 246400000    4
 246410000    4
 246420000    7
 246430000    2
 246440000    5
 246450000    3
 246460000    3
 246470000    4
 246480000    3
 246490000    5
 246500000    3
 246510000    4
 246520000    4
 246530000    6
 246540000   10
 246550000    6
 246560000    3
 246570000    4
 246580000   12
 246590000    2
 246600000    4
 246610000    4
 246620000    3
 246630000   11
 246640000    3
 246650000    3
 246660000    5
 246670000    3
 246680000    3
 246690000    4
 246700000    4
 246710000    6
 246720000    3
 246730000    3
 246740000    4
 246750000    4
 246760000    5
 246770000    2
 246780000    4
 246790000    2
 246800000    2
 246810000    3
 246820000    3
 246830000    8
 246840000    3
 246850000    3
 246860000    3
 246870000    3
 246880000    5
 246890000    3
 246900000    3
 246910000    3
 246920000    2
 246930000    3
 246940000    4
 246950000    3
 246960000    3
 246970000    3
 246980000    4
 246990000    3
 247000000    5
 247010000    9
 247020000    3
 247030000    5
 247040000    4
 247050000    3
 247060000    3
 247070000    4
 247080000    3
 247090000    3
 247100000    4
 247110000    3
 247120000    3
 247130000    5
 247140000    4
 247150000    4
 247160000    5
 247170000    3
 247180000    4
 247190000    5
 247200000    5
 247210000    2
 247220000    4
 247230000    3
 247240000    3
 247250000    2
 247260000    4
 247270000    3
 247280000    4
 247290000    3
 247300000    2
 247310000    4
 247320000    4
 247330000    5
 247340000    6
 247350000    3
 247360000    5
 247370000    3
 247380000    3
 247390000    3
 247400000    3
 247410000    3
 247420000    3
 247430000    2
 247440000    5
 247450000    4
 247460000    3
 247470000    3
 247480000    2
 247490000    3
 247500000    3
 247510000    3
 247520000    5
 247530000    3
 247540000    2
 247550000    3
 247560000    4
 247570000    2
 247580000    4
 247590000    9
 247600000    3
 247610000    3
 247620000    5
 247630000    7
 247640000    8
 247650000    3
 247660000    3
 247670000    6
 247680000    2
 247690000    7
 247700000    3
 247710000    5
 247720000    3
 247730000    3
 247740000    3
 247750000    3
 247760000    3
 247770000    3
 247780000    4
 247790000    4
 247800000    3
 247810000    7
 247820000    7
 247830000    3
 247840000    6
 247850000    3
 247860000    5
 247870000    4
 247880000    3
 247890000    3
 247900000    4
 247910000    3
 247920000    2
 247930000    4
 247940000    2
 247950000    6
 247960000    3
 247970000    3
 247980000    3
 247990000    3
 248000000    4
 248010000    3
 248020000    4
 248030000    3
 248040000    3
 248050000    4
 248060000    3
 248070000    5
 248080000    3
 248090000    2
 248100000    3
 248110000    3
 248120000    3
 248130000    3
 248140000    3
 248150000    3
 248160000    3
 248170000    2
 248180000    4
 248190000    3
 248200000    3
 248210000    4
 248220000    4
 248230000    3
 248240000    4
 248250000    2
 248260000    3
 248270000    3
 248280000    4
 248290000    2
 248300000    3
 248310000    4
 248320000    4
 248330000    3
 248340000    4
 248350000    3
 248360000    5
 248370000    3
 248380000    5
 248390000    5
 248400000    3
 248410000    4
 248420000    4
 248430000    2
 248440000    4
 248450000    4
 248460000    3
 248470000    2
 248480000    3
 248490000    4
 248500000    4
 248510000    3
 248520000    3
 248530000    3
 248540000    3
 248550000    3
 248560000    4
 248570000    3
 248580000    5
 248590000    4
 248600000    3
 248610000    4
 248620000    3
 248630000    3
 248640000    3
 248650000    3
 248660000    9
 248670000    3
 248680000    5
 248690000    3
 248700000    4
 248710000    3
 248720000    4
 248730000    3
 248740000    2
 248750000    3
 248760000    3
 248770000    4
 248780000    3
 248790000    4
 248800000    3
 248810000    5
 248820000    3
 248830000    3
 248840000    4
 248850000    3
 248860000    4
 248870000    3
 248880000    3
 248890000    3
 248900000    2
 248910000    4
 248920000    4
 248930000    4
 248940000    3
 248950000    4
 248960000    3
 248970000    3
 248980000    4
 248990000    3
 249000000    8
 249010000    3
 249020000    3
 249030000    4
 249040000    3
 249050000    3
 249060000    3
 249070000    2
 249080000    3
 249090000    3
 249100000    2
 249110000    5
 249120000    3
 249130000    5
 249140000    4
 249150000    7
 249160000    3
 249170000    2
 249180000    3
 249190000    3
 249200000    3
 249210000    3
 249220000    4
 249230000    4
 249240000    3
 249250000    3
 249260000    3
 249270000    4
 249280000    3
 249290000    3
 249300000    5
 249310000    3
 249320000    4
 249330000    2
 249340000    4
 249350000    4
 249360000    2
 249370000    3
 249380000    3
 249390000    2
 249400000    3
 249410000    3
 249420000    8
 249430000    3
 249440000    4
 249450000    3
 249460000    3
 249470000    4
 249480000    3
 249490000    3
 249500000    4
 249510000    2
 249520000    2
 249530000    3
 249540000    3
 249550000    2
 249560000    3
 249570000    4
 249580000    2
 249590000    3
 249600000    3
 249610000    4
 249620000    3
 249630000    3
 249640000    3
 249650000    5
 249660000    4
 249670000    2
 249680000    4
 249690000    3
 249700000    3
 249710000    3
 249720000    3
 249730000    3
 249740000    3
 249750000    3
 249760000    3
 249770000    3
 249780000    3
 249790000    2
 249800000    3
 249810000    4
 249820000    3
 249830000    4
 249840000    3
 249850000    3
[truncated: 167,137 more chars]
