# Supplementary material for: Directional translocation resistance of Zika xrRNA
Source: Nat Commun. 2020 Jul 27;11:3749. doi: 10.1038/s41467-020-17508-7 (PMC7385498; doi:10.1038/s41467-020-17508-7)
Supplement: Supplementary file 4 — Source Data [file 41467_2020_17508_MOESM4_ESM.zip › Source_Data_Figures/Fig2B/3'translocation-rate_r0-T300K/r_10_translocated_portion.dat]

# Trajectory file ../../zika_rna/03_translocation_by_force_ramping/TP_END2/rate1x/t95/r_10/dump_t95_Rramped.lammpstrj
# time  length_translocated_portion
         0    2
     10000    3
     20000    3
     30000    3
     40000    3
     50000    3
     60000    3
     70000    4
     80000    5
     90000    3
    100000    3
    110000    3
    120000    4
    130000    3
    140000    3
    150000    2
    160000    4
    170000    3
    180000    2
    190000    4
    200000    4
    210000    3
    220000    3
    230000    3
    240000    4
    250000    2
    260000    4
    270000    3
    280000    2
    290000    4
    300000    2
    310000    3
    320000    4
    330000    4
    340000    3
    350000    3
    360000    3
    370000    4
    380000    4
    390000    5
    400000    3
    410000    4
    420000    2
    430000    3
    440000    2
    450000    4
    460000    3
    470000    5
    480000    2
    490000    3
    500000    3
    510000    3
    520000    4
    530000    4
    540000    3
    550000    3
    560000    3
    570000    2
    580000    3
    590000    2
    600000    3
    610000    2
    620000    3
    630000    3
    640000    3
    650000    3
    660000    4
    670000    3
    680000    4
    690000    3
    700000    3
    710000    3
    720000    3
    730000    3
    740000    3
    750000    3
    760000    4
    770000    3
    780000    4
    790000    2
    800000    2
    810000    2
    820000    3
    830000    3
    840000    3
    850000    3
    860000    3
    870000    3
    880000    2
    890000    4
    900000    2
    910000    3
    920000    4
    930000    3
    940000    2
    950000    4
    960000    3
    970000    4
    980000    5
    990000    4
   1000000    4
   1010000    3
   1020000    4
   1030000    8
   1040000    3
   1050000    3
   1060000    3
   1070000    3
   1080000    4
   1090000    7
   1100000    2
   1110000    5
   1120000    4
   1130000    4
   1140000    3
   1150000    9
   1160000    3
   1170000    9
   1180000    7
   1190000    3
   1200000    5
   1210000    2
   1220000    2
   1230000    4
   1240000    6
   1250000    5
   1260000    7
   1270000    4
   1280000    6
   1290000    4
   1300000    5
   1310000    3
   1320000    2
   1330000    4
   1340000    3
   1350000    3
   1360000    3
   1370000    4
   1380000    3
   1390000    2
   1400000    3
   1410000    4
   1420000    2
   1430000    2
   1440000    3
   1450000    6
   1460000    3
   1470000    3
   1480000    3
   1490000    3
   1500000    4
   1510000    5
   1520000    3
   1530000    8
   1540000    4
   1550000    4
   1560000    3
   1570000    3
   1580000    2
   1590000    3
   1600000    3
   1610000    2
   1620000    3
   1630000    2
   1640000    4
   1650000    5
   1660000    2
   1670000    3
   1680000    4
   1690000    4
   1700000    2
   1710000    3
   1720000    2
   1730000    4
   1740000    2
   1750000    2
   1760000    4
   1770000    6
   1780000    3
   1790000    3
   1800000    3
   1810000    3
   1820000    3
   1830000    4
   1840000    2
   1850000    3
   1860000    5
   1870000    7
   1880000    5
   1890000    4
   1900000    3
   1910000    4
   1920000    2
   1930000    2
   1940000    2
   1950000    4
   1960000    5
   1970000   11
   1980000    2
   1990000    7
   2000000   11
   2010000    3
   2020000    5
   2030000    3
   2040000    3
   2050000    3
   2060000    3
   2070000    2
   2080000    2
   2090000    3
   2100000    2
   2110000    3
   2120000    3
   2130000    4
   2140000    2
   2150000    4
   2160000    3
   2170000    4
   2180000    3
   2190000    4
   2200000    3
   2210000    5
   2220000    5
   2230000    2
   2240000    2
   2250000    3
   2260000    3
   2270000    4
   2280000    4
   2290000    4
   2300000    3
   2310000    2
   2320000    3
   2330000    3
   2340000    4
   2350000    3
   2360000    3
   2370000    3
   2380000    3
   2390000    5
   2400000    4
   2410000    2
   2420000    2
   2430000    3
   2440000    3
   2450000    3
   2460000    2
   2470000    4
   2480000    4
   2490000    4
   2500000    3
   2510000    4
   2520000    3
   2530000    2
   2540000    3
   2550000    3
   2560000    3
   2570000    3
   2580000    5
   2590000    4
   2600000    3
   2610000    2
   2620000    3
   2630000    2
   2640000    4
   2650000    5
   2660000    3
   2670000    2
   2680000    3
   2690000    2
   2700000    3
   2710000    3
   2720000    3
   2730000    3
   2740000    3
   2750000    3
   2760000    4
   2770000    3
   2780000    3
   2790000    2
   2800000    4
   2810000    6
   2820000    3
   2830000    3
   2840000    3
   2850000    4
   2860000    2
   2870000    2
   2880000    3
   2890000    4
   2900000    3
   2910000    3
   2920000    3
   2930000    4
   2940000    3
   2950000    3
   2960000    3
   2970000    5
   2980000    2
   2990000    2
   3000000    4
   3010000    2
   3020000    4
   3030000    3
   3040000    2
   3050000    2
   3060000    2
   3070000    2
   3080000    3
   3090000    4
   3100000    4
   3110000    3
   3120000    4
   3130000    3
   3140000    3
   3150000    5
   3160000    3
   3170000    3
   3180000    2
   3190000    3
   3200000    5
   3210000    2
   3220000    3
   3230000    3
   3240000    3
   3250000    4
   3260000    4
   3270000    5
   3280000    3
   3290000    3
   3300000    3
   3310000    4
   3320000    2
   3330000    3
   3340000    3
   3350000    4
   3360000    4
   3370000    3
   3380000    5
   3390000    3
   3400000    3
   3410000    3
   3420000    3
   3430000    3
   3440000    2
   3450000    3
   3460000    2
   3470000    3
   3480000    2
   3490000    4
   3500000    3
   3510000    3
   3520000    4
   3530000    3
   3540000    4
   3550000    3
   3560000    3
   3570000    5
   3580000    3
   3590000    3
   3600000    7
   3610000    5
   3620000    3
   3630000    3
   3640000    3
   3650000    3
   3660000    3
   3670000    2
   3680000    2
   3690000    3
   3700000    3
   3710000    3
   3720000    2
   3730000    2
   3740000    3
   3750000    3
   3760000    3
   3770000    2
   3780000    3
   3790000    4
   3800000    5
   3810000    3
   3820000    4
   3830000    3
   3840000    3
   3850000    3
   3860000    3
   3870000    4
   3880000    3
   3890000    2
   3900000    3
   3910000    4
   3920000    4
   3930000    2
   3940000    3
   3950000    3
   3960000    3
   3970000    2
   3980000    3
   3990000    4
   4000000    5
   4010000    4
   4020000    3
   4030000    3
   4040000    5
   4050000    2
   4060000    2
   4070000    3
   4080000    9
   4090000    5
   4100000    3
   4110000    4
   4120000    3
   4130000    3
   4140000    3
   4150000    6
   4160000    9
   4170000    4
   4180000    2
   4190000    4
   4200000    5
   4210000    3
   4220000    4
   4230000    3
   4240000    4
   4250000    3
   4260000    5
   4270000    2
   4280000    3
   4290000    3
   4300000    3
   4310000    3
   4320000    3
   4330000    3
   4340000    3
   4350000    4
   4360000    3
   4370000    4
   4380000    3
   4390000    4
   4400000    3
   4410000    7
   4420000    3
   4430000    3
   4440000    3
   4450000    3
   4460000    3
   4470000    3
   4480000    4
   4490000    3
   4500000    6
   4510000    3
   4520000    3
   4530000    3
   4540000    3
   4550000    4
   4560000    3
   4570000    4
   4580000    2
   4590000    3
   4600000    3
   4610000    3
   4620000    4
   4630000    3
   4640000    3
   4650000    3
   4660000    3
   4670000    3
   4680000    4
   4690000    4
   4700000    3
   4710000    3
   4720000    3
   4730000    3
   4740000    5
   4750000    3
   4760000    2
   4770000    4
   4780000    2
   4790000    3
   4800000    3
   4810000    3
   4820000    3
   4830000    2
   4840000    4
   4850000    3
   4860000    3
   4870000    2
   4880000    3
   4890000    3
   4900000    3
   4910000    3
   4920000    4
   4930000    3
   4940000    3
   4950000    2
   4960000    3
   4970000    2
   4980000    6
   4990000    3
   5000000    3
   5010000    3
   5020000    2
   5030000    2
   5040000    3
   5050000    3
   5060000    2
   5070000    3
   5080000    3
   5090000    5
   5100000    2
   5110000    3
   5120000    3
   5130000    3
   5140000    5
   5150000    5
   5160000    3
   5170000    2
   5180000    5
   5190000    3
   5200000    3
   5210000    3
   5220000    3
   5230000    3
   5240000    2
   5250000    3
   5260000    4
   5270000    3
   5280000    3
   5290000    4
   5300000    3
   5310000    4
   5320000    2
   5330000    3
   5340000    3
   5350000    3
   5360000    3
   5370000    5
   5380000    3
   5390000    5
   5400000    2
   5410000    3
   5420000    2
   5430000    2
   5440000    2
   5450000    4
   5460000    3
   5470000    4
   5480000    4
   5490000    2
   5500000    2
   5510000    3
   5520000    3
   5530000    4
   5540000    4
   5550000    3
   5560000    3
   5570000    3
   5580000    2
   5590000    3
   5600000    3
   5610000    4
   5620000    2
   5630000    2
   5640000    5
   5650000    2
   5660000    4
   5670000    3
   5680000    2
   5690000    5
   5700000    4
   5710000    3
   5720000    4
   5730000    3
   5740000    3
   5750000    4
   5760000    3
   5770000    3
   5780000    3
   5790000    3
   5800000    2
   5810000    3
   5820000    3
   5830000    3
   5840000    3
   5850000    3
   5860000    4
   5870000    3
   5880000    4
   5890000    4
   5900000    3
   5910000    3
   5920000    2
   5930000    3
   5940000    2
   5950000    3
   5960000    4
   5970000    2
   5980000    5
   5990000    3
   6000000    2
   6010000    3
   6020000    2
   6030000    2
   6040000    3
   6050000    3
   6060000    2
   6070000    2
   6080000    3
   6090000    3
   6100000    3
   6110000    3
   6120000    2
   6130000    4
   6140000    4
   6150000    3
   6160000    3
   6170000    3
   6180000    3
   6190000    4
   6200000    4
   6210000    4
   6220000    3
   6230000    3
   6240000    3
   6250000    3
   6260000    3
   6270000    3
   6280000    3
   6290000    5
   6300000    2
   6310000    3
   6320000    3
   6330000    4
   6340000    5
   6350000    2
   6360000    2
   6370000    3
   6380000    4
   6390000    3
   6400000    3
   6410000    3
   6420000    4
   6430000    5
   6440000    3
   6450000    4
   6460000    3
   6470000    3
   6480000    2
   6490000    3
   6500000    2
   6510000    5
   6520000    3
   6530000    2
   6540000    3
   6550000    3
   6560000    3
   6570000    4
   6580000    3
   6590000    4
   6600000    2
   6610000    9
   6620000    3
   6630000    3
   6640000    3
   6650000    4
   6660000    6
   6670000    2
   6680000    2
   6690000    3
   6700000    3
   6710000    2
   6720000    3
   6730000    2
   6740000    4
   6750000    3
   6760000    2
   6770000    2
   6780000    2
   6790000    3
   6800000    3
   6810000    2
   6820000    3
   6830000    3
   6840000    3
   6850000    3
   6860000    3
   6870000    3
   6880000    3
   6890000    3
   6900000    3
   6910000    3
   6920000    3
   6930000    6
   6940000    2
   6950000    3
   6960000    3
   6970000    3
   6980000    2
   6990000    3
   7000000    2
   7010000    2
   7020000    3
   7030000    2
   7040000    3
   7050000    3
   7060000    2
   7070000    3
   7080000    3
   7090000    3
   7100000    2
   7110000    3
   7120000    2
   7130000    3
   7140000    3
   7150000    3
   7160000    4
   7170000    4
   7180000    4
   7190000    4
   7200000    3
   7210000    2
   7220000    2
   7230000    2
   7240000    4
   7250000    8
   7260000    3
   7270000    3
   7280000    2
   7290000    2
   7300000    2
   7310000    5
   7320000    5
   7330000    3
   7340000    4
   7350000    2
   7360000    3
   7370000    2
   7380000    3
   7390000    3
   7400000    2
   7410000    3
   7420000    3
   7430000    3
   7440000    5
   7450000    3
   7460000    2
   7470000    3
   7480000    2
   7490000    3
   7500000    3
   7510000    3
   7520000    4
   7530000    5
   7540000    3
   7550000    3
   7560000    2
   7570000    3
   7580000    3
   7590000    4
   7600000    5
   7610000    4
   7620000    3
   7630000    3
   7640000    3
   7650000    3
   7660000    3
   7670000    4
   7680000    3
   7690000    4
   7700000    4
   7710000    3
   7720000    3
   7730000    3
   7740000    4
   7750000    2
   7760000    3
   7770000    2
   7780000    3
   7790000    4
   7800000    3
   7810000    4
   7820000    3
   7830000    2
   7840000    5
   7850000    3
   7860000    3
   7870000    3
   7880000    3
   7890000    5
   7900000    3
   7910000    3
   7920000    3
   7930000    3
   7940000    5
   7950000    5
   7960000    4
   7970000    3
   7980000    6
   7990000    4
   8000000    3
   8010000    4
   8020000    2
   8030000    3
   8040000    3
   8050000    2
   8060000    2
   8070000    4
   8080000    4
   8090000    2
   8100000    3
   8110000    3
   8120000    3
   8130000    4
   8140000    3
   8150000    2
   8160000    3
   8170000    3
   8180000    3
   8190000    3
   8200000    3
   8210000    3
   8220000    3
   8230000    2
   8240000    4
   8250000    2
   8260000    2
   8270000    4
   8280000    3
   8290000    3
   8300000    2
   8310000    4
   8320000    5
   8330000    3
   8340000    2
   8350000    2
   8360000    2
   8370000    4
   8380000    3
   8390000    3
   8400000    3
   8410000    3
   8420000    3
   8430000    3
   8440000    3
   8450000    4
   8460000    3
   8470000    3
   8480000    2
   8490000    2
   8500000    3
   8510000    3
   8520000    3
   8530000    4
   8540000    3
   8550000    3
   8560000    5
   8570000    4
   8580000    3
   8590000    3
   8600000    2
   8610000    2
   8620000    8
   8630000    3
   8640000    6
   8650000    2
   8660000    2
   8670000    3
   8680000    3
   8690000    3
   8700000    3
   8710000    3
   8720000    2
   8730000    2
   8740000    3
   8750000    5
   8760000    3
   8770000    4
   8780000    5
   8790000    3
   8800000    3
   8810000    3
   8820000    3
   8830000    3
   8840000    3
   8850000    2
   8860000    3
   8870000    3
   8880000    2
   8890000    3
   8900000    3
   8910000    4
   8920000    3
   8930000    3
   8940000    3
   8950000    2
   8960000    2
   8970000    3
   8980000    4
   8990000    5
   9000000    3
   9010000    3
   9020000    5
   9030000    2
   9040000    4
   9050000    3
   9060000    2
   9070000    3
   9080000    4
   9090000    3
   9100000    3
   9110000    3
   9120000    2
   9130000    3
   9140000    3
   9150000    3
   9160000    5
   9170000    3
   9180000    3
   9190000    3
   9200000    4
   9210000    4
   9220000    3
   9230000    8
   9240000    4
   9250000    5
   9260000    3
   9270000    3
   9280000    3
   9290000    7
   9300000    3
   9310000    2
   9320000    3
   9330000    5
   9340000    5
   9350000    7
   9360000    3
   9370000    2
   9380000    4
   9390000    3
   9400000    3
   9410000    2
   9420000    4
   9430000    3
   9440000    5
   9450000    3
   9460000    3
   9470000    3
   9480000    3
   9490000    4
   9500000    3
   9510000    4
   9520000    2
   9530000    4
   9540000    5
   9550000    3
   9560000    5
   9570000    3
   9580000    3
   9590000    2
   9600000    3
   9610000    3
   9620000    3
   9630000    2
   9640000    2
   9650000    4
   9660000    4
   9670000    4
   9680000    4
   9690000    4
   9700000    4
   9710000    4
   9720000    5
   9730000    2
   9740000    5
   9750000    4
   9760000    3
   9770000    3
   9780000    3
   9790000    3
   9800000    3
   9810000    3
   9820000    2
   9830000    9
   9840000    4
   9850000    2
   9860000    3
   9870000    3
   9880000    4
   9890000    5
   9900000    4
   9910000    7
   9920000    3
   9930000    5
   9940000    2
   9950000    5
   9960000    3
   9970000    3
   9980000    3
   9990000    3
  10000000    9
  10010000    3
  10020000    4
  10030000    3
  10040000    4
  10050000    2
  10060000    5
  10070000    4
  10080000    3
  10090000    2
  10100000    3
  10110000    3
  10120000    3
  10130000    3
  10140000    3
  10150000    4
  10160000    3
  10170000    4
  10180000    3
  10190000    3
  10200000    5
  10210000    5
  10220000    5
  10230000    4
  10240000    3
  10250000    5
  10260000    4
  10270000    3
  10280000    3
  10290000    4
  10300000    3
  10310000    3
  10320000    3
  10330000    3
  10340000    3
  10350000    3
  10360000    2
  10370000    2
  10380000    3
  10390000    3
  10400000    4
  10410000    2
  10420000    3
  10430000    3
  10440000    4
  10450000    3
  10460000    4
  10470000    3
  10480000    3
  10490000    3
  10500000    5
  10510000    2
  10520000    4
  10530000    3
  10540000    3
  10550000    2
  10560000    7
  10570000    5
  10580000    2
  10590000    3
  10600000    3
  10610000    5
  10620000    4
  10630000    4
  10640000    3
  10650000    2
  10660000    2
  10670000    3
  10680000    3
  10690000    4
  10700000    2
  10710000    3
  10720000    2
  10730000    3
  10740000    3
  10750000    4
  10760000    5
  10770000    3
  10780000    4
  10790000    3
  10800000    4
  10810000    6
  10820000    4
  10830000    3
  10840000    3
  10850000    7
  10860000    3
  10870000    3
  10880000    2
  10890000    3
  10900000    3
  10910000    2
  10920000    4
  10930000    3
  10940000    3
  10950000    4
  10960000    2
  10970000    4
  10980000    3
  10990000    3
  11000000    3
  11010000    2
  11020000    2
  11030000    3
  11040000    4
  11050000    3
  11060000    3
  11070000   10
  11080000    3
  11090000    4
  11100000    3
  11110000    3
  11120000    2
  11130000    4
  11140000    4
  11150000    2
  11160000    3
  11170000    3
  11180000    3
  11190000    3
  11200000    6
  11210000    4
  11220000    3
  11230000    4
  11240000    3
  11250000    6
  11260000    8
  11270000    2
  11280000    3
  11290000    4
  11300000    3
  11310000    5
  11320000    3
  11330000    3
  11340000    3
  11350000    4
  11360000    4
  11370000    4
  11380000    3
  11390000    3
  11400000    4
  11410000    3
  11420000    3
  11430000    4
  11440000    3
  11450000    3
  11460000    3
  11470000    3
  11480000    4
  11490000    2
  11500000    2
  11510000    4
  11520000    4
  11530000    3
  11540000    3
  11550000    3
  11560000    4
  11570000    3
  11580000    4
  11590000    3
  11600000    3
  11610000    3
  11620000    4
  11630000    2
  11640000    3
  11650000    2
  11660000    3
  11670000    3
  11680000    3
  11690000    3
  11700000    3
  11710000    3
  11720000    3
  11730000    3
  11740000    3
  11750000    4
  11760000    4
  11770000    4
  11780000    3
  11790000    5
  11800000    3
  11810000    3
  11820000    3
  11830000    3
  11840000    4
  11850000    3
  11860000    4
  11870000    5
  11880000    3
  11890000    3
  11900000    3
  11910000    4
  11920000    4
  11930000    2
  11940000    2
  11950000    4
  11960000    3
  11970000    4
  11980000    2
  11990000    3
  12000000    3
  12010000    4
  12020000    3
  12030000    3
  12040000    3
  12050000    3
  12060000    4
  12070000    3
  12080000    3
  12090000    3
  12100000    3
  12110000    3
  12120000    4
  12130000    4
  12140000    4
  12150000    3
  12160000    3
  12170000    3
  12180000    3
  12190000    4
  12200000    4
  12210000    5
  12220000    4
  12230000    3
  12240000    3
  12250000    3
  12260000    2
  12270000    3
  12280000    3
  12290000    3
  12300000    3
  12310000    3
  12320000    2
  12330000    4
  12340000    4
  12350000    3
  12360000    3
  12370000    3
  12380000    3
  12390000    3
  12400000    3
  12410000    3
  12420000    3
  12430000    3
  12440000    3
  12450000    4
  12460000    3
  12470000    5
  12480000    4
  12490000    3
  12500000    3
  12510000    2
  12520000    3
  12530000    3
  12540000    2
  12550000    3
  12560000    2
  12570000    3
  12580000    4
  12590000    3
  12600000    3
  12610000    3
  12620000    3
  12630000    4
  12640000    3
  12650000    3
  12660000    2
  12670000    3
  12680000    3
  12690000    3
  12700000    3
  12710000    3
  12720000    5
  12730000    2
  12740000    2
  12750000    3
  12760000    3
  12770000    3
  12780000    4
  12790000    5
  12800000    2
  12810000    4
  12820000    3
  12830000    4
  12840000    2
  12850000    4
  12860000    4
  12870000    3
  12880000    3
  12890000    3
  12900000    3
  12910000    3
  12920000    2
  12930000    3
  12940000    3
  12950000    3
  12960000    3
  12970000    2
  12980000    3
  12990000    2
  13000000    3
  13010000    3
  13020000    3
  13030000    3
  13040000    4
  13050000    3
  13060000    3
  13070000    4
  13080000    5
  13090000    3
  13100000    3
  13110000    5
  13120000    3
  13130000    2
  13140000    4
  13150000    3
  13160000    3
  13170000    3
  13180000    5
  13190000    2
  13200000    3
  13210000    3
  13220000    4
  13230000    4
  13240000    3
  13250000    3
  13260000    3
  13270000    3
  13280000    3
  13290000    3
  13300000    2
  13310000    3
  13320000    3
  13330000    4
  13340000    3
  13350000    3
  13360000    2
  13370000    3
  13380000    3
  13390000    3
  13400000    8
  13410000    8
  13420000    4
  13430000    3
  13440000    5
  13450000    2
  13460000    4
  13470000    5
  13480000    3
  13490000    3
  13500000    4
  13510000    3
  13520000    7
  13530000    3
  13540000    4
  13550000    3
  13560000    3
  13570000    3
  13580000    4
  13590000    3
  13600000    3
  13610000    3
  13620000    3
  13630000    3
  13640000    3
  13650000    3
  13660000    2
  13670000    3
  13680000    3
  13690000    3
  13700000    3
  13710000    3
  13720000    3
  13730000    3
  13740000    4
  13750000    3
  13760000    3
  13770000    3
  13780000    3
  13790000    3
  13800000    3
  13810000    2
  13820000    3
  13830000    3
  13840000    3
  13850000    2
  13860000    3
  13870000    3
  13880000    3
  13890000    3
  13900000    3
  13910000    4
  13920000    5
  13930000    3
  13940000    3
  13950000    3
  13960000    3
  13970000    3
  13980000    4
  13990000    3
  14000000    2
  14010000    2
  14020000    4
  14030000    4
  14040000    3
  14050000    2
  14060000    3
  14070000    5
  14080000    3
  14090000    4
  14100000    4
  14110000    4
  14120000    3
  14130000    3
  14140000    3
  14150000    2
  14160000    2
  14170000    7
  14180000    4
  14190000    3
  14200000    2
  14210000    3
  14220000    3
  14230000    4
  14240000    3
  14250000    2
  14260000    3
  14270000    2
  14280000    3
  14290000    3
  14300000    5
  14310000    3
  14320000    3
  14330000    4
  14340000    3
  14350000    2
  14360000    4
  14370000    3
  14380000    3
  14390000    3
  14400000    4
  14410000    3
  14420000    3
  14430000    3
  14440000    3
  14450000    3
  14460000    3
  14470000    2
  14480000    2
  14490000    2
  14500000    3
  14510000    3
  14520000    4
  14530000    3
  14540000    3
  14550000    3
  14560000    3
  14570000    3
  14580000    2
  14590000    2
  14600000    2
  14610000    4
  14620000    6
  14630000    7
  14640000    5
  14650000    3
  14660000    2
  14670000    3
  14680000    3
  14690000    3
  14700000    3
  14710000    3
  14720000    3
  14730000    2
  14740000    3
  14750000    3
  14760000    3
  14770000    3
  14780000    3
  14790000    3
  14800000    4
  14810000    3
  14820000    3
  14830000    2
  14840000    3
  14850000    3
  14860000    4
  14870000    3
  14880000    3
  14890000    4
  14900000    2
  14910000    3
  14920000    3
  14930000    3
  14940000    3
  14950000    2
  14960000    4
  14970000    3
  14980000    2
  14990000    2
  15000000    3
  15010000    7
  15020000    2
  15030000    4
  15040000    5
  15050000    5
  15060000    4
  15070000    5
  15080000    3
  15090000    3
  15100000    2
  15110000    4
  15120000    3
  15130000    4
  15140000    3
  15150000    3
  15160000    3
  15170000    3
  15180000    3
  15190000    3
  15200000    3
  15210000    4
  15220000    3
  15230000    4
  15240000    2
  15250000    3
  15260000    3
  15270000    2
  15280000    5
  15290000    3
  15300000    3
  15310000    3
  15320000    3
  15330000    3
  15340000    5
  15350000    3
  15360000    3
  15370000    6
  15380000    3
  15390000    3
  15400000    3
  15410000    3
  15420000    3
  15430000    3
  15440000    3
  15450000    2
  15460000    3
  15470000    5
  15480000    3
  15490000    2
  15500000    3
  15510000    4
  15520000    2
  15530000    5
  15540000    7
  15550000    4
  15560000    3
  15570000    3
  15580000    3
  15590000    3
  15600000    3
  15610000    3
  15620000    3
  15630000    7
  15640000    2
  15650000    4
  15660000    4
  15670000    2
  15680000    4
  15690000    3
  15700000    3
  15710000    3
  15720000    3
  15730000    5
  15740000    3
  15750000    3
  15760000    2
  15770000    3
  15780000    2
  15790000    3
  15800000    2
  15810000    4
  15820000    3
  15830000    3
  15840000    4
  15850000    3
  15860000    3
  15870000    3
  15880000    2
  15890000    3
  15900000    3
  15910000    2
  15920000    4
  15930000    2
  15940000    2
  15950000    2
  15960000    4
  15970000    3
  15980000    2
  15990000    8
  16000000    3
  16010000    5
  16020000    4
  16030000    4
  16040000    4
  16050000    2
  16060000    5
  16070000    4
  16080000    4
  16090000    3
  16100000    3
  16110000    3
  16120000    5
  16130000    5
  16140000    3
  16150000    9
  16160000   12
  16170000    3
  16180000    2
  16190000    2
  16200000    3
  16210000    5
  16220000    3
  16230000    3
  16240000    5
  16250000    4
  16260000    3
  16270000    3
  16280000    3
  16290000    4
  16300000    3
  16310000    3
  16320000    4
  16330000    3
  16340000    4
  16350000    5
  16360000    3
  16370000    4
  16380000    5
  16390000    7
  16400000    4
  16410000    5
  16420000    3
  16430000    2
  16440000    3
  16450000    4
  16460000    4
  16470000    4
  16480000    3
  16490000    3
  16500000    3
  16510000    6
  16520000    3
  16530000    3
  16540000    3
  16550000    2
  16560000    4
  16570000    4
  16580000    3
  16590000    3
  16600000    3
  16610000    3
  16620000    3
  16630000    3
  16640000    3
  16650000    3
  16660000    4
  16670000    2
  16680000    3
  16690000    3
  16700000    4
  16710000    3
  16720000    3
  16730000    3
  16740000    3
  16750000    4
  16760000    3
  16770000    4
  16780000    3
  16790000    4
  16800000    3
  16810000    4
  16820000    3
  16830000    3
  16840000    3
  16850000    3
  16860000    3
  16870000    3
  16880000    3
  16890000    3
  16900000    3
  16910000    3
  16920000    3
  16930000    3
  16940000    2
  16950000    3
  16960000    2
  16970000    3
  16980000    3
  16990000    2
  17000000    3
  17010000    5
  17020000    3
  17030000    3
  17040000    2
  17050000    3
  17060000    4
  17070000    3
  17080000    3
  17090000    3
  17100000    2
  17110000    3
  17120000    3
  17130000    3
  17140000    4
  17150000    4
  17160000    3
  17170000    2
  17180000    4
  17190000    3
  17200000    3
  17210000    2
  17220000    2
  17230000    3
  17240000    2
  17250000    4
  17260000    3
  17270000    2
  17280000    3
  17290000    3
  17300000    3
  17310000    3
  17320000    2
  17330000    4
  17340000    3
  17350000    2
  17360000    3
  17370000    3
  17380000    3
  17390000    4
  17400000    5
  17410000    3
  17420000    3
  17430000    4
  17440000    3
  17450000    4
  17460000    3
  17470000    3
  17480000    4
  17490000    2
  17500000    3
  17510000    3
  17520000    4
  17530000    4
  17540000    3
  17550000    3
  17560000    3
  17570000    2
  17580000    3
  17590000    4
  17600000    4
  17610000    3
  17620000    2
  17630000    3
  17640000    3
  17650000    3
  17660000    3
  17670000    3
  17680000    5
  17690000    4
  17700000    4
  17710000    3
  17720000    3
  17730000    3
  17740000    3
  17750000    3
  17760000    3
  17770000    4
  17780000    3
  17790000    2
  17800000    3
  17810000    3
  17820000    3
  17830000    5
  17840000    3
  17850000    4
  17860000    2
  17870000    3
  17880000    3
  17890000    3
  17900000    3
  17910000    2
  17920000    3
  17930000    3
  17940000    2
  17950000    3
  17960000    2
  17970000    3
  17980000    3
  17990000    2
  18000000    3
  18010000    3
  18020000    3
  18030000    3
  18040000    3
  18050000    4
  18060000    3
  18070000    3
  18080000    4
  18090000    3
  18100000    7
  18110000    4
  18120000    4
  18130000    4
  18140000    2
  18150000    3
  18160000    2
  18170000    3
  18180000    3
  18190000    4
  18200000    5
  18210000    2
  18220000    2
  18230000    4
  18240000    3
  18250000    3
  18260000    5
  18270000    3
  18280000    4
  18290000    5
  18300000    3
  18310000    3
  18320000    2
  18330000    3
  18340000    4
  18350000    3
  18360000    3
  18370000    3
  18380000    3
  18390000    4
  18400000    6
  18410000    3
  18420000    6
  18430000    3
  18440000    4
  18450000    2
  18460000    3
  18470000    3
  18480000    3
  18490000    3
  18500000    3
  18510000    3
  18520000    3
  18530000    3
  18540000    4
  18550000    3
  18560000    4
  18570000    3
  18580000    3
  18590000    3
  18600000    3
  18610000    3
  18620000    2
  18630000    3
  18640000    4
  18650000    4
  18660000    6
  18670000    3
  18680000    2
  18690000    3
  18700000    3
  18710000    4
  18720000    6
  18730000    4
  18740000    3
  18750000    3
  18760000    3
  18770000    2
  18780000    3
  18790000    7
  18800000    3
  18810000    6
  18820000    2
  18830000    3
  18840000    5
  18850000    2
  18860000    3
  18870000    5
  18880000    3
  18890000    3
  18900000    3
  18910000    4
  18920000    3
  18930000    3
  18940000    3
  18950000    4
  18960000    2
  18970000    3
  18980000    2
  18990000    3
  19000000    2
  19010000    3
  19020000    6
  19030000    5
  19040000    3
  19050000    3
  19060000    3
  19070000    3
  19080000    3
  19090000    3
  19100000    3
  19110000    3
  19120000    3
  19130000    3
  19140000    3
  19150000    4
  19160000    3
  19170000    4
  19180000    3
  19190000    5
  19200000    3
  19210000    3
  19220000    3
  19230000    4
  19240000    4
  19250000    4
  19260000    3
  19270000    4
  19280000    3
  19290000    6
  19300000    4
  19310000    3
  19320000    3
  19330000    3
  19340000    4
  19350000    3
  19360000    4
  19370000    5
  19380000    4
  19390000    3
  19400000    3
  19410000    5
  19420000    3
  19430000    3
  19440000    4
  19450000    4
  19460000    3
  19470000    3
  19480000    4
  19490000    3
  19500000    5
  19510000    4
  19520000    3
  19530000    3
  19540000    4
  19550000    4
  19560000    4
  19570000    2
  19580000    3
  19590000    2
  19600000    3
  19610000    3
  19620000    3
  19630000    2
  19640000    3
  19650000    6
  19660000    4
  19670000    3
  19680000    3
  19690000    3
  19700000    3
  19710000    5
  19720000    2
  19730000    4
  19740000    5
  19750000    3
  19760000    4
  19770000    4
  19780000    2
  19790000    4
  19800000    4
  19810000    3
  19820000    3
  19830000    3
  19840000    2
  19850000    3
  19860000    4
  19870000    4
  19880000    4
  19890000    3
  19900000    2
  19910000    2
  19920000    4
  19930000    5
  19940000    2
  19950000    3
  19960000    3
  19970000    3
  19980000    3
  19990000    3
  20000000    7
  20000000    7
  20010000    2
  20020000    3
  20030000    2
  20040000    3
  20050000    2
  20060000    3
  20070000    3
  20080000    3
  20090000    3
  20100000    2
  20110000    3
  20120000    3
  20130000    2
  20140000    4
  20150000    2
  20160000    4
  20170000    3
  20180000    3
  20190000    3
  20200000    3
  20210000    3
  20220000    2
  20230000    4
  20240000    2
  20250000    3
  20260000    2
  20270000    7
  20280000    4
  20290000    5
  20300000    6
  20310000    3
  20320000    3
  20330000    2
  20340000    3
  20350000    3
  20360000    3
  20370000    3
  20380000    4
  20390000    3
  20400000    2
  20410000    4
  20420000    3
  20430000    5
  20440000    3
  20450000    4
  20460000    3
  20470000    3
  20480000    3
  20490000    2
  20500000    3
  20510000    3
  20520000    3
  20530000    4
  20540000    4
  20550000    3
  20560000    3
  20570000    4
  20580000    3
  20590000    3
  20600000    4
  20610000    3
  20620000    4
  20630000    7
  20640000    3
  20650000    2
  20660000    3
  20670000   11
  20680000    2
  20690000    3
  20700000    2
  20710000    3
  20720000    2
  20730000    5
  20740000    4
  20750000    2
  20760000    5
  20770000    3
  20780000    3
  20790000    3
  20800000    5
  20810000    3
  20820000    5
  20830000    5
  20840000    3
  20850000    7
  20860000    4
  20870000    4
  20880000    3
  20890000    3
  20900000    2
  20910000    3
  20920000    3
  20930000    3
  20940000    3
  20950000    4
  20960000    3
  20970000    3
  20980000    5
  20990000    2
  21000000    5
  21010000    4
  21020000    6
  21030000    3
  21040000    3
  21050000    3
  21060000    4
  21070000    6
  21080000    3
  21090000    3
  21100000    5
  21110000    4
  21120000    3
  21130000    4
  21140000    3
  21150000    3
  21160000    3
  21170000    2
  21180000    3
  21190000    3
  21200000    2
  21210000    3
  21220000    4
  21230000    3
  21240000    5
  21250000    3
  21260000    3
  21270000    3
  21280000    3
  21290000    2
  21300000    2
  21310000    2
  21320000    2
  21330000    3
  21340000    4
  21350000    3
  21360000    5
  21370000    2
  21380000    4
  21390000    2
  21400000    3
  21410000    8
  21420000    4
  21430000    5
  21440000    2
  21450000    2
  21460000    5
  21470000    3
  21480000    2
  21490000    3
  21500000    4
  21510000    3
  21520000    4
  21530000    7
  21540000    2
  21550000    5
  21560000    3
  21570000    4
  21580000    3
  21590000    3
  21600000    2
  21610000    2
  21620000    7
  21630000    2
  21640000    2
  21650000    3
  21660000    3
  21670000    5
  21680000    2
  21690000    3
  21700000    4
  21710000    3
  21720000    2
  21730000    4
  21740000    5
  21750000    4
  21760000    3
  21770000    4
  21780000    3
  21790000    2
  21800000    4
  21810000    3
  21820000    3
  21830000    2
  21840000    4
  21850000    6
  21860000    3
  21870000    3
  21880000    5
  21890000    3
  21900000    8
  21910000    3
  21920000    4
  21930000    6
  21940000    3
  21950000    3
  21960000    3
  21970000    3
  21980000    3
  21990000    3
  22000000    4
  22010000    4
  22020000    3
  22030000    2
  22040000    2
  22050000    3
  22060000    5
  22070000    3
  22080000    3
  22090000    3
  22100000    4
  22110000    4
  22120000    4
  22130000    2
  22140000    3
  22150000    3
  22160000    3
  22170000    3
  22180000    3
  22190000    4
  22200000    4
  22210000    4
  22220000    3
  22230000    4
  22240000    3
  22250000    3
  22260000    2
  22270000    3
  22280000    2
  22290000    3
  22300000    4
  22310000    2
  22320000    6
  22330000    4
  22340000    5
  22350000    2
  22360000    3
  22370000    3
  22380000    3
  22390000    3
  22400000    3
  22410000    5
  22420000    4
  22430000    3
  22440000    4
  22450000    4
  22460000    3
  22470000    3
  22480000    3
  22490000    4
  22500000    3
  22510000    5
  22520000    2
  22530000    3
  22540000    3
  22550000    4
  22560000    2
  22570000    2
  22580000    3
  22590000    3
  22600000    3
  22610000    4
  22620000    4
  22630000    3
  22640000    2
  22650000    3
  22660000    4
  22670000    3
  22680000    2
  22690000    3
  22700000    3
  22710000    3
  22720000    3
  22730000    3
  22740000    2
  22750000    4
  22760000    3
  22770000    4
  22780000    3
  22790000    3
  22800000    4
  22810000    5
  22820000    3
  22830000    2
  22840000    4
  22850000    3
  22860000    5
  22870000    2
  22880000    3
  22890000    3
  22900000    3
  22910000    4
  22920000    3
  22930000    4
  22940000    2
  22950000    2
  22960000    2
  22970000    3
  22980000    2
  22990000    4
  23000000    6
  23010000    3
  23020000    3
  23030000    4
  23040000    3
  23050000    3
  23060000    2
  23070000    3
  23080000    3
  23090000    3
  23100000    2
  23110000    3
  23120000    3
  23130000    2
  23140000    5
  23150000    3
  23160000    2
  23170000    2
  23180000    4
  23190000    2
  23200000    3
  23210000    3
  23220000    3
  23230000    4
  23240000    4
  23250000    2
  23260000    4
  23270000    3
  23280000    2
  23290000    3
  23300000    3
  23310000    3
  23320000    3
  23330000    4
  23340000    4
  23350000    3
  23360000    3
  23370000    3
  23380000    3
  23390000    2
  23400000    2
  23410000    3
  23420000    5
  23430000    3
  23440000    3
  23450000    2
  23460000    2
  23470000    3
  23480000    4
  23490000    3
  23500000    3
  23510000    3
  23520000    3
  23530000    5
  23540000    4
  23550000    2
  23560000    5
  23570000    2
  23580000    5
  23590000    3
  23600000    4
  23610000    4
  23620000    6
  23630000    5
  23640000    6
  23650000    2
  23660000    3
  23670000    2
  23680000    3
  23690000    3
  23700000    2
  23710000    3
  23720000    3
  23730000    4
  23740000    3
  23750000    7
  23760000    3
  23770000    3
  23780000    7
  23790000    2
  23800000    4
  23810000    6
  23820000    2
  23830000    6
  23840000    7
  23850000    7
  23860000    2
  23870000    4
  23880000    4
  23890000    4
  23900000    2
  23910000    2
  23920000    3
  23930000    5
  23940000    3
  23950000    5
  23960000    3
  23970000    3
  23980000    4
  23990000    3
  24000000    4
  24010000    3
  24020000    4
  24030000    3
  24040000    2
  24050000    4
  24060000    4
  24070000    3
  24080000    2
  24090000    3
  24100000    2
  24110000    2
  24120000    2
  24130000    3
  24140000    4
  24150000    3
  24160000    3
  24170000    3
  24180000    3
  24190000    4
  24200000    5
  24210000    3
  24220000    3
  24230000    3
  24240000    2
  24250000    5
  24260000    3
  24270000    3
  24280000    2
  24290000    3
  24300000    4
  24310000    3
  24320000    4
  24330000    5
  24340000    3
  24350000    3
  24360000    4
  24370000    4
  24380000    3
  24390000    3
  24400000    3
  24410000    2
  24420000    3
  24430000    3
  24440000    2
  24450000    3
  24460000    3
  24470000    2
  24480000    3
  24490000    3
  24500000    3
  24510000    3
  24520000    3
  24530000    2
  24540000    3
  24550000    3
  24560000    3
  24570000    3
  24580000    3
  24590000    3
  24600000    3
  24610000    3
  24620000    3
  24630000    5
  24640000    4
  24650000    3
  24660000    3
  24670000    3
  24680000    5
  24690000    4
  24700000    4
  24710000    3
  24720000    2
  24730000    3
  24740000    3
  24750000    3
  24760000    3
  24770000    3
  24780000    3
  24790000    3
  24800000    3
  24810000    2
  24820000    3
  24830000    3
  24840000    3
  24850000    4
  24860000    4
  24870000    2
  24880000    5
  24890000    4
  24900000    3
  24910000    3
  24920000    3
  24930000    4
  24940000    4
  24950000    3
  24960000    2
  24970000    3
  24980000    3
  24990000    2
  25000000    4
  25010000    3
  25020000    4
  25030000    2
  25040000    3
  25050000    3
  25060000    3
  25070000    3
  25080000    3
  25090000    3
  25100000    2
  25110000    2
  25120000    3
  25130000    4
  25140000    4
  25150000    6
  25160000    3
  25170000    2
  25180000    4
  25190000    4
  25200000    3
  25210000    2
  25220000    3
  25230000    4
  25240000    3
  25250000    6
  25260000    2
  25270000    3
  25280000    3
  25290000    2
  25300000    4
  25310000    3
  25320000    3
  25330000    5
  25340000    5
  25350000    4
  25360000    3
  25370000    6
  25380000    4
  25390000    5
  25400000    3
  25410000    2
  25420000    3
  25430000    3
  25440000    4
  25450000    2
  25460000    3
  25470000    3
  25480000    2
  25490000    3
  25500000    5
  25510000    2
  25520000    2
  25530000    3
  25540000    4
  25550000    2
  25560000    3
  25570000    3
  25580000    3
  25590000    5
  25600000    4
  25610000    3
  25620000    4
  25630000    3
  25640000    7
  25650000    3
  25660000    2
  25670000    5
  25680000    5
  25690000    2
  25700000    3
  25710000    4
  25720000    4
  25730000    7
  25740000    3
  25750000    4
  25760000    2
  25770000    3
  25780000    3
  25790000    4
  25800000    3
  25810000    4
  25820000    3
  25830000    3
  25840000    3
  25850000    3
  25860000    3
  25870000    3
  25880000    3
  25890000    4
  25900000    5
  25910000    2
  25920000    4
  25930000    4
  25940000    6
  25950000    3
  25960000    3
  25970000    2
  25980000    3
  25990000    3
  26000000    4
  26010000    3
  26020000    3
  26030000    3
  26040000    5
  26050000    2
  26060000    3
  26070000    4
  26080000    5
  26090000    3
  26100000    3
  26110000    3
  26120000    3
  26130000    3
  26140000    3
  26150000    3
  26160000    4
  26170000    4
  26180000    3
  26190000    3
  26200000    2
  26210000    2
  26220000    3
  26230000    5
  26240000    2
  26250000    4
  26260000    4
  26270000    3
  26280000    4
  26290000    3
  26300000    3
  26310000    3
  26320000    2
  26330000    3
  26340000    4
  26350000    3
  26360000    3
  26370000    8
  26380000    4
  26390000    5
  26400000    2
  26410000    3
  26420000    2
  26430000    3
  26440000    4
  26450000    3
  26460000    4
  26470000    2
  26480000    4
  26490000    3
  26500000    3
  26510000    2
  26520000    3
  26530000    3
  26540000    4
  26550000    4
  26560000    3
  26570000    3
  26580000    4
  26590000    3
  26600000    3
  26610000    2
  26620000    5
  26630000    5
  26640000    4
  26650000    4
  26660000    3
  26670000    3
  26680000    7
  26690000    4
  26700000    3
  26710000    3
  26720000    3
  26730000    3
  26740000    2
  26750000    5
  26760000    3
  26770000    3
  26780000    4
  26790000    3
  26800000    4
  26810000    3
  26820000    3
  26830000    3
  26840000    5
  26850000    3
  26860000    3
  26870000    4
  26880000    3
  26890000    3
  26900000    3
  26910000    4
  26920000    3
  26930000   10
  26940000    3
  26950000    3
  26960000    6
  26970000    3
  26980000    3
  26990000    3
  27000000    3
  27010000    3
  27020000    9
  27030000   11
  27040000   12
  27050000    3
  27060000    3
  27070000    3
  27080000    3
  27090000    2
  27100000    3
  27110000    4
  27120000    3
  27130000    8
  27140000    9
  27150000    4
  27160000    2
  27170000    3
  27180000    3
  27190000    3
  27200000    3
  27210000    4
  27220000    3
  27230000    4
  27240000    3
  27250000    3
  27260000    3
  27270000    3
  27280000    2
  27290000    2
  27300000    7
  27310000    6
  27320000    3
  27330000    4
  27340000    3
  27350000    2
  27360000    3
  27370000    3
  27380000    3
  27390000    2
  27400000    2
  27410000    2
  27420000    4
  27430000    3
  27440000    4
  27450000    4
  27460000    3
  27470000    3
  27480000    3
  27490000    4
  27500000    5
  27510000    4
  27520000    3
  27530000    2
  27540000    3
  27550000    3
  27560000    3
  27570000    3
  27580000    2
  27590000    3
  27600000    2
  27610000    3
  27620000    5
  27630000    8
  27640000    3
  27650000    2
  27660000    7
  27670000    3
  27680000    2
  27690000    4
  27700000    4
  27710000    3
  27720000    2
  27730000    3
  27740000    4
  27750000    3
  27760000    3
  27770000    2
  27780000    4
  27790000    7
  27800000    4
  27810000    4
  27820000    4
  27830000    3
  27840000    4
  27850000    2
  27860000    5
  27870000    5
  27880000    5
  27890000    4
  27900000    3
  27910000    2
  27920000    5
  27930000    2
  27940000    3
  27950000    3
  27960000    3
  27970000    3
  27980000    3
  27990000    3
  28000000    5
  28010000    3
  28020000    3
  28030000    4
  28040000    7
  28050000    7
  28060000    3
  28070000    2
  28080000    4
  28090000    3
  28100000    4
  28110000    3
  28120000    3
  28130000    3
  28140000    2
  28150000    3
  28160000    5
  28170000    4
  28180000    3
  28190000    2
  28200000    7
  28210000    3
  28220000    3
  28230000    4
  28240000    3
  28250000    4
  28260000    2
  28270000    3
  28280000    3
  28290000    3
  28300000    3
  28310000    5
  28320000    3
  28330000    4
  28340000    3
  28350000    3
  28360000    4
  28370000    2
  28380000    3
  28390000    3
  28400000    4
  28410000    2
  28420000    3
  28430000    3
  28440000    3
  28450000    2
  28460000    2
  28470000    2
  28480000    6
  28490000    4
  28500000    3
  28510000    3
  28520000    3
  28530000    3
  28540000    3
  28550000    3
  28560000    2
  28570000    3
  28580000    3
  28590000    3
  28600000    3
  28610000    3
  28620000    3
  28630000    3
  28640000    3
  28650000    4
  28660000    4
  28670000    3
  28680000    5
  28690000    4
  28700000    5
  28710000    2
  28720000    4
  28730000    3
  28740000    3
  28750000    2
  28760000    3
  28770000    3
  28780000    5
  28790000    3
  28800000    3
  28810000    4
  28820000    4
  28830000    3
  28840000    3
  28850000    3
  28860000    4
  28870000    2
  28880000    2
  28890000    6
  28900000    4
  28910000    3
  28920000    4
  28930000    3
  28940000    3
  28950000    3
  28960000    3
  28970000    2
  28980000    2
  28990000    2
  29000000    3
  29010000    2
  29020000    5
  29030000    4
  29040000    2
  29050000    5
  29060000    2
  29070000    4
  29080000    3
  29090000    4
  29100000    3
  29110000    2
  29120000    3
  29130000    4
  29140000    4
  29150000    2
  29160000    5
  29170000    4
  29180000    2
  29190000    4
  29200000    3
  29210000    3
  29220000    4
  29230000    3
  29240000    3
  29250000    2
  29260000    3
  29270000    3
  29280000    5
  29290000    3
  29300000    5
  29310000    5
  29320000    4
  29330000    3
  29340000    4
  29350000    4
  29360000    4
  29370000    3
  29380000    3
  29390000    2
  29400000    3
  29410000    4
  29420000    3
  29430000    3
  29440000    4
  29450000    3
  29460000    3
  29470000    5
  29480000    2
  29490000    3
  29500000    3
  29510000    2
  29520000    5
  29530000    4
  29540000    3
  29550000    3
  29560000    3
  29570000    4
  29580000    4
  29590000    3
  29600000    2
  29610000    3
  29620000    3
  29630000    4
  29640000    4
  29650000    2
  29660000    3
  29670000    3
  29680000    3
  29690000    4
  29700000    7
  29710000    8
  29720000    4
  29730000    3
  29740000    4
  29750000    2
  29760000    3
  29770000    3
  29780000    2
  29790000    3
  29800000    3
  29810000    3
  29820000    5
  29830000    2
  29840000    4
  29850000    3
  29860000    5
  29870000    3
  29880000    4
  29890000    2
  29900000    3
  29910000    5
  29920000    4
  29930000    3
  29940000    3
  29950000    3
  29960000    4
  29970000    3
  29980000    3
  29990000    3
  30000000    2
  30010000    3
  30020000    2
  30030000    3
  30040000    3
  30050000    3
  30060000    3
  30070000    3
  30080000    4
  30090000    5
  30100000    3
  30110000    3
  30120000    3
  30130000    3
  30140000    2
  30150000    4
  30160000    4
  30170000    3
  30180000    3
  30190000    5
  30200000    4
  30210000    3
  30220000    4
  30230000    3
  30240000    3
  30250000    3
  30260000    3
  30270000    3
  30280000    6
  30290000    4
  30300000    4
  30310000    3
  30320000    3
  30330000    2
  30340000    5
  30350000    3
  30360000    5
  30370000    2
  30380000    2
  30390000    3
  30400000    3
  30410000    3
  30420000    3
  30430000    4
  30440000    4
  30450000    4
  30460000    4
  30470000    4
  30480000    3
  30490000    4
  30500000    2
  30510000    4
  30520000    3
  30530000    4
  30540000    3
  30550000    3
  30560000    5
  30570000    3
  30580000    5
  30590000    3
  30600000    4
  30610000    3
  30620000    3
  30630000    4
  30640000    4
  30650000    5
  30660000    3
  30670000    6
  30680000    5
  30690000    5
  30700000    6
  30710000    3
  30720000    4
  30730000    3
  30740000    5
  30750000    3
  30760000    3
  30770000    2
  30780000    3
  30790000    3
  30800000    3
  30810000    3
  30820000    3
  30830000    3
  30840000    3
  30850000    3
  30860000    2
  30870000    4
  30880000    3
  30890000    3
  30900000    3
  30910000    2
  30920000    3
  30930000    4
  30940000    2
  30950000    3
  30960000    3
  30970000    3
  30980000    4
  30990000    3
  31000000    3
  31010000    2
  31020000    3
  31030000    2
  31040000    3
  31050000    4
  31060000    3
  31070000    3
  31080000    3
  31090000    4
  31100000    3
  31110000    3
  31120000    4
  31130000    3
  31140000    3
  31150000   10
  31160000    4
  31170000    2
  31180000    3
  31190000    4
  31200000    3
  31210000    3
  31220000    3
  31230000    2
  31240000    3
  31250000    3
  31260000    2
  31270000    3
  31280000    2
  31290000    3
  31300000    3
  31310000    3
  31320000    4
  31330000    4
  31340000    3
  31350000    3
  31360000    5
  31370000    2
  31380000    3
  31390000    5
  31400000    3
  31410000    3
  31420000    3
  31430000    3
  31440000    3
  31450000    2
  31460000    3
  31470000    3
  31480000    4
  31490000    3
  31500000    3
  31510000    3
  31520000    4
  31530000    3
  31540000    2
  31550000    5
  31560000    3
  31570000    2
  31580000    3
  31590000    4
  31600000    3
  31610000    2
  31620000    3
  31630000    5
  31640000    4
  31650000    2
  31660000    3
  31670000    4
  31680000    3
  31690000    4
  31700000    3
  31710000    3
  31720000    3
  31730000    3
  31740000    3
  31750000    2
  31760000    2
  31770000    3
  31780000    3
  31790000    3
  31800000    3
  31810000    5
  31820000    2
  31830000    2
  31840000    3
  31850000    2
  31860000    4
  31870000    3
  31880000    4
  31890000    6
  31900000    2
  31910000    3
  31920000    4
  31930000    2
  31940000    3
  31950000    5
  31960000    3
  31970000    3
  31980000    2
  31990000    3
  32000000    5
  32010000    4
  32020000    4
  32030000    3
  32040000    3
  32050000    3
  32060000    4
  32070000    3
  32080000    2
  32090000    3
  32100000    3
  32110000    3
  32120000    2
  32130000    3
  32140000    3
  32150000    2
  32160000    2
  32170000    4
  32180000    3
  32190000    2
  32200000    3
  32210000    4
  32220000    5
  32230000    3
  32240000    6
  32250000    4
  32260000    3
  32270000    3
  32280000    6
  32290000    3
  32300000    3
  32310000    5
  32320000    4
  32330000    3
  32340000    6
  32350000    3
  32360000    3
  32370000    5
  32380000    3
  32390000    4
  32400000    4
  32410000    3
  32420000    3
  32430000    2
  32440000    2
  32450000    2
  32460000    3
  32470000    3
  32480000    3
  32490000    3
  32500000    3
  32510000    4
  32520000    3
  32530000    3
  32540000    2
  32550000    3
  32560000    3
  32570000    3
  32580000    2
  32590000    3
  32600000    3
  32610000    7
  32620000    5
  32630000    3
  32640000    2
  32650000    3
  32660000    4
  32670000    3
  32680000    2
  32690000    6
  32700000    2
  32710000    2
  32720000    2
  32730000    3
  32740000    3
  32750000    2
  32760000    4
  32770000    3
  32780000    2
  32790000    3
  32800000    3
  32810000    3
  32820000    5
  32830000    5
  32840000    2
  32850000    2
  32860000    5
  32870000    4
  32880000    2
  32890000    2
  32900000    2
  32910000    4
  32920000    3
  32930000    3
  32940000    5
  32950000    5
  32960000    4
  32970000    3
  32980000    4
  32990000    2
  33000000    5
  33010000    3
  33020000    4
  33030000    3
  33040000    3
  33050000    3
  33060000    4
  33070000    4
  33080000    3
  33090000    3
  33100000    3
  33110000    3
  33120000    2
  33130000    5
  33140000    4
  33150000    3
  33160000    3
  33170000    3
  33180000    2
  33190000    3
  33200000    3
  33210000    3
  33220000    3
  33230000    3
  33240000    5
  33250000    4
  33260000    3
  33270000    3
  33280000    4
  33290000    3
  33300000    4
  33310000    4
  33320000    3
  33330000    4
  33340000    5
  33350000    3
  33360000    3
  33370000    4
  33380000    5
  33390000    3
  33400000    3
  33410000    4
  33420000    3
  33430000    3
  33440000    3
  33450000    4
  33460000    2
  33470000    3
  33480000    3
  33490000    2
  33500000    2
  33510000    3
  33520000    3
  33530000    2
  33540000    3
  33550000   10
  33560000    9
  33570000    5
  33580000    3
  33590000    2
  33600000    3
  33610000    3
  33620000    3
  33630000    3
  33640000    4
  33650000    3
  33660000    5
  33670000    4
  33680000    3
  33690000    3
  33700000    3
  33710000    4
  33720000    3
  33730000    5
  33740000    4
  33750000    3
  33760000    3
  33770000    4
  33780000    4
  33790000    3
  33800000    7
  33810000    3
  33820000    5
  33830000    4
  33840000    3
  33850000    3
  33860000    3
  33870000    4
  33880000    4
  33890000    3
  33900000    4
  33910000    3
  33920000    3
  33930000    3
  33940000    3
  33950000    3
  33960000    4
  33970000    4
  33980000    4
  33990000    3
  34000000    3
  34010000    2
  34020000    2
  34030000    3
  34040000    3
  34050000    3
  34060000    7
  34070000    3
  34080000    3
  34090000    5
  34100000    4
  34110000    2
  34120000    3
  34130000    3
  34140000    3
  34150000    3
  34160000    3
  34170000    4
  34180000    4
  34190000    3
  34200000    5
  34210000    3
  34220000    2
  34230000    3
  34240000    3
  34250000    4
  34260000    2
  34270000   10
  34280000    3
  34290000    5
  34300000    4
  34310000    5
  34320000    3
  34330000    7
  34340000    3
  34350000    3
  34360000    5
  34370000    5
  34380000    4
  34390000    3
  34400000    4
  34410000    3
  34420000    2
  34430000    5
  34440000    3
  34450000    3
  34460000    3
  34470000    4
  34480000    4
  34490000    7
  34500000    4
  34510000    3
  34520000    2
  34530000    4
  34540000    3
  34550000    7
  34560000    3
  34570000    3
  34580000    3
  34590000    5
  34600000    8
  34610000    6
  34620000    2
  34630000    2
  34640000    3
  34650000    3
  34660000    3
  34670000    3
  34680000    4
  34690000    2
  34700000    4
  34710000    3
  34720000    4
  34730000    3
  34740000    4
  34750000    3
  34760000    3
  34770000    3
  34780000    7
  34790000    4
  34800000    3
  34810000    3
  34820000    6
  34830000    2
  34840000    4
  34850000    4
  34860000    5
  34870000    3
  34880000    3
  34890000    3
  34900000    3
  34910000    2
  34920000    2
  34930000    7
  34940000    7
  34950000    2
  34960000    3
  34970000    3
  34980000    3
  34990000    4
  35000000    4
  35010000    4
  35020000    5
  35030000    3
  35040000    3
  35050000    3
  35060000    3
  35070000    4
  35080000    2
  35090000    4
  35100000    3
  35110000    5
  35120000    4
  35130000    4
  35140000    4
  35150000    3
  35160000    2
  35170000    3
  35180000    3
  35190000    4
  35200000    3
  35210000    2
  35220000    3
  35230000    3
  35240000    3
  35250000    3
  35260000    3
  35270000    3
  35280000    3
  35290000    4
  35300000    3
  35310000    3
  35320000    5
  35330000    3
  35340000    3
  35350000    4
  35360000    2
  35370000    9
  35380000    5
  35390000    6
  35400000    3
  35410000    4
  35420000    2
  35430000    3
  35440000    3
  35450000    2
  35460000    3
  35470000    4
  35480000    5
  35490000    3
  35500000    3
  35510000    5
  35520000    4
  35530000    3
  35540000    9
  35550000    9
  35560000    5
  35570000    2
  35580000    3
  35590000    3
  35600000    4
  35610000    3
  35620000    3
  35630000    3
  35640000    6
  35650000    4
  35660000    3
  35670000    3
  35680000    5
  35690000    3
  35700000    4
  35710000    5
  35720000    3
  35730000    3
  35740000    3
  35750000    4
  35760000    3
  35770000    2
  35780000    8
  35790000    6
  35800000    3
  35810000    3
  35820000    4
  35830000    3
  35840000    5
  35850000    5
  35860000    4
  35870000    3
  35880000    5
  35890000    3
  35900000    3
  35910000    3
  35920000    6
  35930000    4
  35940000    4
  35950000    3
  35960000    4
  35970000    3
  35980000    4
  35990000    2
  36000000    5
  36010000    7
  36020000    4
  36030000    4
  36040000    4
  36050000    3
  36060000    3
  36070000    2
  36080000    3
  36090000    3
  36100000    3
  36110000    3
  36120000    3
  36130000    3
  36140000    3
  36150000    4
  36160000    3
  36170000    3
  36180000    3
  36190000    4
  36200000    2
  36210000    3
  36220000    2
  36230000    3
  36240000    8
  36250000    3
  36260000    3
  36270000    3
  36280000    3
  36290000    3
  36300000    3
  36310000    3
  36320000    4
  36330000    3
  36340000    3
  36350000    4
  36360000    2
  36370000    3
  36380000    4
  36390000    3
  36400000    5
  36410000    6
  36420000    3
  36430000    4
  36440000    3
  36450000    2
  36460000    3
  36470000    3
  36480000    3
  36490000    4
  36500000    3
  36510000    3
  36520000    3
  36530000    3
  36540000    3
  36550000    3
  36560000    3
  36570000    5
  36580000    3
  36590000    3
  36600000    3
  36610000    4
  36620000    4
  36630000    3
  36640000    4
  36650000    4
  36660000    3
  36670000    3
  36680000    3
  36690000    3
  36700000    3
  36710000    3
  36720000    5
  36730000    5
  36740000    4
  36750000    2
  36760000    3
  36770000    4
  36780000    4
  36790000    2
  36800000    4
  36810000    4
  36820000    3
  36830000    2
  36840000    3
  36850000    4
  36860000    4
  36870000    3
  36880000    5
  36890000    5
  36900000    3
  36910000    5
  36920000    3
  36930000    3
  36940000    6
  36950000    4
  36960000    4
  36970000    3
  36980000    3
  36990000    3
  37000000    4
  37010000    4
  37020000    5
  37030000    3
  37040000    3
  37050000    3
  37060000    6
  37070000    3
  37080000    3
  37090000    3
  37100000    4
  37110000    3
  37120000    5
  37130000    4
  37140000    3
  37150000    3
  37160000    3
  37170000    3
  37180000    2
  37190000    3
  37200000    3
  37210000    3
  37220000    3
  37230000    3
  37240000    3
  37250000    4
  37260000    3
  37270000    4
  37280000    3
  37290000    4
  37300000    3
  37310000    3
  37320000    4
  37330000    3
  37340000    3
  37350000    5
  37360000    4
  37370000    4
  37380000    4
  37390000    3
  37400000    4
  37410000    5
  37420000    3
  37430000    3
  37440000    3
  37450000    5
  37460000    3
  37470000    3
  37480000    2
  37490000    4
  37500000    3
  37510000    3
  37520000    2
  37530000    3
  37540000    3
  37550000    6
  37560000    3
  37570000    4
  37580000    4
  37590000    3
  37600000    3
  37610000    2
  37620000    2
  37630000    4
  37640000    3
  37650000    3
  37660000    4
  37670000    2
  37680000    3
  37690000    3
  37700000    5
  37710000    3
  37720000    3
  37730000    2
  37740000    3
  37750000    2
  37760000    3
  37770000    3
  37780000    3
  37790000    3
  37800000    3
  37810000    6
  37820000    4
  37830000    4
  37840000    2
  37850000    3
  37860000    4
  37870000    3
  37880000    8
  37890000    5
  37900000    6
  37910000    2
  37920000    4
  37930000    2
  37940000    5
  37950000    2
  37960000    2
  37970000    4
  37980000    3
  37990000    2
  38000000    5
  38010000    3
  38020000    2
  38030000    4
  38040000    2
  38050000    3
  38060000    4
  38070000    4
  38080000    4
  38090000    2
  38100000    3
  38110000    3
  38120000    3
  38130000    3
  38140000    3
  38150000    3
  38160000    5
  38170000    4
  38180000    3
  38190000    3
  38200000    4
  38210000    3
  38220000    3
  38230000    3
  38240000    3
  38250000    5
  38260000    3
  38270000    3
  38280000    2
  38290000    2
  38300000    3
  38310000    3
  38320000    3
  38330000    3
  38340000    3
  38350000    3
  38360000    4
  38370000    3
  38380000    2
  38390000    4
  38400000    3
  38410000    3
  38420000    3
  38430000    3
  38440000    4
  38450000    3
  38460000    3
  38470000    8
  38480000    4
  38490000    3
  38500000    3
  38510000    2
  38520000    4
  38530000    4
  38540000    3
  38550000    4
  38560000    3
  38570000    3
  38580000    7
  38590000    3
  38600000    3
  38610000    5
  38620000    3
  38630000    5
  38640000    2
  38650000    2
  38660000    3
  38670000    4
  38680000    4
  38690000    3
  38700000    3
  38710000    2
  38720000    5
  38730000    3
  38740000    3
  38750000    5
  38760000    3
  38770000    4
  38780000    5
  38790000    2
  38800000    4
  38810000    4
  38820000    3
  38830000    3
  38840000    2
  38850000    3
  38860000    3
  38870000    2
  38880000    3
  38890000    2
  38900000    3
  38910000    3
  38920000    3
  38930000    3
  38940000    3
  38950000    2
  38960000    3
  38970000    3
  38980000    6
  38990000    2
  39000000    2
  39010000    2
  39020000    5
  39030000    3
  39040000    2
  39050000    4
  39060000    3
  39070000    3
  39080000    3
  39090000    3
  39100000    4
  39110000    3
  39120000    3
  39130000    3
  39140000    3
  39150000    2
  39160000    2
  39170000    2
  39180000    3
  39190000    3
  39200000    4
  39210000    3
  39220000    3
  39230000    7
  39240000    6
  39250000    3
  39260000    3
  39270000    3
  39280000    3
  39290000    3
  39300000    3
  39310000    2
  39320000    2
  39330000    3
  39340000    3
  39350000    3
  39360000    3
  39370000    2
  39380000    3
  39390000    3
  39400000    2
  39410000    5
  39420000    4
  39430000    4
  39440000    4
  39450000    2
  39460000    2
  39470000    3
  39480000    2
  39490000    4
  39500000    3
  39510000    3
  39520000    3
  39530000    5
  39540000    3
  39550000    3
  39560000    4
  39570000    4
  39580000    3
  39590000    3
  39600000    3
  39610000    3
  39620000    4
  39630000    2
  39640000    3
  39650000    5
  39660000    3
  39670000    4
  39680000    4
  39690000    3
  39700000    3
  39710000    3
  39720000    3
  39730000    3
  39740000    3
  39750000    3
  39760000    3
  39770000    2
  39780000    3
  39790000    2
  39800000    3
  39810000    3
  39820000    2
  39830000    2
  39840000    4
  39850000    2
  39860000    3
  39870000    3
  39880000    3
  39890000    3
  39900000    3
  39910000    5
  39920000    3
  39930000    4
  39940000    3
  39950000    7
  39960000    5
  39970000    5
  39980000    3
  39990000    4
  40000000    3
  40000000    3
  40010000    3
  40020000    3
  40030000    4
  40040000    3
  40050000    3
  40060000    4
  40070000    4
  40080000    5
  40090000    3
  40100000    5
  40110000    3
  40120000    4
  40130000    4
  40140000    3
  40150000    3
  40160000    4
  40170000    3
  40180000    4
  40190000    2
  40200000    4
  40210000    3
  40220000    3
  40230000    5
  40240000    3
  40250000    3
  40260000    4
  40270000    3
  40280000    3
  40290000    3
  40300000    3
  40310000    6
  40320000    3
  40330000    3
  40340000    3
  40350000    3
  40360000    3
  40370000    2
  40380000    4
  40390000    3
  40400000    3
  40410000    4
  40420000    2
  40430000    4
  40440000    5
  40450000    3
  40460000    4
  40470000    4
  40480000    4
  40490000    3
  40500000    4
  40510000    3
  40520000    3
  40530000    3
  40540000    3
  40550000    2
  40560000    4
  40570000    3
  40580000    2
  40590000    3
  40600000    2
  40610000    3
  40620000    3
  40630000    4
  40640000    4
  40650000    2
  40660000    2
  40670000    4
  40680000    3
  40690000    3
  40700000    3
  40710000    3
  40720000    4
  40730000    3
  40740000    3
  40750000    3
  40760000    5
  40770000    3
  40780000    3
  40790000    2
  40800000    6
  40810000    3
  40820000    4
  40830000    3
  40840000    3
  40850000    2
  40860000    4
  40870000    3
  40880000    3
  40890000    3
  40900000    4
  40910000    2
  40920000    3
  40930000    3
  40940000    3
  40950000    3
  40960000    3
  40970000    4
  40980000    3
  40990000    3
  41000000    2
  41010000    3
  41020000    3
  41030000    4
  41040000    4
  41050000    4
  41060000    3
  41070000    2
  41080000    4
  41090000    3
  41100000    4
  41110000    2
  41120000    2
  41130000    3
  41140000    6
  41150000    4
  41160000    2
  41170000    3
  41180000    4
  41190000    3
  41200000    4
  41210000    2
  41220000    3
  41230000    4
  41240000    3
  41250000    4
  41260000    3
  41270000    3
  41280000    2
  41290000    3
  41300000    4
  41310000    2
  41320000    3
  41330000    4
  41340000    3
  41350000    3
  41360000    3
  41370000    3
  41380000    4
  41390000    2
  41400000    3
  41410000    3
  41420000    2
  41430000    3
  41440000    6
  41450000    3
  41460000    4
  41470000    3
  41480000    5
  41490000    5
  41500000    2
  41510000    4
  41520000    7
  41530000    5
  41540000    8
  41550000    8
  41560000    4
  41570000    3
  41580000    3
  41590000    4
  41600000    3
  41610000    5
  41620000    2
  41630000    3
  41640000    3
  41650000    4
  41660000    3
  41670000    4
  41680000    3
  41690000    4
  41700000    3
  41710000    4
  41720000    3
  41730000    3
  41740000    3
  41750000    2
  41760000    3
  41770000    3
  41780000    3
  41790000    4
  41800000    3
  41810000    3
  41820000    2
  41830000    3
  41840000    4
  41850000    3
  41860000    3
  41870000    4
  41880000    3
  41890000    4
  41900000    3
  41910000    2
  41920000    4
  41930000    2
  41940000    4
  41950000    3
  41960000    3
  41970000    5
  41980000    5
  41990000    3
  42000000    3
  42010000    2
  42020000    2
  42030000    3
  42040000    3
  42050000    3
  42060000    3
  42070000    2
  42080000    4
  42090000    6
  42100000    5
  42110000    3
  42120000    5
  42130000    4
  42140000    3
  42150000    3
  42160000    3
  42170000    3
  42180000    2
  42190000    3
  42200000    2
  42210000    3
  42220000    4
  42230000    3
  42240000    4
  42250000    5
  42260000    4
  42270000    4
  42280000    9
  42290000    3
  42300000    2
  42310000    6
  42320000    3
  42330000    2
  42340000    5
  42350000    4
  42360000    3
  42370000    3
  42380000    4
  42390000    4
  42400000    3
  42410000    5
  42420000    5
  42430000    3
  42440000    3
  42450000    3
  42460000    6
  42470000    9
  42480000    2
  42490000    6
  42500000    8
  42510000    3
  42520000    5
  42530000    3
  42540000    3
  42550000    3
  42560000    5
  42570000    3
  42580000    4
  42590000    3
  42600000    4
  42610000    3
  42620000    3
  42630000    4
  42640000    2
  42650000    2
  42660000    3
  42670000    3
  42680000    6
  42690000    3
  42700000    2
  42710000    2
  42720000    3
  42730000    3
  42740000    2
  42750000    3
  42760000    3
  42770000    5
  42780000    3
  42790000    4
  42800000    3
  42810000    3
  42820000    3
  42830000    3
  42840000    3
  42850000    4
  42860000    3
  42870000    5
  42880000    3
  42890000    3
  42900000    3
  42910000    2
  42920000    4
  42930000    4
  42940000    3
  42950000    3
  42960000    3
  42970000    4
  42980000    2
  42990000    3
  43000000    3
  43010000    3
  43020000    3
  43030000    5
  43040000    3
  43050000    2
  43060000    3
  43070000    2
  43080000    4
  43090000    3
  43100000    4
  43110000    2
  43120000    5
  43130000    2
  43140000    3
  43150000    3
  43160000    2
  43170000    2
  43180000    3
  43190000    4
  43200000    2
  43210000    5
  43220000    3
  43230000    3
  43240000    4
  43250000    3
  43260000    3
  43270000    4
  43280000    3
  43290000    3
  43300000    2
  43310000    3
  43320000    2
  43330000    3
  43340000    3
  43350000    3
  43360000    5
  43370000    3
  43380000    3
  43390000    4
  43400000    4
  43410000    4
  43420000    3
  43430000    3
  43440000    2
  43450000    4
  43460000    3
  43470000    3
  43480000    3
  43490000    2
  43500000    2
  43510000    3
  43520000    3
  43530000    6
  43540000    2
  43550000    2
  43560000    2
  43570000    4
  43580000    3
  43590000    3
  43600000    2
  43610000    3
  43620000    2
  43630000    3
  43640000    4
  43650000    4
  43660000    3
  43670000    2
  43680000    4
  43690000    3
  43700000    3
  43710000    2
  43720000    2
  43730000    3
  43740000    6
  43750000    3
  43760000    4
  43770000    3
  43780000    3
  43790000    3
  43800000    2
  43810000    2
  43820000    3
  43830000    4
  43840000    3
  43850000    4
  43860000    5
  43870000    3
  43880000    7
  43890000    8
  43900000    4
  43910000    3
  43920000    3
  43930000    3
  43940000    2
  43950000    3
  43960000    7
  43970000    4
  43980000    2
  43990000    2
  44000000    5
  44010000    4
  44020000    3
  44030000    3
  44040000    7
  44050000    8
  44060000    3
  44070000    3
  44080000    3
  44090000    2
  44100000    3
  44110000    3
  44120000    2
  44130000    4
  44140000    3
  44150000    3
  44160000    4
  44170000    9
  44180000    4
  44190000    3
  44200000    5
  44210000    3
  44220000    2
  44230000    5
  44240000    4
  44250000    6
  44260000    4
  44270000    9
  44280000    3
  44290000   12
  44300000    4
  44310000    7
  44320000    4
  44330000    3
  44340000    4
  44350000    3
  44360000    3
  44370000    9
  44380000    4
  44390000    4
  44400000    2
  44410000    6
  44420000    6
  44430000    2
  44440000    4
  44450000    6
  44460000    4
  44470000    2
  44480000    3
  44490000    5
  44500000    5
  44510000    2
  44520000    4
  44530000    4
  44540000    3
  44550000    3
  44560000    2
  44570000    3
  44580000    3
  44590000    4
  44600000    2
  44610000    4
  44620000    5
  44630000    3
  44640000    3
  44650000    3
  44660000    3
  44670000    4
  44680000    3
  44690000    3
  44700000    3
  44710000    3
  44720000    3
  44730000    5
  44740000    3
  44750000    4
  44760000   10
  44770000    6
  44780000    3
  44790000    4
  44800000    5
  44810000    3
  44820000    2
  44830000    2
  44840000    4
  44850000    4
  44860000    3
  44870000    3
  44880000    3
  44890000    4
  44900000    3
  44910000    4
  44920000    3
  44930000    3
  44940000    3
  44950000    2
  44960000    2
  44970000    3
  44980000    3
  44990000    3
  45000000    4
  45010000    4
  45020000    3
  45030000    6
  45040000    4
  45050000    4
  45060000    3
  45070000    2
  45080000    6
  45090000    3
  45100000    2
  45110000    3
  45120000    3
  45130000    3
  45140000    4
  45150000    6
  45160000    4
  45170000    5
  45180000    3
  45190000    3
  45200000    3
  45210000    3
  45220000    3
  45230000    2
  45240000    4
  45250000    2
  45260000    4
  45270000    6
  45280000    7
  45290000    3
  45300000    4
  45310000    4
  45320000    2
  45330000    4
  45340000    3
  45350000    3
  45360000    4
  45370000    4
  45380000    3
  45390000    6
  45400000    3
  45410000    2
  45420000    6
  45430000    3
  45440000    2
  45450000    4
  45460000    4
  45470000    6
  45480000    3
  45490000    3
  45500000    3
  45510000    2
  45520000    2
  45530000    2
  45540000    3
  45550000    3
  45560000    3
  45570000    3
  45580000    3
  45590000    2
  45600000    3
  45610000    3
  45620000    8
  45630000    5
  45640000    4
  45650000    3
  45660000    2
  45670000    2
  45680000    3
  45690000    2
  45700000    3
  45710000    2
  45720000    2
  45730000    4
  45740000    3
  45750000    4
  45760000    3
  45770000    3
  45780000    6
  45790000    2
  45800000    6
  45810000    2
  45820000    3
  45830000    3
  45840000    3
  45850000    3
  45860000    3
  45870000    3
  45880000    3
  45890000    4
  45900000    2
  45910000    4
  45920000    3
  45930000    3
  45940000    3
  45950000    3
  45960000    3
  45970000    2
  45980000    2
  45990000    6
  46000000    3
  46010000    3
  46020000    4
  46030000    5
  46040000    4
  46050000    3
  46060000    2
  46070000    2
  46080000    2
  46090000    3
  46100000    5
  46110000    5
  46120000    5
  46130000    3
  46140000    3
  46150000   10
  46160000    4
  46170000    9
  46180000   12
  46190000    9
  46200000    4
  46210000    3
  46220000    3
  46230000    3
  46240000    3
  46250000    4
  46260000    5
  46270000    3
  46280000    3
  46290000    4
  46300000    2
  46310000    4
  46320000    3
  46330000    3
  46340000    3
  46350000    4
  46360000    5
  46370000    4
  46380000    2
  46390000    3
  46400000    3
  46410000    5
  46420000    3
  46430000    5
  46440000    3
  46450000    2
  46460000    3
  46470000    3
  46480000    4
  46490000    3
  46500000    3
  46510000    3
  46520000    4
  46530000    2
  46540000    3
  46550000    2
  46560000    3
  46570000    3
  46580000    4
  46590000    3
  46600000    3
  46610000    8
  46620000    4
  46630000    3
  46640000    3
  46650000    3
  46660000    3
  46670000    3
  46680000    4
  46690000    2
  46700000    3
  46710000    3
  46720000    4
  46730000    3
  46740000    5
  46750000    5
  46760000    3
  46770000    9
  46780000    2
  46790000    3
  46800000    3
  46810000    4
  46820000    3
  46830000    3
  46840000    4
  46850000    4
  46860000    5
  46870000    6
  46880000    4
  46890000    3
  46900000    7
  46910000    2
  46920000    2
  46930000    2
  46940000    3
  46950000    3
  46960000    3
  46970000    2
  46980000    2
  46990000    3
  47000000    3
  47010000    5
  47020000    3
  47030000    2
  47040000    3
  47050000    3
  47060000    3
  47070000    3
  47080000    3
  47090000    2
  47100000    5
  47110000    4
  47120000    3
  47130000    3
  47140000    6
  47150000    3
  47160000    7
  47170000    2
  47180000    3
  47190000    3
  47200000    4
  47210000    4
  47220000    4
  47230000    6
  47240000    2
  47250000    3
  47260000    2
  47270000    7
  47280000    3
  47290000    3
  47300000    3
  47310000    3
  47320000    3
  47330000    3
  47340000    3
  47350000    4
  47360000    3
  47370000    2
  47380000    4
  47390000    3
  47400000    3
  47410000    3
  47420000    3
  47430000    3
  47440000    3
  47450000    3
  47460000    5
  47470000    4
  47480000    2
  47490000    3
  47500000    2
  47510000    3
  47520000    3
  47530000    4
  47540000    3
  47550000    3
  47560000    3
  47570000    2
  47580000    2
  47590000    5
  47600000    3
  47610000    3
  47620000    3
  47630000    3
  47640000    2
  47650000    2
  47660000    2
  47670000    3
  47680000    3
  47690000    3
  47700000    3
  47710000    3
  47720000    2
  47730000    3
  47740000    2
  47750000    2
  47760000    3
  47770000    3
  47780000    4
  47790000    3
  47800000    3
  47810000    2
  47820000    4
  47830000    3
  47840000    2
  47850000    4
  47860000    3
  47870000    3
  47880000    6
  47890000    3
  47900000    6
  47910000    3
  47920000    3
  47930000    3
  47940000    3
  47950000    3
  47960000    2
  47970000    2
  47980000    3
  47990000    4
  48000000    3
  48010000    3
  48020000    3
  48030000    4
  48040000    3
  48050000    2
  48060000    4
  48070000    4
  48080000    3
  48090000    4
  48100000    3
  48110000    4
  48120000    3
  48130000    3
  48140000    2
  48150000    3
  48160000    3
  48170000    3
  48180000    4
  48190000    3
  48200000    3
  48210000    4
  48220000    2
  48230000    3
  48240000    3
  48250000    3
  48260000    2
  48270000    4
  48280000    3
  48290000    3
  48300000    3
  48310000    4
  48320000    2
  48330000    3
  48340000    4
  48350000    3
  48360000    3
  48370000    3
  48380000    2
  48390000    3
  48400000    3
  48410000    4
  48420000    3
  48430000    2
  48440000    3
  48450000    3
  48460000    3
  48470000    3
  48480000    3
  48490000    2
  48500000    3
  48510000    3
  48520000    9
  48530000    3
  48540000    7
  48550000    4
  48560000    4
  48570000    5
  48580000    3
  48590000    6
  48600000    2
  48610000    3
  48620000    2
  48630000    7
  48640000    3
  48650000    4
  48660000    4
  48670000    4
  48680000    2
  48690000    2
  48700000    5
  48710000    3
  48720000    2
  48730000    6
  48740000    4
  48750000    2
  48760000    3
  48770000    3
  48780000    4
  48790000    2
  48800000    3
  48810000    3
  48820000    3
  48830000    2
  48840000    4
  48850000    3
  48860000    4
  48870000    3
  48880000    2
  48890000    3
  48900000    9
  48910000    3
  48920000    3
  48930000    3
  48940000    3
  48950000    4
  48960000    4
  48970000    4
  48980000    3
  48990000    2
  49000000    2
  49010000    2
  49020000    3
  49030000    3
  49040000    3
  49050000    3
  49060000    5
  49070000    4
  49080000    3
  49090000    4
  49100000    4
  49110000    3
  49120000    3
  49130000    3
  49140000    3
  49150000    3
  49160000    6
  49170000    3
  49180000    6
  49190000    3
  49200000    6
  49210000    3
  49220000    3
  49230000    3
  49240000    4
  49250000    3
  49260000    3
  49270000    4
  49280000    3
  49290000    3
  49300000    3
  49310000    3
  49320000    3
  49330000    4
  49340000    4
  49350000    2
  49360000    5
  49370000    5
  49380000    3
  49390000    2
  49400000    3
  49410000    2
  49420000    3
  49430000    4
  49440000    4
  49450000    3
  49460000    3
  49470000    3
  49480000    2
  49490000    3
  49500000    5
  49510000    3
  49520000    4
  49530000    3
  49540000    4
  49550000    2
  49560000    3
  49570000    4
  49580000    3
  49590000    4
  49600000    4
  49610000    3
  49620000    2
  49630000    3
  49640000    3
  49650000    3
  49660000    2
  49670000    5
  49680000    3
  49690000    3
  49700000    3
  49710000    2
  49720000    3
  49730000    4
  49740000    2
  49750000    4
  49760000    3
  49770000    4
  49780000    5
  49790000    2
  49800000    3
  49810000    4
  49820000    4
  49830000    4
  49840000    2
  49850000    3
  49860000    4
  49870000    5
  49880000    3
  49890000    4
  49900000    3
  49910000    3
  49920000    4
  49930000    3
  49940000    3
  49950000    4
  49960000    3
  49970000    3
  49980000    3
  49990000    3
  50000000    3
  50010000    3
  50020000    3
  50030000    3
  50040000    3
  50050000    4
  50060000    3
  50070000    3
  50080000    6
  50090000    3
  50100000    3
  50110000    2
  50120000    3
  50130000    3
  50140000    5
  50150000    3
  50160000    3
  50170000    5
  50180000    2
  50190000    3
  50200000    3
  50210000    3
  50220000    2
  50230000    4
  50240000    3
  50250000    4
  50260000    2
  50270000   10
  50280000    9
  50290000    3
  50300000    3
  50310000    3
  50320000    3
  50330000    3
  50340000    2
  50350000    4
  50360000    4
  50370000    3
  50380000    3
  50390000    3
  50400000    4
  50410000    3
  50420000    2
  50430000    5
  50440000    3
  50450000    4
  50460000    3
  50470000    3
  50480000    3
  50490000    4
  50500000    3
  50510000    3
  50520000    2
  50530000    3
  50540000    3
  50550000    3
  50560000    3
  50570000    3
  50580000    4
  50590000    5
  50600000    3
  50610000    4
  50620000    3
  50630000    5
  50640000    4
  50650000    4
  50660000    3
  50670000    2
  50680000    3
  50690000    3
  50700000    3
  50710000    2
  50720000    4
  50730000    3
  50740000    7
  50750000    2
  50760000    4
  50770000    3
  50780000    4
  50790000    8
  50800000    2
  50810000    2
  50820000    2
  50830000    2
  50840000    3
  50850000    6
  50860000    3
  50870000    3
  50880000    3
  50890000    3
  50900000    3
  50910000    3
  50920000    3
  50930000    2
  50940000    4
  50950000    5
  50960000    5
  50970000    3
  50980000    3
  50990000    3
  51000000    3
  51010000    2
  51020000    2
  51030000    3
  51040000    4
  51050000    4
  51060000    3
  51070000    4
  51080000    3
  51090000    2
  51100000    3
  51110000    2
  51120000    3
  51130000    3
  51140000    2
  51150000    4
  51160000    3
  51170000    3
  51180000    5
  51190000    3
  51200000    3
  51210000    3
  51220000    2
  51230000    2
  51240000    3
  51250000    6
  51260000    3
  51270000    3
  51280000    2
  51290000    5
  51300000    3
  51310000    3
  51320000    3
  51330000    2
  51340000    3
  51350000    3
  51360000    4
  51370000    3
  51380000    2
  51390000    4
  51400000    3
  51410000    2
  51420000    4
  51430000    4
  51440000    4
  51450000    2
  51460000    2
  51470000    2
  51480000    2
  51490000    3
  51500000    3
  51510000    3
  51520000    3
  51530000    3
  51540000    3
  51550000    3
  51560000    3
  51570000    3
  51580000    3
  51590000    3
  51600000    4
  51610000    3
  51620000    3
  51630000    9
  51640000    4
  51650000    2
  51660000    2
  51670000    3
  51680000    4
  51690000    3
  51700000    2
  51710000    4
  51720000    5
  51730000    5
  51740000    5
  51750000    4
  51760000    4
  51770000    6
  51780000    2
  51790000    4
  51800000    4
  51810000    3
  51820000    2
  51830000    3
  51840000    3
  51850000    6
  51860000    3
  51870000    3
  51880000    3
  51890000    3
  51900000    2
  51910000    3
  51920000    3
  51930000    4
  51940000    5
  51950000    4
  51960000    7
  51970000    7
  51980000    4
  51990000    7
  52000000    4
  52010000    4
  52020000    4
  52030000    3
  52040000    2
  52050000    3
  52060000    3
  52070000    3
  52080000    5
  52090000    5
  52100000    2
  52110000    2
  52120000    3
  52130000    2
  52140000    4
  52150000    2
  52160000    3
  52170000    3
  52180000    3
  52190000    3
  52200000    3
  52210000    3
  52220000    3
  52230000    3
  52240000    3
  52250000    3
  52260000    2
  52270000    5
  52280000    4
  52290000    5
  52300000    3
  52310000    5
  52320000    6
  52330000    5
  52340000    3
  52350000    3
  52360000    8
  52370000    2
  52380000    4
  52390000    5
  52400000    5
  52410000    3
  52420000    3
  52430000    3
  52440000    3
  52450000    3
  52460000    3
  52470000    6
  52480000    4
  52490000    4
  52500000    3
  52510000    3
  52520000    3
  52530000    4
  52540000    4
  52550000    3
  52560000    3
  52570000    3
  52580000    2
  52590000    3
  52600000    2
  52610000    4
  52620000    5
  52630000    4
  52640000    3
  52650000    3
  52660000    3
  52670000    4
  52680000    2
  52690000    3
  52700000    5
  52710000    3
  52720000    8
  52730000    4
  52740000    2
  52750000    4
  52760000    5
  52770000    2
  52780000    3
  52790000    3
  52800000    3
  52810000    4
  52820000    3
  52830000    3
  52840000    3
  52850000    2
  52860000    3
  52870000    3
  52880000    3
  52890000    3
  52900000    5
  52910000    3
  52920000    3
  52930000    3
  52940000    3
  52950000    4
  52960000    4
  52970000    3
  52980000    5
  52990000    3
  53000000    5
  53010000    3
  53020000    5
  53030000    3
  53040000    3
  53050000    5
  53060000    4
  53070000    3
  53080000    3
  53090000    3
  53100000    3
  53110000    4
  53120000    4
  53130000    4
  53140000    3
  53150000    2
  53160000    2
  53170000    3
  53180000    3
  53190000    3
  53200000    3
  53210000    4
  53220000    3
  53230000    3
  53240000    3
  53250000    2
  53260000    2
  53270000    3
  53280000    5
  53290000    2
  53300000    5
  53310000    4
  53320000    3
  53330000    2
  53340000    4
  53350000    3
  53360000    3
  53370000    3
  53380000    4
  53390000    4
  53400000    3
  53410000    3
  53420000    3
  53430000    3
  53440000    3
  53450000    5
  53460000    2
  53470000    3
  53480000    2
  53490000    3
  53500000    2
  53510000    3
  53520000    3
  53530000    4
  53540000    3
  53550000    3
  53560000    3
  53570000    3
  53580000    3
  53590000    4
  53600000    3
  53610000    2
  53620000    4
  53630000    3
  53640000    3
  53650000    4
  53660000    3
  53670000    2
  53680000    2
  53690000    3
  53700000    5
  53710000    4
  53720000    3
  53730000    2
  53740000    3
  53750000    3
  53760000    3
  53770000    3
  53780000    3
  53790000    3
  53800000    3
  53810000    7
  53820000    3
  53830000    3
  53840000    3
  53850000    2
  53860000    7
  53870000    4
  53880000    4
  53890000    3
  53900000    4
  53910000    3
  53920000    3
  53930000    3
  53940000    3
  53950000    2
  53960000    3
  53970000    3
  53980000    3
  53990000    3
  54000000    4
  54010000    2
  54020000    2
  54030000    3
  54040000    3
  54050000    3
  54060000    6
  54070000    3
  54080000    2
  54090000    2
  54100000    3
  54110000    3
  54120000    2
  54130000    3
  54140000    4
  54150000    3
  54160000    3
  54170000    2
  54180000    3
  54190000    2
  54200000    2
  54210000    3
  54220000    3
  54230000    3
  54240000    5
  54250000    4
  54260000    5
  54270000    3
  54280000    4
  54290000    4
  54300000    4
  54310000    4
  54320000    4
  54330000    2
  54340000    4
  54350000    2
  54360000    3
  54370000    4
  54380000    3
  54390000    3
  54400000    3
  54410000    2
  54420000    3
  54430000    3
  54440000    2
  54450000    3
  54460000    6
  54470000    3
  54480000    3
  54490000    2
  54500000    3
  54510000    3
  54520000    3
  54530000    3
  54540000    4
  54550000    3
  54560000    3
  54570000    3
  54580000    4
  54590000    3
  54600000    3
  54610000    2
  54620000    3
  54630000    4
  54640000    3
  54650000    3
  54660000    2
  54670000    3
  54680000    3
  54690000    3
  54700000    4
  54710000    3
  54720000    3
  54730000    4
  54740000    3
  54750000    3
  54760000    3
  54770000    3
  54780000    4
  54790000    3
  54800000    3
  54810000    3
  54820000    3
  54830000    3
  54840000    2
  54850000    2
  54860000    3
  54870000    3
  54880000    2
  54890000    3
  54900000    3
  54910000    3
  54920000    3
  54930000    5
  54940000    3
  54950000    4
  54960000    2
  54970000    4
  54980000    3
  54990000    4
  55000000    3
  55010000    2
  55020000    3
  55030000    6
  55040000    7
  55050000    3
  55060000    5
  55070000    3
  55080000    3
  55090000    2
  55100000    3
  55110000    3
  55120000    3
  55130000    4
  55140000    3
  55150000    2
  55160000    2
  55170000    3
  55180000    2
  55190000    4
  55200000    3
  55210000    3
  55220000    3
  55230000    3
  55240000    2
  55250000    3
  55260000    4
  55270000    4
  55280000    2
  55290000    2
  55300000    3
  55310000    4
  55320000    3
  55330000    2
  55340000    3
  55350000    3
  55360000    2
  55370000    3
  55380000    3
  55390000    3
  55400000    3
  55410000    4
  55420000    2
  55430000    2
  55440000    3
  55450000    4
  55460000    2
  55470000    4
  55480000    3
  55490000    2
  55500000    4
  55510000    4
  55520000    3
  55530000    2
  55540000    2
  55550000    3
  55560000    3
  55570000    5
  55580000    3
  55590000    3
  55600000    4
  55610000    3
  55620000    7
  55630000    3
  55640000    4
  55650000    2
  55660000    3
  55670000    4
  55680000    2
  55690000    5
  55700000    4
  55710000    3
  55720000    2
  55730000    3
  55740000    5
  55750000    3
  55760000    4
  55770000    3
  55780000    2
  55790000    3
  55800000    3
  55810000    3
  55820000    4
  55830000    4
  55840000    3
  55850000    3
  55860000    3
  55870000    2
  55880000    3
  55890000    3
  55900000    2
  55910000    2
  55920000    3
  55930000    3
  55940000    3
  55950000    3
  55960000    3
  55970000    3
  55980000    3
  55990000    3
  56000000    3
  56010000    4
  56020000    4
  56030000    4
  56040000    5
  56050000    5
  56060000    5
  56070000    3
  56080000    2
  56090000    2
  56100000    4
  56110000    4
  56120000    3
  56130000    3
  56140000    3
  56150000    3
  56160000    3
  56170000    7
  56180000    5
  56190000    4
  56200000    2
  56210000    3
  56220000    3
  56230000    6
  56240000    4
  56250000    2
  56260000    3
  56270000    2
  56280000    3
  56290000    2
  56300000    3
  56310000    3
  56320000    4
  56330000    3
  56340000    5
  56350000    3
  56360000    3
  56370000    2
  56380000    3
  56390000    3
  56400000    3
  56410000    3
  56420000    4
  56430000    4
  56440000    3
  56450000    3
  56460000    5
  56470000    5
  56480000    5
  56490000    2
  56500000    3
  56510000    4
  56520000    3
  56530000    2
  56540000    3
  56550000    5
  56560000    8
  56570000    3
  56580000    4
  56590000    3
  56600000    5
  56610000    4
  56620000    4
  56630000    5
  56640000    4
  56650000    3
  56660000    5
  56670000    2
  56680000    3
  56690000    2
  56700000    3
  56710000    5
  56720000    6
  56730000    4
  56740000    4
  56750000    3
  56760000    3
  56770000    5
  56780000    4
  56790000    2
  56800000    3
  56810000    3
  56820000    3
  56830000    3
  56840000    3
  56850000    3
  56860000    2
  56870000    2
  56880000    6
  56890000    3
  56900000    3
  56910000    4
  56920000    4
  56930000    3
  56940000    5
  56950000    2
  56960000    2
  56970000    5
  56980000    4
  56990000    2
  57000000    4
  57010000    3
  57020000    3
  57030000    3
  57040000    3
  57050000    5
  57060000   16
  57070000    5
  57080000    3
  57090000    2
  57100000    3
  57110000    2
  57120000    5
  57130000    4
  57140000    4
  57150000    3
  57160000    3
  57170000    4
  57180000    4
  57190000    4
  57200000    4
  57210000    4
  57220000    3
  57230000    2
  57240000    3
  57250000    3
  57260000    3
  57270000    5
  57280000    5
  57290000    4
  57300000    3
  57310000    3
  57320000    2
  57330000    3
  57340000    3
  57350000    4
  57360000    3
  57370000    4
  57380000    3
  57390000    3
  57400000    3
  57410000    3
  57420000    3
  57430000    4
  57440000    4
  57450000    4
  57460000    3
  57470000    5
  57480000    5
  57490000    3
  57500000    3
  57510000    3
  57520000    3
  57530000    5
  57540000    3
  57550000    3
  57560000    2
  57570000    3
  57580000    3
  57590000    4
  57600000    3
  57610000    3
  57620000    3
  57630000    3
  57640000    3
  57650000    3
  57660000    4
  57670000    4
  57680000    4
  57690000    3
  57700000    3
  57710000    2
  57720000    3
  57730000    3
  57740000    7
  57750000    4
  57760000    3
  57770000    3
  57780000    3
  57790000    2
  57800000    3
  57810000    4
  57820000    3
  57830000    4
  57840000    3
  57850000    3
  57860000    2
  57870000    3
  57880000    2
  57890000    2
  57900000    4
  57910000    3
  57920000    4
  57930000    3
  57940000    4
  57950000    3
  57960000    3
  57970000    3
  57980000    5
  57990000    3
  58000000    4
  58010000    3
  58020000    3
  58030000    3
  58040000    3
  58050000    3
  58060000    3
  58070000    5
  58080000    3
  58090000    4
  58100000    5
  58110000    2
  58120000    4
  58130000    3
  58140000    4
  58150000    3
  58160000    4
  58170000    3
  58180000    4
  58190000    2
  58200000    3
  58210000    2
  58220000    4
  58230000    4
  58240000    3
  58250000    5
  58260000    4
  58270000    4
  58280000    4
  58290000    5
  58300000    2
  58310000    5
  58320000    3
  58330000    3
  58340000    3
  58350000    3
  58360000    3
  58370000    3
  58380000    5
  58390000    3
  58400000    5
  58410000    4
  58420000    2
  58430000    3
  58440000    3
  58450000    4
  58460000    3
  58470000    3
  58480000    5
  58490000    6
  58500000    3
  58510000    4
  58520000    4
  58530000    3
  58540000    3
  58550000    3
  58560000    2
  58570000    3
  58580000    3
  58590000    2
  58600000    2
  58610000    4
  58620000    3
  58630000    3
  58640000    3
  58650000    3
  58660000    3
  58670000    4
  58680000    3
  58690000    3
  58700000    2
  58710000    3
  58720000    3
  58730000    4
  58740000    7
  58750000    7
  58760000    3
  58770000    2
  58780000    3
  58790000    5
  58800000    3
  58810000    3
  58820000    4
  58830000    5
  58840000    3
  58850000    3
  58860000    6
  58870000    2
  58880000    4
  58890000    2
  58900000    4
  58910000    4
  58920000    3
  58930000    3
  58940000    3
  58950000    3
  58960000    3
  58970000    2
  58980000    3
  58990000    3
  59000000    3
  59010000    2
  59020000    4
  59030000    3
  59040000    7
  59050000    3
  59060000    3
  59070000    4
  59080000    3
  59090000    3
  59100000    3
  59110000    2
  59120000    2
  59130000    3
  59140000    2
  59150000    3
  59160000    4
  59170000    2
  59180000    3
  59190000    4
  59200000    8
  59210000    4
  59220000    2
  59230000    2
  59240000    3
  59250000    3
  59260000    3
  59270000    4
  59280000    2
  59290000    5
  59300000    3
  59310000    3
  59320000    3
  59330000    3
  59340000    3
  59350000    3
  59360000    5
  59370000    3
  59380000    2
  59390000    5
  59400000    3
  59410000    2
  59420000    3
  59430000    3
  59440000    3
  59450000    4
  59460000    2
  59470000    4
  59480000    3
  59490000    3
  59500000    3
  59510000    2
  59520000    3
  59530000    3
  59540000    3
  59550000    3
  59560000    2
  59570000    3
  59580000    3
  59590000    3
  59600000    4
  59610000    4
  59620000    2
  59630000    4
  59640000    4
  59650000    3
  59660000    3
  59670000    3
  59680000    2
  59690000    3
  59700000    4
  59710000    3
  59720000    3
  59730000    3
  59740000    3
  59750000    3
  59760000    3
  59770000    3
  59780000    3
  59790000    2
  59800000    3
  59810000    3
  59820000    3
  59830000    3
  59840000    2
  59850000    2
  59860000    4
  59870000    2
  59880000    2
  59890000    2
  59900000    4
  59910000    3
  59920000    2
  59930000    2
  59940000    2
  59950000    4
  59960000    2
  59970000    2
  59980000    3
  59990000    3
  60000000    3
  60000000    3
  60010000    4
  60020000    4
  60030000    4
  60040000    3
  60050000    4
  60060000    2
  60070000    2
  60080000    3
  60090000    2
  60100000    3
  60110000    3
  60120000    2
  60130000    3
  60140000    2
  60150000    4
  60160000    3
  60170000    3
  60180000    3
  60190000    3
  60200000    3
  60210000    2
  60220000    3
  60230000    3
  60240000    3
  60250000    2
  60260000    2
  60270000    2
  60280000    2
  60290000    3
  60300000    3
  60310000    4
  60320000    4
  60330000    3
  60340000    3
  60350000    4
  60360000    3
  60370000    4
  60380000    4
  60390000    4
  60400000    3
  60410000    4
  60420000    4
  60430000    3
  60440000    3
  60450000    3
  60460000    2
  60470000    2
  60480000    3
  60490000    3
  60500000    3
  60510000    3
  60520000    3
  60530000    3
  60540000    3
  60550000    2
  60560000    2
  60570000    3
  60580000    3
  60590000    3
  60600000    3
  60610000    2
  60620000    3
  60630000    2
  60640000    3
  60650000    2
  60660000    5
  60670000    3
  60680000    3
  60690000    3
  60700000    4
  60710000    3
  60720000    4
  60730000    4
  60740000    3
  60750000    8
  60760000    4
  60770000    3
  60780000    2
  60790000    2
  60800000    3
  60810000    3
  60820000    2
  60830000    3
  60840000    4
  60850000    3
  60860000    6
  60870000    3
  60880000    3
  60890000    3
  60900000    3
  60910000    3
  60920000    3
  60930000    3
  60940000    3
  60950000    3
  60960000    4
  60970000    3
  60980000    4
  60990000    3
  61000000    3
  61010000    4
  61020000    4
  61030000    3
  61040000    3
  61050000    3
  61060000    3
  61070000    3
  61080000    3
  61090000    3
  61100000    3
  61110000    3
  61120000    3
  61130000    4
  61140000    2
  61150000    3
  61160000    3
  61170000    3
  61180000    4
  61190000    2
  61200000    2
  61210000    2
  61220000    2
  61230000    3
  61240000    3
  61250000    6
  61260000    4
  61270000    3
  61280000    2
  61290000    5
  61300000    5
  61310000    3
  61320000    3
  61330000    4
  61340000    3
  61350000    5
  61360000    5
  61370000    3
  61380000    9
  61390000    5
  61400000    2
  61410000    4
  61420000    3
  61430000    3
  61440000    3
  61450000    4
  61460000    3
  61470000    7
  61480000    3
  61490000    4
  61500000    4
  61510000    3
  61520000    4
  61530000    3
  61540000    5
  61550000    7
  61560000    5
  61570000    6
  61580000    5
  61590000    3
  61600000    4
  61610000    4
  61620000    3
  61630000    3
  61640000    3
  61650000    3
  61660000    3
  61670000    3
  61680000    3
  61690000    3
  61700000    6
  61710000    4
  61720000    3
  61730000    2
  61740000    2
  61750000    4
  61760000    4
  61770000    3
  61780000    5
  61790000    3
  61800000    5
  61810000    3
  61820000    3
  61830000    4
  61840000    6
  61850000    2
  61860000    3
  61870000    2
  61880000    3
  61890000    2
  61900000    3
  61910000    3
  61920000    5
  61930000    2
  61940000    4
  61950000    4
  61960000    4
  61970000    6
  61980000    3
  61990000    4
  62000000    6
  62010000    4
  62020000    2
  62030000    5
  62040000    4
  62050000    5
  62060000    4
  62070000    3
  62080000    4
  62090000    4
  62100000    3
  62110000    4
  62120000    2
  62130000    3
  62140000    3
  62150000    3
  62160000    3
  62170000    2
  62180000    3
  62190000    3
  62200000    3
  62210000    3
  62220000    9
  62230000    4
  62240000    6
  62250000    7
  62260000    5
  62270000    2
  62280000    2
  62290000    3
  62300000    4
  62310000    4
  62320000    3
  62330000    3
  62340000    3
  62350000    2
  62360000    3
  62370000    3
  62380000    2
  62390000    3
  62400000    3
  62410000    3
  62420000    3
  62430000    3
  62440000    3
  62450000    3
  62460000    3
  62470000    4
  62480000    2
  62490000    5
  62500000    2
  62510000    4
  62520000    3
  62530000    6
  62540000    2
  62550000    3
  62560000    3
  62570000    3
  62580000    4
  62590000   11
  62600000    5
  62610000    9
  62620000    4
  62630000    3
  62640000    7
  62650000    2
  62660000    4
  62670000    6
  62680000    3
  62690000    3
  62700000    3
  62710000    4
  62720000    6
  62730000    2
  62740000    2
  62750000    5
  62760000    6
  62770000    2
  62780000    5
  62790000    2
  62800000    3
  62810000    3
  62820000    2
  62830000    5
  62840000    2
  62850000    3
  62860000    3
  62870000    5
  62880000    8
  62890000    4
  62900000    2
  62910000    3
  62920000    5
  62930000    8
  62940000    3
  62950000    3
  62960000    5
  62970000    3
  62980000    3
  62990000    3
  63000000    3
  63010000    2
  63020000    3
  63030000    3
  63040000    3
  63050000    4
  63060000    4
  63070000    5
  63080000    4
  63090000    3
  63100000    4
  63110000    3
  63120000    3
  63130000    3
  63140000    2
  63150000    3
  63160000    2
  63170000    4
  63180000    3
  63190000    3
  63200000    3
  63210000    3
  63220000    4
  63230000    3
  63240000    4
  63250000    3
  63260000    2
  63270000    3
  63280000    2
  63290000    3
  63300000    2
  63310000    3
  63320000    4
  63330000    5
  63340000    2
  63350000    2
  63360000    3
  63370000    4
  63380000    2
  63390000    3
  63400000    3
  63410000    5
  63420000    3
  63430000    2
  63440000    3
  63450000    3
  63460000    3
  63470000    3
  63480000    3
  63490000    3
  63500000    2
  63510000    3
  63520000    2
  63530000    2
  63540000    2
  63550000    2
  63560000    3
  63570000    3
  63580000    4
  63590000    3
  63600000    3
  63610000    3
  63620000    4
  63630000    6
  63640000    5
  63650000    5
  63660000    7
  63670000    8
  63680000    5
  63690000   11
  63700000    3
  63710000    8
  63720000    4
  63730000    4
  63740000    2
  63750000    3
  63760000    4
  63770000    2
  63780000    5
  63790000    3
  63800000    3
  63810000    4
  63820000    8
  63830000    5
  63840000    2
  63850000    4
  63860000    2
  63870000    6
  63880000    3
  63890000    3
  63900000    3
  63910000    3
  63920000    3
  63930000    2
  63940000    4
  63950000    4
  63960000    4
  63970000    2
  63980000    3
  63990000    3
  64000000    3
  64010000    3
  64020000    4
  64030000    4
  64040000    3
  64050000    4
  64060000    2
  64070000    3
  64080000    5
  64090000    3
  64100000    4
  64110000    4
  64120000    3
  64130000    3
  64140000    2
  64150000    3
  64160000    4
  64170000    3
  64180000    4
  64190000    5
  64200000    5
  64210000    3
  64220000    3
  64230000    3
  64240000    4
  64250000    3
  64260000    4
  64270000    3
  64280000    3
  64290000    3
  64300000    2
  64310000    3
  64320000    3
  64330000    2
  64340000    3
  64350000    3
  64360000    3
  64370000    3
  64380000    3
  64390000    2
  64400000    3
  64410000    2
  64420000    2
  64430000    2
  64440000    3
  64450000    4
  64460000    4
  64470000    3
  64480000    3
  64490000    3
  64500000    3
  64510000    3
  64520000    3
  64530000    2
  64540000    3
  64550000    3
  64560000    4
  64570000    4
  64580000    4
  64590000    3
  64600000    4
  64610000    3
  64620000    3
  64630000    3
  64640000    2
  64650000    3
  64660000    3
  64670000    3
  64680000    3
  64690000    3
  64700000    2
  64710000    3
  64720000    3
  64730000    3
  64740000    4
  64750000    3
  64760000    4
  64770000    3
  64780000    4
  64790000    3
  64800000    2
  64810000    3
  64820000    3
  64830000    3
  64840000    7
  64850000    4
  64860000    3
  64870000    3
  64880000    3
  64890000    3
  64900000    6
  64910000    3
  64920000    2
  64930000    4
  64940000    4
  64950000    5
  64960000    4
  64970000    2
  64980000    4
  64990000    3
  65000000    3
  65010000    3
  65020000    2
  65030000    3
  65040000    3
  65050000    3
  65060000    3
  65070000    3
  65080000    3
  65090000    2
  65100000    3
  65110000    3
  65120000    4
  65130000    3
  65140000    4
  65150000    3
  65160000    4
  65170000    4
  65180000    5
  65190000    3
  65200000    4
  65210000    4
  65220000    4
  65230000    3
  65240000    5
  65250000    4
  65260000    3
  65270000    4
  65280000    5
  65290000    5
  65300000    3
  65310000    3
  65320000    3
  65330000    3
  65340000    2
  65350000    3
  65360000    4
  65370000    3
  65380000    3
  65390000    3
  65400000    3
  65410000    2
  65420000    4
  65430000    2
  65440000    2
  65450000    3
  65460000    3
  65470000    3
  65480000    3
  65490000    3
  65500000    6
  65510000    4
  65520000    3
  65530000    3
  65540000    2
  65550000    3
  65560000    4
  65570000    3
  65580000    4
  65590000    5
  65600000    3
  65610000    3
  65620000    2
  65630000    3
  65640000    3
  65650000    3
  65660000    2
  65670000    3
  65680000    3
  65690000    2
  65700000    2
  65710000    5
  65720000    2
  65730000    3
  65740000    4
  65750000    4
  65760000    3
  65770000    3
  65780000    3
  65790000    3
  65800000    3
  65810000    3
  65820000    4
  65830000    4
  65840000    3
  65850000    3
  65860000    4
  65870000    3
  65880000    3
  65890000    3
  65900000    4
  65910000    3
  65920000    3
  65930000    3
  65940000    3
  65950000    4
  65960000    4
  65970000    4
  65980000    5
  65990000    5
  66000000    3
  66010000    2
  66020000    3
  66030000    3
  66040000    3
  66050000    3
  66060000    2
  66070000    4
  66080000    3
  66090000    3
  66100000    3
  66110000    5
  66120000    3
  66130000    3
  66140000    3
  66150000    3
  66160000    3
  66170000    3
  66180000    2
  66190000    3
  66200000    3
  66210000    2
  66220000    3
  66230000    3
  66240000    3
  66250000    3
  66260000    3
  66270000    3
  66280000    4
  66290000    5
  66300000    3
  66310000    3
  66320000    3
  66330000    3
  66340000    3
  66350000    4
  66360000    4
  66370000    3
  66380000    2
  66390000    5
  66400000    3
  66410000    2
  66420000    9
  66430000    4
  66440000    5
  66450000    5
  66460000    3
  66470000    4
  66480000    3
  66490000    4
  66500000    2
  66510000    3
  66520000    3
  66530000    4
  66540000    3
  66550000    3
  66560000    3
  66570000    3
  66580000    4
  66590000    8
  66600000    3
  66610000    4
  66620000    3
  66630000    2
  66640000    4
  66650000    2
  66660000    3
  66670000    5
  66680000    3
  66690000    3
  66700000    3
  66710000    3
  66720000    3
  66730000    3
  66740000    3
  66750000    3
  66760000    4
  66770000    3
  66780000    3
  66790000    2
  66800000    4
  66810000    3
  66820000    3
  66830000    2
  66840000    3
  66850000    2
  66860000    3
  66870000    3
  66880000    3
  66890000    4
  66900000    5
  66910000    6
  66920000    7
  66930000    3
  66940000    2
  66950000    2
  66960000    2
  66970000    3
  66980000    3
  66990000    3
  67000000    2
  67010000    5
  67020000    2
  67030000    3
  67040000    3
  67050000    3
  67060000    3
  67070000    5
  67080000    3
  67090000    2
  67100000    3
  67110000    4
  67120000    3
  67130000    4
  67140000    4
  67150000    8
  67160000    5
  67170000    3
  67180000    4
  67190000    2
  67200000    3
  67210000    3
  67220000    2
  67230000    2
  67240000    3
  67250000    3
  67260000    3
  67270000    2
  67280000    2
  67290000    4
  67300000    2
  67310000    3
  67320000    4
  67330000    5
  67340000    3
  67350000    3
  67360000    3
  67370000    5
  67380000    3
  67390000    3
  67400000    3
  67410000    5
  67420000    2
  67430000    4
  67440000    3
  67450000    3
  67460000    3
  67470000    4
  67480000    3
  67490000    2
  67500000    3
  67510000    4
  67520000    4
  67530000    3
  67540000    4
  67550000    3
  67560000    3
  67570000    6
  67580000    3
  67590000    2
  67600000    3
  67610000    3
  67620000    2
  67630000    3
  67640000    3
  67650000    4
  67660000    3
  67670000    3
  67680000    4
  67690000    3
  67700000    3
  67710000    2
  67720000    4
  67730000    4
  67740000    4
  67750000    4
  67760000    3
  67770000    3
  67780000    3
  67790000    3
  67800000    2
  67810000    2
  67820000    6
  67830000    3
  67840000    3
  67850000    3
  67860000    4
  67870000    4
  67880000    3
  67890000    2
  67900000    3
  67910000    2
  67920000    4
  67930000    4
  67940000    2
  67950000    3
  67960000    3
  67970000    3
  67980000    2
  67990000    3
  68000000    3
  68010000    2
  68020000    3
  68030000    3
  68040000    4
  68050000    5
  68060000    4
  68070000    3
  68080000    4
  68090000    3
  68100000    3
  68110000    3
  68120000    4
  68130000    4
  68140000    3
  68150000    5
  68160000    3
  68170000    5
  68180000    2
  68190000    4
  68200000    3
  68210000    2
  68220000    3
  68230000    3
  68240000    3
  68250000    2
  68260000    3
  68270000    2
  68280000    3
  68290000    4
  68300000    4
  68310000    4
  68320000    3
  68330000    3
  68340000    3
  68350000    3
  68360000    3
  68370000    3
  68380000    3
  68390000    3
  68400000    4
  68410000    4
  68420000    3
  68430000    2
  68440000    3
  68450000    2
  68460000    3
  68470000    4
  68480000    3
  68490000    3
  68500000    4
  68510000    6
  68520000    4
  68530000    3
  68540000    2
  68550000    3
  68560000    3
  68570000    2
  68580000    4
  68590000    4
  68600000    5
  68610000    3
  68620000    3
  68630000    3
  68640000    4
  68650000    4
  68660000    2
  68670000    3
  68680000    4
  68690000    4
  68700000    3
  68710000    3
  68720000    3
  68730000    5
  68740000    3
  68750000    3
  68760000    3
  68770000    3
  68780000    3
  68790000    3
  68800000    3
  68810000    4
  68820000    3
  68830000    3
  68840000    2
  68850000    3
  68860000    3
  68870000    3
  68880000    2
  68890000    3
  68900000    3
  68910000    3
  68920000    3
  68930000    2
  68940000    3
  68950000    5
  68960000    4
  68970000    2
  68980000    3
  68990000    3
  69000000    3
  69010000    4
  69020000    3
  69030000    3
  69040000    3
  69050000    2
  69060000    3
  69070000    5
  69080000    4
  69090000    3
  69100000    2
  69110000    3
  69120000    5
  69130000    4
  69140000    4
  69150000    3
  69160000    4
  69170000    3
  69180000    3
  69190000    3
  69200000    3
  69210000    3
  69220000    4
  69230000    2
  69240000    2
  69250000    3
  69260000    4
  69270000    5
  69280000    4
  69290000    3
  69300000    3
  69310000    4
  69320000    5
  69330000    3
  69340000    3
  69350000    3
  69360000    2
  69370000    2
  69380000    3
  69390000    3
  69400000    3
  69410000    5
  69420000    2
  69430000    3
  69440000    3
  69450000    2
  69460000    3
  69470000    5
  69480000    2
  69490000    5
  69500000    3
  69510000    5
  69520000    5
  69530000    3
  69540000    3
  69550000    4
  69560000    4
  69570000    3
  69580000    2
  69590000    4
  69600000    5
  69610000    4
  69620000    4
  69630000    3
  69640000    5
  69650000    3
  69660000    4
  69670000    4
  69680000    3
  69690000    4
  69700000    3
  69710000    3
  69720000    3
  69730000    7
  69740000    3
  69750000    2
  69760000    3
  69770000    4
  69780000    2
  69790000    2
  69800000    3
  69810000    3
  69820000    3
  69830000    3
  69840000    3
  69850000    3
  69860000    5
  69870000    3
  69880000    3
  69890000    3
  69900000    2
  69910000    2
  69920000    3
  69930000    3
  69940000    3
  69950000    3
  69960000    2
  69970000    3
  69980000    3
  69990000    3
  70000000    4
  70010000    3
  70020000    3
  70030000    7
  70040000    3
  70050000    5
  70060000    3
  70070000    2
  70080000    3
  70090000    5
  70100000    4
  70110000    4
  70120000    4
  70130000    4
  70140000    3
  70150000    3
  70160000    4
  70170000    4
  70180000    4
  70190000    3
  70200000    3
  70210000    2
  70220000    2
  70230000    2
  70240000    3
  70250000    3
  70260000    3
  70270000    3
  70280000    3
  70290000    3
  70300000    4
  70310000    3
  70320000    2
  70330000    4
  70340000    2
  70350000    2
  70360000    2
  70370000    4
  70380000    3
  70390000    3
  70400000    3
  70410000    4
  70420000    3
  70430000    2
  70440000    3
  70450000    3
  70460000    3
  70470000    3
  70480000    2
  70490000    2
  70500000    4
  70510000    3
  70520000    2
  70530000    4
  70540000    3
  70550000    2
  70560000    4
  70570000    3
  70580000    4
  70590000    4
  70600000    3
  70610000    3
  70620000    4
  70630000    4
  70640000    3
  70650000    2
  70660000    4
  70670000    4
  70680000    4
  70690000    3
  70700000    5
  70710000    3
  70720000    3
  70730000    3
  70740000    3
  70750000    2
  70760000    3
  70770000    3
  70780000    3
  70790000    4
  70800000    2
  70810000    4
  70820000    4
  70830000    5
  70840000    3
  70850000    3
  70860000    3
  70870000    2
  70880000    4
  70890000    4
  70900000    3
  70910000    2
  70920000    4
  70930000    3
  70940000    3
  70950000    5
  70960000    2
  70970000    3
  70980000    3
  70990000    3
  71000000    2
  71010000    2
  71020000    3
  71030000    3
  71040000    3
  71050000    2
  71060000    3
  71070000    3
  71080000    3
  71090000    3
  71100000    2
  71110000    2
  71120000    3
  71130000    4
  71140000    3
  71150000    4
  71160000    3
  71170000    2
  71180000    3
  71190000    3
  71200000    4
  71210000    3
  71220000    3
  71230000    4
  71240000    3
  71250000    3
  71260000    3
  71270000    3
  71280000    3
  71290000    3
  71300000    4
  71310000    2
  71320000    3
  71330000    3
  71340000    3
  71350000    4
  71360000    3
  71370000    3
  71380000    4
  71390000    2
  71400000    3
  71410000    3
  71420000    3
  71430000    3
  71440000    3
  71450000    2
  71460000    4
  71470000    3
  71480000    4
  71490000    7
  71500000    3
  71510000    3
  71520000    3
  71530000    3
  71540000    5
  71550000    4
  71560000    7
  71570000    4
  71580000    6
  71590000    3
  71600000    4
  71610000    3
  71620000    3
  71630000    8
  71640000    3
  71650000    4
  71660000    3
  71670000    2
  71680000    5
  71690000    4
  71700000    3
  71710000    5
  71720000    3
  71730000    2
  71740000    3
  71750000    2
  71760000    3
  71770000    6
  71780000    4
  71790000    2
  71800000    3
  71810000    3
  71820000    3
  71830000    8
  71840000    2
  71850000    3
  71860000    4
  71870000    5
  71880000    3
  71890000    2
  71900000    4
  71910000    4
  71920000    3
  71930000    3
  71940000    3
  71950000    3
  71960000    7
  71970000    3
  71980000    3
  71990000    3
  72000000    2
  72010000    3
  72020000    4
  72030000    3
  72040000    5
  72050000    2
  72060000    2
  72070000    3
  72080000    3
  72090000    3
  72100000    3
  72110000    3
  72120000    3
  72130000    3
  72140000    3
  72150000    3
  72160000    3
  72170000    2
  72180000    3
  72190000    3
  72200000    3
  72210000    4
  72220000    3
  72230000    3
  72240000    3
  72250000    3
  72260000    3
  72270000    3
  72280000    3
  72290000    2
  72300000    4
  72310000    4
  72320000    3
  72330000    3
  72340000    3
  72350000    3
  72360000    3
  72370000    3
  72380000    3
  72390000    3
  72400000    3
  72410000    3
  72420000    3
  72430000    3
  72440000    3
  72450000    3
  72460000    5
  72470000    6
  72480000    4
  72490000    4
  72500000    4
  72510000    3
  72520000    3
  72530000    3
  72540000    4
  72550000    3
  72560000    2
  72570000    4
  72580000    3
  72590000    3
  72600000    4
  72610000    3
  72620000    3
  72630000    3
  72640000    2
  72650000    3
  72660000    4
  72670000    4
  72680000    4
  72690000    2
  72700000    4
  72710000    3
  72720000    3
  72730000    3
  72740000    4
  72750000    3
  72760000    3
  72770000    3
  72780000    3
  72790000    3
  72800000    3
  72810000    4
  72820000    2
  72830000    4
  72840000    3
  72850000    3
  72860000    4
  72870000    5
  72880000    3
  72890000    5
  72900000    7
  72910000    3
  72920000    3
  72930000    3
  72940000    5
  72950000    3
  72960000    2
  72970000    3
  72980000    3
  72990000    3
  73000000    3
  73010000    3
  73020000    2
  73030000    3
  73040000    3
  73050000    3
  73060000    3
  73070000    4
  73080000    3
  73090000    3
  73100000    3
  73110000    3
  73120000    3
  73130000    2
  73140000    3
  73150000    3
  73160000    4
  73170000    3
  73180000    3
  73190000    3
  73200000    3
  73210000    2
  73220000    2
  73230000    3
  73240000    3
  73250000    2
  73260000    3
  73270000    3
  73280000    3
  73290000    3
  73300000    3
  73310000    2
  73320000    3
  73330000    3
  73340000    3
  73350000    3
  73360000    3
  73370000    3
  73380000    3
  73390000    6
  73400000    5
  73410000    4
  73420000    2
  73430000    3
  73440000    3
  73450000    3
  73460000    3
  73470000    3
  73480000    2
  73490000    3
  73500000    4
  73510000    3
  73520000    4
  73530000    5
  73540000   10
  73550000    4
  73560000    4
  73570000    2
  73580000    3
  73590000    3
  73600000    4
  73610000    4
  73620000    4
  73630000    3
  73640000    3
  73650000    5
  73660000    4
  73670000    3
  73680000    3
  73690000    4
  73700000    5
  73710000    3
  73720000    4
  73730000    2
  73740000    2
  73750000    2
  73760000    3
  73770000    3
  73780000    3
  73790000    2
  73800000    3
  73810000    4
  73820000    2
  73830000    2
  73840000    3
  73850000    3
  73860000    3
  73870000    4
  73880000    6
  73890000    3
  73900000    3
  73910000    4
  73920000    3
  73930000    4
  73940000    4
  73950000    3
  73960000    5
  73970000    3
  73980000    4
  73990000    3
  74000000    2
  74010000    2
  74020000    8
  74030000    3
  74040000    3
  74050000    3
  74060000    3
  74070000    4
  74080000    3
  74090000    2
  74100000    5
  74110000    3
  74120000    4
  74130000    3
  74140000    2
  74150000    3
  74160000    3
  74170000    3
  74180000    2
  74190000    3
  74200000    3
  74210000    2
  74220000    3
  74230000    3
  74240000    6
  74250000    3
  74260000    3
  74270000    3
  74280000    3
  74290000    3
  74300000    4
  74310000    3
  74320000    3
  74330000    3
  74340000    4
  74350000    3
  74360000    3
  74370000    2
  74380000    3
  74390000    2
  74400000    3
  74410000    7
  74420000    3
  74430000    3
  74440000    2
  74450000    6
  74460000    3
  74470000    3
  74480000    3
  74490000    3
  74500000    3
  74510000    3
  74520000    2
  74530000    4
  74540000    2
  74550000    3
  74560000    3
  74570000    3
  74580000    3
  74590000    3
  74600000    2
  74610000    2
  74620000    2
  74630000    3
  74640000    2
  74650000    3
  74660000    3
  74670000    4
  74680000    4
  74690000    3
  74700000    6
  74710000    3
  74720000    2
  74730000    2
  74740000    4
  74750000    3
  74760000    3
  74770000    3
  74780000    3
  74790000    4
  74800000    3
  74810000    2
  74820000    4
  74830000    3
  74840000    2
  74850000    4
  74860000    3
  74870000    4
  74880000    5
  74890000    3
  74900000    4
  74910000    3
  74920000    4
  74930000    3
  74940000    2
  74950000    4
  74960000    4
  74970000    5
  74980000    3
  74990000    6
  75000000    3
  75010000    7
  75020000    3
  75030000    4
  75040000    5
  75050000    3
  75060000    3
  75070000    3
  75080000    3
  75090000    4
  75100000    2
  75110000    2
  75120000    2
  75130000    2
  75140000    3
  75150000    5
  75160000    3
  75170000    3
  75180000    3
  75190000    3
  75200000    3
  75210000    3
  75220000    3
  75230000    3
  75240000    3
  75250000    3
  75260000    3
  75270000    5
  75280000    3
  75290000    4
  75300000    5
  75310000    4
  75320000    2
  75330000    3
  75340000    4
  75350000    3
  75360000    3
  75370000    3
  75380000    3
  75390000    3
  75400000    2
  75410000    3
  75420000    3
  75430000    4
  75440000    3
  75450000    4
  75460000    3
  75470000    4
  75480000    3
  75490000    2
  75500000    3
  75510000    3
  75520000    3
  75530000    2
  75540000    3
  75550000    3
  75560000    3
  75570000    3
  75580000    2
  75590000    7
  75600000    3
  75610000    4
  75620000    3
  75630000    3
  75640000    3
  75650000    3
  75660000    3
  75670000    3
  75680000    4
  75690000    3
  75700000    2
  75710000    3
  75720000    3
  75730000    3
  75740000    3
  75750000    3
  75760000    3
  75770000    3
  75780000    3
  75790000    6
  75800000    4
  75810000    3
  75820000    3
  75830000    3
  75840000    4
  75850000    4
  75860000    7
  75870000    4
  75880000    3
  75890000    4
  75900000    3
  75910000    3
  75920000    3
  75930000    4
  75940000    2
  75950000    3
  75960000    3
  75970000    4
  75980000    3
  75990000    4
  76000000    3
  76010000    4
  76020000    5
  76030000    3
  76040000    4
  76050000    4
  76060000    4
  76070000    4
  76080000    3
  76090000    3
  76100000    3
  76110000    3
  76120000    2
  76130000    3
  76140000    3
  76150000    2
  76160000    5
  76170000    3
  76180000    3
  76190000    3
  76200000    4
  76210000    4
  76220000    3
  76230000    3
  76240000    3
  76250000    4
  76260000    3
  76270000    3
  76280000    3
  76290000    3
  76300000    3
  76310000    4
  76320000    4
  76330000    3
  76340000    2
  76350000    5
  76360000    4
  76370000    3
  76380000    4
  76390000    2
  76400000    3
  76410000    4
  76420000    2
  76430000    9
  76440000    3
  76450000    4
  76460000    3
  76470000    6
  76480000    3
  76490000    3
  76500000    3
  76510000    3
  76520000    3
  76530000    4
  76540000    3
  76550000    2
  76560000    2
  76570000    3
  76580000    3
  76590000    3
  76600000    4
  76610000    2
  76620000    3
  76630000    2
  76640000    2
  76650000    3
  76660000    3
  76670000    3
  76680000    3
  76690000    3
  76700000    3
  76710000    4
  76720000    2
  76730000    3
  76740000    2
  76750000    3
  76760000    3
  76770000    3
  76780000    3
  76790000    3
  76800000    3
  76810000    3
  76820000    2
  76830000    5
  76840000    4
  76850000    2
  76860000    3
  76870000    4
  76880000    3
  76890000    4
  76900000    4
  76910000    4
  76920000    5
  76930000    4
  76940000    3
  76950000    3
  76960000    3
  76970000    3
  76980000    3
  76990000    3
  77000000    3
  77010000    3
  77020000    2
  77030000    4
  77040000    3
  77050000    3
  77060000    4
  77070000    3
  77080000    3
  77090000    3
  77100000    3
  77110000    3
  77120000    2
  77130000    4
  77140000    3
  77150000    2
  77160000    3
  77170000    2
  77180000    3
  77190000    4
  77200000    3
  77210000    3
  77220000    3
  77230000    4
  77240000    3
  77250000    3
  77260000    4
  77270000    3
  77280000    3
  77290000    2
  77300000    3
  77310000    3
  77320000    3
  77330000    3
  77340000    8
  77350000    2
  77360000    4
  77370000    2
  77380000    3
  77390000    2
  77400000    2
  77410000    3
  77420000    3
  77430000    3
  77440000    3
  77450000    4
  77460000    3
  77470000    4
  77480000    3
  77490000    3
  77500000    4
  77510000    4
  77520000    3
  77530000    3
  77540000    2
  77550000    5
  77560000    3
  77570000    2
  77580000    3
  77590000    3
  77600000    4
  77610000    3
  77620000    4
  77630000    2
  77640000    3
  77650000    3
  77660000    5
  77670000    2
  77680000    3
  77690000    7
  77700000    4
  77710000    2
  77720000    5
  77730000    4
  77740000    2
  77750000    4
  77760000    2
  77770000    4
  77780000    2
  77790000    3
  77800000    3
  77810000    4
  77820000    2
  77830000    3
  77840000    3
  77850000    3
  77860000    3
  77870000    3
  77880000    3
  77890000    3
  77900000    3
  77910000    3
  77920000    4
  77930000    3
  77940000    3
  77950000    3
  77960000    3
  77970000    3
  77980000    2
  77990000    3
  78000000    4
  78010000    2
  78020000    4
  78030000    3
  78040000    2
  78050000    3
  78060000    2
  78070000    3
  78080000    4
  78090000    2
  78100000    3
  78110000    3
  78120000    3
  78130000    4
  78140000    3
  78150000    3
  78160000    2
  78170000    4
  78180000    3
  78190000    4
  78200000    2
  78210000    3
  78220000    4
  78230000    3
  78240000   12
  78250000    2
  78260000    6
  78270000    3
  78280000    4
  78290000    5
  78300000    3
  78310000    3
  78320000    3
  78330000    2
  78340000    5
  78350000    2
  78360000    3
  78370000    3
  78380000    5
  78390000    2
  78400000    3
  78410000    4
  78420000    2
  78430000    7
  78440000    4
  78450000    3
  78460000    4
  78470000    3
  78480000    3
  78490000    3
  78500000    4
  78510000    3
  78520000    4
  78530000    4
  78540000    4
  78550000    3
  78560000    3
  78570000    4
  78580000    3
  78590000    4
  78600000    3
  78610000    5
  78620000    3
  78630000    3
  78640000    4
  78650000    4
  78660000    3
  78670000    3
  78680000    6
  78690000    6
  78700000    4
  78710000    3
  78720000    4
  78730000    4
  78740000    4
  78750000    3
  78760000    3
  78770000    3
  78780000    3
  78790000    4
  78800000    6
  78810000    4
  78820000    3
  78830000    3
  78840000    2
  78850000    3
  78860000    4
  78870000    3
  78880000    2
  78890000    4
  78900000    6
  78910000    4
  78920000    4
  78930000    3
  78940000    4
  78950000    3
  78960000    3
  78970000    4
  78980000    3
  78990000    3
  79000000    7
  79010000    4
  79020000    3
  79030000    3
  79040000    3
  79050000    3
  79060000    8
  79070000    3
  79080000    2
  79090000    3
  79100000    3
  79110000    4
  79120000    4
  79130000    3
  79140000    2
  79150000    3
  79160000    4
  79170000    3
  79180000    7
  79190000    3
  79200000    2
  79210000    3
  79220000    3
  79230000    3
  79240000    4
  79250000    9
  79260000    3
  79270000    4
  79280000    3
  79290000    3
  79300000    3
  79310000    4
  79320000    3
  79330000    4
  79340000    3
  79350000    5
  79360000    4
  79370000    7
  79380000    6
  79390000    2
  79400000    3
  79410000    3
  79420000    4
  79430000    3
  79440000    3
  79450000    3
  79460000    3
  79470000    3
  79480000    3
  79490000    3
  79500000    3
  79510000    3
  79520000    3
  79530000    3
  79540000    2
  79550000    3
  79560000    3
  79570000    3
  79580000    2
  79590000    3
  79600000    2
  79610000    2
  79620000    3
  79630000    3
  79640000    3
  79650000    6
  79660000    3
  79670000    6
  79680000    3
  79690000    4
  79700000    5
  79710000    4
  79720000    4
  79730000    2
  79740000    4
  79750000    3
  79760000    3
  79770000    3
  79780000    6
  79790000    3
  79800000    3
  79810000    3
  79820000    3
  79830000    3
  79840000    3
  79850000    3
  79860000    4
  79870000    3
  79880000    3
  79890000    3
  79900000    2
  79910000    3
  79920000    3
  79930000    3
  79940000    3
  79950000    3
  79960000    3
  79970000    6
  79980000    2
  79990000    3
  80000000    2
  80000000    2
  80010000    3
  80020000    4
  80030000    3
  80040000    3
  80050000    4
  80060000    2
  80070000    2
  80080000    3
  80090000    3
  80100000    3
  80110000    4
  80120000    5
  80130000    8
  80140000    2
  80150000    2
  80160000    2
  80170000    4
  80180000    5
  80190000    3
  80200000    3
  80210000    2
  80220000    4
  80230000    2
  80240000    3
  80250000    3
  80260000    3
  80270000    4
  80280000    2
  80290000    4
  80300000    2
  80310000    7
  80320000    2
  80330000    2
  80340000    3
  80350000    4
  80360000    2
  80370000    2
  80380000    3
  80390000    3
  80400000    2
  80410000    7
  80420000    2
  80430000    4
  80440000    4
  80450000    3
  80460000    2
  80470000    3
  80480000    3
  80490000    2
  80500000    2
  80510000    3
  80520000    3
  80530000    7
  80540000    2
  80550000    2
  80560000    2
  80570000    4
  80580000    3
  80590000    3
  80600000    3
  80610000    3
  80620000    3
  80630000    2
  80640000    3
  80650000    5
  80660000    2
  80670000    3
  80680000    3
  80690000    3
  80700000    3
  80710000    4
  80720000    3
  80730000    4
  80740000    3
  80750000    5
  80760000    3
  80770000    2
  80780000    2
  80790000    3
  80800000    2
  80810000    2
  80820000    3
  80830000    4
  80840000    3
  80850000    4
  80860000    6
  80870000    3
  80880000    2
  80890000    3
  80900000    4
  80910000    9
  80920000    3
  80930000    2
  80940000    5
  80950000    5
  80960000    4
  80970000    3
  80980000    3
  80990000    3
  81000000    3
  81010000    3
  81020000    3
  81030000    6
  81040000    4
  81050000    4
  81060000    3
  81070000    2
  81080000    3
  81090000    3
  81100000    3
  81110000    4
  81120000    3
  81130000    4
  81140000    2
  81150000    3
  81160000    4
  81170000    4
  81180000    3
  81190000    2
  81200000    3
  81210000    3
  81220000    2
  81230000    3
  81240000    3
  81250000    3
  81260000    2
  81270000    3
  81280000    4
  81290000    3
  81300000    2
  81310000    4
  81320000    5
  81330000    3
  81340000    3
  81350000    3
  81360000    4
  81370000    7
  81380000    4
  81390000    4
  81400000    5
  81410000    3
  81420000    3
  81430000    3
  81440000    3
  81450000    3
  81460000    4
  81470000    3
  81480000    5
  81490000    4
  81500000    7
  81510000    8
  81520000    3
  81530000    4
  81540000    2
  81550000    3
  81560000    5
  81570000    6
  81580000    5
  81590000    3
  81600000    3
  81610000    2
  81620000    5
  81630000    3
  81640000    2
  81650000    4
  81660000    4
  81670000    3
  81680000    2
  81690000    3
  81700000    2
  81710000    4
  81720000    3
  81730000    3
  81740000    4
  81750000    3
  81760000    4
  81770000    3
  81780000    5
  81790000    4
  81800000    4
  81810000    4
  81820000    3
  81830000    3
  81840000    3
  81850000    3
  81860000    3
  81870000    2
  81880000    4
  81890000    3
  81900000    3
  81910000    3
  81920000    5
  81930000    3
  81940000    3
  81950000    3
  81960000    2
  81970000    4
  81980000    4
  81990000    5
  82000000    3
  82010000    3
  82020000    3
  82030000    2
  82040000    3
  82050000    3
  82060000    3
  82070000    3
  82080000    3
  82090000    6
  82100000    3
  82110000    2
  82120000    2
  82130000    4
  82140000    3
  82150000    2
  82160000    3
  82170000    2
  82180000    3
  82190000    3
  82200000    3
  82210000    3
  82220000    3
  82230000    3
  82240000    3
  82250000    3
  82260000    4
  82270000    5
  82280000    3
  82290000    2
  82300000    3
  82310000    2
  82320000    3
  82330000    3
  82340000    4
  82350000    3
  82360000    2
  82370000    4
  82380000    3
  82390000    2
  82400000    3
  82410000    3
  82420000    3
  82430000    2
  82440000    3
  82450000    3
  82460000    3
  82470000    3
  82480000    3
  82490000    3
  82500000    3
  82510000    3
  82520000    4
  82530000    4
  82540000    3
  82550000    3
  82560000    3
  82570000    3
  82580000    6
  82590000    3
  82600000    3
  82610000    3
  82620000    3
  82630000    3
  82640000    3
  82650000    5
  82660000    2
  82670000    3
  82680000    3
  82690000    3
  82700000    4
  82710000    3
  82720000    4
  82730000    3
  82740000    2
  82750000    4
  82760000    3
  82770000    3
  82780000    4
  82790000    3
  82800000    3
  82810000    3
  82820000    3
  82830000    3
  82840000    3
  82850000    2
  82860000    4
  82870000    3
  82880000    2
  82890000    3
  82900000    3
  82910000    3
  82920000    3
  82930000    3
  82940000    3
  82950000    3
  82960000    2
  82970000    3
  82980000    3
  82990000    4
  83000000    2
  83010000    3
  83020000    5
  83030000    4
  83040000    3
  83050000    3
  83060000    3
  83070000    3
  83080000    2
  83090000    3
  83100000    3
  83110000    3
  83120000    3
  83130000    4
  83140000    3
  83150000    3
  83160000    3
  83170000    3
  83180000    3
  83190000    3
  83200000    3
  83210000    4
  83220000    2
  83230000    4
  83240000    2
  83250000    3
  83260000    3
  83270000    3
  83280000    2
  83290000    3
  83300000    3
  83310000    3
  83320000    4
  83330000    4
  83340000    4
  83350000    5
  83360000    3
  83370000    2
  83380000    3
  83390000    4
  83400000    3
  83410000    3
  83420000    4
  83430000    5
  83440000    2
  83450000    4
  83460000    3
  83470000    3
  83480000    5
  83490000    4
  83500000    3
  83510000    3
  83520000    3
  83530000    6
  83540000    2
  83550000    2
  83560000    3
  83570000    3
  83580000    3
  83590000    2
  83600000    3
  83610000    3
  83620000    3
  83630000    3
  83640000    3
  83650000    2
  83660000    4
  83670000    3
  83680000    5
  83690000    3
  83700000    3
  83710000    4
  83720000    4
  83730000    3
  83740000    5
  83750000    3
  83760000    4
  83770000    3
  83780000    3
  83790000    3
  83800000    4
  83810000    2
  83820000    4
  83830000    3
  83840000    3
  83850000    3
  83860000    5
  83870000    4
  83880000    2
  83890000    3
  83900000    3
  83910000    3
  83920000    3
  83930000    6
  83940000    5
  83950000    4
  83960000    3
  83970000    3
  83980000    5
  83990000    4
  84000000    7
  84010000    2
  84020000    3
  84030000    3
  84040000    3
  84050000    7
  84060000    3
  84070000    2
  84080000    2
  84090000    5
  84100000    3
  84110000    8
  84120000    4
  84130000    3
  84140000    4
  84150000    4
  84160000    3
  84170000    4
  84180000    4
  84190000    3
  84200000    4
  84210000    4
  84220000    4
  84230000    4
  84240000    3
  84250000    3
  84260000    4
  84270000    2
  84280000    5
  84290000    5
  84300000    6
  84310000    9
  84320000    4
  84330000    7
  84340000    3
  84350000    3
  84360000    3
  84370000    4
  84380000    3
  84390000    3
  84400000    3
  84410000    5
  84420000    4
  84430000    3
  84440000    3
  84450000    3
  84460000    5
  84470000    3
  84480000    3
  84490000    3
  84500000    3
  84510000    2
  84520000    3
  84530000    3
  84540000    7
  84550000    4
  84560000    2
  84570000    6
  84580000   11
  84590000    9
  84600000   10
  84610000    5
  84620000    2
  84630000   12
  84640000    4
  84650000   11
  84660000   12
  84670000    5
  84680000   10
  84690000    7
  84700000    2
  84710000    4
  84720000    4
  84730000    3
  84740000    3
  84750000    4
  84760000    3
  84770000    9
  84780000    3
  84790000    2
  84800000   10
  84810000    6
  84820000    7
  84830000    2
  84840000    4
  84850000    5
  84860000    4
  84870000   14
  84880000    7
  84890000   12
  84900000    3
  84910000    4
  84920000    2
  84930000    4
  84940000    4
  84950000    3
  84960000    4
  84970000    4
  84980000    3
  84990000    4
  85000000    4
  85010000    2
  85020000    3
  85030000    2
  85040000    4
  85050000    2
  85060000    3
  85070000    3
  85080000    3
  85090000    2
  85100000    3
  85110000    4
  85120000    3
  85130000    4
  85140000    3
  85150000    3
  85160000    3
  85170000    2
  85180000    6
  85190000    3
  85200000    5
  85210000    3
  85220000    3
  85230000    3
  85240000    3
  85250000    4
  85260000    3
  85270000    2
  85280000    5
  85290000    3
  85300000    3
  85310000    3
  85320000    3
  85330000    4
  85340000    3
  85350000    3
  85360000    4
  85370000    2
  85380000    3
  85390000    3
  85400000    5
  85410000    3
  85420000    3
  85430000    3
  85440000    3
  85450000    3
  85460000    3
  85470000    3
  85480000    3
  85490000    3
  85500000    3
  85510000    4
  85520000    3
  85530000    4
  85540000    7
  85550000    7
  85560000    3
  85570000    2
  85580000    3
  85590000    2
  85600000    2
  85610000    3
  85620000    6
  85630000    3
  85640000    3
  85650000    4
  85660000    3
  85670000    3
  85680000    3
  85690000    2
  85700000    2
  85710000    3
  85720000    3
  85730000    4
  85740000    4
  85750000    2
  85760000    3
  85770000    2
  85780000    3
  85790000    2
  85800000    2
  85810000    3
  85820000    3
  85830000    3
  85840000    2
  85850000    4
  85860000    2
  85870000    3
  85880000    3
  85890000    5
  85900000    3
  85910000    3
  85920000    4
  85930000    4
  85940000    5
  85950000    3
  85960000    2
  85970000    3
  85980000    3
  85990000    3
  86000000    2
  86010000    5
  86020000    6
  86030000    3
  86040000    7
  86050000    3
  86060000    4
  86070000    3
  86080000    2
  86090000    3
  86100000    2
  86110000    3
  86120000    3
  86130000    3
  86140000    3
  86150000    4
  86160000    3
  86170000    3
  86180000    3
  86190000    3
  86200000    3
  86210000    3
  86220000    2
  86230000    2
  86240000    2
  86250000    3
  86260000    3
  86270000    2
  86280000    3
  86290000    2
  86300000    4
  86310000    4
  86320000    3
  86330000    3
  86340000    4
  86350000    3
  86360000    2
  86370000    3
  86380000    3
  86390000    7
  86400000    8
  86410000    3
  86420000    3
  86430000    3
  86440000    5
  86450000    3
  86460000    5
  86470000    3
  86480000    3
  86490000    3
  86500000    3
  86510000    3
  86520000    3
  86530000    3
  86540000    3
  86550000    3
  86560000    4
  86570000    7
  86580000    3
  86590000    3
  86600000    5
  86610000    4
  86620000    4
  86630000    2
  86640000    3
  86650000    4
  86660000    3
  86670000    3
  86680000    3
  86690000    3
  86700000    4
  86710000    3
  86720000    2
  86730000    2
  86740000    3
  86750000    4
  86760000    3
  86770000    2
  86780000    3
  86790000    3
  86800000    5
  86810000    3
  86820000    3
  86830000    3
  86840000    3
  86850000    3
  86860000    4
  86870000    5
  86880000    3
  86890000    3
  86900000    3
  86910000    4
  86920000    2
  86930000    3
  86940000    3
  86950000    6
  86960000    4
  86970000    3
  86980000    2
  86990000    3
  87000000    3
  87010000    4
  87020000    3
  87030000    4
  87040000    3
  87050000    4
  87060000    3
  87070000    3
  87080000    4
  87090000    4
  87100000    3
  87110000    5
  87120000    2
  87130000    3
  87140000    3
  87150000    3
  87160000    3
  87170000    3
  87180000    3
  87190000    2
  87200000    3
  87210000    4
  87220000    4
  87230000    3
  87240000    2
  87250000    3
  87260000    4
  87270000    3
  87280000    3
  87290000    3
  87300000    3
  87310000    3
  87320000    3
  87330000    4
  87340000    3
  87350000    3
  87360000    3
  87370000    3
  87380000    5
  87390000    4
  87400000    4
  87410000    4
  87420000    5
  87430000    3
  87440000    4
  87450000    3
  87460000    4
  87470000    3
  87480000    3
  87490000    3
  87500000    3
  87510000    4
  87520000   10
  87530000    7
  87540000    5
  87550000    3
  87560000    2
  87570000    4
  87580000    3
  87590000    2
  87600000    2
  87610000    4
  87620000    5
  87630000    3
  87640000    3
  87650000    3
  87660000    3
  87670000    5
  87680000    4
  87690000    3
  87700000    4
  87710000    3
  87720000    3
  87730000    3
  87740000    3
  87750000    2
  87760000    2
  87770000    3
  87780000    4
  87790000    3
  87800000    3
  87810000    4
  87820000    4
  87830000    3
  87840000    4
  87850000    3
  87860000    3
  87870000    3
  87880000    3
  87890000    3
  87900000    2
  87910000    3
  87920000    3
  87930000    3
  87940000    3
  87950000    3
  87960000    6
  87970000    3
  87980000    4
  87990000    5
  88000000    4
  88010000    2
  88020000    3
  88030000    3
  88040000    3
  88050000    3
  88060000    4
  88070000    4
  88080000    4
  88090000    3
  88100000    3
  88110000    3
  88120000    3
  88130000    3
  88140000    2
  88150000    3
  88160000    3
  88170000    3
  88180000    2
  88190000    2
  88200000    2
  88210000    2
  88220000    3
  88230000    3
  88240000    3
  88250000    3
  88260000    3
  88270000    5
  88280000    4
  88290000    3
  88300000    2
  88310000    4
  88320000    2
  88330000    4
  88340000    3
  88350000    4
  88360000    2
  88370000    3
  88380000    3
  88390000    3
  88400000    3
  88410000    3
  88420000    3
  88430000    5
  88440000    3
  88450000    3
  88460000    3
  88470000    3
  88480000    5
  88490000    4
  88500000    3
  88510000    3
  88520000    3
  88530000    3
  88540000    4
  88550000    4
  88560000    3
  88570000    3
  88580000    3
  88590000    3
  88600000    4
  88610000    2
  88620000    3
  88630000    3
  88640000    3
  88650000    3
  88660000    3
  88670000    3
  88680000    5
  88690000    3
  88700000    4
  88710000    4
  88720000    4
  88730000    3
  88740000    4
  88750000    3
  88760000    3
  88770000    4
  88780000    3
  88790000    3
  88800000    3
  88810000    3
  88820000    4
  88830000    3
  88840000    3
  88850000    3
  88860000    3
  88870000    5
  88880000    3
  88890000    3
  88900000    3
  88910000    4
  88920000    2
  88930000    3
  88940000    2
  88950000    2
  88960000    3
  88970000    3
  88980000    3
  88990000    4
  89000000    3
  89010000    3
  89020000    3
  89030000    3
  89040000    4
  89050000    3
  89060000    2
  89070000    2
  89080000    6
  89090000    2
  89100000    3
  89110000    3
  89120000    3
  89130000    3
  89140000    3
  89150000    3
  89160000    2
  89170000    4
  89180000    3
  89190000    3
  89200000    9
  89210000    7
  89220000    3
  89230000    5
  89240000    4
  89250000    3
  89260000    3
  89270000    3
  89280000    2
  89290000    3
  89300000    4
  89310000    4
  89320000    3
  89330000    2
  89340000    3
  89350000    3
  89360000    2
  89370000    2
  89380000    3
  89390000    3
  89400000    4
  89410000    4
  89420000    4
  89430000    3
  89440000    4
  89450000    3
  89460000    3
  89470000    2
  89480000    3
  89490000    3
  89500000    4
  89510000    2
  89520000    2
  89530000    3
  89540000    2
  89550000    3
  89560000    3
  89570000    3
  89580000    3
  89590000    3
  89600000    4
  89610000    3
  89620000    3
  89630000    3
  89640000    4
  89650000    3
  89660000    4
  89670000    3
  89680000    3
  89690000    3
  89700000    3
  89710000    3
  89720000    3
  89730000    4
  89740000    3
  89750000    4
  89760000    4
  89770000    3
  89780000    3
  89790000    3
  89800000    5
  89810000    2
  89820000    2
  89830000    3
  89840000    6
  89850000    3
  89860000    2
  89870000    2
  89880000    6
  89890000    3
  89900000    2
  89910000    2
  89920000    5
  89930000    2
  89940000    2
  89950000    3
  89960000    3
  89970000    4
  89980000    4
  89990000    2
  90000000    3
  90010000    2
  90020000    3
  90030000    3
  90040000    3
  90050000    2
  90060000    3
  90070000    3
  90080000    2
  90090000    3
  90100000    3
  90110000    3
  90120000    3
  90130000    4
  90140000    3
  90150000    3
  90160000    3
  90170000    3
  90180000    3
  90190000    3
  90200000    3
  90210000    3
  90220000    3
  90230000    2
  90240000    3
  90250000    5
  90260000    3
  90270000    3
  90280000    2
  90290000    3
  90300000    3
  90310000    6
  90320000    3
  90330000    3
  90340000    3
  90350000    3
  90360000    4
  90370000    3
  90380000    3
  90390000    5
  90400000    3
  90410000    3
  90420000    3
  90430000    2
  90440000    4
  90450000    3
  90460000    3
  90470000    4
  90480000    3
  90490000    3
  90500000    4
  90510000    2
  90520000    2
  90530000    3
  90540000    4
  90550000    4
  90560000    3
  90570000    4
  90580000    2
  90590000    3
  90600000    3
  90610000    4
  90620000    3
  90630000    3
  90640000    5
  90650000    3
  90660000    3
  90670000    3
  90680000    4
  90690000    2
  90700000    4
  90710000    4
  90720000    4
  90730000    3
  90740000    5
  90750000    3
  90760000    5
  90770000    3
  90780000    3
  90790000    2
  90800000    3
  90810000    4
  90820000    3
  90830000    3
  90840000    3
  90850000    5
  90860000    2
  90870000    2
  90880000   11
  90890000    4
  90900000    3
  90910000    5
  90920000    3
  90930000    3
  90940000    3
  90950000    3
  90960000    3
  90970000    4
  90980000    3
  90990000    3
  91000000    2
  91010000    4
  91020000    3
  91030000    3
  91040000    2
  91050000    3
  91060000    4
  91070000    3
  91080000    2
  91090000    4
  91100000    3
  91110000    5
  91120000    3
  91130000    5
  91140000    2
  91150000    3
  91160000    3
  91170000    4
  91180000    6
  91190000    2
  91200000    3
  91210000    7
  91220000    3
  91230000    2
  91240000    6
  91250000    4
  91260000    3
  91270000    3
  91280000    2
  91290000    4
  91300000    2
  91310000    2
  91320000    6
  91330000    6
  91340000    4
  91350000    3
  91360000    8
  91370000    5
  91380000    4
  91390000    3
  91400000    3
  91410000    3
  91420000    3
  91430000    3
  91440000    5
  91450000    2
  91460000    4
  91470000    6
  91480000    3
  91490000    2
  91500000    8
  91510000    2
  91520000    5
  91530000   11
  91540000    3
  91550000    5
  91560000    5
  91570000    2
  91580000    7
  91590000    4
  91600000    3
  91610000    7
  91620000    3
  91630000    4
  91640000    3
  91650000    4
  91660000    3
  91670000    4
  91680000    4
  91690000    3
  91700000    2
  91710000    3
  91720000    4
  91730000    3
  91740000    2
  91750000    3
  91760000    3
  91770000    4
  91780000    3
  91790000    2
  91800000    3
  91810000    2
  91820000    3
  91830000    9
  91840000    3
  91850000    3
  91860000    2
  91870000    3
  91880000    4
  91890000    3
  91900000    5
  91910000    2
  91920000    3
  91930000    2
  91940000    8
  91950000    4
  91960000    3
  91970000    3
  91980000    3
  91990000    3
  92000000    3
  92010000    3
  92020000    6
  92030000    3
  92040000    3
  92050000    3
  92060000    5
  92070000    4
  92080000    3
  92090000    5
  92100000    3
  92110000    4
  92120000    4
  92130000    4
  92140000    4
  92150000    3
  92160000    3
  92170000    3
  92180000    2
  92190000    4
  92200000    3
  92210000    3
  92220000    3
  92230000    2
  92240000    3
  92250000    3
  92260000    5
  92270000    3
  92280000    3
  92290000    5
  92300000    3
  92310000    3
  92320000    3
  92330000    4
  92340000    3
  92350000    2
  92360000    3
  92370000    5
  92380000    4
  92390000    6
  92400000    2
  92410000    4
  92420000    5
  92430000    4
  92440000    3
  92450000    3
  92460000    3
  92470000    4
  92480000    4
  92490000    3
  92500000    3
  92510000    5
  92520000    4
  92530000    4
  92540000    3
  92550000    3
  92560000    5
  92570000    2
  92580000    3
  92590000    2
  92600000    3
  92610000    4
  92620000    2
  92630000    2
  92640000    3
  92650000    7
  92660000    6
  92670000    2
  92680000    3
  92690000    4
  92700000    3
  92710000    3
  92720000    3
  92730000    3
  92740000    4
  92750000    2
  92760000    4
  92770000    3
  92780000    3
  92790000    3
  92800000    4
  92810000    4
  92820000    4
  92830000    4
  92840000    3
  92850000    3
  92860000    5
  92870000    3
  92880000    5
  92890000    3
  92900000    3
  92910000    3
  92920000    2
  92930000    3
  92940000    3
  92950000    5
  92960000    3
  92970000    6
  92980000    3
  92990000    5
  93000000    3
  93010000    3
  93020000    3
  93030000    3
  93040000    4
  93050000    3
  93060000    4
  93070000    4
  93080000    6
  93090000    3
  93100000    5
  93110000    3
  93120000    4
  93130000    2
  93140000    5
  93150000    3
  93160000    5
  93170000    2
  93180000    4
  93190000    3
  93200000    4
  93210000    3
  93220000    2
  93230000    3
  93240000    8
  93250000    3
  93260000    2
  93270000    4
  93280000    2
  93290000    4
  93300000    3
  93310000    3
  93320000    4
  93330000    3
  93340000    5
  93350000    4
  93360000    3
  93370000    4
  93380000    3
  93390000    5
  93400000    5
  93410000    6
  93420000    3
  93430000    3
  93440000    6
  93450000    5
  93460000    6
  93470000    4
  93480000    4
  93490000    7
  93500000    7
  93510000    9
  93520000   11
  93530000   12
  93540000    3
  93550000    3
  93560000    6
  93570000    3
  93580000    6
  93590000    5
  93600000    2
  93610000    3
  93620000    2
  93630000    3
  93640000    3
  93650000    2
  93660000    4
  93670000    2
  93680000    5
  93690000    4
  93700000    3
  93710000    4
  93720000    4
  93730000    5
  93740000    3
  93750000    7
  93760000    3
  93770000    3
  93780000    3
  93790000    6
  93800000    5
  93810000    4
  93820000    2
  93830000    2
  93840000    3
  93850000    3
  93860000    5
  93870000    4
  93880000    4
  93890000    3
  93900000    4
  93910000    5
  93920000    4
  93930000   11
  93940000    4
  93950000    4
  93960000    4
  93970000    5
  93980000    4
  93990000    7
  94000000    3
  94010000    3
  94020000    4
  94030000    2
  94040000    4
  94050000    5
  94060000    2
  94070000    4
  94080000    4
  94090000    5
  94100000    3
  94110000    3
  94120000    3
  94130000    3
  94140000    3
  94150000    4
  94160000    2
  94170000    3
  94180000    3
  94190000    5
  94200000    4
  94210000    3
  94220000    4
  94230000    3
  94240000    4
  94250000    3
  94260000    2
  94270000    3
  94280000    3
  94290000    2
  94300000    3
  94310000    3
  94320000    4
  94330000    3
  94340000    3
  94350000    2
  94360000    5
  94370000    2
  94380000    3
  94390000    3
  94400000    4
  94410000    3
  94420000    4
  94430000    3
  94440000    3
  94450000    4
  94460000    2
  94470000    3
  94480000    2
  94490000    3
  94500000    3
  94510000    3
  94520000    3
  94530000    3
  94540000    5
  94550000    3
  94560000    3
  94570000    6
  94580000    3
  94590000    3
  94600000    3
  94610000    3
  94620000    3
  94630000    3
  94640000    5
  94650000    5
  94660000    3
  94670000    5
  94680000    3
  94690000    6
  94700000    4
  94710000    5
  94720000    7
  94730000    4
  94740000    3
  94750000    2
  94760000    4
  94770000    3
  94780000    5
  94790000    3
  94800000    3
  94810000    3
  94820000    2
  94830000    2
  94840000    3
  94850000    3
  94860000    3
  94870000    5
  94880000    4
  94890000    4
  94900000    3
  94910000    5
  94920000    5
  94930000    2
  94940000    4
  94950000    3
  94960000    3
  94970000    3
  94980000    2
  94990000    3
  95000000    3
  95010000    3
  95020000    3
  95030000    3
  95040000    4
  95050000    3
  95060000    4
  95070000    4
  95080000    7
  95090000    3
  95100000    2
  95110000    5
  95120000    3
  95130000    3
  95140000    3
  95150000    3
  95160000    4
  95170000    4
  95180000    2
  95190000    4
  95200000    3
  95210000    2
  95220000    3
  95230000    3
  95240000    3
  95250000    2
  95260000    3
  95270000    2
  95280000    8
  95290000   13
  95300000    6
  95310000    4
  95320000    3
  95330000    3
  95340000    3
  95350000    3
  95360000    3
  95370000    6
  95380000    3
  95390000    3
  95400000    4
  95410000    3
  95420000    4
  95430000    3
  95440000    3
  95450000    3
  95460000    3
  95470000    3
  95480000    2
  95490000    3
  95500000    3
  95510000    3
  95520000    2
  95530000    3
  95540000    3
  95550000    3
  95560000    2
  95570000    6
  95580000    2
  95590000    5
  95600000    3
  95610000    2
  95620000    3
  95630000    5
  95640000    3
  95650000    3
  95660000    2
  95670000    2
  95680000    3
  95690000    5
  95700000    3
  95710000    3
  95720000    3
  95730000    5
  95740000    5
  95750000    4
  95760000    3
  95770000    4
  95780000    4
  95790000    2
  95800000    4
  95810000    4
  95820000    7
  95830000    4
  95840000    4
  95850000    3
  95860000    5
  95870000    3
  95880000    3
  95890000    3
  95900000    5
  95910000    7
  95920000    2
  95930000    3
  95940000    2
  95950000    2
  95960000    4
  95970000    3
  95980000    3
  95990000    3
  96000000    2
  96010000    4
  96020000    3
  96030000    4
  96040000    4
  96050000    3
  96060000    2
  96070000    3
  96080000    5
  96090000    3
  96100000    2
  96110000    2
  96120000    4
  96130000    3
  96140000    2
  96150000    3
  96160000    4
  96170000    4
  96180000    3
  96190000    4
  96200000    6
  96210000    8
  96220000    8
  96230000    5
  96240000    5
  96250000    4
  96260000    3
  96270000    8
  96280000    3
  96290000    4
  96300000    2
  96310000    3
  96320000    2
  96330000    5
  96340000    3
  96350000    5
  96360000    3
  96370000    4
  96380000    4
  96390000    3
  96400000    2
  96410000    4
  96420000    3
  96430000    4
  96440000    3
  96450000    8
  96460000    6
  96470000    6
  96480000    5
  96490000    2
  96500000    3
  96510000    3
  96520000    3
  96530000    4
  96540000    4
  96550000    2
  96560000    5
  96570000    3
  96580000    3
  96590000    3
  96600000    3
  96610000    2
  96620000    5
  96630000    3
  96640000    3
  96650000    4
  96660000    3
  96670000    3
  96680000    3
  96690000    3
  96700000    3
  96710000    2
  96720000    3
  96730000    3
  96740000    4
  96750000    6
  96760000    3
  96770000    2
  96780000    3
  96790000    3
  96800000    4
  96810000    5
  96820000    3
  96830000    3
  96840000    2
  96850000    3
  96860000    3
  96870000    3
  96880000    3
  96890000    3
  96900000    4
  96910000    2
  96920000    3
  96930000    9
  96940000    4
  96950000    3
  96960000    2
  96970000    4
  96980000    9
  96990000    3
  97000000    4
  97010000    4
  97020000    3
  97030000    3
  97040000    3
  97050000    4
  97060000    2
  97070000    4
  97080000    3
  97090000    2
  97100000    2
  97110000    3
  97120000    3
  97130000    3
  97140000    3
  97150000    3
  97160000    3
  97170000    4
  97180000    3
  97190000    3
  97200000    3
  97210000    3
  97220000    3
  97230000    2
  97240000    6
  97250000    4
  97260000    4
  97270000    3
  97280000    3
  97290000    3
  97300000    3
  97310000    3
  97320000    5
  97330000    4
  97340000    4
  97350000    5
  97360000   10
  97370000    3
  97380000    7
  97390000    2
  97400000    4
  97410000    5
  97420000    3
  97430000    4
  97440000    4
  97450000    4
  97460000    3
  97470000    5
  97480000    3
  97490000    4
  97500000    3
  97510000    3
  97520000    5
  97530000    4
  97540000    3
  97550000    4
  97560000    5
  97570000    3
  97580000    4
  97590000    3
  97600000    3
  97610000    3
  97620000    3
  97630000    3
  97640000    3
  97650000    3
  97660000    3
  97670000    3
  97680000    4
  97690000    3
  97700000    3
  97710000    3
  97720000    3
  97730000    2
  97740000    3
  97750000    5
  97760000    4
  97770000    4
  97780000    4
  97790000    3
  97800000    4
  97810000    5
  97820000    3
  97830000    3
  97840000    3
  97850000    4
  97860000    4
  97870000    3
  97880000    3
  97890000    2
  97900000    3
  97910000    4
  97920000    3
  97930000    4
  97940000    4
  97950000    5
  97960000    5
  97970000    2
  97980000    4
  97990000    2
  98000000    4
  98010000    3
  98020000    4
  98030000    3
  98040000    4
  98050000    4
  98060000    3
  98070000    3
  98080000    3
  98090000    2
  98100000    3
  98110000    4
  98120000    3
  98130000    3
  98140000    3
  98150000    3
  98160000    5
  98170000    3
  98180000    3
  98190000    4
  98200000    4
  98210000    3
  98220000    4
  98230000    3
  98240000    3
  98250000    3
  98260000    2
  98270000    3
  98280000    3
  98290000    3
  98300000    3
  98310000    3
  98320000    4
  98330000    4
  98340000    3
  98350000    3
  98360000    3
  98370000    5
  98380000    3
  98390000    4
  98400000    3
  98410000    3
  98420000    4
  98430000    4
  98440000    4
  98450000    3
  98460000    3
  98470000    3
  98480000    5
  98490000    6
  98500000    3
  98510000    4
  98520000    3
  98530000    3
  98540000    3
  98550000    5
  98560000    3
  98570000    3
  98580000    3
  98590000    3
  98600000    3
  98610000    2
  98620000    2
  98630000    3
  98640000    2
  98650000    2
  98660000    4
  98670000    3
  98680000    3
  98690000    5
  98700000    3
  98710000    3
  98720000    3
  98730000    3
  98740000    9
  98750000    3
  98760000    5
  98770000    4
  98780000    5
  98790000    2
  98800000    3
  98810000    6
  98820000    4
  98830000    3
  98840000    6
  98850000    5
  98860000    6
  98870000    3
  98880000    4
  98890000    3
  98900000    3
  98910000    5
  98920000    2
  98930000    4
  98940000    4
  98950000    2
  98960000    4
  98970000    2
  98980000    5
  98990000    3
  99000000    2
  99010000    2
  99020000    4
  99030000    2
  99040000    4
  99050000    2
  99060000    2
  99070000    3
  99080000    4
  99090000    2
  99100000    2
  99110000    3
  99120000    3
  99130000    3
  99140000    3
  99150000    4
  99160000    3
  99170000    3
  99180000    3
  99190000    3
  99200000    2
  99210000    2
  99220000    3
  99230000    3
  99240000    4
  99250000    2
  99260000    2
  99270000    5
  99280000    6
  99290000    3
  99300000    3
  99310000    2
  99320000    4
  99330000    3
  99340000    2
  99350000    3
  99360000    3
  99370000    3
  99380000    4
  99390000    3
  99400000    2
  99410000    3
  99420000    3
  99430000    3
  99440000    2
  99450000    3
  99460000    6
  99470000    4
  99480000    4
  99490000    4
  99500000    5
  99510000    2
  99520000    3
  99530000    3
  99540000    3
  99550000    4
  99560000    3
  99570000    3
  99580000    4
  99590000    2
  99600000    2
  99610000    5
  99620000    4
  99630000    3
  99640000    3
  99650000    3
  99660000    3
  99670000    3
  99680000    2
  99690000    3
  99700000    3
  99710000    3
  99720000    5
  99730000    3
  99740000    3
  99750000    4
  99760000    4
  99770000    5
  99780000    4
  99790000    6
  99800000    2
  99810000    4
  99820000    4
  99830000    2
  99840000    5
  99850000    5
  99860000    5
  99870000    3
  99880000    3
  99890000    3
  99900000    3
  99910000    3
  99920000    7
  99930000    3
  99940000    3
  99950000    3
  99960000    2
  99970000    4
  99980000    3
  99990000    4
 100000000    4
 100000000    4
 100010000    3
 100020000    3
 100030000    5
 100040000    3
 100050000    3
 100060000    4
 100070000    3
 100080000    3
 100090000    3
 100100000    3
 100110000    3
 100120000    3
 100130000    4
 100140000    4
 100150000    4
 100160000    5
 100170000    3
 100180000    3
 100190000    3
 100200000    3
 100210000    3
 100220000    3
 100230000    3
 100240000    3
 100250000    4
 100260000    3
 100270000    3
 100280000    3
 100290000    2
 100300000    2
 100310000    5
 100320000    3
 100330000    3
 100340000    4
 100350000    3
 100360000    3
 100370000    3
 100380000    3
 100390000    2
 100400000    3
 100410000    3
 100420000    3
 100430000    3
 100440000    2
 100450000    2
 100460000    4
 100470000    3
 100480000    3
 100490000    2
 100500000    4
 100510000    3
 100520000    3
 100530000    3
 100540000    3
 100550000    4
 100560000    4
 100570000    5
 100580000    4
 100590000    4
 100600000    3
 100610000    3
 100620000    3
 100630000    4
 100640000    3
 100650000    3
 100660000    2
 100670000    3
 100680000    2
 100690000    5
 100700000    2
 100710000    3
 100720000    4
 100730000    3
 100740000    3
 100750000    5
 100760000    4
 100770000    2
 100780000    4
 100790000    4
 100800000    2
 100810000    3
 100820000    4
 100830000    3
 100840000    3
 100850000    4
 100860000    5
 100870000    3
 100880000    2
 100890000    3
 100900000    3
 100910000    3
 100920000    3
 100930000    3
 100940000    3
 100950000    4
 100960000    2
 100970000    3
 100980000    2
 100990000    4
 101000000    3
 101010000    2
 101020000    3
 101030000    3
 101040000    3
 101050000    3
 101060000    4
 101070000    4
 101080000    3
 101090000    4
 101100000    3
 101110000    6
 101120000    4
 101130000    3
 101140000    3
 101150000    3
 101160000    3
 101170000    3
 101180000    3
 101190000    3
 101200000    3
 101210000    4
 101220000    3
 101230000    3
 101240000    2
 101250000    3
 101260000    3
 101270000    3
 101280000    4
 101290000    3
 101300000    6
 101310000    8
 101320000    6
 101330000    4
 101340000    4
 101350000    4
 101360000    3
 101370000    3
 101380000    2
 101390000    2
 101400000    2
 101410000    6
 101420000    3
 101430000    3
 101440000    2
 101450000    3
 101460000    2
 101470000    4
 101480000    3
 101490000    2
 101500000    3
 101510000    3
 101520000    4
 101530000    5
 101540000    5
 101550000    7
 101560000    2
 101570000    2
 101580000    2
 101590000    4
 101600000    4
 101610000    3
 101620000    3
 101630000    2
 101640000    4
 101650000    3
 101660000    4
 101670000    3
 101680000    4
 101690000    4
 101700000    2
 101710000    2
 101720000    7
 101730000    4
 101740000    3
 101750000    3
 101760000    6
 101770000    2
 101780000    2
 101790000    2
 101800000    2
 101810000    6
 101820000    3
 101830000    6
 101840000    3
 101850000    4
 101860000    2
 101870000    2
 101880000    3
 101890000    3
 101900000    2
 101910000    4
 101920000    3
 101930000    3
 101940000    4
 101950000    3
 101960000    3
 101970000    2
 101980000    2
 101990000    3
 102000000    2
 102010000    3
 102020000    3
 102030000    3
 102040000    4
 102050000    3
 102060000    2
 102070000    3
 102080000    2
 102090000    3
 102100000    3
 102110000    4
 102120000    4
 102130000    5
 102140000    3
 102150000    4
 102160000    3
 102170000    3
 102180000    2
 102190000    2
 102200000    5
 102210000    4
 102220000    2
 102230000    5
 102240000    4
 102250000    3
 102260000    3
 102270000    5
 102280000    5
 102290000    3
 102300000    4
 102310000    6
 102320000    5
 102330000    3
 102340000    2
 102350000    3
 102360000    3
 102370000    3
 102380000    3
 102390000    3
 102400000    4
 102410000    3
 102420000    6
 102430000    3
 102440000    3
 102450000    3
 102460000    4
 102470000    4
 102480000    4
 102490000    3
 102500000    3
 102510000    3
 102520000    3
 102530000    2
 102540000    5
 102550000    3
 102560000    3
 102570000    2
 102580000    3
 102590000    3
 102600000    5
 102610000    2
 102620000    4
 102630000    3
 102640000    2
 102650000    5
 102660000    3
 102670000    4
 102680000    3
 102690000    3
 102700000    5
 102710000    3
 102720000    6
 102730000    4
 102740000    6
 102750000    5
 102760000    5
 102770000    3
 102780000    4
 102790000    5
 102800000    3
 102810000    3
 102820000    4
 102830000    3
 102840000    3
 102850000    3
 102860000    5
 102870000    2
 102880000    3
 102890000    3
 102900000    3
 102910000    3
 102920000    2
 102930000    3
 102940000    4
 102950000    3
 102960000    5
 102970000    3
 102980000    3
 102990000    3
 103000000    4
 103010000    2
 103020000    3
 103030000    3
 103040000    2
 103050000    5
 103060000    3
 103070000    6
 103080000    2
 103090000    3
 103100000    3
 103110000    3
 103120000    2
 103130000    4
 103140000    5
 103150000    2
 103160000    6
 103170000    3
 103180000    6
 103190000    2
 103200000    2
 103210000    4
 103220000    3
 103230000    6
 103240000    4
 103250000    2
 103260000    3
 103270000    3
 103280000    3
 103290000    3
 103300000    3
 103310000    4
 103320000    3
 103330000    3
 103340000    3
 103350000    3
 103360000    3
 103370000    5
 103380000    2
 103390000    3
 103400000    7
 103410000    3
 103420000    2
 103430000    3
 103440000    4
 103450000    3
 103460000    3
 103470000    2
 103480000    3
 103490000    6
 103500000    3
 103510000    4
 103520000    4
 103530000    7
 103540000    5
 103550000   11
 103560000    3
 103570000    3
 103580000    4
 103590000    3
 103600000    3
 103610000    2
 103620000    3
 103630000    3
 103640000    3
 103650000    2
 103660000    3
 103670000    2
 103680000    4
 103690000    4
 103700000    4
 103710000    3
 103720000    5
 103730000    8
 103740000    2
 103750000    3
 103760000    2
 103770000    4
 103780000    3
 103790000    3
 103800000    4
 103810000    3
 103820000    3
 103830000    4
 103840000    8
 103850000    5
 103860000    3
 103870000    4
 103880000    3
 103890000    3
 103900000    3
 103910000    4
 103920000    3
 103930000    3
 103940000    3
 103950000    7
 103960000    4
 103970000    4
 103980000    4
 103990000    3
 104000000    4
 104010000    7
 104020000    2
 104030000    8
 104040000    3
 104050000    4
 104060000    5
 104070000    3
 104080000    3
 104090000    2
 104100000    3
 104110000    3
 104120000    4
 104130000    3
 104140000    4
 104150000    3
 104160000    3
 104170000    3
 104180000    3
 104190000    4
 104200000    3
 104210000    3
 104220000    4
 104230000    3
 104240000    3
 104250000    3
 104260000    4
 104270000    4
 104280000    3
 104290000    2
 104300000    4
 104310000    3
 104320000    5
 104330000    3
 104340000    6
 104350000    3
 104360000    3
 104370000    3
 104380000    3
 104390000    5
 104400000    4
 104410000    3
 104420000    3
 104430000    4
 104440000    3
 104450000    3
 104460000    3
 104470000    5
 104480000    3
 104490000    3
 104500000    4
 104510000    2
 104520000    3
 104530000    3
 104540000    4
 104550000    4
 104560000    3
 104570000    5
 104580000    3
 104590000    4
 104600000    5
 104610000    5
 104620000    4
 104630000    4
 104640000    6
 104650000    4
 104660000    3
 104670000    3
 104680000    2
 104690000    3
 104700000    4
 104710000    3
 104720000    3
 104730000    3
 104740000    3
 104750000    4
 104760000    6
 104770000    4
 104780000    3
 104790000    3
 104800000    4
 104810000    3
 104820000    4
 104830000    3
 104840000    5
 104850000    3
 104860000    4
 104870000    3
 104880000    3
 104890000    5
 104900000    3
 104910000    5
 104920000    3
 104930000    3
 104940000    4
 104950000    3
 104960000    3
 104970000    4
 104980000    4
 104990000    3
 105000000    3
 105010000    4
 105020000    3
 105030000    3
 105040000    3
 105050000    4
 105060000    3
 105070000    3
 105080000    4
 105090000    2
 105100000    3
 105110000    5
 105120000    4
 105130000    3
 105140000    4
 105150000    3
 105160000    3
 105170000    2
 105180000    3
 105190000    3
 105200000    3
 105210000    4
 105220000    4
 105230000    3
 105240000    3
 105250000    6
 105260000    2
 105270000    4
 105280000    3
 105290000    3
 105300000    3
 105310000    5
 105320000    3
 105330000    3
 105340000    3
 105350000    4
 105360000    2
 105370000    2
 105380000    2
 105390000    3
 105400000    3
 105410000    2
 105420000    3
 105430000    3
 105440000    3
 105450000    3
 105460000    3
 105470000    6
 105480000    4
 105490000    2
 105500000    4
 105510000    3
 105520000    3
 105530000    4
 105540000    3
 105550000    2
 105560000    7
 105570000    4
 105580000    3
 105590000    3
 105600000    4
 105610000    3
 105620000    2
 105630000    3
 105640000    2
 105650000    3
 105660000    3
 105670000    5
 105680000    3
 105690000    2
 105700000    2
 105710000    3
 105720000    4
 105730000    3
 105740000    6
 105750000    4
 105760000    6
 105770000    6
 105780000    4
 105790000    3
 105800000    3
 105810000    5
 105820000    7
 105830000    6
 105840000    4
 105850000    5
 105860000    3
 105870000    3
 105880000    3
 105890000    3
 105900000    3
 105910000    5
 105920000    3
 105930000    4
 105940000    2
 105950000    3
 105960000    3
 105970000    5
 105980000    5
 105990000    3
 106000000    3
 106010000    4
 106020000    5
 106030000    3
 106040000    4
 106050000    4
 106060000    9
 106070000    3
 106080000    5
 106090000    3
 106100000    3
 106110000    3
 106120000    6
 106130000    7
 106140000    4
 106150000    8
 106160000    6
 106170000    3
 106180000    3
 106190000    3
 106200000    3
 106210000    3
 106220000    6
 106230000   10
 106240000    3
 106250000    5
 106260000    4
 106270000    5
 106280000    3
 106290000    2
 106300000    3
 106310000    3
 106320000    4
 106330000    4
 106340000    3
 106350000    4
 106360000    3
 106370000    3
 106380000    3
 106390000    4
 106400000    6
 106410000    4
 106420000    6
 106430000    2
 106440000    3
 106450000    3
 106460000    3
 106470000    3
 106480000    2
 106490000    3
 106500000    3
 106510000    2
 106520000    4
 106530000    2
 106540000    3
 106550000    3
 106560000    3
 106570000    7
 106580000    3
 106590000    3
 106600000    3
 106610000    3
 106620000    3
 106630000    3
 106640000    3
 106650000    3
 106660000    5
 106670000    3
 106680000    3
 106690000    3
 106700000    5
 106710000    3
 106720000    5
 106730000    4
 106740000    5
 106750000    3
 106760000    3
 106770000    4
 106780000    3
 106790000    5
 106800000    3
 106810000    3
 106820000    6
 106830000    5
 106840000    5
 106850000    7
 106860000    3
 106870000    4
 106880000    2
 106890000    4
 106900000    3
 106910000    3
 106920000    4
 106930000    2
 106940000    3
 106950000    2
 106960000    3
 106970000    2
 106980000    3
 106990000    4
 107000000    2
 107010000    3
 107020000    3
 107030000    3
 107040000    2
 107050000    2
 107060000    3
 107070000    3
 107080000    3
 107090000    2
 107100000    3
 107110000    3
 107120000    3
 107130000    5
 107140000    3
 107150000    7
 107160000    3
 107170000    3
 107180000    3
 107190000    3
 107200000    4
 107210000    4
 107220000    3
 107230000    3
 107240000    3
 107250000    4
 107260000    5
 107270000    3
 107280000    5
 107290000    5
 107300000    6
 107310000    6
 107320000    4
 107330000    4
 107340000    8
 107350000   10
 107360000    3
 107370000    6
 107380000    3
 107390000    5
 107400000    6
 107410000    8
 107420000    8
 107430000   10
 107440000    3
 107450000    5
 107460000    3
 107470000    3
 107480000    2
 107490000    4
 107500000    3
 107510000    3
 107520000    3
 107530000    4
 107540000    3
 107550000    2
 107560000    3
 107570000    2
 107580000    3
 107590000    6
 107600000    4
 107610000    2
 107620000    4
 107630000    3
 107640000    2
 107650000    4
 107660000    3
 107670000    3
 107680000    4
 107690000    5
 107700000    6
 107710000    5
 107720000    3
 107730000    4
 107740000    5
 107750000    3
 107760000    4
 107770000    5
 107780000    2
 107790000    3
 107800000    4
 107810000    4
 107820000    5
 107830000    3
 107840000    5
 107850000    3
 107860000    6
 107870000    3
 107880000   11
 107890000   11
 107900000    8
 107910000    2
 107920000    4
 107930000    5
 107940000    3
 107950000    5
 107960000    5
 107970000    3
 107980000    3
 107990000    2
 108000000    3
 108010000    4
 108020000    3
 108030000    3
 108040000    3
 108050000    5
 108060000    2
 108070000    4
 108080000    4
 108090000    2
 108100000    2
 108110000    3
 108120000    2
 108130000    3
 108140000    2
 108150000    3
 108160000    3
 108170000    3
 108180000    3
 108190000    3
 108200000    3
 108210000    3
 108220000    4
 108230000    2
 108240000    2
 108250000    3
 108260000    3
 108270000    3
 108280000    3
 108290000    3
 108300000    3
 108310000    4
 108320000    3
 108330000    3
 108340000    3
 108350000    3
 108360000    3
 108370000    3
 108380000    3
 108390000    3
 108400000    3
 108410000    3
 108420000    3
 108430000    3
 108440000    3
 108450000    2
 108460000    2
 108470000    5
 108480000    3
 108490000    2
 108500000    2
 108510000    4
 108520000    4
 108530000    3
 108540000    3
 108550000    2
 108560000    2
 108570000    2
 108580000    3
 108590000    3
 108600000    3
 108610000    3
 108620000    3
 108630000    3
 108640000    3
 108650000    3
 108660000    3
 108670000    2
 108680000    4
 108690000    2
 108700000    3
 108710000    4
 108720000    3
 108730000    3
 108740000    3
 108750000    3
 108760000    3
 108770000    3
 108780000    5
 108790000    3
 108800000    3
 108810000    3
 108820000    4
 108830000    3
 108840000    3
 108850000    5
 108860000    3
 108870000    4
 108880000    3
 108890000    3
 108900000    3
 108910000    4
 108920000    3
 108930000    3
 108940000    3
 108950000    3
 108960000    3
 108970000    2
 108980000    4
 108990000    3
 109000000    3
 109010000    2
 109020000    4
 109030000    4
 109040000    3
 109050000    4
 109060000    5
 109070000    3
 109080000    3
 109090000    5
 109100000    3
 109110000    3
 109120000    3
 109130000    4
 109140000    4
 109150000    3
 109160000    4
 109170000    3
 109180000    4
 109190000    3
 109200000    4
 109210000    3
 109220000    7
 109230000    3
 109240000    3
 109250000    3
 109260000    3
 109270000    2
 109280000    2
 109290000    6
 109300000    3
 109310000    4
 109320000    3
 109330000    3
 109340000    3
 109350000    4
 109360000    2
 109370000    3
 109380000    4
 109390000    3
 109400000    3
 109410000    5
 109420000    7
 109430000    3
 109440000    4
 109450000    3
 109460000    4
 109470000    5
 109480000    4
 109490000    3
 109500000    3
 109510000    3
 109520000    4
 109530000    3
 109540000    3
 109550000    2
 109560000    2
 109570000    4
 109580000    3
 109590000    4
 109600000    3
 109610000    3
 109620000    5
 109630000    3
 109640000    8
 109650000    4
 109660000    3
 109670000    2
 109680000    2
 109690000    2
 109700000    5
 109710000    3
 109720000    3
 109730000    5
 109740000    3
 109750000    3
 109760000    3
 109770000    3
 109780000    3
 109790000    4
 109800000    3
 109810000    3
 109820000    2
 109830000    3
 109840000    4
 109850000    3
 109860000    2
 109870000    8
 109880000    5
 109890000   10
 109900000    8
 109910000    9
 109920000    7
 109930000    4
 109940000    7
 109950000    4
 109960000    5
 109970000    3
 109980000    2
 109990000    6
 110000000    2
 110010000    2
 110020000    5
 110030000    6
 110040000    4
 110050000    3
 110060000    2
 110070000    5
 110080000    2
 110090000    6
 110100000    5
 110110000    3
 110120000    3
 110130000    3
 110140000    7
 110150000    3
 110160000    9
 110170000    6
 110180000    2
 110190000    4
 110200000    3
 110210000    8
 110220000    2
 110230000    4
 110240000    3
 110250000    5
 110260000    5
 110270000    2
 110280000    4
 110290000    6
 110300000    4
 110310000    9
 110320000   10
 110330000    3
 110340000    5
 110350000    4
 110360000    3
 110370000    2
 110380000    4
 110390000    8
 110400000    3
 110410000    4
 110420000    2
 110430000    3
 110440000    4
 110450000    4
 110460000    4
 110470000    4
 110480000    2
 110490000    4
 110500000    2
 110510000    3
 110520000    2
 110530000    3
 110540000    5
 110550000    3
 110560000    3
 110570000    3
 110580000    3
 110590000    3
 110600000    4
 110610000    4
 110620000    2
 110630000    3
 110640000    3
 110650000    3
 110660000    3
 110670000    5
 110680000    3
 110690000    3
 110700000    4
 110710000    2
 110720000    4
 110730000    2
 110740000    3
 110750000    3
 110760000    3
 110770000    3
 110780000    3
 110790000    3
 110800000    2
 110810000    2
 110820000    4
 110830000    2
 110840000    2
 110850000    4
 110860000    3
 110870000    2
 110880000    4
 110890000    3
 110900000    3
 110910000    5
 110920000    5
 110930000    8
 110940000    3
 110950000    4
 110960000    5
 110970000    3
 110980000    6
 110990000    3
 111000000    2
 111010000    2
 111020000    2
 111030000    3
 111040000    3
 111050000    7
 111060000    3
 111070000    4
 111080000    5
 111090000    3
 111100000    5
 111110000    5
 111120000    3
 111130000    4
 111140000    3
 111150000    5
 111160000    8
 111170000    6
 111180000    3
 111190000    3
 111200000    3
 111210000    3
 111220000    3
 111230000    3
 111240000    2
 111250000    4
 111260000    3
 111270000    6
 111280000    3
 111290000    3
 111300000    3
 111310000    3
 111320000    3
 111330000    3
 111340000    3
 111350000    4
 111360000    3
 111370000    3
 111380000    3
 111390000    2
 111400000    4
 111410000    2
 111420000    3
 111430000    6
 111440000    4
 111450000    3
 111460000    3
 111470000    2
 111480000    2
 111490000    3
 111500000    2
 111510000    2
 111520000    3
 111530000    3
 111540000    4
 111550000    3
 111560000    2
 111570000    3
 111580000    3
 111590000    3
 111600000    3
 111610000    4
 111620000    2
 111630000    2
 111640000    3
 111650000    3
 111660000    3
 111670000    3
 111680000    2
 111690000    3
 111700000    3
 111710000    3
 111720000    3
 111730000    3
 111740000    3
 111750000    4
 111760000    3
 111770000    3
 111780000    4
 111790000    2
 111800000    3
 111810000    3
 111820000    3
 111830000    3
 111840000    4
 111850000    2
 111860000    3
 111870000    4
 111880000    3
 111890000    4
 111900000    4
 111910000    3
 111920000    2
 111930000    3
 111940000    5
 111950000    3
 111960000    3
 111970000    3
 111980000    2
 111990000    3
 112000000    4
 112010000    3
 112020000    3
 112030000    4
 112040000    4
 112050000    2
 112060000    2
 112070000    3
 112080000    4
 112090000    3
 112100000    3
 112110000    4
 112120000    3
 112130000    3
 112140000    3
 112150000    3
 112160000    3
 112170000    2
 112180000    2
 112190000    3
 112200000    3
 112210000    2
 112220000    3
 112230000    4
 112240000    3
 112250000    3
 112260000    3
 112270000    6
 112280000    3
 112290000    3
 112300000    3
 112310000    3
 112320000    3
 112330000    3
 112340000    5
 112350000    4
 112360000    3
 112370000    2
 112380000    2
 112390000    3
 112400000    4
 112410000    4
 112420000    4
 112430000    3
 112440000    3
 112450000    2
 112460000    3
 112470000    2
 112480000    3
 112490000    3
 112500000    3
 112510000    3
 112520000    3
 112530000    3
 112540000    3
 112550000    3
 112560000    3
 112570000    3
 112580000    3
 112590000    3
 112600000    3
 112610000    3
 112620000    2
 112630000    3
 112640000    4
 112650000    3
 112660000    4
 112670000    3
 112680000    4
 112690000    4
 112700000    4
 112710000    2
 112720000    3
 112730000    3
 112740000    2
 112750000    2
 112760000    2
 112770000    3
 112780000    4
 112790000    4
 112800000    3
 112810000    3
 112820000    3
 112830000    3
 112840000    2
 112850000    3
 112860000    2
 112870000    3
 112880000    4
 112890000    3
 112900000    3
 112910000    3
 112920000    3
 112930000    4
 112940000    6
 112950000    3
 112960000    4
 112970000    2
 112980000    4
 112990000    4
 113000000    3
 113010000    4
 113020000    3
 113030000    4
 113040000    3
 113050000    2
 113060000    3
 113070000    3
 113080000    3
 113090000    3
 113100000    3
 113110000    3
 113120000    3
 113130000    5
 113140000    3
 113150000    4
 113160000    3
 113170000    3
 113180000    4
 113190000    3
 113200000    4
 113210000    2
 113220000    2
 113230000    3
 113240000    2
 113250000    4
 113260000    3
 113270000    4
 113280000    3
 113290000    3
 113300000    3
 113310000    3
 113320000    4
 113330000    6
 113340000    3
 113350000    4
 113360000    3
 113370000    2
 113380000    3
 113390000    4
 113400000    4
 113410000    6
 113420000    2
 113430000    3
 113440000    2
 113450000    3
 113460000    2
 113470000    2
 113480000    3
 113490000    3
 113500000    2
 113510000    5
 113520000    4
 113530000    3
 113540000    2
 113550000    4
 113560000    3
 113570000    3
 113580000    4
 113590000    4
 113600000    2
 113610000    3
 113620000    3
 113630000    4
 113640000    3
 113650000    3
 113660000    3
 113670000    3
 113680000    3
 113690000    5
 113700000    5
 113710000    2
 113720000    3
 113730000    5
 113740000    3
 113750000    5
 113760000    4
 113770000    5
 113780000    2
 113790000    2
 113800000    3
 113810000    2
 113820000    4
 113830000    4
 113840000    3
 113850000    2
 113860000    2
 113870000    3
 113880000    4
 113890000    3
 113900000    3
 113910000    3
 113920000    3
 113930000    5
 113940000    3
 113950000    3
 113960000    3
 113970000    4
 113980000    3
 113990000    3
 114000000    3
 114010000    3
 114020000    3
 114030000    3
 114040000    3
 114050000    4
 114060000    4
 114070000    6
 114080000    4
 114090000    5
 114100000    3
 114110000    4
 114120000    3
 114130000    3
 114140000    5
 114150000    6
 114160000    3
 114170000    2
 114180000    3
 114190000    3
 114200000    2
 114210000    3
 114220000    3
 114230000    3
 114240000    4
 114250000    4
 114260000    2
 114270000    2
 114280000    4
 114290000    4
 114300000    3
 114310000    3
 114320000    2
 114330000    3
 114340000    4
 114350000    3
 114360000    4
 114370000    4
 114380000    2
 114390000    4
 114400000    3
 114410000    2
 114420000    3
 114430000    3
 114440000    3
 114450000    3
 114460000    4
 114470000    3
 114480000    3
 114490000    2
 114500000    3
 114510000    3
 114520000    2
 114530000    3
 114540000    3
 114550000    4
 114560000    4
 114570000    3
 114580000    3
 114590000    5
 114600000    3
 114610000    2
 114620000    3
 114630000    5
 114640000    3
 114650000    2
 114660000    3
 114670000    3
 114680000    2
 114690000    3
 114700000    2
 114710000    2
 114720000    3
 114730000    5
 114740000    4
 114750000    4
 114760000    4
 114770000    3
 114780000    2
 114790000    4
 114800000    3
 114810000    3
 114820000    3
 114830000    4
 114840000    4
 114850000    3
 114860000    4
 114870000    7
 114880000    2
 114890000    4
 114900000    5
 114910000    7
 114920000    4
 114930000    3
 114940000   10
 114950000    5
 114960000    2
 114970000    4
 114980000    3
 114990000    2
 115000000    2
 115010000    4
 115020000    3
 115030000    3
 115040000    4
 115050000    4
 115060000    3
 115070000    4
 115080000    2
 115090000    2
 115100000    2
 115110000    4
 115120000    5
 115130000    2
 115140000    3
 115150000    3
 115160000    9
 115170000    7
 115180000    3
 115190000    4
 115200000    6
 115210000    2
 115220000    3
 115230000    4
 115240000    4
 115250000    4
 115260000    4
 115270000    5
 115280000    3
 115290000    3
 115300000    3
 115310000    4
 115320000    3
 115330000    3
 115340000    3
 115350000    3
 115360000    3
 115370000    4
 115380000    3
 115390000    4
 115400000    2
 115410000    4
 115420000    3
 115430000    3
 115440000    3
 115450000    3
 115460000    3
 115470000    2
 115480000    3
 115490000    3
 115500000    3
 115510000    4
 115520000    3
 115530000    3
 115540000    2
 115550000    3
 115560000    3
 115570000    2
 115580000    3
 115590000    2
 115600000    4
 115610000    3
 115620000    3
 115630000    3
 115640000    3
 115650000    3
 115660000    3
 115670000    2
 115680000    3
 115690000    6
 115700000    3
 115710000    3
 115720000    2
 115730000    3
 115740000    3
 115750000    3
 115760000    2
 115770000    4
 115780000    3
 115790000    4
 115800000    4
 115810000    3
 115820000    3
 115830000    3
 115840000    3
 115850000    4
 115860000    3
 115870000    3
 115880000    3
 115890000    3
 115900000    2
 115910000    3
 115920000    4
 115930000    4
 115940000    2
 115950000    2
 115960000    2
 115970000    3
 115980000    2
 115990000    3
 116000000    4
 116010000    3
 116020000    4
 116030000    3
 116040000    3
 116050000    5
 116060000    3
 116070000    9
 116080000    2
 116090000    3
 116100000    3
 116110000    3
 116120000    3
 116130000    3
 116140000    3
 116150000    2
 116160000    3
 116170000    3
 116180000    2
 116190000    2
 116200000    3
 116210000    3
 116220000    3
 116230000    3
 116240000    3
 116250000    5
 116260000    3
 116270000    3
 116280000    3
 116290000    2
 116300000    4
 116310000    3
 116320000    3
 116330000    4
 116340000    3
 116350000    3
 116360000    2
 116370000    2
 116380000    2
 116390000    4
 116400000    5
 116410000    4
 116420000    4
 116430000    2
 116440000    3
 116450000    3
 116460000    2
 116470000    3
 116480000    3
 116490000    5
 116500000    3
 116510000    4
 116520000    2
 116530000    3
 116540000    3
 116550000    3
 116560000    3
 116570000    2
 116580000    4
 116590000    3
 116600000    3
 116610000    3
 116620000    3
 116630000    3
 116640000    3
 116650000    3
 116660000    3
 116670000    2
 116680000    3
 116690000    2
 116700000    5
 116710000    3
 116720000    5
 116730000    3
 116740000    3
 116750000    3
 116760000    5
 116770000    4
 116780000    6
 116790000    3
 116800000    2
 116810000    5
 116820000    3
 116830000    3
 116840000    3
 116850000    2
 116860000    3
 116870000    4
 116880000    3
 116890000    3
 116900000    3
 116910000    4
 116920000    3
 116930000    3
 116940000    3
 116950000    2
 116960000    3
 116970000    3
 116980000    3
 116990000    3
 117000000    3
 117010000    3
 117020000    3
 117030000    3
 117040000    2
 117050000    3
 117060000    3
 117070000    3
 117080000    3
 117090000    3
 117100000    3
 117110000    3
 117120000    3
 117130000    4
 117140000    2
 117150000    3
 117160000    2
 117170000    2
 117180000    4
 117190000    2
 117200000    2
 117210000    3
 117220000    3
 117230000    3
 117240000    3
 117250000    3
 117260000    3
 117270000    3
 117280000    3
 117290000    4
 117300000    3
 117310000    3
 117320000    3
 117330000    3
 117340000    3
 117350000    2
 117360000    3
 117370000    2
 117380000    3
 117390000    2
 117400000    2
 117410000    2
 117420000    3
 117430000    3
 117440000    3
 117450000    3
 117460000    3
 117470000    4
 117480000    2
 117490000    3
 117500000    3
 117510000    3
 117520000    3
 117530000    3
 117540000    4
 117550000    3
 117560000    3
 117570000    4
 117580000    3
 117590000    3
 117600000    4
 117610000    3
 117620000    3
 117630000    2
 117640000    4
 117650000    4
 117660000    3
 117670000    4
 117680000    3
 117690000    3
 117700000    3
 117710000    3
 117720000    3
 117730000    5
 117740000    4
 117750000    2
 117760000    2
 117770000    3
 117780000    3
 117790000    4
 117800000    2
 117810000    3
 117820000    4
 117830000    5
 117840000    3
 117850000    3
 117860000    3
 117870000    2
 117880000    5
 117890000    5
 117900000    6
 117910000    3
 117920000    4
 117930000    2
 117940000    4
 117950000    5
 117960000    3
 117970000    3
 117980000    5
 117990000    4
 118000000    5
 118010000    4
 118020000    4
 118030000    3
 118040000    2
 118050000    3
 118060000    3
 118070000    3
 118080000    3
 118090000    3
 118100000    3
 118110000    3
 118120000    3
 118130000    6
 118140000    2
 118150000    2
 118160000    2
 118170000    4
 118180000    3
 118190000    3
 118200000    3
 118210000    4
 118220000    2
 118230000    3
 118240000    7
 118250000    3
 118260000    2
 118270000    5
 118280000    3
 118290000    3
 118300000    3
 118310000    3
 118320000    3
 118330000    4
 118340000    3
 118350000    3
 118360000    4
 118370000    3
 118380000    2
 118390000    3
 118400000    2
 118410000    2
 118420000    3
 118430000    4
 118440000    3
 118450000    3
 118460000    3
 118470000    3
 118480000    3
 118490000    3
 118500000    3
 118510000    3
 118520000    4
 118530000    4
 118540000    3
 118550000    3
 118560000    2
 118570000    2
 118580000    3
 118590000    3
 118600000    3
 118610000    3
 118620000    4
 118630000    3
 118640000    3
 118650000    3
 118660000    2
 118670000    3
 118680000    2
 118690000    3
 118700000    4
 118710000    3
 118720000    3
 118730000    7
 118740000    3
 118750000    2
 118760000    6
 118770000    3
 118780000    3
 118790000    4
 118800000    6
 118810000    6
 118820000    3
 118830000    3
 118840000    3
 118850000    3
 118860000    9
 118870000    3
 118880000    3
 118890000    4
 118900000    8
 118910000    2
 118920000    6
 118930000    2
 118940000    2
 118950000    3
 118960000    5
 118970000    5
 118980000    3
 118990000    3
 119000000    5
 119010000    4
 119020000    4
 119030000    3
 119040000    5
 119050000    3
 119060000    4
 119070000    3
 119080000    4
 119090000    4
 119100000    4
 119110000    4
 119120000    4
 119130000    3
 119140000    3
 119150000    4
 119160000    7
 119170000   11
 119180000    5
 119190000    3
 119200000    3
 119210000    4
 119220000    4
 119230000    2
 119240000    2
 119250000    5
 119260000   12
 119270000    5
 119280000    2
 119290000    6
 119300000    3
 119310000    5
 119320000    4
 119330000    4
 119340000    3
 119350000    5
 119360000    4
 119370000    4
 119380000    3
 119390000    6
 119400000    3
 119410000    4
 119420000    3
 119430000    2
 119440000    4
 119450000    5
 119460000    2
 119470000    3
 119480000    2
 119490000    5
 119500000    4
 119510000    4
 119520000    2
 119530000    3
 119540000    3
 119550000    3
 119560000    5
 119570000    3
 119580000    4
 119590000    3
 119600000    4
 119610000    3
 119620000    6
 119630000    3
 119640000    3
 119650000    4
 119660000    3
 119670000    3
 119680000    3
 119690000    3
 119700000    3
 119710000    6
 119720000    3
 119730000    4
 119740000    3
 119750000    3
 119760000    2
 119770000    3
 119780000    3
 119790000    3
 119800000    3
 119810000    4
 119820000    3
 119830000    5
 119840000    2
 119850000    3
 119860000    5
 119870000    3
 119880000    5
 119890000    3
 119900000    3
 119910000    3
 119920000    3
 119930000    4
 119940000    3
 119950000    3
 119960000    3
 119970000    3
 119980000    4
 119990000    4
 120000000    3
 120000000    3
 120010000    2
 120020000    3
 120030000    3
 120040000    2
 120050000    3
 120060000    3
 120070000    7
 120080000    4
 120090000    2
 120100000    3
 120110000    4
 120120000    3
 120130000    4
 120140000    2
 120150000    5
 120160000    3
 120170000    3
 120180000    3
 120190000    4
 120200000    3
 120210000    3
 120220000    4
 120230000    3
 120240000    5
 120250000    3
 120260000    3
 120270000    4
 120280000    2
 120290000    4
 120300000    3
 120310000    3
 120320000    2
 120330000    3
 120340000    4
 120350000    2
 120360000    5
 120370000    3
 120380000    5
 120390000    5
 120400000    3
 120410000    3
 120420000    3
 120430000    3
 120440000    5
 120450000    3
 120460000    3
 120470000    2
 120480000    2
 120490000    4
 120500000    4
 120510000    3
 120520000    3
 120530000    5
 120540000    3
 120550000    3
 120560000    3
 120570000    3
 120580000    3
 120590000    3
 120600000    2
 120610000    3
 120620000    2
 120630000    3
 120640000    4
 120650000    3
 120660000    3
 120670000    7
 120680000    4
 120690000    3
 120700000    4
 120710000    4
 120720000    2
 120730000    4
 120740000    4
 120750000    6
 120760000    2
 120770000    3
 120780000    3
 120790000    3
 120800000    2
 120810000    4
 120820000    4
 120830000   10
 120840000    3
 120850000    3
 120860000    6
 120870000    7
 120880000    3
 120890000    3
 120900000    5
 120910000    4
 120920000    4
 120930000    4
 120940000    4
 120950000    3
 120960000    3
 120970000    3
 120980000    3
 120990000    3
 121000000    3
 121010000    4
 121020000    3
 121030000    3
 121040000    3
 121050000    3
 121060000    2
 121070000    2
 121080000    3
 121090000    2
 121100000    5
 121110000    5
 121120000    5
 121130000    2
 121140000    2
 121150000    2
 121160000    3
 121170000    3
 121180000    3
 121190000    4
 121200000    4
 121210000    2
 121220000    4
 121230000    4
 121240000    4
 121250000    4
 121260000    3
 121270000    3
 121280000    3
 121290000    3
 121300000    4
 121310000    3
 121320000    5
 121330000    3
 121340000    8
 121350000    6
 121360000    3
 121370000    3
 121380000    3
 121390000    3
 121400000    3
 121410000    3
 121420000    3
 121430000    3
 121440000    5
 121450000    3
 121460000    3
 121470000    5
 121480000    5
 121490000    5
 121500000    6
 121510000    4
 121520000    3
 121530000    6
 121540000    5
 121550000    6
 121560000    3
 121570000    2
 121580000    3
 121590000    4
 121600000    5
 121610000    3
 121620000    4
 121630000    7
 121640000    3
 121650000   10
 121660000    3
 121670000    6
 121680000    2
 121690000    3
 121700000    4
 121710000    5
 121720000    3
 121730000    4
 121740000    3
 121750000    3
 121760000    3
 121770000    5
 121780000    5
 121790000    2
 121800000    3
 121810000    8
 121820000    3
 121830000    3
 121840000    2
 121850000    3
 121860000    3
 121870000    2
 121880000    4
 121890000    4
 121900000    3
 121910000    4
 121920000    5
 121930000    4
 121940000    8
 121950000    3
 121960000    2
 121970000    2
 121980000    2
 121990000    3
 122000000    4
 122010000    2
 122020000    5
 122030000    3
 122040000    3
 122050000    3
 122060000    2
 122070000    3
 122080000    3
 122090000    4
 122100000    3
 122110000    4
 122120000    3
 122130000    3
 122140000    5
 122150000    3
 122160000    5
 122170000    3
 122180000    3
 122190000    3
 122200000    3
 122210000    5
 122220000    5
 122230000    4
 122240000    4
 122250000    5
 122260000    3
 122270000    4
 122280000    3
 122290000    3
 122300000    3
 122310000    2
 122320000    4
 122330000    3
 122340000    2
 122350000    3
 122360000    8
 122370000    5
 122380000    6
 122390000    2
 122400000    3
 122410000    3
 122420000    3
 122430000    2
 122440000    3
 122450000    2
 122460000    4
 122470000    5
 122480000    7
 122490000    3
 122500000    7
 122510000    3
 122520000    3
 122530000    4
 122540000    2
 122550000    2
 122560000    3
 122570000    3
 122580000    3
 122590000    3
 122600000    5
 122610000    4
 122620000    2
 122630000    2
 122640000    5
 122650000    3
 122660000    3
 122670000    2
 122680000    5
 122690000    3
 122700000    2
 122710000    4
 122720000    3
 122730000    3
 122740000    3
 122750000    2
 122760000    2
 122770000    2
 122780000    4
 122790000    3
 122800000    3
 122810000    3
 122820000    2
 122830000    3
 122840000    3
 122850000    3
 122860000    3
 122870000    3
 122880000    3
 122890000    4
 122900000    4
 122910000    5
 122920000    4
 122930000    5
 122940000    3
 122950000    5
 122960000    2
 122970000    3
 122980000    3
 122990000    3
 123000000    3
 123010000    4
 123020000    4
 123030000    3
 123040000    3
 123050000    3
 123060000    4
 123070000    4
 123080000   10
 123090000    3
 123100000    4
 123110000    3
 123120000    3
 123130000    3
 123140000    3
 123150000    5
 123160000    4
 123170000    7
 123180000    3
 123190000    3
 123200000    4
 123210000    4
 123220000    3
 123230000    3
 123240000    3
 123250000    3
 123260000    5
 123270000    3
 123280000    4
 123290000    4
 123300000    3
 123310000    3
 123320000    3
 123330000    6
 123340000    3
 123350000    4
 123360000    3
 123370000    3
 123380000    4
 123390000    3
 123400000    3
 123410000    3
 123420000    4
 123430000    3
 123440000    2
 123450000    3
 123460000    2
 123470000    2
 123480000    3
 123490000    3
 123500000    3
 123510000    3
 123520000    5
 123530000    4
 123540000    3
 123550000    2
 123560000    2
 123570000    2
 123580000    2
 123590000    7
 123600000    4
 123610000    2
 123620000    4
 123630000    4
 123640000    5
 123650000    4
 123660000    4
 123670000    3
 123680000    3
 123690000    3
 123700000    2
 123710000    6
 123720000    4
 123730000    4
 123740000    3
 123750000    3
 123760000    3
 123770000    5
 123780000    4
 123790000    3
 123800000    4
 123810000    2
 123820000    3
 123830000    2
 123840000    3
 123850000    3
 123860000    4
 123870000    3
 123880000    4
 123890000    3
 123900000    3
 123910000    3
 123920000    3
 123930000    3
 123940000    2
 123950000    3
 123960000    5
 123970000    3
 123980000    4
 123990000    4
 124000000    4
 124010000    4
 124020000    5
 124030000    4
 124040000    6
 124050000    7
 124060000    5
 124070000    3
 124080000    3
 124090000    5
 124100000    3
 124110000    3
 124120000    7
 124130000    4
 124140000    5
 124150000    3
 124160000    3
 124170000    3
 124180000    3
 124190000    4
 124200000    6
 124210000    2
 124220000    2
 124230000    4
 124240000    5
 124250000    3
 124260000    6
 124270000    2
 124280000    3
 124290000    4
 124300000    4
 124310000    3
 124320000    3
 124330000    2
 124340000    2
 124350000    3
 124360000    2
 124370000    3
 124380000    3
 124390000    3
 124400000    3
 124410000    4
 124420000    2
 124430000    3
 124440000    3
 124450000    4
 124460000    3
 124470000    3
 124480000    2
 124490000    3
 124500000    3
 124510000    3
 124520000    3
 124530000    3
 124540000    3
 124550000    4
 124560000    3
 124570000    6
 124580000    3
 124590000    4
 124600000    2
 124610000    3
 124620000    3
 124630000    3
 124640000    3
 124650000    3
 124660000    3
 124670000    3
 124680000    3
 124690000    5
 124700000    3
 124710000    5
 124720000    4
 124730000    3
 124740000    3
 124750000    3
 124760000    3
 124770000    3
 124780000    4
 124790000    5
 124800000    3
 124810000    5
 124820000    7
 124830000    2
 124840000    5
 124850000    3
 124860000    4
 124870000    3
 124880000    4
 124890000    4
 124900000    4
 124910000    3
 124920000    2
 124930000    3
 124940000    2
 124950000    3
 124960000    2
 124970000    4
 124980000    2
 124990000    3
 125000000    3
 125010000    4
 125020000    2
 125030000    3
 125040000    2
 125050000    2
 125060000    3
 125070000    3
 125080000    4
 125090000    3
 125100000    3
 125110000    3
 125120000    3
 125130000    3
 125140000    3
 125150000    4
 125160000    3
 125170000    2
 125180000    4
 125190000    3
 125200000    2
 125210000    3
 125220000    2
 125230000    4
 125240000    3
 125250000    3
 125260000    2
 125270000    2
 125280000    2
 125290000    2
 125300000    2
 125310000    3
 125320000    3
 125330000    2
 125340000    3
 125350000    3
 125360000    5
 125370000    2
 125380000    3
 125390000    4
 125400000    4
 125410000    3
 125420000    3
 125430000    5
 125440000    2
 125450000    2
 125460000    4
 125470000    3
 125480000    3
 125490000    3
 125500000    4
 125510000    2
 125520000    3
 125530000    3
 125540000    3
 125550000    3
 125560000    5
 125570000    3
 125580000    3
 125590000    4
 125600000    3
 125610000    4
 125620000    5
 125630000    4
 125640000    4
 125650000    3
 125660000    3
 125670000    5
 125680000    3
 125690000    3
 125700000    3
 125710000    3
 125720000    3
 125730000    4
 125740000    3
 125750000    2
 125760000    2
 125770000    2
 125780000    3
 125790000    3
 125800000    4
 125810000    7
 125820000    4
 125830000    3
 125840000    4
 125850000    3
 125860000    3
 125870000    3
 125880000    4
 125890000    4
 125900000    4
 125910000    4
 125920000    3
 125930000    3
 125940000    4
 125950000    5
 125960000    3
 125970000    4
 125980000    3
 125990000    2
 126000000    3
 126010000    3
 126020000    4
 126030000    3
 126040000    2
 126050000    4
 126060000    3
 126070000    3
 126080000    4
 126090000    4
 126100000    2
 126110000    3
 126120000    4
 126130000    4
 126140000    4
 126150000    3
 126160000    2
 126170000    4
 126180000    4
 126190000    4
 126200000    5
 126210000    4
 126220000    2
 126230000    5
 126240000    6
 126250000    3
 126260000    4
 126270000    4
 126280000    4
 126290000    3
 126300000    4
 126310000    3
 126320000    4
 126330000    5
 126340000    2
 126350000    6
 126360000    3
 126370000    4
 126380000    4
 126390000    3
 126400000    5
 126410000    3
 126420000    5
 126430000    4
 126440000    4
 126450000    4
 126460000    5
 126470000    5
 126480000    3
 126490000    4
 126500000    3
 126510000    3
 126520000    3
 126530000    2
 126540000    3
 126550000    3
 126560000    2
 126570000    4
 126580000    4
 126590000    4
 126600000    3
 126610000   10
 126620000    4
 126630000    3
 126640000    3
 126650000    3
 126660000    4
 126670000    6
 126680000    2
 126690000    3
 126700000    2
 126710000    2
 126720000    3
 126730000    3
 126740000    3
 126750000    3
 126760000    3
 126770000    3
 126780000    3
 126790000    3
 126800000    2
 126810000    2
 126820000    3
 126830000    5
 126840000    3
 126850000    3
 126860000    7
 126870000    7
 126880000    3
 126890000    3
 126900000    5
 126910000    2
 126920000    4
 126930000    6
 126940000    4
 126950000    8
 126960000   12
 126970000   10
 126980000    5
 126990000    7
 127000000    4
 127010000    3
 127020000    4
 127030000    3
 127040000    3
 127050000    3
 127060000    3
 127070000    4
 127080000    4
 127090000    5
 127100000    4
 127110000    3
 127120000    2
 127130000    3
 127140000    3
 127150000    5
 127160000    6
 127170000    3
 127180000    2
 127190000    3
 127200000    3
 127210000    4
 127220000    3
 127230000    3
 127240000    4
 127250000    3
 127260000    3
 127270000    4
 127280000    4
 127290000    3
 127300000    3
 127310000    3
 127320000    2
 127330000    3
 127340000    3
 127350000    3
 127360000    3
 127370000    3
 127380000    2
 127390000    3
 127400000    3
 127410000    2
 127420000    3
 127430000    3
 127440000    3
 127450000    4
 127460000    4
 127470000    3
 127480000    3
 127490000    6
 127500000    3
 127510000    4
 127520000    3
 127530000    3
 127540000    3
 127550000    3
 127560000    3
 127570000    3
 127580000    2
 127590000    4
 127600000    3
 127610000    3
 127620000    4
 127630000    3
 127640000    4
 127650000    5
 127660000   10
 127670000    9
 127680000    3
 127690000    5
 127700000    3
 127710000    5
 127720000    4
 127730000    3
 127740000    3
 127750000    5
 127760000    3
 127770000    3
 127780000    3
 127790000    5
 127800000    7
 127810000    6
 127820000    3
 127830000    3
 127840000    4
 127850000    3
 127860000    2
 127870000    4
 127880000    3
 127890000    3
 127900000    5
 127910000    3
 127920000    3
 127930000    4
 127940000    5
 127950000    3
 127960000    3
 127970000    2
 127980000    3
 127990000    3
 128000000    4
 128010000    5
 128020000    3
 128030000    3
 128040000    3
 128050000    3
 128060000    3
 128070000    2
 128080000    3
 128090000    3
 128100000    3
 128110000    3
 128120000    3
 128130000    3
 128140000    3
 128150000    3
 128160000    2
 128170000    3
 128180000    5
 128190000    3
 128200000    2
 128210000    3
 128220000    4
 128230000    3
 128240000    3
 128250000    7
 128260000    5
 128270000    3
 128280000    3
 128290000    3
 128300000    3
 128310000    3
 128320000    4
 128330000    3
 128340000    4
 128350000    3
 128360000    3
 128370000    3
 128380000    6
 128390000    3
 128400000    3
 128410000    3
 128420000    3
 128430000    2
 128440000    2
 128450000    3
 128460000    3
 128470000    4
 128480000    2
 128490000    3
 128500000    3
 128510000    3
 128520000    5
 128530000    4
 128540000    3
 128550000    4
 128560000    3
 128570000    3
 128580000    3
 128590000    2
 128600000    2
 128610000    3
 128620000    3
 128630000    3
 128640000    3
 128650000    3
 128660000    3
 128670000    3
 128680000    4
 128690000    3
 128700000    4
 128710000    3
 128720000    5
 128730000    4
 128740000    3
 128750000    4
 128760000    5
 128770000    5
 128780000    4
 128790000    3
 128800000    6
 128810000    5
 128820000    3
 128830000    4
 128840000    3
 128850000    2
 128860000    3
 128870000    5
 128880000    3
 128890000    3
 128900000    4
 128910000    4
 128920000    4
 128930000    3
 128940000    6
 128950000    3
 128960000    3
 128970000    3
 128980000    4
 128990000    3
 129000000    8
 129010000    4
 129020000    2
 129030000    5
 129040000    3
 129050000    3
 129060000    4
 129070000    3
 129080000    2
 129090000    3
 129100000    2
 129110000    2
 129120000    2
 129130000    4
 129140000    3
 129150000    2
 129160000    3
 129170000    3
 129180000    4
 129190000    2
 129200000    2
 129210000    4
 129220000    3
 129230000    3
 129240000    4
 129250000    2
 129260000    5
 129270000    2
 129280000    3
 129290000    3
 129300000    2
 129310000    3
 129320000    3
 129330000    3
 129340000    3
 129350000    3
 129360000    5
 129370000    3
 129380000    3
 129390000    4
 129400000    3
 129410000    3
 129420000    3
 129430000    3
 129440000    4
 129450000    4
 129460000    4
 129470000    3
 129480000    3
 129490000    6
 129500000    3
 129510000    3
 129520000    3
 129530000    3
 129540000    3
 129550000    3
 129560000    4
 129570000    7
 129580000    3
 129590000    4
 129600000    3
 129610000    3
 129620000    4
 129630000    3
 129640000    6
 129650000    3
 129660000    3
 129670000    3
 129680000    4
 129690000    5
 129700000    8
 129710000    5
 129720000    7
 129730000    4
 129740000    3
 129750000    3
 129760000    3
 129770000    3
 129780000    2
 129790000    3
 129800000    3
 129810000    5
 129820000    5
 129830000    3
 129840000    3
 129850000    3
 129860000    2
 129870000    3
 129880000    6
 129890000    4
 129900000    2
 129910000    3
 129920000    3
 129930000    3
 129940000    2
 129950000    4
 129960000    3
 129970000    5
 129980000    3
 129990000    2
 130000000    4
 130010000    3
 130020000    3
 130030000    3
 130040000    7
 130050000    3
 130060000    3
 130070000    4
 130080000    4
 130090000    3
 130100000    3
 130110000    3
 130120000    3
 130130000    3
 130140000    3
 130150000    3
 130160000    3
 130170000    4
 130180000    3
 130190000    2
 130200000    3
 130210000    3
 130220000    3
 130230000    3
 130240000    3
 130250000    3
 130260000    3
 130270000    4
 130280000    3
 130290000    3
 130300000    3
 130310000    3
 130320000    3
 130330000    4
 130340000    4
 130350000    3
 130360000    2
 130370000    4
 130380000    3
 130390000    4
 130400000    4
 130410000    3
 130420000    3
 130430000    3
 130440000    3
 130450000    2
 130460000    3
 130470000    3
 130480000    4
 130490000    3
 130500000    3
 130510000    4
 130520000    3
 130530000    3
 130540000    3
 130550000    3
 130560000    3
 130570000    4
 130580000    2
 130590000    3
 130600000    5
 130610000    2
 130620000    4
 130630000    3
 130640000    2
 130650000    3
 130660000    4
 130670000    3
 130680000    3
 130690000    3
 130700000    2
 130710000    3
 130720000    2
 130730000    3
 130740000    3
 130750000    3
 130760000    3
 130770000    4
 130780000    4
 130790000    3
 130800000    4
 130810000    4
 130820000    2
 130830000    3
 130840000    6
 130850000    2
 130860000    5
 130870000    4
 130880000    3
 130890000    3
 130900000    6
 130910000    3
 130920000    5
 130930000    2
 130940000    3
 130950000    3
 130960000    2
 130970000    2
 130980000    4
 130990000    3
 131000000    2
 131010000    8
 131020000    3
 131030000    5
 131040000    4
 131050000    2
 131060000    6
 131070000    6
 131080000    5
 131090000    3
 131100000    3
 131110000    5
 131120000    5
 131130000    4
 131140000    9
 131150000    3
 131160000    5
 131170000    5
 131180000    7
 131190000    4
 131200000    4
 131210000    2
 131220000    3
 131230000    4
 131240000    3
 131250000    3
 131260000    4
 131270000    3
 131280000    3
 131290000    5
 131300000    2
 131310000    3
 131320000    3
 131330000    3
 131340000    2
 131350000    3
 131360000    2
 131370000    3
 131380000    4
 131390000    3
 131400000    3
 131410000    3
 131420000    3
 131430000    3
 131440000    3
 131450000    2
 131460000    2
 131470000    3
 131480000    3
 131490000    4
 131500000    3
 131510000    5
 131520000    3
 131530000    3
 131540000    3
 131550000    3
 131560000    3
 131570000    3
 131580000    2
 131590000    3
 131600000    2
 131610000    3
 131620000    3
 131630000    4
 131640000    5
 131650000    3
 131660000    4
 131670000    3
 131680000    3
 131690000    3
 131700000    3
 131710000    5
 131720000    3
 131730000    4
 131740000    3
 131750000    3
 131760000    4
 131770000    5
 131780000    8
 131790000    3
 131800000    5
 131810000    4
 131820000    4
 131830000    3
 131840000    4
 131850000    3
 131860000    3
 131870000    3
 131880000    3
 131890000   17
 131900000   19
 131910000   28
 131920000   17
 131930000   12
 131940000    8
 131950000   14
 131960000    4
 131970000    2
 131980000    8
 131990000    8
 132000000    6
 132010000    7
 132020000    8
 132030000    9
 132040000   12
 132050000    3
 132060000    3
 132070000    4
 132080000    4
 132090000    3
 132100000    4
 132110000    5
 132120000    5
 132130000    4
 132140000    4
 132150000    4
 132160000    4
 132170000    3
 132180000    3
 132190000    4
 132200000    3
 132210000    3
 132220000   10
 132230000    8
 132240000    4
 132250000    4
 132260000    4
 132270000    5
 132280000    8
 132290000    3
 132300000    3
 132310000    3
 132320000    2
 132330000    4
 132340000    2
 132350000    2
 132360000    3
 132370000    4
 132380000    3
 132390000    6
 132400000    3
 132410000    4
 132420000    2
 132430000    3
 132440000    2
 132450000    3
 132460000    5
 132470000    4
 132480000    3
 132490000    4
 132500000    3
 132510000    3
 132520000    4
 132530000    4
 132540000    3
 132550000    4
 132560000    6
 132570000    6
 132580000    3
 132590000    3
 132600000    4
 132610000    4
 132620000    3
 132630000    3
 132640000    4
 132650000    4
 132660000    2
 132670000    3
 132680000    3
 132690000    3
 132700000    3
 132710000    5
 132720000    2
 132730000    5
 132740000    2
 132750000    4
 132760000    3
 132770000    3
 132780000    5
 132790000    4
 132800000    2
 132810000    3
 132820000    3
 132830000    2
 132840000    3
 132850000    4
 132860000    3
 132870000    2
 132880000    3
 132890000    4
 132900000    6
 132910000    2
 132920000    2
 132930000    4
 132940000    2
 132950000    2
 132960000    2
 132970000    4
 132980000    6
 132990000    2
 133000000    3
 133010000    3
 133020000    2
 133030000    3
 133040000    4
 133050000    4
 133060000    2
 133070000    3
 133080000    3
 133090000    3
 133100000    3
 133110000    4
 133120000    3
 133130000    6
 133140000    9
 133150000    5
 133160000    4
 133170000    3
 133180000    3
 133190000    3
 133200000    3
 133210000    3
 133220000    3
 133230000    3
 133240000    3
 133250000    3
 133260000    4
 133270000    3
 133280000    3
 133290000    3
 133300000    3
 133310000    4
 133320000    5
 133330000    3
 133340000    3
 133350000    6
 133360000    3
 133370000    3
 133380000    3
 133390000    2
 133400000    3
 133410000    3
 133420000    4
 133430000    2
 133440000    5
 133450000    2
 133460000    7
 133470000    3
 133480000    3
 133490000    5
 133500000    6
 133510000    3
 133520000    4
 133530000    4
 133540000    4
 133550000    2
 133560000    6
 133570000    6
 133580000    3
 133590000    3
 133600000    4
 133610000    6
 133620000    6
 133630000    9
 133640000    4
 133650000    3
 133660000    4
 133670000    4
 133680000    2
 133690000    5
 133700000    9
 133710000    4
 133720000    3
 133730000    4
 133740000    2
 133750000    4
 133760000    3
 133770000   10
 133780000    3
 133790000    9
 133800000    4
 133810000    3
 133820000    3
 133830000    3
 133840000    3
 133850000    3
 133860000    4
 133870000    3
 133880000    8
 133890000    5
 133900000    5
 133910000    4
 133920000    2
 133930000    3
 133940000    8
 133950000    4
 133960000    6
 133970000    5
 133980000    3
 133990000    4
 134000000    3
 134010000    3
 134020000    5
 134030000    7
 134040000    6
 134050000    3
 134060000    3
 134070000    3
 134080000    3
 134090000    5
 134100000    3
 134110000    4
 134120000    5
 134130000   10
 134140000    2
 134150000    3
 134160000    5
 134170000    5
 134180000    3
 134190000    3
 134200000    9
 134210000    3
 134220000    5
 134230000    5
 134240000    3
 134250000    5
 134260000    3
 134270000    3
 134280000    3
 134290000    3
 134300000    2
 134310000    3
 134320000    5
 134330000    3
 134340000    4
 134350000    3
 134360000    3
 134370000    4
 134380000    3
 134390000    4
 134400000    3
 134410000    3
 134420000    3
 134430000    3
 134440000    3
 134450000    5
 134460000    3
 134470000    3
 134480000    3
 134490000    2
 134500000    3
 134510000    3
 134520000    3
 134530000    2
 134540000    4
 134550000    3
 134560000    5
 134570000    3
 134580000    8
 134590000    3
 134600000    3
 134610000    4
 134620000    3
 134630000    5
 134640000    3
 134650000    3
 134660000    3
 134670000    5
 134680000    3
 134690000    3
 134700000    4
 134710000    2
 134720000    3
 134730000    3
 134740000    5
 134750000    3
 134760000    4
 134770000    2
 134780000    6
 134790000    6
 134800000    5
 134810000    4
 134820000    3
 134830000    4
 134840000    3
 134850000    3
 134860000    2
 134870000    2
 134880000    2
 134890000    4
 134900000    2
 134910000    3
 134920000    3
 134930000    3
 134940000    3
 134950000    3
 134960000    3
 134970000    5
 134980000    9
 134990000    3
 135000000    3
 135010000    2
 135020000    5
 135030000    3
 135040000    4
 135050000    3
 135060000    5
 135070000    3
 135080000    3
 135090000    4
 135100000    3
 135110000    3
 135120000    3
 135130000    4
 135140000    3
 135150000    5
 135160000    4
 135170000    3
 135180000    3
 135190000    2
 135200000    2
 135210000    3
 135220000    3
 135230000    3
 135240000    3
 135250000    8
 135260000    6
 135270000    3
 135280000    4
 135290000    3
 135300000    7
 135310000    6
 135320000    3
 135330000    3
 135340000    4
 135350000    5
 135360000    3
 135370000    5
 135380000    5
 135390000    3
 135400000    3
 135410000    2
 135420000    3
 135430000    3
 135440000    3
 135450000    3
 135460000    3
 135470000    4
 135480000    3
 135490000    3
 135500000    3
 135510000    5
 135520000    2
 135530000    4
 135540000    4
 135550000    4
 135560000    2
 135570000    3
 135580000    3
 135590000    2
 135600000    6
 135610000    3
 135620000    3
 135630000    3
 135640000    2
 135650000    8
 135660000    4
 135670000    4
 135680000    3
 135690000    6
 135700000    3
 135710000    3
 135720000    3
 135730000    3
 135740000    4
 135750000    3
 135760000    3
 135770000    4
 135780000    4
 135790000    4
 135800000    3
 135810000    3
 135820000    2
 135830000    2
 135840000    3
 135850000    3
 135860000    3
 135870000    2
 135880000    3
 135890000    3
 135900000    4
 135910000    4
 135920000    3
 135930000    3
 135940000    3
 135950000    3
 135960000    3
 135970000    4
 135980000    3
 135990000    4
 136000000    3
 136010000    3
 136020000    2
 136030000    3
 136040000    2
 136050000    4
 136060000    3
 136070000    3
 136080000    4
 136090000    5
 136100000    4
 136110000    4
 136120000    3
 136130000    3
 136140000    2
 136150000    3
 136160000    4
 136170000    2
 136180000    3
 136190000    3
 136200000    3
 136210000    3
 136220000    3
 136230000    2
 136240000    4
 136250000    3
 136260000    3
 136270000    2
 136280000    2
 136290000    3
 136300000    5
 136310000    3
 136320000    3
 136330000    4
 136340000    3
 136350000    3
 136360000    4
 136370000    2
 136380000    4
 136390000    6
 136400000    5
 136410000    2
 136420000    3
 136430000    2
 136440000    3
 136450000    3
 136460000    3
 136470000    2
 136480000    3
 136490000    6
 136500000    3
 136510000    3
 136520000    3
 136530000    2
 136540000    3
 136550000    4
 136560000    6
 136570000    3
 136580000    3
 136590000    3
 136600000    2
 136610000    2
 136620000    4
 136630000    4
 136640000    3
 136650000    2
 136660000    2
 136670000    4
 136680000    3
 136690000    4
 136700000    3
 136710000    5
 136720000    4
 136730000    3
 136740000    4
 136750000    4
 136760000    9
 136770000    4
 136780000    4
 136790000    5
 136800000    5
 136810000    3
 136820000    3
 136830000    3
 136840000    4
 136850000    2
 136860000    4
 136870000    3
 136880000    3
 136890000    3
 136900000    4
 136910000    4
 136920000    3
 136930000    3
 136940000    3
 136950000    3
 136960000    3
 136970000    3
 136980000    3
 136990000    3
 137000000    3
 137010000    3
 137020000    3
 137030000    3
 137040000    2
 137050000    4
 137060000    3
 137070000    2
 137080000    3
 137090000    2
 137100000    3
 137110000    4
 137120000    3
 137130000    2
 137140000    5
 137150000    3
 137160000    3
 137170000    5
 137180000    2
 137190000    2
 137200000    4
 137210000    5
 137220000    6
 137230000    4
 137240000    4
 137250000    2
 137260000    3
 137270000    5
 137280000    4
 137290000    7
 137300000    4
 137310000    3
 137320000    3
 137330000    2
 137340000    4
 137350000    2
 137360000    4
 137370000    8
 137380000    2
 137390000    3
 137400000    3
 137410000    3
 137420000    3
 137430000    2
 137440000    5
 137450000    2
 137460000    2
 137470000    3
 137480000    3
 137490000    5
 137500000    3
 137510000    3
 137520000    4
 137530000    3
 137540000    4
 137550000    3
 137560000    3
 137570000    4
 137580000    2
 137590000    2
 137600000    3
 137610000    3
 137620000    3
 137630000    4
 137640000    4
 137650000    3
 137660000    3
 137670000    3
 137680000    2
 137690000    4
 137700000    2
 137710000    3
 137720000    4
 137730000    4
 137740000    3
 137750000    3
 137760000    2
 137770000    3
 137780000    7
 137790000    3
 137800000    3
 137810000    2
 137820000    2
 137830000    3
 137840000    4
 137850000    4
 137860000    8
 137870000    4
 137880000    5
 137890000    3
 137900000    2
 137910000    6
 137920000    2
 137930000    2
 137940000    3
 137950000    3
 137960000    3
 137970000    3
 137980000    2
 137990000    3
 138000000    3
 138010000    3
 138020000    3
 138030000    2
 138040000    5
 138050000    3
 138060000    4
 138070000    3
 138080000    6
 138090000    3
 138100000    4
 138110000    2
 138120000    3
 138130000    5
 138140000    6
 138150000    6
 138160000    3
 138170000    4
 138180000    2
 138190000    2
 138200000    3
 138210000    3
 138220000    4
 138230000    3
 138240000    7
 138250000    5
 138260000    3
 138270000    4
 138280000    4
 138290000    2
 138300000    4
 138310000    6
 138320000    3
 138330000    3
 138340000    2
 138350000    3
 138360000    3
 138370000    4
 138380000   10
 138390000    5
 138400000    3
 138410000    3
 138420000    2
 138430000    3
 138440000    3
 138450000    4
 138460000    6
 138470000    6
 138480000    3
 138490000    4
 138500000    4
 138510000    5
 138520000    3
 138530000    3
 138540000    3
 138550000    2
 138560000    4
 138570000    3
 138580000    4
 138590000    4
 138600000    2
 138610000    3
 138620000    3
 138630000    4
 138640000    3
 138650000    2
 138660000    3
 138670000    4
 138680000    4
 138690000    3
 138700000    4
 138710000    2
 138720000    3
 138730000    3
 138740000    2
 138750000    3
 138760000    4
 138770000    4
 138780000    3
 138790000    4
 138800000    2
 138810000    2
 138820000    3
 138830000    3
 138840000    3
 138850000    3
 138860000    3
 138870000    3
 138880000    3
 138890000    3
 138900000    3
 138910000    3
 138920000    3
 138930000    3
 138940000    4
 138950000    3
 138960000    3
 138970000    2
 138980000    3
 138990000    3
 139000000    3
 139010000    3
 139020000    3
 139030000    3
 139040000    3
 139050000    4
 139060000    4
 139070000    3
 139080000    2
 139090000    3
 139100000    4
 139110000    4
 139120000    3
 139130000    2
 139140000    6
 139150000    3
 139160000    5
 139170000    5
 139180000    4
 139190000    3
 139200000    2
 139210000    3
 139220000    3
 139230000    4
 139240000    2
 139250000    4
 139260000    3
 139270000    2
 139280000    4
 139290000    4
 139300000    3
 139310000    3
 139320000    6
 139330000    3
 139340000    2
 139350000    5
 139360000    3
 139370000    4
 139380000    3
 139390000    4
 139400000    6
 139410000    7
 139420000    4
 139430000    6
 139440000    7
 139450000    2
 139460000    3
 139470000    4
 139480000    4
 139490000    5
 139500000    3
 139510000    3
 139520000    3
 139530000    3
 139540000    3
 139550000    3
 139560000    2
 139570000    6
 139580000    5
 139590000    2
 139600000    3
 139610000    3
 139620000    4
 139630000    5
 139640000    3
 139650000    4
 139660000    2
 139670000    2
 139680000    3
 139690000    4
 139700000    2
 139710000    3
 139720000    2
 139730000    3
 139740000    2
 139750000    3
 139760000    5
 139770000    3
 139780000    3
 139790000    6
 139800000    6
 139810000    4
 139820000    4
 139830000    3
 139840000    4
 139850000    5
 139860000    4
 139870000    3
 139880000    2
 139890000    4
 139900000    7
 139910000    6
 139920000    6
 139930000    6
 139940000    4
 139950000    3
 139960000    4
 139970000    3
 139980000    3
 139990000    3
 140000000    3
 140000000    3
 140010000    4
 140020000    3
 140030000    3
 140040000    3
 140050000    3
 140060000    3
 140070000    5
 140080000    3
 140090000    4
 140100000    4
 140110000    5
 140120000    2
 140130000    3
 140140000    3
 140150000    3
 140160000    3
 140170000    3
 140180000    2
 140190000    3
 140200000    2
 140210000    3
 140220000    4
 140230000    3
 140240000    3
 140250000    3
 140260000    4
 140270000    2
 140280000    2
 140290000    3
 140300000    2
 140310000    5
 140320000    4
 140330000    3
 140340000    4
 140350000    3
 140360000    6
 140370000    3
 140380000    2
 140390000    2
 140400000    3
 140410000    3
 140420000    3
 140430000    2
 140440000    4
 140450000    6
 140460000    5
 140470000    3
 140480000    7
 140490000    2
 140500000    3
 140510000    3
 140520000    3
 140530000    3
 140540000    4
 140550000    2
 140560000    5
 140570000    5
 140580000    5
 140590000    4
 140600000    4
 140610000    3
 140620000    3
 140630000    3
 140640000    3
 140650000    2
 140660000    3
 140670000    6
 140680000    3
 140690000    4
 140700000    3
 140710000    2
 140720000    3
 140730000    5
 140740000    3
 140750000    3
 140760000    3
 140770000    5
 140780000    3
 140790000    4
 140800000    4
 140810000    3
 140820000    3
 140830000    2
 140840000    3
 140850000    5
 140860000    3
 140870000    6
 140880000    2
 140890000    3
 140900000    3
 140910000    2
 140920000    3
 140930000    3
 140940000    7
 140950000    4
 140960000    3
 140970000    2
 140980000    4
 140990000    2
 141000000    4
 141010000    2
 141020000    3
 141030000    3
 141040000    3
 141050000    7
 141060000    3
 141070000    6
 141080000    2
 141090000    2
 141100000    2
 141110000    4
 141120000    2
 141130000    4
 141140000    3
 141150000    3
 141160000    3
 141170000    4
 141180000    4
 141190000    2
 141200000    5
 141210000    2
 141220000    3
 141230000    4
 141240000    3
 141250000    3
 141260000    3
 141270000    5
 141280000    5
 141290000    2
 141300000    3
 141310000    4
 141320000    2
 141330000    4
 141340000    7
 141350000    4
 141360000    3
 141370000    4
 141380000    4
 141390000    3
 141400000    5
 141410000    3
 141420000    4
 141430000    3
 141440000    2
 141450000    4
 141460000    4
 141470000    5
 141480000    4
 141490000    3
 141500000    3
 141510000    2
 141520000    4
 141530000    4
 141540000    4
 141550000    5
 141560000    3
 141570000    4
 141580000    2
 141590000    3
 141600000    3
 141610000    3
 141620000    2
 141630000    3
 141640000    5
 141650000    4
 141660000    3
 141670000    3
 141680000    4
 141690000    3
 141700000    4
 141710000    3
 141720000    3
 141730000    4
 141740000    3
 141750000    3
 141760000    3
 141770000    3
 141780000    2
 141790000    4
 141800000    6
 141810000    3
 141820000    4
 141830000    2
 141840000    5
 141850000    3
 141860000    4
 141870000    4
 141880000    5
 141890000    7
 141900000    5
 141910000    6
 141920000    2
 141930000    4
 141940000    3
 141950000    4
 141960000    3
 141970000    4
 141980000    3
 141990000    2
 142000000    3
 142010000    8
 142020000    4
 142030000    3
 142040000    3
 142050000    3
 142060000    5
 142070000    4
 142080000    5
 142090000    3
 142100000    4
 142110000    4
 142120000    4
 142130000    3
 142140000    3
 142150000    3
 142160000    4
 142170000    3
 142180000    4
 142190000    2
 142200000    3
 142210000    3
 142220000    4
 142230000    6
 142240000    5
 142250000    5
 142260000    2
 142270000    3
 142280000    3
 142290000    4
 142300000    3
 142310000    3
 142320000    4
 142330000    3
 142340000    4
 142350000    3
 142360000    3
 142370000    3
 142380000    2
 142390000    3
 142400000    3
 142410000    3
 142420000    3
 142430000    4
 142440000    4
 142450000    4
 142460000    4
 142470000    5
 142480000    6
 142490000    4
 142500000    3
 142510000    3
 142520000    3
 142530000    3
 142540000    3
 142550000    2
 142560000    3
 142570000    3
 142580000    3
 142590000    2
 142600000    3
 142610000    3
 142620000    3
 142630000    3
 142640000    3
 142650000    4
 142660000    4
 142670000    3
 142680000    3
 142690000    4
 142700000    3
 142710000    4
 142720000    4
 142730000    3
 142740000    4
 142750000    4
 142760000    4
 142770000    2
 142780000    2
 142790000    3
 142800000    4
 142810000    3
 142820000    2
 142830000    2
 142840000    3
 142850000    2
 142860000    3
 142870000    2
 142880000    3
 142890000    3
 142900000    4
 142910000    3
 142920000    3
 142930000    3
 142940000    3
 142950000    5
 142960000    5
 142970000    4
 142980000    3
 142990000    4
 143000000    4
 143010000    3
 143020000    2
 143030000    3
 143040000    2
 143050000    7
 143060000    3
 143070000    3
 143080000    4
 143090000    2
 143100000    3
 143110000    2
 143120000    4
 143130000    4
 143140000    3
 143150000    4
 143160000    3
 143170000    5
 143180000    3
 143190000    3
 143200000    3
 143210000    3
 143220000    3
 143230000    3
 143240000    4
 143250000    3
 143260000    5
 143270000    3
 143280000    3
 143290000    5
 143300000    2
 143310000    3
 143320000    2
 143330000    2
 143340000    3
 143350000    3
 143360000    3
 143370000    3
 143380000    3
 143390000    4
 143400000    3
 143410000    5
 143420000    3
 143430000    3
 143440000    3
 143450000    3
 143460000    2
 143470000    4
 143480000    3
 143490000    3
 143500000    2
 143510000    2
 143520000    2
 143530000    3
 143540000    3
 143550000    4
 143560000    2
 143570000    3
 143580000    3
 143590000    3
 143600000    6
 143610000    3
 143620000    4
 143630000    3
 143640000    3
 143650000    4
 143660000    3
 143670000    3
 143680000    4
 143690000    3
 143700000    4
 143710000    6
 143720000    2
 143730000    3
 143740000    5
 143750000    3
 143760000    4
 143770000    3
 143780000    3
 143790000    3
 143800000    2
 143810000    7
 143820000    4
 143830000    2
 143840000    3
 143850000    4
 143860000    4
 143870000    2
 143880000    3
 143890000    3
 143900000    2
 143910000    4
 143920000    4
 143930000    2
 143940000    3
 143950000    3
 143960000    4
 143970000    2
 143980000    2
 143990000    3
 144000000    2
 144010000    2
 144020000    3
 144030000    3
 144040000    3
 144050000    2
 144060000    3
 144070000    2
 144080000    2
 144090000    5
 144100000    4
 144110000    3
 144120000    3
 144130000    3
 144140000    5
 144150000    2
 144160000    2
 144170000    3
 144180000    4
 144190000    4
 144200000    3
 144210000    3
 144220000    2
 144230000    3
 144240000    3
 144250000    3
 144260000    4
 144270000    4
 144280000    2
 144290000    2
 144300000    4
 144310000    3
 144320000    4
 144330000    3
 144340000    3
 144350000    4
 144360000    5
 144370000    7
 144380000    6
 144390000    3
 144400000    3
 144410000    3
 144420000    3
 144430000    3
 144440000    3
 144450000    4
 144460000    6
 144470000    4
 144480000    7
 144490000    2
 144500000    3
 144510000    6
 144520000    8
 144530000    2
 144540000    3
 144550000    4
 144560000    4
 144570000    3
 144580000    4
 144590000    3
 144600000    3
 144610000    3
 144620000    2
 144630000    4
 144640000    3
 144650000    5
 144660000    8
 144670000    4
 144680000   10
 144690000    2
 144700000    3
 144710000    4
 144720000    5
 144730000    3
 144740000    3
 144750000    2
 144760000    7
 144770000    7
 144780000    5
 144790000    3
 144800000    2
 144810000    3
 144820000    6
 144830000    3
 144840000    4
 144850000    3
 144860000    3
 144870000    7
 144880000    3
 144890000    4
 144900000    5
 144910000    5
 144920000    4
 144930000    3
 144940000    3
 144950000    3
 144960000    3
 144970000    2
 144980000    3
 144990000    4
 145000000    4
 145010000    3
 145020000    3
 145030000    3
 145040000    2
 145050000    4
 145060000    3
 145070000    4
 145080000    3
 145090000    3
 145100000    5
 145110000    6
 145120000    3
 145130000    4
 145140000    3
 145150000    3
 145160000    2
 145170000    3
 145180000    9
 145190000    8
 145200000    3
 145210000    3
 145220000    4
 145230000    5
 145240000    5
 145250000    5
 145260000    4
 145270000    7
 145280000    4
 145290000    7
 145300000    3
 145310000    3
 145320000    3
 145330000    3
 145340000    3
 145350000    3
 145360000    2
 145370000    3
 145380000    4
 145390000    2
 145400000    3
 145410000    3
 145420000    2
 145430000    3
 145440000   11
 145450000    3
 145460000    5
 145470000    3
 145480000    4
 145490000    5
 145500000    5
 145510000    5
 145520000    5
 145530000    4
 145540000    8
 145550000    4
 145560000    3
 145570000    2
 145580000    5
 145590000   11
 145600000    4
 145610000    6
 145620000    4
 145630000    3
 145640000    2
 145650000    4
 145660000    4
 145670000    4
 145680000    3
 145690000    4
 145700000    4
 145710000    7
 145720000    3
 145730000    4
 145740000    3
 145750000    4
 145760000    2
 145770000    3
 145780000    3
 145790000    4
 145800000    5
 145810000    4
 145820000    3
 145830000    3
 145840000    3
 145850000    5
 145860000    4
 145870000    3
 145880000    4
 145890000    4
 145900000    3
 145910000    3
 145920000    3
 145930000    2
 145940000    2
 145950000    3
 145960000    5
 145970000    3
 145980000    6
 145990000    4
 146000000    3
 146010000    2
 146020000    4
 146030000    2
 146040000    3
 146050000    3
 146060000    2
 146070000    3
 146080000    4
 146090000    5
 146100000    5
 146110000    3
 146120000    3
 146130000    2
 146140000    3
 146150000    3
 146160000    4
 146170000    5
 146180000    3
 146190000    3
 146200000    3
 146210000    3
 146220000    3
 146230000    5
 146240000    3
 146250000    7
 146260000    4
 146270000    3
 146280000    8
 146290000    6
 146300000    4
 146310000    4
 146320000    3
 146330000    2
 146340000    3
 146350000    3
 146360000    5
 146370000    4
 146380000    4
 146390000    3
 146400000    3
 146410000    3
 146420000    3
 146430000    6
 146440000    8
 146450000    5
 146460000    3
 146470000    4
 146480000    3
 146490000    3
 146500000    7
 146510000    4
 146520000    5
 146530000    3
 146540000    5
 146550000    3
 146560000    3
 146570000    2
 146580000    5
 146590000    3
 146600000    6
 146610000    3
 146620000    3
 146630000    2
 146640000    4
 146650000    2
 146660000    3
 146670000    4
 146680000    3
 146690000    3
 146700000    2
 146710000    2
 146720000    8
 146730000    2
 146740000    4
 146750000    5
 146760000    7
 146770000    5
 146780000    7
 146790000    7
 146800000    4
 146810000    3
 146820000    3
 146830000    4
 146840000    3
 146850000    2
 146860000    3
 146870000    3
 146880000    3
 146890000    4
 146900000    3
 146910000    4
 146920000    4
 146930000    4
 146940000    3
 146950000    3
 146960000    3
 146970000    3
 146980000    3
 146990000    2
 147000000    3
 147010000    3
 147020000    2
 147030000    4
 147040000    5
 147050000    2
 147060000    3
 147070000    5
 147080000    5
 147090000    5
 147100000    3
 147110000    2
 147120000    3
 147130000    3
 147140000    7
 147150000    3
 147160000    3
 147170000    4
 147180000    3
 147190000    3
 147200000    3
 147210000    3
 147220000    3
 147230000    2
 147240000    4
 147250000    3
 147260000    3
 147270000    4
 147280000    3
 147290000    4
 147300000    3
 147310000    3
 147320000    3
 147330000    3
 147340000    2
 147350000    7
 147360000    4
 147370000    4
 147380000    7
 147390000    3
 147400000    4
 147410000    3
 147420000    3
 147430000    3
 147440000    6
 147450000    3
 147460000    2
 147470000    3
 147480000    2
 147490000    3
 147500000    3
 147510000    4
 147520000    3
 147530000    3
 147540000    4
 147550000    3
 147560000    4
 147570000    2
 147580000    7
 147590000    5
 147600000    8
 147610000    2
 147620000    6
 147630000    3
 147640000    6
 147650000    5
 147660000    3
 147670000    3
 147680000    3
 147690000    8
 147700000    3
 147710000    3
 147720000    5
 147730000   11
 147740000    6
 147750000    6
 147760000    9
 147770000    4
 147780000    3
 147790000    9
 147800000    8
 147810000    4
 147820000    3
 147830000    3
 147840000    3
 147850000    3
 147860000    4
 147870000    4
 147880000    5
 147890000    3
 147900000    4
 147910000    3
 147920000    3
 147930000    3
 147940000    3
 147950000    4
 147960000    2
 147970000    2
 147980000    3
 147990000    4
 148000000    5
 148010000    3
 148020000    2
 148030000    4
 148040000    3
 148050000    2
 148060000    3
 148070000    4
 148080000    5
 148090000    4
 148100000    3
 148110000    3
 148120000    3
 148130000    5
 148140000    4
 148150000    3
 148160000    4
 148170000    4
 148180000    5
 148190000    3
 148200000    2
 148210000    5
 148220000    3
 148230000    3
 148240000    2
 148250000    5
 148260000    3
 148270000    4
 148280000    3
 148290000    2
 148300000    5
 148310000    4
 148320000    5
 148330000    2
 148340000    3
 148350000    3
 148360000    2
 148370000    3
 148380000    3
 148390000    4
 148400000    3
 148410000    4
 148420000    2
 148430000    4
 148440000    2
 148450000    3
 148460000    3
 148470000    8
 148480000    7
 148490000    4
 148500000    5
 148510000    3
 148520000    7
 148530000    7
 148540000    2
 148550000    3
 148560000    4
 148570000    3
 148580000    2
 148590000    2
 148600000    3
 148610000    3
 148620000    3
 148630000    3
 148640000    3
 148650000    3
 148660000    4
 148670000    3
 148680000    4
 148690000    5
 148700000    4
 148710000    5
 148720000    4
 148730000    3
 148740000    5
 148750000    4
 148760000    5
 148770000    3
 148780000    3
 148790000    3
 148800000    2
 148810000    3
 148820000    4
 148830000    3
 148840000    2
 148850000    4
 148860000    3
 148870000    3
 148880000    3
 148890000    3
 148900000    3
 148910000    2
 148920000    5
 148930000    3
 148940000    2
 148950000    2
 148960000    2
 148970000    3
 148980000    3
 148990000    3
 149000000    3
 149010000    3
 149020000    2
 149030000    2
 149040000    3
 149050000    3
 149060000    2
 149070000    3
 149080000    3
 149090000    3
 149100000    4
 149110000    2
 149120000    3
 149130000    3
 149140000    3
 149150000    2
 149160000    4
 149170000    3
 149180000    5
 149190000    4
 149200000    2
 149210000    4
 149220000    3
 149230000    3
 149240000    3
 149250000    3
 149260000    3
 149270000    3
 149280000    4
 149290000    2
 149300000    3
 149310000    3
 149320000    3
 149330000    3
 149340000    3
 149350000    3
 149360000    3
 149370000    3
 149380000    2
 149390000    3
 149400000    4
 149410000    3
 149420000    3
 149430000    3
 149440000    3
 149450000    5
 149460000    5
 149470000    5
 149480000    3
 149490000    4
 149500000    3
 149510000    3
 149520000    3
 149530000    3
 149540000    2
 149550000    3
 149560000    2
 149570000    3
 149580000    5
 149590000    3
 149600000    3
 149610000    4
 149620000    4
 149630000    4
 149640000    4
 149650000    3
 149660000    4
 149670000    3
 149680000    4
 149690000    3
 149700000    3
 149710000    3
 149720000    3
 149730000    3
 149740000    2
 149750000    3
 149760000    3
 149770000    2
 149780000    4
 149790000    4
 149800000    4
 149810000    4
 149820000    6
 149830000    5
 149840000    4
 149850000    5
 149860000    4
 149870000    5
 149880000    3
 149890000    3
 149900000    4
 149910000    3
 149920000    3
 149930000    2
 149940000    3
 149950000    3
 149960000    2
 149970000    2
 149980000    4
 149990000    4
 150000000    3
 150010000    2
 150020000    4
 150030000    3
 150040000    3
 150050000    4
 150060000    3
 150070000    4
 150080000    5
 150090000    3
 150100000    5
 150110000    6
 150120000    3
 150130000    3
 150140000    4
 150150000    2
 150160000    3
 150170000    2
 150180000    4
 150190000    2
 150200000    3
 150210000    4
 150220000    3
 150230000    3
 150240000    5
 150250000    4
 150260000    3
 150270000    2
 150280000    3
 150290000    4
 150300000    3
 150310000    2
 150320000    4
 150330000    5
 150340000    4
 150350000    5
 150360000    4
 150370000    5
 150380000    2
 150390000    3
 150400000    9
 150410000    4
 150420000    3
 150430000    4
 150440000    6
 150450000    6
 150460000    4
 150470000    5
 150480000    4
 150490000    5
 150500000    3
 150510000    3
 150520000    4
 150530000    3
 150540000    3
 150550000    4
 150560000    3
 150570000    3
 150580000    4
 150590000    2
 150600000    2
 150610000    6
 150620000    2
 150630000    5
 150640000    5
 150650000    3
 150660000    4
 150670000    4
 150680000    3
 150690000    2
 150700000    3
 150710000    4
 150720000    3
 150730000    3
 150740000    3
 150750000    3
 150760000    5
 150770000    3
 150780000    9
 150790000    5
 150800000    6
 150810000    8
 150820000    4
 150830000    5
 150840000    3
 150850000    5
 150860000    5
 150870000    3
 150880000    3
 150890000    9
 150900000    4
 150910000    3
 150920000    5
 150930000    3
 150940000    3
 150950000    4
 150960000    2
 150970000    5
 150980000    5
 150990000    3
 151000000    4
 151010000    4
 151020000    3
 151030000    6
 151040000    4
 151050000    4
 151060000    3
 151070000    2
 151080000    3
 151090000    3
 151100000    8
 151110000    4
 151120000    4
 151130000    5
 151140000    3
 151150000    2
 151160000    3
 151170000    3
 151180000    2
 151190000    2
 151200000    2
 151210000    3
 151220000    3
 151230000    3
 151240000    2
 151250000    3
 151260000    3
 151270000    3
 151280000    3
 151290000    3
 151300000    3
 151310000    4
 151320000    3
 151330000    3
 151340000    4
 151350000    7
 151360000    3
 151370000    3
 151380000    5
 151390000    3
 151400000    3
 151410000    3
 151420000    4
 151430000    6
 151440000    3
 151450000    7
 151460000    2
 151470000    4
 151480000    4
 151490000    3
 151500000    4
 151510000    3
 151520000    5
 151530000    3
 151540000    3
 151550000    4
 151560000    3
 151570000    5
 151580000    4
 151590000    4
 151600000    3
 151610000    3
 151620000    5
 151630000    4
 151640000    4
 151650000    3
 151660000    3
 151670000    3
 151680000    5
 151690000    4
 151700000    3
 151710000    4
 151720000    2
 151730000    4
 151740000    5
 151750000    4
 151760000    5
 151770000    4
 151780000    3
 151790000    2
 151800000    3
 151810000    3
 151820000    4
 151830000    5
 151840000    3
 151850000    5
 151860000    6
 151870000    4
 151880000    4
 151890000    3
 151900000    4
 151910000    3
 151920000    4
 151930000    3
 151940000    2
 151950000    3
 151960000    4
 151970000    3
 151980000    3
 151990000    4
 152000000    5
 152010000    3
 152020000    4
 152030000    5
 152040000    2
 152050000    3
 152060000    3
 152070000    6
 152080000    5
 152090000    4
 152100000    5
 152110000    3
 152120000    3
 152130000    5
 152140000    6
 152150000    9
 152160000    3
 152170000    2
 152180000    3
 152190000    4
 152200000    5
 152210000    3
 152220000    3
 152230000    3
 152240000    4
 152250000    6
 152260000    4
 152270000    3
 152280000    3
 152290000    4
 152300000    3
 152310000    3
 152320000    5
 152330000    3
 152340000    8
 152350000    4
 152360000    3
 152370000    3
 152380000    3
 152390000    2
 152400000    4
 152410000    3
 152420000    3
 152430000    2
 152440000    3
 152450000    3
 152460000    3
 152470000    3
 152480000    3
 152490000    5
 152500000    7
 152510000    3
 152520000    3
 152530000    5
 152540000    4
 152550000    3
 152560000    3
 152570000    4
 152580000    3
 152590000    4
 152600000    4
 152610000    3
 152620000    3
 152630000    4
 152640000    7
 152650000    4
 152660000    4
 152670000    3
 152680000    3
 152690000    3
 152700000    4
 152710000    3
 152720000    3
 152730000    2
 152740000    3
 152750000    2
 152760000    3
 152770000    3
 152780000    4
 152790000    4
 152800000    6
 152810000    4
 152820000    2
 152830000    3
 152840000    3
 152850000    3
 152860000    3
 152870000    3
 152880000    3
 152890000    4
 152900000    3
 152910000    3
 152920000    5
 152930000    3
 152940000    3
 152950000    2
 152960000    4
 152970000    3
 152980000    3
 152990000    4
 153000000    3
 153010000    3
 153020000    2
 153030000    3
 153040000    3
 153050000    3
 153060000    3
 153070000    2
 153080000    2
 153090000    2
 153100000    4
 153110000    4
 153120000    3
 153130000    4
 153140000    4
 153150000    3
 153160000    3
 153170000    2
 153180000    2
 153190000    3
 153200000    3
 153210000    2
 153220000    3
 153230000    3
 153240000    3
 153250000    3
 153260000    3
 153270000    3
 153280000    4
 153290000    3
 153300000    3
 153310000    3
 153320000    3
 153330000    3
 153340000    3
 153350000    2
 153360000    5
 153370000    4
 153380000    3
 153390000    3
 153400000    3
 153410000    3
 153420000    4
 153430000    4
 153440000    2
 153450000    5
 153460000    5
 153470000    2
 153480000    3
 153490000    3
 153500000    4
 153510000    4
 153520000    3
 153530000    3
 153540000    5
 153550000    3
 153560000    3
 153570000    4
 153580000    3
 153590000    2
 153600000    4
 153610000    2
 153620000    4
 153630000    5
 153640000    3
 153650000    8
 153660000    4
 153670000    4
 153680000    4
 153690000    5
 153700000    3
 153710000    4
 153720000    2
 153730000    3
 153740000    3
 153750000    3
 153760000    3
 153770000    4
 153780000    3
 153790000    3
 153800000    2
 153810000    3
 153820000    4
 153830000    3
 153840000    3
 153850000    5
 153860000    3
 153870000    3
 153880000    3
 153890000    3
 153900000    6
 153910000    3
 153920000    3
 153930000    2
 153940000    2
 153950000    3
 153960000    3
 153970000    5
 153980000    2
 153990000    3
 154000000    3
 154010000    3
 154020000    4
 154030000    2
 154040000    2
 154050000    4
 154060000    3
 154070000    4
 154080000    7
 154090000    3
 154100000    3
 154110000    3
 154120000    3
 154130000    4
 154140000    3
 154150000    4
 154160000    3
 154170000    4
 154180000    2
 154190000    4
 154200000    5
 154210000    3
 154220000    2
 154230000    3
 154240000    3
 154250000    3
 154260000    2
 154270000    2
 154280000    3
 154290000    3
 154300000    3
 154310000    2
 154320000    2
 154330000    3
 154340000    3
 154350000    3
 154360000    6
 154370000    3
 154380000    6
 154390000    3
 154400000    8
 154410000    5
 154420000    3
 154430000    4
 154440000    5
 154450000    4
 154460000    2
 154470000    5
 154480000    3
 154490000    3
 154500000    3
 154510000    4
 154520000    4
 154530000    3
 154540000    2
 154550000    4
 154560000    2
 154570000    9
 154580000    3
 154590000    2
 154600000    4
 154610000    2
 154620000    3
 154630000    3
 154640000    3
 154650000    2
 154660000    4
 154670000    3
 154680000    3
 154690000    3
 154700000    3
 154710000    3
 154720000    2
 154730000    3
 154740000    3
 154750000    5
 154760000    5
 154770000    3
 154780000    3
 154790000    3
 154800000    2
 154810000    2
 154820000    3
 154830000    3
 154840000    3
 154850000    3
 154860000    2
 154870000    3
 154880000    2
 154890000    6
 154900000    3
 154910000    4
 154920000    3
 154930000    6
 154940000    5
 154950000    3
 154960000    3
 154970000    5
 154980000    3
 154990000    6
 155000000    4
 155010000   10
 155020000    5
 155030000    2
 155040000    2
 155050000    3
 155060000    2
 155070000    4
 155080000    8
 155090000    4
 155100000    4
 155110000    4
 155120000    4
 155130000    2
 155140000    3
 155150000    4
 155160000    3
 155170000    3
 155180000    4
 155190000    4
 155200000    4
 155210000    2
 155220000    3
 155230000    3
 155240000    3
 155250000    3
 155260000    3
 155270000    3
 155280000    2
 155290000    3
 155300000    2
 155310000    3
 155320000    3
 155330000    3
 155340000    3
 155350000    3
 155360000    2
 155370000    4
 155380000    3
 155390000    4
 155400000    3
 155410000    5
 155420000    4
 155430000    3
 155440000    7
 155450000    6
 155460000    4
 155470000    4
 155480000    3
 155490000    3
 155500000    3
 155510000    3
 155520000    3
 155530000    4
 155540000    3
 155550000    3
 155560000    3
 155570000    2
 155580000    3
 155590000    4
 155600000    3
 155610000    9
 155620000    3
 155630000    3
 155640000    4
 155650000    3
 155660000    3
 155670000    3
 155680000    3
 155690000    3
 155700000    3
 155710000    2
 155720000    3
 155730000    3
 155740000    3
 155750000    3
 155760000    3
 155770000    3
 155780000    5
 155790000    3
 155800000    4
 155810000    3
 155820000    3
 155830000    4
 155840000    4
 155850000    4
 155860000    3
 155870000    3
 155880000    3
 155890000    2
 155900000    2
 155910000    4
 155920000    3
 155930000    3
 155940000    3
 155950000    6
 155960000    2
 155970000    3
 155980000    4
 155990000    5
 156000000    3
 156010000    3
 156020000    2
 156030000    3
 156040000    6
 156050000    4
 156060000    4
 156070000    3
 156080000    4
 156090000    4
 156100000    3
 156110000    3
 156120000    3
 156130000    4
 156140000    3
 156150000    3
 156160000    3
 156170000    2
 156180000    3
 156190000    3
 156200000    3
 156210000    3
 156220000    4
 156230000    2
 156240000    5
 156250000    3
 156260000    3
 156270000    4
 156280000    2
 156290000    3
 156300000    5
 156310000    2
 156320000    3
 156330000    7
 156340000    4
 156350000    4
 156360000    6
 156370000    3
 156380000    3
 156390000    3
 156400000    4
 156410000    3
 156420000    5
 156430000    4
 156440000    3
 156450000    4
 156460000    3
 156470000    3
 156480000    4
 156490000    3
 156500000    3
 156510000    5
 156520000    7
 156530000    9
 156540000    5
 156550000    3
 156560000   10
 156570000    3
 156580000    4
 156590000    5
 156600000    3
 156610000    5
 156620000    3
 156630000    3
 156640000    3
 156650000    3
 156660000    3
 156670000    3
 156680000    3
 156690000    3
 156700000    4
 156710000    4
 156720000    3
 156730000    2
 156740000    3
 156750000    4
 156760000    4
 156770000    4
 156780000    4
 156790000    4
 156800000    3
 156810000    4
 156820000    5
 156830000    3
 156840000    4
 156850000    5
 156860000    4
 156870000    2
 156880000    4
 156890000    4
 156900000    2
 156910000    3
 156920000    2
 156930000    3
 156940000    3
 156950000    4
 156960000    4
 156970000    4
 156980000    5
 156990000    6
 157000000    3
 157010000    3
 157020000    4
 157030000    3
 157040000    3
 157050000    3
 157060000    2
 157070000    4
 157080000    5
 157090000    3
 157100000    3
 157110000    3
 157120000    4
 157130000    4
 157140000    3
 157150000    2
 157160000    4
 157170000    3
 157180000    4
 157190000    7
 157200000    5
 157210000    5
 157220000    6
 157230000    4
 157240000    4
 157250000    4
 157260000    7
 157270000    9
 157280000    3
 157290000    3
 157300000    7
 157310000    3
 157320000    4
 157330000    3
 157340000    3
 157350000    3
 157360000    3
 157370000    3
 157380000    2
 157390000    3
 157400000    3
 157410000    3
 157420000    4
 157430000    5
 157440000    3
 157450000    3
 157460000    3
 157470000    4
 157480000    3
 157490000    5
 157500000    8
 157510000    4
 157520000    4
 157530000    7
 157540000    3
 157550000    3
 157560000    3
 157570000    5
 157580000    2
 157590000    3
 157600000    2
 157610000    3
 157620000    4
 157630000    4
 157640000    7
 157650000    4
 157660000    4
 157670000    4
 157680000    2
 157690000    4
 157700000    6
 157710000    4
 157720000    2
 157730000    2
 157740000    3
 157750000    4
 157760000    4
 157770000    2
 157780000    3
 157790000    2
 157800000    3
 157810000    4
 157820000    3
 157830000    3
 157840000    3
 157850000    4
 157860000    5
 157870000    6
 157880000    3
 157890000    3
 157900000    2
 157910000    3
 157920000    3
 157930000    2
 157940000    4
 157950000    9
 157960000    6
 157970000    5
 157980000    3
 157990000    6
 158000000    4
 158010000    3
 158020000    2
 158030000    4
 158040000    3
 158050000    3
 158060000    2
 158070000    3
 158080000    4
 158090000    3
 158100000    4
 158110000    3
 158120000    3
 158130000    2
 158140000    3
 158150000    3
 158160000    3
 158170000    3
 158180000    3
 158190000    2
 158200000    4
 158210000    3
 158220000    3
 158230000    3
 158240000    7
 158250000    5
 158260000    3
 158270000    4
 158280000    2
 158290000    4
 158300000    3
 158310000    4
 158320000    3
 158330000    4
 158340000    4
 158350000    3
 158360000    4
 158370000    2
 158380000    3
 158390000    5
 158400000    2
 158410000    3
 158420000    3
 158430000    4
 158440000    4
 158450000    3
 158460000    3
 158470000    4
 158480000    3
 158490000    5
 158500000    3
 158510000    3
 158520000    3
 158530000    6
 158540000    5
 158550000    3
 158560000    3
 158570000    3
 158580000    3
 158590000    6
 158600000    3
 158610000    3
 158620000    2
 158630000    4
 158640000    3
 158650000    3
 158660000    6
 158670000    3
 158680000    4
 158690000    2
 158700000    4
 158710000    3
 158720000    3
 158730000    3
 158740000    3
 158750000    4
 158760000    3
 158770000    4
 158780000    3
 158790000    4
 158800000    3
 158810000    3
 158820000    2
 158830000    3
 158840000    4
 158850000    5
 158860000    3
 158870000    3
 158880000    3
 158890000    3
 158900000    5
 158910000    6
 158920000    2
 158930000    3
 158940000    3
 158950000    3
 158960000    3
 158970000    3
 158980000    4
 158990000    2
 159000000    3
 159010000    4
 159020000    4
 159030000    3
 159040000    2
 159050000    5
 159060000    3
 159070000    4
 159080000    2
 159090000    3
 159100000    3
 159110000    4
 159120000    6
 159130000    4
 159140000    6
 159150000    5
 159160000    3
 159170000    3
 159180000    2
 159190000    4
 159200000    3
 159210000    4
 159220000    2
 159230000    3
 159240000    3
 159250000    3
 159260000    4
 159270000    3
 159280000    4
 159290000    4
 159300000    5
 159310000    3
 159320000    3
 159330000    4
 159340000    3
 159350000    3
 159360000    3
 159370000    3
 159380000    3
 159390000    3
 159400000    3
 159410000    3
 159420000    3
 159430000    3
 159440000    2
 159450000    3
 159460000    5
 159470000    4
 159480000    4
 159490000    4
 159500000    3
 159510000    3
 159520000    3
 159530000    3
 159540000    4
 159550000    7
 159560000    6
 159570000    2
 159580000    3
 159590000    4
 159600000    6
 159610000    2
 159620000    5
 159630000    3
 159640000    3
 159650000    4
 159660000    3
 159670000    4
 159680000    3
 159690000    3
 159700000    4
 159710000    9
 159720000    2
 159730000    3
 159740000    6
 159750000    5
 159760000    4
 159770000    3
 159780000    3
 159790000    3
 159800000    3
 159810000    3
 159820000    4
 159830000    5
 159840000    3
 159850000    5
 159860000    5
 159870000    3
 159880000    3
 159890000    3
 159900000    2
 159910000    4
 159920000    3
 159930000    3
 159940000    3
 159950000    3
 159960000    3
 159970000    3
 159980000    3
 159990000    3
 160000000    3
 160000000    3
 160010000    4
 160020000    4
 160030000    3
 160040000    3
 160050000    2
 160060000    4
 160070000    3
 160080000    3
 160090000    4
 160100000    4
 160110000    3
 160120000    2
 160130000    3
 160140000    3
 160150000    4
 160160000    3
 160170000    5
 160180000    4
 160190000    2
 160200000    3
 160210000    4
 160220000    4
 160230000    3
 160240000    4
 160250000   10
 160260000    4
 160270000    4
 160280000    7
 160290000    3
 160300000    3
 160310000    3
 160320000    2
 160330000    3
 160340000    6
 160350000    5
 160360000    2
 160370000    3
 160380000    3
 160390000    3
 160400000    4
 160410000    4
 160420000    3
 160430000    3
 160440000    4
 160450000    4
 160460000    3
 160470000    4
 160480000    5
 160490000    7
 160500000    3
 160510000    3
 160520000    3
 160530000    3
 160540000    3
 160550000    2
 160560000    3
 160570000    3
 160580000    3
 160590000    2
 160600000    3
 160610000    3
 160620000    5
 160630000    3
 160640000    4
 160650000    3
 160660000    3
 160670000    2
 160680000    3
 160690000    4
 160700000    3
 160710000    4
 160720000    3
 160730000    4
 160740000    3
 160750000    2
 160760000    3
 160770000    4
 160780000    3
 160790000    3
 160800000    3
 160810000    3
 160820000    5
 160830000    2
 160840000    3
 160850000    4
 160860000    3
 160870000    3
 160880000    3
 160890000    3
 160900000    8
 160910000    3
 160920000    3
 160930000    3
 160940000    6
 160950000    6
 160960000    3
 160970000    3
 160980000    5
 160990000    3
 161000000    3
 161010000    3
 161020000    3
 161030000    3
 161040000    3
 161050000    4
 161060000    3
 161070000    2
 161080000    4
 161090000    3
 161100000    4
 161110000    3
 161120000    4
 161130000    4
 161140000    4
 161150000    2
 161160000    4
 161170000    3
 161180000    3
 161190000    3
 161200000    3
 161210000    3
 161220000    3
 161230000    3
 161240000    4
 161250000    3
 161260000    4
 161270000    3
 161280000    3
 161290000    3
 161300000    2
 161310000    3
 161320000    3
 161330000    4
 161340000    6
 161350000    3
 161360000    3
 161370000    3
 161380000    3
 161390000    3
 161400000    3
 161410000    2
 161420000    4
 161430000    3
 161440000    2
 161450000    2
 161460000    4
 161470000    3
 161480000    3
 161490000    3
 161500000    6
 161510000    3
 161520000    4
 161530000    3
 161540000    3
 161550000    2
 161560000    2
 161570000    8
 161580000    6
 161590000    4
 161600000    4
 161610000    5
 161620000    5
 161630000    6
 161640000    2
 161650000    3
 161660000    2
 161670000    3
 161680000    7
 161690000    8
 161700000    9
 161710000    3
 161720000    7
 161730000    7
 161740000    4
 161750000    3
 161760000    7
 161770000    3
 161780000    3
 161790000    3
 161800000    3
 161810000    2
 161820000    4
 161830000    2
 161840000    2
 161850000    3
 161860000    6
 161870000    3
 161880000    3
 161890000    2
 161900000    3
 161910000    4
 161920000    2
 161930000    3
 161940000    3
 161950000    4
 161960000    5
 161970000    4
 161980000    4
 161990000    3
 162000000    3
 162010000    3
 162020000    5
 162030000    4
 162040000    3
 162050000    4
 162060000    3
 162070000    2
 162080000    3
 162090000    3
 162100000    3
 162110000    4
 162120000    3
 162130000    3
 162140000    2
 162150000    7
 162160000    5
 162170000    4
 162180000    5
 162190000    3
 162200000    3
 162210000    4
 162220000    2
 162230000    3
 162240000    3
 162250000    2
 162260000    2
 162270000    2
 162280000    6
 162290000    3
 162300000    5
 162310000    3
 162320000    3
 162330000    3
 162340000    5
 162350000    2
 162360000    3
 162370000    3
 162380000    3
 162390000    2
 162400000    2
 162410000    5
 162420000    3
 162430000    3
 162440000    7
 162450000    2
 162460000    5
 162470000    4
 162480000    5
 162490000    5
 162500000    3
 162510000    4
 162520000    2
 162530000    4
 162540000    4
 162550000    3
 162560000    3
 162570000    3
 162580000    4
 162590000    2
 162600000    5
 162610000    3
 162620000    3
 162630000    3
 162640000    3
 162650000    3
 162660000    2
 162670000    3
 162680000    3
 162690000    2
 162700000    3
 162710000    4
 162720000    3
 162730000    2
 162740000    4
 162750000    3
 162760000    4
 162770000    2
 162780000    4
 162790000    3
 162800000    4
 162810000    4
 162820000    3
 162830000    4
 162840000    3
 162850000    3
 162860000    3
 162870000    3
 162880000    3
 162890000    3
 162900000    4
 162910000    3
 162920000    5
 162930000    3
 162940000    3
 162950000    4
 162960000    4
 162970000    3
 162980000    3
 162990000    3
 163000000    2
 163010000    3
 163020000    4
 163030000    2
 163040000    3
 163050000    3
 163060000    6
 163070000    3
 163080000    3
 163090000    4
 163100000    3
 163110000    3
 163120000    3
 163130000    3
 163140000    4
 163150000    5
 163160000    8
 163170000    4
 163180000    3
 163190000    4
 163200000    2
 163210000    5
 163220000    6
 163230000    7
 163240000    2
 163250000    3
 163260000    3
 163270000    3
 163280000    3
 163290000    3
 163300000    4
 163310000    3
 163320000    4
 163330000    3
 163340000    5
 163350000    8
 163360000    2
 163370000    5
 163380000    4
 163390000    3
 163400000    3
 163410000    4
 163420000    3
 163430000    5
 163440000    4
 163450000    6
 163460000    3
 163470000    3
 163480000    3
 163490000    3
 163500000    3
 163510000    5
 163520000    5
 163530000    7
 163540000    4
 163550000    2
 163560000    5
 163570000    3
 163580000    3
 163590000    3
 163600000    3
 163610000    5
 163620000    3
 163630000    4
 163640000    4
 163650000    2
 163660000    4
 163670000    3
 163680000    3
 163690000    4
 163700000    3
 163710000    3
 163720000    3
 163730000    6
 163740000    3
 163750000    3
 163760000    3
 163770000    3
 163780000    3
 163790000    3
 163800000    2
 163810000    3
 163820000    4
 163830000    5
 163840000    3
 163850000    2
 163860000    4
 163870000    4
 163880000    4
 163890000    3
 163900000    4
 163910000    4
 163920000    3
 163930000    3
 163940000    3
 163950000    2
 163960000    3
 163970000    3
 163980000    4
 163990000    4
 164000000    3
 164010000    3
 164020000    7
 164030000    4
 164040000    3
 164050000    3
 164060000    4
 164070000    3
 164080000    3
 164090000    6
 164100000    4
 164110000    4
 164120000    2
 164130000    3
 164140000    3
 164150000    5
 164160000    4
 164170000    5
 164180000    6
 164190000   10
 164200000    4
 164210000    5
 164220000    2
 164230000    3
 164240000    4
 164250000    3
 164260000    3
 164270000    2
 164280000    4
 164290000    5
 164300000    7
 164310000    2
 164320000    3
 164330000    8
 164340000    7
 164350000    8
 164360000    2
 164370000    3
 164380000    5
 164390000    3
 164400000    4
 164410000    2
 164420000    3
 164430000    4
 164440000    3
 164450000    2
 164460000    3
 164470000    3
 164480000    3
 164490000    2
 164500000    3
 164510000    2
 164520000    4
 164530000    4
 164540000    3
 164550000    4
 164560000    3
 164570000    4
 164580000    4
 164590000    4
 164600000    2
 164610000    3
 164620000    4
 164630000    3
 164640000    3
 164650000    2
 164660000    4
 164670000    3
 164680000    6
 164690000    2
 164700000    3
 164710000    3
 164720000    2
 164730000    3
 164740000    3
 164750000    3
 164760000    3
 164770000    3
 164780000    7
 164790000    3
 164800000    2
 164810000    4
 164820000    3
 164830000    3
 164840000    2
 164850000    5
 164860000    3
 164870000    6
 164880000    5
 164890000    5
 164900000    3
 164910000    5
 164920000    3
 164930000    3
 164940000    6
 164950000    3
 164960000    3
 164970000    3
 164980000    4
 164990000    3
 165000000    3
 165010000    3
 165020000    3
 165030000    2
 165040000    3
 165050000    3
 165060000    4
 165070000    5
 165080000    4
 165090000    3
 165100000    4
 165110000    5
 165120000    4
 165130000    3
 165140000    6
 165150000    3
 165160000    4
 165170000    5
 165180000    2
 165190000    3
 165200000    3
 165210000    2
 165220000    3
 165230000    3
 165240000   11
 165250000    3
 165260000    3
 165270000    2
 165280000    3
 165290000    3
 165300000    2
 165310000    3
 165320000    3
 165330000    5
 165340000    3
 165350000    6
 165360000    6
 165370000    4
 165380000    3
 165390000    5
 165400000    4
 165410000    5
 165420000    3
 165430000    5
 165440000    4
 165450000    4
 165460000    4
 165470000    6
 165480000    4
 165490000    3
 165500000    3
 165510000    3
 165520000    3
 165530000    4
 165540000    2
 165550000    2
 165560000    3
 165570000    5
 165580000    2
 165590000    3
 165600000    2
 165610000    3
 165620000    3
 165630000    6
 165640000    3
 165650000    3
 165660000    4
 165670000    3
 165680000    3
 165690000    6
 165700000    3
 165710000    4
 165720000    4
 165730000    4
 165740000    3
 165750000    5
 165760000    3
 165770000    3
 165780000    3
 165790000    2
 165800000    3
 165810000    2
 165820000    3
 165830000    3
 165840000    3
 165850000    3
 165860000   10
 165870000    5
 165880000    3
 165890000    3
 165900000    4
 165910000    4
 165920000    4
 165930000    2
 165940000    3
 165950000    3
 165960000    3
 165970000    2
 165980000    2
 165990000    5
 166000000    4
 166010000    5
 166020000    2
 166030000    4
 166040000    2
 166050000    3
 166060000    2
 166070000    3
 166080000    3
 166090000    4
 166100000    3
 166110000    3
 166120000    2
 166130000    8
 166140000    3
 166150000    6
 166160000    3
 166170000    3
 166180000    5
 166190000    3
 166200000    3
 166210000    3
 166220000    3
 166230000    3
 166240000    4
 166250000    3
 166260000    2
 166270000    3
 166280000    4
 166290000    3
 166300000    2
 166310000    3
 166320000    3
 166330000    3
 166340000    3
 166350000    2
 166360000    2
 166370000    4
 166380000    3
 166390000    4
 166400000    3
 166410000    3
 166420000    3
 166430000    3
 166440000    3
 166450000    4
 166460000    3
 166470000    3
 166480000    3
 166490000    5
 166500000    4
 166510000    3
 166520000    2
 166530000    4
 166540000    3
 166550000    4
 166560000    3
 166570000    4
 166580000    3
 166590000    5
 166600000    3
 166610000    3
 166620000    2
 166630000    3
 166640000    4
 166650000    4
 166660000    4
 166670000    3
 166680000    4
 166690000    4
 166700000    3
 166710000    4
 166720000    2
 166730000    4
 166740000    4
 166750000    3
 166760000    3
 166770000    2
 166780000    3
 166790000    3
 166800000    3
 166810000    2
 166820000    3
 166830000    3
 166840000    2
 166850000    2
 166860000    3
 166870000    3
 166880000    6
 166890000    4
 166900000    4
 166910000    2
 166920000    3
 166930000    2
 166940000    6
 166950000    2
 166960000    5
 166970000    4
 166980000    4
 166990000    3
 167000000    3
 167010000    5
 167020000    4
 167030000    3
 167040000    3
 167050000    3
 167060000    2
 167070000    3
 167080000    3
 167090000    4
 167100000    3
 167110000    3
 167120000    3
 167130000    4
 167140000    3
 167150000    2
 167160000    4
 167170000    2
 167180000    4
 167190000    4
 167200000    4
 167210000    4
 167220000    3
 167230000    3
 167240000    3
 167250000    4
 167260000    3
 167270000    4
 167280000    3
 167290000    4
 167300000    3
 167310000    3
 167320000    3
 167330000    3
 167340000    3
 167350000    3
 167360000    3
 167370000    3
 167380000    3
 167390000    3
 167400000    3
 167410000    4
 167420000    6
 167430000    2
 167440000    4
 167450000    4
 167460000    3
 167470000    3
 167480000    3
 167490000    3
 167500000    4
 167510000    2
 167520000    3
 167530000    3
 167540000    2
 167550000    5
 167560000    3
 167570000    3
 167580000    3
 167590000    4
 167600000    3
 167610000    3
 167620000    5
 167630000    3
 167640000    3
 167650000    2
 167660000    3
 167670000    3
 167680000    3
 167690000    3
 167700000    3
 167710000    4
 167720000    3
 167730000    3
 167740000    3
 167750000    3
 167760000    3
 167770000    3
 167780000    3
 167790000    3
 167800000    3
 167810000    3
 167820000    2
 167830000    3
 167840000    3
 167850000    3
 167860000    4
 167870000    3
 167880000    4
 167890000    3
 167900000    2
 167910000    2
 167920000    3
 167930000    3
 167940000    2
 167950000    3
 167960000    2
 167970000    3
 167980000    2
 167990000    3
 168000000    3
 168010000    3
 168020000    3
 168030000    3
 168040000    2
 168050000    4
 168060000    4
 168070000    3
 168080000    3
 168090000    2
 168100000    4
 168110000    3
 168120000    5
 168130000    2
 168140000    4
 168150000    3
 168160000    3
 168170000    3
 168180000    2
 168190000    3
 168200000    4
 168210000    3
 168220000    2
 168230000    3
 168240000    3
 168250000    3
 168260000    3
 168270000    6
 168280000    4
 168290000    3
 168300000    4
 168310000    4
 168320000    3
 168330000    2
 168340000    3
 168350000    4
 168360000    4
 168370000    4
 168380000    2
 168390000    3
 168400000    3
 168410000    3
 168420000    3
 168430000    2
 168440000    2
 168450000    3
 168460000    4
 168470000    3
 168480000    3
 168490000    4
 168500000    3
 168510000    3
 168520000    2
 168530000    3
 168540000    2
 168550000    3
 168560000    2
 168570000    3
 168580000    3
 168590000    4
 168600000    3
 168610000    4
 168620000    3
 168630000    4
 168640000    3
 168650000    4
 168660000    4
 168670000    3
 168680000    2
 168690000    3
 168700000    4
 168710000    3
 168720000    4
 168730000    3
 168740000    6
 168750000    3
 168760000    3
 168770000    3
 168780000    3
 168790000    4
 168800000    3
 168810000    3
 168820000    4
 168830000    3
 168840000    3
 168850000    3
 168860000    3
 168870000    2
 168880000    3
 168890000    3
 168900000    3
 168910000    4
 168920000    2
 168930000    2
 168940000    4
 168950000    4
 168960000    3
 168970000    3
 168980000    2
 168990000    2
 169000000    3
 169010000    3
 169020000    2
 169030000    2
 169040000    3
 169050000    3
 169060000    4
 169070000    4
 169080000    3
 169090000    3
 169100000    2
 169110000    2
 169120000    3
 169130000    4
 169140000    3
 169150000    3
 169160000    3
 169170000    4
 169180000    3
 169190000    3
 169200000    4
 169210000    2
 169220000    3
 169230000    4
 169240000    3
 169250000    4
 169260000    2
 169270000    3
 169280000    4
 169290000    3
 169300000    2
 169310000    3
 169320000    3
 169330000    3
 169340000    3
 169350000    3
 169360000    3
 169370000    2
 169380000    3
 169390000    3
 169400000    3
 169410000    3
 169420000    3
 169430000    3
 169440000    3
 169450000    4
 169460000    3
 169470000    3
 169480000    3
 169490000    3
 169500000    2
 169510000    5
 169520000    2
 169530000    2
 169540000    7
 169550000    3
 169560000    2
 169570000    3
 169580000    2
 169590000    4
 169600000    3
 169610000    4
 169620000    4
 169630000    2
 169640000    3
 169650000    3
 169660000    4
 169670000    4
 169680000    3
 169690000    2
 169700000    4
 169710000    3
 169720000    3
 169730000    2
 169740000    3
 169750000    2
 169760000    6
 169770000    4
 169780000    3
 169790000    3
 169800000    5
 169810000    3
 169820000    3
 169830000    3
 169840000    3
 169850000    3
 169860000    3
 169870000    3
 169880000    4
 169890000    4
 169900000    4
 169910000    4
 169920000    3
 169930000    5
 169940000    3
 169950000    2
 169960000    4
 169970000    3
 169980000    3
 169990000    3
 170000000    3
 170010000    2
 170020000    3
 170030000    3
 170040000    2
 170050000    4
 170060000    3
 170070000    2
 170080000    4
 170090000    3
 170100000    3
 170110000    3
 170120000    3
 170130000    3
 170140000    5
 170150000    3
 170160000    3
 170170000    2
 170180000    3
 170190000    3
 170200000    3
 170210000    3
 170220000    3
 170230000    4
 170240000    2
 170250000    3
 170260000    3
 170270000    3
 170280000    3
 170290000    3
 170300000    3
 170310000    2
 170320000    3
 170330000    4
 170340000    4
 170350000    5
 170360000    4
 170370000    3
 170380000    3
 170390000    4
 170400000    4
 170410000    4
 170420000    5
 170430000    2
 170440000    3
 170450000    3
 170460000    4
 170470000    3
 170480000    3
 170490000    5
 170500000    3
 170510000    3
 170520000    4
 170530000    2
 170540000    3
 170550000    3
 170560000    3
 170570000    3
 170580000    3
 170590000    3
 170600000    2
 170610000    3
 170620000    3
 170630000    6
 170640000    3
 170650000    4
 170660000    3
 170670000    3
 170680000    2
 170690000    5
 170700000    5
 170710000    3
 170720000    3
 170730000    3
 170740000    3
 170750000    5
 170760000    4
 170770000    5
 170780000    5
 170790000    5
 170800000    3
 170810000    3
 170820000    3
 170830000    3
 170840000    4
 170850000    2
 170860000    3
 170870000    3
 170880000    5
 170890000    3
 170900000    3
 170910000    3
 170920000    3
 170930000    4
 170940000    3
 170950000    4
 170960000    3
 170970000    3
 170980000    2
 170990000    3
 171000000    4
 171010000    3
 171020000    2
 171030000    4
 171040000    4
 171050000    6
 171060000    3
 171070000    4
 171080000    6
 171090000    2
 171100000    3
 171110000    3
 171120000    3
 171130000    3
 171140000    2
 171150000    3
 171160000    3
 171170000    3
 171180000    3
 171190000    3
 171200000    3
 171210000    3
 171220000    3
 171230000    3
 171240000    3
 171250000    3
 171260000    3
 171270000    4
 171280000    4
 171290000    4
 171300000    3
 171310000    3
 171320000    3
 171330000    3
 171340000    3
 171350000    4
 171360000    3
 171370000    3
 171380000    3
 171390000    3
 171400000    3
 171410000    4
 171420000    3
 171430000    2
 171440000    3
 171450000    3
 171460000    2
 171470000    2
 171480000    3
 171490000    3
 171500000    3
 171510000    2
 171520000    4
 171530000    3
 171540000    3
 171550000    3
 171560000    3
 171570000    3
 171580000    3
 171590000    3
 171600000    4
 171610000    3
 171620000    4
 171630000    4
 171640000    4
 171650000    4
 171660000    3
 171670000    3
 171680000    3
 171690000    3
 171700000    2
 171710000    2
 171720000    3
 171730000    3
 171740000    3
 171750000    3
 171760000    2
 171770000    5
 171780000    4
 171790000    3
 171800000    3
 171810000    3
 171820000    2
 171830000    3
 171840000    3
 171850000    3
 171860000    3
 171870000    3
 171880000    3
 171890000    4
 171900000    3
 171910000    4
 171920000    3
 171930000    3
 171940000    3
 171950000    2
 171960000    3
 171970000    4
 171980000    2
 171990000    3
 172000000    3
 172010000    3
 172020000    3
 172030000    3
 172040000    3
 172050000    3
 172060000    3
 172070000    3
 172080000    4
 172090000    3
 172100000    3
 172110000    4
 172120000    5
 172130000    3
 172140000    4
 172150000    3
 172160000    3
 172170000    4
 172180000    3
 172190000    3
 172200000    3
 172210000    5
 172220000    4
 172230000    4
 172240000    3
 172250000    2
 172260000    4
 172270000    3
 172280000    4
 172290000    3
 172300000    4
 172310000    4
 172320000    2
 172330000    4
 172340000    3
 172350000    2
 172360000    3
 172370000    4
 172380000    3
 172390000    4
 172400000    4
 172410000    3
 172420000    3
 172430000    3
 172440000    3
 172450000    4
 172460000    5
 172470000    3
 172480000    3
 172490000    5
 172500000    7
 172510000    4
 172520000    3
 172530000    4
 172540000    3
 172550000    6
 172560000    3
 172570000    5
 172580000    3
 172590000    3
 172600000    8
 172610000    2
 172620000    5
 172630000    2
 172640000    3
 172650000    3
 172660000    5
 172670000    3
 172680000    3
 172690000    3
 172700000    3
 172710000    3
 172720000    4
 172730000    3
 172740000    4
 172750000    5
 172760000    3
 172770000    3
 172780000    3
 172790000    2
 172800000    3
 172810000    3
 172820000    3
 172830000    2
 172840000    4
 172850000    2
 172860000    3
 172870000    5
 172880000    6
 172890000    3
 172900000    5
 172910000    2
 172920000    3
 172930000    2
 172940000    3
 172950000    3
 172960000    3
 172970000    3
 172980000    2
 172990000    3
 173000000    6
 173010000    3
 173020000    3
 173030000    2
 173040000    4
 173050000    3
 173060000    3
 173070000    3
 173080000    3
 173090000    3
 173100000    6
 173110000    3
 173120000    3
 173130000    3
 173140000    3
 173150000    2
 173160000    4
 173170000    5
 173180000    5
 173190000    3
 173200000    2
 173210000    4
 173220000    3
 173230000    3
 173240000    3
 173250000    3
 173260000    2
 173270000    3
 173280000    3
 173290000    2
 173300000    3
 173310000    3
 173320000    5
 173330000    5
 173340000    4
 173350000    4
 173360000    3
 173370000    3
 173380000    3
 173390000    3
 173400000    3
 173410000    3
 173420000    3
 173430000    3
 173440000    3
 173450000    3
 173460000    3
 173470000    3
 173480000    3
 173490000    6
 173500000    3
 173510000    3
 173520000    7
 173530000    3
 173540000    2
 173550000    3
 173560000    3
 173570000    3
 173580000    2
 173590000    3
 173600000    3
 173610000    4
 173620000    4
 173630000    3
 173640000    3
 173650000    3
 173660000    5
 173670000    6
 173680000    4
 173690000    3
 173700000    4
 173710000    3
 173720000    3
 173730000    3
 173740000    3
 173750000    4
 173760000    3
 173770000    2
 173780000    4
 173790000    3
 173800000    4
 173810000    5
 173820000    3
 173830000    3
 173840000    2
 173850000    3
 173860000    3
 173870000    5
 173880000    3
 173890000    3
 173900000    3
 173910000    2
 173920000    3
 173930000    4
 173940000    4
 173950000    3
 173960000    2
 173970000    3
 173980000    2
 173990000    2
 174000000    3
 174010000    4
 174020000    4
 174030000    5
 174040000    3
 174050000    3
 174060000    3
 174070000    3
 174080000    3
 174090000    4
 174100000    3
 174110000    3
 174120000    3
 174130000    3
 174140000    3
 174150000    3
 174160000    3
 174170000    3
 174180000    3
 174190000    3
 174200000    3
 174210000    2
 174220000    3
 174230000    3
 174240000    5
 174250000    3
 174260000    3
 174270000    6
 174280000    3
 174290000    3
 174300000    3
 174310000    3
 174320000    3
 174330000    3
 174340000    3
 174350000   10
 174360000    5
 174370000    4
 174380000    4
 174390000    5
 174400000    3
 174410000    6
 174420000    3
 174430000    3
 174440000    7
 174450000    5
 174460000    2
 174470000    6
 174480000    4
 174490000    4
 174500000    2
 174510000    5
 174520000    4
 174530000    2
 174540000    2
 174550000    9
 174560000    4
 174570000    4
 174580000   10
 174590000    5
 174600000    8
 174610000    8
 174620000    5
 174630000    3
 174640000    5
 174650000    6
 174660000    3
 174670000    3
 174680000    4
 174690000    4
 174700000    3
 174710000    3
 174720000    5
 174730000    5
 174740000    4
 174750000    4
 174760000    5
 174770000    4
 174780000    3
 174790000    3
 174800000    5
 174810000    3
 174820000    5
 174830000    3
 174840000    5
 174850000    3
 174860000    4
 174870000    4
 174880000    3
 174890000    3
 174900000    3
 174910000    7
 174920000    3
 174930000    3
 174940000    4
 174950000    3
 174960000    6
 174970000    4
 174980000    4
 174990000    2
 175000000    4
 175010000    3
 175020000    3
 175030000    3
 175040000    4
 175050000    2
 175060000    4
 175070000    3
 175080000    3
 175090000    3
 175100000    3
 175110000    3
 175120000    5
 175130000    4
 175140000    3
 175150000    2
 175160000    6
 175170000    2
 175180000    5
 175190000    3
 175200000    4
 175210000    5
 175220000    3
 175230000    4
 175240000    4
 175250000    5
 175260000    5
 175270000    3
 175280000    5
 175290000    3
 175300000    3
 175310000    3
 175320000    3
 175330000    3
 175340000    3
 175350000    4
 175360000    4
 175370000    3
 175380000    7
 175390000    3
 175400000    4
 175410000    4
 175420000    3
 175430000    4
 175440000    4
 175450000    8
 175460000    2
 175470000    2
 175480000    3
 175490000    3
 175500000    2
 175510000    2
 175520000    3
 175530000    3
 175540000    3
 175550000    3
 175560000    3
 175570000    4
 175580000    4
 175590000    3
 175600000    2
 175610000    4
 175620000    3
 175630000    3
 175640000    2
 175650000    4
 175660000    3
 175670000    6
 175680000    5
 175690000    3
 175700000    2
 175710000    3
 175720000    2
 175730000    3
 175740000    3
 175750000    3
 175760000    5
 175770000    3
 175780000    4
 175790000    3
 175800000    5
 175810000    3
 175820000    2
 175830000    3
 175840000    3
 175850000    3
 175860000    5
 175870000    3
 175880000    4
 175890000    5
 175900000    4
 175910000    3
 175920000    5
 175930000    3
 175940000    2
 175950000    3
 175960000    3
 175970000    3
 175980000    3
 175990000    3
 176000000    3
 176010000    7
 176020000    6
 176030000    2
 176040000    7
 176050000    3
 176060000    5
 176070000    3
 176080000    4
 176090000   10
 176100000    9
 176110000    6
 176120000    4
 176130000    3
 176140000    3
 176150000    4
 176160000    4
 176170000    3
 176180000    4
 176190000    4
 176200000    4
 176210000    4
 176220000    3
 176230000    4
 176240000    3
 176250000    2
 176260000    3
 176270000    3
 176280000    3
 176290000    2
 176300000    5
 176310000    2
 176320000    4
 176330000    4
 176340000    3
 176350000    3
 176360000    3
 176370000    3
 176380000    5
 176390000    3
 176400000    3
 176410000    3
 176420000    5
 176430000    3
 176440000    3
 176450000    2
 176460000    2
 176470000    3
 176480000    3
 176490000    2
 176500000    4
 176510000    3
 176520000    2
 176530000    3
 176540000    4
 176550000    2
 176560000    3
 176570000    3
 176580000    3
 176590000    3
 176600000    3
 176610000    3
 176620000    3
 176630000    3
 176640000    3
 176650000    3
 176660000    5
 176670000    2
 176680000    3
 176690000    2
 176700000    3
 176710000    3
 176720000    3
 176730000    3
 176740000    3
 176750000    2
 176760000    3
 176770000    6
 176780000    2
 176790000    4
 176800000    3
 176810000    3
 176820000    3
 176830000    3
 176840000    4
 176850000    3
 176860000    5
 176870000    4
 176880000    3
 176890000    7
 176900000    3
 176910000    3
 176920000    4
 176930000    3
 176940000    4
 176950000    3
 176960000    3
 176970000    3
 176980000    3
 176990000    2
 177000000    3
 177010000    4
 177020000    4
 177030000    3
 177040000    4
 177050000    3
 177060000    4
 177070000    3
 177080000    3
 177090000    3
 177100000    4
 177110000    3
 177120000    4
 177130000    3
 177140000    3
 177150000    5
 177160000    3
 177170000    4
 177180000    7
 177190000    3
 177200000    6
 177210000    5
 177220000    8
 177230000    3
 177240000    3
 177250000    4
 177260000    3
 177270000    2
 177280000    3
 177290000    2
 177300000    3
 177310000    3
 177320000    4
 177330000    3
 177340000    3
 177350000    4
 177360000    3
 177370000    3
 177380000    3
 177390000    4
 177400000    3
 177410000    2
 177420000    2
 177430000    3
 177440000    4
 177450000    3
 177460000    5
 177470000    3
 177480000    3
 177490000    2
 177500000    4
 177510000    3
 177520000    3
 177530000    3
 177540000    2
 177550000    3
 177560000    2
 177570000    3
 177580000    2
 177590000    4
 177600000    3
 177610000    3
 177620000    4
 177630000    3
 177640000    4
 177650000    3
 177660000    3
 177670000    3
 177680000    3
 177690000    3
 177700000    3
 177710000    3
 177720000    3
 177730000    3
 177740000    3
 177750000    3
 177760000    3
 177770000    3
 177780000    6
 177790000    3
 177800000    4
 177810000    2
 177820000    3
 177830000    3
 177840000    3
 177850000    5
 177860000    4
 177870000    3
 177880000    4
 177890000    4
 177900000    4
 177910000    4
 177920000    4
 177930000    5
 177940000    2
 177950000    3
 177960000    2
 177970000    5
 177980000    2
 177990000    3
 178000000    3
 178010000    3
 178020000    3
 178030000    4
 178040000    4
 178050000    3
 178060000    3
 178070000    4
 178080000    3
 178090000    3
 178100000    3
 178110000    4
 178120000    2
 178130000    4
 178140000    2
 178150000    9
 178160000    7
 178170000    3
 178180000    3
 178190000    3
 178200000    3
 178210000    3
 178220000    4
 178230000    3
 178240000    3
 178250000    3
 178260000    4
 178270000    3
 178280000    3
 178290000    3
 178300000    4
 178310000    3
 178320000    3
 178330000    4
 178340000    2
 178350000    3
 178360000    4
 178370000    3
 178380000    3
 178390000    3
 178400000    3
 178410000    4
 178420000    3
 178430000    3
 178440000    3
 178450000    3
 178460000    4
 178470000    3
 178480000    3
 178490000    3
 178500000    3
 178510000    5
 178520000    2
 178530000    4
 178540000    4
 178550000    3
 178560000    5
 178570000    4
 178580000    3
 178590000    3
 178600000    3
 178610000    4
 178620000    4
 178630000    3
 178640000    4
 178650000    4
 178660000    3
 178670000    4
 178680000    3
 178690000    3
 178700000    3
 178710000    4
 178720000    3
 178730000    3
 178740000    3
 178750000    3
 178760000    2
 178770000    4
 178780000    4
 178790000    5
 178800000    2
 178810000    3
 178820000    4
 178830000    2
 178840000    4
 178850000    3
 178860000    3
 178870000    4
 178880000    4
 178890000    2
 178900000    2
 178910000    3
 178920000    3
 178930000    3
 178940000    4
 178950000    3
 178960000    4
 178970000    4
 178980000    3
 178990000    3
 179000000    3
 179010000    3
 179020000    3
 179030000    3
 179040000    3
 179050000    3
 179060000    3
 179070000    3
 179080000    4
 179090000    3
 179100000    4
 179110000    4
 179120000    3
 179130000    3
 179140000    2
 179150000    3
 179160000    4
 179170000    4
 179180000    4
 179190000    3
 179200000    3
 179210000    3
 179220000    2
 179230000    2
 179240000    3
 179250000    3
 179260000    3
 179270000    5
 179280000    4
 179290000    4
 179300000    4
 179310000    3
 179320000    2
 179330000    3
 179340000    4
 179350000    5
 179360000    2
 179370000    3
 179380000    5
 179390000    3
 179400000    4
 179410000    3
 179420000    3
 179430000    3
 179440000    2
 179450000    3
 179460000    4
 179470000    3
 179480000    3
 179490000    3
 179500000    3
 179510000    3
 179520000    3
 179530000    3
 179540000    3
 179550000    3
 179560000    4
 179570000    5
 179580000    5
 179590000    4
 179600000    2
 179610000    2
 179620000    4
 179630000    3
 179640000    5
 179650000    3
 179660000    3
 179670000    4
 179680000    3
 179690000    3
 179700000    3
 179710000    4
 179720000    4
 179730000    4
 179740000    4
 179750000    4
 179760000    3
 179770000    4
 179780000    3
 179790000    3
 179800000    3
 179810000    3
 179820000    3
 179830000    3
 179840000    2
 179850000    3
 179860000    3
 179870000    3
 179880000    3
 179890000    2
 179900000    4
 179910000    3
 179920000    3
 179930000    2
 179940000    3
 179950000    4
 179960000    4
 179970000    3
 179980000    4
 179990000    2
 180000000    3
 180000000    3
 180010000    3
 180020000    3
 180030000    4
 180040000    4
 180050000    3
 180060000    5
 180070000    3
 180080000    4
 180090000    2
 180100000    4
 180110000    2
 180120000    3
 180130000    3
 180140000    4
 180150000    3
 180160000    4
 180170000    3
 180180000    2
 180190000    5
 180200000    3
 180210000    2
 180220000    3
 180230000    4
 180240000    3
 180250000    3
 180260000    3
 180270000    5
 180280000    3
 180290000    5
 180300000    2
 180310000    3
 180320000    3
 180330000    4
 180340000    3
 180350000    3
 180360000    4
 180370000    3
 180380000    3
 180390000    5
 180400000    6
 180410000    3
 180420000    6
 180430000    9
 180440000    4
 180450000    3
 180460000    3
 180470000    3
 180480000    4
 180490000    3
 180500000    4
 180510000    3
 180520000    7
 180530000    4
 180540000    3
 180550000    5
 180560000    3
 180570000    2
 180580000    3
 180590000    3
 180600000    2
 180610000    4
 180620000    4
 180630000    4
 180640000    3
 180650000    3
 180660000    4
 180670000    2
 180680000    4
 180690000    3
 180700000    5
 180710000    3
 180720000    3
 180730000    3
 180740000    5
 180750000    5
 180760000    3
 180770000    2
 180780000    2
 180790000    3
 180800000    4
 180810000    4
 180820000    3
 180830000    3
 180840000    3
 180850000    3
 180860000    3
 180870000    4
 180880000    7
 180890000    5
 180900000    3
 180910000    4
 180920000    3
 180930000    4
 180940000    3
 180950000    3
 180960000    3
 180970000    3
 180980000    2
 180990000    3
 181000000    5
 181010000    4
 181020000    4
 181030000    3
 181040000    4
 181050000    3
 181060000    4
 181070000    4
 181080000    3
 181090000    4
 181100000    5
 181110000    3
 181120000    3
 181130000    3
 181140000    6
 181150000    5
 181160000    7
 181170000    4
 181180000    3
 181190000    5
 181200000    4
 181210000    3
 181220000    3
 181230000    3
 181240000    2
 181250000    2
 181260000    3
 181270000    3
 181280000    2
 181290000    2
 181300000    3
 181310000    2
 181320000    2
 181330000    3
 181340000    5
 181350000    3
 181360000    5
 181370000    3
 181380000    4
 181390000    3
 181400000    3
 181410000    3
 181420000    3
 181430000    4
 181440000    4
 181450000    3
 181460000    3
 181470000    2
 181480000    4
 181490000    4
 181500000    2
 181510000    3
 181520000    3
 181530000    4
 181540000    3
 181550000    5
 181560000    3
 181570000    3
 181580000    3
 181590000    3
 181600000    2
 181610000    3
 181620000    3
 181630000    7
 181640000    5
 181650000    4
 181660000    3
 181670000    5
 181680000    6
 181690000    6
 181700000    3
 181710000    3
 181720000    3
 181730000    3
 181740000    3
 181750000    3
 181760000    3
 181770000    3
 181780000    3
 181790000    3
 181800000    3
 181810000    3
 181820000    3
 181830000    4
 181840000    3
 181850000    2
 181860000    3
 181870000    4
 181880000    4
 181890000    2
 181900000    3
 181910000    4
 181920000    4
 181930000    4
 181940000    4
 181950000    3
 181960000    5
 181970000    4
 181980000    3
 181990000    2
 182000000    4
 182010000    3
 182020000    4
 182030000    3
 182040000    2
 182050000    4
 182060000    2
 182070000    3
 182080000    4
 182090000    3
 182100000    2
 182110000    3
 182120000    3
 182130000    4
 182140000    5
 182150000    4
 182160000    2
 182170000    4
 182180000    4
 182190000    3
 182200000    3
 182210000    3
 182220000    4
 182230000    4
 182240000    3
 182250000    4
 182260000    4
 182270000    4
 182280000    3
 182290000    3
 182300000    4
 182310000    6
 182320000    3
 182330000    3
 182340000    3
 182350000    7
 182360000    4
 182370000    4
 182380000    4
 182390000    3
 182400000    3
 182410000    4
 182420000    4
 182430000    4
 182440000    4
 182450000    4
 182460000    6
 182470000    5
 182480000    2
 182490000    2
 182500000    6
 182510000    7
 182520000    5
 182530000    6
 182540000    3
 182550000    7
 182560000    8
 182570000    2
 182580000    8
 182590000    5
 182600000    2
 182610000    2
 182620000    3
 182630000    4
 182640000    7
 182650000    7
 182660000    3
 182670000    3
 182680000    3
 182690000    3
 182700000    3
 182710000    3
 182720000    4
 182730000    3
 182740000    3
 182750000    3
 182760000    3
 182770000    2
 182780000    3
 182790000    5
 182800000    8
 182810000    5
 182820000    6
 182830000    4
 182840000    5
 182850000    4
 182860000    8
 182870000    3
 182880000    3
 182890000    2
 182900000    4
 182910000    8
 182920000    4
 182930000    2
 182940000    3
 182950000    3
 182960000    4
 182970000    3
 182980000    3
 182990000    7
 183000000    4
 183010000    4
 183020000    4
 183030000    7
 183040000    3
 183050000    5
 183060000    3
 183070000    4
 183080000    4
 183090000    5
 183100000    2
 183110000    3
 183120000    5
 183130000    4
 183140000    2
 183150000    3
 183160000    5
 183170000    5
 183180000    4
 183190000    3
 183200000    4
 183210000    7
 183220000    4
 183230000    5
 183240000    6
 183250000    3
 183260000    6
 183270000    2
 183280000    3
 183290000    4
 183300000    3
 183310000    4
 183320000    5
 183330000    2
 183340000    7
 183350000   11
 183360000    7
 183370000    9
 183380000    5
 183390000    3
 183400000    3
 183410000    6
 183420000    4
 183430000    3
 183440000    5
 183450000    5
 183460000   11
 183470000    3
 183480000    4
 183490000    3
 183500000    3
 183510000    3
 183520000    2
 183530000    4
 183540000    2
 183550000    2
 183560000    3
 183570000    2
 183580000    3
 183590000    3
 183600000    3
 183610000    4
 183620000    3
 183630000    3
 183640000    3
 183650000    3
 183660000    4
 183670000    4
 183680000    3
 183690000    2
 183700000    3
 183710000    4
 183720000    3
 183730000    7
 183740000    3
 183750000    3
 183760000    4
 183770000    3
 183780000    3
 183790000    2
 183800000    4
 183810000    3
 183820000    4
 183830000    3
 183840000    3
 183850000    3
 183860000    2
 183870000    4
 183880000    2
 183890000    2
 183900000    3
 183910000    3
 183920000    3
 183930000    2
 183940000    4
 183950000    3
 183960000    4
 183970000    3
 183980000    3
 183990000    3
 184000000    3
 184010000    6
 184020000    3
 184030000    3
 184040000    2
 184050000    4
 184060000    3
 184070000    4
 184080000    3
 184090000    2
 184100000    3
 184110000    3
 184120000    3
 184130000    3
 184140000    5
 184150000    3
 184160000    4
 184170000    5
 184180000    6
 184190000    7
 184200000    4
 184210000   10
 184220000    3
 184230000    3
 184240000    4
 184250000    2
 184260000    3
 184270000    3
 184280000    3
 184290000    3
 184300000    4
 184310000    2
 184320000    2
 184330000    4
 184340000    6
 184350000    6
 184360000    3
 184370000    2
 184380000    2
 184390000    3
 184400000    2
 184410000    4
 184420000    2
 184430000    3
 184440000    2
 184450000    7
 184460000    4
 184470000    4
 184480000    4
 184490000    3
 184500000    3
 184510000    3
 184520000    3
 184530000    3
 184540000    5
 184550000    4
 184560000    5
 184570000    2
 184580000    5
 184590000    3
 184600000    3
 184610000    3
 184620000    4
 184630000    5
 184640000    5
 184650000    4
 184660000    3
 184670000    2
 184680000    4
 184690000    3
 184700000    3
 184710000    5
 184720000    3
 184730000    3
 184740000    5
 184750000    2
 184760000    3
 184770000    3
 184780000    4
 184790000    5
 184800000    2
 184810000    5
 184820000    3
 184830000    4
 184840000    4
 184850000    3
 184860000    3
 184870000    4
 184880000    5
 184890000    6
 184900000    6
 184910000    5
 184920000    9
 184930000   13
 184940000    3
 184950000    2
 184960000    2
 184970000    3
 184980000    3
 184990000    3
 185000000    4
 185010000    3
 185020000    5
 185030000    4
 185040000    4
 185050000    3
 185060000    5
 185070000    4
 185080000    3
 185090000    2
 185100000    2
 185110000    3
 185120000    4
 185130000    3
 185140000    3
 185150000    3
 185160000    3
 185170000    3
 185180000    4
 185190000    2
 185200000    2
 185210000    3
 185220000    3
 185230000    2
 185240000    3
 185250000    5
 185260000    3
 185270000    3
 185280000    4
 185290000    6
 185300000    4
 185310000    3
 185320000    5
 185330000    4
 185340000    3
 185350000    3
 185360000    4
 185370000    2
 185380000    4
 185390000    3
 185400000    7
 185410000    3
 185420000    2
 185430000    3
 185440000    2
 185450000    3
 185460000    3
 185470000    4
 185480000    3
 185490000    3
 185500000    2
 185510000    3
 185520000    3
 185530000    3
 185540000    5
 185550000    4
 185560000    2
 185570000    3
 185580000    3
 185590000    2
 185600000    2
 185610000    3
 185620000    4
 185630000    3
 185640000    3
 185650000    3
 185660000    3
 185670000    3
 185680000    3
 185690000    2
 185700000    4
 185710000    4
 185720000    3
 185730000    3
 185740000    2
 185750000    3
 185760000    5
 185770000    2
 185780000    3
 185790000    8
 185800000    3
 185810000    2
 185820000    3
 185830000    2
 185840000    2
 185850000    3
 185860000    2
 185870000    3
 185880000    3
 185890000    3
 185900000    2
 185910000    3
 185920000    4
 185930000    3
 185940000    3
 185950000    3
 185960000    3
 185970000    4
 185980000    4
 185990000    2
 186000000    2
 186010000    7
 186020000    3
 186030000    3
 186040000    2
 186050000    3
 186060000    3
 186070000    3
 186080000    3
 186090000    2
 186100000    3
 186110000    3
 186120000    2
 186130000    5
 186140000    2
 186150000    2
 186160000    5
 186170000    3
 186180000    4
 186190000    3
 186200000    3
 186210000    3
 186220000    3
 186230000    4
 186240000    3
 186250000    5
 186260000    3
 186270000    3
 186280000    4
 186290000    3
 186300000    2
 186310000    4
 186320000    4
 186330000    3
 186340000    3
 186350000    2
 186360000    4
 186370000    3
 186380000    4
 186390000    3
 186400000    3
 186410000    3
 186420000    3
 186430000    6
 186440000    3
 186450000    2
 186460000    4
 186470000    3
 186480000    5
 186490000    2
 186500000    2
 186510000    5
 186520000    3
 186530000    3
 186540000    4
 186550000    3
 186560000    3
 186570000    3
 186580000    2
 186590000    3
 186600000    3
 186610000    3
 186620000    3
 186630000    4
 186640000    2
 186650000    4
 186660000    3
 186670000    3
 186680000    3
 186690000    4
 186700000    6
 186710000    2
 186720000    3
 186730000    4
 186740000    4
 186750000    3
 186760000    3
 186770000    3
 186780000    5
 186790000    3
 186800000    3
 186810000    4
 186820000    3
 186830000    2
 186840000    3
 186850000    7
 186860000    3
 186870000    3
 186880000    2
 186890000    2
 186900000    2
 186910000    4
 186920000    9
 186930000    6
 186940000    6
 186950000    4
 186960000    3
 186970000    3
 186980000    2
 186990000    2
 187000000    3
 187010000    2
 187020000    3
 187030000    2
 187040000    4
 187050000    3
 187060000    3
 187070000    3
 187080000    3
 187090000    5
 187100000    3
 187110000    5
 187120000    2
 187130000    4
 187140000    3
 187150000    3
 187160000    4
 187170000    2
 187180000    9
 187190000    3
 187200000    6
 187210000    4
 187220000    3
 187230000    5
 187240000    6
 187250000    3
 187260000    6
 187270000    3
 187280000    4
 187290000    3
 187300000    9
 187310000    5
 187320000    4
 187330000    4
 187340000    5
 187350000    6
 187360000    7
 187370000    4
 187380000    6
 187390000    4
 187400000    5
 187410000    5
 187420000    3
 187430000    5
 187440000    3
 187450000    3
 187460000    3
 187470000    4
 187480000    3
 187490000    5
 187500000    3
 187510000    5
 187520000    4
 187530000    6
 187540000    3
 187550000    2
 187560000    5
 187570000    5
 187580000    3
 187590000    3
 187600000    5
 187610000    6
 187620000    3
 187630000    3
 187640000    4
 187650000    6
 187660000    4
 187670000    4
 187680000    3
 187690000    4
 187700000    3
 187710000    3
 187720000    4
 187730000    3
 187740000    3
 187750000    4
 187760000    8
 187770000    4
 187780000    9
 187790000    3
 187800000    4
 187810000    4
 187820000    2
 187830000    3
 187840000    4
 187850000    5
 187860000    3
 187870000    3
 187880000    5
 187890000    3
 187900000    6
 187910000    2
 187920000    3
 187930000    4
 187940000    3
 187950000    3
 187960000    3
 187970000    3
 187980000    4
 187990000    5
 188000000    3
 188010000    3
 188020000    3
 188030000    3
 188040000    3
 188050000    4
 188060000    5
 188070000    4
 188080000    4
 188090000    4
 188100000    3
 188110000    3
 188120000    3
 188130000    4
 188140000    4
 188150000    2
 188160000    2
 188170000    3
 188180000    3
 188190000    6
 188200000    2
 188210000    4
 188220000    5
 188230000    5
 188240000    7
 188250000    4
 188260000    2
 188270000    3
 188280000    4
 188290000    3
 188300000    4
 188310000    3
 188320000    3
 188330000    2
 188340000    4
 188350000    3
 188360000    3
 188370000    3
 188380000    3
 188390000    2
 188400000    2
 188410000    3
 188420000   12
 188430000    7
 188440000    3
 188450000    6
 188460000    3
 188470000    6
 188480000    7
 188490000    6
 188500000    4
 188510000    3
 188520000    5
 188530000    3
 188540000    3
 188550000    6
 188560000    4
 188570000    3
 188580000    2
 188590000    4
 188600000    4
 188610000    4
 188620000    3
 188630000    3
 188640000    2
 188650000    3
 188660000    3
 188670000    4
 188680000    4
 188690000    3
 188700000    2
 188710000    6
 188720000    3
 188730000    4
 188740000    3
 188750000    3
 188760000    4
 188770000    3
 188780000    3
 188790000    4
 188800000    2
 188810000    3
 188820000    5
 188830000    3
 188840000    3
 188850000    3
 188860000    3
 188870000    3
 188880000    4
 188890000    5
 188900000    7
 188910000    5
 188920000    3
 188930000    4
 188940000    3
 188950000    3
 188960000    5
 188970000    2
 188980000    3
 188990000    4
 189000000    3
 189010000    4
 189020000    6
 189030000    7
 189040000    3
 189050000    5
 189060000    2
 189070000    3
 189080000    2
 189090000    3
 189100000    3
 189110000    3
 189120000    3
 189130000    3
 189140000    3
 189150000    3
 189160000    5
 189170000    4
 189180000    3
 189190000    3
 189200000    4
 189210000    3
 189220000    2
 189230000    3
 189240000    3
 189250000    2
 189260000    4
 189270000    4
 189280000    3
 189290000    4
 189300000    3
 189310000    3
 189320000    3
 189330000    2
 189340000    4
 189350000    3
 189360000    3
 189370000    5
 189380000    9
 189390000    5
 189400000   13
 189410000    5
 189420000   10
 189430000    4
 189440000   11
 189450000    6
 189460000    4
 189470000    4
 189480000    5
 189490000    4
 189500000    3
 189510000    9
 189520000    2
 189530000    7
 189540000   10
 189550000    4
 189560000    4
 189570000    3
 189580000    2
 189590000    3
 189600000    5
 189610000    3
 189620000    4
 189630000    3
 189640000    2
 189650000    4
 189660000    4
 189670000    3
 189680000    2
 189690000    3
 189700000    3
 189710000    3
 189720000    6
 189730000    4
 189740000    4
 189750000    3
 189760000    4
 189770000    3
 189780000    4
 189790000    4
 189800000    8
 189810000    5
 189820000    3
 189830000    4
 189840000    4
 189850000    3
 189860000    3
 189870000    3
 189880000    3
 189890000    3
 189900000    2
 189910000    4
 189920000    4
 189930000    3
 189940000    3
 189950000    3
 189960000    2
 189970000    4
 189980000    5
 189990000    3
 190000000    6
 190010000    3
 190020000    2
 190030000    4
 190040000    2
 190050000    4
 190060000    2
 190070000    3
 190080000    2
 190090000    3
 190100000    4
 190110000    3
 190120000   11
 190130000    3
 190140000    3
 190150000    4
 190160000    5
 190170000    3
 190180000    5
 190190000    3
 190200000    2
 190210000    9
 190220000   12
 190230000    2
 190240000    8
 190250000    8
 190260000    4
 190270000    2
 190280000    3
 190290000    5
 190300000    4
 190310000    2
 190320000    7
 190330000    6
 190340000    3
 190350000    7
 190360000    3
 190370000    3
 190380000    4
 190390000    4
 190400000    2
 190410000    3
 190420000    4
 190430000    4
 190440000    3
 190450000    3
 190460000    5
 190470000    3
 190480000    3
 190490000    3
 190500000    3
 190510000    3
 190520000    3
 190530000    4
 190540000    2
 190550000    2
 190560000    2
 190570000    3
 190580000    3
 190590000    4
 190600000    4
 190610000    3
 190620000    3
 190630000    3
 190640000    3
 190650000    4
 190660000    3
 190670000    3
 190680000    4
 190690000    4
 190700000    3
 190710000    3
 190720000    3
 190730000    2
 190740000    4
 190750000    3
 190760000    3
 190770000    3
 190780000    5
 190790000    4
 190800000    3
 190810000    4
 190820000    3
 190830000    3
 190840000    3
 190850000    6
 190860000    2
 190870000    3
 190880000    3
 190890000    2
 190900000    6
 190910000    2
 190920000    3
 190930000    3
 190940000    3
 190950000    4
 190960000    5
 190970000    2
 190980000    5
 190990000    3
 191000000    4
 191010000    3
 191020000    4
 191030000    3
 191040000    4
 191050000    3
 191060000    3
 191070000    3
 191080000    3
 191090000    2
 191100000    3
 191110000    5
 191120000    3
 191130000    5
 191140000    4
 191150000    7
 191160000    4
 191170000    2
 191180000    3
 191190000    3
 191200000    2
 191210000    3
 191220000    4
 191230000    4
 191240000    4
 191250000    3
 191260000    2
 191270000    2
 191280000    4
 191290000    3
 191300000    3
 191310000    3
 191320000    3
 191330000    4
 191340000    3
 191350000    3
 191360000    4
 191370000    4
 191380000    3
 191390000    3
 191400000    5
 191410000    4
 191420000    3
 191430000    3
 191440000    4
 191450000    3
 191460000    3
 191470000    3
 191480000    4
 191490000    3
 191500000    3
 191510000    3
 191520000    2
 191530000    3
 191540000    4
 191550000    3
 191560000    4
 191570000    4
 191580000    3
 191590000    4
 191600000    2
 191610000    3
 191620000    4
 191630000    4
 191640000    3
 191650000    3
 191660000    4
 191670000    5
 191680000    2
 191690000    3
 191700000    3
 191710000    3
 191720000    3
 191730000    3
 191740000    2
 191750000    4
 191760000    3
 191770000    3
 191780000    4
 191790000    7
 191800000    5
 191810000    6
 191820000   11
 191830000    5
 191840000    4
 191850000    5
 191860000    4
 191870000    3
 191880000    3
 191890000    4
 191900000    3
 191910000    2
 191920000    4
 191930000    3
 191940000    2
 191950000    3
 191960000    3
 191970000    4
 191980000    4
 191990000    3
 192000000    7
 192010000    4
 192020000    6
 192030000   10
 192040000    5
 192050000    4
 192060000    3
 192070000    3
 192080000    5
 192090000    3
 192100000    3
 192110000    3
 192120000    4
 192130000    3
 192140000    4
 192150000    3
 192160000    3
 192170000    3
 192180000    4
 192190000    7
 192200000    3
 192210000    5
 192220000    3
 192230000    3
 192240000    3
 192250000    3
 192260000    3
 192270000    4
 192280000    3
 192290000    6
 192300000    3
 192310000    3
 192320000    3
 192330000    4
 192340000    3
 192350000    4
 192360000    3
 192370000    3
 192380000    3
 192390000    3
 192400000    4
 192410000    3
 192420000    4
 192430000    3
 192440000    4
 192450000    4
 192460000    4
 192470000    4
 192480000    3
 192490000    4
 192500000    3
 192510000    3
 192520000    3
 192530000    4
 192540000    4
 192550000    2
 192560000    2
 192570000    4
 192580000    3
 192590000    3
 192600000    4
 192610000    6
 192620000    3
 192630000    3
 192640000    3
 192650000    2
 192660000    3
 192670000    3
 192680000    3
 192690000    2
 192700000    2
 192710000    3
 192720000    3
 192730000    3
 192740000    3
 192750000    4
 192760000    3
 192770000    3
 192780000    5
 192790000    3
 192800000    3
 192810000    3
 192820000    3
 192830000    3
 192840000    3
 192850000    5
 192860000    3
 192870000    3
 192880000    3
 192890000    3
 192900000    2
 192910000    4
 192920000    3
 192930000    2
 192940000    4
 192950000    2
 192960000    4
 192970000    3
 192980000    4
 192990000    3
 193000000    4
 193010000    5
 193020000    3
 193030000    3
 193040000    3
 193050000    4
 193060000    3
 193070000    3
 193080000    4
 193090000    2
 193100000    2
 193110000    4
 193120000    2
 193130000    3
 193140000    4
 193150000    3
 193160000    3
 193170000    5
 193180000    4
 193190000    3
 193200000    3
 193210000    4
 193220000    3
 193230000    3
 193240000    5
 193250000    4
 193260000    6
 193270000    3
 193280000    3
 193290000    2
 193300000    3
 193310000    3
 193320000    3
 193330000    3
 193340000    2
 193350000    5
 193360000    3
 193370000    5
 193380000    4
 193390000    2
 193400000    5
 193410000    3
 193420000    6
 193430000    6
 193440000    3
 193450000    3
 193460000    5
 193470000    4
 193480000    2
 193490000    5
 193500000    3
 193510000    5
 193520000    2
 193530000    3
 193540000    4
 193550000    4
 193560000    2
 193570000    3
 193580000    3
 193590000    4
 193600000    2
 193610000    3
 193620000    2
 193630000    3
 193640000    4
 193650000    3
 193660000    7
 193670000    5
 193680000    3
 193690000    5
 193700000    3
 193710000    3
 193720000    2
 193730000    3
 193740000    3
 193750000    4
 193760000    2
 193770000    6
 193780000    3
 193790000    4
 193800000    3
 193810000    7
 193820000    3
 193830000    2
 193840000    3
 193850000    3
 193860000    3
 193870000    2
 193880000    3
 193890000    5
 193900000    3
 193910000    6
 193920000    2
 193930000    3
 193940000    5
 193950000    5
 193960000    3
 193970000    7
 193980000    4
 193990000    3
 194000000    5
 194010000    3
 194020000    4
 194030000    3
 194040000    4
 194050000    3
 194060000    5
 194070000    2
 194080000    5
 194090000    9
 194100000    3
 194110000    4
 194120000    2
 194130000    4
 194140000    3
 194150000    3
 194160000    3
 194170000    3
 194180000    3
 194190000    3
 194200000    2
 194210000    3
 194220000    3
 194230000    3
 194240000    3
 194250000    5
 194260000    3
 194270000    3
 194280000    3
 194290000    4
 194300000    4
 194310000    3
 194320000    5
 194330000    3
 194340000    4
 194350000    3
 194360000    3
 194370000    3
 194380000    3
 194390000    3
 194400000    3
 194410000    3
 194420000    7
 194430000    3
 194440000    3
 194450000    4
 194460000    3
 194470000    3
 194480000    6
 194490000    7
 194500000    4
 194510000    2
 194520000    6
 194530000    3
 194540000    2
 194550000    8
 194560000    6
 194570000    5
 194580000    3
 194590000    4
 194600000    5
 194610000    2
 194620000    2
 194630000    6
 194640000    4
 194650000    3
 194660000    3
 194670000    5
 194680000    3
 194690000    3
 194700000    3
 194710000    4
 194720000    4
 194730000    3
 194740000    3
 194750000    6
 194760000    4
 194770000    3
 194780000    3
 194790000    4
 194800000    3
 194810000    3
 194820000    3
 194830000    3
 194840000    5
 194850000    3
 194860000    2
 194870000    5
 194880000    5
 194890000    3
 194900000    3
 194910000    3
 194920000    2
 194930000    2
 194940000    2
 194950000    3
 194960000    4
 194970000    3
 194980000    4
 194990000    3
 195000000    7
 195010000    3
 195020000    2
 195030000    3
 195040000    3
 195050000    4
 195060000    6
 195070000    4
 195080000    3
 195090000    7
 195100000    4
 195110000    7
 195120000    4
 195130000    4
 195140000    4
 195150000    3
 195160000    3
 195170000    4
 195180000    3
 195190000    3
 195200000    5
 195210000    3
 195220000    3
 195230000    4
 195240000    5
 195250000    4
 195260000    6
 195270000    6
 195280000    8
 195290000    3
 195300000    5
 195310000    4
 195320000    4
 195330000    4
 195340000    2
 195350000    4
 195360000    3
 195370000    3
 195380000    2
 195390000    3
 195400000    3
 195410000    4
 195420000    3
 195430000    3
 195440000    3
 195450000    5
 195460000    3
 195470000    3
 195480000    3
 195490000    2
 195500000    4
 195510000    3
 195520000    5
 195530000    5
 195540000    2
 195550000    4
 195560000    5
 195570000    3
 195580000    5
 195590000    3
 195600000    4
 195610000    4
 195620000    3
 195630000    2
 195640000    3
 195650000    2
 195660000    3
 195670000    3
 195680000    3
 195690000    3
 195700000    2
 195710000    3
 195720000    3
 195730000    4
 195740000    4
 195750000    4
 195760000    3
 195770000    3
 195780000    2
 195790000    4
 195800000    4
 195810000    3
 195820000    4
 195830000    3
 195840000    2
 195850000    2
 195860000    3
 195870000    3
 195880000    2
 195890000    3
 195900000    2
 195910000    3
 195920000    2
 195930000    3
 195940000    4
 195950000    2
 195960000    2
 195970000    2
 195980000    4
 195990000    4
 196000000    3
 196010000    3
 196020000    3
 196030000    4
 196040000    3
 196050000    7
 196060000    3
 196070000    3
 196080000    6
 196090000    4
 196100000    3
 196110000    2
 196120000    2
 196130000    4
 196140000    3
 196150000    2
 196160000    4
 196170000    3
 196180000    3
 196190000    3
 196200000    3
 196210000    3
 196220000    3
 196230000    3
 196240000    4
 196250000    3
 196260000    3
 196270000    3
 196280000    5
 196290000    2
 196300000    4
 196310000    3
 196320000    3
 196330000    5
 196340000    3
 196350000    4
 196360000    3
 196370000    3
 196380000    3
 196390000    3
 196400000    3
 196410000    4
 196420000    3
 196430000    4
 196440000    3
 196450000    2
 196460000    4
 196470000    3
 196480000    3
 196490000    4
 196500000    3
 196510000    3
 196520000    3
 196530000    3
 196540000    2
 196550000    3
 196560000    4
 196570000    5
 196580000    5
 196590000    3
 196600000    4
 196610000    4
 196620000    8
 196630000    5
 196640000    5
 196650000    5
 196660000    4
 196670000    9
 196680000    3
 196690000    4
 196700000    4
 196710000    4
 196720000    3
 196730000    3
 196740000    2
 196750000    3
 196760000    6
 196770000    3
 196780000    3
 196790000    3
 196800000    3
 196810000    3
 196820000    3
 196830000    3
 196840000    5
 196850000    5
 196860000    5
 196870000    3
 196880000    2
 196890000    3
 196900000    7
 196910000    4
 196920000    9
 196930000    5
 196940000    4
 196950000    2
 196960000    3
 196970000    4
 196980000    4
 196990000    3
 197000000    5
 197010000    7
 197020000    6
 197030000    2
 197040000    2
 197050000    5
 197060000    2
 197070000    3
 197080000    3
 197090000    3
 197100000    5
 197110000    8
 197120000    6
 197130000    4
 197140000    5
 197150000    2
 197160000    3
 197170000    3
 197180000    5
 197190000    5
 197200000    4
 197210000    3
 197220000    4
 197230000    3
 197240000    3
 197250000    2
 197260000    4
 197270000    3
 197280000    3
 197290000    5
 197300000    4
 197310000    3
 197320000    5
 197330000    2
 197340000    4
 197350000    4
 197360000    3
 197370000    3
 197380000    3
 197390000    2
 197400000    3
 197410000    3
 197420000    2
 197430000    3
 197440000    2
 197450000    4
 197460000    4
 197470000    4
 197480000    2
 197490000    4
 197500000    2
 197510000    4
 197520000    3
 197530000    3
 197540000    3
 197550000    3
 197560000   10
 197570000    3
 197580000    4
 197590000    2
 197600000    3
 197610000    3
 197620000    3
 197630000    3
 197640000    2
 197650000    3
 197660000    3
 197670000    3
 197680000    3
 197690000    2
 197700000    3
 197710000    2
 197720000    3
 197730000    3
 197740000    3
 197750000    3
 197760000    3
 197770000    4
 197780000    2
 197790000    3
 197800000    3
 197810000    5
 197820000    3
 197830000    4
 197840000    3
 197850000    3
 197860000    2
 197870000    3
 197880000    2
 197890000    4
 197900000    5
 197910000    2
 197920000    5
 197930000    4
 197940000    3
 197950000    3
 197960000    3
 197970000    2
 197980000    5
 197990000    3
 198000000    3
 198010000    3
 198020000    3
 198030000    2
 198040000    6
 198050000    3
 198060000    3
 198070000    3
 198080000    3
 198090000    3
 198100000    2
 198110000    3
 198120000    3
 198130000    4
 198140000    3
 198150000    3
 198160000    3
 198170000    3
 198180000    3
 198190000    5
 198200000   10
 198210000    4
 198220000    5
 198230000    4
 198240000    5
 198250000    4
 198260000    4
 198270000    4
 198280000    7
 198290000    4
 198300000    5
 198310000    4
 198320000    4
 198330000    4
 198340000    3
 198350000    2
 198360000    4
 198370000    4
 198380000    7
 198390000    3
 198400000    3
 198410000    4
 198420000    4
 198430000    5
 198440000    4
 198450000    4
 198460000    5
 198470000    3
 198480000    2
 198490000    3
 198500000    3
 198510000    3
 198520000    2
 198530000    2
 198540000    2
 198550000    5
 198560000    2
 198570000    3
 198580000    3
 198590000    5
 198600000    4
 198610000    5
 198620000    3
 198630000    3
 198640000    4
 198650000    5
 198660000    4
 198670000    4
 198680000    3
 198690000    4
 198700000    4
 198710000    3
 198720000    3
 198730000    4
 198740000    3
 198750000    5
 198760000    3
 198770000    3
 198780000    2
 198790000    3
 198800000    4
 198810000    4
 198820000    3
 198830000    3
 198840000    3
 198850000    6
 198860000    2
 198870000    3
 198880000    3
 198890000    3
 198900000    4
 198910000    3
 198920000    3
 198930000    3
 198940000    3
 198950000    3
 198960000    3
 198970000    3
 198980000    3
 198990000    4
 199000000    3
 199010000    3
 199020000    3
 199030000    3
 199040000    5
 199050000    3
 199060000    4
 199070000   10
 199080000    3
 199090000    5
 199100000    3
 199110000    7
 199120000    3
 199130000    3
 199140000    6
 199150000    3
 199160000    5
 199170000    2
 199180000    3
 199190000    4
 199200000    5
 199210000    4
 199220000    3
 199230000    3
 199240000    4
 199250000    4
 199260000    2
 199270000    3
 199280000    3
 199290000    2
 199300000    4
 199310000    4
 199320000    4
 199330000    4
 199340000    2
 199350000    4
 199360000    2
 199370000    3
 199380000    4
 199390000    9
 199400000    8
 199410000    4
 199420000    3
 199430000    3
 199440000    3
 199450000    5
 199460000    3
 199470000    3
 199480000    3
 199490000    3
 199500000    3
 199510000    3
 199520000    3
 199530000    3
 199540000    3
 199550000    3
 199560000    3
 199570000    4
 199580000    3
 199590000    3
 199600000    3
 199610000    3
 199620000    3
 199630000    3
 199640000    4
 199650000    2
 199660000    3
 199670000    4
 199680000    4
 199690000    6
 199700000    3
 199710000    5
 199720000    4
 199730000    3
 199740000    6
 199750000    6
 199760000    3
 199770000    6
 199780000    4
 199790000    4
 199800000    3
 199810000    4
 199820000    5
 199830000    3
 199840000    3
 199850000    4
 199860000    3
 199870000    3
 199880000    4
 199890000    4
 199900000    2
 199910000    4
 199920000    5
 199930000    4
 199940000    3
 199950000    5
 199960000    3
 199970000    5
 199980000    4
 199990000    5
 200000000    6
 200010000    3
 200020000    3
 200030000    4
 200040000    6
 200050000    4
 200060000    4
 200070000    5
 200080000    3
 200090000    5
 200100000    5
 200110000    3
 200120000    2
 200130000    9
 200140000    5
 200150000    3
 200160000    6
 200170000   11
 200180000    3
 200190000    3
 200200000    4
 200210000    3
 200220000    5
 200230000    3
 200240000    3
 200250000    3
 200260000    4
 200270000    3
 200280000    5
 200290000    3
 200300000    3
 200310000    4
 200320000    5
 200330000    5
 200340000    4
 200350000    4
 200360000    3
 200370000    3
 200380000    3
 200390000    3
 200400000    3
 200410000    4
 200420000    5
 200430000    2
 200440000    3
 200450000    2
 200460000    5
 200470000    4
 200480000    4
 200490000    3
 200500000    3
 200510000    5
 200520000    2
 200530000    5
 200540000    3
 200550000    3
 200560000    4
 200570000    4
 200580000    3
 200590000    3
 200600000    3
 200610000    4
 200620000    4
 200630000    4
 200640000    3
 200650000    3
 200660000    2
 200670000    5
 200680000    3
 200690000    4
 200700000    4
 200710000    3
 200720000    4
 200730000    3
 200740000    5
 200750000    3
 200760000    4
 200770000    3
 200780000    4
 200790000    6
 200800000    2
 200810000    5
 200820000    3
 200830000    3
 200840000    3
 200850000    4
 200860000    4
 200870000    8
 200880000    5
 200890000    5
 200900000    5
 200910000    3
 200920000    3
 200930000    3
 200940000    3
 200950000    3
 200960000    3
 200970000    2
 200980000    4
 200990000    4
 201000000    4
 201010000    3
 201020000    3
 201030000    4
 201040000    3
 201050000    2
 201060000    3
 201070000    3
 201080000    4
 201090000    4
 201100000    3
 201110000    6
 201120000    3
 201130000    4
 201140000    2
 201150000    3
 201160000    4
 201170000    3
 201180000    2
 201190000    3
 201200000    2
 201210000    5
 201220000    3
 201230000    3
 201240000    3
 201250000    3
 201260000    3
 201270000    3
 201280000    3
 201290000    3
 201300000    3
 201310000    3
 201320000    3
 201330000    6
 201340000    4
 201350000    3
 201360000    2
 201370000    3
 201380000    3
 201390000    4
 201400000    3
 201410000    4
 201420000    6
 201430000    3
 201440000    4
 201450000    5
 201460000    4
 201470000    3
 201480000    4
 201490000    4
 201500000    2
 201510000    3
 201520000    4
 201530000    4
 201540000    4
 201550000    3
 201560000    4
 201570000    2
 201580000    3
 201590000    4
 201600000    2
 201610000    3
 201620000    3
 201630000    4
 201640000    3
 201650000    4
 201660000    5
 201670000    3
 201680000    4
 201690000    4
 201700000    3
 201710000    4
 201720000    3
 201730000    3
 201740000    8
 201750000    6
 201760000    3
 201770000    3
 201780000    5
 201790000    4
 201800000    2
 201810000    5
 201820000    5
 201830000    4
 201840000    3
 201850000    6
 201860000    5
 201870000    6
 201880000    4
 201890000    2
 201900000    6
 201910000    4
 201920000    4
 201930000   10
 201940000    8
 201950000    3
 201960000    3
 201970000    4
 201980000    3
 201990000    4
 202000000    5
 202010000    8
 202020000    9
 202030000    4
 202040000    3
 202050000    7
 202060000    4
 202070000    4
 202080000    8
 202090000    4
 202100000    3
 202110000    2
 202120000    3
 202130000    4
 202140000    3
 202150000    3
 202160000    4
 202170000    4
 202180000    3
 202190000    5
 202200000    3
 202210000    2
 202220000    4
 202230000    2
 202240000    3
 202250000    7
 202260000    5
 202270000    3
 202280000    3
 202290000    4
 202300000    5
 202310000    5
 202320000    4
 202330000    4
 202340000    3
 202350000    4
 202360000    5
 202370000    3
 202380000    6
 202390000    4
 202400000    4
 202410000    3
 202420000    3
 202430000    3
 202440000    4
 202450000    4
 202460000    3
 202470000    2
 202480000    2
 202490000    3
 202500000    4
 202510000    5
 202520000    3
 202530000    6
 202540000    5
 202550000    3
 202560000    3
 202570000    3
 202580000    3
 202590000    5
 202600000    4
 202610000    4
 202620000    3
 202630000    3
 202640000    4
 202650000    3
 202660000    4
 202670000    3
 202680000    4
 202690000    4
 202700000    3
 202710000    4
 202720000    4
 202730000    3
 202740000    4
 202750000    4
 202760000    3
 202770000    2
 202780000    3
 202790000    4
 202800000   12
 202810000    3
 202820000    3
 202830000    3
 202840000    4
 202850000    3
 202860000    3
 202870000    6
 202880000    5
 202890000    3
 202900000    3
 202910000    7
 202920000    3
 202930000    4
 202940000    3
 202950000    4
 202960000    3
 202970000    3
 202980000    3
 202990000    3
 203000000    2
 203010000    3
 203020000    3
 203030000    3
 203040000    4
 203050000    5
 203060000    3
 203070000    3
 203080000    5
 203090000    3
 203100000    5
 203110000    4
 203120000    5
 203130000    4
 203140000    2
 203150000    4
 203160000    3
 203170000    3
 203180000    3
 203190000    4
 203200000    6
 203210000    2
 203220000    2
 203230000    3
 203240000    3
 203250000    2
 203260000    2
 203270000    5
 203280000    4
 203290000    3
 203300000    3
 203310000    2
 203320000    3
 203330000    2
 203340000    3
 203350000    3
 203360000    5
 203370000    3
 203380000    3
 203390000    4
 203400000    3
 203410000    3
 203420000    4
 203430000    3
 203440000    5
 203450000    3
 203460000    3
 203470000    4
 203480000    3
 203490000    6
 203500000    3
 203510000    3
 203520000    3
 203530000    2
 203540000    3
 203550000    2
 203560000    3
 203570000    5
 203580000    3
 203590000    2
 203600000    7
 203610000    3
 203620000    4
 203630000    4
 203640000    4
 203650000    3
 203660000    6
 203670000    3
 203680000    3
 203690000    3
 203700000    3
 203710000    3
 203720000    3
 203730000    3
 203740000    5
 203750000    4
 203760000    3
 203770000    3
 203780000    3
 203790000    5
 203800000    2
 203810000    3
 203820000    3
 203830000    3
 203840000    3
 203850000    3
 203860000    4
 203870000    3
 203880000    3
 203890000    2
 203900000    5
 203910000    4
 203920000    2
 203930000    4
 203940000    4
 203950000    5
 203960000    2
 203970000    2
 203980000    4
 203990000    4
 204000000    6
 204010000    4
 204020000    4
 204030000    9
 204040000    4
 204050000    2
 204060000    3
 204070000    4
 204080000    2
 204090000    2
 204100000    3
 204110000    5
 204120000    4
 204130000    2
 204140000    3
 204150000    3
 204160000    7
 204170000    7
 204180000    3
 204190000    3
 204200000    2
 204210000    3
 204220000    5
 204230000    7
 204240000    3
 204250000    3
 204260000    4
 204270000    3
 204280000    3
 204290000    3
 204300000    3
 204310000    4
 204320000    3
 204330000    6
 204340000    3
 204350000    3
 204360000    3
 204370000    4
 204380000    3
 204390000    3
 204400000    3
 204410000    6
 204420000    3
 204430000    8
 204440000    4
 204450000    3
 204460000    3
 204470000    3
 204480000    2
 204490000    2
 204500000    3
 204510000    4
 204520000    3
 204530000    2
 204540000    5
 204550000    3
 204560000   12
 204570000    8
 204580000    4
 204590000    9
 204600000    4
 204610000    3
 204620000    2
 204630000    5
 204640000    2
 204650000    5
 204660000    3
 204670000    3
 204680000    4
 204690000    5
 204700000    4
 204710000    3
 204720000    3
 204730000    3
 204740000    5
 204750000    7
 204760000    2
 204770000    3
 204780000    4
 204790000    4
 204800000    3
 204810000    3
 204820000    2
 204830000    3
 204840000    3
 204850000    5
 204860000    3
 204870000    3
 204880000    3
 204890000    2
 204900000    3
 204910000    4
 204920000    3
 204930000    3
 204940000    2
 204950000    4
 204960000    3
 204970000    4
 204980000    3
 204990000    3
 205000000    2
 205010000    3
 205020000    3
 205030000    3
 205040000    3
 205050000    2
 205060000    4
 205070000    3
 205080000    3
 205090000    3
 205100000    3
 205110000    4
 205120000    4
 205130000    4
 205140000    5
 205150000    5
 205160000    3
 205170000    4
 205180000    3
 205190000    4
 205200000    4
 205210000    4
 205220000    4
 205230000    4
 205240000    4
 205250000    3
 205260000    4
 205270000    5
 205280000    5
 205290000    4
 205300000    5
 205310000    4
 205320000    7
 205330000    3
 205340000    7
 205350000    3
 205360000    7
 205370000    3
 205380000    4
 205390000    4
 205400000    5
 205410000    4
 205420000    5
 205430000    5
 205440000    5
 205450000    4
 205460000    3
 205470000    5
 205480000    6
 205490000    4
 205500000    3
 205510000    4
 205520000    6
 205530000   10
 205540000    9
 205550000    3
 205560000    3
 205570000    2
 205580000    4
 205590000    6
 205600000    3
 205610000    3
 205620000    4
 205630000    3
 205640000    3
 205650000    3
 205660000    2
 205670000    4
 205680000    4
 205690000    3
 205700000    3
 205710000    3
 205720000    3
 205730000    3
 205740000    3
 205750000    4
 205760000    2
 205770000    3
 205780000    3
 205790000    2
 205800000    4
 205810000    3
 205820000    2
 205830000    4
 205840000    4
 205850000    6
 205860000    3
 205870000    5
 205880000    3
 205890000    4
 205900000    3
 205910000    7
 205920000    4
 205930000    2
 205940000    2
 205950000    6
 205960000    5
 205970000   10
 205980000    5
 205990000   10
 206000000    6
 206010000    5
 206020000    2
 206030000    3
 206040000    3
 206050000    4
 206060000    3
 206070000    2
 206080000    4
 206090000    4
 206100000    4
 206110000    3
 206120000    3
 206130000    4
 206140000    2
 206150000    3
 206160000    3
 206170000    3
 206180000    5
 206190000    3
 206200000    4
 206210000    5
 206220000    2
 206230000    3
 206240000    4
 206250000    3
 206260000    3
 206270000    3
 206280000    3
 206290000    4
 206300000    5
 206310000    3
 206320000    3
 206330000    5
 206340000    2
 206350000    3
 206360000    3
 206370000    4
 206380000    5
 206390000    5
 206400000    3
 206410000    3
 206420000    6
 206430000    5
 206440000    5
 206450000    3
 206460000    8
 206470000    2
 206480000    4
 206490000    3
 206500000    2
 206510000    3
 206520000    3
 206530000    6
 206540000    5
 206550000    5
 206560000    5
 206570000    4
 206580000    5
 206590000    4
 206600000    6
 206610000    4
 206620000    3
 206630000    5
 206640000    3
 206650000    3
 206660000    2
 206670000    5
 206680000    5
 206690000    5
 206700000    3
 206710000    3
 206720000    5
 206730000    7
 206740000    7
 206750000    4
 206760000    8
 206770000    9
 206780000    6
 206790000    5
 206800000    3
 206810000    2
 206820000    5
 206830000    4
 206840000    3
 206850000    4
 206860000    2
 206870000    3
 206880000    2
 206890000    3
 206900000    6
 206910000    5
 206920000    5
 206930000    5
 206940000    5
 206950000    5
 206960000    5
 206970000    6
 206980000    8
 206990000    3
 207000000    9
 207010000    3
 207020000    3
 207030000    3
 207040000    4
 207050000    3
 207060000    3
 207070000    4
 207080000    5
 207090000    5
 207100000    3
 207110000    2
 207120000    2
 207130000    4
 207140000    5
 207150000    3
 207160000    4
 207170000    5
 207180000    2
 207190000    3
 207200000    5
 207210000    3
 207220000    3
 207230000    4
 207240000    3
 207250000    3
 207260000    3
 207270000    3
 207280000    2
 207290000    3
 207300000    3
 207310000    3
 207320000    3
 207330000    3
 207340000    4
 207350000    6
 207360000    3
 207370000    3
 207380000    3
 207390000    3
 207400000    3
 207410000    4
 207420000    6
 207430000    4
 207440000    3
 207450000    3
 207460000    3
 207470000    3
 207480000    9
 207490000    3
 207500000    3
 207510000    5
 207520000    4
 207530000    3
 207540000    5
 207550000    9
 207560000    3
 207570000    4
 207580000    5
 207590000    2
 207600000    4
 207610000    3
 207620000    3
 207630000    3
 207640000    3
 207650000    5
 207660000    3
 207670000    5
 207680000    3
 207690000    2
 207700000    6
 207710000    2
 207720000    8
 207730000    3
 207740000    3
 207750000    3
 207760000    5
 207770000    4
 207780000    6
 207790000    3
 207800000    3
 207810000    7
 207820000    5
 207830000    9
 207840000    4
 207850000    2
 207860000    5
 207870000    5
 207880000    3
 207890000    4
 207900000    3
 207910000    9
 207920000    6
 207930000    9
 207940000    6
 207950000    8
 207960000    4
 207970000    3
 207980000    4
 207990000    5
 208000000    2
 208010000    6
 208020000    4
 208030000    3
 208040000    3
 208050000    4
 208060000    4
 208070000    3
 208080000    3
 208090000    2
 208100000    4
 208110000    3
 208120000    4
 208130000    3
 208140000    6
 208150000    9
 208160000    4
 208170000    2
 208180000    4
 208190000    3
 208200000    5
 208210000    6
 208220000    2
 208230000    6
 208240000    5
 208250000    3
 208260000    3
 208270000    4
 208280000    7
 208290000    2
 208300000    2
 208310000    3
 208320000    3
 208330000    3
 208340000    3
 208350000    5
 208360000    2
 208370000    3
 208380000    5
 208390000    3
 208400000    2
 208410000    3
 208420000    4
 208430000    5
 208440000    4
 208450000    4
 208460000    4
 208470000    2
 208480000    4
 208490000    6
 208500000    2
 208510000    3
 208520000    5
 208530000    2
 208540000    5
 208550000    2
 208560000    2
 208570000    2
 208580000    3
 208590000    3
 208600000    3
 208610000    3
 208620000    3
 208630000    5
 208640000    5
 208650000    3
 208660000    2
 208670000    4
 208680000    3
 208690000    4
 208700000    4
 208710000    3
 208720000    4
 208730000    5
 208740000    9
 208750000    6
 208760000    5
 208770000    5
 208780000    3
 208790000    5
 208800000    4
 208810000    2
 208820000    4
 208830000    3
 208840000    3
 208850000    5
 208860000    3
 208870000    4
 208880000    4
 208890000    5
 208900000    3
 208910000    3
 208920000    3
 208930000    4
 208940000    6
 208950000    3
 208960000    4
 208970000    4
 208980000    4
 208990000    3
 209000000    2
 209010000    3
 209020000    6
 209030000    3
 209040000    3
 209050000    2
 209060000    5
 209070000    3
 209080000    3
 209090000    3
 209100000    3
 209110000    6
 209120000    3
 209130000    4
 209140000    3
 209150000    5
 209160000    4
 209170000    3
 209180000    3
 209190000    6
 209200000    6
 209210000    5
 209220000    2
 209230000    6
 209240000    3
 209250000    4
 209260000    3
 209270000    2
 209280000    3
 209290000    5
 209300000    4
 209310000    4
 209320000    5
 209330000    5
 209340000    6
 209350000    6
 209360000    3
 209370000    3
 209380000    4
 209390000    3
 209400000    3
 209410000    3
 209420000    4
 209430000    4
 209440000    5
 209450000    3
 209460000    3
 209470000    3
 209480000    3
 209490000    3
 209500000    3
 209510000    3
 209520000    3
 209530000    3
 209540000    4
 209550000    4
 209560000    3
 209570000    5
 209580000    3
 209590000    3
 209600000    8
 209610000    8
 209620000    6
 209630000    6
 209640000    4
 209650000    3
 209660000    5
 209670000    5
 209680000    7
 209690000    4
 209700000    5
 209710000    2
 209720000    3
 209730000    3
 209740000    3
 209750000    3
 209760000    3
 209770000    3
 209780000    4
 209790000    2
 209800000    3
 209810000    3
 209820000    4
 209830000    3
 209840000    4
 209850000    3
 209860000    2
 209870000    4
 209880000    4
 209890000    4
 209900000    2
 209910000    4
 209920000    3
 209930000    3
 209940000    2
 209950000    2
 209960000    4
 209970000    2
 209980000    3
 209990000    3
 210000000    3
 210010000    4
 210020000    4
 210030000    3
 210040000    2
 210050000    4
 210060000    4
 210070000    5
 210080000    2
 210090000    7
 210100000    3
 210110000    3
 210120000    3
 210130000    3
 210140000    3
 210150000    4
 210160000    3
 210170000    3
 210180000    4
 210190000    3
 210200000    2
 210210000    3
 210220000    4
 210230000    3
 210240000    6
 210250000    2
 210260000    5
 210270000    3
 210280000    3
 210290000    2
 210300000    4
 210310000    3
 210320000    4
 210330000    3
 210340000    3
 210350000    3
 210360000    2
 210370000    2
 210380000    3
 210390000    3
 210400000    3
 210410000    3
 210420000    3
 210430000    3
 210440000    3
 210450000    2
 210460000    3
 210470000    4
 210480000    3
 210490000    3
 210500000    3
 210510000    6
 210520000    2
 210530000    2
 210540000    3
 210550000    3
 210560000    3
 210570000    3
 210580000    3
 210590000    4
 210600000    4
 210610000    6
 210620000    3
 210630000    3
 210640000    2
 210650000    3
 210660000    3
 210670000    3
 210680000    6
 210690000    3
 210700000    3
 210710000    3
 210720000    3
 210730000    4
 210740000    3
 210750000    3
 210760000    3
 210770000    4
 210780000    4
 210790000    3
 210800000    3
 210810000    3
 210820000    3
 210830000    5
 210840000    3
 210850000    3
 210860000    2
 210870000    2
 210880000    4
 210890000    3
 210900000    2
 210910000    3
 210920000    5
 210930000    3
 210940000    3
 210950000    3
 210960000    4
 210970000    4
 210980000    2
 210990000    3
 211000000    5
 211010000    4
 211020000    3
 211030000    4
 211040000    3
 211050000    2
 211060000    4
 211070000    4
 211080000    5
 211090000    3
 211100000    4
 211110000    3
 211120000    2
 211130000    3
 211140000    4
 211150000    5
 211160000    4
 211170000    3
 211180000    3
 211190000    4
 211200000    3
 211210000    4
 211220000    3
 211230000    3
 211240000    4
 211250000    2
 211260000    3
 211270000    3
 211280000    3
 211290000    4
 211300000    3
 211310000    4
 211320000    4
 211330000    3
 211340000    3
 211350000    3
 211360000    3
 211370000    4
 211380000    3
 211390000    3
 211400000    3
 211410000    3
 211420000    3
 211430000    3
 211440000    3
 211450000    2
 211460000    3
 211470000    2
 211480000    6
 211490000   10
 211500000    3
 211510000    3
 211520000    3
 211530000    4
 211540000    3
 211550000    3
 211560000    3
 211570000    4
 211580000    5
 211590000    3
 211600000    3
 211610000    6
 211620000    3
 211630000    4
 211640000    3
 211650000    3
 211660000    5
 211670000    2
 211680000    4
 211690000    3
 211700000    3
 211710000    3
 211720000    3
 211730000    3
 211740000    3
 211750000    3
 211760000    2
 211770000    3
 211780000    4
 211790000    3
 211800000    4
 211810000    3
 211820000    3
 211830000    4
 211840000    4
 211850000    2
 211860000    3
 211870000    4
 211880000    3
 211890000    4
 211900000    2
 211910000    3
 211920000    3
 211930000    3
 211940000    6
 211950000    3
 211960000    7
 211970000    6
 211980000    3
 211990000    3
 212000000    3
 212010000    3
 212020000    2
 212030000    3
 212040000    2
 212050000    3
 212060000    4
 212070000    2
 212080000    3
 212090000    3
 212100000    4
 212110000    3
 212120000    2
 212130000    3
 212140000    3
 212150000    3
 212160000    4
 212170000    5
 212180000    5
 212190000    3
 212200000    3
 212210000    2
 212220000    3
 212230000    3
 212240000    2
 212250000    3
 212260000    3
 212270000    3
 212280000    3
 212290000    3
 212300000    2
 212310000    4
 212320000    5
 212330000    3
 212340000    5
 212350000    4
 212360000    3
 212370000    3
 212380000    4
 212390000    4
 212400000    3
 212410000    4
 212420000    3
 212430000    3
 212440000    8
 212450000    4
 212460000    6
 212470000    3
 212480000    4
 212490000    3
 212500000    3
 212510000    3
 212520000    3
 212530000    3
 212540000    4
 212550000    4
 212560000    3
 212570000    3
 212580000    3
 212590000    8
 212600000    4
 212610000    4
 212620000    3
 212630000    7
 212640000    4
 212650000    2
 212660000    4
 212670000    5
 212680000    2
 212690000    3
 212700000    4
 212710000    3
 212720000    4
 212730000    3
 212740000    4
 212750000    2
 212760000    3
 212770000    4
 212780000    2
 212790000    3
 212800000    4
 212810000    3
 212820000    4
 212830000    3
 212840000    4
 212850000    2
 212860000    4
 212870000    2
 212880000    3
 212890000    3
 212900000    3
 212910000    3
 212920000    4
 212930000    4
 212940000    3
 212950000    5
 212960000    4
 212970000    4
 212980000    3
 212990000    4
 213000000    3
 213010000    3
 213020000    3
 213030000    4
 213040000    7
 213050000    4
 213060000    3
 213070000    3
 213080000    2
 213090000    2
 213100000    3
 213110000    4
 213120000    2
 213130000    3
 213140000    9
 213150000    2
 213160000    4
 213170000    4
 213180000    2
 213190000    3
 213200000    3
 213210000    5
 213220000    2
 213230000    3
 213240000    3
 213250000    3
 213260000    5
 213270000    3
 213280000    3
 213290000    5
 213300000    4
 213310000    5
 213320000    3
 213330000    4
 213340000    4
 213350000    4
 213360000    3
 213370000    3
 213380000    4
 213390000    4
 213400000    5
 213410000    3
 213420000    4
 213430000    3
 213440000    3
 213450000    5
 213460000    4
 213470000    3
 213480000    5
 213490000    5
 213500000    2
 213510000    5
 213520000    3
 213530000    3
 213540000    3
 213550000    5
 213560000    3
 213570000    3
 213580000    4
 213590000    5
 213600000    4
 213610000    2
 213620000    4
 213630000    4
 213640000    3
 213650000    3
 213660000    3
 213670000    5
 213680000    6
 213690000    3
 213700000    2
 213710000    2
 213720000    5
 213730000    3
 213740000    2
 213750000    5
 213760000    4
 213770000    3
 213780000    3
 213790000    4
 213800000    5
 213810000    5
 213820000    5
 213830000    3
 213840000    3
 213850000    3
 213860000    3
 213870000    3
 213880000    4
 213890000    3
 213900000    4
 213910000    3
 213920000    2
 213930000    3
 213940000    4
 213950000    3
 213960000    4
 213970000    2
 213980000    3
 213990000    3
 214000000    4
 214010000    3
 214020000    3
 214030000    4
 214040000    4
 214050000    4
 214060000    3
 214070000    2
 214080000    3
 214090000    2
 214100000    5
 214110000    3
 214120000    4
 214130000    2
 214140000    2
 214150000    4
 214160000    3
 214170000    3
 214180000    4
 214190000    5
 214200000    5
 214210000    4
 214220000    3
 214230000    4
 214240000    2
 214250000    3
 214260000    3
 214270000    3
 214280000    3
 214290000    4
 214300000    5
 214310000    3
 214320000    3
 214330000    6
 214340000    3
 214350000    4
 214360000    4
 214370000    2
 214380000    2
 214390000    4
 214400000    3
 214410000    5
 214420000    4
 214430000    2
 214440000    5
 214450000    4
 214460000    2
 214470000    4
 214480000    3
 214490000    5
 214500000    3
 214510000    3
 214520000    4
 214530000    4
 214540000    3
 214550000    4
 214560000    3
 214570000    3
 214580000    5
 214590000    3
 214600000    3
 214610000    3
 214620000    3
 214630000    3
 214640000    3
 214650000    4
 214660000    3
 214670000    3
 214680000    4
 214690000    3
 214700000    3
 214710000    3
 214720000    3
 214730000    3
 214740000    3
 214750000    3
 214760000    3
 214770000    4
 214780000    3
 214790000    4
 214800000    5
 214810000    3
 214820000    3
 214830000    4
 214840000    9
 214850000    4
 214860000    3
 214870000    3
 214880000    2
 214890000    2
 214900000    6
 214910000    3
 214920000    3
 214930000    3
 214940000    7
 214950000    4
 214960000    4
 214970000    4
 214980000    3
 214990000    3
 215000000    5
 215010000    4
 215020000    7
 215030000    7
 215040000    9
 215050000    3
 215060000    6
 215070000    5
 215080000    5
 215090000    4
 215100000    3
 215110000    2
 215120000    3
 215130000    4
 215140000    3
 215150000    4
 215160000    2
 215170000    3
 215180000    3
 215190000    3
 215200000    3
 215210000    3
 215220000    2
 215230000    3
 215240000    3
 215250000    3
 215260000    4
 215270000    2
 215280000    7
 215290000    3
 215300000    4
 215310000    3
 215320000    3
 215330000    2
 215340000    3
 215350000    3
 215360000    4
 215370000    6
 215380000    4
 215390000   10
 215400000    5
 215410000    3
 215420000    5
 215430000    3
 215440000    5
 215450000    4
 215460000    6
 215470000    5
 215480000    4
 215490000    4
 215500000    3
 215510000    4
 215520000    3
 215530000    3
 215540000    3
 215550000    3
 215560000    3
 215570000    5
 215580000    4
 215590000    5
 215600000    3
 215610000    3
 215620000    3
 215630000    3
 215640000    3
 215650000    4
 215660000    4
 215670000    6
 215680000    3
 215690000    4
 215700000    9
 215710000    5
 215720000   12
 215730000    5
 215740000    3
 215750000    2
 215760000    5
 215770000    9
 215780000    7
 215790000    5
 215800000    4
 215810000    4
 215820000    4
 215830000    3
 215840000    8
 215850000    3
 215860000    3
 215870000    3
 215880000    3
 215890000    2
 215900000    2
 215910000    3
 215920000    5
 215930000    3
 215940000    3
 215950000    3
 215960000    3
 215970000    3
 215980000    2
 215990000    3
 216000000    3
 216010000    3
 216020000    4
 216030000    5
 216040000    3
 216050000    3
 216060000    6
 216070000    3
 216080000   10
 216090000    3
 216100000    4
 216110000   13
 216120000    5
 216130000    3
 216140000    3
 216150000    4
 216160000    6
 216170000    5
 216180000    6
 216190000    3
 216200000    5
 216210000    3
 216220000    3
 216230000    2
 216240000    3
 216250000    3
 216260000    6
 216270000    5
 216280000    3
 216290000    4
 216300000    3
 216310000    4
 216320000    3
 216330000    2
 216340000    3
 216350000    3
 216360000    5
 216370000    3
 216380000    4
 216390000    3
 216400000    3
 216410000    5
 216420000    5
 216430000    6
 216440000    3
 216450000    3
 216460000    3
 216470000    3
 216480000    5
 216490000    5
 216500000    3
 216510000    5
 216520000    3
 216530000    4
 216540000    4
 216550000    2
 216560000    3
 216570000    3
 216580000    4
 216590000    4
 216600000    5
 216610000    5
 216620000    7
 216630000    4
 216640000    7
 216650000    3
 216660000    6
 216670000    5
 216680000    3
 216690000    4
 216700000    4
 216710000    3
 216720000    4
 216730000    6
 216740000    7
 216750000    4
 216760000    5
 216770000    5
 216780000    3
 216790000    3
 216800000    5
 216810000    3
 216820000    4
 216830000    4
 216840000    4
 216850000    4
 216860000    3
 216870000    3
 216880000    3
 216890000    3
 216900000    4
 216910000    4
 216920000    3
 216930000    3
 216940000    8
 216950000   10
 216960000    7
 216970000    6
 216980000    2
 216990000    2
 217000000    5
 217010000    3
 217020000    4
 217030000    2
 217040000    4
 217050000    3
 217060000    4
 217070000    3
 217080000    3
 217090000    3
 217100000    3
 217110000    3
 217120000    3
 217130000    4
 217140000    2
 217150000    3
 217160000    3
 217170000    6
 217180000    6
 217190000    3
 217200000    2
 217210000    3
 217220000    3
 217230000    4
 217240000    3
 217250000    5
 217260000    3
 217270000    3
 217280000    6
 217290000    6
 217300000    3
 217310000    3
 217320000    7
 217330000    3
 217340000    3
 217350000    5
 217360000    3
 217370000    4
 217380000    4
 217390000    5
 217400000    3
 217410000    6
 217420000    3
 217430000    4
 217440000    3
 217450000    3
 217460000    4
 217470000    2
 217480000    5
 217490000    4
 217500000    3
 217510000    6
 217520000    4
 217530000    6
 217540000    3
 217550000    4
 217560000    5
 217570000    4
 217580000    3
 217590000    2
 217600000    3
 217610000    3
 217620000    4
 217630000    3
 217640000    5
 217650000    4
 217660000    3
 217670000    3
 217680000    2
 217690000    3
 217700000    4
 217710000    4
 217720000    3
 217730000    3
 217740000    3
 217750000    4
 217760000    3
 217770000    3
 217780000    3
 217790000    3
 217800000    3
 217810000    3
 217820000    4
 217830000    3
 217840000    4
 217850000    4
 217860000    3
 217870000    3
 217880000    4
 217890000    5
 217900000    3
 217910000    2
 217920000    5
 217930000    4
 217940000    3
 217950000    3
 217960000    3
 217970000    3
 217980000    5
 217990000    3
 218000000    3
 218010000    3
 218020000    3
 218030000    3
 218040000    3
 218050000    3
 218060000    3
 218070000    2
 218080000    4
 218090000    4
 218100000    3
 218110000    5
 218120000    3
 218130000    2
 218140000    3
 218150000    4
 218160000    3
 218170000    2
 218180000    2
 218190000    4
 218200000    6
 218210000    3
 218220000    6
 218230000    2
 218240000    3
 218250000    3
 218260000    4
 218270000    3
 218280000    3
 218290000    3
 218300000    3
 218310000    5
 218320000   12
 218330000    4
 218340000    3
 218350000    5
 218360000    8
 218370000    8
 218380000    5
 218390000    2
 218400000    3
 218410000   11
 218420000    5
 218430000    4
 218440000    6
 218450000    3
 218460000    3
 218470000    4
 218480000    3
 218490000    3
 218500000    2
 218510000    3
 218520000    2
 218530000    2
 218540000    3
 218550000    3
 218560000    3
 218570000    5
 218580000    5
 218590000    2
 218600000    3
 218610000    3
 218620000    3
 218630000    8
 218640000    4
 218650000    5
 218660000    2
 218670000    3
 218680000    4
 218690000    3
 218700000    2
 218710000    3
 218720000    2
 218730000    3
 218740000    3
 218750000    3
 218760000    3
 218770000    2
 218780000    4
 218790000    4
 218800000    5
 218810000    2
 218820000    4
 218830000    3
 218840000    5
 218850000    3
 218860000    4
 218870000    3
 218880000    3
 218890000    2
 218900000    3
 218910000    5
 218920000    3
 218930000    3
 218940000    3
 218950000    2
 218960000    4
 218970000    3
 218980000    2
 218990000    3
 219000000    3
 219010000    3
 219020000    2
 219030000    4
 219040000    3
 219050000    3
 219060000    4
 219070000    5
 219080000    3
 219090000    2
 219100000    5
 219110000    2
 219120000    3
 219130000    3
 219140000    4
 219150000    3
 219160000    3
 219170000    8
 219180000    3
 219190000    4
 219200000    5
 219210000    5
 219220000    2
 219230000    2
 219240000    2
 219250000    3
 219260000    4
 219270000    3
 219280000    4
 219290000    2
 219300000    4
 219310000    3
 219320000    4
 219330000    4
 219340000    3
 219350000    3
 219360000    4
 219370000    3
 219380000    3
 219390000    3
 219400000    4
 219410000    3
 219420000    3
 219430000    2
 219440000    4
 219450000    3
 219460000    3
 219470000    3
 219480000    3
 219490000    3
 219500000    3
 219510000    3
 219520000    3
 219530000    3
 219540000    3
 219550000    5
 219560000    4
 219570000    2
 219580000    2
 219590000    3
 219600000    3
 219610000    4
 219620000    4
 219630000    4
 219640000    2
 219650000    4
 219660000    3
 219670000    3
 219680000    2
 219690000    3
 219700000    5
 219710000    3
 219720000    3
 219730000    2
 219740000    3
 219750000    3
 219760000    3
 219770000    3
 219780000    3
 219790000    2
 219800000    3
 219810000    9
 219820000    3
 219830000    5
 219840000    2
 219850000    2
 219860000    3
 219870000   10
 219880000   13
 219890000    3
 219900000    9
 219910000    7
 219920000    2
 219930000    3
 219940000    3
 219950000    5
 219960000    4
 219970000    9
 219980000    4
 219990000    5
 220000000    7
 220010000    3
 220020000    4
 220030000    3
 220040000    3
 220050000    3
 220060000    3
 220070000    4
 220080000    3
 220090000    4
 220100000    4
 220110000    2
 220120000    5
 220130000    3
 220140000    3
 220150000    3
 220160000    2
 220170000    3
 220180000    4
 220190000    3
 220200000    3
 220210000    2
 220220000    3
 220230000    3
 220240000    4
 220250000    3
 220260000    4
 220270000    4
 220280000    4
 220290000    3
 220300000    3
 220310000    3
 220320000    5
 220330000    3
 220340000    3
 220350000    2
 220360000    4
 220370000    3
 220380000    4
 220390000    4
 220400000    3
 220410000    2
 220420000    3
 220430000    3
 220440000    3
 220450000    3
 220460000    3
 220470000    2
 220480000    3
 220490000    4
 220500000    3
 220510000    3
 220520000    3
 220530000    3
 220540000    2
 220550000    3
 220560000    3
 220570000    3
 220580000    4
 220590000    5
 220600000    3
 220610000    3
 220620000    2
 220630000    3
 220640000    3
 220650000    3
 220660000    3
 220670000    3
 220680000    5
 220690000    3
 220700000    3
 220710000    3
 220720000    3
 220730000    4
 220740000    3
 220750000    4
 220760000    3
 220770000    5
 220780000    6
 220790000    4
 220800000    3
 220810000    5
 220820000    5
 220830000    5
 220840000    4
 220850000    4
 220860000    5
 220870000    3
 220880000    4
 220890000    3
 220900000    4
 220910000    3
 220920000    4
 220930000    3
 220940000    3
 220950000    4
 220960000    3
 220970000    3
 220980000    6
 220990000    6
 221000000    3
 221010000    9
 221020000    4
 221030000    3
 221040000    2
 221050000    3
 221060000    3
 221070000    4
 221080000    4
 221090000    4
 221100000    3
 221110000    3
 221120000    4
 221130000    6
 221140000    4
 221150000    2
 221160000    3
 221170000    3
 221180000    4
 221190000    3
 221200000    3
 221210000    3
 221220000    3
 221230000    3
 221240000    4
 221250000    2
 221260000    2
 221270000    3
 221280000    4
 221290000    3
 221300000    3
 221310000    3
 221320000    6
 221330000    3
 221340000    4
 221350000    7
 221360000    5
 221370000    4
 221380000    2
 221390000    5
 221400000    9
 221410000    3
 221420000    4
 221430000    4
 221440000    4
 221450000    3
 221460000    3
 221470000    4
 221480000    4
 221490000    4
 221500000    3
 221510000    3
 221520000    2
 221530000    3
 221540000    6
 221550000    3
 221560000    4
 221570000    6
 221580000    3
 221590000    4
 221600000    4
 221610000    4
 221620000    5
 221630000    4
 221640000    4
 221650000    3
 221660000    3
 221670000    3
 221680000    3
 221690000    2
 221700000    3
 221710000    2
 221720000    3
 221730000    5
 221740000    6
 221750000    4
 221760000    4
 221770000    5
 221780000    4
 221790000    4
 221800000    2
 221810000    5
 221820000    3
 221830000    5
 221840000    5
 221850000    5
 221860000    5
 221870000    4
 221880000    6
 221890000    3
 221900000    3
 221910000    6
 221920000    3
 221930000    3
 221940000    3
 221950000    3
 221960000    3
 221970000    3
 221980000    3
 221990000    4
 222000000    3
 222010000    8
 222020000    3
 222030000    5
 222040000    4
 222050000    3
 222060000    3
 222070000    4
 222080000    3
 222090000    3
 222100000    2
 222110000    3
 222120000    3
 222130000    2
 222140000    4
 222150000    3
 222160000    3
 222170000    5
 222180000    8
 222190000   10
 222200000    5
 222210000    3
 222220000    4
 222230000    5
 222240000    3
 222250000    4
 222260000    4
 222270000    4
 222280000    3
 222290000    3
 222300000    5
 222310000    5
 222320000    3
 222330000    3
 222340000    3
 222350000    2
 222360000    4
 222370000    3
 222380000    4
 222390000    2
 222400000    3
 222410000    3
 222420000    4
 222430000    3
 222440000    3
 222450000    3
 222460000    3
 222470000    4
 222480000    3
 222490000    3
 222500000    4
 222510000    5
 222520000    3
 222530000    4
 222540000    4
 222550000    4
 222560000    4
 222570000    4
 222580000    2
 222590000    2
 222600000    3
 222610000    3
 222620000    3
 222630000    4
 222640000    4
 222650000    3
 222660000    3
 222670000    3
 222680000    5
 222690000    5
 222700000    3
 222710000    2
 222720000    4
 222730000    4
 222740000    3
 222750000    2
 222760000    6
 222770000    4
 222780000    4
 222790000    4
 222800000    2
 222810000    3
 222820000    6
 222830000    3
 222840000    4
 222850000    4
 222860000    2
 222870000    2
 222880000    3
 222890000    2
 222900000    4
 222910000    2
 222920000    3
 222930000    4
 222940000    2
 222950000    3
 222960000    4
 222970000    4
 222980000    4
 222990000    8
 223000000    6
 223010000   10
 223020000    7
 223030000    9
 223040000    7
 223050000    6
 223060000    5
 223070000    2
 223080000    3
 223090000    4
 223100000    3
 223110000    4
 223120000    3
 223130000    3
 223140000    3
 223150000    2
 223160000    3
 223170000    3
 223180000    4
 223190000    3
 223200000    3
 223210000    3
 223220000    3
 223230000    3
 223240000    3
 223250000    4
 223260000    3
 223270000    3
 223280000    4
 223290000    3
 223300000    4
 223310000    4
 223320000    3
 223330000    3
 223340000    2
 223350000    5
 223360000    3
 223370000    4
 223380000    7
 223390000    3
 223400000    4
 223410000    3
 223420000    3
 223430000    3
 223440000    4
 223450000    4
 223460000    4
 223470000    3
 223480000    3
 223490000    3
 223500000    3
 223510000    4
 223520000    4
 223530000    3
 223540000    3
 223550000    2
 223560000    3
 223570000    3
 223580000    3
 223590000    3
 223600000    3
 223610000    4
 223620000    3
 223630000    3
 223640000    3
 223650000    5
 223660000    4
 223670000    2
 223680000    3
 223690000    2
 223700000    3
 223710000    3
 223720000    3
 223730000    2
 223740000    4
 223750000    3
 223760000    3
 223770000    2
 223780000    4
 223790000    3
 223800000    4
 223810000    5
 223820000    4
 223830000    3
 223840000    3
 223850000    6
 223860000    3
 223870000    3
 223880000    4
 223890000    3
 223900000    4
 223910000    4
 223920000    4
 223930000    2
 223940000    3
 223950000    4
 223960000    4
 223970000    3
 223980000    3
 223990000    3
 224000000    6
 224010000    4
 224020000    3
 224030000    2
 224040000    3
 224050000    3
 224060000    3
 224070000    3
 224080000    3
 224090000    3
 224100000    3
 224110000    4
 224120000    3
 224130000    3
 224140000    2
 224150000    3
 224160000    4
 224170000    5
 224180000    6
 224190000    3
 224200000    2
 224210000    3
 224220000    3
 224230000    2
 224240000    2
 224250000    3
 224260000    6
 224270000    4
 224280000    3
 224290000    2
 224300000    4
 224310000    3
 224320000    3
 224330000    3
 224340000    3
 224350000    2
 224360000    2
 224370000    5
 224380000    3
 224390000    3
 224400000    3
 224410000    3
 224420000    3
 224430000    4
 224440000    3
 224450000    4
 224460000    3
 224470000    3
 224480000    4
 224490000    3
 224500000    3
 224510000    3
 224520000    4
 224530000    3
 224540000    3
 224550000    4
 224560000    2
 224570000    3
 224580000    4
 224590000    3
 224600000    5
 224610000    3
 224620000    3
 224630000    5
 224640000    2
 224650000    3
 224660000    2
 224670000    4
 224680000    2
 224690000    5
 224700000    3
 224710000    2
 224720000    5
 224730000    3
 224740000    4
 224750000    2
 224760000    3
 224770000    5
 224780000    4
 224790000    3
 224800000    3
 224810000    3
 224820000    2
 224830000    5
 224840000    5
 224850000    2
 224860000    3
 224870000    3
 224880000    4
 224890000    3
 224900000    3
 224910000    4
 224920000    3
 224930000    3
 224940000    2
 224950000    4
 224960000    2
 224970000    3
 224980000    2
 224990000    3
 225000000    5
 225010000    3
 225020000    4
 225030000    3
 225040000    4
 225050000    5
 225060000   10
 225070000    4
 225080000    6
 225090000    5
 225100000    5
 225110000    3
 225120000    4
 225130000    2
 225140000    3
 225150000    3
 225160000    4
 225170000    7
 225180000    4
 225190000    3
 225200000    4
 225210000    5
 225220000    3
 225230000    4
 225240000    4
 225250000    3
 225260000    3
 225270000    4
 225280000    3
 225290000    2
 225300000    3
 225310000    3
 225320000    4
 225330000    5
 225340000    9
 225350000    6
 225360000    5
 225370000    5
 225380000    3
 225390000    3
 225400000    2
 225410000    2
 225420000    4
 225430000    3
 225440000    3
 225450000    3
 225460000    4
 225470000    3
 225480000    3
 225490000    3
 225500000    2
 225510000    3
 225520000    4
 225530000    3
 225540000    4
 225550000    3
 225560000    2
 225570000    3
 225580000    2
 225590000    3
 225600000    3
 225610000    3
 225620000    6
 225630000    5
 225640000    3
 225650000    3
 225660000    4
 225670000    3
 225680000    3
 225690000    3
 225700000    3
 225710000    4
 225720000    3
 225730000    3
 225740000    4
 225750000    5
 225760000    4
 225770000    3
 225780000    3
 225790000    4
 225800000    3
 225810000    2
 225820000    5
 225830000    3
 225840000    4
 225850000    3
 225860000    4
 225870000    3
 225880000    3
 225890000    4
 225900000    3
 225910000    3
 225920000    3
 225930000    2
 225940000    3
 225950000    5
 225960000    2
 225970000    2
 225980000    4
 225990000    3
 226000000    4
 226010000    8
 226020000    5
 226030000    3
 226040000    3
 226050000    4
 226060000    3
 226070000    2
 226080000    5
 226090000    3
 226100000    4
 226110000    3
 226120000    3
 226130000    2
 226140000    4
 226150000    3
 226160000    3
 226170000    3
 226180000    3
 226190000    4
 226200000    2
 226210000    3
 226220000    4
 226230000    5
 226240000    3
 226250000    4
 226260000    3
 226270000    3
 226280000    5
 226290000    3
 226300000    2
 226310000    3
 226320000    3
 226330000    5
 226340000    3
 226350000    3
 226360000    5
 226370000    4
 226380000    3
 226390000    3
 226400000    3
 226410000    3
 226420000    3
 226430000    3
 226440000    4
 226450000    5
 226460000    3
 226470000    7
 226480000    3
 226490000    3
 226500000    5
 226510000    9
 226520000    6
 226530000    3
 226540000    3
 226550000    4
 226560000    5
 226570000    2
 226580000    3
 226590000    3
 226600000    3
 226610000    3
 226620000    4
 226630000    6
 226640000    2
 226650000    3
 226660000    3
 226670000    3
 226680000    4
 226690000    3
 226700000    5
 226710000    4
 226720000    5
 226730000    2
 226740000    2
 226750000    3
 226760000    5
 226770000    4
 226780000    3
 226790000    2
 226800000    3
 226810000    3
 226820000    3
 226830000    3
 226840000    3
 226850000    2
 226860000    4
 226870000    3
 226880000    2
 226890000    4
 226900000    5
 226910000    5
 226920000    3
 226930000    5
 226940000    5
 226950000    3
 226960000    4
 226970000    4
 226980000    4
 226990000    2
 227000000    2
 227010000    2
 227020000    3
 227030000    3
 227040000    3
 227050000    3
 227060000    3
 227070000    4
 227080000    3
 227090000    3
 227100000    3
 227110000    3
 227120000    4
 227130000    8
 227140000    3
 227150000    7
 227160000    3
 227170000    4
 227180000    3
 227190000    3
 227200000    3
 227210000    7
 227220000    8
 227230000    4
 227240000    3
 227250000    6
 227260000    3
 227270000    7
 227280000    3
 227290000    3
 227300000    3
 227310000    3
 227320000    4
 227330000    2
 227340000    3
 227350000    3
 227360000    3
 227370000    3
 227380000    3
 227390000    3
 227400000    5
 227410000    4
 227420000    3
 227430000    4
 227440000    4
 227450000    5
 227460000    4
 227470000    3
 227480000    3
 227490000    3
 227500000    3
 227510000    2
 227520000    3
 227530000    3
 227540000    3
 227550000    5
 227560000    5
 227570000    6
 227580000    6
 227590000    2
 227600000   10
 227610000    6
 227620000    3
 227630000    2
 227640000    2
 227650000    4
 227660000    2
 227670000    3
 227680000    3
 227690000   11
 227700000    3
 227710000    4
 227720000    4
 227730000    3
 227740000    4
 227750000    3
 227760000    3
 227770000    3
 227780000    3
 227790000    2
 227800000    6
 227810000    3
 227820000    3
 227830000    4
 227840000    2
 227850000    2
 227860000    5
 227870000    4
 227880000    4
 227890000    6
 227900000    3
 227910000    2
 227920000    3
 227930000    3
 227940000    3
 227950000    3
 227960000    2
 227970000    4
 227980000    4
 227990000    5
 228000000    5
 228010000    4
 228020000    5
 228030000    5
 228040000    4
 228050000    2
 228060000    3
 228070000    3
 228080000    3
 228090000    2
 228100000    3
 228110000    3
 228120000    4
 228130000    2
 228140000    3
 228150000    2
 228160000    4
 228170000    3
 228180000    6
 228190000    4
 228200000    5
 228210000    4
 228220000    3
 228230000    4
 228240000    4
 228250000    5
 228260000    2
 228270000    4
 228280000    3
 228290000    4
 228300000    3
 228310000    3
 228320000    3
 228330000    3
 228340000    5
 228350000    6
 228360000    4
 228370000    3
 228380000    3
 228390000    2
 228400000    7
 228410000    5
 228420000    5
 228430000    7
 228440000    4
 228450000    3
 228460000    3
 228470000    5
 228480000    5
 228490000    3
 228500000    4
 228510000    7
 228520000    2
 228530000    4
 228540000    4
 228550000    4
 228560000    3
 228570000    7
 228580000    8
 228590000    3
 228600000    3
 228610000   10
 228620000    4
 228630000    3
 228640000    3
 228650000    3
 228660000    3
 228670000    2
 228680000    3
 228690000    4
 228700000    3
 228710000    4
 228720000    3
 228730000    5
 228740000    3
 228750000    4
 228760000    4
 228770000    5
 228780000    3
 228790000    4
 228800000    3
 228810000    5
 228820000    3
 228830000    4
 228840000    7
 228850000    3
 228860000    2
 228870000    3
 228880000    4
 228890000    3
 228900000    2
 228910000    3
 228920000    3
 228930000    4
 228940000    2
 228950000    3
 228960000    2
 228970000    3
 228980000    2
 228990000    4
 229000000    3
 229010000    2
 229020000    3
 229030000    6
 229040000    3
 229050000    4
 229060000    3
 229070000    3
 229080000    7
 229090000    4
 229100000    3
 229110000    5
 229120000    2
 229130000    2
 229140000    3
 229150000    2
 229160000    2
 229170000    3
 229180000    4
 229190000   11
 229200000    2
 229210000    2
 229220000    3
 229230000    3
 229240000    3
 229250000    5
 229260000    5
 229270000    3
 229280000    3
 229290000    3
 229300000    3
 229310000    3
 229320000    2
 229330000    3
 229340000    3
 229350000    3
 229360000    3
 229370000    4
 229380000    4
 229390000    3
 229400000    4
 229410000    3
 229420000    3
 229430000    2
 229440000    7
 229450000    5
 229460000    4
 229470000    3
 229480000    4
 229490000    3
 229500000    3
 229510000    3
 229520000    3
 229530000    2
 229540000    4
 229550000    3
 229560000    3
 229570000    2
 229580000    4
 229590000    3
 229600000    3
 229610000    2
 229620000    2
 229630000    3
 229640000    7
 229650000    7
 229660000    6
 229670000    3
 229680000    3
 229690000    3
 229700000    3
 229710000    4
 229720000    2
 229730000    3
 229740000    3
 229750000    2
 229760000    9
 229770000    2
 229780000    5
 229790000    3
 229800000    7
 229810000    4
 229820000    4
 229830000    6
 229840000    4
 229850000    9
 229860000    5
 229870000    4
 229880000    3
 229890000    4
 229900000    3
 229910000    4
 229920000    3
 229930000    4
 229940000    4
 229950000    3
 229960000    4
 229970000    4
 229980000    3
 229990000    3
 230000000    3
 230010000    7
 230020000    2
 230030000    2
 230040000    3
 230050000    2
 230060000    7
 230070000    2
 230080000    6
 230090000   13
 230100000    3
 230110000    3
 230120000    4
 230130000    6
 230140000    4
 230150000   10
 230160000    4
 230170000    8
 230180000    6
 230190000    7
 230200000    5
 230210000    2
 230220000    3
 230230000    3
 230240000    5
 230250000    3
 230260000    4
 230270000    3
 230280000    4
 230290000    3
 230300000    5
 230310000    4
 230320000    4
 230330000    5
 230340000    3
 230350000    5
 230360000    5
 230370000    3
 230380000    3
 230390000    2
 230400000    4
 230410000    3
 230420000    6
 230430000    2
 230440000    3
 230450000    3
 230460000    3
 230470000    5
 230480000    2
 230490000    5
 230500000    3
 230510000    4
 230520000    3
 230530000    3
 230540000    3
 230550000    5
 230560000    7
 230570000    2
 230580000    4
 230590000    4
 230600000    5
 230610000    3
 230620000    4
 230630000    5
 230640000    3
 230650000    6
 230660000    4
 230670000   10
 230680000   10
 230690000    5
 230700000    2
 230710000    4
 230720000    6
 230730000    3
 230740000    4
 230750000    3
 230760000    3
 230770000    3
 230780000    5
 230790000    4
 230800000    4
 230810000    3
 230820000    5
 230830000    2
 230840000    3
 230850000    7
 230860000    5
 230870000    3
 230880000    5
 230890000    6
 230900000    3
 230910000    3
 230920000    6
 230930000    7
 230940000    5
 230950000    5
 230960000    6
 230970000    3
 230980000    6
 230990000    4
 231000000    4
 231010000    2
 231020000    3
 231030000    3
 231040000    4
 231050000    2
 231060000    5
 231070000    5
 231080000    4
 231090000   13
 231100000    8
 231110000    7
 231120000    6
 231130000    3
 231140000    6
 231150000    2
 231160000    3
 231170000    4
 231180000    3
 231190000    2
 231200000    4
 231210000    3
 231220000    4
 231230000    3
 231240000    6
 231250000    3
 231260000    3
 231270000    3
 231280000    2
 231290000    6
 231300000    3
 231310000    3
 231320000    4
 231330000    2
 231340000    3
 231350000    4
 231360000    3
 231370000    4
 231380000    3
 231390000    4
 231400000    5
 231410000    6
 231420000    4
 231430000    3
 231440000    4
 231450000    4
 231460000    7
 231470000    5
 231480000    2
 231490000    3
 231500000    4
 231510000    4
 231520000    2
 231530000    2
 231540000    3
 231550000    3
 231560000    3
 231570000    4
 231580000    3
 231590000    4
 231600000    3
 231610000    3
 231620000    3
 231630000    4
 231640000    4
 231650000    3
 231660000    2
 231670000    4
 231680000    3
 231690000    4
 231700000    3
 231710000    3
 231720000    3
 231730000    4
 231740000    3
 231750000    4
 231760000    3
 231770000    3
 231780000    3
 231790000    3
 231800000    4
 231810000    4
 231820000    3
 231830000    3
 231840000    3
 231850000    4
 231860000    3
 231870000    3
 231880000    3
 231890000    3
 231900000    2
 231910000    3
 231920000    3
 231930000    3
 231940000    2
 231950000    3
 231960000    3
 231970000    4
 231980000    4
 231990000    4
 232000000    5
 232010000    2
 232020000    4
 232030000    3
 232040000    3
 232050000    3
 232060000    3
 232070000    3
 232080000    2
 232090000    3
 232100000    4
 232110000    3
 232120000    3
 232130000    4
 232140000    3
 232150000    3
 232160000    4
 232170000    3
 232180000    3
 232190000    2
 232200000    2
 232210000    3
 232220000    3
 232230000    3
 232240000    3
 232250000    3
 232260000    3
 232270000    3
 232280000    3
 232290000    4
 232300000    4
 232310000    5
 232320000    3
 232330000    3
 232340000    5
 232350000    3
 232360000    3
 232370000    3
 232380000    2
 232390000    4
 232400000    6
 232410000    4
 232420000    5
 232430000    4
 232440000    4
 232450000    5
 232460000    8
 232470000    4
 232480000    2
 232490000    2
 232500000    2
 232510000    4
 232520000    4
 232530000    3
 232540000    4
 232550000    3
 232560000    3
 232570000    2
 232580000    3
 232590000    3
 232600000    4
 232610000    3
 232620000    3
 232630000    2
 232640000    2
 232650000    4
 232660000    3
 232670000    4
 232680000    4
 232690000    5
 232700000    3
 232710000    4
 232720000    3
 232730000    4
 232740000    4
 232750000    3
 232760000    4
 232770000    3
 232780000    3
 232790000    4
 232800000    3
 232810000    4
 232820000    6
 232830000    6
 232840000    3
 232850000    3
 232860000    5
 232870000    3
 232880000    3
 232890000    3
 232900000    3
 232910000    4
 232920000    3
 232930000    5
 232940000    3
 232950000    3
 232960000    3
 232970000    7
 232980000    4
 232990000    2
 233000000    8
 233010000    3
 233020000    3
 233030000    2
 233040000    5
 233050000    3
 233060000    6
 233070000    4
 233080000    4
 233090000    6
 233100000    3
 233110000    4
 233120000    3
 233130000    5
 233140000    3
 233150000    4
 233160000    3
 233170000    3
 233180000    3
 233190000    5
 233200000    3
 233210000    3
 233220000    3
 233230000    3
 233240000    5
 233250000    3
 233260000    2
 233270000    2
 233280000    3
 233290000    4
 233300000    4
 233310000    3
 233320000    4
 233330000    3
 233340000    3
 233350000    3
 233360000    3
 233370000    2
 233380000    3
 233390000    2
 233400000    5
 233410000    2
 233420000    2
 233430000    4
 233440000    3
 233450000    4
 233460000    3
 233470000    5
 233480000    9
 233490000    6
 233500000    5
 233510000    4
 233520000    6
 233530000    6
 233540000    3
 233550000    2
 233560000    5
 233570000    2
 233580000    3
 233000000    8
 233010000    3
 233020000    9
 233030000    4
 233040000    5
 233050000   10
 233060000    4
 233070000    6
 233080000    3
 233090000    8
 233100000    3
 233110000    5
 233120000    3
 233130000    5
 233140000    4
 233150000    5
 233160000    4
 233170000    3
 233180000    4
 233190000    6
 233200000    8
 233210000    4
 233220000    3
 233230000    3
 233240000    5
 233250000    5
 233260000    3
 233270000    3
 233280000    3
 233290000    3
 233300000    7
 233310000    3
 233320000    2
 233330000    2
 233340000    7
 233350000    2
 233360000    3
 233370000    2
 233380000    3
 233390000    3
 233400000    4
 233410000    6
 233420000    6
 233430000    4
 233440000    3
 233450000    4
 233460000    7
 233470000    6
 233480000    3
 233490000    8
 233500000    3
 233510000    3
 233520000    5
 233530000    7
 233540000    7
 233550000    2
 233560000    3
 233570000    4
 233580000    3
 233590000    3
 233600000    3
 233610000   13
 233620000    4
 233630000   11
 233640000    5
 233650000    7
 233660000    4
 233670000   13
 233680000    6
 233690000    3
 233700000    2
 233710000    3
 233720000    3
 233730000    6
 233740000    4
 233750000    6
 233760000    4
 233770000    7
 233780000    3
 233790000    4
 233800000    4
 233810000    4
 233820000    9
 233830000    4
 233840000    5
 233850000    4
 233860000    2
 233870000    3
 233880000    3
 233890000    3
 233900000    2
 233910000    2
 233920000    3
 233930000    4
 233940000    5
 233950000    3
 233960000    4
 233970000    3
 233980000    3
 233990000    3
 234000000    3
 234010000    6
 234020000    5
 234030000    7
 234040000    4
 234050000    4
 234060000    3
 234070000    4
 234080000    2
 234090000    8
 234100000    5
 234110000    3
 234120000    3
 234130000    5
 234140000    4
 234150000    4
 234160000    2
 234170000    4
 234180000    4
 234190000    3
 234200000    5
 234210000    3
 234220000    5
 234230000    4
 234240000    3
 234250000    3
 234260000    3
 234270000    3
 234280000    7
 234290000    7
 234300000    4
 234310000    3
 234320000    3
 234330000    3
 234340000    2
 234350000    4
 234360000    7
 234370000    3
 234380000    3
 234390000    4
 234400000    4
 234410000    3
 234420000    3
 234430000    5
 234440000    5
 234450000    5
 234460000    3
 234470000    7
 234480000    6
 234490000    8
 234500000    7
 234510000    5
 234520000    3
 234530000    3
 234540000    2
 234550000    3
 234560000    3
 234570000    4
 234580000    3
 234590000    2
 234600000    3
 234610000    3
 234620000    2
 234630000    3
 234640000    4
 234650000    2
 234660000    3
 234670000    2
 234680000    3
 234690000    3
 234700000    4
 234710000    3
 234720000    3
 234730000    2
 234740000    2
 234750000    4
 234760000    5
 234770000    3
 234780000    4
 234790000    3
 234800000    3
 234810000    3
 234820000    3
 234830000    2
 234840000    3
 234850000    2
 234860000    3
 234870000    3
 234880000    3
 234890000    3
 234900000    3
 234910000    6
 234920000    2
 234930000    3
 234940000    2
 234950000    3
 234960000    7
 234970000    2
 234980000    3
 234990000    4
 235000000    3
 235010000    3
 235020000    3
 235030000    5
 235040000    7
 235050000    5
 235060000    3
 235070000    9
 235080000    4
 235090000    4
 235100000    3
 235110000    5
 235120000    5
 235130000    7
 235140000    3
 235150000    7
 235160000    8
 235170000    5
 235180000    9
 235190000    2
 235200000    4
 235210000    3
 235220000    2
 235230000    2
 235240000    3
 235250000    4
 235260000    3
 235270000    3
 235280000    3
 235290000    4
 235300000    3
 235310000    5
 235320000    3
 235330000   10
 235340000    8
 235350000    2
 235360000    5
 235370000    3
 235380000    2
 235390000    9
 235400000    4
 235410000    3
 235420000    4
 235430000    6
 235440000    5
 235450000    3
 235460000    4
 235470000    5
 235480000    4
 235490000    7
 235500000    2
 235510000    6
 235520000    3
 235530000    4
 235540000    2
 235550000    2
 235560000    3
 235570000    3
 235580000    3
 235590000    3
 235600000    5
 235610000    4
 235620000    3
 235630000    3
 235640000    3
 235650000    3
 235660000    4
 235670000    3
 235680000    3
 235690000    4
 235700000    3
 235710000    3
 235720000    2
 235730000    4
 235740000    4
 235750000    3
 235760000    4
 235770000    3
 235780000    2
 235790000    2
 235800000    3
 235810000    4
 235820000    6
 235830000    6
 235840000    4
 235850000    6
 235860000    3
 235870000    4
 235880000    4
 235890000    3
 235900000    4
 235910000    2
 235920000    4
 235930000    5
 235940000    4
 235950000    4
 235960000    4
 235970000    3
 235980000    2
 235990000    3
 236000000    3
 236010000    4
 236020000    3
 236030000    2
 236040000    3
 236050000    2
 236060000    3
 236070000    3
 236080000    3
 236090000    3
 236100000    3
 236110000    3
 236120000    3
 236130000    3
 236140000    4
 236150000    2
 236160000    4
 236170000    6
 236180000    4
 236190000    3
 236200000    3
 236210000    3
 236220000    2
 236230000    4
 236240000    3
 236250000    4
 236260000    4
 236270000    9
 236280000    5
 236290000    2
 236300000    9
 236310000    8
 236320000   12
 236330000    8
 236340000    3
 236350000    5
 236360000    3
 236370000    5
 236380000    4
 236390000    7
 236400000    3
 236410000    6
 236420000    4
 236430000    4
 236440000    3
 236450000    3
 236460000    3
 236470000    3
 236480000    4
 236490000    2
 236500000    6
 236510000    3
 236520000    4
 236530000    4
 236540000    3
 236550000    3
 236560000    3
 236570000    2
 236580000    4
 236590000    5
 236600000    6
 236610000    3
 236620000    4
 236630000    2
 236640000    5
 236650000    7
 236660000    4
 236670000    9
 236680000    4
 236690000    3
 236700000    4
 236710000    2
 236720000    4
 236730000   10
 236740000    4
 236750000    6
 236760000    2
 236770000    7
 236780000    3
 236790000    3
 236800000    3
 236810000    8
 236820000    4
 236830000    3
 236840000    3
 236850000    5
 236860000    6
 236870000    5
 236880000    6
 236890000    3
 236900000    3
 236910000    3
 236920000    2
 236930000    4
 236940000    5
 236950000    3
 236960000    9
 236970000    5
 236980000    3
 236990000    3
 237000000    4
 237010000    4
 237020000    4
 237030000    4
 237040000    3
 237050000    3
 237060000    3
 237070000    5
 237080000    3
 237090000    3
 237100000    5
 237110000    6
 237120000    5
 237130000    5
 237140000    5
 237150000    6
 237160000    3
 237170000    3
 237180000    5
 237190000    6
 237200000    2
 237210000    3
 237220000    3
 237230000    4
 237240000    2
 237250000    2
 237260000    3
 237270000    5
 237280000    4
 237290000    5
 237300000    3
 237310000    5
 237320000    3
 237330000    2
 237340000    3
 237350000    4
 237360000    3
 237370000    3
 237380000    4
 237390000    5
 237400000    3
 237410000    4
 237420000    5
 237430000    4
 237440000    3
 237450000    3
 237460000    5
 237470000    3
 237480000    7
 237490000    5
 237500000    5
 237510000    2
 237520000    4
 237530000    9
 237540000    4
 237550000    3
 237560000    3
 237570000    5
 237580000    3
 237590000    2
 237600000    3
 237610000    3
 237620000    5
 237630000    6
 237640000    3
 237650000    3
 237660000    6
 237670000    3
 237680000    4
 237690000    4
 237700000    4
 237710000    3
 237720000    4
 237730000    5
 237740000    5
 237750000    3
 237760000    5
 237770000    3
 237780000    5
 237790000    5
 237800000    5
 237810000    4
 237820000    3
 237830000    4
 237840000    4
 237850000    3
 237860000    4
 237870000    3
 237880000    5
 237890000    7
 237900000    4
 237910000    3
 237920000    5
 237930000    3
 237940000    3
 237950000    3
 237960000    5
 237970000    4
 237980000    3
 237990000    5
 238000000    3
 238010000    4
 238020000    5
 238030000    4
 238040000    3
 238050000    5
 238060000    5
 238070000    4
 238080000    3
 238090000    3
 238100000    3
 238110000    4
 238120000    3
 238130000   10
 238140000    3
 238150000    2
 238160000    3
 238170000    3
 238180000    3
 238190000    3
 238200000    2
 238210000    5
 238220000    6
 238230000    9
 238240000    4
 238250000    4
 238260000    5
 238270000    3
 238280000    3
 238290000    9
 238300000    5
 238310000    4
 238320000    4
 238330000    3
 238340000    3
 238350000    4
 238360000    5
 238370000    2
 238380000    4
 238390000    3
 238400000    2
 238410000    2
 238420000    3
 238430000    2
 238440000    3
 238450000    7
 238460000    4
 238470000    4
 238480000    5
 238490000    5
 238500000    6
 238510000    3
 238520000    2
 238530000    3
 238540000    4
 238550000    3
 238560000    4
 238570000    3
 238580000    2
 238590000    4
 238600000    5
 238610000    5
 238620000    4
 238630000    5
 238640000    4
 238650000    4
 238660000    3
 238670000    3
 238680000    3
 238690000    3
 238700000    3
 238710000    3
 238720000    3
 238730000    3
 238740000    4
 238750000    4
 238760000    3
 238770000    3
 238780000    3
 238790000    4
 238800000    4
 238810000    5
 238820000    3
 238830000    4
 238840000    3
 238850000    3
 238860000    3
 238870000    3
 238880000    8
 238890000    9
 238900000    7
 238910000    3
 238920000    6
 238930000    5
 238940000    3
 238950000    6
 238960000    4
 238970000    3
 238980000    3
 238990000    3
 239000000    3
 239010000    2
 239020000    3
 239030000    2
 239040000    3
 239050000    3
 239060000    5
 239070000    7
 239080000    3
 239090000    3
 239100000    4
 239110000    3
 239120000    5
 239130000    3
 239140000    3
 239150000    3
 239160000    5
 239170000    3
 239180000    7
 239190000    4
 239200000    3
 239210000    3
 239220000    8
 239230000    5
 239240000    5
 239250000    5
 239260000    4
 239270000    3
 239280000   15
 239290000   10
 239300000    4
 239310000    7
 239320000    8
 239330000    9
 239340000    8
 239350000    4
 239360000   12
 239370000   13
 239380000    6
 239390000    2
 239400000    4
 239410000    4
 239420000    2
 239430000    3
 239440000    4
 239450000    3
 239460000    9
 239470000    4
 239480000    3
 239490000    3
 239500000    4
 239510000    3
 239520000    4
 239530000    4
 239540000   11
 239550000    7
 239560000    5
 239570000    2
 239580000    5
 239590000    3
 239600000    3
 239610000    4
 239620000    3
 239630000    4
 239640000    2
 239650000    5
 239660000    4
 239670000    2
 239680000    4
 239690000    3
 239700000    3
 239710000    3
 239720000    5
 239730000    4
 239740000    2
 239750000    4
 239760000    4
 239770000    3
 239780000    5
 239790000    3
 239800000    4
 239810000    3
 239820000    3
 239830000    3
 239840000    3
 239850000    5
 239860000    3
 239870000    4
 239880000    4
 239890000    8
 239900000    3
 239910000    4
 239920000    9
 239930000    3
 239940000    4
 239950000    3
 239960000    9
 239970000    3
 239980000    3
 239990000    3
 240000000    3
 240010000    4
 240020000    3
 240030000    3
 240040000    4
 240050000    3
 240060000    5
 240070000    6
 240080000    6
 240090000    5
 240100000    5
 240110000    3
 240120000    5
 240130000    4
 240140000    5
 240150000    4
 240160000    3
 240170000    3
 240180000    3
 240190000    3
 240200000    4
 240210000    4
 240220000    3
 240230000    4
 240240000    4
 240250000    3
 240260000    4
 240270000    4
 240280000    3
 240290000    3
 240300000    3
 240310000    2
 240320000    8
 240330000    3
 240340000    3
 240350000    3
 240360000    3
 240370000    6
 240380000    3
 240390000    8
 240400000    2
 240410000    3
 240420000    4
 240430000    4
 240440000    5
 240450000    3
 240460000    3
 240470000    3
 240480000    4
 240490000    3
 240500000    4
 240510000    4
 240520000    4
 240530000    5
 240540000    3
 240550000    3
 240560000    3
 240570000    4
 240580000    3
 240590000    3
 240600000    2
 240610000    4
 240620000    4
 240630000    4
 240640000    3
 240650000    3
 240660000    3
 240670000    3
 240680000    4
 240690000    2
 240700000    2
 240710000    2
 240720000    3
 240730000    6
 240740000    4
 240750000    5
 240760000    2
 240770000    3
 240780000    3
 240790000    5
 240800000    3
 240810000    3
 240820000    3
 240830000    5
 240840000    4
 240850000    2
 240860000    3
 240870000    3
 240880000    3
 240890000    4
 240900000    2
 240910000    3
 240920000    2
 240930000    3
 240940000    4
 240950000    4
 240960000    3
 240970000    3
 240980000    2
 240990000    3
 241000000    3
 241010000    3
 241020000    2
 241030000    2
 241040000    4
 241050000    3
 241060000    3
 241070000    2
 241080000    3
 241090000    3
 241100000    2
 241110000    3
 241120000    3
 241130000    2
 241140000    3
 241150000    5
 241160000    4
 241170000    5
 241180000    3
 241190000    2
 241200000    3
 241210000    4
 241220000    3
 241230000    3
 241240000    3
 241250000    4
 241260000    8
 241270000    3
 241280000    4
 241290000    3
 241300000    3
 241310000    3
 241320000    3
 241330000    4
 241340000    3
 241350000    8
 241360000    2
 241370000    3
 241380000    3
 241390000    3
 241400000    3
 241410000    3
 241420000    3
 241430000    5
 241440000    3
 241450000    2
 241460000    3
 241470000    3
 241480000    4
 241490000    4
 241500000    3
 241510000    2
 241520000    3
 241530000    2
 241540000    3
 241550000    5
 241560000    4
 241570000    4
 241580000    3
 241590000    5
 241600000    3
 241610000    4
 241620000    5
 241630000    4
 241640000    2
 241650000    6
 241660000    3
 241670000    4
 241680000    9
 241690000    5
 241700000    4
 241710000    2
 241720000    5
 241730000    3
 241740000    3
 241750000    4
 241760000    3
 241770000    3
 241780000    4
 241790000    3
 241800000    3
 241810000    3
 241820000    3
 241830000    9
 241840000    8
 241850000    5
 241860000    3
 241870000    2
 241880000    5
 241890000    3
 241900000    5
 241910000    3
 241920000    2
 241930000    4
 241940000    6
 241950000    4
 241960000    5
 241970000    5
 241980000    4
 241990000    3
 242000000    9
 242010000    5
 242020000    3
 242030000    3
 242040000    4
 242050000    2
 242060000    3
 242070000    4
 242080000    3
 242090000    3
 242100000    5
 242110000    3
 242120000    3
 242130000    3
 242140000    7
 242150000    4
 242160000    5
 242170000    4
 242180000    4
 242190000    3
 242200000   10
 242210000    2
 242220000    3
 242230000    3
 242240000    6
 242250000    8
 242260000    3
 242270000    5
 242280000    5
 242290000    3
 242300000    4
 242310000    9
 242320000    4
 242330000    5
 242340000    6
 242350000    4
 242360000    3
 242370000    4
 242380000    3
 242390000    3
 242400000    3
 242410000    4
 242420000    4
 242430000    4
 242440000    3
 242450000    3
 242460000    3
 242470000    4
 242480000    3
 242490000    3
 242500000    2
 242510000    4
 242520000    3
 242530000    4
 242540000    3
 242550000    4
 242560000    2
 242570000    3
 242580000    5
 242590000    3
 242600000    3
 242610000    4
 242620000    7
 242630000    4
 242640000    4
 242650000    5
 242660000    3
 242670000    2
 242680000    2
 242690000    4
 242700000    4
 242710000    3
 242720000    3
 242730000    3
 242740000    3
 242750000    4
 242760000    5
 242770000    3
 242780000    3
 242790000    3
 242800000    3
 242810000    3
 242820000    3
 242830000    3
 242840000    2
 242850000    3
 242860000    3
 242870000    3
 242880000    3
 242890000    4
 242900000    3
 242910000    2
 242920000    3
 242930000    7
 242940000    3
 242950000    6
 242960000    7
 242970000    5
 242980000    7
 242990000    4
 243000000    4
 243010000    3
 243020000    5
 243030000    5
 243040000    4
 243050000    5
 243060000    3
 243070000    5
 243080000    4
 243090000    5
 243100000    6
 243110000    4
 243120000    2
 243130000    2
 243140000    2
 243150000    2
 243160000    4
 243170000    5
 243180000    5
 243190000    5
 243200000    3
 243210000    3
 243220000    3
 243230000    3
 243240000    3
 243250000    2
 243260000    3
 243270000    3
 243280000    2
 243290000    3
 243300000    2
 243310000    4
 243320000    3
 243330000    4
 243340000    3
 243350000    3
 243360000    5
 243370000    4
 243380000    4
 243390000    3
 243400000    3
 243410000    4
 243420000    3
 243430000    3
 243440000    4
 243450000    3
 243460000    5
 243470000    3
 243480000    3
 243490000    7
 243500000    2
 243510000    6
 243520000    3
 243530000    3
 243540000    5
 243550000    3
 243560000    5
 243570000    4
 243580000    4
 243590000    2
 243600000    3
 243610000    4
 243620000    3
 243630000    3
 243640000    6
 243650000    2
 243660000    3
 243670000    6
 243680000    3
 243690000    3
 243700000    5
 243710000    3
 243720000    3
 243730000    4
 243740000    2
 243750000    4
 243760000    6
 243770000    7
 243780000    3
 243790000    5
 243800000    4
 243810000    4
 243820000    3
 243830000    5
 243840000    3
 243850000    4
 243860000    6
 243870000    5
 243880000    5
 243890000    8
 243900000    4
 243910000    5
 243920000    6
 243930000    5
 243940000    5
 243950000    8
 243960000    3
 243970000    3
 243980000    4
 243990000    6
 244000000    3
 244010000    2
 244020000    5
 244030000    2
 244040000    3
 244050000    4
 244060000    2
 244070000    3
 244080000    4
 244090000    4
 244100000    3
 244110000    7
 244120000    3
 244130000    5
 244140000    3
 244150000    8
 244160000    5
 244170000    3
 244180000    2
 244190000    3
 244200000    4
 244210000    6
 244220000    3
 244230000    4
 244240000    3
 244250000    3
 244260000    3
 244270000    2
 244280000    2
 244290000    4
 244300000    3
 244310000    3
 244320000    3
 244330000    3
 244340000    3
 244350000    3
 244360000    4
 244370000    4
 244380000    3
 244390000    7
 244400000    3
 244410000    3
 244420000    3
 244430000    3
 244440000    5
 244450000    4
 244460000    3
 244470000    5
 244480000    5
 244490000    5
 244500000    4
 244510000    3
 244520000    3
 244530000    2
 244540000    4
 244550000    4
 244560000    4
 244570000    3
 244580000    3
 244590000    3
 244600000    4
 244610000    9
 244620000    3
 244630000    5
 244640000    6
 244650000    2
 244660000    3
 244670000    3
 244680000    4
 244690000    5
 244700000    3
 244710000    3
 244720000    3
 244730000    4
 244740000    3
 244750000    4
 244760000    2
 244770000    4
 244780000    3
 244790000    3
 244800000    3
 244810000    4
 244820000    3
 244830000    3
 244840000    3
 244850000    2
 244860000    3
 244870000    3
 244880000    6
 244890000    3
 244900000    3
 244910000    7
 244920000    4
 244930000    4
 244940000    3
 244950000    5
 244960000    5
 244970000    4
 244980000    3
 244990000    4
 245000000    2
 245010000    3
 245020000    2
 245030000    5
 245040000    3
 245050000    5
 245060000    4
 245070000    3
 245080000    3
 245090000    4
 245100000    3
 245110000    3
 245120000    4
 245130000    3
 245140000    3
 245150000    3
 245160000    2
 245170000    5
 245180000    4
 245190000    2
 245200000    4
 245210000    3
 245220000    4
 245230000    4
 245240000    3
 245250000    5
 245260000    3
 245270000    3
 245280000    3
 245290000    2
 245300000    4
 245310000    4
 245320000    2
 245330000    3
 245340000    3
 245350000    2
 245360000    3
 245370000    3
 245380000    2
 245390000    6
 245400000    3
 245410000    2
 245420000    4
 245430000    6
 245440000    3
 245450000    6
 245460000    5
 245470000    3
 245480000    4
 245490000    3
 245500000    3
 245510000    4
 245520000    2
 245530000    3
 245540000    5
 245550000    4
 245560000    5
 245570000    5
 245580000    2
 245590000    3
 245600000    3
 245610000    4
 245620000    3
 245630000    3
 245640000    2
 245650000    3
 245660000    4
 245670000    4
 245680000    3
 245690000    4
 245700000    3
 245710000    6
 245720000    3
 245730000    2
 245740000    2
 245750000    2
 245760000    4
 245770000    2
 245780000    4
 245790000    3
 245800000    3
 245810000    3
 245820000    5
 245830000    4
 245840000    4
 245850000    3
 245860000    2
 245870000    7
 245880000    4
 245890000    3
 245900000    3
 245910000    2
 245920000    2
 245930000    3
 245940000    3
 245950000    5
 245960000    3
 245970000    2
 245980000    3
 245990000    3
 246000000    4
 246010000    3
 246020000    3
 246030000    3
 246040000    4
 246050000    2
 246060000    5
 246070000    3
 246080000    5
 246090000    3
 246100000    2
 246110000    3
 246120000    4
 246130000    4
 246140000    4
 246150000    4
 246160000    3
 246170000    4
 246180000    3
 246190000    9
 246200000    4
 246210000    3
 246220000    4
 246230000    6
 246240000    3
 246250000    3
 246260000    5
 246270000    3
 246280000    5
 246290000    6
 246300000    6
 246310000    2
 246320000    3
 246330000    3
 246340000    4
 246350000    3
 246360000    3
 246370000    4
 246380000    4
 246390000    4
 246400000    4
 246410000    4
 246420000    5
 246430000    3
 246440000    3
 246450000    4
 246460000    4
 246470000    5
 246480000    4
 246490000    5
 246500000   11
 246510000    5
 246520000    3
 246530000    4
 246540000    5
 246550000    3
 246560000    5
 246570000    4
 246580000   13
 246590000    5
 246600000    2
 246610000    8
 246620000    3
 246630000    4
 246640000    3
 246650000    4
 246660000    4
 246670000    3
 246680000    4
 246690000    4
 246700000    3
 246710000    2
 246720000    4
 246730000    4
 246740000    3
 246750000    3
 246760000    4
 246770000    2
 246780000    7
 246790000    5
 246800000    5
 246810000    7
 246820000    3
 246830000    7
 246840000    4
 246850000    3
 246860000    4
 246870000    6
 246880000    4
 246890000    3
 246900000    3
 246910000    4
 246920000    5
 246930000   10
 246940000   10
 246950000    8
 246960000    4
 246970000    4
 246980000   10
 246990000   11
 247000000   13
 247010000   10
 247020000   12
 247030000   10
 247040000   13
 247050000   14
 247060000    5
 247070000    7
 247080000   12
 247090000   10
 247100000   13
 247110000   13
 247120000   15
 247130000    5
 247140000    9
 247150000   12
 247160000    3
 247170000    5
 247180000    4
 247190000    3
 247200000    4
 247210000    3
 247220000    4
 247230000    3
 247240000    3
 247250000    4
 247260000    3
 247270000    4
 247280000    3
 247290000    4
 247300000    4
 247310000    4
 247320000    4
 247330000    2
 247340000    3
 247350000    4
 247360000    4
 247370000    4
 247380000    3
 247390000    4
 247400000    7
 247410000    3
 247420000    5
 247430000    3
 247440000    4
 247450000    3
 247460000    5
 247470000    4
 247480000    4
 247490000    6
 247500000    3
 247510000    3
 247520000    3
 247530000    3
 247540000    3
 247550000    4
 247560000    3
 247570000    5
 247580000    4
 247590000    3
 247600000    3
 247610000    4
 247620000    4
 247630000    3
 247640000    3
 247650000    3
 247660000    2
 247670000    3
 247680000    4
 247690000    3
 247700000    4
 247710000    3
 247720000    5
 247730000    8
 247740000    3
 247750000    4
 247760000    4
 247770000    3
 247780000    5
 247790000    3
 247800000    5
 247810000    3
 247820000    2
 247830000    2
 247840000    3
 247850000    3
 247860000    5
 247870000    5
 247880000    4
 247890000    7
 247900000    4
 247910000    3
 247920000    3
 247930000    3
 247940000    4
 247950000    4
 247960000    3
 247970000    3
 247980000    2
 247990000    3
 248000000    4
 248010000    5
 248020000    3
 248030000    3
 248040000    7
 248050000    5
 248060000    3
 248070000    4
 248080000    3
 248090000    2
 248100000    2
 248110000    3
 248120000    5
 248130000    5
 248140000    2
 248150000    4
 248160000    5
 248170000    4
 248180000    6
 248190000    3
 248200000    3
 248210000    3
 248220000    4
 248230000    3
 248240000    7
 248250000    4
 248260000    5
 248270000    5
 248280000    2
 248290000    4
 248300000    3
 248310000    3
 248320000    4
 248330000    5
 248340000    3
 248350000    2
 248360000    2
 248370000    2
 248380000    2
 248390000    4
 248400000    7
 248410000    3
 248420000    3
 248430000    3
 248440000    5
 248450000    7
 248460000    8
 248470000    6
 248480000    7
 248490000    3
 248500000    3
 248510000    2
 248520000    3
 248530000    2
 248540000    9
 248550000    4
 248560000    5
 248570000    3
 248580000    4
 248590000    4
 248600000    3
 248610000    3
 248620000    6
 248630000    5
 248640000    3
 248650000    3
 248660000    3
 248670000    3
 248680000    9
 248690000    3
 248700000    5
 248710000    3
 248720000    4
 248730000    4
 248740000    5
 248750000    4
 248760000    3
 248770000    5
 248780000    4
 248790000    3
 248800000    3
 248810000    4
 248820000    3
 248830000    2
 248840000    3
 248850000    3
 248860000    4
 248870000    3
 248880000    4
 248890000    3
 248900000    2
 248910000    5
 248920000    2
 248930000    7
 248940000    8
 248950000    3
 248960000    3
 248970000    3
 248980000    3
 248990000    5
 249000000    5
 249010000    4
 249020000    4
 249030000    3
 249040000    5
 249050000    4
 249060000    3
 249070000    3
 249080000    3
 249090000    3
 249100000    2
 249110000    4
 249120000    3
 249130000    3
 249140000    3
 249150000    3
 249160000    4
 249170000    2
 249180000    2
 249190000    2
 249200000    3
 249210000    3
[truncated: 381,345 more chars]
