# Supplementary material for: Directional translocation resistance of Zika xrRNA
Source: Nat Commun. 2020 Jul 27;11:3749. doi: 10.1038/s41467-020-17508-7 (PMC7385498; doi:10.1038/s41467-020-17508-7)
Supplement: Supplementary file 4 — Source Data [file 41467_2020_17508_MOESM4_ESM.zip › Source_Data_Figures/Fig2B/3'translocation-rate_r0-T300K/r_19_translocated_portion.dat]

# Trajectory file ../../zika_rna/03_translocation_by_force_ramping/TP_END2/rate1x/t95/r_19/dump_t95_Rramped.lammpstrj
# time  length_translocated_portion
         0    2
     10000    3
     20000    3
     30000    4
     40000    3
     50000    3
     60000    3
     70000    2
     80000    3
     90000    2
    100000    2
    110000    3
    120000    4
    130000    3
    140000    2
    150000    4
    160000    2
    170000    3
    180000    4
    190000    3
    200000    4
    210000    5
    220000    2
    230000    3
    240000    3
    250000    2
    260000    5
    270000    4
    280000    3
    290000    3
    300000    2
    310000    4
    320000    3
    330000    2
    340000    3
    350000    3
    360000    2
    370000    8
    380000    3
    390000    3
    400000    2
    410000    4
    420000    5
    430000    2
    440000    3
    450000    3
    460000    3
    470000    4
    480000    3
    490000    3
    500000    3
    510000    4
    520000    2
    530000    4
    540000    3
    550000    3
    560000    5
    570000    3
    580000    3
    590000    4
    600000    4
    610000    8
    620000    4
    630000    4
    640000    3
    650000    4
    660000    3
    670000    3
    680000    2
    690000    6
    700000    2
    710000    5
    720000    3
    730000    3
    740000    2
    750000    4
    760000    3
    770000    3
    780000    2
    790000    3
    800000    5
    810000    4
    820000    2
    830000    4
    840000    3
    850000    2
    860000    3
    870000    3
    880000    3
    890000    4
    900000    3
    910000    3
    920000    3
    930000    6
    940000    3
    950000    3
    960000    3
    970000    2
    980000    4
    990000    3
   1000000    3
   1010000    3
   1020000    3
   1030000    2
   1040000    3
   1050000    3
   1060000    3
   1070000    2
   1080000    3
   1090000    3
   1100000    3
   1110000    3
   1120000    3
   1130000    3
   1140000    3
   1150000    3
   1160000    3
   1170000    3
   1180000    4
   1190000    6
   1200000    3
   1210000    3
   1220000    3
   1230000    3
   1240000    2
   1250000    3
   1260000    4
   1270000    4
   1280000    5
   1290000    4
   1300000    4
   1310000    3
   1320000    3
   1330000    4
   1340000    3
   1350000    5
   1360000    4
   1370000    4
   1380000    3
   1390000    3
   1400000    3
   1410000    3
   1420000    3
   1430000    4
   1440000    3
   1450000    2
   1460000    3
   1470000    3
   1480000    2
   1490000    2
   1500000    4
   1510000    3
   1520000    2
   1530000    4
   1540000    4
   1550000    3
   1560000    3
   1570000    5
   1580000    4
   1590000    5
   1600000    2
   1610000    4
   1620000    4
   1630000    2
   1640000    4
   1650000    2
   1660000    4
   1670000    3
   1680000    4
   1690000    6
   1700000    4
   1710000    2
   1720000    6
   1730000    3
   1740000    4
   1750000    3
   1760000    3
   1770000    2
   1780000    2
   1790000    6
   1800000    8
   1810000    3
   1820000    2
   1830000    3
   1840000    2
   1850000    3
   1860000    4
   1870000    2
   1880000    3
   1890000    3
   1900000    3
   1910000    4
   1920000    3
   1930000    5
   1940000    5
   1950000    3
   1960000    3
   1970000    2
   1980000    3
   1990000    3
   2000000    3
   2010000    3
   2020000    4
   2030000    7
   2040000    2
   2050000    5
   2060000    2
   2070000    3
   2080000    3
   2090000    4
   2100000    2
   2110000    2
   2120000    3
   2130000    3
   2140000    2
   2150000    4
   2160000    3
   2170000    2
   2180000    3
   2190000    4
   2200000    3
   2210000    3
   2220000    2
   2230000    3
   2240000    3
   2250000    3
   2260000    3
   2270000    3
   2280000    3
   2290000    3
   2300000    2
   2310000    2
   2320000    3
   2330000    4
   2340000    3
   2350000    3
   2360000    3
   2370000    3
   2380000    3
   2390000    3
   2400000   10
   2410000    5
   2420000    5
   2430000    3
   2440000    3
   2450000    3
   2460000    3
   2470000    2
   2480000    4
   2490000    3
   2500000    3
   2510000    3
   2520000    3
   2530000    2
   2540000    3
   2550000    2
   2560000    3
   2570000    3
   2580000    3
   2590000    3
   2600000    3
   2610000    3
   2620000    3
   2630000    3
   2640000    4
   2650000    4
   2660000    3
   2670000    4
   2680000    2
   2690000    2
   2700000    3
   2710000    3
   2720000    3
   2730000    3
   2740000    3
   2750000    3
   2760000    4
   2770000    2
   2780000    2
   2790000    2
   2800000    4
   2810000    3
   2820000    4
   2830000    3
   2840000    2
   2850000    3
   2860000    4
   2870000    3
   2880000    3
   2890000    3
   2900000    2
   2910000    4
   2920000    3
   2930000    4
   2940000    4
   2950000    3
   2960000    3
   2970000    2
   2980000    3
   2990000    3
   3000000    3
   3010000    2
   3020000    3
   3030000    7
   3040000    3
   3050000    3
   3060000    3
   3070000    4
   3080000    2
   3090000    3
   3100000    2
   3110000    3
   3120000    3
   3130000    3
   3140000    2
   3150000    5
   3160000    4
   3170000    3
   3180000    3
   3190000    3
   3200000    3
   3210000    4
   3220000    2
   3230000    3
   3240000    4
   3250000   10
   3260000   12
   3270000    8
   3280000    7
   3290000    4
   3300000    3
   3310000    7
   3320000    5
   3330000    4
   3340000    3
   3350000    3
   3360000    4
   3370000    5
   3380000    4
   3390000    3
   3400000    5
   3410000    3
   3420000    5
   3430000    3
   3440000    3
   3450000    4
   3460000    4
   3470000    4
   3480000    3
   3490000    4
   3500000    3
   3510000    4
   3520000    2
   3530000    4
   3540000    2
   3550000    3
   3560000    3
   3570000    4
   3580000    3
   3590000    4
   3600000    3
   3610000    3
   3620000    2
   3630000    3
   3640000    6
   3650000    3
   3660000    3
   3670000    4
   3680000    3
   3690000    9
   3700000    3
   3710000    3
   3720000    2
   3730000    3
   3740000    3
   3750000    4
   3760000    3
   3770000    3
   3780000    4
   3790000    3
   3800000    3
   3810000    3
   3820000    4
   3830000    4
   3840000    3
   3850000    3
   3860000    3
   3870000    3
   3880000    3
   3890000    3
   3900000    3
   3910000    3
   3920000    2
   3930000    3
   3940000    3
   3950000    3
   3960000    2
   3970000    2
   3980000    3
   3990000    3
   4000000    2
   4010000    6
   4020000    3
   4030000    5
   4040000    4
   4050000    3
   4060000    5
   4070000    3
   4080000    6
   4090000    3
   4100000    5
   4110000    2
   4120000    4
   4130000    3
   4140000    5
   4150000    5
   4160000    3
   4170000    4
   4180000    4
   4190000    3
   4200000    3
   4210000    3
   4220000    2
   4230000    3
   4240000    4
   4250000    2
   4260000    2
   4270000    3
   4280000    3
   4290000    6
   4300000    5
   4310000    5
   4320000    3
   4330000    3
   4340000    3
   4350000    3
   4360000    4
   4370000    3
   4380000    2
   4390000    3
   4400000    3
   4410000    6
   4420000    3
   4430000    5
   4440000    2
   4450000    3
   4460000    2
   4470000    3
   4480000    4
   4490000    3
   4500000    4
   4510000    5
   4520000    3
   4530000    3
   4540000    3
   4550000    3
   4560000    2
   4570000    3
   4580000    2
   4590000    3
   4600000    4
   4610000    5
   4620000    2
   4630000    6
   4640000    3
   4650000    3
   4660000    2
   4670000    3
   4680000    3
   4690000    3
   4700000    4
   4710000    3
   4720000    3
   4730000    4
   4740000    2
   4750000    3
   4760000    3
   4770000    3
   4780000    5
   4790000    3
   4800000    3
   4810000    4
   4820000    4
   4830000    3
   4840000    4
   4850000    4
   4860000    3
   4870000    7
   4880000    5
   4890000    3
   4900000    3
   4910000    4
   4920000    5
   4930000    8
   4940000    2
   4950000    2
   4960000    4
   4970000    3
   4980000    5
   4990000    3
   5000000    4
   5010000    5
   5020000    9
   5030000    4
   5040000    3
   5050000    7
   5060000    3
   5070000    3
   5080000    3
   5090000    4
   5100000    3
   5110000    2
   5120000    3
   5130000    3
   5140000    2
   5150000    4
   5160000    3
   5170000    3
   5180000    3
   5190000    4
   5200000    3
   5210000    3
   5220000    3
   5230000    3
   5240000    3
   5250000    3
   5260000    3
   5270000    3
   5280000    5
   5290000    3
   5300000    4
   5310000    2
   5320000    3
   5330000    3
   5340000    3
   5350000    6
   5360000    8
   5370000    3
   5380000    4
   5390000    3
   5400000    3
   5410000    3
   5420000    2
   5430000    3
   5440000    2
   5450000    7
   5460000    4
   5470000    5
   5480000    3
   5490000    3
   5500000    3
   5510000    5
   5520000    5
   5530000    4
   5540000    4
   5550000    4
   5560000    3
   5570000    4
   5580000    4
   5590000    3
   5600000    3
   5610000    8
   5620000    3
   5630000    3
   5640000    2
   5650000    3
   5660000    3
   5670000    2
   5680000    7
   5690000    5
   5700000    3
   5710000    3
   5720000    4
   5730000    3
   5740000    3
   5750000    3
   5760000    4
   5770000    2
   5780000    3
   5790000    2
   5800000    3
   5810000    5
   5820000    3
   5830000    3
   5840000    3
   5850000    2
   5860000    2
   5870000    3
   5880000    3
   5890000    4
   5900000    3
   5910000    3
   5920000    3
   5930000    4
   5940000    3
   5950000    2
   5960000    2
   5970000    3
   5980000    4
   5990000    4
   6000000    3
   6010000    3
   6020000    3
   6030000    3
   6040000    2
   6050000    4
   6060000    2
   6070000    3
   6080000    3
   6090000    6
   6100000    3
   6110000    2
   6120000    7
   6130000    2
   6140000    5
   6150000    4
   6160000    3
   6170000    3
   6180000    3
   6190000    3
   6200000    5
   6210000    4
   6220000    3
   6230000    3
   6240000    3
   6250000    3
   6260000    3
   6270000    3
   6280000    5
   6290000    9
   6300000    6
   6310000    3
   6320000    4
   6330000    5
   6340000    4
   6350000    3
   6360000    5
   6370000    5
   6380000    3
   6390000    3
   6400000    2
   6410000    9
   6420000    5
   6430000    4
   6440000    2
   6450000    2
   6460000    3
   6470000    3
   6480000    4
   6490000    3
   6500000    3
   6510000    3
   6520000    4
   6530000    3
   6540000    3
   6550000    3
   6560000    3
   6570000    2
   6580000    2
   6590000    2
   6600000    3
   6610000    3
   6620000    3
   6630000    3
   6640000    3
   6650000    3
   6660000    3
   6670000    3
   6680000    3
   6690000    3
   6700000    4
   6710000    3
   6720000    5
   6730000    3
   6740000    6
   6750000    3
   6760000    3
   6770000    3
   6780000    2
   6790000    2
   6800000    4
   6810000    2
   6820000    3
   6830000    3
   6840000    4
   6850000    3
   6860000    3
   6870000    3
   6880000    4
   6890000    3
   6900000    3
   6910000    3
   6920000    3
   6930000    3
   6940000    3
   6950000    2
   6960000    3
   6970000    5
   6980000    3
   6990000    2
   7000000    3
   7010000    3
   7020000    2
   7030000    3
   7040000    3
   7050000    3
   7060000    4
   7070000    3
   7080000    3
   7090000    2
   7100000    3
   7110000    3
   7120000    3
   7130000    5
   7140000    3
   7150000    2
   7160000    3
   7170000    4
   7180000    3
   7190000    2
   7200000    3
   7210000    3
   7220000    3
   7230000    3
   7240000    4
   7250000    3
   7260000    3
   7270000    4
   7280000    3
   7290000    4
   7300000    4
   7310000    4
   7320000    3
   7330000    3
   7340000    2
   7350000    2
   7360000    3
   7370000    3
   7380000    3
   7390000    2
   7400000    5
   7410000    3
   7420000    3
   7430000    3
   7440000    3
   7450000    3
   7460000    5
   7470000    4
   7480000    3
   7490000    2
   7500000    3
   7510000    3
   7520000    2
   7530000    4
   7540000    3
   7550000    3
   7560000    3
   7570000    3
   7580000    3
   7590000    3
   7600000    2
   7610000    3
   7620000    6
   7630000    3
   7640000    5
   7650000    2
   7660000    4
   7670000    3
   7680000    3
   7690000    4
   7700000    3
   7710000    3
   7720000    3
   7730000    2
   7740000    3
   7750000    3
   7760000    3
   7770000    4
   7780000    3
   7790000    5
   7800000    4
   7810000    3
   7820000    3
   7830000    4
   7840000    3
   7850000    3
   7860000    3
   7870000    3
   7880000    3
   7890000    4
   7900000    3
   7910000    2
   7920000    2
   7930000    3
   7940000    3
   7950000    4
   7960000    3
   7970000    3
   7980000    5
   7990000    3
   8000000    2
   8010000    3
   8020000    5
   8030000    3
   8040000    4
   8050000    3
   8060000    4
   8070000    4
   8080000    4
   8090000    4
   8100000    2
   8110000    2
   8120000    3
   8130000    2
   8140000    3
   8150000    3
   8160000    3
   8170000    5
   8180000    5
   8190000    5
   8200000    4
   8210000    3
   8220000    3
   8230000    3
   8240000    3
   8250000    3
   8260000    3
   8270000    4
   8280000    2
   8290000    3
   8300000    5
   8310000    3
   8320000    3
   8330000    4
   8340000    3
   8350000    3
   8360000    4
   8370000    2
   8380000    3
   8390000    2
   8400000    4
   8410000    3
   8420000    4
   8430000    2
   8440000    2
   8450000    4
   8460000    2
   8470000    3
   8480000    3
   8490000    2
   8500000    4
   8510000    2
   8520000    2
   8530000    3
   8540000    3
   8550000    3
   8560000    4
   8570000    3
   8580000    4
   8590000    7
   8600000    3
   8610000    3
   8620000    3
   8630000    3
   8640000    2
   8650000    6
   8660000    3
   8670000    4
   8680000    6
   8690000    2
   8700000    3
   8710000    4
   8720000    4
   8730000    4
   8740000    3
   8750000    3
   8760000    6
   8770000    3
   8780000    3
   8790000    2
   8800000    3
   8810000    3
   8820000    2
   8830000    3
   8840000    3
   8850000    2
   8860000    2
   8870000    5
   8880000    3
   8890000    2
   8900000    3
   8910000    7
   8920000    4
   8930000    3
   8940000    3
   8950000    3
   8960000    2
   8970000    3
   8980000    2
   8990000    3
   9000000    3
   9010000    2
   9020000    3
   9030000    2
   9040000    3
   9050000    3
   9060000    3
   9070000    2
   9080000    3
   9090000    4
   9100000    4
   9110000    3
   9120000    3
   9130000    3
   9140000    3
   9150000    7
   9160000    8
   9170000    6
   9180000    3
   9190000    2
   9200000    4
   9210000    2
   9220000    3
   9230000    3
   9240000    3
   9250000    5
   9260000    4
   9270000    3
   9280000    3
   9290000    2
   9300000    3
   9310000    6
   9320000    3
   9330000    3
   9340000    2
   9350000    2
   9360000    3
   9370000    2
   9380000    3
   9390000    3
   9400000    3
   9410000    5
   9420000    5
   9430000    4
   9440000    3
   9450000    4
   9460000    4
   9470000    4
   9480000    3
   9490000    7
   9500000    7
   9510000    8
   9520000    7
   9530000    4
   9540000    2
   9550000    2
   9560000    3
   9570000    4
   9580000    3
   9590000    4
   9600000    5
   9610000    2
   9620000    4
   9630000    3
   9640000    2
   9650000    3
   9660000    4
   9670000    2
   9680000    3
   9690000    2
   9700000    3
   9710000    2
   9720000    3
   9730000    2
   9740000    4
   9750000    3
   9760000    2
   9770000    3
   9780000    4
   9790000    6
   9800000    2
   9810000    2
   9820000    6
   9830000    3
   9840000    3
   9850000    3
   9860000    3
   9870000    4
   9880000    3
   9890000    3
   9900000    7
   9910000    7
   9920000    3
   9930000    2
   9940000    2
   9950000    5
   9960000    6
   9970000    5
   9980000    5
   9990000    2
  10000000    2
  10010000    3
  10020000    2
  10030000    2
  10040000    3
  10050000    3
  10060000    3
  10070000    2
  10080000    5
  10090000    3
  10100000    5
  10110000    3
  10120000    6
  10130000    3
  10140000    5
  10150000    3
  10160000    3
  10170000    3
  10180000    4
  10190000    3
  10200000    2
  10210000    2
  10220000    2
  10230000    2
  10240000    6
  10250000    4
  10260000    3
  10270000    5
  10280000    2
  10290000    4
  10300000    6
  10310000    9
  10320000    4
  10330000    2
  10340000    6
  10350000    3
  10360000    2
  10370000    4
  10380000    3
  10390000    3
  10400000    6
  10410000    4
  10420000    4
  10430000    8
  10440000    3
  10450000    3
  10460000    3
  10470000    3
  10480000    6
  10490000    3
  10500000    3
  10510000    3
  10520000    3
  10530000    3
  10540000    4
  10550000    4
  10560000    3
  10570000    2
  10580000    3
  10590000    3
  10600000    2
  10610000    4
  10620000    2
  10630000    3
  10640000    3
  10650000    2
  10660000    3
  10670000    3
  10680000    3
  10690000    3
  10700000    3
  10710000    2
  10720000    4
  10730000    2
  10740000    3
  10750000    2
  10760000    3
  10770000    3
  10780000    3
  10790000    6
  10800000    4
  10810000   11
  10820000    3
  10830000    4
  10840000    7
  10850000    9
  10860000   10
  10870000    3
  10880000    3
  10890000    3
  10900000    3
  10910000    4
  10920000    3
  10930000    3
  10940000    2
  10950000    5
  10960000    3
  10970000    3
  10980000    3
  10990000    2
  11000000    3
  11010000    3
  11020000    3
  11030000    4
  11040000    3
  11050000    3
  11060000    3
  11070000    5
  11080000    2
  11090000    3
  11100000    3
  11110000    3
  11120000    3
  11130000    3
  11140000    4
  11150000    3
  11160000    2
  11170000    2
  11180000    3
  11190000    3
  11200000    3
  11210000    3
  11220000    2
  11230000    3
  11240000    3
  11250000    3
  11260000    3
  11270000    3
  11280000    3
  11290000    3
  11300000    2
  11310000    3
  11320000    3
  11330000    4
  11340000    3
  11350000    3
  11360000    2
  11370000    2
  11380000    3
  11390000    3
  11400000    3
  11410000    5
  11420000    2
  11430000    3
  11440000    3
  11450000    3
  11460000    3
  11470000    4
  11480000    4
  11490000    7
  11500000    3
  11510000    2
  11520000    3
  11530000    6
  11540000    4
  11550000    3
  11560000    5
  11570000    2
  11580000    4
  11590000    3
  11600000    4
  11610000    3
  11620000    4
  11630000    3
  11640000    4
  11650000    2
  11660000    3
  11670000    2
  11680000    3
  11690000    3
  11700000    3
  11710000    3
  11720000    4
  11730000    3
  11740000    4
  11750000    2
  11760000    3
  11770000    3
  11780000    3
  11790000    4
  11800000    3
  11810000    3
  11820000    2
  11830000    2
  11840000    5
  11850000    4
  11860000    2
  11870000    3
  11880000    3
  11890000    3
  11900000    3
  11910000    2
  11920000    3
  11930000    3
  11940000    3
  11950000    2
  11960000    4
  11970000    2
  11980000    4
  11990000    3
  12000000    3
  12010000    3
  12020000    4
  12030000    3
  12040000    3
  12050000    4
  12060000    3
  12070000   10
  12080000    4
  12090000    4
  12100000    3
  12110000    6
  12120000    4
  12130000    6
  12140000    2
  12150000    3
  12160000    3
  12170000    4
  12180000    3
  12190000    3
  12200000    3
  12210000    3
  12220000    5
  12230000    4
  12240000    5
  12250000    4
  12260000    3
  12270000    3
  12280000    4
  12290000    7
  12300000    5
  12310000    3
  12320000    3
  12330000    3
  12340000    2
  12350000    3
  12360000    4
  12370000    4
  12380000    2
  12390000    3
  12400000    2
  12410000    4
  12420000    3
  12430000    3
  12440000    5
  12450000    4
  12460000    4
  12470000    4
  12480000    4
  12490000    4
  12500000    6
  12510000    4
  12520000    3
  12530000    3
  12540000    3
  12550000    4
  12560000    5
  12570000    3
  12580000    4
  12590000    2
  12600000    5
  12610000    3
  12620000    3
  12630000    3
  12640000    2
  12650000    3
  12660000    3
  12670000    5
  12680000    2
  12690000    3
  12700000    4
  12710000    3
  12720000    3
  12730000    3
  12740000    3
  12750000    2
  12760000    6
  12770000    4
  12780000    4
  12790000    3
  12800000    4
  12810000    4
  12820000    3
  12830000    5
  12840000    4
  12850000    3
  12860000    2
  12870000    3
  12880000    3
  12890000    4
  12900000    3
  12910000    3
  12920000    6
  12930000    2
  12940000    3
  12950000    3
  12960000    2
  12970000    4
  12980000    2
  12990000    3
  13000000    4
  13010000    4
  13020000    3
  13030000    3
  13040000    4
  13050000    3
  13060000    5
  13070000    3
  13080000    3
  13090000    2
  13100000    3
  13110000    3
  13120000    3
  13130000    3
  13140000    3
  13150000    3
  13160000    5
  13170000    5
  13180000    3
  13190000    3
  13200000    3
  13210000    3
  13220000    3
  13230000    3
  13240000    3
  13250000    4
  13260000    3
  13270000    3
  13280000    3
  13290000    4
  13300000   11
  13310000    4
  13320000    2
  13330000    8
  13340000    7
  13350000    5
  13360000    2
  13370000    4
  13380000    4
  13390000    4
  13400000    3
  13410000    2
  13420000    3
  13430000    4
  13440000    3
  13450000    2
  13460000    3
  13470000    3
  13480000    3
  13490000    3
  13500000    5
  13510000    6
  13520000    3
  13530000    4
  13540000    3
  13550000    5
  13560000    4
  13570000    7
  13580000    3
  13590000    6
  13600000    5
  13610000    2
  13620000    2
  13630000    3
  13640000    2
  13650000    3
  13660000    3
  13670000    3
  13680000    4
  13690000    3
  13700000    3
  13710000    6
  13720000    4
  13730000    3
  13740000    3
  13750000    3
  13760000    3
  13770000    3
  13780000    3
  13790000    3
  13800000    3
  13810000    3
  13820000    3
  13830000    5
  13840000    5
  13850000    3
  13860000    3
  13870000    5
  13880000    3
  13890000    6
  13900000    3
  13910000    3
  13920000    5
  13930000    3
  13940000    3
  13950000    3
  13960000    2
  13970000    3
  13980000    3
  13990000    3
  14000000    4
  14010000    4
  14020000    3
  14030000    3
  14040000    4
  14050000    8
  14060000    6
  14070000    2
  14080000    2
  14090000    2
  14100000    4
  14110000    2
  14120000    5
  14130000    3
  14140000    2
  14150000    3
  14160000    2
  14170000    2
  14180000    3
  14190000    4
  14200000    2
  14210000    3
  14220000    3
  14230000    2
  14240000    4
  14250000    4
  14260000    3
  14270000    3
  14280000    4
  14290000    3
  14300000    2
  14310000    3
  14320000    8
  14330000    4
  14340000    2
  14350000    3
  14360000    2
  14370000    3
  14380000    3
  14390000    3
  14400000    4
  14410000    3
  14420000    3
  14430000    3
  14440000    4
  14450000    3
  14460000    4
  14470000    3
  14480000    3
  14490000    2
  14500000    2
  14510000    2
  14520000    2
  14530000    6
  14540000    3
  14550000    3
  14560000    2
  14570000    3
  14580000    3
  14590000    3
  14600000    3
  14610000    3
  14620000    2
  14630000    3
  14640000    3
  14650000    3
  14660000    3
  14670000    2
  14680000    4
  14690000    3
  14700000    4
  14710000    4
  14720000    3
  14730000    2
  14740000    4
  14750000    4
  14760000    2
  14770000    4
  14780000    3
  14790000    3
  14800000    3
  14810000    2
  14820000    4
  14830000    3
  14840000    3
  14850000    3
  14860000    3
  14870000    3
  14880000    3
  14890000    3
  14900000    3
  14910000    2
  14920000    5
  14930000    2
  14940000    6
  14950000    2
  14960000    3
  14970000    3
  14980000    5
  14990000    2
  15000000    4
  15010000    2
  15020000    3
  15030000    3
  15040000    2
  15050000    3
  15060000    3
  15070000    3
  15080000    4
  15090000    3
  15100000    3
  15110000    2
  15120000    2
  15130000    2
  15140000    3
  15150000    4
  15160000    5
  15170000    3
  15180000    3
  15190000    2
  15200000    4
  15210000    4
  15220000    4
  15230000    3
  15240000    6
  15250000    3
  15260000    3
  15270000    3
  15280000    3
  15290000    3
  15300000    4
  15310000    3
  15320000    3
  15330000    4
  15340000    4
  15350000    3
  15360000    3
  15370000    3
  15380000    5
  15390000    4
  15400000    5
  15410000    3
  15420000    3
  15430000    9
  15440000    3
  15450000    4
  15460000    6
  15470000    3
  15480000    3
  15490000    5
  15500000    4
  15510000    4
  15520000    5
  15530000    4
  15540000    3
  15550000    3
  15560000    4
  15570000    3
  15580000    4
  15590000    3
  15600000    4
  15610000    3
  15620000    6
  15630000    3
  15640000    3
  15650000    3
  15660000    3
  15670000    3
  15680000    2
  15690000    2
  15700000    3
  15710000    5
  15720000    2
  15730000    4
  15740000    2
  15750000    2
  15760000    4
  15770000    3
  15780000    3
  15790000    3
  15800000    3
  15810000    3
  15820000    3
  15830000    3
  15840000    7
  15850000    4
  15860000    4
  15870000    3
  15880000    3
  15890000    3
  15900000    3
  15910000    3
  15920000    4
  15930000    2
  15940000    4
  15950000    3
  15960000    3
  15970000    4
  15980000    3
  15990000    6
  16000000    6
  16010000    3
  16020000    4
  16030000    3
  16040000    3
  16050000    3
  16060000    3
  16070000    3
  16080000    3
  16090000    3
  16100000    3
  16110000    3
  16120000    3
  16130000    4
  16140000    3
  16150000    5
  16160000    3
  16170000    3
  16180000    3
  16190000    4
  16200000    2
  16210000    3
  16220000    3
  16230000    3
  16240000    3
  16250000    3
  16260000    2
  16270000    3
  16280000    3
  16290000    3
  16300000    2
  16310000    3
  16320000    3
  16330000    3
  16340000    3
  16350000    3
  16360000    4
  16370000    4
  16380000    2
  16390000    4
  16400000    3
  16410000    2
  16420000    3
  16430000    4
  16440000    4
  16450000    4
  16460000    2
  16470000    3
  16480000    3
  16490000    2
  16500000    3
  16510000    5
  16520000    3
  16530000    3
  16540000    3
  16550000    3
  16560000    3
  16570000    3
  16580000    3
  16590000    3
  16600000    3
  16610000    3
  16620000    3
  16630000    3
  16640000    5
  16650000    3
  16660000    3
  16670000    3
  16680000    3
  16690000    3
  16700000    2
  16710000    3
  16720000    5
  16730000    3
  16740000    2
  16750000    3
  16760000    2
  16770000    3
  16780000    3
  16790000    3
  16800000    3
  16810000    3
  16820000    4
  16830000    3
  16840000    3
  16850000    7
  16860000    4
  16870000    3
  16880000    3
  16890000    3
  16900000    3
  16910000    4
  16920000    3
  16930000    3
  16940000    3
  16950000    4
  16960000    4
  16970000    3
  16980000    3
  16990000    5
  17000000    3
  17010000    3
  17020000    3
  17030000    3
  17040000    3
  17050000    4
  17060000    3
  17070000    3
  17080000    4
  17090000    3
  17100000    2
  17110000    3
  17120000    3
  17130000    3
  17140000    3
  17150000    3
  17160000    3
  17170000    4
  17180000    3
  17190000    3
  17200000    3
  17210000    3
  17220000    3
  17230000    3
  17240000    3
  17250000    3
  17260000    5
  17270000    3
  17280000    3
  17290000    3
  17300000    3
  17310000    5
  17320000    2
  17330000    3
  17340000    4
  17350000    4
  17360000    2
  17370000    4
  17380000    5
  17390000    3
  17400000    4
  17410000    2
  17420000    2
  17430000    3
  17440000    2
  17450000    2
  17460000    3
  17470000    3
  17480000    3
  17490000    3
  17500000    4
  17510000    3
  17520000    3
  17530000    3
  17540000    3
  17550000    3
  17560000    3
  17570000    2
  17580000    4
  17590000    2
  17600000    3
  17610000    4
  17620000    3
  17630000    2
  17640000    7
  17650000    9
  17660000    3
  17670000    5
  17680000    3
  17690000    3
  17700000    3
  17710000    3
  17720000    3
  17730000    4
  17740000    4
  17750000    2
  17760000    3
  17770000    3
  17780000    3
  17790000    2
  17800000    3
  17810000    4
  17820000    3
  17830000    3
  17840000    4
  17850000    3
  17860000    2
  17870000    3
  17880000    7
  17890000    3
  17900000    3
  17910000    3
  17920000    2
  17930000    3
  17940000    3
  17950000    3
  17960000    3
  17970000    2
  17980000    2
  17990000    2
  18000000    3
  18010000    2
  18020000    3
  18030000    4
  18040000    3
  18050000    4
  18060000    3
  18070000    3
  18080000    3
  18090000    3
  18100000    3
  18110000    3
  18120000    2
  18130000    2
  18140000    2
  18150000    4
  18160000    5
  18170000    3
  18180000    3
  18190000    2
  18200000    4
  18210000    2
  18220000    3
  18230000    5
  18240000    3
  18250000    4
  18260000    4
  18270000    3
  18280000    5
  18290000    3
  18300000    4
  18310000    3
  18320000    3
  18330000    6
  18340000    4
  18350000    3
  18360000    3
  18370000    4
  18380000    3
  18390000    3
  18400000    3
  18410000    3
  18420000    4
  18430000    4
  18440000    5
  18450000    3
  18460000    2
  18470000    4
  18480000    5
  18490000    3
  18500000    3
  18510000    3
  18520000    3
  18530000    3
  18540000    3
  18550000    4
  18560000    3
  18570000    2
  18580000    3
  18590000    5
  18600000    6
  18610000    2
  18620000    3
  18630000    3
  18640000    4
  18650000    3
  18660000    2
  18670000    2
  18680000    4
  18690000    5
  18700000    3
  18710000    3
  18720000    2
  18730000    3
  18740000    3
  18750000    3
  18760000    3
  18770000    3
  18780000    4
  18790000    3
  18800000    3
  18810000    4
  18820000    3
  18830000    4
  18840000    8
  18850000    5
  18860000    3
  18870000    4
  18880000    3
  18890000    5
  18900000    2
  18910000    2
  18920000    4
  18930000    3
  18940000    3
  18950000    2
  18960000    6
  18970000    3
  18980000    3
  18990000    3
  19000000    3
  19010000    3
  19020000    3
  19030000    2
  19040000    4
  19050000    3
  19060000    3
  19070000    2
  19080000    4
  19090000    2
  19100000    3
  19110000    3
  19120000    3
  19130000    3
  19140000    6
  19150000    4
  19160000    3
  19170000    5
  19180000    3
  19190000    3
  19200000    3
  19210000    4
  19220000    3
  19230000    3
  19240000    3
  19250000    3
  19260000    4
  19270000    3
  19280000    3
  19290000    4
  19300000    3
  19310000    4
  19320000    3
  19330000    2
  19340000    4
  19350000    3
  19360000    3
  19370000    3
  19380000    3
  19390000    4
  19400000    3
  19410000    3
  19420000    3
  19430000    2
  19440000    4
  19450000    3
  19460000    3
  19470000    3
  19480000    3
  19490000    3
  19500000    3
  19510000    3
  19520000    3
  19530000    3
  19540000    3
  19550000    4
  19560000    2
  19570000    3
  19580000    3
  19590000    4
  19600000    4
  19610000    3
  19620000    3
  19630000    4
  19640000    2
  19650000    2
  19660000    3
  19670000    4
  19680000    4
  19690000    3
  19700000    3
  19710000    4
  19720000    3
  19730000    6
  19740000    4
  19750000    2
  19760000    4
  19770000    3
  19780000    5
  19790000    5
  19800000    3
  19810000    5
  19820000    2
  19830000    2
  19840000    6
  19850000    3
  19860000    3
  19870000    4
  19880000    3
  19890000    2
  19900000    3
  19910000    3
  19920000    3
  19930000    2
  19940000    3
  19950000    4
  19960000    2
  19970000    2
  19980000    3
  19990000    3
  20000000    3
  20010000    2
  20020000    2
  20030000    6
  20040000    3
  20050000    2
  20060000    4
  20070000    4
  20080000    2
  20090000    3
  20100000    3
  20110000    3
  20120000    3
  20130000    4
  20140000    4
  20150000    4
  20160000    4
  20170000    5
  20180000    2
  20190000    3
  20200000    3
  20210000    3
  20220000    3
  20230000    4
  20240000    2
  20250000    3
  20260000    3
  20270000    4
  20280000    4
  20290000    3
  20300000    3
  20310000    2
  20320000    3
  20330000    3
  20340000    2
  20350000    3
  20360000    5
  20370000    3
  20380000    3
  20390000    2
  20400000    4
  20410000    2
  20420000    3
  20430000    2
  20440000    3
  20450000    3
  20460000    3
  20470000    3
  20480000    2
  20490000    3
  20500000    2
  20510000    4
  20520000    3
  20530000    2
  20540000    2
  20550000    3
  20560000    4
  20570000    3
  20580000    3
  20590000    2
  20600000    3
  20610000    4
  20620000    7
  20630000    3
  20640000    5
  20650000    3
  20660000    4
  20670000    4
  20680000    3
  20690000    3
  20700000    3
  20710000    2
  20720000    3
  20730000    3
  20740000    3
  20750000    2
  20760000    5
  20770000    4
  20780000    3
  20790000    4
  20800000    3
  20810000    2
  20820000    3
  20830000    3
  20840000    4
  20850000    5
  20860000    4
  20870000    3
  20880000    4
  20890000    6
  20900000    2
  20910000    5
  20920000    3
  20930000    3
  20940000    3
  20950000    3
  20960000    4
  20970000    5
  20980000    3
  20990000    3
  21000000    2
  21010000    3
  21020000    2
  21030000    2
  21040000    3
  21050000    3
  21060000    3
  21070000    2
  21080000    3
  21090000    3
  21100000    3
  21110000    3
  21120000    4
  21130000    2
  21140000    3
  21150000    4
  21160000    2
  21170000    3
  21180000    3
  21190000    6
  21200000    3
  21210000    2
  21220000    3
  21230000    3
  21240000    2
  21250000    3
  21260000    3
  21270000    4
  21280000    5
  21290000    7
  21300000    5
  21310000    3
  21320000    7
  21330000    3
  21340000    2
  21350000    3
  21360000    3
  21370000    4
  21380000    3
  21390000    3
  21400000    2
  21410000    3
  21420000    2
  21430000    3
  21440000    3
  21450000    2
  21460000    2
  21470000    3
  21480000    3
  21490000    3
  21500000    2
  21510000    2
  21520000    4
  21530000    3
  21540000    3
  21550000    2
  21560000    3
  21570000    3
  21580000    3
  21590000    3
  21600000    3
  21610000    5
  21620000    3
  21630000    6
  21640000    2
  21650000    4
  21660000    3
  21670000    3
  21680000    3
  21690000    3
  21700000    2
  21710000    3
  21720000    2
  21730000    2
  21740000    2
  21750000    4
  21760000    3
  21770000    4
  21780000    5
  21790000    3
  21800000    9
  21810000    2
  21820000    2
  21830000    3
  21840000    2
  21850000    3
  21860000    3
  21870000    3
  21880000    2
  21890000    4
  21900000    2
  21910000    4
  21920000    3
  21930000    3
  21940000    2
  21950000    3
  21960000    4
  21970000    3
  21980000    3
  21990000    3
  22000000    3
  22010000    3
  22020000    3
  22030000    5
  22040000    3
  22050000    5
  22060000    4
  22070000    4
  22080000    3
  22090000    4
  22100000    3
  22110000    3
  22120000    4
  22130000    3
  22140000    3
  22150000    3
  22160000    3
  22170000    3
  22180000    6
  22190000    4
  22200000    3
  22210000    5
  22220000    3
  22230000    4
  22240000    4
  22250000    2
  22260000    2
  22270000    6
  22280000    7
  22290000    5
  22300000    4
  22310000    3
  22320000    3
  22330000    3
  22340000    4
  22350000    7
  22360000    5
  22370000    3
  22380000    7
  22390000    4
  22400000    4
  22410000    3
  22420000    4
  22430000    3
  22440000    3
  22450000    3
  22460000    3
  22470000    2
  22480000    5
  22490000    3
  22500000    3
  22510000    3
  22520000    3
  22530000    3
  22540000    3
  22550000    3
  22560000    4
  22570000    2
  22580000    3
  22590000    3
  22600000    4
  22610000    2
  22620000    2
  22630000    2
  22640000    3
  22650000    2
  22660000    2
  22670000    3
  22680000    3
  22690000    5
  22700000    2
  22710000    3
  22720000    4
  22730000    2
  22740000    4
  22750000    3
  22760000    3
  22770000    2
  22780000    3
  22790000    3
  22800000    3
  22810000    3
  22820000    3
  22830000    3
  22840000    2
  22850000    3
  22860000    4
  22870000    3
  22880000    2
  22890000    3
  22900000    2
  22910000    2
  22920000    3
  22930000    3
  22940000    3
  22950000    3
  22960000    4
  22970000    3
  22980000    3
  22990000    3
  23000000    3
  23010000    2
  23020000    5
  23030000    4
  23040000    4
  23050000    2
  23060000    3
  23070000    2
  23080000    3
  23090000    3
  23100000    3
  23110000    2
  23120000    3
  23130000    2
  23140000    3
  23150000    2
  23160000    4
  23170000    2
  23180000    3
  23190000    4
  23200000    2
  23210000    3
  23220000    3
  23230000    4
  23240000    2
  23250000    3
  23260000    5
  23270000    4
  23280000    3
  23290000    2
  23300000    3
  23310000    3
  23320000    2
  23330000    3
  23340000    2
  23350000    2
  23360000    4
  23370000    5
  23380000    3
  23390000    3
  23400000    3
  23410000    3
  23420000    3
  23430000    2
  23440000    2
  23450000    2
  23460000    4
  23470000    4
  23480000    2
  23490000    2
  23500000    5
  23510000    3
  23520000    3
  23530000    4
  23540000    2
  23550000    3
  23560000    2
  23570000    4
  23580000    4
  23590000    3
  23600000    3
  23610000    3
  23620000    2
  23630000    4
  23640000    3
  23650000    2
  23660000    3
  23670000    4
  23680000    3
  23690000    3
  23700000    3
  23710000    4
  23720000    5
  23730000    3
  23740000    2
  23750000    2
  23760000    2
  23770000    2
  23780000    3
  23790000    3
  23800000    2
  23810000    2
  23820000    2
  23830000    5
  23840000    2
  23850000    3
  23860000    2
  23870000    2
  23880000    2
  23890000    3
  23900000    3
  23910000    3
  23920000    3
  23930000    4
  23940000    5
  23950000    2
  23960000    4
  23970000    3
  23980000    5
  23990000    3
  24000000    3
  24010000    4
  24020000    3
  24030000    3
  24040000    5
  24050000    3
  24060000    7
  24070000    3
  24080000    3
  24090000    3
  24100000    3
  24110000    2
  24120000    3
  24130000    5
  24140000    2
  24150000    3
  24160000    3
  24170000    3
  24180000    2
  24190000    3
  24200000    3
  24210000    3
  24220000    5
  24230000    4
  24240000    3
  24250000    3
  24260000    4
  24270000    3
  24280000    2
  24290000    3
  24300000    3
  24310000    3
  24320000    3
  24330000    3
  24340000    2
  24350000    3
  24360000    2
  24370000    4
  24380000    2
  24390000    4
  24400000    3
  24410000    3
  24420000    3
  24430000    3
  24440000    2
  24450000    4
  24460000    6
  24470000    5
  24480000    3
  24490000    2
  24500000    3
  24510000    3
  24520000    3
  24530000    4
  24540000    3
  24550000    4
  24560000    2
  24570000    3
  24580000    3
  24590000    2
  24600000    2
  24610000    4
  24620000    3
  24630000    3
  24640000    3
  24650000    3
  24660000    3
  24670000    3
  24680000    3
  24690000    2
  24700000    5
  24710000    2
  24720000    4
  24730000    7
  24740000    7
  24750000    2
  24760000    3
  24770000    4
  24780000    2
  24790000    2
  24800000    3
  24810000    3
  24820000    2
  24830000    2
  24840000    5
  24850000    4
  24860000    3
  24870000    4
  24880000    3
  24890000    7
  24900000    3
  24910000    3
  24920000    3
  24930000    4
  24940000    3
  24950000    2
  24960000    2
  24970000    4
  24980000    3
  24990000    3
  25000000    3
  25010000    4
  25020000    3
  25030000    3
  25040000    4
  25050000    3
  25060000    3
  25070000    2
  25080000    5
  25090000    2
  25100000    4
  25110000    2
  25120000    4
  25130000    3
  25140000    3
  25150000    3
  25160000    5
  25170000    3
  25180000    3
  25190000    3
  25200000    2
  25210000    3
  25220000    2
  25230000    3
  25240000    3
  25250000    2
  25260000    3
  25270000    3
  25280000    3
  25290000    3
  25300000    3
  25310000    3
  25320000    4
  25330000    3
  25340000    5
  25350000    4
  25360000    3
  25370000    3
  25380000    3
  25390000    3
  25400000    3
  25410000    3
  25420000    3
  25430000    4
  25440000    4
  25450000    2
  25460000    3
  25470000    2
  25480000    4
  25490000    3
  25500000    4
  25510000    3
  25520000    3
  25530000    2
  25540000    3
  25550000    3
  25560000    3
  25570000    3
  25580000    5
  25590000    2
  25600000    3
  25610000    3
  25620000    3
  25630000    2
  25640000    7
  25650000    3
  25660000    3
  25670000    4
  25680000    5
  25690000    2
  25700000    3
  25710000    3
  25720000    2
  25730000    3
  25740000    5
  25750000    5
  25760000    4
  25770000    2
  25780000    3
  25790000    2
  25800000    4
  25810000    2
  25820000    4
  25830000    2
  25840000    3
  25850000    3
  25860000    3
  25870000    3
  25880000    3
  25890000    4
  25900000    2
  25910000    3
  25920000    3
  25930000    3
  25940000    3
  25950000    5
  25960000    5
  25970000    6
  25980000    2
  25990000    4
  26000000    3
  26010000    4
  26020000    3
  26030000    4
  26040000    4
  26050000    4
  26060000    4
  26070000    3
  26080000    4
  26090000    2
  26100000    2
  26110000    6
  26120000    3
  26130000    3
  26140000    2
  26150000    3
  26160000    3
  26170000    4
  26180000    5
  26190000    5
  26200000    3
  26210000    3
  26220000    7
  26230000    6
  26240000    6
  26250000    5
  26260000    5
  26270000    3
  26280000    4
  26290000    2
  26300000    3
  26310000    3
  26320000    2
  26330000    2
  26340000    3
  26350000    3
  26360000    4
  26370000    2
  26380000    8
  26390000    4
  26400000    6
  26410000    4
  26420000    3
  26430000    3
  26440000    4
  26450000    4
  26460000    2
  26470000    5
  26480000    4
  26490000    3
  26500000    4
  26510000    3
  26520000    8
  26530000    4
  26540000    3
  26550000    4
  26560000    4
  26570000    6
  26580000    7
  26590000    7
  26600000    5
  26610000    4
  26620000    2
  26630000    5
  26640000    8
  26650000    4
  26660000    5
  26670000    3
  26680000    3
  26690000    3
  26700000    8
  26710000    5
  26720000    4
  26730000    4
  26740000    3
  26750000    2
  26760000    3
  26770000    2
  26780000    3
  26790000    2
  26800000    6
  26810000    6
  26820000    3
  26830000    5
  26840000    4
  26850000    3
  26860000    3
  26870000    3
  26880000    3
  26890000    3
  26900000    3
  26910000    4
  26920000    3
  26930000    3
  26940000    3
  26950000    3
  26960000    3
  26970000    4
  26980000    4
  26990000    3
  27000000    5
  27010000    4
  27020000    3
  27030000    3
  27040000    3
  27050000    4
  27060000    4
  27070000    3
  27080000    3
  27090000    3
  27100000    3
  27110000    2
  27120000    3
  27130000    5
  27140000    8
  27150000    3
  27160000    3
  27170000    3
  27180000    3
  27190000    3
  27200000    3
  27210000    2
  27220000    3
  27230000    3
  27240000    3
  27250000    2
  27260000    3
  27270000    3
  27280000    5
  27290000    3
  27300000    3
  27310000    4
  27320000    2
  27330000    2
  27340000    3
  27350000    3
  27360000    5
  27370000    2
  27380000    3
  27390000    3
  27400000    3
  27410000    3
  27420000    3
  27430000    3
  27440000    3
  27450000    5
  27460000    3
  27470000    3
  27480000    4
  27490000    3
  27500000    3
  27510000    4
  27520000    3
  27530000    2
  27540000    2
  27550000    3
  27560000    3
  27570000    3
  27580000    4
  27590000    3
  27600000    3
  27610000    4
  27620000    2
  27630000    2
  27640000    3
  27650000    2
  27660000    2
  27670000    2
  27680000    3
  27690000    2
  27700000    4
  27710000    3
  27720000    4
  27730000    4
  27740000    3
  27750000    3
  27760000    3
  27770000    3
  27780000    4
  27790000    3
  27800000    3
  27810000    3
  27820000    3
  27830000    4
  27840000    3
  27850000    2
  27860000    3
  27870000    2
  27880000    3
  27890000    2
  27900000    3
  27910000    3
  27920000    3
  27930000    4
  27940000    3
  27950000    4
  27960000    4
  27970000    3
  27980000    4
  27990000    3
  28000000    3
  28010000    3
  28020000    3
  28030000    2
  28040000    4
  28050000    3
  28060000    3
  28070000    3
  28080000    3
  28090000    3
  28100000    3
  28110000    3
  28120000    3
  28130000    4
  28140000    3
  28150000    5
  28160000    3
  28170000    2
  28180000    2
  28190000   10
  28200000    6
  28210000    5
  28220000    3
  28230000    4
  28240000    8
  28250000    8
  28260000    4
  28270000    5
  28280000    4
  28290000    3
  28300000    2
  28310000    2
  28320000    4
  28330000    3
  28340000    4
  28350000    5
  28360000    3
  28370000    3
  28380000    3
  28390000    3
  28400000    4
  28410000    2
  28420000    2
  28430000    3
  28440000    3
  28450000    4
  28460000    3
  28470000    3
  28480000    3
  28490000    3
  28500000    5
  28510000    2
  28520000    4
  28530000    3
  28540000    2
  28550000    3
  28560000    3
  28570000    2
  28580000    2
  28590000    3
  28600000    3
  28610000    4
  28620000    3
  28630000    3
  28640000    3
  28650000    3
  28660000    3
  28670000    3
  28680000    2
  28690000    4
  28700000    2
  28710000    3
  28720000    3
  28730000    3
  28740000    2
  28750000    2
  28760000    3
  28770000    3
  28780000    3
  28790000    4
  28800000    2
  28810000    4
  28820000    3
  28830000    3
  28840000    4
  28850000    3
  28860000    3
  28870000    3
  28880000    2
  28890000    3
  28900000    3
  28910000    4
  28920000    2
  28930000    3
  28940000    2
  28950000    2
  28960000    2
  28970000    3
  28980000    3
  28990000    3
  29000000    2
  29010000    4
  29020000    3
  29030000    3
  29040000    3
  29050000    2
  29060000    2
  29070000    3
  29080000    2
  29090000    4
  29100000    3
  29110000    3
  29120000    5
  29130000    3
  29140000    3
  29150000    3
  29160000    3
  29170000    3
  29180000    3
  29190000    3
  29200000    5
  29210000    3
  29220000    3
  29230000    4
  29240000    5
  29250000    4
  29260000   10
  29270000    4
  29280000    4
  29290000    3
  29300000    2
  29310000    4
  29320000    3
  29330000    2
  29340000    3
  29350000    3
  29360000    2
  29370000    3
  29380000    3
  29390000    3
  29400000    4
  29410000    4
  29420000    4
  29430000    2
  29440000    2
  29450000    3
  29460000    2
  29470000    3
  29480000    3
  29490000    4
  29500000    3
  29510000    3
  29520000    3
  29530000    3
  29540000    2
  29550000    3
  29560000    3
  29570000    3
  29580000    3
  29590000    3
  29600000    3
  29610000    2
  29620000    4
  29630000    3
  29640000    3
  29650000    3
  29660000    2
  29670000    2
  29680000    2
  29690000    3
  29700000    3
  29710000    4
  29720000    3
  29730000    3
  29740000    3
  29750000    2
  29760000    3
  29770000    2
  29780000    5
  29790000    3
  29800000    4
  29810000    2
  29820000    4
  29830000    3
  29840000    2
  29850000    3
  29860000    2
  29870000    4
  29880000    3
  29890000    4
  29900000    2
  29910000    2
  29920000    4
  29930000    3
  29940000    6
  29950000    4
  29960000    4
  29970000    3
  29980000    7
  29990000    3
  30000000    3
  30010000    4
  30020000    4
  30030000    2
  30040000    3
  30050000    4
  30060000    3
  30070000    3
  30080000    3
  30090000    2
  30100000    3
  30110000    3
  30120000    3
  30130000    4
  30140000    4
  30150000    3
  30160000    3
  30170000    6
  30180000    4
  30190000    3
  30200000    4
  30210000    2
  30220000    3
  30230000    3
  30240000    5
  30250000    3
  30260000    3
  30270000    3
  30280000    4
  30290000    3
  30300000    3
  30310000    2
  30320000    4
  30330000    3
  30340000    2
  30350000    3
  30360000    3
  30370000    4
  30380000    3
  30390000    4
  30400000    3
  30410000    4
  30420000    5
  30430000    3
  30440000    3
  30450000    3
  30460000    2
  30470000    2
  30480000    3
  30490000    2
  30500000    3
  30510000    5
  30520000    5
  30530000    4
  30540000    6
  30550000    3
  30560000    2
  30570000    3
  30580000    3
  30590000    3
  30600000    6
  30610000    5
  30620000    2
  30630000    3
  30640000    7
  30650000    2
  30660000    3
  30670000    3
  30680000    3
  30690000    4
  30700000    6
  30710000    3
  30720000    3
  30730000    4
  30740000    4
  30750000    2
  30760000    3
  30770000    3
  30780000    3
  30790000    2
  30800000    4
  30810000    8
  30820000    3
  30830000    3
  30840000    3
  30850000    3
  30860000    2
  30870000    4
  30880000    4
  30890000    3
  30900000    3
  30910000    3
  30920000    4
  30930000    3
  30940000    5
  30950000    7
  30960000    3
  30970000    2
  30980000    3
  30990000    3
  31000000    3
  31010000    3
  31020000    3
  31030000    7
  31040000    5
  31050000    4
  31060000    2
  31070000    9
  31080000    2
  31090000    2
  31100000    3
  31110000    2
  31120000    3
  31130000    2
  31140000    3
  31150000    3
  31160000    3
  31170000    3
  31180000    6
  31190000    5
  31200000   11
  31210000    7
  31220000    4
  31230000    6
  31240000    5
  31250000    3
  31260000    4
  31270000    3
  31280000    3
  31290000    4
  31300000    6
  31310000    5
  31320000    7
  31330000    4
  31340000   10
  31350000    3
  31360000    3
  31370000    8
  31380000    4
  31390000    3
  31400000    4
  31410000    3
  31420000    7
  31430000    5
  31440000    3
  31450000    3
  31460000    4
  31470000    3
  31480000    5
  31490000    3
  31500000    3
  31510000    3
  31520000    4
  31530000    2
  31540000    3
  31550000    3
  31560000    3
  31570000    3
  31580000    4
  31590000    3
  31600000    3
  31610000    3
  31620000    3
  31630000    5
  31640000    3
  31650000    5
  31660000    4
  31670000    4
  31680000    3
  31690000    2
  31700000    2
  31710000    8
  31720000    2
  31730000    3
  31740000    6
  31750000    5
  31760000    2
  31770000    3
  31780000    2
  31790000    7
  31800000    2
  31810000    3
  31820000    4
  31830000    2
  31840000    3
  31850000    2
  31860000    2
  31870000    3
  31880000    5
  31890000    3
  31900000    2
  31910000    3
  31920000    4
  31930000    2
  31940000    3
  31950000    2
  31960000    3
  31970000    3
  31980000    5
  31990000    4
  32000000    2
  32010000    4
  32020000    5
  32030000    4
  32040000    2
  32050000    4
  32060000    3
  32070000    4
  32080000    3
  32090000    7
  32100000    3
  32110000    4
  32120000    3
  32130000    4
  32140000    2
  32150000    2
  32160000    3
  32170000    4
  32180000    4
  32190000    4
  32200000    3
  32210000    3
  32220000    5
  32230000    4
  32240000    3
  32250000    3
  32260000    3
  32270000    2
  32280000    4
  32290000    3
  32300000    4
  32310000    3
  32320000    3
  32330000    3
  32340000    3
  32350000    4
  32360000   10
  32370000    9
  32380000    3
  32390000    4
  32400000    3
  32410000    3
  32420000    2
  32430000    5
  32440000    4
  32450000    3
  32460000    4
  32470000    6
  32480000    4
  32490000    2
  32500000    2
  32510000    7
  32520000    4
  32530000    4
  32540000    3
  32550000    3
  32560000    3
  32570000    4
  32580000    4
  32590000    2
  32600000    3
  32610000    3
  32620000    3
  32630000    3
  32640000    3
  32650000    2
  32660000    2
  32670000    3
  32680000    3
  32690000    3
  32700000    3
  32710000    5
  32720000    3
  32730000    3
  32740000    3
  32750000    4
  32760000    3
  32770000    4
  32780000    4
  32790000    3
  32800000    3
  32810000    5
  32820000    4
  32830000    3
  32840000    4
  32850000    4
  32860000    3
  32870000    3
  32880000    3
  32890000    2
  32900000    6
  32910000    3
  32920000    4
  32930000    2
  32940000    4
  32950000    4
  32960000    3
  32970000    3
  32980000    5
  32990000    4
  33000000    8
  33010000    3
  33020000    4
  33030000    6
  33040000    3
  33050000    3
  33060000    2
  33070000    3
  33080000    3
  33090000    4
  33100000    4
  33110000    4
  33120000    2
  33130000    3
  33140000    4
  33150000    3
  33160000    2
  33170000    4
  33180000    3
  33190000    3
  33200000    3
  33210000    3
  33220000    2
  33230000    4
  33240000    3
  33250000    4
  33260000    2
  33270000    3
  33280000    3
  33290000    3
  33300000    2
  33310000    3
  33320000    3
  33330000    3
  33340000    3
  33350000    3
  33360000    3
  33370000    4
  33380000    2
  33390000    3
  33400000    2
  33410000    3
  33420000    5
  33430000    3
  33440000    3
  33450000    4
  33460000    3
  33470000    3
  33480000    3
  33490000    4
  33500000    3
  33510000    4
  33520000    2
  33530000    5
  33540000    3
  33550000    4
  33560000    4
  33570000    4
  33580000    3
  33590000    4
  33600000    2
  33610000    3
  33620000    3
  33630000    2
  33640000    3
  33650000    4
  33660000    4
  33670000    3
  33680000    3
  33690000    4
  33700000    3
  33710000    3
  33720000    5
  33730000    3
  33740000    3
  33750000    4
  33760000    3
  33770000    4
  33780000    3
  33790000    3
  33800000    6
  33810000    3
  33820000    5
  33830000    4
  33840000    3
  33850000    3
  33860000    4
  33870000    3
  33880000    3
  33890000    3
  33900000    4
  33910000    3
  33920000    2
  33930000    5
  33940000    3
  33950000    2
  33960000    3
  33970000    3
  33980000    2
  33990000    3
  34000000    3
  34010000    3
  34020000    4
  34030000    4
  34040000    4
  34050000    3
  34060000    4
  34070000    3
  34080000    3
  34090000    4
  34100000    3
  34110000    4
  34120000    4
  34130000    2
  34140000    3
  34150000    8
  34160000    2
  34170000    4
  34180000    6
  34190000    2
  34200000    3
  34210000    3
  34220000    3
  34230000    4
  34240000    3
  34250000    4
  34260000    3
  34270000    3
  34280000    3
  34290000    6
  34300000    3
  34310000    3
  34320000    3
  34330000    5
  34340000    3
  34350000    3
  34360000    4
  34370000    3
  34380000    4
  34390000    3
  34400000    5
  34410000    4
  34420000    4
  34430000    4
  34440000    3
  34450000    4
  34460000    4
  34470000    3
  34480000    3
  34490000    4
  34500000    4
  34510000    3
  34520000    3
  34530000    4
  34540000    3
  34550000    4
  34560000    3
  34570000    3
  34580000    3
  34590000    3
  34600000    4
  34610000    6
  34620000    5
  34630000    3
  34640000    3
  34650000    3
  34660000    3
  34670000    5
  34680000    4
  34690000    4
  34700000    3
  34710000    3
  34720000    2
  34730000    6
  34740000    3
  34750000    5
  34760000    3
  34770000    3
  34780000    9
  34790000    4
  34800000    5
  34810000    3
  34820000    3
  34830000    2
  34840000    3
  34850000    3
  34860000    4
  34870000    4
  34880000    4
  34890000    3
  34900000    2
  34910000    4
  34920000    3
  34930000    4
  34940000    3
  34950000    3
  34960000    3
  34970000    2
  34980000    4
  34990000    3
  35000000    2
  35010000    3
  35020000    3
  35030000    4
  35040000    2
  35050000    5
  35060000    3
  35070000    3
  35080000    4
  35090000    3
  35100000    2
  35110000    3
  35120000    4
  35130000    3
  35140000    3
  35150000    4
  35160000    3
  35170000    3
  35180000    3
  35190000    2
  35200000    3
  35210000    3
  35220000    2
  35230000    2
  35240000    2
  35250000    3
  35260000    4
  35270000    3
  35280000    3
  35290000    2
  35300000    2
  35310000    4
  35320000    3
  35330000    3
  35340000    2
  35350000    4
  35360000    2
  35370000    3
  35380000    6
  35390000    3
  35400000    3
  35410000    3
  35420000    5
  35430000    3
  35440000    2
  35450000    2
  35460000    4
  35470000    3
  35480000    3
  35490000    3
  35500000    3
  35510000    3
  35520000    3
  35530000    3
  35540000    7
  35550000    6
  35560000    4
  35570000    8
  35580000    3
  35590000    2
  35600000    3
  35610000    3
  35620000    3
  35630000    4
  35640000    3
  35650000    3
  35660000    4
  35670000    3
  35680000    3
  35690000    3
  35700000    3
  35710000    4
  35720000    4
  35730000    4
  35740000    3
  35750000    7
  35760000    2
  35770000    3
  35780000    3
  35790000    3
  35800000    2
  35810000    2
  35820000    3
  35830000    5
  35840000    2
  35850000    4
  35860000    3
  35870000    2
  35880000   11
  35890000    3
  35900000    3
  35910000    3
  35920000    2
  35930000    4
  35940000    5
  35950000    6
  35960000    2
  35970000    4
  35980000    3
  35990000    4
  36000000    3
  36010000    3
  36020000    5
  36030000    4
  36040000    4
  36050000    7
  36060000    4
  36070000    2
  36080000    2
  36090000    5
  36100000    3
  36110000    2
  36120000    2
  36130000    3
  36140000    3
  36150000    5
  36160000    4
  36170000    2
  36180000    4
  36190000    2
  36200000    2
  36210000    3
  36220000    4
  36230000    3
  36240000    4
  36250000    3
  36260000    3
  36270000    2
  36280000    3
  36290000    4
  36300000    4
  36310000    2
  36320000    2
  36330000    2
  36340000    3
  36350000    3
  36360000    3
  36370000    4
  36380000    3
  36390000    2
  36400000    6
  36410000    3
  36420000    3
  36430000    3
  36440000    3
  36450000    3
  36460000    3
  36470000    2
  36480000    4
  36490000    5
  36500000    3
  36510000    2
  36520000    3
  36530000    3
  36540000    2
  36550000    3
  36560000    3
  36570000    2
  36580000    3
  36590000    3
  36600000    3
  36610000    4
  36620000    7
  36630000    3
  36640000    4
  36650000    3
  36660000    3
  36670000    2
  36680000    4
  36690000    3
  36700000    6
  36710000    4
  36720000    3
  36730000    3
  36740000    3
  36750000    2
  36760000    5
  36770000    3
  36780000    3
  36790000    2
  36800000    2
  36810000    3
  36820000    5
  36830000    3
  36840000    5
  36850000    3
  36860000    4
  36870000    4
  36880000    4
  36890000    4
  36900000    2
  36910000    3
  36920000    3
  36930000    2
  36940000    4
  36950000    4
  36960000    4
  36970000    3
  36980000    4
  36990000    3
  37000000    3
  37010000    3
  37020000    3
  37030000    5
  37040000    3
  37050000    3
  37060000    3
  37070000    2
  37080000    3
  37090000    3
  37100000    2
  37110000    3
  37120000    5
  37130000    4
  37140000    3
  37150000    3
  37160000    2
  37170000    2
  37180000    2
  37190000    2
  37200000    3
  37210000    2
  37220000    3
  37230000    3
  37240000    3
  37250000    2
  37260000    3
  37270000    3
  37280000    3
  37290000    3
  37300000    3
  37310000    4
  37320000    3
  37330000    3
  37340000    3
  37350000    5
  37360000    2
  37370000    3
  37380000    3
  37390000    4
  37400000    4
  37410000    3
  37420000    3
  37430000    3
  37440000    3
  37450000    3
  37460000    3
  37470000    5
  37480000    3
  37490000    2
  37500000    3
  37510000    3
  37520000    3
  37530000    2
  37540000    2
  37550000    3
  37560000    3
  37570000    2
  37580000    3
  37590000    3
  37600000    3
  37610000    2
  37620000    4
  37630000    3
  37640000    3
  37650000    4
  37660000    3
  37670000    4
  37680000    4
  37690000    4
  37700000    4
  37710000    4
  37720000    3
  37730000    3
  37740000    2
  37750000    3
  37760000    3
  37770000    3
  37780000    5
  37790000    3
  37800000    3
  37810000    3
  37820000    3
  37830000    4
  37840000    3
  37850000    3
  37860000    2
  37870000    3
  37880000    3
  37890000    4
  37900000    3
  37910000    2
  37920000    3
  37930000    2
  37940000    3
  37950000    3
  37960000    2
  37970000    5
  37980000    3
  37990000    6
  38000000    4
  38010000    5
  38020000    4
  38030000    5
  38040000    5
  38050000    2
  38060000    2
  38070000    4
  38080000    3
  38090000    3
  38100000    3
  38110000    3
  38120000    3
  38130000    5
  38140000    4
  38150000    3
  38160000    3
  38170000    2
  38180000    3
  38190000    4
  38200000    3
  38210000    3
  38220000    4
  38230000    2
  38240000    3
  38250000    5
  38260000    4
  38270000    3
  38280000    3
  38290000    3
  38300000    3
  38310000    2
  38320000    3
  38330000    3
  38340000    3
  38350000    3
  38360000    3
  38370000    3
  38380000    3
  38390000    3
  38400000    3
  38410000    3
  38420000    4
  38430000    6
  38440000    3
  38450000    2
  38460000    3
  38470000    3
  38480000    3
  38490000    3
  38500000    3
  38510000    4
  38520000    2
  38530000    3
  38540000    3
  38550000    3
  38560000    2
  38570000    3
  38580000    3
  38590000    3
  38600000    2
  38610000    3
  38620000    3
  38630000    2
  38640000    3
  38650000    4
  38660000    3
  38670000    4
  38680000    3
  38690000    3
  38700000    5
  38710000    3
  38720000    4
  38730000    3
  38740000    3
  38750000    3
  38760000    3
  38770000    5
  38780000    5
  38790000    5
  38800000    3
  38810000    3
  38820000    4
  38830000    3
  38840000    4
  38850000    7
  38860000    6
  38870000    7
  38880000    2
  38890000    3
  38900000    3
  38910000    4
  38920000    3
  38930000    3
  38940000    6
  38950000    3
  38960000    3
  38970000    2
  38980000    3
  38990000    2
  39000000    3
  39010000    3
  39020000    3
  39030000    3
  39040000    3
  39050000    3
  39060000    3
  39070000    3
  39080000    3
  39090000    3
  39100000    3
  39110000    3
  39120000    3
  39130000    4
  39140000    2
  39150000    5
  39160000    2
  39170000    4
  39180000    5
  39190000    3
  39200000    3
  39210000    7
  39220000    2
  39230000    2
  39240000    5
  39250000    3
  39260000    3
  39270000    3
  39280000    3
  39290000    6
  39300000    3
  39310000    4
  39320000    3
  39330000    5
  39340000    3
  39350000    3
  39360000    6
  39370000    3
  39380000    3
  39390000    3
  39400000    3
  39410000    2
  39420000    3
  39430000    2
  39440000    2
  39450000    2
  39460000    2
  39470000    3
  39480000    6
  39490000    6
  39500000    5
  39510000    3
  39520000    3
  39530000    3
  39540000    4
  39550000    3
  39560000    3
  39570000    4
  39580000    3
  39590000    3
  39600000    2
  39610000    2
  39620000    3
  39630000    3
  39640000    4
  39650000    4
  39660000    3
  39670000    3
  39680000    2
  39690000    4
  39700000    5
  39710000    3
  39720000    3
  39730000    4
  39740000    2
  39750000    3
  39760000    3
  39770000    3
  39780000    3
  39790000    2
  39800000    3
  39810000    3
  39820000    3
  39830000    3
  39840000    3
  39850000    8
  39860000    6
  39870000    2
  39880000    5
  39890000    4
  39900000    3
  39910000    4
  39920000    4
  39930000    3
  39940000    4
  39950000    3
  39960000    3
  39970000    3
  39980000    4
  39990000    3
  40000000    2
  40010000    4
  40020000    2
  40030000    6
  40040000    2
  40050000    4
  40060000    4
  40070000    3
  40080000    5
  40090000    5
  40100000    2
  40110000    3
  40120000    2
  40130000    3
  40140000    2
  40150000    2
  40160000    4
  40170000    2
  40180000    4
  40190000    3
  40200000    3
  40210000    3
  40220000    4
  40230000    2
  40240000    4
  40250000    2
  40260000    3
  40270000    3
  40280000    2
  40290000    2
  40300000    3
  40310000    3
  40320000    3
  40330000    6
  40340000    3
  40350000    3
  40360000    2
  40370000    2
  40380000    2
  40390000    4
  40400000    3
  40410000    3
  40420000    3
  40430000    4
  40440000    3
  40450000    4
  40460000    3
  40470000    3
  40480000    3
  40490000    2
  40500000    2
  40510000    2
  40520000    3
  40530000    4
  40540000    3
  40550000    4
  40560000    3
  40570000    4
  40580000    3
  40590000    3
  40600000    3
  40610000    3
  40620000    3
  40630000    3
  40640000    3
  40650000    3
  40660000    4
  40670000    4
  40680000    3
  40690000    3
  40700000    6
  40710000    3
  40720000    2
  40730000    2
  40740000    3
  40750000    4
  40760000    6
  40770000    2
  40780000    4
  40790000    2
  40800000    2
  40810000    4
  40820000    3
  40830000    3
  40840000    2
  40850000    4
  40860000    3
  40870000    6
  40880000    4
  40890000    6
  40900000    3
  40910000    3
  40920000    2
  40930000    9
  40940000    6
  40950000    6
  40960000    3
  40970000    3
  40980000    3
  40990000    5
  41000000    2
  41010000    3
  41020000    2
  41030000    3
  41040000    5
  41050000    3
  41060000    3
  41070000    5
  41080000    2
  41090000    3
  41100000    3
  41110000    3
  41120000    4
  41130000    3
  41140000    2
  41150000    3
  41160000    5
  41170000    3
  41180000    3
  41190000    3
  41200000    3
  41210000    2
  41220000    2
  41230000    2
  41240000    2
  41250000    2
  41260000    3
  41270000    2
  41280000    3
  41290000    3
  41300000    3
  41310000    3
  41320000    2
  41330000    3
  41340000    3
  41350000    3
  41360000    3
  41370000    3
  41380000    3
  41390000    3
  41400000    3
  41410000    3
  41420000    5
  41430000    3
  41440000    3
  41450000    4
  41460000    4
  41470000    2
  41480000    2
  41490000    4
  41500000    4
  41510000    3
  41520000    3
  41530000    4
  41540000    3
  41550000    3
  41560000    4
  41570000    3
  41580000    3
  41590000    3
  41600000    3
  41610000    3
  41620000    3
  41630000    4
  41640000    3
  41650000    3
  41660000    7
  41670000    3
  41680000    3
  41690000    3
  41700000    4
  41710000    3
  41720000    2
  41730000    3
  41740000    5
  41750000    3
  41760000    3
  41770000    4
  41780000    3
  41790000    4
  41800000    5
  41810000    4
  41820000    2
  41830000    2
  41840000    2
  41850000    3
  41860000    3
  41870000    3
  41880000    3
  41890000    3
  41900000    3
  41910000    3
  41920000    3
  41930000    3
  41940000    2
  41950000    5
  41960000    3
  41970000    3
  41980000    2
  41990000    3
  42000000    3
  42010000    3
  42020000    2
  42030000    4
  42040000    3
  42050000    2
  42060000    3
  42070000    4
  42080000    4
  42090000    3
  42100000    3
  42110000    2
  42120000    2
  42130000    3
  42140000    3
  42150000    3
  42160000    3
  42170000    3
  42180000    3
  42190000    4
  42200000    2
  42210000    3
  42220000    3
  42230000    3
  42240000    2
  42250000    3
  42260000    3
  42270000    3
  42280000    3
  42290000    3
  42300000    3
  42310000    3
  42320000    3
  42330000    3
  42340000    3
  42350000    2
  42360000    3
  42370000    3
  42380000    3
  42390000    3
  42400000    4
  42410000    3
  42420000    5
  42430000    4
  42440000    3
  42450000    3
  42460000    3
  42470000    2
  42480000    6
  42490000    4
  42500000    3
  42510000    3
  42520000    3
  42530000    3
  42540000    3
  42550000    5
  42560000    3
  42570000    6
  42580000    3
  42590000    3
  42600000    6
  42610000    3
  42620000    2
  42630000    3
  42640000    4
  42650000    3
  42660000    3
  42670000    2
  42680000    3
  42690000    4
  42700000    5
  42710000    2
  42720000    3
  42730000    2
  42740000    3
  42750000    3
  42760000    3
  42770000    2
  42780000    3
  42790000    2
  42800000    3
  42810000    5
  42820000    3
  42830000    3
  42840000    3
  42850000    5
  42860000    3
  42870000    3
  42880000    4
  42890000    3
  42900000    3
  42910000    3
  42920000    3
  42930000    3
  42940000    3
  42950000    4
  42960000    4
  42970000    3
  42980000    3
  42990000    3
  43000000    4
  43010000    3
  43020000    3
  43030000    3
  43040000    3
  43050000    3
  43060000    4
  43070000    3
  43080000    2
  43090000    3
  43100000    3
  43110000    3
  43120000    3
  43130000    2
  43140000    3
  43150000    3
  43160000    4
  43170000    3
  43180000    4
  43190000    3
  43200000    4
  43210000    3
  43220000    3
  43230000    4
  43240000    5
  43250000    4
  43260000    3
  43270000    4
  43280000    2
  43290000    2
  43300000    3
  43310000    4
  43320000    3
  43330000    3
  43340000    2
  43350000    4
  43360000    3
  43370000    3
  43380000    5
  43390000    3
  43400000    4
  43410000    4
  43420000    3
  43430000    6
  43440000    5
  43450000    3
  43460000    2
  43470000    2
  43480000    4
  43490000    3
  43500000    3
  43510000    5
  43520000    3
  43530000    3
  43540000    3
  43550000    2
  43560000    4
  43570000    3
  43580000    3
  43590000    3
  43600000    3
  43610000    4
  43620000    3
  43630000    6
  43640000    5
  43650000    4
  43660000    4
  43670000    5
  43680000    3
  43690000    3
  43700000    3
  43710000    4
  43720000    2
  43730000    2
  43740000    5
  43750000    3
  43760000    3
  43770000    5
  43780000    2
  43790000    3
  43800000    3
  43810000    3
  43820000    2
  43830000    3
  43840000    4
  43850000    4
  43860000    4
  43870000    3
  43880000    5
  43890000    3
  43900000    3
  43910000    3
  43920000    3
  43930000    3
  43940000    4
  43950000    5
  43960000    5
  43970000    3
  43980000    4
  43990000    6
  44000000    4
  44010000    3
  44020000    4
  44030000    2
  44040000    3
  44050000    2
  44060000    3
  44070000    3
  44080000    3
  44090000    3
  44100000    2
  44110000    3
  44120000    2
  44130000    4
  44140000    4
  44150000    4
  44160000    7
  44170000    4
  44180000    5
  44190000    4
  44200000    5
  44210000    2
  44220000    4
  44230000    3
  44240000    2
  44250000    3
  44260000    9
  44270000    5
  44280000    5
  44290000    4
  44300000    6
  44310000    2
  44320000    3
  44330000    2
  44340000    4
  44350000    5
  44360000    4
  44370000    4
  44380000    4
  44390000    4
  44400000    6
  44410000    5
  44420000    3
  44430000    4
  44440000    3
  44450000    2
  44460000    3
  44470000    3
  44480000    3
  44490000    2
  44500000    3
  44510000    3
  44520000    3
  44530000    7
  44540000    3
  44550000    3
  44560000    2
  44570000    3
  44580000    3
  44590000    2
  44600000    3
  44610000    5
  44620000    2
  44630000    3
  44640000    3
  44650000    3
  44660000    8
  44670000    4
  44680000    3
  44690000    7
  44700000    4
  44710000    4
  44720000    4
  44730000    5
  44740000    3
  44750000    3
  44760000    3
  44770000    3
  44780000    4
  44790000    2
  44800000    2
  44810000    3
  44820000    3
  44830000    3
  44840000    3
  44850000    3
  44860000    3
  44870000    4
  44880000    4
  44890000    2
  44900000    2
  44910000    4
  44920000    4
  44930000    5
  44940000    6
  44950000    5
  44960000    3
  44970000    3
  44980000    3
  44990000    3
  45000000    3
  45010000    2
  45020000    4
  45030000    4
  45040000    4
  45050000    2
  45060000    3
  45070000    3
  45080000    3
  45090000    3
  45100000    3
  45110000    6
  45120000    4
  45130000    3
  45140000    2
  45150000    6
  45160000    3
  45170000    3
  45180000    3
  45190000    4
  45200000    3
  45210000    3
  45220000    4
  45230000    2
  45240000    2
  45250000    6
  45260000    3
  45270000    5
  45280000    3
  45290000    3
  45300000    3
  45310000    4
  45320000    3
  45330000    3
  45340000    3
  45350000    4
  45360000    3
  45370000    3
  45380000    3
  45390000    2
  45400000    2
  45410000    5
  45420000    2
  45430000    4
  45440000    4
  45450000    3
  45460000    3
  45470000    2
  45480000    4
  45490000    3
  45500000    3
  45510000    3
  45520000    3
  45530000    3
  45540000    3
  45550000    3
  45560000    3
  45570000    3
  45580000    3
  45590000    4
  45600000    3
  45610000    3
  45620000    3
  45630000    2
  45640000    3
  45650000    2
  45660000    3
  45670000    3
  45680000    3
  45690000    6
  45700000    3
  45710000    3
  45720000    3
  45730000    3
  45740000    4
  45750000    2
  45760000    3
  45770000    3
  45780000    3
  45790000    3
  45800000    3
  45810000    3
  45820000    4
  45830000    3
  45840000    3
  45850000    2
  45860000    4
  45870000    3
  45880000    5
  45890000    2
  45900000    3
  45910000    3
  45920000    4
  45930000    3
  45940000    3
  45950000    3
  45960000    6
  45970000    3
  45980000    4
  45990000    4
  46000000    3
  46010000    4
  46020000    2
  46030000    3
  46040000    4
  46050000    3
  46060000    3
  46070000    2
  46080000    4
  46090000    3
  46100000    4
  46110000    3
  46120000    2
  46130000    5
  46140000    5
  46150000    3
  46160000    3
  46170000    6
  46180000    2
  46190000    4
  46200000    3
  46210000    3
  46220000    2
  46230000    3
  46240000    3
  46250000    3
  46260000    3
  46270000    2
  46280000    3
  46290000    3
  46300000    3
  46310000    2
  46320000    3
  46330000    3
  46340000    3
  46350000    3
  46360000    3
  46370000    4
  46380000    4
  46390000    4
  46400000    3
  46410000    3
  46420000    4
  46430000    3
  46440000    3
  46450000    4
  46460000    2
  46470000    3
  46480000    3
  46490000    3
  46500000    4
  46510000    3
  46520000    4
  46530000    4
  46540000    3
  46550000    3
  46560000    2
  46570000    4
  46580000    3
  46590000    3
  46600000    2
  46610000    3
  46620000    5
  46630000    7
  46640000    3
  46650000    3
  46660000    3
  46670000    6
  46680000    3
  46690000    2
  46700000    2
  46710000    4
  46720000    4
  46730000    4
  46740000    3
  46750000    3
  46760000    3
  46770000    4
  46780000    3
  46790000    3
  46800000    3
  46810000    3
  46820000    4
  46830000    4
  46840000    2
  46850000    4
  46860000    3
  46870000    2
  46880000    3
  46890000    3
  46900000    3
  46910000    4
  46920000    2
  46930000    4
  46940000    3
  46950000    3
  46960000    2
  46970000    3
  46980000    2
  46990000    2
  47000000    4
  47010000    3
  47020000    2
  47030000    4
  47040000    3
  47050000   10
  47060000    9
  47070000    3
  47080000    3
  47090000    3
  47100000    3
  47110000    5
  47120000    6
  47130000    3
  47140000    3
  47150000    3
  47160000    4
  47170000    5
  47180000    3
  47190000    3
  47200000    3
  47210000    3
  47220000    3
  47230000    3
  47240000    2
  47250000    3
  47260000    2
  47270000    3
  47280000    3
  47290000    4
  47300000    2
  47310000    3
  47320000    3
  47330000    4
  47340000    3
  47350000    3
  47360000    2
  47370000    2
  47380000    3
  47390000    4
  47400000    3
  47410000    4
  47420000    4
  47430000    3
  47440000    2
  47450000    3
  47460000    2
  47470000    3
  47480000    4
  47490000    3
  47500000    3
  47510000    4
  47520000    3
  47530000    4
  47540000    3
  47550000    3
  47560000    3
  47570000    4
  47580000    3
  47590000    3
  47600000    3
  47610000    3
  47620000    2
  47630000    6
  47640000    4
  47650000    3
  47660000    3
  47670000    2
  47680000    3
  47690000    4
  47700000    3
  47710000    3
  47720000    2
  47730000    3
  47740000    5
  47750000    6
  47760000    5
  47770000    3
  47780000    2
  47790000    4
  47800000    3
  47810000    4
  47820000    4
  47830000    3
  47840000    5
  47850000    3
  47860000    4
  47870000    3
  47880000    3
  47890000    2
  47900000    3
  47910000    3
  47920000    2
  47930000    3
  47940000    4
  47950000    4
  47960000    4
  47970000    3
  47980000    4
  47990000    2
  48000000    5
  48010000   10
  48020000    4
  48030000    4
  48040000    4
  48050000    3
  48060000    3
  48070000    4
  48080000    3
  48090000    3
  48100000    2
  48110000    3
  48120000    3
  48130000    3
  48140000    3
  48150000    7
  48160000    3
  48170000    4
  48180000    7
  48190000    3
  48200000    3
  48210000    3
  48220000    4
  48230000    2
  48240000    4
  48250000    3
  48260000    3
  48270000    5
  48280000    3
  48290000    5
  48300000    3
  48310000    2
  48320000    3
  48330000    3
  48340000    4
  48350000    3
  48360000    6
  48370000    3
  48380000    7
  48390000    3
  48400000    3
  48410000    3
  48420000    3
  48430000    5
  48440000    3
  48450000    3
  48460000    3
  48470000    3
  48480000    3
  48490000    3
  48500000    2
  48510000    2
  48520000    3
  48530000    2
  48540000    5
  48550000    3
  48560000    2
  48570000    3
  48580000    3
  48590000    4
  48600000    3
  48610000    3
  48620000    4
  48630000    3
  48640000    5
  48650000    5
  48660000    3
  48670000    3
  48680000    3
  48690000    3
  48700000    3
  48710000    4
  48720000    4
  48730000    3
  48740000    3
  48750000    3
  48760000    3
  48770000    4
  48780000    4
  48790000    5
  48800000    8
  48810000    4
  48820000    3
  48830000    2
  48840000    3
  48850000    2
  48860000    5
  48870000    4
  48880000    2
  48890000    3
  48900000    3
  48910000    3
  48920000    3
  48930000    2
  48940000    5
  48950000    4
  48960000    2
  48970000    4
  48980000    5
  48990000    3
  49000000    5
  49010000    5
  49020000    3
  49030000    4
  49040000    4
  49050000    4
  49060000    3
  49070000    4
  49080000    3
  49090000    4
  49100000    4
  49110000    3
  49120000    3
  49130000    4
  49140000    7
  49150000    4
  49160000    2
  49170000    4
  49180000    3
  49190000    2
  49200000    2
  49210000    3
  49220000    3
  49230000    3
  49240000    3
  49250000    3
  49260000    4
  49270000    6
  49280000   10
  49290000    9
  49300000    6
  49310000    5
  49320000    3
  49330000    8
  49340000    9
  49350000    3
  49360000    3
  49370000    4
  49380000    3
  49390000    3
  49400000    5
  49410000    3
  49420000    2
  49430000    3
  49440000    4
  49450000    2
  49460000    2
  49470000    2
  49480000    3
  49490000    6
  49500000    3
  49510000    5
  49520000    4
  49530000    4
  49540000    3
  49550000    3
  49560000    3
  49570000    4
  49580000    2
  49590000    4
  49600000    5
  49610000    2
  49620000    3
  49630000    4
  49640000    2
  49650000    3
  49660000    4
  49670000    2
  49680000    6
  49690000    3
  49700000    4
  49710000    3
  49720000    3
  49730000    3
  49740000    3
  49750000    4
  49760000    4
  49770000    3
  49780000    3
  49790000    2
  49800000    4
  49810000    6
  49820000    3
  49830000    3
  49840000    3
  49850000    3
  49860000    3
  49870000    2
  49880000    4
  49890000    5
  49900000    3
  49910000    3
  49920000    2
  49930000    5
  49940000    3
  49950000    3
  49960000    4
  49970000    3
  49980000    3
  49990000    4
  50000000    3
  50000000    3
  50010000    5
  50020000    4
  50030000    4
  50040000    2
  50050000    4
  50060000    4
  50070000    6
  50080000    3
  50090000    4
  50100000    4
  50110000    4
  50120000    3
  50130000    2
  50140000    4
  50150000    4
  50160000    2
  50170000    2
  50180000    2
  50190000    3
  50200000    3
  50210000    3
  50220000    4
  50230000    3
  50240000    3
  50250000    4
  50260000    3
  50270000    4
  50280000    3
  50290000    4
  50300000    5
  50310000    3
  50320000    3
  50330000    3
  50340000    3
  50350000    3
  50360000    3
  50370000    2
  50380000    4
  50390000    5
  50400000    3
  50410000    4
  50420000    3
  50430000    4
  50440000    3
  50450000    3
  50460000    4
  50470000    3
  50480000    3
  50490000    3
  50500000    3
  50510000    5
  50520000    4
  50530000    5
  50540000    5
  50550000    3
  50560000    3
  50570000    5
  50580000    4
  50590000    2
  50600000    3
  50610000    5
  50620000    3
  50630000    4
  50640000    3
  50650000    4
  50660000    4
  50670000    3
  50680000    3
  50690000    3
  50700000    3
  50710000    3
  50720000    7
  50730000    7
  50740000    3
  50750000    3
  50760000    4
  50770000    4
  50780000    3
  50790000    4
  50800000    3
  50810000    3
  50820000    3
  50830000    3
  50840000    4
  50850000    3
  50860000    3
  50870000    3
  50880000    3
  50890000    5
  50900000    5
  50910000    9
  50920000    3
  50930000    3
  50940000    6
  50950000    5
  50960000    5
  50970000    6
  50980000    4
  50990000    7
  51000000    3
  51010000    5
  51020000    5
  51030000    2
  51040000    3
  51050000    3
  51060000    5
  51070000    3
  51080000    4
  51090000    3
  51100000    7
  51110000    3
  51120000    3
  51130000    2
  51140000    5
  51150000    7
  51160000   11
  51170000   12
  51180000    4
  51190000    4
  51200000    4
  51210000    2
  51220000    2
  51230000    9
  51240000    5
  51250000    9
  51260000    8
  51270000    5
  51280000    3
  51290000    2
  51300000    5
  51310000    2
  51320000    3
  51330000    2
  51340000    2
  51350000    3
  51360000    2
  51370000    3
  51380000    4
  51390000    4
  51400000    2
  51410000    5
  51420000    3
  51430000    2
  51440000    4
  51450000    5
  51460000    5
  51470000    3
  51480000    3
  51490000    3
  51500000    3
  51510000    3
  51520000    3
  51530000    3
  51540000    3
  51550000    3
  51560000    3
  51570000    3
  51580000    3
  51590000    3
  51600000    2
  51610000    2
  51620000    2
  51630000    3
  51640000    3
  51650000    3
  51660000    3
  51670000    3
  51680000    3
  51690000    3
  51700000    6
  51710000    3
  51720000    8
  51730000    4
  51740000    5
  51750000    4
  51760000    4
  51770000    2
  51780000    3
  51790000    2
  51800000    2
  51810000    3
  51820000    3
  51830000    3
  51840000    3
  51850000    3
  51860000    4
  51870000    4
  51880000    2
  51890000    3
  51900000    4
  51910000    3
  51920000    2
  51930000    4
  51940000    3
  51950000    3
  51960000    4
  51970000    4
  51980000    4
  51990000    4
  52000000    3
  52010000    4
  52020000    3
  52030000    3
  52040000    3
  52050000    3
  52060000    3
  52070000    8
  52080000    4
  52090000    5
  52100000    3
  52110000    3
  52120000    4
  52130000    3
  52140000    3
  52150000    3
  52160000    2
  52170000    2
  52180000    6
  52190000    3
  52200000    3
  52210000    3
  52220000    3
  52230000    3
  52240000    3
  52250000    3
  52260000    3
  52270000    3
  52280000    2
  52290000    6
  52300000    3
  52310000    2
  52320000    5
  52330000    3
  52340000    3
  52350000    4
  52360000    3
  52370000    5
  52380000    3
  52390000    3
  52400000    2
  52410000    3
  52420000    6
  52430000    4
  52440000    3
  52450000    3
  52460000    3
  52470000    5
  52480000    5
  52490000    5
  52500000    2
  52510000    4
  52520000    3
  52530000    3
  52540000    4
  52550000    5
  52560000    2
  52570000    3
  52580000    3
  52590000    3
  52600000    6
  52610000    3
  52620000    2
  52630000    3
  52640000    2
  52650000    3
  52660000    2
  52670000    5
  52680000    2
  52690000    3
  52700000    5
  52710000    5
  52720000    5
  52730000    3
  52740000    3
  52750000    3
  52760000    2
  52770000    4
  52780000    3
  52790000    3
  52800000    9
  52810000    3
  52820000    3
  52830000    3
  52840000    8
  52850000    6
  52860000    3
  52870000    3
  52880000    9
  52890000    3
  52900000    3
  52910000    3
  52920000    3
  52930000    4
  52940000    2
  52950000    4
  52960000    3
  52970000    3
  52980000    6
  52990000    8
  53000000    2
  53010000    3
  53020000    3
  53030000    5
  53040000    3
  53050000    6
  53060000    3
  53070000    8
  53080000    3
  53090000    3
  53100000    4
  53110000    4
  53120000    4
  53130000    5
  53140000    3
  53150000    5
  53160000    9
  53170000    5
  53180000    3
  53190000    3
  53200000    2
  53210000    3
  53220000    3
  53230000    2
  53240000    3
  53250000    3
  53260000    3
  53270000    4
  53280000    3
  53290000    3
  53300000    3
  53310000    3
  53320000    2
  53330000    3
  53340000    3
  53350000    2
  53360000    4
  53370000    3
  53380000    4
  53390000    2
  53400000    4
  53410000    3
  53420000    5
  53430000    5
  53440000    2
  53450000    2
  53460000    3
  53470000    3
  53480000    3
  53490000    5
  53500000    3
  53510000    3
  53520000    5
  53530000    5
  53540000    6
  53550000    2
  53560000    2
  53570000    5
  53580000    3
  53590000    3
  53600000    2
  53610000    3
  53620000    3
  53630000    3
  53640000    3
  53650000    7
  53660000    9
  53670000    4
  53680000    4
  53690000    4
  53700000    3
  53710000   12
  53720000   14
  53730000    3
  53740000    3
  53750000    3
  53760000    3
  53770000    3
  53780000    4
  53790000    2
  53800000    3
  53810000    4
  53820000    3
  53830000    3
  53840000    5
  53850000    5
  53860000    4
  53870000    5
  53880000    5
  53890000    4
  53900000    3
  53910000    3
  53920000    3
  53930000    4
  53940000    4
  53950000    2
  53960000    3
  53970000    3
  53980000    2
  53990000    3
  54000000    3
  54010000    3
  54020000    3
  54030000    4
  54040000    3
  54050000    4
  54060000    3
  54070000    3
  54080000    5
  54090000    3
  54100000    3
  54110000    3
  54120000    2
  54130000    4
  54140000    2
  54150000    3
  54160000    2
  54170000    4
  54180000    3
  54190000    2
  54200000    4
  54210000    3
  54220000    5
  54230000    5
  54240000    3
  54250000    2
  54260000    5
  54270000    6
  54280000    2
  54290000    6
  54300000    3
  54310000    4
  54320000    4
  54330000    6
  54340000    4
  54350000    2
  54360000    3
  54370000    2
  54380000    8
  54390000    4
  54400000    5
  54410000    7
  54420000    4
  54430000    3
  54440000    7
  54450000    2
  54460000    4
  54470000    3
  54480000    5
  54490000    3
  54500000    2
  54510000    3
  54520000    2
  54530000    4
  54540000    2
  54550000    3
  54560000    2
  54570000    2
  54580000    3
  54590000    2
  54600000    4
  54610000    2
  54620000    5
  54630000    2
  54640000    3
  54650000    3
  54660000    7
  54670000    3
  54680000    3
  54690000    3
  54700000    2
  54710000    3
  54720000    3
  54730000    3
  54740000    2
  54750000    3
  54760000    5
  54770000    4
  54780000    2
  54790000    2
  54800000    3
  54810000    3
  54820000    4
  54830000    3
  54840000    3
  54850000    3
  54860000    5
  54870000    5
  54880000    3
  54890000    4
  54900000    2
  54910000    2
  54920000    3
  54930000    3
  54940000    3
  54950000    5
  54960000    3
  54970000    3
  54980000    4
  54990000    3
  55000000    2
  55010000    3
  55020000    2
  55030000    3
  55040000    3
  55050000    3
  55060000    2
  55070000    4
  55080000    3
  55090000   11
  55100000    2
  55110000    4
  55120000    3
  55130000    3
  55140000    5
  55150000    3
  55160000    3
  55170000    2
  55180000    3
  55190000    5
  55200000    3
  55210000    3
  55220000    3
  55230000    2
  55240000    4
  55250000    4
  55260000    2
  55270000    5
  55280000    4
  55290000    2
  55300000    5
  55310000    3
  55320000    3
  55330000    3
  55340000    2
  55350000    4
  55360000    3
  55370000    4
  55380000    3
  55390000    4
  55400000    4
  55410000    2
  55420000    3
  55430000    3
  55440000    3
  55450000    3
  55460000    2
  55470000    4
  55480000    5
  55490000    3
  55500000    2
  55510000    5
  55520000    4
  55530000    3
  55540000    4
  55550000    2
  55560000    3
  55570000    5
  55580000    3
  55590000    2
  55600000    2
  55610000    2
  55620000    3
  55630000    4
  55640000    2
  55650000    3
  55660000    3
  55670000    5
  55680000    2
  55690000    2
  55700000    4
  55710000    3
  55720000    2
  55730000    3
  55740000    3
  55750000    3
  55760000    2
  55770000    4
  55780000    3
  55790000    5
  55800000    4
  55810000    5
  55820000    3
  55830000    5
  55840000    3
  55850000    4
  55860000    4
  55870000    2
  55880000    3
  55890000    5
  55900000    4
  55910000    3
  55920000    5
  55930000    2
  55940000    2
  55950000    2
  55960000    3
  55970000    7
  55980000    6
  55990000    3
  56000000    3
  56010000    3
  56020000    2
  56030000    3
  56040000    5
  56050000    9
  56060000    5
  56070000   10
  56080000    3
  56090000    3
  56100000    3
  56110000    2
  56120000    3
  56130000    5
  56140000    4
  56150000    3
  56160000    2
  56170000    3
  56180000    7
  56190000    3
  56200000    3
  56210000    6
  56220000    3
  56230000    2
  56240000    2
  56250000   11
  56260000    3
  56270000    3
  56280000    2
  56290000    3
  56300000    2
  56310000    4
  56320000    3
  56330000    3
  56340000    2
  56350000    2
  56360000    3
  56370000    3
  56380000    3
  56390000    3
  56400000    2
  56410000    3
  56420000    3
  56430000    6
  56440000    3
  56450000    4
  56460000    3
  56470000    3
  56480000    4
  56490000    3
  56500000    3
  56510000    2
  56520000    2
  56530000    3
  56540000    5
  56550000    5
  56560000    6
  56570000    6
  56580000    4
  56590000    3
  56600000    3
  56610000    4
  56620000    3
  56630000    5
  56640000    7
  56650000    3
  56660000    4
  56670000    4
  56680000    2
  56690000    5
  56700000    3
  56710000   10
  56720000    4
  56730000    2
  56740000    2
  56750000    2
  56760000    3
  56770000    3
  56780000    3
  56790000    3
  56800000    4
  56810000    4
  56820000    3
  56830000    6
  56840000    3
  56850000    3
  56860000    3
  56870000    3
  56880000    2
  56890000    3
  56900000    4
  56910000    6
  56920000    7
  56930000    3
  56940000    2
  56950000    4
  56960000    2
  56970000    4
  56980000    4
  56990000    3
  57000000    3
  57010000    5
  57020000    3
  57030000    3
  57040000    3
  57050000    7
  57060000    3
  57070000    3
  57080000    4
  57090000    2
  57100000    6
  57110000    2
  57120000    3
  57130000    4
  57140000    2
  57150000    3
  57160000    2
  57170000    3
  57180000    7
  57190000    5
  57200000    5
  57210000    3
  57220000    4
  57230000    2
  57240000    3
  57250000    4
  57260000    3
  57270000    3
  57280000    3
  57290000    3
  57300000    3
  57310000    6
  57320000    5
  57330000    4
  57340000    2
  57350000    3
  57360000    2
  57370000    3
  57380000    3
  57390000    3
  57400000    4
  57410000    3
  57420000    3
  57430000    3
  57440000    3
  57450000    4
  57460000    3
  57470000    4
  57480000    3
  57490000    3
  57500000    4
  57510000    4
  57520000    3
  57530000    3
  57540000    3
  57550000    4
  57560000    3
  57570000    3
  57580000    3
  57590000    3
  57600000    4
  57610000    5
  57620000    3
  57630000    3
  57640000    3
  57650000    3
  57660000    3
  57670000    3
  57680000    3
  57690000    3
  57700000    3
  57710000    3
  57720000    2
  57730000    3
  57740000    5
  57750000    4
  57760000    3
  57770000    3
  57780000    3
  57790000    3
  57800000    3
  57810000    4
  57820000    2
  57830000    2
  57840000    3
  57850000    3
  57860000    3
  57870000    3
  57880000    4
  57890000    5
  57900000    6
  57910000    2
  57920000    3
  57930000    3
  57940000    4
  57950000    3
  57960000    2
  57970000    3
  57980000    3
  57990000    4
  58000000    3
  58010000    2
  58020000    5
  58030000    3
  58040000    2
  58050000    3
  58060000    6
  58070000    4
  58080000    8
  58090000    3
  58100000    6
  58110000    3
  58120000    7
  58130000    3
  58140000    3
  58150000    2
  58160000    3
  58170000    3
  58180000    3
  58190000    4
  58200000    4
  58210000    3
  58220000    2
  58230000    2
  58240000    3
  58250000    3
  58260000    3
  58270000    2
  58280000    3
  58290000    3
  58300000    4
  58310000    2
  58320000    2
  58330000    3
  58340000    4
  58350000    2
  58360000    5
  58370000    3
  58380000    4
  58390000    3
  58400000    3
  58410000    4
  58420000    3
  58430000    4
  58440000    3
  58450000    3
  58460000    3
  58470000    4
  58480000    3
  58490000    3
  58500000    3
  58510000    4
  58520000    3
  58530000    2
  58540000    4
  58550000    3
  58560000    5
  58570000    4
  58580000    3
  58590000    2
  58600000    3
  58610000    3
  58620000    3
  58630000    3
  58640000    3
  58650000    5
  58660000    4
  58670000    3
  58680000    3
  58690000    3
  58700000    4
  58710000    6
  58720000    3
  58730000    5
  58740000    3
  58750000    3
  58760000    3
  58770000    5
  58780000    4
  58790000    2
  58800000    3
  58810000    2
  58820000    3
  58830000    2
  58840000    3
  58850000    3
  58860000    3
  58870000    3
  58880000    3
  58890000    3
  58900000    3
  58910000    3
  58920000    3
  58930000    3
  58940000    3
  58950000    2
  58960000    3
  58970000    3
  58980000    3
  58990000    4
  59000000    3
  59010000    3
  59020000    4
  59030000    3
  59040000    3
  59050000    3
  59060000    4
  59070000    4
  59080000    2
  59090000    3
  59100000    3
  59110000    2
  59120000    5
  59130000    4
  59140000    3
  59150000    5
  59160000    4
  59170000    4
  59180000    4
  59190000    4
  59200000    3
  59210000    5
  59220000    3
  59230000    3
  59240000    3
  59250000    3
  59260000    3
  59270000    3
  59280000    4
  59290000    5
  59300000    3
  59310000    3
  59320000    3
  59330000    9
  59340000    4
  59350000    3
  59360000    3
  59370000    3
  59380000    3
  59390000    3
  59400000    3
  59410000    3
  59420000    4
  59430000    3
  59440000    3
  59450000    3
  59460000    3
  59470000    4
  59480000    3
  59490000    2
  59500000    3
  59510000    3
  59520000    3
  59530000    2
  59540000    3
  59550000    3
  59560000    2
  59570000    3
  59580000    4
  59590000    3
  59600000    3
  59610000    5
  59620000    2
  59630000    4
  59640000    2
  59650000    2
  59660000    2
  59670000    3
  59680000    3
  59690000    4
  59700000    4
  59710000    4
  59720000    3
  59730000    4
  59740000    3
  59750000    3
  59760000    4
  59770000    4
  59780000    3
  59790000    3
  59800000    3
  59810000    3
  59820000    3
  59830000    3
  59840000    5
  59850000    3
  59860000    3
  59870000    3
  59880000    3
  59890000    3
  59900000    3
  59910000    3
  59920000    4
  59930000    3
  59940000    4
  59950000    3
  59960000    2
  59970000    6
  59980000    3
  59990000    3
  60000000    3
  60010000    3
  60020000    3
  60030000    5
  60040000    4
  60050000    5
  60060000    3
  60070000    3
  60080000    3
  60090000    3
  60100000    3
  60110000    4
  60120000    2
  60130000    2
  60140000    3
  60150000    3
  60160000    3
  60170000    3
  60180000    2
  60190000    3
  60200000    4
  60210000    3
  60220000    2
  60230000    2
  60240000    3
  60250000    4
  60260000    3
  60270000    4
  60280000    5
  60290000    3
  60300000    4
  60310000    2
  60320000    4
  60330000    3
  60340000    3
  60350000    3
  60360000    2
  60370000    3
  60380000    2
  60390000    3
  60400000    4
  60410000    3
  60420000    3
  60430000    5
  60440000    2
  60450000    4
  60460000    3
  60470000    2
  60480000    3
  60490000    4
  60500000    3
  60510000    2
  60520000    3
  60530000    2
  60540000    5
  60550000    3
  60560000    4
  60570000    4
  60580000    4
  60590000    3
  60600000    3
  60610000    4
  60620000    3
  60630000    3
  60640000    5
  60650000    3
  60660000    3
  60670000    4
  60680000    2
  60690000    5
  60700000    3
  60710000    4
  60720000    3
  60730000    4
  60740000    5
  60750000    4
  60760000    3
  60770000    4
  60780000    3
  60790000    3
  60800000    4
  60810000    3
  60820000    4
  60830000    3
  60840000    3
  60850000    3
  60860000    3
  60870000    3
  60880000    3
  60890000    4
  60900000    2
  60910000    2
  60920000    3
  60930000    3
  60940000    3
  60950000    4
  60960000    4
  60970000    5
  60980000    3
  60990000    5
  61000000    4
  61010000    4
  61020000    3
  61030000    2
  61040000    6
  61050000    2
  61060000    6
  61070000    3
  61080000    4
  61090000    3
  61100000    3
  61110000    3
  61120000    2
  61130000    3
  61140000    4
  61150000    2
  61160000    3
  61170000    2
  61180000    2
  61190000    4
  61200000    5
  61210000    2
  61220000    3
  61230000    3
  61240000    3
  61250000    4
  61260000    3
  61270000    3
  61280000    3
  61290000    3
  61300000    4
  61310000    3
  61320000    4
  61330000    4
  61340000    3
  61350000    4
  61360000    2
  61370000    3
  61380000    3
  61390000    3
  61400000    4
  61410000    3
  61420000    2
  61430000    2
  61440000    3
  61450000    3
  61460000    5
  61470000    4
  61480000    4
  61490000    3
  61500000    3
  61510000    2
  61520000    3
  61530000    3
  61540000    5
  61550000    3
  61560000    3
  61570000    3
  61580000    2
  61590000    3
  61600000    3
  61610000    3
  61620000    3
  61630000    3
  61640000    3
  61650000    7
  61660000   11
  61670000    5
  61680000    3
  61690000    3
  61700000    3
  61710000    3
  61720000    3
  61730000    3
  61740000    3
  61750000    2
  61760000    3
  61770000    3
  61780000    3
  61790000    5
  61800000    3
  61810000    4
  61820000    3
  61830000    3
  61840000    3
  61850000    3
  61860000    4
  61870000    3
  61880000    4
  61890000    4
  61900000    2
  61910000    3
  61920000    4
  61930000    4
  61940000    3
  61950000    3
  61960000    3
  61970000    3
  61980000    4
  61990000    3
  62000000    3
  62010000    3
  62020000    5
  62030000    3
  62040000    4
  62050000    3
  62060000    2
  62070000    2
  62080000    3
  62090000    4
  62100000    3
  62110000    2
  62120000    3
  62130000    3
  62140000    3
  62150000    2
  62160000    4
  62170000    3
  62180000    3
  62190000    4
  62200000    2
  62210000    3
  62220000    4
  62230000    5
  62240000    3
  62250000    3
  62260000    2
  62270000    3
  62280000    3
  62290000    2
  62300000    2
  62310000    3
  62320000    5
  62330000    2
  62340000    5
  62350000    3
  62360000    7
  62370000    3
  62380000    2
  62390000    3
  62400000    3
  62410000    4
  62420000    3
  62430000    3
  62440000    3
  62450000    4
  62460000    4
  62470000    3
  62480000    4
  62490000    4
  62500000    3
  62510000    3
  62520000    3
  62530000    4
  62540000    4
  62550000    2
  62560000    3
  62570000    3
  62580000    4
  62590000    4
  62600000    3
  62610000    3
  62620000    3
  62630000    4
  62640000    3
  62650000    2
  62660000    2
  62670000    4
  62680000    4
  62690000    3
  62700000    3
  62710000    3
  62720000    3
  62730000    3
  62740000    3
  62750000    3
  62760000    5
  62770000    2
  62780000    2
  62790000    3
  62800000    4
  62810000    4
  62820000    3
  62830000    4
  62840000    2
  62850000    5
  62860000    3
  62870000    3
  62880000    2
  62890000    4
  62900000    4
  62910000    2
  62920000    3
  62930000    3
  62940000    3
  62950000    3
  62960000    3
  62970000    3
  62980000    4
  62990000    4
  63000000    6
  63010000    4
  63020000    4
  63030000    3
  63040000    3
  63050000    4
  63060000    4
  63070000    4
  63080000    3
  63090000    6
  63100000    2
  63110000    4
  63120000    3
  63130000    4
  63140000    3
  63150000    2
  63160000    4
  63170000    3
  63180000    3
  63190000    3
  63200000    3
  63210000    4
  63220000    4
  63230000    3
  63240000    3
  63250000    2
  63260000    3
  63270000    3
  63280000    3
  63290000    3
  63300000    2
  63310000    4
  63320000    3
  63330000    3
  63340000    3
  63350000    3
  63360000    2
  63370000    2
  63380000    2
  63390000    3
  63400000    4
  63410000    5
  63420000    3
  63430000    3
  63440000    3
  63450000    5
  63460000    3
  63470000    2
  63480000    4
  63490000    3
  63500000    2
  63510000    3
  63520000    3
  63530000    4
  63540000    2
  63550000    3
  63560000    2
  63570000    3
  63580000    3
  63590000    2
  63600000    3
  63610000    3
  63620000    3
  63630000    3
  63640000    3
  63650000    8
  63660000    4
  63670000    3
  63680000    2
  63690000    3
  63700000    3
  63710000    3
  63720000    3
  63730000    2
  63740000    2
  63750000    3
  63760000    3
  63770000    3
  63780000    3
  63790000    3
  63800000    3
  63810000    5
  63820000    4
  63830000    3
  63840000    4
  63850000    2
  63860000    2
  63870000    2
  63880000    3
  63890000    2
  63900000    2
  63910000    3
  63920000    3
  63930000    3
  63940000    7
  63950000    3
  63960000    3
  63970000    3
  63980000    3
  63990000    2
  64000000    5
  64010000    3
  64020000    2
  64030000    2
  64040000    3
  64050000    3
  64060000    2
  64070000    4
  64080000    4
  64090000    3
  64100000    5
  64110000    3
  64120000    3
  64130000    5
  64140000    2
  64150000    2
  64160000    3
  64170000    4
  64180000    4
  64190000    4
  64200000    4
  64210000    3
  64220000    4
  64230000    3
  64240000    2
  64250000    2
  64260000    2
  64270000    3
  64280000    4
  64290000    5
  64300000    3
  64310000    4
  64320000    3
  64330000    3
  64340000    6
  64350000    3
  64360000    3
  64370000    3
  64380000    2
  64390000    4
  64400000    3
  64410000    3
  64420000    3
  64430000    5
  64440000    3
  64450000    2
  64460000    3
  64470000    5
  64480000    3
  64490000    4
  64500000    4
  64510000    3
  64520000    4
  64530000    5
  64540000    2
  64550000    3
  64560000    4
  64570000    2
  64580000    3
  64590000    4
  64600000    3
  64610000    2
  64620000    2
  64630000    6
  64640000    3
  64650000    4
  64660000    3
  64670000    3
  64680000    3
  64690000    4
  64700000    4
  64710000    4
  64720000    4
  64730000    3
  64740000    2
  64750000    5
  64760000    4
  64770000    2
  64780000    3
  64790000    2
  64800000    3
  64810000    3
  64820000    3
  64830000    2
  64840000    4
  64850000    2
  64860000    3
  64870000    3
  64880000    3
  64890000    3
  64900000    4
  64910000    6
  64920000    3
  64930000    2
  64940000    2
  64950000    2
  64960000    3
  64970000    3
  64980000    2
  64990000    2
  65000000    3
  65010000    2
  65020000    2
  65030000    5
  65040000    3
  65050000    3
  65060000    2
  65070000    4
  65080000    4
  65090000    4
  65100000    3
  65110000    2
  65120000    3
  65130000    4
  65140000    3
  65150000    3
  65160000    3
  65170000    3
  65180000    3
  65190000    5
  65200000    4
  65210000    3
  65220000    3
  65230000    4
  65240000    4
  65250000    3
  65260000    3
  65270000    3
  65280000    3
  65290000    3
  65300000    3
  65310000    4
  65320000    2
  65330000    4
  65340000    2
  65350000    4
  65360000    3
  65370000    2
  65380000    3
  65390000    3
  65400000    3
  65410000    2
  65420000    2
  65430000    3
  65440000    4
  65450000    5
  65460000    2
  65470000    3
  65480000    3
  65490000    3
  65500000    2
  65510000    3
  65520000    4
  65530000    3
  65540000    5
  65550000    3
  65560000    5
  65570000    4
  65580000    4
  65590000    4
  65600000    3
  65610000    3
  65620000    4
  65630000    4
  65640000    5
  65650000    5
  65660000    2
  65670000    2
  65680000    3
  65690000    3
  65700000    4
  65710000    3
  65720000    6
  65730000    3
  65740000    3
  65750000    4
  65760000    3
  65770000    3
  65780000    6
  65790000    3
  65800000    4
  65810000    5
  65820000    3
  65830000    2
  65840000    2
  65850000    3
  65860000    3
  65870000    3
  65880000    2
  65890000    3
  65900000    2
  65910000    4
  65920000    3
  65930000    5
  65940000    2
  65950000    4
  65960000    6
  65970000    3
  65980000    3
  65990000    6
  66000000    2
  66010000    3
  66020000    8
  66030000    4
  66040000    3
  66050000    4
  66060000    7
  66070000    5
  66080000    3
  66090000    4
  66100000    4
  66110000    4
  66120000    4
  66130000    5
  66140000    2
  66150000    3
  66160000    2
  66170000    2
  66180000    4
  66190000    3
  66200000    3
  66210000    2
  66220000    3
  66230000    3
  66240000    3
  66250000    2
  66260000    3
  66270000    3
  66280000    3
  66290000    3
  66300000    3
  66310000    3
  66320000    4
  66330000    7
  66340000    4
  66350000    3
  66360000    3
  66370000    7
  66380000    5
  66390000    4
  66400000    5
  66410000    3
  66420000    3
  66430000    3
  66440000    3
  66450000    3
  66460000    3
  66470000    4
  66480000    3
  66490000    3
  66500000    3
  66510000    2
  66520000    2
  66530000    2
  66540000    4
  66550000    3
  66560000    4
  66570000    2
  66580000    4
  66590000    3
  66600000    3
  66610000    2
  66620000    3
  66630000    5
  66640000    2
  66650000    3
  66660000    3
  66670000    3
  66680000    4
  66690000    4
  66700000    3
  66710000    3
  66720000    3
  66730000    3
  66740000    3
  66750000    3
  66760000    2
  66770000    3
  66780000    2
  66790000    5
  66800000    4
  66810000    3
  66820000    3
  66830000    3
  66840000    2
  66850000    2
  66860000    3
  66870000    3
  66880000    3
  66890000    4
  66900000    3
  66910000    3
  66920000    4
  66930000    3
  66940000    2
  66950000    3
  66960000    3
  66970000    3
  66980000    3
  66990000    3
  67000000    4
  67010000    2
  67020000    2
  67030000    3
  67040000    3
  67050000    2
  67060000    3
  67070000    4
  67080000    3
  67090000    3
  67100000    3
  67110000    3
  67120000    5
  67130000    3
  67140000    5
  67150000    3
  67160000    3
  67170000    3
  67180000    3
  67190000    4
  67200000    3
  67210000    5
  67220000    4
  67230000    3
  67240000    3
  67250000    3
  67260000    3
  67270000    3
  67280000    3
  67290000    3
  67300000    3
  67310000    4
  67320000    3
  67330000    3
  67340000    3
  67350000    5
  67360000    3
  67370000    2
  67380000    3
  67390000    3
  67400000    3
  67410000    3
  67420000    3
  67430000    6
  67440000    3
  67450000    4
  67460000    3
  67470000    4
  67480000    3
  67490000    3
  67500000    4
  67510000    2
  67520000    3
  67530000    2
  67540000    3
  67550000    3
  67560000    5
  67570000    4
  67580000    2
  67590000    4
  67600000    2
  67610000    2
  67620000    5
  67630000    3
  67640000    3
  67650000    3
  67660000    2
  67670000    4
  67680000    4
  67690000    4
  67700000    3
  67710000    3
  67720000    2
  67730000    4
  67740000    3
  67750000    4
  67760000    3
  67770000    3
  67780000    4
  67790000    3
  67800000    4
  67810000    5
  67820000    4
  67830000    3
  67840000    3
  67850000    3
  67860000    4
  67870000    2
  67880000    2
  67890000    2
  67900000    3
  67910000    5
  67920000    3
  67930000    3
  67940000    6
  67950000    2
  67960000    3
  67970000    4
  67980000    2
  67990000    5
  68000000    4
  68010000    4
  68020000    4
  68030000    5
  68040000    3
  68050000    4
  68060000    3
  68070000    3
  68080000    3
  68090000    3
  68100000    3
  68110000    4
  68120000    3
  68130000    3
  68140000    3
  68150000    2
  68160000    5
  68170000    3
  68180000    3
  68190000    3
  68200000    3
  68210000    4
  68220000    4
  68230000    4
  68240000    4
  68250000    8
  68260000    4
  68270000    3
  68280000    2
  68290000    3
  68300000    3
  68310000    3
  68320000    3
  68330000    4
  68340000    3
  68350000    3
  68360000    3
  68370000    3
  68380000    3
  68390000    3
  68400000    3
  68410000    3
  68420000    4
  68430000    3
  68440000    4
  68450000    2
  68460000    3
  68470000    2
  68480000    4
  68490000    3
  68500000    2
  68510000    3
  68520000    3
  68530000    3
  68540000    3
  68550000    3
  68560000    3
  68570000    3
  68580000    3
  68590000    3
  68600000    4
  68610000    4
  68620000    2
  68630000    2
  68640000    2
  68650000    3
  68660000    3
  68670000    3
  68680000    3
  68690000    3
  68700000    2
  68710000    3
  68720000    4
  68730000    4
  68740000    4
  68750000    3
  68760000    3
  68770000    3
  68780000    3
  68790000    3
  68800000    3
  68810000    3
  68820000    4
  68830000    3
  68840000    3
  68850000    3
  68860000    4
  68870000    3
  68880000    3
  68890000    3
  68900000    3
  68910000    3
  68920000    3
  68930000    3
  68940000    3
  68950000    3
  68960000    3
  68970000    4
  68980000    3
  68990000    3
  69000000    3
  69010000    3
  69020000    3
  69030000    3
  69040000    2
  69050000    3
  69060000    3
  69070000    3
  69080000    3
  69090000    2
  69100000    3
  69110000    2
  69120000    3
  69130000    3
  69140000    3
  69150000    5
  69160000    3
  69170000    3
  69180000    3
  69190000    4
  69200000    5
  69210000    2
  69220000    3
  69230000    2
  69240000    4
  69250000    3
  69260000    4
  69270000    5
  69280000    4
  69290000    4
  69300000    3
  69310000    2
  69320000    6
  69330000    3
  69340000    3
  69350000    3
  69360000    3
  69370000    3
  69380000    4
  69390000    3
  69400000    7
  69410000    2
  69420000    6
  69430000    4
  69440000    3
  69450000    5
  69460000    3
  69470000    4
  69480000    2
  69490000    4
  69500000    4
  69510000    3
  69520000    5
  69530000    3
  69540000    8
  69550000    2
  69560000    3
  69570000    2
  69580000    6
  69590000    6
  69600000    3
  69610000    3
  69620000    3
  69630000    3
  69640000    2
  69650000    3
  69660000    3
  69670000    2
  69680000    2
  69690000    2
  69700000    3
  69710000    3
  69720000    2
  69730000    2
  69740000    4
  69750000    3
  69760000    5
  69770000    5
  69780000    3
  69790000    5
  69800000    4
  69810000    3
  69820000    4
  69830000    3
  69840000    6
  69850000    3
  69860000    6
  69870000    3
  69880000    3
  69890000    3
  69900000    3
  69910000    9
  69920000    2
  69930000    2
  69940000    3
  69950000    4
  69960000    3
  69970000    3
  69980000    2
  69990000    3
  70000000    2
  70010000    4
  70020000    5
  70030000    6
  70040000    4
  70050000    3
  70060000    4
  70070000    3
  70080000    5
  70090000    3
  70100000    5
  70110000    2
  70120000    3
  70130000    4
  70140000    5
  70150000    3
  70160000    3
  70170000    6
  70180000    3
  70190000    4
  70200000    3
  70210000    2
  70220000    3
  70230000    3
  70240000    2
  70250000    3
  70260000    4
  70270000    4
  70280000    4
  70290000    4
  70300000    3
  70310000    5
  70320000    3
  70330000    3
  70340000    3
  70350000    3
  70360000    2
  70370000    3
  70380000    3
  70390000    4
  70400000    7
  70410000    3
  70420000    6
  70430000    5
  70440000    3
  70450000    3
  70460000    8
  70470000    2
  70480000    4
  70490000    3
  70500000    2
  70510000    5
  70520000    4
  70530000    3
  70540000    2
  70550000    2
  70560000    3
  70570000    3
  70580000    4
  70590000    9
  70600000    3
  70610000    3
  70620000    6
  70630000    4
  70640000    6
  70650000    4
  70660000    2
  70670000    4
  70680000    2
  70690000    2
  70700000    4
  70710000    3
  70720000    3
  70730000    2
  70740000    4
  70750000    4
  70760000    2
  70770000    3
  70780000    3
  70790000    3
  70800000    3
  70810000    4
  70820000    3
  70830000    2
  70840000    3
  70850000    2
  70860000    3
  70870000    4
  70880000    4
  70890000    7
  70900000    4
  70910000    3
  70920000    2
  70930000    3
  70940000    3
  70950000    4
  70960000    3
  70970000    3
  70980000    2
  70990000    3
  71000000    6
  71010000    4
  71020000    3
  71030000    2
  71040000    4
  71050000    4
  71060000    3
  71070000    3
  71080000    2
  71090000    3
  71100000    2
  71110000    2
  71120000    3
  71130000    3
  71140000    3
  71150000    3
  71160000    3
  71170000    4
  71180000    3
  71190000    3
  71200000    2
  71210000    2
  71220000    4
  71230000    3
  71240000    3
  71250000    5
  71260000    4
  71270000    5
  71280000    4
  71290000    3
  71300000    3
  71310000    3
  71320000    2
  71330000    3
  71340000    3
  71350000    4
  71360000    2
  71370000    3
  71380000    3
  71390000    4
  71400000    2
  71410000    8
  71420000    9
  71430000    4
  71440000    4
  71450000    3
  71460000    3
  71470000    2
  71480000    7
  71490000    3
  71500000    3
  71510000    3
  71520000    6
  71530000    3
  71540000    5
  71550000    2
  71560000    3
  71570000    3
  71580000    3
  71590000    4
  71600000    4
  71610000    6
  71620000    8
  71630000    3
  71640000    5
  71650000    8
  71660000    4
  71670000    8
  71680000    3
  71690000    8
  71700000    4
  71710000    3
  71720000    5
  71730000    2
  71740000    3
  71750000    3
  71760000    4
  71770000    3
  71780000    3
  71790000    4
  71800000    3
  71810000    3
  71820000    3
  71830000    3
  71840000    3
  71850000    4
  71860000    3
  71870000    3
  71880000    3
  71890000    4
  71900000    5
  71910000    4
  71920000    2
  71930000    4
  71940000    3
  71950000    3
  71960000    3
  71970000    3
  71980000    5
  71990000    3
  72000000    4
  72010000    3
  72020000    3
  72030000    2
  72040000    3
  72050000    3
  72060000    3
  72070000    3
  72080000    3
  72090000    7
  72100000    4
  72110000    6
  72120000    2
  72130000    2
  72140000    4
  72150000    3
  72160000    4
  72170000    3
  72180000    4
  72190000    4
  72200000    3
  72210000    3
  72220000    5
  72230000    3
  72240000    2
  72250000    4
  72260000    4
  72270000    3
  72280000    3
  72290000    3
  72300000    5
  72310000    2
  72320000    3
  72330000    3
  72340000    2
  72350000    4
  72360000    3
  72370000    3
  72380000    3
  72390000    4
  72400000    3
  72410000    4
  72420000    2
  72430000    3
  72440000    3
  72450000    2
  72460000    3
  72470000    3
  72480000    2
  72490000    2
  72500000    4
  72510000    4
  72520000    2
  72530000    2
  72540000    3
  72550000    3
  72560000    3
  72570000    4
  72580000    3
  72590000    4
  72600000    3
  72610000    3
  72620000    4
  72630000    4
  72640000    2
  72650000    3
  72660000    3
  72670000    2
  72680000    7
  72690000    2
  72700000    3
  72710000    3
  72720000    3
  72730000    3
  72740000    2
  72750000    3
  72760000    3
  72770000    4
  72780000    4
  72790000    2
  72800000    3
  72810000    3
  72820000    5
  72830000    3
  72840000    3
  72850000    3
  72860000    3
  72870000    5
  72880000    5
  72890000    6
  72900000    3
  72910000    3
  72920000    3
  72930000    3
  72940000    2
  72950000    3
  72960000    3
  72970000    5
  72980000    2
  72990000    3
  73000000    3
  73010000    3
  73020000    3
  73030000    3
  73040000    3
  73050000    3
  73060000    3
  73070000    3
  73080000    5
  73090000    3
  73100000    2
  73110000    8
  73120000    4
  73130000    4
  73140000    4
  73150000    3
  73160000    3
  73170000    2
  73180000    3
  73190000    3
  73200000    2
  73210000    4
  73220000    3
  73230000    3
  73240000    2
  73250000    2
  73260000    3
  73270000    4
  73280000    5
  73290000    3
  73300000    4
  73310000    4
  73320000    2
  73330000    2
  73340000    3
  73350000    4
  73360000    3
  73370000    3
  73380000    3
  73390000    3
  73400000    3
  73410000    2
  73420000    7
  73430000    3
  73440000    5
  73450000    3
  73460000    4
  73470000    4
  73480000    3
  73490000    2
  73500000    4
  73510000    2
  73520000    3
  73530000    2
  73540000    3
  73550000    4
  73560000    5
  73570000    3
  73580000    3
  73590000    3
  73600000    4
  73610000    4
  73620000    2
  73630000    3
  73640000    4
  73650000    3
  73660000    3
  73670000    2
  73680000    2
  73690000    2
  73700000    4
  73710000    2
  73720000    3
  73730000    3
  73740000    3
  73750000    3
  73760000    3
  73770000    3
  73780000    3
  73790000    3
  73800000    4
  73810000    3
  73820000    3
  73830000    5
  73840000    3
  73850000    3
  73860000    5
  73870000    3
  73880000    2
  73890000    3
  73900000    5
  73910000    7
  73920000    4
  73930000    3
  73940000    3
  73950000    3
  73960000    2
  73970000    3
  73980000    3
  73990000    4
  74000000    2
  74010000    3
  74020000    3
  74030000    3
  74040000    3
  74050000    3
  74060000    2
  74070000    5
  74080000    5
  74090000    2
  74100000    4
  74110000    2
  74120000    3
  74130000    3
  74140000    3
  74150000    3
  74160000    3
  74170000    3
  74180000    3
  74190000    5
  74200000    2
  74210000    4
  74220000    3
  74230000    2
  74240000    4
  74250000    3
  74260000    4
  74270000    3
  74280000    2
  74290000    3
  74300000    2
  74310000    3
  74320000    3
  74330000    3
  74340000    4
  74350000    3
  74360000    3
  74370000    3
  74380000    2
  74390000    3
  74400000    3
  74410000    4
  74420000    3
  74430000    4
  74440000    3
  74450000    2
  74460000    4
  74470000    2
  74480000    3
  74490000    3
  74500000    2
  74510000    3
  74520000    2
  74530000    3
  74540000    3
  74550000    6
  74560000    3
  74570000    3
  74580000    2
  74590000    2
  74600000    3
  74610000    2
  74620000    2
  74630000    3
  74640000    4
  74650000    3
  74660000    3
  74670000    4
  74680000    3
  74690000    3
  74700000    3
  74710000    2
  74720000    3
  74730000    4
  74740000    4
  74750000    3
  74760000    3
  74770000    3
  74780000    3
  74790000    4
  74800000    3
  74810000    3
  74820000    6
  74830000    4
  74840000    3
  74850000    3
  74860000    3
  74870000    4
  74880000    4
  74890000    3
  74900000    2
  74910000    3
  74920000    2
  74930000    3
  74940000    2
  74950000    3
  74960000    4
  74970000    3
  74980000    3
  74990000    3
  75000000    3
  75010000    3
  75020000    7
  75030000    4
  75040000    3
  75050000    3
  75060000    3
  75070000    3
  75080000    4
  75090000    4
  75100000    4
  75110000    4
  75120000    3
  75130000    4
  75140000    2
  75150000    3
  75160000    3
  75170000    3
  75180000    5
  75190000    7
  75200000    5
  75210000    7
  75220000    3
  75230000    2
  75240000    2
  75250000    3
  75260000    4
  75270000    3
  75280000    2
  75290000    4
  75300000    3
  75310000    6
  75320000    2
  75330000    3
  75340000    2
  75350000    3
  75360000    3
  75370000    3
  75380000    2
  75390000    6
  75400000    3
  75410000    4
  75420000    3
  75430000    4
  75440000    5
  75450000    2
  75460000    5
  75470000    3
  75480000    4
  75490000    4
  75500000    3
  75510000    3
  75520000    3
  75530000    3
  75540000    3
  75550000    2
  75560000    5
  75570000    3
  75580000    2
  75590000    3
  75600000    3
  75610000    3
  75620000    4
  75630000    3
  75640000    3
  75650000    5
  75660000    3
  75670000    3
  75680000    2
  75690000    3
  75700000    3
  75710000    3
  75720000    2
  75730000    3
  75740000    4
  75750000    3
  75760000    2
  75770000    4
  75780000    2
  75790000    2
  75800000    3
  75810000    2
  75820000    3
  75830000    3
  75840000    4
  75850000    3
  75860000    3
  75870000    4
  75880000    3
  75890000    2
  75900000    4
  75910000    4
  75920000    3
  75930000    2
  75940000    3
  75950000    3
  75960000    3
  75970000    3
  75980000    3
  75990000    3
  76000000    3
  76010000    3
  76020000    3
  76030000    3
  76040000    3
  76050000    4
  76060000    2
  76070000    2
  76080000    3
  76090000    3
  76100000    2
  76110000    3
  76120000    3
  76130000    4
  76140000    3
  76150000    2
  76160000    2
  76170000    3
  76180000    3
  76190000    3
  76200000    3
  76210000    3
  76220000    3
  76230000    3
  76240000    2
  76250000    6
  76260000    3
  76270000    9
  76280000    6
  76290000    3
  76300000    3
  76310000    3
  76320000    3
  76330000    3
  76340000    3
  76350000    5
  76360000    3
  76370000    4
  76380000    3
  76390000    3
  76400000    2
  76410000    3
  76420000    3
  76430000    3
  76440000    3
  76450000    3
  76460000    3
  76470000    4
  76480000    4
  76490000    2
  76500000    3
  76510000    3
  76520000    2
  76530000    2
  76540000    3
  76550000    4
  76560000    2
  76570000    2
  76580000    6
  76590000    4
  76600000    2
  76610000    2
  76620000    6
  76630000    4
  76640000    4
  76650000    3
  76660000    3
  76670000    3
  76680000    3
  76690000    3
  76700000    2
  76710000    3
  76720000    2
  76730000    2
  76740000    2
  76750000    3
  76760000    3
  76770000    3
  76780000    3
  76790000    3
  76800000    2
  76810000    4
  76820000    3
  76830000    3
  76840000    3
  76850000    3
  76860000    3
  76870000    5
  76880000    4
  76890000    7
  76900000    3
  76910000    3
  76920000    5
  76930000    3
  76940000    3
  76950000    3
  76960000    3
  76970000    3
  76980000    3
  76990000    3
  77000000    2
  77010000    3
  77020000    3
  77030000    3
  77040000    3
  77050000    3
  77060000    2
  77070000    3
  77080000    2
  77090000    3
  77100000    3
  77110000    2
  77120000    3
  77130000    3
  77140000    5
  77150000    4
  77160000    4
  77170000    4
  77180000    5
  77190000    3
  77200000    4
  77210000    3
  77220000    3
  77230000    3
  77240000    3
  77250000    2
  77260000    4
  77270000    4
  77280000    3
  77290000    3
  77300000    2
  77310000    3
  77320000    4
  77330000    3
  77340000    2
  77350000    2
  77360000    3
  77370000    3
  77380000    3
  77390000    5
  77400000    3
  77410000    3
  77420000    3
  77430000    3
  77440000    8
  77450000    6
  77460000    3
  77470000    4
  77480000    4
  77490000    3
  77500000    2
  77510000    2
  77520000    3
  77530000    3
  77540000    3
  77550000    2
  77560000    3
  77570000    3
  77580000    4
  77590000    6
  77600000    3
  77610000    5
  77620000    5
  77630000    5
  77640000    4
  77650000    3
  77660000    3
  77670000    5
  77680000    6
  77690000    3
  77700000    4
  77710000    5
  77720000    3
  77730000    3
  77740000    2
  77750000    2
  77760000    3
  77770000    2
  77780000    3
  77790000    3
  77800000    2
  77810000    3
  77820000    3
  77830000    3
  77840000    4
  77850000    3
  77860000    5
  77870000    3
  77880000    2
  77890000    3
  77900000    3
  77910000    3
  77920000    3
  77930000    2
  77940000    3
  77950000    4
  77960000    3
  77970000    4
  77980000    3
  77990000    4
  78000000    4
  78010000    3
  78020000    4
  78030000    3
  78040000    2
  78050000    2
  78060000    3
  78070000    3
  78080000    3
  78090000    3
  78100000    3
  78110000    3
  78120000    2
  78130000    3
  78140000    3
  78150000    3
  78160000    4
  78170000    3
  78180000    4
  78190000    3
  78200000    4
  78210000    2
  78220000    3
  78230000    3
  78240000    3
  78250000    3
  78260000    2
  78270000    3
  78280000    3
  78290000    3
  78300000    5
  78310000    4
  78320000    2
  78330000    7
  78340000    3
  78350000    2
  78360000    5
  78370000    2
  78380000    3
  78390000    3
  78400000    4
  78410000    4
  78420000    2
  78430000    2
  78440000    3
  78450000    3
  78460000    8
  78470000    3
  78480000    3
  78490000    4
  78500000    3
  78510000    3
  78520000    4
  78530000    6
  78540000    4
  78550000    3
  78560000    2
  78570000    3
  78580000    3
  78590000    2
  78600000    4
  78610000    4
  78620000    4
  78630000    3
  78640000    4
  78650000    3
  78660000    3
  78670000    3
  78680000    2
  78690000    3
  78700000    3
  78710000    2
  78720000    3
  78730000    6
  78740000    3
  78750000    3
  78760000    3
  78770000    3
  78780000    3
  78790000    3
  78800000    3
  78810000    2
  78820000    5
  78830000    5
  78840000    3
  78850000    3
  78860000    3
  78870000    3
  78880000    5
  78890000    3
  78900000    5
  78910000    3
  78920000    3
  78930000    2
  78940000    3
  78950000    3
  78960000    5
  78970000    4
  78980000    3
  78990000    3
  79000000    2
  79010000    3
  79020000    3
  79030000    5
  79040000    3
  79050000    4
  79060000    3
  79070000    3
  79080000    3
  79090000    3
  79100000    3
  79110000    3
  79120000    3
  79130000    4
  79140000    3
  79150000    2
  79160000    3
  79170000    5
  79180000    3
  79190000    3
  79200000    4
  79210000    4
  79220000    5
  79230000    4
  79240000    5
  79250000    3
  79260000    3
  79270000    4
  79280000    3
  79290000   10
  79300000    6
  79310000    3
  79320000    3
  79330000    3
  79340000    3
  79350000    3
  79360000    3
  79370000    4
  79380000    3
  79390000    2
  79400000    3
  79410000    3
  79420000    4
  79430000    2
  79440000    3
  79450000    3
  79460000    3
  79470000    3
  79480000    3
  79490000    3
  79500000    3
  79510000    3
  79520000    2
  79530000    3
  79540000    4
  79550000    3
  79560000    2
  79570000    3
  79580000    3
  79590000    2
  79600000    3
  79610000    2
  79620000    3
  79630000    4
  79640000    2
  79650000    2
  79660000    3
  79670000    3
  79680000    3
  79690000    2
  79700000    5
  79710000    2
  79720000    3
  79730000    5
  79740000    3
  79750000    4
  79760000    6
  79770000    3
  79780000    4
  79790000    3
  79800000    2
  79810000    3
  79820000    3
  79830000    2
  79840000    3
  79850000    3
  79860000    3
  79870000    4
  79880000    2
  79890000    4
  79900000    3
  79910000    3
  79920000    3
  79930000    3
  79940000    4
  79950000    3
  79960000    3
  79970000    3
  79980000    4
  79990000    3
  80000000    3
  80010000    2
  80020000    3
  80030000    3
  80040000    2
  80050000    3
  80060000    4
  80070000    2
  80080000    7
  80090000    3
  80100000    4
  80110000    3
  80120000    5
  80130000    7
  80140000    3
  80150000    3
  80160000    3
  80170000    3
  80180000    3
  80190000    3
  80200000    4
  80210000    3
  80220000    2
  80230000    3
  80240000    4
  80250000    2
  80260000    2
  80270000    6
  80280000    3
  80290000    2
  80300000    3
  80310000    4
  80320000    5
  80330000    3
  80340000    3
  80350000    3
  80360000    3
  80370000    3
  80380000    3
  80390000    4
  80400000    2
  80410000    4
  80420000    3
  80430000    3
  80440000    5
  80450000    3
  80460000    3
  80470000    3
  80480000    3
  80490000    4
  80500000    3
  80510000    3
  80520000    3
  80530000    3
  80540000    3
  80550000    2
  80560000    3
  80570000    3
  80580000    3
  80590000    4
  80600000    3
  80610000    3
  80620000    2
  80630000    3
  80640000    4
  80650000    5
  80660000    4
  80670000    3
  80680000    3
  80690000    8
  80700000    4
  80710000    5
  80720000    7
  80730000    4
  80740000    2
  80750000    3
  80760000    3
  80770000    7
  80780000    3
  80790000    3
  80800000    3
  80810000    3
  80820000    3
  80830000    3
  80840000    5
  80850000    3
  80860000    4
  80870000    3
  80880000    3
  80890000    4
  80900000    3
  80910000    3
  80920000    3
  80930000    4
  80940000    3
  80950000    4
  80960000    3
  80970000    6
  80980000    3
  80990000    3
  81000000    3
  81010000    4
  81020000    3
  81030000    3
  81040000    3
  81050000    3
  81060000    3
  81070000    3
  81080000    2
  81090000    4
  81100000    5
  81110000    5
  81120000    3
  81130000    3
  81140000    5
  81150000    3
  81160000    3
  81170000    4
  81180000    4
  81190000    2
  81200000    3
  81210000    3
  81220000    3
  81230000    3
  81240000    2
  81250000    3
  81260000    2
  81270000    3
  81280000    3
  81290000    3
  81300000    3
  81310000    3
  81320000    3
  81330000    3
  81340000    5
  81350000    2
  81360000    3
  81370000    3
  81380000    5
  81390000    3
  81400000    4
  81410000    2
  81420000    2
  81430000    4
  81440000    3
  81450000    3
  81460000    3
  81470000    4
  81480000    3
  81490000    3
  81500000    3
  81510000    3
  81520000    2
  81530000    2
  81540000    3
  81550000    5
  81560000    2
  81570000    3
  81580000    3
  81590000    3
  81600000    2
  81610000    3
  81620000    5
  81630000    6
  81640000    6
  81650000    3
  81660000    3
  81670000    2
  81680000    4
  81690000    3
  81700000    3
  81710000    2
  81720000    3
  81730000    3
  81740000    2
  81750000    4
  81760000    6
  81770000    3
  81780000    3
  81790000    4
  81800000    3
  81810000    4
  81820000    3
  81830000    3
  81840000    5
  81850000    6
  81860000    4
  81870000    3
  81880000    8
  81890000    4
  81900000    3
  81910000    3
  81920000    3
  81930000    3
  81940000    4
  81950000    3
  81960000    5
  81970000    3
  81980000    3
  81990000    4
  82000000    4
  82010000    4
  82020000    3
  82030000    4
  82040000    4
  82050000    3
  82060000    4
  82070000    3
  82080000    4
  82090000    3
  82100000    3
  82110000    4
  82120000   10
  82130000    3
  82140000    4
  82150000    4
  82160000    3
  82170000    5
  82180000    4
  82190000    4
  82200000    4
  82210000    5
  82220000    3
  82230000    3
  82240000    2
  82250000    5
  82260000    3
  82270000    3
  82280000    4
  82290000    3
  82300000    2
  82310000    5
  82320000    4
  82330000    4
  82340000    4
  82350000    4
  82360000    3
  82370000    2
  82380000    4
  82390000    3
  82400000    4
  82410000    3
  82420000    4
  82430000    3
  82440000    3
  82450000    3
  82460000    4
  82470000    3
  82480000    4
  82490000    4
  82500000    3
  82510000    3
  82520000    3
  82530000    5
  82540000    3
  82550000    3
  82560000    3
  82570000    5
  82580000    4
  82590000    3
  82600000    3
  82610000    3
  82620000    2
  82630000    3
  82640000    4
  82650000   10
  82660000    4
  82670000    3
  82680000    2
  82690000    4
  82700000    3
  82710000    4
  82720000    4
  82730000    3
  82740000    4
  82750000    3
  82760000    3
  82770000    2
  82780000    3
  82790000    2
  82800000    3
  82810000    3
  82820000    3
  82830000    6
  82840000    3
  82850000    3
  82860000    2
  82870000    3
  82880000    3
  82890000    3
  82900000    4
  82910000   12
  82920000    9
  82930000    5
  82940000    7
  82950000    4
  82960000    2
  82970000    4
  82980000    4
  82990000    4
  83000000    3
  83010000    3
  83020000    3
  83030000    3
  83040000    3
  83050000    3
  83060000    3
  83070000    3
  83080000    2
  83090000    4
  83100000    5
  83110000    3
  83120000    3
  83130000    4
  83140000    3
  83150000    3
  83160000    3
  83170000    4
  83180000    5
  83190000    3
  83200000    3
  83210000    4
  83220000    5
  83230000    3
  83240000    3
  83250000    2
  83260000    3
  83270000    2
  83280000    2
  83290000    4
  83300000    3
  83310000    2
  83320000    3
  83330000    2
  83340000    2
  83350000    3
  83360000    3
  83370000    3
  83380000    4
  83390000    3
  83400000    4
  83410000    6
  83420000    3
  83430000    5
  83440000    3
  83450000    2
  83460000    3
  83470000    3
  83480000    4
  83490000    3
  83500000    3
  83510000    3
  83520000    2
  83530000    2
  83540000    5
  83550000    3
  83560000    4
  83570000    3
  83580000    3
  83590000    3
  83600000    3
  83610000    4
  83620000    3
  83630000    3
  83640000    3
  83650000    3
  83660000    4
  83670000    7
  83680000    4
  83690000    3
  83700000    3
  83710000    3
  83720000    3
  83730000    3
  83740000    4
  83750000    4
  83760000    3
  83770000    2
  83780000    3
  83790000    3
  83800000    3
  83810000    2
  83820000    4
  83830000    3
  83840000    3
  83850000    3
  83860000    2
  83870000    4
  83880000    4
  83890000    8
  83900000    3
  83910000    3
  83920000    3
  83930000    3
  83940000    4
  83950000    3
  83960000    3
  83970000    2
  83980000    4
  83990000    3
  84000000    4
  84010000    3
  84020000    3
  84030000    3
  84040000    3
  84050000    3
  84060000    3
  84070000    3
  84080000    4
  84090000    3
  84100000    3
  84110000    3
  84120000    3
  84130000    2
  84140000    2
  84150000    2
  84160000    4
  84170000    3
  84180000    3
  84190000    3
  84200000    3
  84210000    2
  84220000    4
  84230000    3
  84240000    3
  84250000    3
  84260000    2
  84270000    3
  84280000    3
  84290000    2
  84300000    4
  84310000    3
  84320000    3
  84330000    5
  84340000    3
  84350000    3
  84360000    2
  84370000    3
  84380000    2
  84390000    3
  84400000    3
  84410000    3
  84420000    2
  84430000    3
  84440000    3
  84450000    3
  84460000    3
  84470000    4
  84480000    4
  84490000    5
  84500000    4
  84510000    3
  84520000    2
  84530000    3
  84540000    3
  84550000    3
  84560000    3
  84570000    3
  84580000    2
  84590000    2
  84600000    3
  84610000    3
  84620000    4
  84630000    3
  84640000    3
  84650000    3
  84660000    3
  84670000    3
  84680000    2
  84690000    3
  84700000    4
  84710000    3
  84720000    3
  84730000    4
  84740000    2
  84750000    4
  84760000    6
  84770000    4
  84780000    4
  84790000    5
  84800000    3
  84810000    3
  84820000    4
  84830000    4
  84840000    3
  84850000    4
  84860000    4
  84870000    4
  84880000    3
  84890000    3
  84900000    4
  84910000    3
  84920000    3
  84930000    3
  84940000    3
  84950000    3
  84960000    2
  84970000    4
  84980000    5
  84990000    3
  85000000    4
  85010000    6
  85020000    4
  85030000    3
  85040000    3
  85050000    3
  85060000    3
  85070000    3
  85080000    2
  85090000    3
  85100000    5
  85110000    4
  85120000    4
  85130000    3
  85140000    4
  85150000    3
  85160000    5
  85170000    3
  85180000    4
  85190000    7
  85200000    3
  85210000    2
  85220000    5
  85230000    2
  85240000    4
  85250000    3
  85260000    5
  85270000    5
  85280000    3
  85290000    4
  85300000    4
  85310000    3
  85320000    2
  85330000    4
  85340000    3
  85350000    3
  85360000    2
  85370000    4
  85380000    3
  85390000    4
  85400000    3
  85410000    2
  85420000    3
  85430000    3
  85440000    3
  85450000    4
  85460000    4
  85470000    3
  85480000    2
  85490000    3
  85500000    3
  85510000    3
  85520000    3
  85530000    5
  85540000    4
  85550000    3
  85560000    3
  85570000    3
  85580000    7
  85590000    4
  85600000    3
  85610000    6
  85620000    3
  85630000    3
  85640000    2
  85650000    5
  85660000    4
  85670000    3
  85680000    3
  85690000    5
  85700000    3
  85710000    4
  85720000    3
  85730000    3
  85740000    3
  85750000    5
  85760000    4
  85770000    3
  85780000    3
  85790000    3
  85800000    3
  85810000    4
  85820000    7
  85830000    2
  85840000    3
  85850000    4
  85860000    2
  85870000    3
  85880000   10
  85890000    2
  85900000    7
  85910000    5
  85920000    5
  85930000    4
  85940000    2
  85950000    5
  85960000    3
  85970000    4
  85980000    7
  85990000    4
  86000000    3
  86010000    3
  86020000    4
  86030000    3
  86040000    5
  86050000    5
  86060000    3
  86070000    4
  86080000    3
  86090000    3
  86100000    4
  86110000    3
  86120000    4
  86130000    5
  86140000    3
  86150000    6
  86160000    3
  86170000    4
  86180000    2
  86190000    2
  86200000    2
  86210000    5
  86220000    4
  86230000    4
  86240000   11
  86250000    4
  86260000    4
  86270000    6
  86280000    3
  86290000    4
  86300000    6
  86310000    3
  86320000    3
  86330000    3
  86340000    3
  86350000    4
  86360000    4
  86370000    3
  86380000    3
  86390000    4
  86400000    3
  86410000    4
  86420000    2
  86430000    7
  86440000    4
  86450000    3
  86460000    3
  86470000    3
  86480000    3
  86490000    3
  86500000    5
  86510000    4
  86520000    3
  86530000    3
  86540000    2
  86550000    3
  86560000    5
  86570000    3
  86580000    2
  86590000    2
  86600000    5
  86610000    4
  86620000    3
  86630000    3
  86640000    5
  86650000    2
  86660000    2
  86670000    3
  86680000    2
  86690000    3
  86700000    2
  86710000    3
  86720000    3
  86730000    2
  86740000    3
  86750000    2
  86760000    3
  86770000    2
  86780000    4
  86790000    5
  86800000    4
  86810000    3
  86820000    4
  86830000    2
  86840000    5
  86850000    3
  86860000    3
  86870000    3
  86880000    3
  86890000    4
  86900000    3
  86910000    2
  86920000    2
  86930000    3
  86940000    3
  86950000    3
  86960000    3
  86970000    3
  86980000    4
  86990000    3
  87000000    6
  87010000    3
  87020000    5
  87030000    2
  87040000    3
  87050000    2
  87060000    3
  87070000    3
  87080000    5
  87090000    3
  87100000    5
  87110000    3
  87120000    3
  87130000    3
  87140000    3
  87150000    3
  87160000    3
  87170000    4
  87180000    4
  87190000    3
  87200000    3
  87210000    4
  87220000    3
  87230000    4
  87240000    3
  87250000    3
  87260000    3
  87270000    3
  87280000    3
  87290000    2
  87300000    3
  87310000    4
  87320000    3
  87330000    3
  87340000    3
  87350000    3
  87360000    6
  87370000    5
  87380000    8
  87390000    4
  87400000    3
  87410000    3
  87420000    4
  87430000    6
  87440000    3
  87450000    4
  87460000    3
  87470000    3
  87480000    2
  87490000    3
  87500000    3
  87510000    4
  87520000    5
  87530000    3
  87540000    3
  87550000    3
  87560000    3
  87570000    3
  87580000    2
  87590000    5
  87600000    3
  87610000    4
  87620000    4
  87630000    3
  87640000    3
  87650000    2
  87660000    4
  87670000    4
  87680000    3
  87690000    3
  87700000    4
  87710000    3
  87720000    4
  87730000    4
  87740000    4
  87750000    3
  87760000    3
  87770000    5
  87780000    2
  87790000    3
  87800000    3
  87810000    2
  87820000    4
  87830000    4
  87840000    3
  87850000    4
  87860000    3
  87870000    2
  87880000    2
  87890000    3
  87900000    4
  87910000    2
  87920000    3
  87930000    3
  87940000    3
  87950000    3
  87960000    7
  87970000    3
  87980000    4
  87990000    3
  88000000    2
  88010000    3
  88020000    3
  88030000    8
  88040000    4
  88050000    4
  88060000    8
  88070000    9
  88080000    3
  88090000    4
  88100000    4
  88110000    3
  88120000    3
  88130000    2
  88140000    2
  88150000    2
  88160000    3
  88170000    5
  88180000    2
  88190000    4
  88200000    3
  88210000    3
  88220000    6
  88230000    3
  88240000    3
  88250000    3
  88260000    2
  88270000    3
  88280000    4
  88290000    3
  88300000    2
  88310000    3
  88320000    4
  88330000    2
  88340000    6
  88350000    3
  88360000    7
  88370000    4
  88380000    3
  88390000    3
  88400000    2
  88410000    3
  88420000    3
  88430000    5
  88440000    4
  88450000    3
  88460000    4
  88470000    4
  88480000    3
  88490000    3
  88500000    4
  88510000    5
  88520000    5
  88530000    2
  88540000    2
  88550000    3
  88560000    3
  88570000    3
  88580000    3
  88590000    4
  88600000    2
  88610000    2
  88620000    3
  88630000    3
  88640000    4
  88650000    5
  88660000    5
  88670000    3
  88680000    3
  88690000    5
  88700000    4
  88710000    4
  88720000    3
  88730000    3
  88740000    4
  88750000    3
  88760000    4
  88770000    5
  88780000    4
  88790000    3
  88800000    3
  88810000    2
  88820000    3
  88830000    4
  88840000    2
  88850000    3
  88860000    5
  88870000    3
  88880000    2
  88890000    3
  88900000    3
  88910000    3
  88920000    3
  88930000    3
  88940000    3
  88950000    3
  88960000    3
  88970000    3
  88980000    3
  88990000    4
  89000000    4
  89010000    5
  89020000    3
  89030000    2
  89040000    3
  89050000    4
  89060000    3
  89070000    3
  89080000    3
  89090000    3
  89100000    3
  89110000    5
  89120000    3
  89130000    3
  89140000    4
  89150000    5
  89160000    3
  89170000    4
  89180000    2
  89190000    2
  89200000    2
  89210000    4
  89220000    4
  89230000    5
  89240000    3
  89250000    3
  89260000    4
  89270000    3
  89280000    4
  89290000    4
  89300000    2
  89310000    4
  89320000    3
  89330000    2
  89340000    2
  89350000    3
  89360000    3
  89370000    3
  89380000    3
  89390000    4
  89400000    4
  89410000    4
  89420000    4
  89430000    4
  89440000    2
  89450000    4
  89460000    3
  89470000    3
  89480000    3
  89490000    3
  89500000    4
  89510000    5
  89520000    3
  89530000    3
  89540000    3
  89550000    3
  89560000    4
  89570000    2
  89580000    3
  89590000    2
  89600000    3
  89610000    3
  89620000    3
  89630000    3
  89640000    2
  89650000    3
  89660000    2
  89670000    4
  89680000    3
  89690000    4
  89700000    3
  89710000    3
  89720000    3
  89730000    5
  89740000    3
  89750000    2
  89760000    4
  89770000    2
  89780000    2
  89790000    5
  89800000    3
  89810000    3
  89820000    4
  89830000    3
  89840000    4
  89850000    3
  89860000    2
  89870000    3
  89880000    3
  89890000    7
  89900000    3
  89910000    3
  89920000    3
  89930000    2
  89940000    3
  89950000    3
  89960000    3
  89970000    3
  89980000    2
  89990000    4
  90000000    2
  90010000    4
  90020000    3
  90030000    6
  90040000    4
  90050000    3
  90060000    2
  90070000    2
  90080000    4
  90090000    3
  90100000    5
  90110000    3
  90120000    3
  90130000    3
  90140000    5
  90150000    2
  90160000    3
  90170000    5
  90180000    4
  90190000    3
  90200000    3
  90210000    4
  90220000    3
  90230000    3
  90240000    2
  90250000    5
  90260000    3
  90270000    3
  90280000    3
  90290000    3
  90300000    2
  90310000    2
  90320000    4
  90330000    3
  90340000    5
  90350000    2
  90360000    4
  90370000    2
  90380000    3
  90390000    3
  90400000    5
  90410000    3
  90420000    3
  90430000    2
  90440000    5
  90450000    3
  90460000    5
  90470000    3
  90480000    3
  90490000    2
  90500000    2
  90510000    3
  90520000    3
  90530000    3
  90540000    3
  90550000    3
  90560000    3
  90570000    4
  90580000    3
  90590000    2
  90600000    4
  90610000    3
  90620000    3
  90630000    3
  90640000    3
  90650000    7
  90660000    2
  90670000    3
  90680000    3
  90690000    3
  90700000    3
  90710000    3
  90720000    3
  90730000    4
  90740000    3
  90750000    2
  90760000    2
  90770000    5
  90780000    4
  90790000    4
  90800000    3
  90810000    2
  90820000    3
  90830000    3
  90840000    3
  90850000    2
  90860000    4
  90870000    3
  90880000    4
  90890000    6
  90900000    5
  90910000    3
  90920000    3
  90930000    6
  90940000    2
  90950000    3
  90960000    2
  90970000    6
  90980000    9
  90990000   13
  91000000    6
  91010000    3
  91020000    7
  91030000    4
  91040000    3
  91050000    4
  91060000    5
  91070000    6
  91080000    2
  91090000    2
  91100000    3
  91110000    3
  91120000    3
  91130000    2
  91140000    3
  91150000    5
  91160000    4
  91170000    5
  91180000    3
  91190000    2
  91200000    3
  91210000    3
  91220000    5
  91230000    3
  91240000    3
  91250000    3
  91260000    2
  91270000    2
  91280000    2
  91290000    3
  91300000    3
  91310000    3
  91320000    4
  91330000    3
  91340000    3
  91350000    3
  91360000    3
  91370000    4
  91380000    3
  91390000    4
  91400000    2
  91410000    2
  91420000    3
  91430000    3
  91440000    4
  91450000    3
  91460000    2
  91470000    3
  91480000    3
  91490000    2
  91500000    2
  91510000    2
  91520000    2
  91530000    3
  91540000    3
  91550000    3
  91560000    3
  91570000    3
  91580000    2
  91590000    2
  91600000    3
  91610000    3
  91620000    2
  91630000    3
  91640000    2
  91650000    3
  91660000    3
  91670000    3
  91680000    2
  91690000    2
  91700000    3
  91710000    3
  91720000    3
  91730000    3
  91740000    3
  91750000    5
  91760000    2
  91770000    4
  91780000    3
  91790000    3
  91800000    5
  91810000    2
  91820000    3
  91830000    3
  91840000    4
  91850000    3
  91860000    3
  91870000    3
  91880000    3
  91890000    3
  91900000    3
  91910000    2
  91920000    4
  91930000    2
  91940000    3
  91950000    3
  91960000    5
  91970000    5
  91980000    4
  91990000    4
  92000000    2
  92010000    4
  92020000    3
  92030000    3
  92040000    3
  92050000    3
  92060000    3
  92070000    3
  92080000    3
  92090000    4
  92100000    3
  92110000    3
  92120000    4
  92130000    5
  92140000    5
  92150000    2
  92160000    6
  92170000    4
  92180000    6
  92190000    7
  92200000    4
  92210000    3
  92220000    3
  92230000    3
  92240000    2
  92250000    2
  92260000    5
  92270000    3
  92280000    3
  92290000    2
  92300000    4
  92310000    3
  92320000    2
  92330000    4
  92340000    3
  92350000    2
  92360000    2
  92370000    2
  92380000    3
  92390000    3
  92400000    4
  92410000    3
  92420000    4
  92430000    2
  92440000    2
  92450000    4
  92460000    4
  92470000    4
  92480000    2
  92490000    3
  92500000    4
  92510000    2
  92520000    2
  92530000    6
  92540000    7
  92550000    5
  92560000    2
  92570000    2
  92580000    3
  92590000    3
  92600000    4
  92610000    3
  92620000    4
  92630000    2
  92640000    3
  92650000    2
  92660000    3
  92670000    3
  92680000    2
  92690000    9
  92700000    3
  92710000    9
  92720000    9
  92730000    9
  92740000    3
  92750000    3
  92760000    3
  92770000    3
  92780000    2
  92790000    3
  92800000    3
  92810000    2
  92820000    3
  92830000    4
  92840000    3
  92850000    3
  92860000    6
  92870000    3
  92880000    3
  92890000    3
  92900000    9
  92910000    4
  92920000    4
  92930000    5
  92940000    3
  92950000    7
  92960000    6
  92970000    3
  92980000    4
  92990000    3
  93000000    3
  93010000    3
  93020000    4
  93030000    4
  93040000    2
  93050000    3
  93060000    4
  93070000    4
  93080000    3
  93090000    3
  93100000    2
  93110000    3
  93120000    5
  93130000    3
  93140000    2
  93150000    4
  93160000    3
  93170000    2
  93180000    3
  93190000    9
  93200000    3
  93210000    4
  93220000    4
  93230000    3
  93240000    6
  93250000    4
  93260000    3
  93270000    3
  93280000    3
  93290000    3
  93300000    3
  93310000    3
  93320000    5
  93330000    5
  93340000    4
  93350000    3
  93360000    3
  93370000    3
  93380000    4
  93390000    3
  93400000    3
  93410000    3
  93420000    3
  93430000    3
  93440000    2
  93450000    4
  93460000    2
  93470000    3
  93480000    4
  93490000    3
  93500000    3
  93510000    5
  93520000    4
  93530000    4
  93540000    4
  93550000    3
  93560000    3
  93570000    3
  93580000    2
  93590000    5
  93600000    3
  93610000    2
  93620000    4
  93630000    3
  93640000    3
  93650000    2
  93660000    3
  93670000    3
  93680000    3
  93690000    6
  93700000    3
  93710000    3
  93720000    4
  93730000    3
  93740000    3
  93750000    2
  93760000    3
  93770000    3
  93780000    3
  93790000    3
  93800000    3
  93810000    4
  93820000    3
  93830000    3
  93840000    4
  93850000    3
  93860000    4
  93870000    3
  93880000    3
  93890000    2
  93900000    3
  93910000    3
  93920000    3
  93930000    2
  93940000    4
  93950000    4
  93960000    3
  93970000    3
  93980000    3
  93990000    3
  94000000    3
  94010000    3
  94020000    4
  94030000    3
  94040000    3
  94050000    3
  94060000    3
  94070000    4
  94080000    3
  94090000    4
  94100000    4
  94110000    5
  94120000    3
  94130000    4
  94140000    3
  94150000    3
  94160000    3
  94170000    5
  94180000    3
  94190000    4
  94200000    3
  94210000    5
  94220000    3
  94230000    3
  94240000    2
  94250000    3
  94260000    3
  94270000    3
  94280000    3
  94290000    3
  94300000    2
  94310000    4
  94320000    3
  94330000    3
  94340000    2
  94350000    3
  94360000    3
  94370000    3
  94380000    3
  94390000    3
  94400000    2
  94410000    3
  94420000    4
  94430000    3
  94440000    2
  94450000    2
  94460000    4
  94470000    4
  94480000    3
  94490000    3
  94500000    3
  94510000    2
  94520000    3
  94530000    5
  94540000   10
  94550000    4
  94560000    3
  94570000    3
  94580000    3
  94590000    2
  94600000    5
  94610000    3
  94620000    3
  94630000    3
  94640000    2
  94650000    2
  94660000    3
  94670000    2
  94680000    3
  94690000    3
  94700000    3
  94710000    3
  94720000    4
  94730000    4
  94740000    3
  94750000    3
  94760000    4
  94770000    3
  94780000    2
  94790000    6
  94800000    2
  94810000    3
  94820000    5
  94830000    4
  94840000    2
  94850000    7
  94860000    3
  94870000    5
  94880000    4
  94890000    3
  94900000    2
  94910000    3
  94920000    3
  94930000    8
  94940000    8
  94950000    6
  94960000    4
  94970000    4
  94980000    4
  94990000    3
  95000000    9
  95010000    6
  95020000    3
  95030000    4
  95040000    7
  95050000    8
  95060000    5
  95070000    3
  95080000    3
  95090000    2
  95100000    5
  95110000    4
  95120000    3
  95130000    7
  95140000    2
  95150000    3
  95160000    4
  95170000    5
  95180000    3
  95190000    6
  95200000    3
  95210000    4
  95220000    3
  95230000    4
  95240000    4
  95250000    4
  95260000    2
  95270000    3
  95280000    3
  95290000    3
  95300000    5
  95310000    4
  95320000    5
  95330000    7
  95340000    8
  95350000    9
  95360000    5
  95370000    4
  95380000    2
  95390000    2
  95400000    2
  95410000    7
  95420000    3
  95430000    3
  95440000    3
  95450000    2
  95460000    3
  95470000    2
  95480000    4
  95490000    3
  95500000    3
  95510000    4
  95520000    5
  95530000    3
  95540000    3
  95550000    3
  95560000    4
  95570000    3
  95580000    4
  95590000    3
  95600000    3
  95610000    5
  95620000    6
  95630000    7
  95640000    3
  95650000    3
  95660000    3
  95670000    2
  95680000    6
  95690000    5
  95700000    2
  95710000    3
  95720000    3
  95730000    3
  95740000    3
  95750000    5
  95760000    4
  95770000    3
  95780000    4
  95790000    2
  95800000    2
  95810000    3
  95820000    3
  95830000    4
  95840000    3
  95850000    5
  95860000    4
  95870000    3
  95880000    3
  95890000    3
  95900000    5
  95910000    3
  95920000    3
  95930000    3
  95940000    4
  95950000    3
  95960000    2
  95970000    3
  95980000    3
  95990000    3
  96000000    3
  96010000    3
  96020000    2
  96030000    2
  96040000    3
  96050000    3
  96060000    3
  96070000    7
  96080000    3
  96090000    3
  96100000    4
  96110000    2
  96120000    4
  96130000    2
  96140000    8
  96150000    9
  96160000    6
  96170000    4
  96180000    3
  96190000    2
  96200000    3
  96210000    2
  96220000   10
  96230000    5
  96240000    3
  96250000    6
  96260000    3
  96270000    4
  96280000    3
  96290000    3
  96300000    4
  96310000    2
  96320000    2
  96330000    2
  96340000    3
  96350000    4
  96360000    4
  96370000    3
  96380000    3
  96390000    3
  96400000    4
  96410000    2
  96420000    3
  96430000    2
  96440000    3
  96450000    4
  96460000    3
  96470000    7
  96480000    3
  96490000    5
  96500000    4
  96510000    8
  96520000    9
  96530000    4
  96540000    3
  96550000    4
  96560000    3
  96570000    2
  96580000    3
  96590000    3
  96600000    3
  96610000    3
  96620000    3
  96630000    4
  96640000    2
  96650000    5
  96660000    3
  96670000    3
  96680000    4
  96690000    3
  96700000    3
  96710000    3
  96720000    3
  96730000    3
  96740000    4
  96750000    3
  96760000    4
  96770000    2
  96780000    5
  96790000    4
  96800000    2
  96810000    3
  96820000    5
  96830000    4
  96840000    2
  96850000    6
  96860000    4
  96870000    5
  96880000    7
  96890000    5
  96900000    4
  96910000    4
  96920000    5
  96930000    2
  96940000    3
  96950000    2
  96960000    3
  96970000    3
  96980000    8
  96990000    4
  97000000    4
  97010000    6
  97020000    3
  97030000    3
  97040000    3
  97050000    3
  97060000    3
  97070000    3
  97080000    3
  97090000    7
  97100000    4
  97110000    2
  97120000    3
  97130000    3
  97140000    3
  97150000    4
  97160000    3
  97170000    3
  97180000    3
  97190000    4
  97200000    4
  97210000    3
  97220000    3
  97230000    6
  97240000    3
  97250000    3
  97260000    8
  97270000    9
  97280000    3
  97290000    4
  97300000    2
  97310000    2
  97320000    2
  97330000    3
  97340000    4
  97350000    2
  97360000    2
  97370000    3
  97380000    4
  97390000    4
  97400000    2
  97410000    4
  97420000    3
  97430000    8
  97440000    4
  97450000    3
  97460000    3
  97470000    3
  97480000    3
  97490000    3
  97500000    3
  97510000    2
  97520000    6
  97530000    4
  97540000    3
  97550000    2
  97560000    3
  97570000    2
  97580000    4
  97590000    4
  97600000    3
  97610000    4
  97620000    3
  97630000    3
  97640000    3
  97650000    3
  97660000    5
  97670000    3
  97680000    4
  97690000    4
  97700000    4
  97710000    5
  97720000    3
  97730000    3
  97740000    2
  97750000    3
  97760000    5
  97770000    4
  97780000    3
  97790000    2
  97800000    3
  97810000    3
  97820000    4
  97830000    4
  97840000    6
  97850000    3
  97860000    4
  97870000    9
  97880000    5
  97890000    4
  97900000    3
  97910000    3
  97920000    4
  97930000    3
  97940000    3
  97950000    6
  97960000    4
  97970000    5
  97980000    4
  97990000    4
  98000000    3
  98010000    5
  98020000    5
  98030000    5
  98040000    3
  98050000    5
  98060000    5
  98070000    4
  98080000    4
  98090000    2
  98100000    3
  98110000    3
  98120000    5
  98130000    5
  98140000    5
  98150000    3
  98160000    4
  98170000    5
  98180000    5
  98190000    4
  98200000    5
  98210000    4
  98220000    3
  98230000    3
  98240000    3
  98250000    2
  98260000    7
  98270000    5
  98280000    4
  98290000    4
  98300000   11
  98310000    5
  98320000    4
  98330000    4
  98340000    3
  98350000    4
  98360000    5
  98370000    3
  98380000    3
  98390000    4
  98400000    3
  98410000    6
  98420000    4
  98430000    3
  98440000    3
  98450000    2
  98460000    3
  98470000    3
  98480000    4
  98490000    9
  98500000    3
  98510000    3
  98520000    3
  98530000    3
  98540000    4
  98550000    2
  98560000    2
  98570000    3
  98580000    2
  98590000    2
  98600000    4
  98610000    5
  98620000    2
  98630000    4
  98640000    3
  98650000    5
  98660000    3
  98670000    3
  98680000    3
  98690000    4
  98700000    5
  98710000    3
  98720000    3
  98730000    3
  98740000    3
  98750000    4
  98760000    3
  98770000    5
  98780000    5
  98790000    5
  98800000    4
  98810000    3
  98820000    3
  98830000    2
  98840000    4
  98850000    3
  98860000    4
  98870000    4
  98880000    3
  98890000    4
  98900000    2
  98910000    3
  98920000    3
  98930000    3
  98940000    4
  98950000    4
  98960000    3
  98970000    3
  98980000    3
  98990000    3
  99000000    3
  99010000    2
  99020000    5
  99030000    3
  99040000    3
  99050000    3
  99060000    2
  99070000    3
  99080000    5
  99090000    3
  99100000    3
  99110000    2
  99120000    3
  99130000    3
  99140000    3
  99150000    3
  99160000    3
  99170000    5
  99180000    3
  99190000    3
  99200000    3
  99210000    9
  99220000    3
  99230000    3
  99240000    3
  99250000    3
  99260000    6
  99270000    4
  99280000    5
  99290000    4
  99300000    2
  99310000    3
  99320000    3
  99330000    3
  99340000    3
  99350000    3
  99360000    3
  99370000    5
  99380000    2
  99390000    3
  99400000    4
  99410000    4
  99420000    3
  99430000    2
  99440000    3
  99450000    3
  99460000    3
  99470000    2
  99480000    3
  99490000    3
  99500000    4
  99510000    3
  99520000    4
  99530000    2
  99540000    3
  99550000    9
  99560000    5
  99570000    7
  99580000    2
  99590000    7
  99600000    5
  99610000    3
  99620000    3
  99630000    5
  99640000    3
  99650000    3
  99660000    3
  99670000    3
  99680000    3
  99690000    3
  99700000    3
  99710000    3
  99720000    4
  99730000    2
  99740000    3
  99750000    6
  99760000    4
  99770000    3
  99780000    3
  99790000    3
  99800000    2
  99810000    5
  99820000    3
  99830000    4
  99840000    3
  99850000    4
  99860000    3
  99870000    3
  99880000    4
  99890000    2
  99900000    3
  99910000    4
  99920000    3
  99930000    3
  99940000    4
  99950000   13
  99960000    4
  99970000    3
  99980000    3
  99990000    4
 100000000    3
 100000000    3
 100010000    5
 100020000    4
 100030000    4
 100040000    3
 100050000    4
 100060000    3
 100070000    9
 100080000    5
 100090000    4
 100100000    5
 100110000    3
 100120000    7
 100130000    5
 100140000    7
 100150000    3
 100160000    4
 100170000    7
 100180000    5
 100190000    3
 100200000    3
 100210000    4
 100220000    6
 100230000    7
 100240000    3
 100250000    4
 100260000    3
 100270000    3
 100280000    3
 100290000    9
 100300000    3
 100310000    3
 100320000    2
 100330000    4
 100340000    3
 100350000    7
 100360000    9
 100370000    2
 100380000    4
 100390000    3
 100400000    2
 100410000    6
 100420000    3
 100430000    3
 100440000    3
 100450000    5
 100460000    4
 100470000    4
 100480000    2
 100490000    5
 100500000    6
 100510000    4
 100520000    3
 100530000    2
 100540000    4
 100550000    2
 100560000    3
 100570000    3
 100580000    3
 100590000    3
 100600000    3
 100610000    3
 100620000    3
 100630000    3
 100640000   10
 100650000    3
 100660000    3
 100670000    3
 100680000    5
 100690000    2
 100700000    2
 100710000    6
 100720000    2
 100730000    3
 100740000    3
 100750000    3
 100760000    4
 100770000    3
 100780000    3
 100790000    4
 100800000    2
 100810000    3
 100820000    3
 100830000    4
 100840000    4
 100850000    2
 100860000    4
 100870000    3
 100880000    2
 100890000    4
 100900000    3
 100910000    5
 100920000    4
 100930000    3
 100940000    3
 100950000    2
 100960000    3
 100970000    6
 100980000    3
 100990000    5
 101000000    4
 101010000    3
 101020000    5
 101030000   10
 101040000    9
 101050000    7
 101060000    8
 101070000    4
 101080000    3
 101090000    3
 101100000    3
 101110000    3
 101120000    3
 101130000    3
 101140000    4
 101150000    3
 101160000    4
 101170000    4
 101180000    4
 101190000    3
 101200000   11
 101210000    7
 101220000    3
 101230000    3
 101240000    5
 101250000    4
 101260000    2
 101270000    4
 101280000    6
 101290000    3
 101300000    4
 101310000    3
 101320000    6
 101330000    3
 101340000    4
 101350000    2
 101360000    3
 101370000    4
 101380000    3
 101390000    4
 101400000    5
 101410000    5
 101420000    3
 101430000    3
 101440000    4
 101450000    4
 101460000    3
 101470000    4
 101480000    4
 101490000    3
 101500000    5
 101510000    4
 101520000    3
 101530000    3
 101540000    5
 101550000    4
 101560000    5
 101570000    5
 101580000   10
 101590000    8
 101600000    3
 101610000    3
 101620000    3
 101630000    5
 101640000    8
 101650000    3
 101660000    6
 101670000    4
 101680000    3
 101690000    3
 101700000    2
 101710000    2
 101720000    6
 101730000    4
 101740000   11
 101750000    4
 101760000    3
 101770000    3
 101780000    5
 101790000    9
 101800000    4
 101810000    3
 101820000    4
 101830000    6
 101840000    4
 101850000    6
 101860000    9
 101870000    5
 101880000    3
 101890000    4
 101900000    3
 101910000    3
 101920000    4
 101930000    5
 101940000    3
 101950000    3
 101960000    4
 101970000    3
 101980000    7
 101990000    3
 102000000    5
 102010000    6
 102020000    4
 102030000    6
 102040000    3
 102050000    2
 102060000    3
 102070000    3
 102080000    2
 102090000    3
 102100000    3
 102110000    4
 102120000    3
 102130000    3
 102140000    5
 102150000    3
 102160000    4
 102170000    3
 102180000    4
 102190000    3
 102200000    5
 102210000    5
 102220000    4
 102230000    3
 102240000    3
 102250000    3
 102260000    4
 102270000    8
 102280000    4
 102290000    3
 102300000    4
 102310000    3
 102320000    2
 102330000    3
 102340000    3
 102350000    4
 102360000    4
 102370000    3
 102380000    3
 102390000    5
 102400000    4
 102410000    4
 102420000    3
 102430000    3
 102440000    3
 102450000    2
 102460000    5
 102470000    3
 102480000    2
 102490000    2
 102500000    2
 102510000    4
 102520000    2
 102530000    5
 102540000    2
 102550000    4
 102560000    2
 102570000    2
 102580000    3
 102590000    4
 102600000    4
 102610000    9
 102620000    4
 102630000    3
 102640000    3
 102650000    9
 102660000    4
 102670000    3
 102680000    5
 102690000    7
 102700000    6
 102710000    4
 102720000    3
 102730000    4
 102740000    2
 102750000    4
 102760000    2
 102770000    3
 102780000    4
 102790000    4
 102800000    4
 102810000    3
 102820000    3
 102830000    4
 102840000    2
 102850000    8
 102860000    3
 102870000    5
 102880000    4
 102890000    3
 102900000    3
 102910000    4
 102920000    5
 102930000    3
 102940000    3
 102950000    3
 102960000    7
 102970000    4
 102980000    3
 102990000    3
 103000000    5
 103010000    3
 103020000    5
 103030000    2
 103040000    4
 103050000    4
 103060000    5
 103070000    3
 103080000    3
 103090000    3
 103100000    8
 103110000    4
 103120000    3
 103130000    4
 103140000    3
 103150000    3
 103160000    5
 103170000    3
 103180000    2
 103190000    2
 103200000    3
 103210000    3
 103220000    5
 103230000    3
 103240000    5
 103250000    5
 103260000    3
 103270000    4
 103280000    5
 103290000    4
 103300000    3
 103310000    5
 103320000    5
 103330000    5
 103340000    5
 103350000    4
 103360000    3
 103370000    4
 103380000    5
 103390000    3
 103400000    4
 103410000    3
 103420000    3
 103430000    3
 103440000    3
 103450000    3
 103460000    3
 103470000    4
 103480000    3
 103490000    4
 103500000    3
 103510000    3
 103520000    3
 103530000    3
 103540000    3
 103550000    3
 103560000    3
 103570000    2
 103580000    4
 103590000    4
 103600000    3
 103610000    4
 103620000    4
 103630000    3
 103640000    4
 103650000    3
 103660000    6
 103670000   11
 103680000    5
 103690000    2
 103700000    3
 103710000    2
 103720000    5
 103730000    5
 103740000    3
 103750000    4
 103760000    4
 103770000    2
 103780000    3
 103790000    4
 103800000    4
 103810000    7
 103820000    4
 103830000    4
 103840000    3
 103850000    3
 103860000    3
 103870000    4
 103880000    5
 103890000    3
 103900000    4
 103910000    2
 103920000    5
 103930000    3
 103940000    4
 103950000    3
 103960000    4
 103970000    3
 103980000    5
 103990000    2
 104000000    3
 104010000    4
 104020000    3
 104030000    2
 104040000    5
 104050000    3
 104060000    3
 104070000    3
 104080000    4
 104090000    3
 104100000    3
 104110000    4
 104120000    3
 104130000    4
 104140000    4
 104150000    3
 104160000    2
 104170000    3
 104180000    3
 104190000    4
 104200000    3
 104210000    4
 104220000    3
 104230000    2
 104240000    2
 104250000    3
 104260000    2
 104270000    3
 104280000    3
 104290000    4
 104300000    5
 104310000    3
 104320000    2
 104330000    3
 104340000    6
 104350000    4
 104360000    5
 104370000    2
 104380000    3
 104390000    4
 104400000    3
 104410000    3
 104420000    9
 104430000    3
 104440000    3
 104450000    3
 104460000    3
 104470000    2
 104480000    3
 104490000    4
 104500000    3
 104510000    4
 104520000    5
 104530000    2
 104540000    2
 104550000    3
 104560000    4
 104570000    3
 104580000    3
 104590000    4
 104600000    3
 104610000    3
 104620000    3
 104630000    3
 104640000    4
 104650000    3
 104660000    5
 104670000    3
 104680000    4
 104690000    3
 104700000    7
 104710000    7
 104720000    3
 104730000    3
 104740000    3
 104750000    3
 104760000    3
 104770000    3
 104780000    3
 104790000    3
 104800000    3
 104810000    9
 104820000   11
 104830000    9
 104840000    3
 104850000    4
 104860000    3
 104870000    4
 104880000    4
 104890000    3
 104900000    4
 104910000    5
 104920000    5
 104930000    4
 104940000    3
 104950000    2
 104960000    4
 104970000    4
 104980000    3
 104990000    4
 105000000    3
 105010000    6
 105020000    3
 105030000    4
 105040000    3
 105050000    3
 105060000    4
 105070000    4
 105080000    4
 105090000    3
 105100000    5
 105110000    4
 105120000    4
 105130000    3
 105140000    3
 105150000    5
 105160000    2
 105170000    3
 105180000    3
 105190000    3
 105200000    3
 105210000    2
 105220000    6
 105230000    5
 105240000    5
 105250000    3
 105260000    3
 105270000    6
 105280000    5
 105290000    2
 105300000    3
 105310000    3
 105320000    4
 105330000    3
 105340000    3
 105350000    3
 105360000    2
 105370000    3
 105380000    5
 105390000    3
 105400000    3
 105410000    3
 105420000    2
 105430000    3
 105440000    4
 105450000    2
 105460000    5
 105470000    2
 105480000    3
 105490000    6
 105500000    3
 105510000   10
 105520000    4
 105530000    3
 105540000    5
 105550000    3
 105560000    5
 105570000    3
 105580000    4
 105590000    4
 105600000    5
 105610000    3
 105620000    4
 105630000    6
 105640000    3
 105650000    4
 105660000    4
 105670000    2
 105680000    2
 105690000    3
 105700000    5
 105710000    3
 105720000    5
 105730000    3
 105740000    3
 105750000    3
 105760000    2
 105770000    3
 105780000    3
 105790000    3
 105800000    3
 105810000    3
 105820000    3
 105830000    3
 105840000    5
 105850000    2
 105860000    3
 105870000    4
 105880000    3
 105890000    3
 105900000    3
 105910000    3
 105920000    3
 105930000    3
 105940000    3
 105950000    4
 105960000    4
 105970000    2
 105980000    4
 105990000    3
 106000000    4
 106010000    4
 106020000    3
 106030000    4
 106040000    4
 106050000    3
 106060000    3
 106070000    3
 106080000    3
 106090000    4
 106100000   12
 106110000    3
 106120000    4
 106130000    5
 106140000    6
 106150000    5
 106160000    5
 106170000    3
 106180000    3
 106190000    2
 106200000    4
 106210000    3
 106220000    4
 106230000    4
 106240000    2
 106250000    3
 106260000    3
 106270000    3
 106280000    2
 106290000    3
 106300000    3
 106310000    2
 106320000    3
 106330000    2
 106340000    5
 106350000    6
 106360000    2
 106370000    2
 106380000    2
 106390000    4
 106400000    4
 106410000    8
 106420000    3
 106430000    3
 106440000    3
 106450000    3
 106460000    4
 106470000    3
 106480000    3
 106490000    3
 106500000    4
 106510000    4
 106520000    7
 106530000    4
 106540000    5
 106550000    3
 106560000    3
 106570000    4
 106580000    3
 106590000    3
 106600000    3
 106610000    3
 106620000    6
 106630000    4
 106640000    4
 106650000    3
 106660000    4
 106670000    2
 106680000    4
 106690000    3
 106700000    3
 106710000    4
 106720000    4
 106730000    3
 106740000    4
 106750000    3
 106760000    2
 106770000    5
 106780000    3
 106790000    6
 106800000    3
 106810000    3
 106820000    3
 106830000    2
 106840000    2
 106850000    5
 106860000    3
 106870000    4
 106880000    4
 106890000    5
 106900000    4
 106910000    4
 106920000    4
 106930000    5
 106940000    3
 106950000    5
 106960000    4
 106970000    6
 106980000    3
 106990000    3
 107000000    3
 107010000    4
 107020000    4
 107030000    6
 107040000    4
 107050000    3
 107060000    3
 107070000    4
 107080000    4
 107090000    3
 107100000    3
 107110000    7
 107120000    2
 107130000    3
 107140000    4
 107150000    6
 107160000    5
 107170000    3
 107180000    3
 107190000    4
 107200000    4
 107210000    5
 107220000    3
 107230000    4
 107240000    5
 107250000    4
 107260000    6
 107270000    3
 107280000    3
 107290000    3
 107300000    5
 107310000    6
 107320000   11
 107330000    7
 107340000    2
 107350000    2
 107360000    3
 107370000    3
 107380000    4
 107390000    8
 107400000    6
 107410000    6
 107420000    3
 107430000    4
 107440000    3
 107450000    3
 107460000    4
 107470000    3
 107480000    6
 107490000    4
 107500000    3
 107510000    5
 107520000    4
 107530000    4
 107540000    3
 107550000    3
 107560000    3
 107570000    5
 107580000    5
 107590000    3
 107600000    3
 107610000    2
 107620000    2
 107630000    4
 107640000    4
 107650000    6
 107660000    3
 107670000    4
 107680000    4
 107690000    3
 107700000    5
 107710000    3
 107720000    4
 107730000    3
 107740000    6
 107750000    4
 107760000    3
 107770000    3
 107780000    2
 107790000    2
 107800000    2
 107810000    5
 107820000    3
 107830000    6
 107840000    3
 107850000    4
 107860000    3
 107870000    5
 107880000    3
 107890000    2
 107900000    3
 107910000    3
 107920000    4
 107930000    3
 107940000    6
 107950000    3
 107960000    3
 107970000    3
 107980000    3
 107990000    3
 108000000    3
 108010000    2
 108020000    3
 108030000    3
 108040000    3
 108050000    7
 108060000    3
 108070000    3
 108080000    4
 108090000    3
 108100000    4
 108110000    3
 108120000    3
 108130000    3
 108140000    3
 108150000    3
 108160000    5
 108170000    5
 108180000    4
 108190000    3
 108200000    3
 108210000    3
 108220000    3
 108230000    2
 108240000    3
 108250000    3
 108260000    3
 108270000    3
 108280000    2
 108290000    4
 108300000    4
 108310000    4
 108320000    3
 108330000    3
 108340000    3
 108350000    3
 108360000    3
 108370000    4
 108380000    3
 108390000    2
 108400000    3
 108410000    3
 108420000    4
 108430000    8
 108440000    5
 108450000   11
 108460000   10
 108470000    6
 108480000    4
 108490000    5
 108500000    2
 108510000    3
 108520000    3
 108530000    3
 108540000    4
 108550000    4
 108560000    4
 108570000    3
 108580000    3
 108590000    3
 108600000    5
 108610000    8
 108620000    3
 108630000    2
 108640000    4
 108650000    3
 108660000    3
 108670000    4
 108680000    5
 108690000    3
 108700000    5
 108710000    7
 108720000    3
 108730000    3
 108740000    3
 108750000    4
 108760000    5
 108770000    3
 108780000    3
 108790000    3
 108800000    3
 108810000    3
 108820000    8
 108830000    2
 108840000    3
 108850000    3
 108860000    4
 108870000    3
 108880000    2
 108890000    4
 108900000    3
 108910000    3
 108920000    4
 108930000    3
 108940000    3
 108950000    5
 108960000    5
 108970000    5
 108980000    9
 108990000    9
 109000000    5
 109010000    3
 109020000    4
 109030000    5
 109040000    4
 109050000    3
 109060000    4
 109070000    3
 109080000    3
 109090000    3
 109100000    4
 109110000    4
 109120000    3
 109130000    3
 109140000    3
 109150000    3
 109160000    3
 109170000    4
 109180000    2
 109190000    3
 109200000    3
 109210000    3
 109220000    3
 109230000    3
 109240000    4
 109250000    3
 109260000    3
 109270000    3
 109280000    3
 109290000    4
 109300000    5
 109310000    3
 109320000    3
 109330000    3
 109340000    2
 109350000    3
 109360000    3
 109370000    3
 109380000    4
 109390000    4
 109400000    5
 109410000    3
 109420000    3
 109430000    4
 109440000    3
 109450000    3
 109460000    2
 109470000    2
 109480000    6
 109490000    5
 109500000    2
 109510000    3
 109520000    5
 109530000    3
 109540000    2
 109550000    3
 109560000    3
 109570000    4
 109580000    4
 109590000    2
 109600000    2
 109610000    5
 109620000    3
 109630000    3
 109640000    2
 109650000    2
 109660000    2
 109670000    6
 109680000    3
 109690000    3
 109700000    3
 109710000    3
 109720000    5
 109730000    4
 109740000    2
 109750000    3
 109760000    3
 109770000    2
 109780000    2
 109790000    4
 109800000    3
 109810000    3
 109820000    4
 109830000    4
 109840000    4
 109850000    3
 109860000    3
 109870000    3
 109880000    3
 109890000    3
 109900000    5
 109910000   11
 109920000    4
 109930000    3
 109940000    3
 109950000    4
 109960000    4
 109970000    3
 109980000    5
 109990000    6
 110000000    4
 110010000    2
 110020000    3
 110030000    2
 110040000    7
 110050000    4
 110060000    3
 110070000    3
 110080000    3
 110090000    4
 110100000    4
 110110000    3
 110120000    5
 110130000    5
 110140000    5
 110150000    3
 110160000    3
 110170000    3
 110180000    2
 110190000    3
 110200000    2
 110210000    3
 110220000    3
 110230000    3
 110240000    2
 110250000    2
 110260000    3
 110270000    3
 110280000    3
 110290000    2
 110300000    3
 110310000    3
 110320000    3
 110330000    3
 110340000    3
 110350000    3
 110360000    3
 110370000    2
 110380000    2
 110390000    2
 110400000    3
 110410000    3
 110420000    4
 110430000    3
 110440000    4
 110450000    3
 110460000    4
 110470000    4
 110480000    3
 110490000    3
 110500000    3
 110510000    2
 110520000    3
 110530000    4
 110540000    5
 110550000    3
 110560000    4
 110570000    3
 110580000    3
 110590000    3
 110600000    3
 110610000    3
 110620000    3
 110630000    3
 110640000    2
 110650000    3
 110660000    4
 110670000    4
 110680000    4
 110690000    5
 110700000    3
 110710000    5
 110720000    4
 110730000    6
 110740000    4
 110750000    4
 110760000    2
 110770000    4
 110780000    5
 110790000    4
 110800000    3
 110810000    2
 110820000    4
 110830000    3
 110840000    4
 110850000    5
 110860000    3
 110870000    4
 110880000    3
 110890000    3
 110900000    3
 110910000    3
 110920000    4
 110930000    3
 110940000    3
 110950000    3
 110960000    2
 110970000    3
 110980000    3
 110990000    5
 111000000    4
 111010000    3
 111020000    3
 111030000    3
 111040000    2
 111050000    4
 111060000    3
 111070000    4
 111080000    3
 111090000    3
 111100000    3
 111110000    3
 111120000    3
 111130000    3
 111140000    3
 111150000    7
 111160000    4
 111170000    2
 111180000    2
 111190000    2
 111200000    2
 111210000    4
 111220000    3
 111230000    4
 111240000    3
 111250000    3
 111260000    2
 111270000    3
 111280000    2
 111290000    3
 111300000    3
 111310000    4
 111320000    3
 111330000    2
 111340000    3
 111350000    4
 111360000    3
 111370000    3
 111380000    4
 111390000    2
 111400000    5
 111410000    3
 111420000    3
 111430000    4
 111440000    4
 111450000    4
 111460000    2
 111470000    3
 111480000    3
 111490000    6
 111500000    5
 111510000    3
 111520000    3
 111530000    4
 111540000    3
 111550000    3
 111560000    3
 111570000    2
 111580000    3
 111590000    3
 111600000    3
 111610000    3
 111620000    3
 111630000    3
 111640000    2
 111650000    4
 111660000    3
 111670000    3
 111680000    3
 111690000    3
 111700000    3
 111710000    2
 111720000    3
 111730000    3
 111740000    3
 111750000    5
 111760000    3
 111770000    4
 111780000    3
 111790000    3
 111800000    3
 111810000    3
 111820000    5
 111830000    3
 111840000    2
 111850000    2
 111860000    2
 111870000    3
 111880000    3
 111890000    3
 111900000    4
 111910000    4
 111920000    5
 111930000    3
 111940000    5
 111950000    4
 111960000    3
 111970000    3
 111980000    3
 111990000    3
 112000000    3
 112010000    3
 112020000    2
 112030000    3
 112040000    3
 112050000    2
 112060000    3
 112070000    3
 112080000    4
 112090000    4
 112100000    2
 112110000    3
 112120000    2
 112130000    3
 112140000    4
 112150000    2
 112160000    4
 112170000    4
 112180000    5
 112190000    2
 112200000    3
 112210000    3
 112220000    3
 112230000    5
 112240000    4
 112250000    3
 112260000    3
 112270000    3
 112280000    3
 112290000    2
 112300000    2
 112310000    6
 112320000    4
 112330000    4
 112340000    3
 112350000    5
 112360000    5
 112370000    3
 112380000    3
 112390000    4
 112400000    3
 112410000    3
 112420000    4
 112430000    3
 112440000    3
 112450000    3
 112460000    5
 112470000    4
 112480000    6
 112490000    4
 112500000    4
 112510000    2
 112520000    4
 112530000    3
 112540000    4
 112550000    3
 112560000    6
 112570000    3
 112580000    2
 112590000    6
 112600000    3
 112610000    6
 112620000    6
 112630000    3
 112640000    2
 112650000    5
 112660000    5
 112670000    5
 112680000    4
 112690000    2
 112700000    3
 112710000    2
 112720000    2
 112730000    3
 112740000    3
 112750000    3
 112760000    6
 112770000    2
 112780000    3
 112790000    4
 112800000    2
 112810000    3
 112820000    3
 112830000    3
 112840000    3
 112850000    3
 112860000    4
 112870000    2
 112880000    3
 112890000    3
 112900000    3
 112910000    3
 112920000    6
 112930000    3
 112940000    3
 112950000    3
 112960000    6
 112970000    4
 112980000    3
 112990000    3
 113000000    3
 113010000    3
 113020000    5
 113030000    3
 113040000    3
 113050000    3
 113060000    3
 113070000    3
 113080000    3
 113090000    4
 113100000    4
 113110000    3
 113120000    5
 113130000    3
 113140000    3
 113150000    5
 113160000    3
 113170000    5
 113180000    3
 113190000    8
 113200000    3
 113210000    3
 113220000    5
 113230000    3
 113240000    3
 113250000    2
 113260000    3
 113270000    2
 113280000    2
 113290000    3
 113300000    2
 113310000    3
 113320000    3
 113330000    3
 113340000    4
 113350000    2
 113360000    3
 113370000    2
 113380000    4
 113390000    4
 113400000    3
 113410000    4
 113420000    2
 113430000    3
 113440000    2
 113450000    2
 113460000    4
 113470000    3
 113480000    2
 113490000    4
 113500000    3
 113510000    5
 113520000    3
 113530000    3
 113540000    3
 113550000    2
 113560000    3
 113570000    3
 113580000    3
 113590000    2
 113600000    4
 113610000    3
 113620000    3
 113630000    3
 113640000    3
 113650000    2
 113660000    2
 113670000    3
 113680000    3
 113690000    4
 113700000    3
 113710000    3
 113720000    2
 113730000    3
 113740000    4
 113750000    2
 113760000    2
 113770000    3
 113780000    3
 113790000    4
 113800000    6
 113810000    5
 113820000    3
 113830000    3
 113840000    3
 113850000    4
 113860000    3
 113870000    3
 113880000    3
 113890000    3
 113900000    4
 113910000    3
 113920000    3
 113930000    3
 113940000    3
 113950000    3
 113960000    4
 113970000    4
 113980000    4
 113990000    6
 114000000    3
 114010000    3
 114020000    5
 114030000    3
 114040000    3
 114050000    4
 114060000    5
 114070000    4
 114080000    5
 114090000    5
 114100000    3
 114110000    3
 114120000    3
 114130000    3
 114140000    3
 114150000    6
 114160000    3
 114170000    2
 114180000    2
 114190000    3
 114200000    4
 114210000    3
 114220000    3
 114230000    2
 114240000    3
 114250000    2
 114260000    3
 114270000    3
 114280000    4
 114290000    3
 114300000    2
 114310000    3
 114320000    3
 114330000    3
 114340000    5
 114350000    2
 114360000    5
 114370000    7
 114380000    5
 114390000    5
 114400000    2
 114410000    4
 114420000    2
 114430000    4
 114440000    4
 114450000    3
 114460000    3
 114470000    4
 114480000    3
 114490000    3
 114500000    3
 114510000    3
 114520000    3
 114530000    3
 114540000    6
 114550000   11
 114560000    6
 114570000    3
 114580000    4
 114590000    3
 114600000    4
 114610000    3
 114620000    2
 114630000    6
 114640000    3
 114650000    3
 114660000    3
 114670000    4
 114680000    3
 114690000    7
 114700000    4
 114710000    3
 114720000    3
 114730000    3
 114740000    2
 114750000    2
 114760000    4
 114770000    3
 114780000    4
 114790000    3
 114800000    3
 114810000    4
 114820000    3
 114830000    3
 114840000    3
 114850000    3
 114860000    4
 114870000    3
 114880000    3
 114890000    3
 114900000    3
 114910000    3
 114920000    3
 114930000    4
 114940000    3
 114950000    3
 114960000    2
 114970000    2
 114980000    3
 114990000    3
 115000000    4
 115010000    3
 115020000    4
 115030000    4
 115040000    3
 115050000    3
 115060000    4
 115070000    3
 115080000    4
 115090000    3
 115100000    4
 115110000    3
 115120000    2
 115130000    4
 115140000    2
 115150000    3
 115160000    3
 115170000    4
 115180000    5
 115190000    2
 115200000    3
 115210000    3
 115220000    2
 115230000    4
 115240000    3
 115250000    3
 115260000    3
 115270000    3
 115280000    4
 115290000    2
 115300000    2
 115310000    3
 115320000    3
 115330000    2
 115340000    2
 115350000    3
 115360000    3
 115370000    2
 115380000    3
 115390000    3
 115400000    3
 115410000    3
 115420000    3
 115430000    3
 115440000    3
 115450000    4
 115460000    4
 115470000    4
 115480000    3
 115490000    4
 115500000    3
 115510000    4
 115520000    3
 115530000    3
 115540000    3
 115550000    2
 115560000    3
 115570000    3
 115580000    3
 115590000    5
 115600000    3
 115610000    2
 115620000    3
 115630000    4
 115640000    3
 115650000    6
 115660000    3
 115670000    2
 115680000    3
 115690000    2
 115700000    3
 115710000    3
 115720000    3
 115730000    3
 115740000    2
 115750000    3
 115760000    2
 115770000    3
 115780000    3
 115790000    3
 115800000    3
 115810000    3
 115820000    3
 115830000    3
 115840000    4
 115850000    3
 115860000    6
 115870000    4
 115880000    4
 115890000    3
 115900000    2
 115910000    2
 115920000    5
 115930000    3
 115940000    3
 115950000    4
 115960000    2
 115970000    3
 115980000    6
 115990000    3
 116000000    4
 116010000    5
 116020000    3
 116030000    3
 116040000    4
 116050000    3
 116060000    2
 116070000    3
 116080000    4
 116090000    3
 116100000    4
 116110000    2
 116120000    3
 116130000    6
 116140000    9
 116150000    4
 116160000    5
 116170000    3
 116180000    3
 116190000    3
 116200000    4
 116210000    3
 116220000    3
 116230000    4
 116240000    4
 116250000    4
 116260000    3
 116270000    2
 116280000    2
 116290000    4
 116300000    4
 116310000    4
 116320000    3
 116330000    3
 116340000    3
 116350000    3
 116360000    3
 116370000    4
 116380000    2
 116390000    7
 116400000    3
 116410000    5
 116420000    3
 116430000    3
 116440000    3
 116450000    3
 116460000    5
 116470000    4
 116480000    3
 116490000    3
 116500000    4
 116510000    4
 116520000    3
 116530000    3
 116540000    3
 116550000    6
 116560000    3
 116570000    6
 116580000    5
 116590000    4
 116600000    3
 116610000    3
 116620000    3
 116630000    3
 116640000    3
 116650000    5
 116660000    3
 116670000    3
 116680000    3
 116690000    2
 116700000    3
 116710000    4
 116720000    5
 116730000    5
 116740000    3
 116750000    4
 116760000    3
 116770000    3
 116780000    3
 116790000    2
 116800000    5
 116810000    3
 116820000    5
 116830000    3
 116840000    3
 116850000    5
 116860000    6
 116870000    6
 116880000    3
 116890000    6
 116900000    3
 116910000    3
 116920000    5
 116930000    3
 116940000    3
 116950000    3
 116960000    3
 116970000    3
 116980000    4
 116990000    9
 117000000    5
 117010000    3
 117020000    6
 117030000    3
 117040000    5
 117050000    4
 117060000    3
 117070000    2
 117080000    3
 117090000    3
 117100000    5
 117110000    3
 117120000    2
 117130000    4
 117140000    5
 117150000    3
 117160000    3
 117170000    2
 117180000    5
 117190000    4
 117200000    4
 117210000    4
 117220000    5
 117230000    3
 117240000    2
 117250000    5
 117260000    3
 117270000    4
 117280000    3
 117290000    4
 117300000    3
 117310000    3
 117320000    3
 117330000    3
 117340000    3
 117350000    3
 117360000    3
 117370000    3
 117380000    2
 117390000    3
 117400000    2
 117410000    2
 117420000    3
 117430000    4
 117440000    4
 117450000    3
 117460000    4
 117470000    2
 117480000    3
 117490000    3
 117500000    2
 117510000    3
 117520000    4
 117530000    3
 117540000    4
 117550000    3
 117560000    3
 117570000    3
 117580000    2
 117590000    3
 117600000    3
 117610000    3
 117620000    4
 117630000    3
 117640000    3
 117650000    3
 117660000    4
 117670000    3
 117680000    2
 117690000    3
 117700000    4
 117710000    3
 117720000    3
 117730000    3
 117740000    3
 117750000    3
 117760000    4
 117770000    4
 117780000    3
 117790000    3
 117800000    4
 117810000    2
 117820000    3
 117830000    3
 117840000    6
 117850000    2
 117860000    3
 117870000    3
 117880000    2
 117890000    4
 117900000    3
 117910000    3
 117920000    3
 117930000    3
 117940000    3
 117950000    3
 117960000    3
 117970000    3
 117980000    3
 117990000    3
 118000000    3
 118010000    4
 118020000    3
 118030000    3
 118040000    4
 118050000    2
 118060000    3
 118070000    4
 118080000    4
 118090000    4
 118100000    4
 118110000    4
 118120000    2
 118130000    2
 118140000    4
 118150000    2
 118160000    3
 118170000    3
 118180000    3
 118190000    3
 118200000    6
 118210000    3
 118220000    3
 118230000    5
 118240000    4
 118250000    3
 118260000    4
 118270000    4
 118280000    2
 118290000    3
 118300000    4
 118310000    3
 118320000    3
 118330000    2
 118340000    2
 118350000    3
 118360000    3
 118370000    4
 118380000    3
 118390000    4
 118400000    3
 118410000    3
 118420000    3
 118430000    4
 118440000    3
 118450000    3
 118460000    3
 118470000    3
 118480000    3
 118490000    4
 118500000    2
 118510000    3
 118520000    3
 118530000    3
 118540000    3
 118550000    2
 118560000    3
 118570000    3
 118580000    3
 118590000    3
 118600000    2
 118610000    3
 118620000    4
 118630000    3
 118640000    2
 118650000    3
 118660000    2
 118670000    3
 118680000    3
 118690000    4
 118700000    5
 118710000    3
 118720000    3
 118730000    3
 118740000    2
 118750000    3
 118760000    3
 118770000    4
 118780000    2
 118790000    4
 118800000    4
 118810000    2
 118820000    4
 118830000    3
 118840000    5
 118850000    4
 118860000    3
 118870000    4
 118880000    3
 118890000    3
 118900000    3
 118910000    3
 118920000    3
 118930000    3
 118940000    3
 118950000    3
 118960000    3
 118970000    3
 118980000    3
 118990000    3
 119000000    3
 119010000    3
 119020000    2
 119030000    2
 119040000    5
 119050000    3
 119060000    3
 119070000    3
 119080000    3
 119090000    3
 119100000    3
 119110000    4
 119120000    3
 119130000    3
 119140000    3
 119150000    3
 119160000    2
 119170000    3
 119180000    4
 119190000    3
 119200000    4
 119210000    3
 119220000    3
 119230000    3
 119240000    4
 119250000    4
 119260000    4
 119270000    3
 119280000    5
 119290000    2
 119300000    3
 119310000    4
 119320000    3
 119330000    4
 119340000    3
 119350000    2
 119360000    3
 119370000    3
 119380000    2
 119390000    3
 119400000    3
 119410000    3
 119420000    3
 119430000    3
 119440000    3
 119450000    5
 119460000    4
 119470000    4
 119480000    2
 119490000    3
 119500000    3
 119510000    4
 119520000    3
 119530000    3
 119540000    2
 119550000    3
 119560000    4
 119570000    2
 119580000    3
 119590000    3
 119600000    2
 119610000    3
 119620000    4
 119630000    3
 119640000    2
 119650000    4
 119660000    4
 119670000    3
 119680000    2
 119690000    4
 119700000    2
 119710000    4
 119720000    3
 119730000    3
 119740000    3
 119750000    3
 119760000    2
 119770000    8
 119780000    7
 119790000    3
 119800000    3
 119810000    7
 119820000    2
 119830000    3
 119840000    2
 119850000    3
 119860000    4
 119870000    2
 119880000    2
 119890000    5
 119900000    3
 119910000    3
 119920000    2
 119930000    3
 119940000    5
 119950000    5
 119960000    4
 119970000    7
 119980000    5
 119990000    3
 120000000    3
 120010000    4
 120020000    3
 120030000    4
 120040000    3
 120050000    3
 120060000    6
 120070000    3
 120080000    6
 120090000    4
 120100000    3
 120110000    9
 120120000    7
 120130000    3
 120140000    3
 120150000    4
 120160000    6
 120170000    3
 120180000    4
 120190000    4
 120200000    4
 120210000    3
 120220000    5
 120230000    5
 120240000    3
 120250000    3
 120260000    4
 120270000    7
 120280000    5
 120290000    7
 120300000    4
 120310000    3
 120320000    2
 120330000    3
 120340000    3
 120350000    3
 120360000    2
 120370000    3
 120380000    4
 120390000    3
 120400000    2
 120410000    3
 120420000    4
 120430000    2
 120440000    5
 120450000    3
 120460000    7
 120470000    3
 120480000    6
 120490000    2
 120500000    3
 120510000    3
 120520000    4
 120530000    3
 120540000    3
 120550000    5
 120560000    4
 120570000    3
 120580000    5
 120590000    3
 120600000    3
 120610000    4
 120620000    3
 120630000    4
 120640000    3
 120650000    2
 120660000    4
 120670000    4
 120680000    4
 120690000    5
 120700000    3
 120710000    2
 120720000    2
 120730000    3
 120740000    4
 120750000    3
 120760000    3
 120770000    4
 120780000    6
 120790000    6
 120800000    4
 120810000    2
 120820000    3
 120830000    3
 120840000    4
 120850000    6
 120860000    5
 120870000    4
 120880000    3
 120890000    3
 120900000    4
 120910000    5
 120920000    4
 120930000    3
 120940000    2
 120950000    5
 120960000    3
 120970000    3
 120980000    5
 120990000    3
 121000000    3
 121010000    3
 121020000    7
 121030000    2
 121040000    3
 121050000    4
 121060000    3
 121070000    4
 121080000    2
 121090000    3
 121100000    3
 121110000    3
 121120000    3
 121130000    3
 121140000    3
 121150000    3
 121160000    3
 121170000    2
 121180000    3
 121190000    4
 121200000    4
 121210000    5
 121220000    5
 121230000    4
 121240000    4
 121250000    4
 121260000    3
 121270000    2
 121280000    3
 121290000    2
 121300000    3
 121310000    3
 121320000    2
 121330000    3
 121340000    6
 121350000    3
 121360000    3
 121370000    4
 121380000    4
 121390000    4
 121400000    4
 121410000    7
 121420000    8
 121430000    7
 121440000    5
 121450000    2
 121460000    3
 121470000    2
 121480000    2
 121490000    3
 121500000    5
 121510000    3
 121520000    3
 121530000    3
 121540000    5
 121550000    2
 121560000    3
 121570000    3
 121580000    2
 121590000    5
 121600000    5
 121610000    6
 121620000    4
 121630000    3
 121640000    3
 121650000    2
 121660000    5
 121670000    3
 121680000    3
 121690000    3
 121700000    2
 121710000    3
 121720000    5
 121730000    3
 121740000    3
 121750000    3
 121760000    3
 121770000    4
 121780000    2
 121790000    3
 121800000    3
 121810000    8
 121820000    3
 121830000    4
 121840000    3
 121850000    3
 121860000    4
 121870000    5
 121880000    4
 121890000    6
 121900000    2
 121910000    2
 121920000    5
 121930000    7
 121940000    5
 121950000    3
 121960000    8
 121970000    3
 121980000    3
 121990000    3
 122000000    2
 122010000    6
 122020000    2
 122030000    3
 122040000    4
 122050000    3
 122060000    2
 122070000    3
 122080000    2
 122090000    4
 122100000    2
 122110000    5
 122120000    5
 122130000    4
 122140000    3
 122150000    3
 122160000    3
 122170000    2
 122180000    2
 122190000    3
 122200000    3
 122210000    3
 122220000    2
 122230000    3
 122240000    5
 122250000    4
 122260000    4
 122270000    3
 122280000    3
 122290000    4
 122300000    4
 122310000    4
 122320000    3
 122330000    2
 122340000    2
 122350000    2
 122360000    3
 122370000    3
 122380000    3
 122390000    3
 122400000    5
 122410000    3
 122420000    3
 122430000    4
 122440000    3
 122450000    3
 122460000    3
 122470000    4
 122480000    2
 122490000    4
 122500000    5
 122510000    3
 122520000    3
 122530000    3
 122540000    3
 122550000    3
 122560000    7
 122570000    6
 122580000    3
 122590000    4
 122600000    5
 122610000    6
 122620000    2
 122630000    5
 122640000    3
 122650000    4
 122660000    3
 122670000    3
 122680000    3
 122690000    3
 122700000    3
 122710000    2
 122720000    3
 122730000    5
 122740000    5
 122750000    7
 122760000    4
 122770000    3
 122780000    2
 122790000    3
 122800000    3
 122810000    5
 122820000    3
 122830000    4
 122840000    3
 122850000    3
 122860000    3
 122870000    3
 122880000    3
 122890000    4
 122900000    4
 122910000    2
 122920000    4
 122930000    3
 122940000    3
 122950000    5
 122960000    3
 122970000    4
 122980000    5
 122990000    3
 123000000    3
 123010000    4
 123020000    3
 123030000    3
 123040000    3
 123050000    3
 123060000    4
 123070000    4
 123080000    2
 123090000    3
 123100000    3
 123110000    3
 123120000    3
 123130000    3
 123140000    4
 123150000    3
 123160000    3
 123170000    3
 123180000    4
 123190000    3
 123200000    4
 123210000    3
 123220000    4
 123230000    3
 123240000    6
 123250000    5
 123260000    3
 123270000    3
 123280000    5
 123290000    4
 123300000    4
 123310000    2
 123320000    3
 123330000    3
 123340000    3
 123350000    4
 123360000    4
 123370000    3
 123380000    3
 123390000    4
 123400000    4
 123410000    2
 123420000    2
 123430000    3
 123440000    3
 123450000    4
 123460000    3
 123470000    3
 123480000    3
 123490000    3
 123500000    3
 123510000    4
 123520000    3
 123530000    4
 123540000    3
 123550000    3
 123560000    3
 123570000    4
 123580000    3
 123590000    3
 123600000    4
 123610000    4
 123620000    4
 123630000    3
 123640000    3
 123650000    3
 123660000    3
 123670000    3
 123680000    3
 123690000    3
 123700000    2
 123710000    3
 123720000    2
 123730000    4
 123740000    3
 123750000    3
 123760000    4
 123770000    3
 123780000    4
 123790000    3
 123800000    3
 123810000    3
 123820000    3
 123830000    3
 123840000    3
 123850000    3
 123860000    3
 123870000    5
 123880000    3
 123890000    3
 123900000    3
 123910000    2
 123920000    3
 123930000    2
 123940000    2
 123950000    4
 123960000    3
 123970000    3
 123980000    2
 123990000    4
 124000000    4
 124010000    4
 124020000    2
 124030000    2
 124040000    6
 124050000    2
 124060000    3
 124070000    3
 124080000    2
 124090000    3
 124100000    3
 124110000    3
 124120000    4
 124130000    3
 124140000    2
 124150000    3
 124160000    3
 124170000    2
 124180000    5
 124190000    3
 124200000    4
 124210000    3
 124220000    3
 124230000    5
 124240000    4
 124250000    3
 124260000    5
 124270000    3
 124280000    3
 124290000    3
 124300000    2
 124310000    5
 124320000    2
 124330000    3
 124340000    4
 124350000    4
 124360000    3
 124370000    3
 124380000    3
 124390000    3
 124400000    3
 124410000    3
 124420000    2
 124430000    2
 124440000    3
 124450000    2
 124460000    3
 124470000    4
 124480000    3
 124490000    2
 124500000    2
 124510000    2
 124520000    3
 124530000    3
 124540000    3
 124550000    4
 124560000    3
 124570000    4
 124580000    4
 124590000    2
 124600000    3
 124610000    4
 124620000    4
 124630000    4
 124640000    3
 124650000    5
 124660000    2
 124670000    4
 124680000    3
 124690000    3
 124700000    3
 124710000    3
 124720000    4
 124730000    3
 124740000    3
 124750000    4
 124760000    2
 124770000    2
 124780000    3
 124790000    4
 124800000    3
 124810000    3
 124820000    4
 124830000    3
 124840000    3
 124850000    4
 124860000    3
 124870000    6
 124880000    3
 124890000    2
 124900000    3
 124910000    6
 124920000    3
 124930000    4
 124940000    4
 124950000    5
 124960000    4
 124970000    3
 124980000    6
 124990000    4
 125000000    2
 125010000    3
 125020000    2
 125030000    3
 125040000    3
 125050000    3
 125060000    2
 125070000    5
 125080000    4
 125090000    3
 125100000    2
 125110000    4
 125120000    4
 125130000    2
 125140000    3
 125150000   11
 125160000    6
 125170000    4
 125180000    5
 125190000    3
 125200000    3
 125210000    2
 125220000    3
 125230000    3
 125240000    3
 125250000   10
 125260000    6
 125270000    4
 125280000    3
 125290000    3
 125300000    2
 125310000    3
 125320000    3
 125330000    4
 125340000    2
 125350000    3
 125360000    2
 125370000    6
 125380000    3
 125390000    3
 125400000    3
 125410000    2
 125420000    2
 125430000    3
 125440000    3
 125450000    3
 125460000    3
 125470000    3
 125480000    3
 125490000    4
 125500000    2
 125510000    2
 125520000    2
 125530000    4
 125540000    7
 125550000    4
 125560000    3
 125570000    4
 125580000    4
 125590000    5
 125600000    3
 125610000    3
 125620000    3
 125630000    3
 125640000    3
 125650000    3
 125660000    8
 125670000    3
 125680000    4
 125690000    3
 125700000    2
 125710000    3
 125720000    4
 125730000    2
 125740000    6
 125750000    6
 125760000    5
 125770000    7
 125780000    4
 125790000    3
 125800000    4
 125810000    5
 125820000    5
 125830000    6
 125840000    8
 125850000    5
 125860000    6
 125870000    9
 125880000    3
 125890000    4
 125900000    4
 125910000    5
 125920000    3
 125930000    3
 125940000    4
 125950000    6
 125960000    3
 125970000    4
 125980000    4
 125990000    4
 126000000    3
 126010000    3
 126020000    3
 126030000    3
 126040000    3
 126050000    3
 126060000    3
 126070000    4
 126080000    2
 126090000    3
 126100000    3
 126110000    2
 126120000    3
 126130000    3
 126140000    4
 126150000    5
 126160000    3
 126170000    3
 126180000    4
 126190000    5
 126200000    6
 126210000    3
 126220000    3
 126230000    3
 126240000    4
 126250000    7
 126260000    3
 126270000    4
 126280000    3
 126290000    3
 126300000    4
 126310000    3
 126320000    3
 126330000    4
 126340000    3
 126350000    4
 126360000    4
 126370000    4
 126380000    3
 126390000    3
 126400000    4
 126410000    2
 126420000    3
 126430000    2
 126440000    4
 126450000    5
 126460000    4
 126470000    4
 126480000    4
 126490000    3
 126500000    2
 126510000    3
 126520000    2
 126530000    3
 126540000    4
 126550000    3
 126560000    4
 126570000    3
 126580000    2
 126590000    3
 126600000    3
 126610000    4
 126620000    3
 126630000    3
 126640000    3
 126650000    5
 126660000    3
 126670000    3
 126680000    3
 126690000    3
 126700000    3
 126710000    3
 126720000    3
 126730000    3
 126740000    4
 126750000    2
 126760000    2
 126770000    3
 126780000    2
 126790000    3
 126800000    3
 126810000    3
 126820000    3
 126830000    5
 126840000    8
 126850000    3
 126860000    3
 126870000    3
 126880000    3
 126890000    2
 126900000    4
 126910000    3
 126920000    3
 126930000    3
 126940000    2
 126950000    2
 126960000    3
 126970000    2
 126980000    2
 126990000    3
 127000000    4
 127010000    4
 127020000    3
 127030000    3
 127040000    3
 127050000    2
 127060000    3
 127070000    3
 127080000    5
 127090000    4
 127100000    3
 127110000    3
 127120000    4
 127130000    2
 127140000    4
 127150000    6
 127160000    3
 127170000    3
 127180000    3
 127190000    4
 127200000    3
 127210000    2
 127220000    3
 127230000    2
 127240000    4
 127250000    3
 127260000    3
 127270000    5
 127280000    3
 127290000    3
 127300000    2
 127310000    4
 127320000    3
 127330000    2
 127340000    4
 127350000    5
 127360000    4
 127370000    3
 127380000    3
 127390000    3
 127400000    2
 127410000    6
 127420000    3
 127430000    2
 127440000    4
 127450000    3
 127460000    3
 127470000    6
 127480000    3
 127490000    3
 127500000    2
 127510000    5
 127520000    4
 127530000    3
 127540000    4
 127550000    4
 127560000    4
 127570000    3
 127580000    3
 127590000    3
 127600000    3
 127610000    3
 127620000    3
 127630000    3
 127640000    3
 127650000    2
 127660000    3
 127670000    3
 127680000    3
 127690000    3
 127700000    3
 127710000    3
 127720000    4
 127730000    6
 127740000    7
 127750000    2
 127760000    4
 127770000    3
 127780000    3
 127790000    4
 127800000    2
 127810000    4
 127820000    4
 127830000    7
 127840000    3
 127850000    3
 127860000    3
 127870000    3
 127880000    4
 127890000    3
 127900000    4
 127910000    3
 127920000    5
 127930000    3
 127940000    2
 127950000    3
 127960000    6
 127970000    4
 127980000    3
 127990000    3
 128000000    2
 128010000    4
 128020000    3
 128030000    6
 128040000    3
 128050000    3
 128060000    2
 128070000    2
 128080000    3
 128090000    3
 128100000    3
 128110000    3
 128120000    3
 128130000    3
 128140000    3
 128150000    4
 128160000    2
 128170000    3
 128180000    5
 128190000    7
 128200000    5
 128210000    3
 128220000    2
 128230000    3
 128240000    4
 128250000    5
 128260000    3
 128270000    3
 128280000    6
 128290000    3
 128300000    4
 128310000    3
 128320000    3
 128330000    3
 128340000    4
 128350000    4
 128360000    3
 128370000    3
 128380000    3
 128390000    4
 128400000    3
 128410000    4
 128420000    4
 128430000    3
 128440000    3
 128450000    5
 128460000    5
 128470000    4
 128480000    4
 128490000    4
 128500000    4
 128510000    3
 128520000    3
 128530000    3
 128540000    2
 128550000    3
 128560000    2
 128570000    3
 128580000    2
 128590000    3
 128600000    5
 128610000    5
 128620000    3
 128630000    4
 128640000    2
 128650000    3
 128660000    4
 128670000    9
 128680000    5
 128690000    7
 128700000    4
 128710000    3
 128720000    5
 128730000    3
 128740000    4
 128750000    4
 128760000    2
 128770000    2
 128780000    4
 128790000    3
 128800000    3
 128810000    5
 128820000    3
 128830000    5
 128840000    5
 128850000    2
 128860000    3
 128870000    3
 128880000    4
 128890000    2
 128900000    3
 128910000    3
 128920000    3
 128930000    3
 128940000    4
 128950000    3
 128960000    3
 128970000    2
 128980000    4
 128990000    3
 129000000    2
 129010000    3
 129020000    3
 129030000    3
 129040000    3
 129050000    2
 129060000    4
 129070000    4
 129080000    3
 129090000    3
 129100000    3
 129110000    4
 129120000    3
 129130000    3
 129140000    2
 129150000    2
 129160000    4
 129170000    2
 129180000    4
 129190000    3
 129200000    5
 129210000    3
 129220000    4
 129230000    3
 129240000    3
 129250000    4
 129260000    2
 129270000    9
 129280000    2
 129290000    4
 129300000    6
 129310000    3
 129320000    2
 129330000    3
 129340000    3
 129350000    6
 129360000    3
 129370000    6
 129380000    3
 129390000    3
 129400000    3
 129410000    9
 129420000    3
 129430000    3
 129440000    3
 129450000    4
 129460000    3
 129470000    3
 129480000    6
 129490000    3
 129500000    4
 129510000    3
 129520000    3
 129530000    3
 129540000    4
 129550000    5
 129560000    3
 129570000    4
 129580000    4
 129590000    5
 129600000    4
 129610000    3
 129620000    3
 129630000    7
 129640000    3
 129650000    3
 129660000    3
 129670000    3
 129680000    3
 129690000    8
 129700000    3
 129710000    4
 129720000    4
 129730000    3
 129740000    3
 129750000    3
 129760000    4
 129770000    4
 129780000    7
 129790000    3
 129800000    6
 129810000    3
 129820000    4
 129830000    7
 129840000    3
 129850000    3
 129860000    3
 129870000    4
 129880000    3
 129890000    3
 129900000    3
 129910000    3
 129920000    4
 129930000    5
 129940000    8
 129950000    3
 129960000    2
 129970000    3
 129980000    3
 129990000    3
 130000000    2
 130010000    3
 130020000    3
 130030000    4
 130040000    3
 130050000    3
 130060000    3
 130070000    3
 130080000    2
 130090000    8
 130100000    4
 130110000    3
 130120000    3
 130130000    3
 130140000    3
 130150000    7
 130160000    2
 130170000    4
 130180000    4
 130190000    3
 130200000    4
 130210000    3
 130220000    4
 130230000    4
 130240000    3
 130250000    2
 130260000    4
 130270000    3
 130280000    4
 130290000    4
 130300000    3
 130310000    6
 130320000    3
 130330000    3
 130340000    7
 130350000    2
 130360000    3
 130370000    3
 130380000    4
 130390000    4
 130400000    4
 130410000    3
 130420000    5
 130430000    3
 130440000    4
 130450000    3
 130460000    3
 130470000    4
 130480000    4
 130490000    3
 130500000    3
 130510000    5
 130520000    3
 130530000    3
 130540000    3
 130550000    5
 130560000    3
 130570000    3
 130580000    3
 130590000    2
 130600000    3
 130610000    3
 130620000    3
 130630000    4
 130640000    6
 130650000    5
 130660000    3
 130670000    4
 130680000    3
 130690000    3
 130700000    2
 130710000    3
 130720000    4
 130730000    3
 130740000    2
 130750000    6
 130760000    3
 130770000    2
 130780000    3
 130790000    4
 130800000    6
 130810000    3
 130820000    3
 130830000    3
 130840000    4
 130850000    2
 130860000    3
 130870000    4
 130880000    3
 130890000    3
 130900000    2
 130910000    2
 130920000    3
 130930000    3
 130940000    4
 130950000    3
 130960000    2
 130970000    3
 130980000    6
 130990000    4
 131000000    3
 131010000    3
 131020000    4
 131030000    4
 131040000    7
 131050000    4
 131060000    2
 131070000    5
 131080000    6
 131090000    3
 131100000    4
 131110000    6
 131120000    3
 131130000    2
 131140000    3
 131150000    2
 131160000    2
 131170000    3
 131180000    2
 131190000    5
 131200000    3
 131210000    2
 131220000    4
 131230000    2
 131240000    4
 131250000    3
 131260000    3
 131270000    4
 131280000   10
 131290000    3
 131300000    3
 131310000    2
 131320000    3
 131330000    3
 131340000    2
 131350000    3
 131360000    2
 131370000    2
 131380000    5
 131390000    3
 131400000    4
 131410000    2
 131420000    3
 131430000    3
 131440000    4
 131450000    3
 131460000    5
 131470000    3
 131480000    3
 131490000    6
 131500000    3
 131510000    3
 131520000    3
 131530000    4
 131540000    3
 131550000    3
 131560000    4
 131570000    3
 131580000    4
 131590000    3
 131600000    2
 131610000    4
 131620000    2
 131630000    2
 131640000    3
 131650000    3
 131660000    4
 131670000    5
 131680000    2
 131690000    4
 131700000    4
 131710000    3
 131720000    4
 131730000    3
 131740000    3
 131750000    5
 131760000    4
 131770000    2
 131780000    4
 131790000    4
 131800000    6
 131810000    3
 131820000    6
 131830000    5
 131840000    2
 131850000    5
 131860000    6
 131870000    2
 131880000    2
 131890000    3
 131900000    3
 131910000    2
 131920000    3
 131930000    4
 131940000    3
 131950000    3
 131960000    3
 131970000    2
 131980000    3
 131990000    2
 132000000    3
 132010000    4
 132020000    2
 132030000    2
 132040000    3
 132050000    4
 132060000    3
 132070000    3
 132080000    7
 132090000    3
 132100000    3
 132110000    2
 132120000    3
 132130000    3
 132140000    3
 132150000    3
 132160000    3
 132170000    4
 132180000    2
 132190000    3
 132200000    3
 132210000    3
 132220000    4
 132230000    3
 132240000    3
 132250000    3
 132260000    3
 132270000    3
 132280000    3
 132290000    3
 132300000    3
 132310000    3
 132320000    3
 132330000    3
 132340000    3
 132350000    3
 132360000    2
 132370000    4
 132380000    3
 132390000    3
 132400000    3
 132410000    3
 132420000    3
 132430000    3
 132440000    4
 132450000    3
 132460000    3
 132470000    3
 132480000    3
 132490000    3
 132500000    3
 132510000    3
 132520000    3
 132530000    3
 132540000    4
 132550000    3
 132560000    3
 132570000    4
 132580000    3
 132590000    3
 132600000    2
 132610000    3
 132620000    3
 132630000    5
 132640000    5
 132650000    3
 132660000    3
 132670000    3
 132680000    2
 132690000    4
 132700000    3
 132710000    3
 132720000    3
 132730000    3
 132740000    4
 132750000    4
 132760000    4
 132770000    3
 132780000    3
 132790000    2
 132800000    2
 132810000    6
 132820000    7
 132830000    3
 132840000    4
 132850000    3
 132860000    3
 132870000    8
 132880000   10
 132890000    9
 132900000    4
 132910000    7
 132920000    3
 132930000    4
 132940000    5
 132950000    2
 132960000    4
 132970000    2
 132980000    3
 132990000    2
 133000000    5
 133010000   12
 133020000    3
 133030000    3
 133040000    4
 133050000    3
 133060000    3
 133070000    4
 133080000    3
 133090000    2
 133100000    3
 133110000    2
 133120000    3
 133130000    3
 133140000    4
 133150000    5
 133160000    3
 133170000    4
 133180000    3
 133190000    3
 133200000    3
 133210000    7
 133220000    3
 133230000    3
 133240000    6
 133250000    2
 133260000    2
 133270000    4
 133280000    5
 133290000    3
 133300000    3
 133310000    3
 133320000    3
 133330000    4
 133340000    6
 133350000    3
 133360000    2
 133370000    3
 133380000    3
 133390000    2
 133400000    9
 133410000    4
 133420000    5
 133430000    3
 133440000    6
 133450000    4
 133460000    4
 133470000    2
 133480000    4
 133490000    3
 133500000    3
 133510000    3
 133520000    3
 133530000    5
 133540000    3
 133550000    3
 133560000    2
 133570000    4
 133580000    3
 133590000    3
 133600000    5
 133610000    3
 133620000    3
 133630000    3
 133640000    4
 133650000    4
 133660000    3
 133670000    3
 133680000    3
 133690000    3
 133700000    4
 133710000    3
 133720000    2
 133730000    3
 133740000    2
 133750000    3
 133760000    2
 133770000    4
 133780000    2
 133790000    5
 133800000    4
 133810000    4
 133820000    4
 133830000    3
 133840000    3
 133850000    3
 133860000    3
 133870000    3
 133880000    3
 133890000    4
 133900000    3
 133910000    2
 133920000    3
 133930000    3
 133940000    4
 133950000    3
 133960000    2
 133970000    3
 133980000    3
 133990000    3
 134000000    4
 134010000    3
 134020000    3
 134030000    3
 134040000    3
 134050000    4
 134060000    2
 134070000    2
 134080000    2
 134090000    3
 134100000    2
 134110000    3
 134120000    3
 134130000    2
 134140000    3
 134150000    2
 134160000    3
 134170000    3
 134180000    3
 134190000    4
 134200000    3
 134210000    3
 134220000    3
 134230000    3
 134240000    3
 134250000    2
 134260000    3
 134270000    4
 134280000    4
 134290000    3
 134300000    2
 134310000    3
 134320000    3
 134330000    3
 134340000    3
 134350000    3
 134360000    2
 134370000    3
 134380000    3
 134390000    3
 134400000    3
 134410000    2
 134420000    4
 134430000    3
 134440000    3
 134450000    4
 134460000    3
 134470000    3
 134480000    2
 134490000    2
 134500000    3
 134510000    4
 134520000    5
 134530000    2
 134540000    3
 134550000    2
 134560000    2
 134570000    3
 134580000    3
 134590000    3
 134600000    2
 134610000    2
 134620000    3
 134630000    4
 134640000    4
 134650000    3
 134660000    3
 134670000    3
 134680000    5
 134690000    3
 134700000    5
 134710000    3
 134720000    4
 134730000    2
 134740000    4
 134750000    5
 134760000    3
 134770000    3
 134780000    3
 134790000    3
 134800000    3
 134810000    3
 134820000    3
 134830000    4
 134840000    5
 134850000    3
 134860000    3
 134870000    4
 134880000    3
 134890000    5
 134900000    5
 134910000    4
 134920000    3
 134930000    2
 134940000    3
 134950000    3
 134960000    4
 134970000    6
 134980000    4
 134990000    2
 135000000    2
 135010000    3
 135020000    3
 135030000    4
 135040000    4
 135050000    5
 135060000    4
 135070000    2
 135080000    4
 135090000    3
 135100000    3
 135110000    3
 135120000    3
 135130000    3
 135140000    4
 135150000    3
 135160000    7
 135170000    4
 135180000    3
 135190000    3
 135200000    3
 135210000    2
 135220000    3
 135230000    3
 135240000    3
 135250000    3
 135260000    4
 135270000    2
 135280000    4
 135290000    3
 135300000    3
 135310000    2
 135320000    3
 135330000    2
 135340000    2
 135350000    3
 135360000    3
 135370000    4
 135380000    2
 135390000    5
 135400000    3
 135410000    3
 135420000    7
 135430000    6
 135440000    3
 135450000    3
 135460000    7
 135470000    5
 135480000    5
 135490000    4
 135500000    3
 135510000    2
 135520000    5
 135530000    3
 135540000    4
 135550000    6
 135560000    4
 135570000    3
 135580000    3
 135590000    6
 135600000    3
 135610000    4
 135620000    3
 135630000    2
 135640000    3
 135650000    4
 135660000    5
 135670000    4
 135680000    6
 135690000    3
 135700000    4
 135710000    5
 135720000    3
 135730000    3
 135740000    4
 135750000    3
 135760000    3
 135770000    4
 135780000    4
 135790000    3
 135800000    5
 135810000    5
 135820000    3
 135830000    5
 135840000    4
 135850000    4
 135860000    2
 135870000    3
 135880000    2
 135890000    7
 135900000    3
 135910000    2
 135920000    4
 135930000    3
 135940000    8
 135950000    3
 135960000    3
 135970000    3
 135980000    3
 135990000    3
 136000000    6
 136010000    5
 136020000    3
 136030000    4
 136040000    3
 136050000    2
 136060000    4
 136070000    2
 136080000    2
 136090000    4
 136100000    5
 136110000    3
 136120000    4
 136130000    2
 136140000    2
 136150000    3
 136160000    2
 136170000    3
 136180000    4
 136190000    2
 136200000    3
 136210000    3
 136220000    5
 136230000    3
 136240000    3
 136250000    3
 136260000    3
 136270000    3
 136280000    3
 136290000    3
 136300000    3
 136310000    3
 136320000    3
 136330000    3
 136340000    5
 136350000    5
 136360000    3
 136370000    6
 136380000    3
 136390000    3
 136400000    5
 136410000    3
 136420000    3
 136430000    2
 136440000    2
 136450000    5
 136460000    3
 136470000    4
 136480000    3
 136490000    3
 136500000    5
 136510000    4
 136520000    3
 136530000    4
 136540000    6
 136550000    4
 136560000    8
 136570000    4
 136580000    3
 136590000    2
 136600000    3
 136610000    5
 136620000    2
 136630000    2
 136640000    3
 136650000    3
 136660000    4
 136670000    3
 136680000    6
 136690000    2
 136700000    3
 136710000    3
 136720000    2
 136730000    3
 136740000    3
 136750000    3
 136760000    4
 136770000    3
 136780000    4
 136790000    3
 136800000    5
 136810000    4
 136820000    4
 136830000    3
 136840000    3
 136850000    3
 136860000    4
 136870000    3
 136880000    3
 136890000    2
 136900000    2
 136910000    4
 136920000    2
 136930000    3
 136940000    3
 136950000    4
 136960000    3
 136970000    3
 136980000    3
 136990000    3
 137000000    3
 137010000    2
 137020000    3
 137030000    4
 137040000    3
 137050000    3
 137060000    2
 137070000    3
 137080000    2
 137090000    3
 137100000    4
 137110000    4
 137120000    3
 137130000    3
 137140000    4
 137150000    7
 137160000    6
 137170000    3
 137180000    3
 137190000    2
 137200000    2
 137210000    3
 137220000    4
 137230000    3
 137240000    4
 137250000    4
 137260000    4
 137270000    5
 137280000    8
 137290000    3
 137300000    2
 137310000    2
 137320000    3
 137330000    6
 137340000    4
 137350000    3
 137360000    6
 137370000    3
 137380000    4
 137390000    3
 137400000    4
 137410000    2
 137420000    5
 137430000    2
 137440000    5
 137450000    3
 137460000    3
 137470000    3
 137480000    3
 137490000    3
 137500000    3
 137510000    2
 137520000    3
 137530000    4
 137540000    4
 137550000    4
 137560000    3
 137570000    4
 137580000    3
 137590000    3
 137600000    3
 137610000    5
 137620000    4
 137630000    3
 137640000    5
 137650000    5
 137660000    8
 137670000    3
 137680000    6
 137690000    4
 137700000    3
 137710000    3
 137720000    4
 137730000    2
 137740000    2
 137750000    5
 137760000    5
 137770000    3
 137780000    3
 137790000    3
 137800000    3
 137810000    3
 137820000    3
 137830000    5
 137840000    5
 137850000    7
 137860000    3
 137870000    6
 137880000    4
 137890000    3
 137900000    8
 137910000    3
 137920000    2
 137930000    4
 137940000    3
 137950000    3
 137960000    4
 137970000    3
 137980000    3
 137990000    4
 138000000    3
 138010000    3
 138020000    2
 138030000    4
 138040000   10
 138050000    6
 138060000    4
 138070000    3
 138080000    3
 138090000    3
 138100000    3
 138110000    5
 138120000    3
 138130000    3
 138140000    3
 138150000    3
 138160000    7
 138170000    4
 138180000    2
 138190000    6
 138200000    3
 138210000    3
 138220000    5
 138230000    3
 138240000    3
 138250000    2
 138260000    3
 138270000    6
 138280000    2
 138290000    3
 138300000    3
 138310000    3
 138320000    3
 138330000    4
 138340000    3
 138350000    3
 138360000    2
 138370000    4
 138380000    4
 138390000    3
 138400000    4
 138410000    3
 138420000    3
 138430000    2
 138440000    4
 138450000    5
 138460000    6
 138470000    7
 138480000    5
 138490000    4
 138500000    2
 138510000    3
 138520000    3
 138530000    3
 138540000    3
 138550000    2
 138560000    2
 138570000    6
 138580000    3
 138590000    6
 138600000    3
 138610000    5
 138620000    2
 138630000    7
 138640000    7
 138650000    6
 138660000    4
 138670000   10
 138680000    3
 138690000    2
 138700000    4
 138710000    3
 138720000    3
 138730000    3
 138740000    3
 138750000    5
 138760000    4
 138770000    3
 138780000    2
 138790000    3
 138800000    7
 138810000    2
 138820000    3
 138830000    3
 138840000    5
 138850000    3
 138860000    3
 138870000    3
 138880000    4
 138890000    5
 138900000    3
 138910000   11
 138920000    7
 138930000    6
 138940000    3
 138950000    4
 138960000    9
 138970000    3
 138980000    6
 138990000    3
 139000000    3
 139010000    3
 139020000    5
 139030000    3
 139040000    5
 139050000    4
 139060000    3
 139070000    4
 139080000    3
 139090000    3
 139100000    2
 139110000    4
 139120000    5
 139130000    3
 139140000    3
 139150000    3
 139160000    2
 139170000    2
 139180000    3
 139190000    4
 139200000    3
 139210000    3
 139220000    3
 139230000    2
 139240000    4
 139250000    3
 139260000    3
 139270000    3
 139280000    2
 139290000    2
 139300000    2
 139310000    3
 139320000    2
 139330000    3
 139340000    3
 139350000    3
 139360000    2
 139370000    3
 139380000    3
 139390000    3
 139400000    2
 139410000    3
 139420000    4
 139430000    3
 139440000    3
 139450000    4
 139460000    4
 139470000    4
 139480000    5
 139490000    2
 139500000    4
 139510000    3
 139520000    3
 139530000    3
 139540000    4
 139550000    3
 139560000    4
 139570000    2
 139580000    3
 139590000    4
 139600000    3
 139610000    3
 139620000    2
 139630000    3
 139640000    3
 139650000    3
 139660000    3
 139670000    3
 139680000    3
 139690000    2
 139700000    3
 139710000    3
 139720000    4
 139730000    4
 139740000    6
 139750000    3
 139760000    3
 139770000    3
 139780000    4
 139790000    3
 139800000    3
 139810000    2
 139820000    3
 139830000    3
 139840000    3
 139850000    2
 139860000    5
 139870000    3
 139880000    3
 139890000    4
 139900000    3
 139910000    2
 139920000    2
 139930000    4
 139940000    4
 139950000    4
 139960000    3
 139970000    3
 139980000    3
 139990000    3
 140000000    2
 140010000    4
 140020000    2
 140030000    4
 140040000    3
 140050000    4
 140060000    3
 140070000    3
 140080000    3
 140090000    3
 140100000    3
 140110000    3
 140120000    3
 140130000    4
 140140000    4
 140150000    2
 140160000    2
 140170000    2
 140180000    3
 140190000    5
 140200000    2
 140210000    3
 140220000    3
 140230000    3
 140240000    4
 140250000    3
 140260000    3
 140270000    3
 140280000    4
 140290000    4
 140300000    4
 140310000    3
 140320000    3
 140330000    3
 140340000    3
 140350000    3
 140360000    3
 140370000    5
 140380000    6
 140390000    4
 140400000    2
 140410000    5
 140420000    4
 140430000    7
 140440000    6
 140450000    3
 140460000    4
 140470000    3
 140480000    4
 140490000    4
 140500000    3
 140510000    3
 140520000    3
 140530000    4
 140540000    3
 140550000    4
 140560000    3
 140570000    2
 140580000    4
 140590000    4
 140600000    2
 140610000    3
 140620000    4
 140630000    3
 140640000    4
 140650000    3
 140660000    2
 140670000    3
 140680000    3
 140690000    4
 140700000    3
 140710000    5
 140720000    3
 140730000    2
 140740000    3
 140750000    3
 140760000    3
 140770000    3
 140780000    3
 140790000    3
 140800000    4
 140810000    3
 140820000    4
 140830000    4
 140840000    5
 140850000    3
 140860000    3
 140870000    3
 140880000    3
 140890000    4
 140900000    3
 140910000    3
 140920000    4
 140930000    3
 140940000    4
 140950000    3
 140960000    2
 140970000    2
 140980000    3
 140990000    2
 141000000    4
 141010000    5
 141020000    3
 141030000    4
 141040000    3
 141050000    3
 141060000    4
 141070000    3
 141080000    4
 141090000    7
 141100000    4
 141110000    3
 141120000    2
 141130000    2
 141140000    2
 141150000    3
 141160000    3
 141170000    3
 141180000    3
 141190000    4
 141200000    2
 141210000    3
 141220000    5
 141230000    3
 141240000    2
 141250000    4
 141260000    3
 141270000    3
 141280000    3
 141290000    5
 141300000    5
 141310000    3
 141320000    3
 141330000    3
 141340000    3
 141350000    4
 141360000    3
 141370000    4
 141380000    2
 141390000    3
 141400000    4
 141410000    3
 141420000    3
 141430000    3
 141440000    3
 141450000    3
 141460000    3
 141470000    3
 141480000    3
 141490000    3
 141500000    3
 141510000    4
 141520000    3
 141530000    3
 141540000    3
 141550000    3
 141560000    3
 141570000    3
 141580000    2
 141590000    3
 141600000    2
 141610000    4
 141620000    2
 141630000    3
 141640000    4
 141650000    3
 141660000    3
 141670000    5
 141680000    3
 141690000    3
 141700000    5
 141710000    5
 141720000    4
 141730000    5
 141740000    3
 141750000    3
 141760000    2
 141770000    3
 141780000    6
 141790000    3
 141800000    4
 141810000    3
 141820000    3
 141830000    3
 141840000    4
 141850000    2
 141860000    5
 141870000    2
 141880000    3
 141890000    5
 141900000    3
 141910000    3
 141920000    3
 141930000    3
 141940000    3
 141950000    3
 141960000    3
 141970000    3
 141980000    4
 141990000    3
 142000000    3
 142010000    2
 142020000    2
 142030000    2
 142040000    3
 142050000    2
 142060000    4
 142070000    3
 142080000    3
 142090000    3
 142100000    5
 142110000    3
 142120000    4
 142130000    3
 142140000    3
 142150000    4
 142160000    2
 142170000    3
 142180000    3
 142190000    4
 142200000    3
 142210000    3
 142220000    5
 142230000    3
 142240000    3
 142250000    3
 142260000    3
 142270000    2
 142280000    2
 142290000    3
 142300000    4
 142310000    3
 142320000    3
 142330000    3
 142340000    3
 142350000    3
 142360000    3
 142370000    3
 142380000    4
 142390000    5
 142400000    3
 142410000    3
 142420000    3
 142430000    3
 142440000    3
 142450000    3
 142460000    3
 142470000    3
 142480000    2
 142490000    3
 142500000    3
 142510000    3
 142520000    3
 142530000    4
 142540000    3
 142550000    3
 142560000    3
 142570000    4
 142580000    3
 142590000    2
 142600000    3
 142610000    3
 142620000    3
 142630000    5
 142640000    3
 142650000    7
 142660000    3
 142670000    4
 142680000    9
 142690000    5
 142700000    3
 142710000    3
 142720000    4
 142730000    3
 142740000    3
 142750000    2
 142760000    4
 142770000    4
 142780000    3
 142790000    3
 142800000    3
 142810000    3
 142820000    3
 142830000    3
 142840000    5
 142850000    3
 142860000    5
 142870000    3
 142880000    4
 142890000    3
 142900000    4
 142910000    3
 142920000    3
 142930000    3
 142940000    3
 142950000    3
 142960000    4
 142970000    4
 142980000    3
 142990000    3
 143000000    3
 143010000    2
 143020000    3
 143030000    3
 143040000    3
 143050000    4
 143060000    3
 143070000    6
 143080000    3
 143090000    3
 143100000    4
 143110000    2
 143120000    3
 143130000    3
 143140000    3
 143150000    3
 143160000    4
 143170000    3
 143180000    6
 143190000    4
 143200000    4
 143210000    3
 143220000    3
 143230000    2
 143240000    3
 143250000    3
 143260000    3
 143270000    3
 143280000    4
 143290000    4
 143300000    4
 143310000    5
 143320000    3
 143330000    7
 143340000    4
 143350000    5
 143360000    6
 143370000    4
 143380000    3
 143390000    2
 143400000    3
 143410000    5
 143420000    4
 143430000    4
 143440000   10
 143450000    3
 143460000    4
 143470000    2
 143480000    3
 143490000    3
 143500000    7
 143510000    4
 143520000    3
 143530000    3
 143540000    3
 143550000    3
 143560000    4
 143570000    4
 143580000    3
 143590000    4
 143600000    5
 143610000    5
 143620000    3
 143630000    5
 143640000    2
 143650000    3
 143660000    4
 143670000    2
 143680000    4
 143690000    3
 143700000    4
 143710000    6
 143720000    3
 143730000    3
 143740000    4
 143750000    3
 143760000    4
 143770000    4
 143780000    4
 143790000    3
 143800000    4
 143810000    3
 143820000    3
 143830000    3
 143840000    5
 143850000    3
 143860000    3
 143870000    4
 143880000    3
 143890000    2
 143900000    3
 143910000    3
 143920000    5
 143930000    4
 143940000    4
 143950000    4
 143960000    3
 143970000    5
 143980000    2
 143990000    4
 144000000    2
 144010000    2
 144020000    7
 144030000    3
 144040000    2
 144050000    4
 144060000    5
 144070000    5
 144080000    3
 144090000    5
 144100000    5
 144110000    2
 144120000    3
 144130000    5
 144140000    3
 144150000   11
 144160000    8
 144170000    5
 144180000    3
 144190000    3
 144200000    5
 144210000    5
 144220000    3
 144230000    4
 144240000    3
 144250000    5
 144260000    4
 144270000    3
 144280000    3
 144290000    3
 144300000    4
 144310000    3
 144320000    4
 144330000    3
 144340000    3
 144350000    3
 144360000    2
 144370000    3
 144380000    4
 144390000    5
 144400000    4
 144410000    4
 144420000    5
 144430000    4
 144440000    4
 144450000    5
 144460000    3
 144470000    8
 144480000    4
 144490000    5
 144500000    2
 144510000    2
 144520000    3
 144530000    7
 144540000    3
 144550000    2
 144560000    3
 144570000    8
 144580000    3
 144590000    3
 144600000    3
 144610000    4
 144620000    3
 144630000    5
 144640000    3
 144650000    3
 144660000    4
 144670000   10
 144680000    7
 144690000    6
 144700000    6
 144710000    3
 144720000    3
 144730000    5
 144740000    7
 144750000    3
 144760000    2
 144770000    3
 144780000    3
 144790000    9
 144800000    7
 144810000   10
 144820000    7
 144830000    6
 144840000    3
 144850000    3
 144860000    4
 144870000    3
 144880000    4
 144890000    2
 144900000    3
 144910000    4
 144920000    4
 144930000    3
 144940000    3
 144950000    4
 144960000    5
 144970000    3
 144980000    3
 144990000    3
 145000000    4
 145010000    3
 145020000    3
 145030000    2
 145040000    3
 145050000    3
 145060000    5
 145070000    3
 145080000    4
 145090000    3
 145100000    3
 145110000    4
 145120000    3
 145130000    3
 145140000    3
 145150000    5
 145160000    4
 145170000    3
 145180000    3
 145190000    4
 145200000    3
 145210000    2
 145220000    3
 145230000    3
 145240000    4
 145250000    4
 145260000    3
 145270000    3
 145280000    3
 145290000    2
 145300000    3
 145310000    4
 145320000    3
 145330000    4
 145340000    4
 145350000    6
 145360000    3
 145370000    4
 145380000    2
 145390000    2
 145400000    3
 145410000    3
 145420000    4
 145430000    4
 145440000    3
 145450000    3
 145460000    3
 145470000    3
 145480000    3
 145490000    2
 145500000    2
 145510000    3
 145520000    3
 145530000    4
 145540000    3
 145550000    3
 145560000    4
 145570000    5
 145580000   10
 145590000    7
 145600000    3
 145610000    3
 145620000    3
 145630000    4
 145640000    3
 145650000    3
 145660000    3
 145670000    4
 145680000    4
 145690000    3
 145700000    5
 145710000    8
 145720000    3
 145730000    5
 145740000    4
 145750000    4
 145760000    5
 145770000    3
 145780000    3
 145790000    3
 145800000    3
 145810000    4
 145820000    5
 145830000    3
 145840000    4
 145850000    5
 145860000    4
 145870000    2
 145880000    5
 145890000    5
 145900000    4
 145910000    7
 145920000    3
 145930000    3
 145940000    3
 145950000    4
 145960000    4
 145970000    3
 145980000    5
 145990000    2
 146000000    4
 146010000    3
 146020000    4
 146030000    5
 146040000    2
 146050000    4
 146060000    3
 146070000    2
 146080000    3
 146090000    3
 146100000    3
 146110000    3
 146120000    2
 146130000    4
 146140000    2
 146150000    3
 146160000    3
 146170000    3
 146180000    3
 146190000    3
 146200000    2
 146210000    4
 146220000    3
 146230000    9
 146240000    3
 146250000    5
 146260000    3
 146270000    3
 146280000    3
 146290000    3
 146300000    5
 146310000    3
 146320000    3
 146330000    4
 146340000    3
 146350000    3
 146360000    2
 146370000    3
 146380000    5
 146390000    3
 146400000    5
 146410000    6
 146420000    5
 146430000    5
 146440000    3
 146450000    3
 146460000    4
 146470000    3
 146480000    7
 146490000    5
 146500000    3
 146510000    4
 146520000    3
 146530000    3
 146540000    5
 146550000    4
 146560000    3
 146570000    5
 146580000    4
 146590000    3
 146600000    3
 146610000    5
 146620000    3
 146630000    3
 146640000    5
 146650000    5
 146660000    5
 146670000    4
 146680000    5
 146690000    5
 146700000    3
 146710000    8
 146720000    7
 146730000    4
 146740000    2
 146750000    4
 146760000    3
 146770000    3
 146780000    5
 146790000    3
 146800000    5
 146810000    3
 146820000    5
 146830000    3
 146840000    2
 146850000    3
 146860000    2
 146870000    4
 146880000    2
 146890000    6
 146900000    6
 146910000    4
 146920000    4
 146930000    4
 146940000    4
 146950000    4
 146960000    4
 146970000    8
 146980000    3
 146990000    4
 147000000    4
 147010000    3
 147020000    5
 147030000    5
 147040000    3
 147050000    3
 147060000    7
 147070000    5
 147080000    3
 147090000    5
 147100000    2
 147110000    7
 147120000    4
 147130000    2
 147140000    3
 147150000    5
 147160000    3
 147170000    4
 147180000    4
 147190000    4
 147200000    3
 147210000    2
 147220000    3
 147230000    3
 147240000    4
 147250000    5
 147260000    2
 147270000    4
 147280000    3
 147290000    3
 147300000    2
 147310000    3
 147320000    3
 147330000    3
 147340000    2
 147350000    3
 147360000    3
 147370000    4
 147380000    3
 147390000    2
 147400000    3
 147410000    4
 147420000    3
 147430000    4
 147440000    4
 147450000    3
 147460000    5
 147470000    3
 147480000    4
 147490000    5
 147500000    5
 147510000    3
 147520000    3
 147530000    3
 147540000    4
 147550000    3
 147560000    3
 147570000    3
 147580000    5
 147590000    2
 147600000    3
 147610000    3
 147620000    2
 147630000    3
 147640000    3
 147650000    2
 147660000    4
 147670000    4
 147680000    2
 147690000    2
 147700000    3
 147710000    2
 147720000    4
 147730000    4
 147740000    3
 147750000    4
 147760000    4
 147770000    5
 147780000    4
 147790000    3
 147800000    3
 147810000    3
 147820000    3
 147830000    4
 147840000    5
 147850000    4
 147860000    3
 147870000    3
 147880000    3
 147890000    3
 147900000    4
 147910000    4
 147920000    3
 147930000    2
 147940000    5
 147950000    3
 147960000    3
 147970000    3
 147980000    4
 147990000    3
 148000000    5
 148010000    3
 148020000    3
 148030000    2
 148040000    5
 148050000    3
 148060000    3
 148070000    4
 148080000    3
 148090000    3
 148100000    5
 148110000    3
 148120000    2
 148130000    3
 148140000    5
 148150000    3
 148160000    4
 148170000    3
 148180000    3
 148190000    2
 148200000    3
 148210000    3
 148220000    3
 148230000    3
 148240000    2
 148250000    3
 148260000    2
 148270000    3
 148280000    5
 148290000    3
 148300000    4
 148310000    3
 148320000    4
 148330000    4
 148340000    3
 148350000    4
 148360000    3
 148370000    3
 148380000    3
 148390000    3
 148400000    2
 148410000    3
 148420000    4
 148430000    2
 148440000    2
 148450000    2
 148460000    5
 148470000    4
 148480000    3
 148490000    3
 148500000    4
 148510000    4
 148520000    3
 148530000    2
 148540000    3
 148550000    3
 148560000    3
 148570000    3
 148580000    3
 148590000    4
 148600000    3
 148610000    3
 148620000    3
 148630000    3
 148640000    4
 148650000    3
 148660000    3
 148670000    4
 148680000    3
 148690000    4
 148700000    7
 148710000    3
 148720000    3
 148730000    4
 148740000    3
 148750000    2
 148760000    3
 148770000    2
 148780000    4
 148790000    3
 148800000    3
 148810000    3
 148820000    4
 148830000    5
 148840000    4
 148850000    2
 148860000    3
 148870000    6
 148880000    2
 148890000    3
 148900000    3
 148910000    3
 148920000    4
 148930000    4
 148940000    3
 148950000    3
 148960000    2
 148970000    6
 148980000    3
 148990000    3
 149000000    2
 149010000    3
 149020000    4
 149030000    3
 149040000    8
 149050000    5
 149060000    5
 149070000    3
 149080000    2
 149090000    2
 149100000    4
 149110000    3
 149120000    2
 149130000    4
 149140000    5
 149150000    3
 149160000    2
 149170000    2
 149180000    5
 149190000    3
 149200000    3
 149210000    3
 149220000    3
 149230000    4
 149240000    6
 149250000    2
 149260000    3
 149270000    4
 149280000    3
 149290000    4
 149300000    6
 149310000    3
 149320000    3
 149330000    9
 149340000    2
 149350000    2
 149360000    4
 149370000    4
 149380000    3
 149390000    3
 149400000    3
 149410000    4
 149420000    3
 149430000    4
 149440000    3
 149450000    5
 149460000    2
 149470000    4
 149480000    3
 149490000    3
 149500000    7
 149510000    3
 149520000    3
 149530000    3
 149540000    2
 149550000    3
 149560000    4
 149570000    2
 149580000    4
 149590000    3
 149600000    2
 149610000    3
 149620000    3
 149630000    2
 149640000    4
 149650000    6
 149660000    3
 149670000    3
 149680000    3
 149690000    4
 149700000    3
 149710000    3
 149720000    2
 149730000    6
 149740000    3
 149750000    3
 149760000    4
 149770000    2
 149780000    3
 149790000    4
 149800000    3
 149810000    3
 149820000    3
 149830000    4
 149840000    3
 149850000    2
 149860000    3
 149870000    3
 149880000    2
 149890000    3
 149900000    2
 149910000    2
 149920000    3
 149930000    3
 149940000    3
 149950000    5
 149960000    3
 149970000    5
 149980000    3
 149990000    7
 150000000    6
 150000000    6
 150010000    4
 150020000   10
 150030000    3
 150040000    5
 150050000    5
 150060000    5
 150070000    2
 150080000    3
 150090000    3
 150100000    3
 150110000    6
 150120000    3
 150130000    3
 150140000    2
 150150000    3
 150160000    2
 150170000    3
 150180000    3
 150190000    3
 150200000    3
 150210000    4
 150220000    3
 150230000    3
 150240000    3
 150250000    3
 150260000    4
 150270000    2
 150280000    4
 150290000    3
 150300000    3
 150310000    3
 150320000    3
 150330000    3
 150340000    3
 150350000    3
 150360000    3
 150370000    2
 150380000    4
 150390000    4
 150400000    3
 150410000    2
 150420000    2
 150430000    3
 150440000    3
 150450000    4
 150460000    3
 150470000    6
 150480000    5
 150490000    3
 150500000    3
 150510000    3
 150520000    3
 150530000    2
 150540000    3
 150550000    3
 150560000    3
 150570000    3
 150580000    4
 150590000    4
 150600000    5
 150610000    3
 150620000    4
 150630000    5
 150640000    2
 150650000    3
 150660000    3
 150670000    4
 150680000    3
 150690000    2
 150700000    3
 150710000    2
 150720000    3
 150730000    3
 150740000    3
 150750000    4
 150760000    3
 150770000    7
 150780000    4
 150790000    3
 150800000    5
 150810000    4
 150820000    5
 150830000    4
 150840000    3
 150850000    2
 150860000    3
 150870000    3
 150880000    3
 150890000    3
 150900000    3
 150910000    3
 150920000    3
 150930000    3
 150940000    5
 150950000    5
 150960000    5
 150970000    3
 150980000    5
 150990000    3
 151000000    2
 151010000    7
 151020000    5
 151030000    5
 151040000    2
 151050000    3
 151060000    3
 151070000    3
 151080000    4
 151090000    3
 151100000    4
 151110000    3
 151120000    2
 151130000    3
 151140000    4
 151150000    3
 151160000    4
 151170000    3
 151180000    3
 151190000    3
 151200000    2
 151210000    4
 151220000    2
 151230000    3
 151240000    4
 151250000    4
 151260000    5
 151270000    8
 151280000    2
 151290000    6
 151300000    3
 151310000    5
 151320000    3
 151330000    2
 151340000    3
 151350000    2
 151360000    4
 151370000    3
 151380000    3
 151390000    4
 151400000    3
 151410000    4
 151420000    4
 151430000    3
 151440000    3
 151450000    3
 151460000    3
 151470000    2
 151480000    2
 151490000    3
 151500000    3
 151510000    5
 151520000    4
 151530000    2
 151540000    3
 151550000    4
 151560000    3
 151570000    3
 151580000    3
 151590000    2
 151600000    3
 151610000    3
 151620000    2
 151630000    2
 151640000    3
 151650000    3
 151660000    3
 151670000    7
 151680000    3
 151690000    4
 151700000    3
 151710000    3
 151720000    4
 151730000    3
 151740000    3
 151750000    4
 151760000    4
 151770000    2
 151780000    2
 151790000    4
 151800000    5
 151810000    4
 151820000    3
 151830000    4
 151840000    3
 151850000    2
 151860000    3
 151870000    3
 151880000    3
 151890000    3
 151900000    3
 151910000    5
 151920000    3
 151930000    3
 151940000    3
 151950000    4
 151960000    3
 151970000    3
 151980000    3
 151990000    3
 152000000    3
 152010000    9
 152020000    3
 152030000    3
 152040000    3
 152050000    4
 152060000    3
 152070000    3
 152080000    4
 152090000    2
 152100000    3
 152110000    3
 152120000    4
 152130000    4
 152140000    5
 152150000    3
 152160000    3
 152170000    3
 152180000    3
 152190000    3
 152200000    3
 152210000    3
 152220000    4
 152230000    3
 152240000    3
 152250000    2
 152260000    4
 152270000    3
 152280000    4
 152290000    5
 152300000    7
 152310000    3
 152320000    4
 152330000    3
 152340000    4
 152350000    5
 152360000    8
 152370000    4
 152380000    7
 152390000    6
 152400000    4
 152410000    3
 152420000    4
 152430000    4
 152440000    5
 152450000    3
 152460000    3
 152470000    5
 152480000    3
 152490000    5
 152500000    3
 152510000    5
 152520000    9
 152530000    6
 152540000    4
 152550000    4
 152560000    3
 152570000    3
 152580000    6
 152590000    4
 152600000    3
 152610000    3
 152620000    4
 152630000    4
 152640000    2
 152650000    4
 152660000    2
 152670000    2
 152680000    2
 152690000    3
 152700000    4
 152710000    3
 152720000    3
 152730000    6
 152740000    3
 152750000    8
 152760000    2
 152770000    3
 152780000    4
 152790000    4
 152800000    7
 152810000    2
 152820000    3
 152830000    3
 152840000    4
 152850000    2
 152860000    3
 152870000    5
 152880000    2
 152890000    4
 152900000    7
 152910000   12
 152920000    9
 152930000    5
 152940000    2
 152950000    6
 152960000    2
 152970000    5
 152980000    3
 152990000    4
 153000000    2
 153010000    3
 153020000    5
 153030000    3
 153040000    3
 153050000    3
 153060000    5
 153070000    3
 153080000   10
 153090000    3
 153100000    4
 153110000    4
 153120000    3
 153130000    3
 153140000    3
 153150000    4
 153160000    3
 153170000    3
 153180000    2
 153190000    5
 153200000    3
 153210000    3
 153220000    3
 153230000    4
 153240000    3
 153250000    4
 153260000    4
 153270000    3
 153280000    7
 153290000    2
 153300000    4
 153310000    2
 153320000    6
 153330000    3
 153340000    4
 153350000    5
 153360000    6
 153370000    5
 153380000    4
 153390000    3
 153400000    3
 153410000    3
 153420000    4
 153430000    3
 153440000    3
 153450000    4
 153460000    3
 153470000    3
 153480000    3
 153490000    3
 153500000    3
 153510000    5
 153520000    3
 153530000    3
 153540000    3
 153550000    3
 153560000    7
 153570000    4
 153580000    3
 153590000    3
 153600000    4
 153610000    6
 153620000    5
 153630000    4
 153640000    3
 153650000    4
 153660000    4
 153670000    3
 153680000    3
 153690000    2
 153700000    4
 153710000    2
 153720000    4
 153730000    3
 153740000    6
 153750000    2
 153760000    3
 153770000    2
 153780000    5
 153790000    3
 153800000    3
 153810000    6
 153820000    3
 153830000    2
 153840000    2
 153850000    4
 153860000    3
 153870000    5
 153880000    3
 153890000    5
 153900000    5
 153910000    4
 153920000    2
 153930000    5
 153940000    6
 153950000    6
 153960000    4
 153970000    3
 153980000    3
 153990000    2
 154000000    3
 154010000    2
 154020000    3
 154030000    3
 154040000    3
 154050000    4
 154060000    3
 154070000    4
 154080000    4
 154090000    5
 154100000    2
 154110000    3
 154120000    4
 154130000    3
 154140000    2
 154150000    3
 154160000    3
 154170000    3
 154180000    4
 154190000    4
 154200000    3
 154210000    3
 154220000    4
 154230000    3
 154240000    3
 154250000    3
 154260000    3
 154270000    4
 154280000    4
 154290000    3
 154300000    2
 154310000    3
 154320000    4
 154330000    3
 154340000    4
 154350000    5
 154360000    3
 154370000    5
 154380000    2
 154390000    4
 154400000    2
 154410000    3
 154420000    3
 154430000    3
 154440000    4
 154450000    4
 154460000    3
 154470000    4
 154480000    8
 154490000    4
 154500000    3
 154510000    4
 154520000    3
 154530000    4
 154540000    6
 154550000    5
 154560000    4
 154570000    4
 154580000    3
 154590000    3
 154600000    3
 154610000    3
 154620000    2
 154630000    2
 154640000    3
 154650000    3
 154660000    4
 154670000    4
 154680000    3
 154690000    3
 154700000    7
 154710000    4
 154720000    4
 154730000    5
 154740000    3
 154750000    5
 154760000    4
 154770000    4
 154780000    3
 154790000    3
 154800000    3
 154810000    3
 154820000    5
 154830000    5
 154840000    3
 154850000    4
 154860000    5
 154870000    4
 154880000    3
 154890000    3
 154900000    2
 154910000    4
 154920000    3
 154930000    2
 154940000    4
 154950000    6
 154960000    6
 154970000    2
 154980000    5
 154990000    4
 155000000    7
 155010000    6
 155020000    6
 155030000    4
 155040000    7
 155050000    4
 155060000    3
 155070000    2
 155080000    4
 155090000    4
 155100000    5
 155110000    6
 155120000    3
 155130000    5
 155140000    3
 155150000    4
 155160000    3
 155170000    2
 155180000    3
 155190000    3
 155200000    3
 155210000    3
 155220000    4
 155230000    2
 155240000    3
 155250000    4
 155260000    4
 155270000    4
 155280000    4
 155290000    3
 155300000    4
 155310000    3
 155320000    4
 155330000    4
 155340000    3
 155350000    4
 155360000    5
 155370000    3
 155380000    4
 155390000    5
 155400000    3
 155410000    3
 155420000    5
 155430000    3
 155440000    3
 155450000    3
 155460000    3
 155470000    4
 155480000    4
 155490000    3
 155500000    3
 155510000    3
 155520000    3
 155530000    3
 155540000    3
 155550000    2
 155560000    3
 155570000    3
 155580000    3
 155590000    4
 155600000    3
 155610000    3
 155620000    3
 155630000    3
 155640000    4
 155650000    2
 155660000    6
 155670000    3
 155680000    3
 155690000    3
 155700000    8
 155710000    3
 155720000    4
 155730000    5
 155740000    5
 155750000    3
 155760000    3
 155770000    3
 155780000    3
 155790000    3
 155800000    3
 155810000    3
 155820000    3
 155830000    4
 155840000    2
 155850000    4
 155860000    3
 155870000    4
 155880000    3
 155890000    3
 155900000    4
 155910000    3
 155920000    3
 155930000    3
 155940000    5
 155950000    3
 155960000    2
 155970000    4
 155980000    7
 155990000    8
 156000000    5
 156010000    5
 156020000    7
 156030000    4
 156040000    5
 156050000    4
 156060000    6
 156070000    4
 156080000    7
 156090000    7
 156100000    4
 156110000    3
 156120000    3
 156130000    3
 156140000    4
 156150000    3
 156160000    5
 156170000    5
 156180000    3
 156190000    4
 156200000    3
 156210000    4
 156220000    3
 156230000    4
 156240000    3
 156250000    4
 156260000    3
 156270000    5
 156280000    3
 156290000    3
 156300000    2
 156310000    3
 156320000    3
 156330000    3
 156340000    3
 156350000    4
 156360000    5
 156370000    3
 156380000    3
 156390000    4
 156400000    4
 156410000    4
 156420000    2
 156430000    5
 156440000    3
 156450000    2
 156460000    3
 156470000    2
 156480000    4
 156490000    3
 156500000    3
 156510000    3
 156520000    4
 156530000    5
 156540000    3
 156550000    5
 156560000    2
 156570000    3
 156580000    3
 156590000    2
 156600000    2
 156610000    3
 156620000    3
 156630000    3
 156640000    3
 156650000    3
 156660000    3
 156670000    2
 156680000    2
 156690000    3
 156700000    3
 156710000    5
 156720000    3
 156730000    4
 156740000    4
 156750000    5
 156760000    3
 156770000    4
 156780000    5
 156790000    3
 156800000    2
 156810000    7
 156820000    4
 156830000    4
 156840000    5
 156850000    2
 156860000    4
 156870000    2
 156880000    3
 156890000    4
 156900000    4
 156910000    3
 156920000    8
 156930000    5
 156940000    3
 156950000    3
 156960000    3
 156970000    4
 156980000   11
 156990000    7
 157000000    6
 157010000    7
 157020000    4
 157030000    3
 157040000    5
 157050000    4
 157060000    4
 157070000    4
 157080000    2
 157090000    2
 157100000    4
 157110000    8
 157120000    3
 157130000    3
 157140000    3
 157150000    3
 157160000    3
 157170000    3
 157180000    6
 157190000    3
 157200000    2
 157210000    5
 157220000    3
 157230000    2
 157240000    5
 157250000    4
 157260000    5
 157270000    3
 157280000    5
 157290000    3
 157300000    7
 157310000    4
 157320000    3
 157330000    3
 157340000    3
 157350000    2
 157360000    3
 157370000    3
 157380000    3
 157390000    3
 157400000    6
 157410000    3
 157420000    4
 157430000    3
 157440000    3
 157450000    3
 157460000    3
 157470000    2
 157480000    4
 157490000    3
 157500000    3
 157510000    4
 157520000    3
 157530000    5
 157540000    3
 157550000    4
 157560000    2
 157570000    3
 157580000    3
 157590000    3
 157600000    3
 157610000    3
 157620000    4
 157630000    3
 157640000    3
 157650000    3
 157660000    2
 157670000    2
 157680000    3
 157690000    4
 157700000    3
 157710000    3
 157720000    2
 157730000    3
 157740000    3
 157750000    5
 157760000    4
 157770000    3
 157780000    3
 157790000    2
 157800000    3
 157810000    4
 157820000    3
 157830000    3
 157840000    3
 157850000    2
 157860000    4
 157870000    3
 157880000    7
 157890000    3
 157900000    3
 157910000    3
 157920000    6
 157930000    2
 157940000    3
 157950000    5
 157960000    3
 157970000    3
 157980000    4
 157990000    3
 158000000    3
 158010000    2
 158020000    5
 158030000    3
 158040000    2
 158050000    2
 158060000    4
 158070000    3
 158080000    4
 158090000    4
 158100000    4
 158110000    4
 158120000    4
 158130000    4
 158140000    4
 158150000    6
 158160000    4
 158170000   10
 158180000    6
 158190000    6
 158200000    3
 158210000    6
 158220000    5
 158230000    6
 158240000    3
 158250000    3
 158260000    5
 158270000    3
 158280000    4
 158290000    5
 158300000    3
 158310000    3
 158320000    3
 158330000    3
 158340000    6
 158350000    3
 158360000    3
 158370000    2
 158380000    4
 158390000    3
 158400000    4
 158410000    4
 158420000    5
 158430000    7
 158440000    5
 158450000    3
 158460000    3
 158470000    3
 158480000    4
 158490000    3
 158500000    3
 158510000    3
 158520000    3
 158530000    4
 158540000    4
 158550000    3
 158560000    5
 158570000    4
 158580000    5
 158590000    3
 158600000    3
 158610000    3
 158620000    3
 158630000    7
 158640000    3
 158650000    6
 158660000    3
 158670000    2
 158680000    3
 158690000    3
 158700000    4
 158710000    7
 158720000    4
 158730000    5
 158740000    3
 158750000   10
 158760000    5
 158770000    5
 158780000    4
 158790000    3
 158800000    4
 158810000    4
 158820000    3
 158830000    4
 158840000    4
 158850000    6
 158860000    5
 158870000    3
 158880000   14
 158890000    6
 158900000    6
 158910000    3
 158920000    3
 158930000    2
 158940000    5
 158950000    3
 158960000    4
 158970000    2
 158980000    2
 158990000    3
 159000000    4
 159010000    5
 159020000    4
 159030000    7
 159040000    2
 159050000    3
 159060000    6
 159070000    2
 159080000    3
 159090000    3
 159100000    2
 159110000    3
 159120000    4
 159130000    3
 159140000    3
 159150000    4
 159160000    5
 159170000    3
 159180000    4
 159190000    3
 159200000    2
 159210000    4
 159220000    4
 159230000    2
 159240000    3
 159250000    3
 159260000    5
 159270000    4
 159280000    3
 159290000    4
 159300000    4
 159310000    5
 159320000    5
 159330000    3
 159340000    5
 159350000    5
 159360000    3
 159370000    3
 159380000    6
 159390000    2
 159400000    5
 159410000    5
 159420000    3
 159430000    2
 159440000    4
 159450000    3
 159460000    2
 159470000    2
 159480000    4
 159490000    2
 159500000    3
 159510000    3
 159520000    3
 159530000    5
 159540000    4
 159550000    3
 159560000    5
 159570000    2
 159580000    3
 159590000    3
 159600000    4
 159610000    5
 159620000    6
 159630000    3
 159640000    3
 159650000    5
 159660000    6
 159670000    5
 159680000    2
 159690000    3
 159700000    5
 159710000    5
 159720000    2
 159730000    2
 159740000    4
 159750000    2
 159760000    4
 159770000    2
 159780000    3
 159790000    3
 159800000    7
 159810000    2
 159820000    3
 159830000    2
 159840000    3
 159850000    3
 159860000    3
 159870000    3
 159880000    3
 159890000    4
 159900000    3
 159910000    3
 159920000    3
 159930000    5
 159940000    2
 159950000    4
 159960000    3
 159970000    3
 159980000    3
 159990000    3
 160000000    4
 160010000    5
 160020000    2
 160030000    3
 160040000    2
 160050000    2
 160060000    4
 160070000    5
 160080000    4
 160090000    7
 160100000    3
 160110000    4
 160120000    5
 160130000    3
 160140000    3
 160150000    2
 160160000    3
 160170000    4
 160180000    5
 160190000    3
 160200000    2
 160210000    3
 160220000    3
 160230000    3
 160240000    5
 160250000    3
 160260000    4
 160270000    3
 160280000    4
 160290000    4
 160300000    3
 160310000    3
 160320000    2
 160330000    3
 160340000    2
 160350000    4
 160360000    3
 160370000    2
 160380000    2
 160390000    2
 160400000    4
 160410000    4
 160420000    3
 160430000    3
 160440000    5
 160450000    5
 160460000    2
 160470000    4
 160480000    4
 160490000    5
 160500000    3
 160510000    4
 160520000    6
 160530000    4
 160540000    3
 160550000    3
 160560000    3
 160570000    2
 160580000    3
 160590000    4
 160600000    3
 160610000    3
 160620000    4
 160630000    3
 160640000    3
 160650000    3
 160660000    6
 160670000    2
 160680000    2
 160690000    3
 160700000    4
 160710000    3
 160720000    3
 160730000    5
 160740000    3
 160750000    3
 160760000    2
 160770000    4
 160780000    3
 160790000    3
 160800000    3
 160810000    3
 160820000    3
 160830000    4
 160840000    5
 160850000    5
 160860000    3
 160870000    3
 160880000    3
 160890000    7
 160900000    3
 160910000    3
 160920000    3
 160930000    3
 160940000    2
 160950000    3
 160960000    2
 160970000    3
 160980000    3
 160990000    2
 161000000    3
 161010000    3
 161020000    3
 161030000    2
 161040000    3
 161050000    3
 161060000    5
 161070000    3
 161080000    4
 161090000    3
 161100000    2
 161110000    5
 161120000    4
 161130000    5
 161140000    6
 161150000    6
 161160000    6
 161170000    2
 161180000    4
 161190000    5
 161200000    3
 161210000    4
 161220000    3
 161230000    3
 161240000    3
 161250000    3
 161260000    3
 161270000    2
 161280000    3
 161290000    4
 161300000    3
 161310000    4
 161320000    5
 161330000    3
 161340000    3
 161350000    3
 161360000    4
 161370000    4
 161380000    2
 161390000    2
 161400000    4
 161410000    5
 161420000    2
 161430000    3
 161440000    4
 161450000    4
 161460000    3
 161470000    4
 161480000    7
 161490000    3
 161500000    6
 161510000    3
 161520000    4
 161530000    4
 161540000    3
 161550000    4
 161560000    3
 161570000    3
 161580000    2
 161590000    4
 161600000    6
 161610000    4
 161620000    5
 161630000    5
 161640000    3
 161650000    8
 161660000    8
 161670000    8
 161680000    9
 161690000    3
 161700000    3
 161710000    3
 161720000    3
 161730000    4
 161740000    5
 161750000    4
 161760000    3
 161770000    3
 161780000    5
 161790000    3
 161800000    2
 161810000    4
 161820000    3
 161830000    2
 161840000    2
 161850000    3
 161860000    5
 161870000    3
 161880000    3
 161890000    4
 161900000    3
 161910000    2
 161920000    3
 161930000    3
 161940000    3
 161950000    4
 161960000    5
 161970000    3
 161980000    3
 161990000    3
 162000000    5
 162010000    4
 162020000    2
 162030000    2
 162040000    3
 162050000    3
 162060000    3
 162070000    3
 162080000    2
 162090000    2
 162100000    5
 162110000    3
 162120000    3
 162130000    4
 162140000    2
 162150000    4
 162160000    3
 162170000    3
 162180000    3
 162190000    3
 162200000    4
 162210000    3
 162220000    3
 162230000    2
 162240000    3
 162250000    4
 162260000    4
 162270000    2
 162280000    2
 162290000    6
 162300000    3
 162310000    4
 162320000    3
 162330000    4
 162340000    3
 162350000    4
 162360000    4
 162370000    7
 162380000    3
 162390000    3
 162400000    3
 162410000    2
 162420000    2
 162430000    2
 162440000    3
 162450000    5
 162460000    3
 162470000    3
 162480000    3
 162490000    8
 162500000    9
 162510000    2
 162520000    3
 162530000    5
 162540000    5
 162550000    5
 162560000    5
 162570000    3
 162580000    5
 162590000    3
 162600000    4
 162610000    6
 162620000    2
 162630000    3
 162640000    3
 162650000    3
 162660000    3
 162670000    4
 162680000    4
 162690000    8
 162700000    3
 162710000    6
 162720000    7
 162730000    2
 162740000    2
 162750000    4
 162760000    4
 162770000    4
 162780000    3
 162790000    4
 162800000    3
 162810000    4
 162820000    4
 162830000    4
 162840000    2
 162850000    2
 162860000    4
 162870000    3
 162880000    3
 162890000    4
 162900000    3
 162910000    4
 162920000    4
 162930000    3
 162940000    5
 162950000    4
 162960000    3
 162970000    3
 162980000    3
 162990000    4
 163000000    5
 163010000    6
 163020000    5
 163030000    3
 163040000    3
 163050000    4
 163060000    3
 163070000    3
 163080000    3
 163090000    3
 163100000    3
 163110000    5
 163120000    3
 163130000    3
 163140000    3
 163150000    3
 163160000    3
 163170000    3
 163180000    4
 163190000    4
 163200000    3
 163210000    3
 163220000    3
 163230000    3
 163240000    7
 163250000    4
 163260000    4
 163270000    3
 163280000    4
 163290000    3
 163300000    3
 163310000    2
 163320000    3
 163330000    3
 163340000    4
 163350000    2
 163360000    3
 163370000    3
 163380000    3
 163390000    3
 163400000    2
 163410000    3
 163420000    3
 163430000    3
 163440000    3
 163450000    2
 163460000    2
 163470000    5
 163480000    3
 163490000    3
 163500000    5
 163510000    3
 163520000    4
 163530000    3
 163540000    3
 163550000    3
 163560000    4
 163570000    3
 163580000    3
 163590000    3
 163600000    2
 163610000    2
 163620000    2
 163630000    3
 163640000    3
 163650000    2
 163660000    3
 163670000    4
 163680000    2
 163690000    2
 163700000    4
 163710000    3
 163720000    2
 163730000    3
 163740000    3
 163750000    2
 163760000    7
 163770000    2
 163780000    4
 163790000    5
 163800000    3
 163810000    3
 163820000    3
 163830000    3
 163840000    3
 163850000    4
 163860000    4
 163870000    2
 163880000    3
 163890000    4
 163900000    4
 163910000    4
 163920000    4
 163930000    2
 163940000    5
 163950000    4
 163960000    3
 163970000    3
 163980000    3
 163990000    3
 164000000    3
 164010000    4
 164020000    3
 164030000    4
 164040000    7
 164050000    3
 164060000    5
 164070000    3
 164080000    3
 164090000    4
 164100000    3
 164110000    4
 164120000    5
 164130000    4
 164140000    2
 164150000    3
 164160000    3
 164170000    3
 164180000    6
 164190000    3
 164200000    3
 164210000    3
 164220000    6
 164230000    4
 164240000    5
 164250000    4
 164260000    3
 164270000    3
 164280000    4
 164290000    2
 164300000    4
 164310000    3
 164320000    4
 164330000    7
 164340000    3
 164350000    2
 164360000    3
 164370000    2
 164380000    4
 164390000    4
 164400000    3
 164410000    4
 164420000    2
 164430000    2
 164440000    4
 164450000    3
 164460000    3
 164470000    3
 164480000    3
 164490000    3
 164500000    2
 164510000    3
 164520000    3
 164530000    3
 164540000    4
 164550000    3
 164560000    4
 164570000    3
 164580000    3
 164590000    4
 164600000    3
 164610000    3
 164620000    2
 164630000    3
 164640000    3
 164650000    4
 164660000    3
 164670000    3
 164680000    3
 164690000    3
 164700000    6
 164710000    2
 164720000    4
 164730000    7
 164740000    3
 164750000    3
 164760000    2
 164770000    3
 164780000    4
 164790000    3
 164800000    2
 164810000    9
 164820000    4
 164830000    3
 164840000    4
 164850000    3
 164860000    4
 164870000    4
 164880000    2
 164890000    4
 164900000    3
 164910000    5
 164920000    3
 164930000    3
 164940000    3
 164950000    3
 164960000    4
 164970000    3
 164980000    2
 164990000    3
 165000000    3
 165010000    4
 165020000    2
 165030000    3
 165040000    4
 165050000    4
 165060000    4
 165070000    4
 165080000    4
 165090000    2
 165100000    2
 165110000    4
 165120000    6
 165130000    3
 165140000    8
 165150000    5
 165160000    6
 165170000    7
 165180000    4
 165190000    4
 165200000    4
 165210000    5
 165220000    4
 165230000    3
 165240000    5
 165250000    4
 165260000    7
 165270000    3
 165280000    3
 165290000    4
 165300000    3
 165310000    5
 165320000    3
 165330000    2
 165340000    3
 165350000    2
 165360000    2
 165370000    3
 165380000    4
 165390000    3
 165400000    4
 165410000    5
 165420000    3
 165430000    3
 165440000    2
 165450000    4
 165460000    4
 165470000    2
 165480000    3
 165490000    4
 165500000    3
 165510000    3
 165520000    3
 165530000    2
 165540000    2
 165550000    5
 165560000    2
 165570000    4
 165580000    3
 165590000    2
 165600000    3
 165610000    4
 165620000    3
 165630000    3
 165640000    3
 165650000    2
 165660000    3
 165670000    6
 165680000    2
 165690000    3
 165700000    4
 165710000    3
 165720000    4
 165730000    3
 165740000    4
 165750000    3
 165760000    5
 165770000    3
 165780000    2
 165790000    3
 165800000    3
 165810000    4
 165820000    2
 165830000    3
 165840000    3
 165850000    2
 165860000    2
 165870000    2
 165880000    3
 165890000    3
 165900000    3
 165910000    5
 165920000    3
 165930000    2
 165940000    3
 165950000    4
 165960000    7
 165970000    3
 165980000    3
 165990000    2
 166000000    5
 166010000    4
 166020000    2
 166030000    4
 166040000    4
 166050000    3
 166060000    5
 166070000    4
 166080000    3
 166090000    3
 166100000    4
 166110000    3
 166120000    3
 166130000    3
 166140000    3
 166150000    3
 166160000    2
 166170000    3
 166180000    3
 166190000    3
 166200000    3
 166210000    2
 166220000    4
 166230000    4
 166240000    5
 166250000    3
 166260000    7
 166270000    2
 166280000    3
 166290000    3
 166300000    4
 166310000    4
 166320000    3
 166330000    2
 166340000   14
 166350000    6
 166360000    9
 166370000    4
 166380000    4
 166390000    7
 166400000    3
 166410000    3
 166420000    3
 166430000    3
 166440000    7
 166450000    5
 166460000    4
 166470000    3
 166480000    2
 166490000    3
 166500000    4
 166510000    3
 166520000    3
 166530000    3
 166540000    3
 166550000    3
 166560000    8
 166570000    3
 166580000    3
 166590000    3
 166600000    3
 166610000    6
 166620000   11
 166630000    6
 166640000    9
 166650000    4
 166660000    6
 166670000    3
 166680000    7
 166690000    4
 166700000    7
 166710000    5
 166720000    8
 166730000    4
 166740000    5
 166750000    5
 166760000    3
 166770000    3
 166780000    3
 166790000    4
 166800000    4
 166810000    5
 166820000    4
 166830000    4
 166840000    4
 166850000    3
 166860000    3
 166870000    3
 166880000    3
 166890000    2
 166900000    4
 166910000    3
 166920000    4
 166930000    3
 166940000    3
 166950000    4
 166960000    5
 166970000    4
 166980000    5
 166990000    4
 167000000    3
 167010000    2
 167020000    2
 167030000    4
 167040000    4
 167050000    3
 167060000    3
 167070000    3
 167080000    3
 167090000    2
 167100000    3
 167110000    3
 167120000    3
 167130000    3
 167140000    4
 167150000    3
 167160000    3
 167170000    4
 167180000    3
 167190000    3
 167200000    4
 167210000    4
 167220000    4
 167230000    3
 167240000    3
 167250000    2
 167260000    4
 167270000    3
 167280000    5
 167290000    2
 167300000    3
 167310000    5
 167320000    4
 167330000    2
 167340000    3
 167350000    5
 167360000    3
 167370000    2
 167380000    2
 167390000    3
 167400000    2
 167410000    3
 167420000    2
 167430000    4
 167440000    2
 167450000    3
 167460000    3
 167470000    2
 167480000    3
 167490000   12
 167500000    4
 167510000    3
 167520000    7
 167530000    2
 167540000    3
 167550000    8
 167560000    5
 167570000    4
 167580000    5
 167590000    2
 167600000    3
 167610000    2
 167620000    3
 167630000    3
 167640000    5
 167650000    3
 167660000    3
 167670000    2
 167680000    3
 167690000    3
 167700000    3
 167710000    3
 167720000    3
 167730000    4
 167740000    3
 167750000    4
 167760000    2
 167770000    3
 167780000    4
 167790000    3
 167800000    3
 167810000    5
 167820000    3
 167830000    3
 167840000    2
 167850000    5
 167860000    2
 167870000    6
 167880000    2
 167890000    3
 167900000    3
 167910000    3
 167920000    2
 167930000    3
 167940000    4
 167950000    4
 167960000    3
 167970000    3
 167980000    4
 167990000    3
 168000000    3
 168010000    3
 168020000    3
 168030000    4
 168040000    4
 168050000    4
 168060000    3
 168070000    3
 168080000    3
 168090000    2
 168100000    8
 168110000    3
 168120000    3
 168130000    3
 168140000    3
 168150000    2
 168160000    6
 168170000    3
 168180000    3
 168190000    5
 168200000    2
 168210000    4
 168220000    3
 168230000    3
 168240000    4
 168250000    8
 168260000    7
 168270000    3
 168280000    2
 168290000    2
 168300000    3
 168310000    5
 168320000    8
 168330000    3
 168340000    4
 168350000    4
 168360000    4
 168370000    3
 168380000    3
 168390000    2
 168400000    3
 168410000    4
 168420000    2
 168430000    3
 168440000    2
 168450000    3
 168460000    3
 168470000    6
 168480000    4
 168490000    4
 168500000    4
 168510000    3
 168520000    3
 168530000    4
 168540000    3
 168550000    3
 168560000    3
 168570000    4
 168580000    3
 168590000    3
 168600000    2
 168610000    2
 168620000    3
 168630000    3
 168640000    4
 168650000    7
 168660000    4
 168670000    4
 168680000    4
 168690000    6
 168700000    8
 168710000    4
 168720000   13
 168730000    7
 168740000    3
 168750000    4
 168760000    4
 168770000    4
 168780000    2
 168790000    8
 168800000    7
 168810000    2
 168820000    5
 168830000    3
 168840000    3
 168850000    6
 168860000    4
 168870000    3
 168880000    3
 168890000    4
 168900000    4
 168910000    3
 168920000    3
 168930000    5
 168940000    5
 168950000    7
 168960000    3
 168970000    3
 168980000    4
 168990000    3
 169000000    2
 169010000    2
 169020000    4
 169030000    2
 169040000    3
 169050000    3
 169060000    4
 169070000    4
 169080000    3
 169090000    3
 169100000    5
 169110000    3
 169120000    2
 169130000    3
 169140000    2
 169150000    3
 169160000    3
 169170000    4
 169180000    3
 169190000    3
 169200000    2
 169210000    2
 169220000    3
 169230000    5
 169240000    3
 169250000    3
 169260000    2
 169270000    4
 169280000    2
 169290000    4
 169300000    3
 169310000    3
 169320000    3
 169330000    3
 169340000    4
 169350000    8
 169360000    4
 169370000    4
 169380000    3
 169390000    3
 169400000    3
 169410000    2
 169420000    3
 169430000    2
 169440000    4
 169450000    3
 169460000    4
 169470000    3
 169480000    4
 169490000   10
 169500000    3
 169510000    3
 169520000    9
 169530000    8
 169540000    3
 169550000    3
 169560000    3
 169570000    3
 169580000    3
 169590000    3
 169600000    3
 169610000    3
 169620000    5
 169630000    3
 169640000    2
 169650000    2
 169660000    6
 169670000   10
 169680000    4
 169690000    4
 169700000    9
 169710000    4
 169720000    3
 169730000    2
 169740000    4
 169750000    3
 169760000    5
 169770000    2
 169780000    3
 169790000    3
 169800000    3
 169810000    3
 169820000    3
 169830000    2
 169840000    2
 169850000    3
 169860000    4
 169870000    7
 169880000    4
 169890000    3
 169900000    3
 169910000    2
 169920000    5
 169930000    2
 169940000    2
 169950000    2
 169960000    3
 169970000    3
 169980000    3
 169990000    3
 170000000    3
 170010000    3
 170020000    3
 170030000    2
 170040000    3
 170050000    3
 170060000    3
 170070000    3
 170080000    3
 170090000    3
 170100000    4
 170110000    2
 170120000    3
 170130000    4
 170140000    4
 170150000    3
 170160000    3
 170170000    3
 170180000    3
 170190000    3
 170200000    3
 170210000    4
 170220000    5
 170230000    6
 170240000    5
 170250000    2
 170260000    3
 170270000    5
 170280000    3
 170290000    3
 170300000    5
 170310000    3
 170320000    3
 170330000    2
 170340000    4
 170350000    2
 170360000    2
 170370000    3
 170380000    4
 170390000    2
 170400000    3
 170410000    3
 170420000    6
 170430000    3
 170440000    3
 170450000    3
 170460000    5
 170470000    5
 170480000    4
 170490000    4
 170500000    4
 170510000    3
 170520000    5
 170530000    2
 170540000    4
 170550000    5
 170560000    5
 170570000    4
 170580000    3
 170590000    2
 170600000    4
 170610000    3
 170620000    3
 170630000    3
 170640000    2
 170650000    2
 170660000    3
 170670000    3
 170680000    4
 170690000    3
 170700000    3
 170710000    4
 170720000    5
 170730000    2
 170740000    2
 170750000    4
 170760000    2
 170770000    4
 170780000    3
 170790000    3
 170800000    5
 170810000    4
 170820000    3
 170830000    3
 170840000    3
 170850000    7
 170860000    3
 170870000    4
 170880000    2
 170890000    3
 170900000    3
 170910000    3
 170920000    3
 170930000    2
 170940000    4
 170950000    3
 170960000    3
 170970000    5
 170980000    2
 170990000    3
 171000000    3
 171010000    3
 171020000    3
 171030000    3
 171040000    4
 171050000    3
 171060000    3
 171070000    4
 171080000    2
 171090000    4
 171100000    4
 171110000    3
 171120000    4
 171130000    3
 171140000    3
 171150000    2
 171160000    4
 171170000    3
 171180000    3
 171190000    6
 171200000    3
 171210000    5
 171220000    3
 171230000    5
 171240000    5
 171250000    3
 171260000    5
 171270000    2
 171280000    3
 171290000    3
 171300000    2
 171310000    2
 171320000    4
 171330000    4
 171340000    3
 171350000    3
 171360000    4
 171370000    3
 171380000    2
 171390000    3
 171400000    5
 171410000    2
 171420000    4
 171430000    3
 171440000    4
 171450000    2
 171460000    7
 171470000    4
 171480000    3
 171490000    4
 171500000    3
 171510000    2
 171520000    3
 171530000    2
 171540000    4
 171550000    9
 171560000    5
 171570000    4
 171580000    3
 171590000    5
 171600000    2
 171610000    3
 171620000    3
 171630000    3
 171640000    3
 171650000    3
 171660000    3
 171670000    4
 171680000    3
 171690000    4
 171700000    3
 171710000    3
 171720000    2
 171730000    4
 171740000    3
 171750000    5
 171760000    5
 171770000    4
 171780000    9
 171790000   10
 171800000   10
 171810000    2
 171820000    3
 171830000    2
 171840000    4
 171850000    4
 171860000    3
 171870000    5
 171880000    3
 171890000    5
 171900000    3
 171910000    6
 171920000    4
 171930000    6
 171940000    9
 171950000    6
 171960000    3
 171970000    3
 171980000    4
 171990000    4
 172000000    5
 172010000    5
 172020000    2
 172030000    3
 172040000    4
 172050000    3
 172060000    3
 172070000    5
 172080000    3
 172090000    6
 172100000    4
 172110000    2
 172120000    2
 172130000    3
 172140000    3
 172150000    3
 172160000    4
 172170000    6
 172180000    3
 172190000    4
 172200000    3
 172210000    3
 172220000    2
 172230000    3
 172240000    4
 172250000    2
 172260000    5
 172270000    8
 172280000    3
 172290000    3
 172300000    3
 172310000    3
 172320000    4
 172330000    3
 172340000    3
 172350000    6
 172360000    3
 172370000    4
 172380000    3
 172390000    4
 172400000    4
 172410000    4
 172420000    3
 172430000    4
 172440000    3
 172450000    2
 172460000    3
 172470000    4
 172480000    4
 172490000    2
 172500000    6
 172510000    3
 172520000    3
 172530000    3
 172540000    3
 172550000    4
 172560000    3
 172570000    3
 172580000    3
 172590000    2
 172600000    3
 172610000    3
 172620000    5
 172630000    3
 172640000    4
 172650000    4
 172660000    3
 172670000    3
 172680000    2
 172690000    2
 172700000    3
 172710000    3
 172720000    2
 172730000    3
 172740000    3
 172750000    3
 172760000    2
 172770000    3
 172780000    3
 172790000    3
 172800000    3
 172810000    3
 172820000    3
 172830000    2
 172840000    6
 172850000    3
 172860000    3
 172870000    4
 172880000    4
 172890000    4
 172900000    2
 172910000    3
 172920000    2
 172930000    4
 172940000    2
 172950000    3
 172960000    5
 172970000    3
 172980000    4
 172990000    2
 173000000    3
 173010000    3
 173020000    2
 173030000    7
 173040000    4
 173050000    5
 173060000    5
 173070000    5
 173080000    4
 173090000    3
 173100000   14
 173110000    4
 173120000    3
 173130000    6
 173140000    3
 173150000    3
 173160000    3
 173170000    4
 173180000    5
 173190000    3
 173200000    4
 173210000    5
 173220000    4
 173230000    2
 173240000    4
 173250000    4
 173260000    3
 173270000    5
 173280000    3
 173290000    2
 173300000    3
 173310000    3
 173320000    3
 173330000    2
 173340000    3
 173350000    3
 173360000    4
 173370000    4
 173380000    4
 173390000    3
 173400000    3
 173410000    8
 173420000    3
 173430000    3
 173440000    5
 173450000    2
 173460000    3
 173470000    3
 173480000    4
 173490000    2
 173500000    4
 173510000    3
 173520000    5
 173530000    3
 173540000    3
 173550000    4
 173560000    3
 173570000    3
 173580000    3
 173590000    2
 173600000    4
 173610000    4
 173620000    2
 173630000    3
 173640000    3
 173650000    4
 173660000    5
 173670000    2
 173680000    2
 173690000    3
 173700000    3
 173710000    4
 173720000    3
 173730000    2
 173740000    3
 173750000    4
 173760000    3
 173770000    3
 173780000    5
 173790000    3
 173800000    3
 173810000    3
 173820000    3
 173830000    5
 173840000    6
 173850000    4
 173860000    6
 173870000    3
 173880000    7
 173890000    3
 173900000    6
 173910000    5
 173920000    5
 173930000    4
 173940000    3
 173950000    5
 173960000    3
 173970000    4
 173980000    4
 173990000    4
 174000000    3
 174010000    5
 174020000    3
 174030000    3
 174040000    8
 174050000    3
 174060000    4
 174070000    5
 174080000    9
 174090000    4
 174100000   13
 174110000    5
 174120000    5
 174130000    6
 174140000    9
 174150000    5
 174160000    8
 174170000    6
 174180000    3
 174190000    3
 174200000    3
 174210000    9
 174220000    6
 174230000    3
 174240000    7
 174250000    4
 174260000    5
 174270000    3
 174280000    5
 174290000    3
 174300000    4
 174310000    3
 174320000    3
 174330000    5
 174340000    3
 174350000    4
 174360000    5
 174370000    3
 174380000    3
 174390000    4
 174400000    4
 174410000    3
 174420000    4
 174430000    3
 174440000    4
 174450000    6
 174460000    5
 174470000    4
 174480000    3
 174490000    7
 174500000    3
 174510000    3
 174520000    3
 174530000    3
 174540000    3
 174550000    5
 174560000    4
 174570000    3
 174580000    5
 174590000    2
 174600000    4
 174610000    4
 174620000    4
 174630000    3
 174640000    3
 174650000    6
 174660000    3
 174670000    3
 174680000    4
 174690000    4
 174700000    3
 174710000    5
 174720000    3
 174730000    4
 174740000    3
 174750000    3
 174760000    4
 174770000    5
 174780000    3
 174790000    5
 174800000    5
 174810000    5
 174820000    4
 174830000    4
 174840000    4
 174850000    5
 174860000    5
 174870000    3
 174880000    3
 174890000    3
 174900000    7
 174910000    3
 174920000    5
 174930000    5
 174940000    3
 174950000    3
 174960000    3
 174970000    3
 174980000    3
 174990000    3
 175000000    5
 175010000    3
 175020000    3
 175030000    3
 175040000    3
 175050000    4
 175060000    5
 175070000    3
 175080000    3
 175090000    3
 175100000    3
 175110000    3
 175120000    4
 175130000    5
 175140000    3
 175150000    3
 175160000    4
 175170000    5
 175180000    3
 175190000    5
 175200000    5
 175210000    4
 175220000    7
 175230000    4
 175240000    5
 175250000    3
 175260000    3
 175270000    5
 175280000    5
 175290000    4
 175300000    3
 175310000    5
 175320000    3
 175330000    2
 175340000    3
 175350000    3
 175360000    3
 175370000    3
 175380000    4
 175390000    3
 175400000    5
 175410000    7
 175420000    3
 175430000    3
 175440000    5
 175450000    4
 175460000    5
 175470000    3
 175480000    3
 175490000    5
 175500000    5
 175510000    3
 175520000    2
 175530000    5
 175540000    5
 175550000    3
 175560000    3
 175570000    3
 175580000    3
 175590000    3
 175600000    3
 175610000    4
 175620000    3
 175630000    4
 175640000    4
 175650000    4
 175660000    3
 175670000    2
 175680000    2
 175690000    3
 175700000    4
 175710000    3
 175720000    3
 175730000    3
 175740000    4
 175750000    3
 175760000    3
 175770000    3
 175780000    7
 175790000    5
 175800000    3
 175810000    6
 175820000    4
 175830000    3
 175840000    3
 175850000    3
 175860000    3
 175870000    3
 175880000    3
 175890000    3
 175900000    4
 175910000    3
 175920000    2
 175930000    3
 175940000    4
 175950000    3
 175960000    2
 175970000    4
 175980000    3
 175990000    4
 176000000    3
 176010000    4
 176020000    7
 176030000    7
 176040000    3
 176050000    5
 176060000    5
 176070000   10
 176080000    4
 176090000    3
 176100000    2
 176110000    4
 176120000    3
 176130000    3
 176140000    3
 176150000    3
 176160000    3
 176170000    5
 176180000    2
 176190000    4
 176200000    2
 176210000    3
 176220000    4
 176230000    3
 176240000    2
 176250000    4
 176260000    3
 176270000    2
 176280000    2
 176290000    2
 176300000    2
 176310000    3
 176320000    2
 176330000    3
 176340000    3
 176350000    4
 176360000    3
 176370000    4
 176380000    5
 176390000    3
 176400000    2
 176410000    3
 176420000    2
 176430000    3
 176440000    3
 176450000    3
 176460000    2
 176470000    4
 176480000    4
 176490000    3
 176500000    4
 176510000    3
 176520000    3
 176530000    3
 176540000    2
 176550000    4
 176560000    4
 176570000    4
 176580000    3
 176590000    6
 176600000    3
 176610000    3
 176620000    4
 176630000    5
 176640000    2
 176650000    5
 176660000    8
 176670000    4
 176680000    9
 176690000    4
 176700000    4
 176710000    3
 176720000    2
 176730000    3
 176740000    3
 176750000    3
 176760000    3
 176770000    3
 176780000    4
 176790000    3
 176800000    3
 176810000    4
 176820000    3
 176830000    3
 176840000    5
 176850000    3
 176860000    3
 176870000    3
 176880000    3
 176890000    3
 176900000    2
 176910000    3
 176920000    3
 176930000    3
 176940000    3
 176950000    2
 176960000    3
 176970000    2
 176980000    3
 176990000    4
 177000000    3
 177010000    5
 177020000    4
 177030000    6
 177040000    5
 177050000    5
 177060000    3
 177070000    3
 177080000    4
 177090000    3
 177100000    4
 177110000    4
 177120000    3
 177130000    2
 177140000    6
 177150000    3
 177160000    3
 177170000    3
 177180000    4
 177190000    3
 177200000    3
 177210000    4
 177220000    6
 177230000    3
 177240000    3
 177250000    4
 177260000    5
 177270000    3
 177280000    3
 177290000    3
 177300000    3
 177310000    3
 177320000    3
 177330000    5
 177340000    2
 177350000    3
 177360000    3
 177370000    3
 177380000    4
 177390000    3
 177400000    3
 177410000    2
 177420000    2
 177430000    3
 177440000    3
 177450000    3
 177460000    3
 177470000    3
 177480000    2
 177490000    3
 177500000    3
 177510000    5
 177520000    3
 177530000    4
 177540000    3
 177550000    2
 177560000    4
 177570000    3
 177580000    6
 177590000    3
 177600000    3
 177610000    3
 177620000    3
 177630000    5
 177640000    2
 177650000    4
 177660000    3
 177670000    5
 177680000    5
 177690000    9
 177700000    2
 177710000    4
 177720000    3
 177730000    3
 177740000    3
 177750000    3
 177760000    2
 177770000    3
 177780000    3
 177790000    3
 177800000    4
 177810000    2
 177820000    3
 177830000    6
 177840000    3
 177850000    2
 177860000    3
 177870000    3
 177880000    3
 177890000    5
 177900000    4
 177910000    5
 177920000    3
 177930000    3
 177940000    3
 177950000    2
 177960000    3
 177970000    2
 177980000    6
 177990000    2
 178000000    4
 178010000    2
 178020000    3
 178030000    2
 178040000    7
 178050000    5
 178060000    3
 178070000    3
 178080000    3
 178090000    3
 178100000    3
 178110000    8
 178120000    5
 178130000    6
 178140000    3
 178150000    3
 178160000    4
 178170000    3
 178180000    4
 178190000    3
 178200000    4
 178210000    3
 178220000    3
 178230000    3
 178240000    7
 178250000    4
 178260000    4
 178270000    3
 178280000    2
 178290000    3
 178300000    2
 178310000    9
 178320000    5
 178330000    5
 178340000    5
 178350000    4
 178360000    3
 178370000    4
 178380000    3
 178390000    4
 178400000    4
 178410000    8
 178420000    4
 178430000    3
 178440000    3
 178450000    2
 178460000    3
 178470000    3
 178480000    6
 178490000    3
 178500000    3
 178510000    4
 178520000    5
 178530000    3
 178540000    2
 178550000    3
 178560000    5
 178570000    3
 178580000    3
 178590000    3
 178600000    4
 178610000    5
 178620000    5
 178630000    4
 178640000    5
 178650000    6
 178660000    4
 178670000    3
 178680000    2
 178690000    3
 178700000    3
 178710000    3
 178720000    3
 178730000    3
 178740000    3
 178750000    3
 178760000    2
 178770000    3
 178780000    5
 178790000    3
 178800000    4
 178810000    2
 178820000    6
 178830000    3
 178840000    3
 178850000    6
 178860000    3
 178870000    4
 178880000    5
 178890000    9
 178900000    3
 178910000    3
 178920000    3
 178930000    3
 178940000    4
 178950000    3
 178960000    6
 178970000    5
 178980000    4
 178990000    3
 179000000    3
 179010000    4
 179020000    4
 179030000    3
 179040000   12
 179050000    3
 179060000    4
 179070000    4
 179080000    4
 179090000    2
 179100000    4
 179110000    3
 179120000    3
 179130000    2
 179140000    3
 179150000    3
 179160000    3
 179170000    4
 179180000    5
 179190000    3
 179200000    3
 179210000    4
 179220000    5
 179230000    3
 179240000    4
 179250000    3
 179260000    4
 179270000    2
 179280000    5
 179290000    5
 179300000    2
 179310000    2
 179320000    4
 179330000    2
 179340000    3
 179350000    2
 179360000    4
 179370000    3
 179380000    5
 179390000    2
 179400000    3
 179410000    3
 179420000    3
 179430000    3
 179440000    4
 179450000    2
 179460000    4
 179470000    3
 179480000    3
 179490000    5
 179500000    2
 179510000    3
 179520000    3
 179530000    2
 179540000    3
 179550000    4
 179560000    4
 179570000    3
 179580000    2
 179590000    2
 179600000    2
 179610000    3
 179620000    8
 179630000    3
 179640000    2
 179650000    5
 179660000    6
 179670000    5
 179680000    4
 179690000    5
 179700000    7
 179710000    7
 179720000    2
 179730000    3
 179740000    3
 179750000    2
 179760000    3
 179770000   10
 179780000    3
 179790000    4
 179800000    3
 179810000    3
 179820000    5
 179830000    4
 179840000    3
 179850000    4
 179860000    3
 179870000    2
 179880000    5
 179890000    4
 179900000    4
 179910000    4
 179920000    4
 179930000    4
 179940000    3
 179950000    4
 179960000    3
 179970000    4
 179980000    2
 179990000    3
 180000000    4
 180010000    4
 180020000    4
 180030000    3
 180040000    9
 180050000    4
 180060000    4
 180070000    4
 180080000    2
 180090000    3
 180100000    3
 180110000    2
 180120000    3
 180130000    4
 180140000    2
 180150000    3
 180160000    2
 180170000    4
 180180000    4
 180190000    5
 180200000    4
 180210000    4
 180220000    3
 180230000    2
 180240000    3
 180250000    5
 180260000    2
 180270000    4
 180280000    5
 180290000    3
 180300000    4
 180310000    3
 180320000    3
 180330000    3
 180340000    5
 180350000    6
 180360000    7
 180370000    4
 180380000    3
 180390000    3
 180400000    3
 180410000    3
 180420000    3
 180430000    5
 180440000    3
 180450000    3
 180460000    3
 180470000    3
 180480000    3
 180490000    3
 180500000    2
 180510000    4
 180520000    3
 180530000    3
 180540000    3
 180550000    2
 180560000    3
 180570000    4
 180580000    3
 180590000    2
 180600000    3
 180610000    4
 180620000    2
 180630000    3
 180640000    2
 180650000    3
 180660000    3
 180670000    3
 180680000    3
 180690000    3
 180700000    5
 180710000    3
 180720000    7
 180730000    4
 180740000    3
 180750000    3
 180760000    4
 180770000    4
 180780000    2
 180790000    3
 180800000    2
 180810000    3
 180820000    3
 180830000    3
 180840000    3
 180850000    4
 180860000    3
 180870000    3
 180880000    3
 180890000    3
 180900000    3
 180910000    3
 180920000    3
 180930000    3
 180940000    3
 180950000    2
 180960000    4
 180970000    3
 180980000    2
 180990000    3
 181000000    3
 181010000    3
 181020000    3
 181030000    5
 181040000    3
 181050000    3
 181060000    4
 181070000    3
 181080000    2
 181090000    3
 181100000    3
 181110000    2
 181120000    3
 181130000    3
 181140000    3
 181150000    4
 181160000    3
 181170000    3
 181180000    4
 181190000    8
 181200000    2
 181210000    6
 181220000    4
 181230000    3
 181240000    4
 181250000    5
 181260000    3
 181270000    3
 181280000    3
 181290000    4
 181300000    4
 181310000    3
 181320000    3
 181330000    3
 181340000    3
 181350000    3
 181360000    3
 181370000    4
 181380000    3
 181390000    4
 181400000    3
 181410000    2
 181420000    7
 181430000    3
 181440000    4
 181450000    3
 181460000    4
 181470000    5
 181480000    3
 181490000    2
 181500000    3
 181510000    3
 181520000    3
 181530000    4
 181540000    4
 181550000    3
 181560000    2
 181570000    3
 181580000    3
 181590000    3
 181600000    3
 181610000    3
 181620000    3
 181630000    3
 181640000    2
 181650000    2
 181660000    3
 181670000    3
 181680000    3
 181690000    3
 181700000    3
 181710000    3
 181720000    3
 181730000    2
 181740000    3
 181750000    5
 181760000    2
 181770000    4
 181780000    6
 181790000    3
 181800000    4
 181810000    3
 181820000    3
 181830000    3
 181840000    5
 181850000    2
 181860000    3
 181870000    4
 181880000    6
 181890000    3
 181900000    4
 181910000    3
 181920000    3
 181930000    6
 181940000    3
 181950000    3
 181960000    4
 181970000    3
 181980000    4
 181990000    4
 182000000    3
 182010000    3
 182020000    4
 182030000    3
 182040000    4
 182050000    6
 182060000    4
 182070000    3
 182080000    3
 182090000    3
 182100000    3
 182110000    4
 182120000    4
 182130000    3
 182140000    4
 182150000    4
 182160000    3
 182170000    3
 182180000    2
 182190000    2
 182200000    5
 182210000    2
 182220000    3
 182230000    4
 182240000    4
 182250000    3
 182260000    2
 182270000    4
 182280000    6
 182290000    7
 182300000    4
 182310000    3
 182320000    4
 182330000    3
 182340000    3
 182350000    3
 182360000    4
 182370000    4
 182380000    3
 182390000    3
 182400000    3
 182410000    3
 182420000    2
 182430000    3
 182440000    2
 182450000    3
 182460000    3
 182470000    4
 182480000    3
 182490000    8
 182500000    4
 182510000    2
 182520000    3
 182530000    4
 182540000    2
 182550000    3
 182560000    3
 182570000    4
 182580000    2
 182590000    2
 182600000    3
 182610000    4
 182620000    3
 182630000    3
 182640000    4
 182650000    6
 182660000    3
 182670000    5
 182680000    2
 182690000    5
 182700000    4
 182710000    3
 182720000    4
 182730000    3
 182740000    2
 182750000    3
 182760000    4
 182770000    6
 182780000    3
 182790000    2
 182800000    5
 182810000    4
 182820000    7
 182830000    3
 182840000    3
 182850000    3
 182860000    4
 182870000    3
 182880000    3
 182890000    3
 182900000    3
 182910000    3
 182920000    6
 182930000    3
 182940000    4
 182950000    4
 182960000    5
 182970000    3
 182980000    4
 182990000    3
 183000000    3
 183010000    5
 183020000    3
 183030000    5
 183040000    9
 183050000    7
 183060000    3
 183070000    3
 183080000    3
 183090000    3
 183100000    2
 183110000    2
 183120000    5
 183130000    3
 183140000    5
 183150000   10
 183160000    3
 183170000    9
 183180000    6
 183190000    5
 183200000    4
 183210000    5
 183220000    2
 183230000    4
 183240000    8
 183250000    3
 183260000    3
 183270000    3
 183280000    4
 183290000    3
 183300000    7
 183310000    8
 183320000    3
 183330000    2
 183340000    4
 183350000    7
 183360000    5
 183370000    3
 183380000    3
 183390000    3
 183400000    4
 183410000    6
 183420000    3
 183430000    3
 183440000    3
 183450000    3
 183460000    4
 183470000    5
 183480000    3
 183490000    3
 183500000    3
 183510000    3
 183520000    4
 183530000    3
 183540000    3
 183550000    3
 183560000    3
 183570000    3
 183580000    4
 183590000    3
 183600000    3
 183610000    2
 183620000    3
 183630000    3
 183640000    2
 183650000    3
 183660000    5
 183670000    3
 183680000    3
 183690000    2
 183700000    4
 183710000    4
 183720000    3
 183730000    5
 183740000    4
 183750000    3
 183760000    3
 183770000    3
 183780000    3
 183790000    3
 183800000    4
 183810000    3
 183820000    2
 183830000    4
 183840000    4
 183850000    2
 183860000    3
 183870000    5
 183880000    3
 183890000    2
 183900000    2
 183910000    4
 183920000    4
 183930000    7
 183940000    4
 183950000    5
 183960000    4
 183970000    3
 183980000    4
 183990000    7
 184000000    3
 184010000    4
 184020000    3
 184030000    3
 184040000    6
 184050000    6
 184060000    7
 184070000    3
 184080000    2
 184090000    4
 184100000    3
 184110000    5
 184120000    4
 184130000    3
 184140000    2
 184150000    5
 184160000    5
 184170000    3
 184180000    4
 184190000    3
 184200000    3
 184210000    3
 184220000    4
 184230000    2
 184240000    4
 184250000    2
 184260000    2
 184270000    2
 184280000    3
 184290000    3
 184300000    4
 184310000    3
 184320000    3
 184330000    3
 184340000    3
 184350000    2
 184360000    2
 184370000    2
 184380000    3
 184390000    3
 184400000    3
 184410000    3
 184420000    3
 184430000    3
 184440000    3
 184450000    3
 184460000    3
 184470000    4
 184480000    3
 184490000    3
 184500000    3
 184510000    4
 184520000    3
 184530000    3
 184540000    4
 184550000    4
 184560000    3
 184570000    3
 184580000    3
 184590000    3
 184600000    3
 184610000    3
 184620000    3
 184630000    3
 184640000    3
 184650000    2
 184660000    3
 184670000    5
 184680000    2
 184690000    3
 184700000    3
 184710000    4
 184720000    3
 184730000    3
 184740000    3
 184750000    4
 184760000    3
 184770000    4
 184780000    3
 184790000    3
 184800000    3
 184810000    3
 184820000    3
 184830000    2
 184840000    3
 184850000    4
 184860000    3
 184870000    4
 184880000    3
 184890000    3
 184900000    4
 184910000    3
 184920000    4
 184930000    4
 184940000    3
 184950000    2
 184960000    3
 184970000    4
 184980000    3
 184990000    4
 185000000    3
 185010000    5
 185020000    4
 185030000    3
 185040000    4
 185050000    3
 185060000    3
 185070000    4
 185080000    4
 185090000    4
 185100000    4
 185110000    3
 185120000    3
 185130000    4
 185140000    3
 185150000    3
 185160000    4
 185170000    3
 185180000    2
 185190000    3
 185200000    5
 185210000    3
 185220000    3
 185230000    2
 185240000    3
 185250000    3
 185260000    4
 185270000    3
 185280000    2
 185290000    3
 185300000    4
 185310000    2
 185320000    5
 185330000    4
 185340000    3
 185350000    2
 185360000    4
 185370000    4
 185380000    3
 185390000    2
 185400000    3
 185410000    3
 185420000    2
 185430000    3
 185440000    3
 185450000    3
 185460000    3
 185470000    4
 185480000    3
 185490000    4
 185500000    3
 185510000    2
 185520000    3
 185530000    4
 185540000    5
 185550000    3
 185560000    4
 185570000    7
 185580000    3
 185590000    4
 185600000    3
 185610000    2
 185620000    5
 185630000    4
 185640000    3
 185650000    3
 185660000    6
 185670000    3
 185680000    2
 185690000    4
 185700000    3
 185710000    5
 185720000    3
 185730000    3
 185740000    4
 185750000    5
 185760000    4
 185770000    5
 185780000    4
 185790000    3
 185800000    4
 185810000    4
 185820000    3
 185830000    3
 185840000    5
 185850000    4
 185860000    8
 185870000    6
 185880000    3
 185890000    3
 185900000    3
 185910000    3
 185920000    8
 185930000    4
 185940000    4
 185950000    3
 185960000    2
 185970000    3
 185980000    3
 185990000    3
 186000000    2
 186010000    4
 186020000    2
 186030000    4
 186040000    6
 186050000    5
 186060000    3
 186070000    2
 186080000    3
 186090000    2
 186100000    4
 186110000    3
 186120000    2
 186130000    3
 186140000    4
 186150000    3
 186160000    6
 186170000    5
 186180000    4
 186190000    4
 186200000    3
 186210000    3
 186220000    3
 186230000    4
 186240000    3
 186250000    4
 186260000    6
 186270000    4
 186280000    4
 186290000    3
 186300000    3
 186310000    3
 186320000    3
 186330000    5
 186340000    4
 186350000    4
 186360000    3
 186370000    4
 186380000    3
 186390000    3
 186400000    2
 186410000    8
 186420000    3
 186430000    2
 186440000    3
 186450000    3
 186460000    3
 186470000    3
 186480000    2
 186490000    3
 186500000    3
 186510000    3
 186520000    3
 186530000    2
 186540000    5
 186550000    4
 186560000    3
 186570000    2
 186580000    4
 186590000    3
 186600000    3
 186610000    3
 186620000    3
 186630000    4
 186640000    3
 186650000    3
 186660000    5
 186670000    4
 186680000    3
 186690000    2
 186700000    3
 186710000    2
 186720000    3
 186730000    4
 186740000    4
 186750000    4
 186760000    3
 186770000    3
 186780000    9
 186790000    2
 186800000    2
 186810000    5
 186820000    3
 186830000    3
 186840000    5
 186850000    3
 186860000    3
 186870000    5
 186880000    3
 186890000    3
 186900000    3
 186910000    3
 186920000    4
 186930000    3
 186940000    4
 186950000    3
 186960000    4
 186970000    4
 186980000    2
 186990000    3
 187000000    2
 187010000    3
 187020000    2
 187030000    3
 187040000    3
 187050000    4
 187060000    3
 187070000    2
 187080000    4
 187090000    3
 187100000    3
 187110000    2
 187120000    2
 187130000    4
 187140000    4
 187150000    3
 187160000    3
 187170000    2
 187180000    3
 187190000    3
 187200000    3
 187210000    2
 187220000    5
 187230000    5
 187240000    3
 187250000    3
 187260000    3
 187270000    3
 187280000    3
 187290000    4
 187300000    3
 187310000    4
 187320000    3
 187330000    3
 187340000    2
 187350000    3
 187360000    5
 187370000    4
 187380000    3
 187390000    4
 187400000    3
 187410000    3
 187420000    3
 187430000    3
 187440000    3
 187450000    4
 187460000    5
 187470000    3
 187480000    2
 187490000    3
 187500000    2
 187510000    4
 187520000    3
 187530000    4
 187540000   11
 187550000    2
 187560000    4
 187570000    4
 187580000    4
 187590000    4
 187600000    3
 187610000    3
 187620000    2
 187630000    3
 187640000    3
 187650000    4
 187660000    5
 187670000    3
 187680000    6
 187690000    3
 187700000    3
 187710000    2
 187720000    4
 187730000    4
 187740000    3
 187750000    7
 187760000    5
 187770000    2
 187780000    5
 187790000    4
 187800000    4
 187810000    3
 187820000    8
 187830000    5
 187840000    4
 187850000    4
 187860000    5
 187870000    5
 187880000    5
 187890000    4
 187900000    2
 187910000    3
 187920000    2
 187930000    3
 187940000    3
 187950000    3
 187960000    2
 187970000    4
 187980000    6
 187990000    3
 188000000    5
 188010000    3
 188020000    2
 188030000    3
 188040000    2
 188050000    3
 188060000    2
 188070000    4
 188080000    5
 188090000    4
 188100000    2
 188110000    3
 188120000    3
 188130000    3
 188140000    2
 188150000    4
 188160000    4
 188170000    3
 188180000    3
 188190000    4
 188200000    4
 188210000    5
 188220000    6
 188230000    7
 188240000    3
 188250000    4
 188260000    3
 188270000    4
 188280000    3
 188290000    3
 188300000    3
 188310000    3
 188320000    3
 188330000    4
 188340000    3
 188350000    3
 188360000    3
 188370000    3
 188380000    3
 188390000    5
 188400000    7
 188410000    3
 188420000    3
 188430000    2
 188440000    3
 188450000    3
 188460000    4
 188470000    3
 188480000    2
 188490000    3
 188500000    3
 188510000    3
 188520000    5
 188530000    4
 188540000    3
 188550000    4
 188560000    3
 188570000    4
 188580000    5
 188590000    3
 188600000    3
 188610000    3
 188620000    3
 188630000    3
 188640000    4
 188650000    3
 188660000    3
 188670000    3
 188680000    3
 188690000    3
 188700000    4
 188710000    4
 188720000    3
 188730000    2
 188740000    3
 188750000    2
 188760000    3
 188770000    3
 188780000    3
 188790000    4
 188800000    3
 188810000    2
 188820000    4
 188830000    4
 188840000    2
 188850000    3
 188860000    6
 188870000    7
 188880000    4
 188890000    4
 188900000    5
 188910000    3
 188920000    2
 188930000    3
 188940000    2
 188950000    3
 188960000    3
 188970000    2
 188980000    3
 188990000    3
 189000000    4
 189010000    4
 189020000    3
 189030000    3
 189040000    2
 189050000    2
 189060000    2
 189070000    3
 189080000    4
 189090000    2
 189100000    3
 189110000    2
 189120000    3
 189130000    3
 189140000    3
 189150000    4
 189160000    3
 189170000    4
 189180000    3
 189190000    4
 189200000    3
 189210000    4
 189220000    3
 189230000    2
 189240000    3
 189250000    3
 189260000    3
 189270000    4
 189280000    3
 189290000    3
 189300000    3
 189310000    3
 189320000    2
 189330000    3
 189340000    3
 189350000    3
 189360000    2
 189370000    3
 189380000    3
 189390000    3
 189400000    3
 189410000    3
 189420000    3
 189430000    3
 189440000    2
 189450000    3
 189460000    4
 189470000    2
 189480000    4
 189490000    3
 189500000    4
 189510000    3
 189520000    4
 189530000    3
 189540000    3
 189550000    4
 189560000    3
 189570000    3
 189580000    3
 189590000    3
 189600000    3
 189610000    3
 189620000    4
 189630000    3
 189640000    3
 189650000    3
 189660000    3
 189670000    2
 189680000    4
 189690000    4
 189700000    2
 189710000    4
 189720000    4
 189730000    4
 189740000    3
 189750000    3
 189760000    4
 189770000    4
 189780000    3
 189790000   10
 189800000    3
 189810000    2
 189820000    3
 189830000    3
 189840000    4
 189850000    2
 189860000    6
 189870000    6
 189880000    3
 189890000    7
 189900000    5
 189910000    4
 189920000    3
 189930000    3
 189940000    8
 189950000    3
 189960000    3
 189970000    5
 189980000    3
 189990000    7
 190000000    8
 190010000    5
 190020000    3
 190030000    3
 190040000    3
 190050000    3
 190060000    3
 190070000    3
 190080000    3
 190090000    3
 190100000    9
 190110000    3
 190120000    4
 190130000    3
 190140000    4
 190150000    3
 190160000    3
 190170000    3
 190180000    2
 190190000    3
 190200000    2
 190210000    4
 190220000    3
 190230000    3
 190240000    4
 190250000    3
 190260000    3
 190270000    6
 190280000    3
 190290000    3
 190300000    3
 190310000    5
 190320000    4
 190330000    2
 190340000    4
 190350000    3
 190360000    3
 190370000    2
 190380000    4
 190390000    2
 190400000    3
 190410000    2
 190420000    3
 190430000    4
 190440000    3
 190450000    3
 190460000    3
 190470000    2
 190480000    3
 190490000    3
 190500000    4
 190510000    3
 190520000    4
 190530000    2
 190540000    2
 190550000    4
 190560000    3
 190570000    4
 190580000    3
 190590000    6
 190600000    3
 190610000    3
 190620000    6
 190630000    3
 190640000    3
 190650000    3
 190660000    3
 190670000    4
 190680000    2
 190690000    3
 190700000    3
 190710000    4
 190720000    3
 190730000    5
 190740000    4
 190750000    2
 190760000    2
 190770000    2
 190780000    3
 190790000    3
 190800000    3
 190810000    3
 190820000    5
 190830000    2
 190840000    3
 190850000    3
 190860000    5
 190870000    3
 190880000    3
 190890000    3
 190900000    3
 190910000    4
 190920000    3
 190930000    3
 190940000    5
 190950000    3
 190960000    3
 190970000    2
 190980000    3
 190990000    3
 191000000    3
 191010000    4
 191020000    3
 191030000    3
 191040000    4
 191050000    5
 191060000    6
 191070000    4
 191080000    4
 191090000    3
 191100000    3
 191110000    2
 191120000    2
 191130000    4
 191140000    3
 191150000    4
 191160000    3
 191170000    3
 191180000    4
 191190000    5
 191200000    2
 191210000    3
 191220000    3
 191230000    4
 191240000    3
 191250000    3
 191260000    3
 191270000    4
 191280000    4
 191290000    5
 191300000    6
 191310000    4
 191320000    4
 191330000    2
 191340000    3
 191350000    3
 191360000    3
 191370000    5
 191380000    3
 191390000    2
 191400000    3
 191410000    5
 191420000    3
 191430000    2
 191440000    2
 191450000    5
 191460000    3
 191470000    4
 191480000    3
 191490000    2
 191500000    4
 191510000    4
 191520000    3
 191530000   10
 191540000    3
 191550000    5
 191560000    3
 191570000    4
 191580000    5
 191590000    7
 191600000    7
 191610000    3
 191620000    5
 191630000    4
 191640000    4
 191650000    5
 191660000    3
 191670000    3
 191680000    3
 191690000    8
 191700000    4
 191710000    4
 191720000    6
 191730000    3
 191740000    3
 191750000    4
 191760000    2
 191770000    6
 191780000    4
 191790000    2
 191800000    3
 191810000    3
 191820000    4
 191830000    4
 191840000    3
 191850000    2
 191860000    2
 191870000    4
 191880000    4
 191890000    2
 191900000    8
 191910000    4
 191920000    3
 191930000    3
 191940000    4
 191950000    3
 191960000    3
 191970000    4
 191980000    4
 191990000    4
 192000000    3
 192010000    4
 192020000    3
 192030000    2
 192040000    3
 192050000    3
 192060000    2
 192070000    2
 192080000    3
 192090000    7
 192100000    6
 192110000    5
 192120000    2
 192130000    4
 192140000    3
 192150000    3
 192160000    3
 192170000    2
 192180000    3
 192190000    2
 192200000    3
 192210000    3
 192220000    2
 192230000    4
 192240000    2
 192250000    3
 192260000    4
 192270000    4
 192280000    2
 192290000    3
 192300000    4
 192310000    5
 192320000    4
 192330000    3
 192340000    5
 192350000    3
 192360000    9
 192370000    3
 192380000    4
 192390000    3
 192400000    4
 192410000    3
 192420000    3
 192430000    3
 192440000    5
 192450000    6
 192460000    3
 192470000    3
 192480000    3
 192490000    2
 192500000    7
 192510000    2
 192520000    3
 192530000    3
 192540000    2
 192550000    2
 192560000    5
 192570000    3
 192580000    5
 192590000    3
 192600000    3
 192610000    3
 192620000    4
 192630000    3
 192640000    3
 192650000    3
 192660000    4
 192670000    3
 192680000    3
 192690000    3
 192700000    3
 192710000    3
 192720000    3
 192730000    5
 192740000    5
 192750000    5
 192760000    3
 192770000    4
 192780000    3
 192790000    5
 192800000    3
 192810000    3
 192820000    3
 192830000    4
 192840000    3
 192850000    2
 192860000    3
 192870000    5
 192880000    3
 192890000    4
 192900000    4
 192910000    3
 192920000    3
 192930000    3
 192940000    3
 192950000    3
 192960000    4
 192970000    3
 192980000    2
 192990000    3
 193000000    5
 193010000    3
 193020000    3
 193030000    7
 193040000    5
 193050000    3
 193060000    3
 193070000    4
 193080000    3
 193090000    6
 193100000    3
 193110000    5
 193120000    3
 193130000    3
 193140000    4
 193150000    5
 193160000    5
 193170000    4
 193180000    4
 193190000    5
 193200000    4
 193210000    3
 193220000    5
 193230000    3
 193240000    3
 193250000    3
 193260000    2
 193270000    7
 193280000    3
 193290000    5
 193300000    2
 193310000    3
 193320000    3
 193330000    2
 193340000    3
 193350000    3
 193360000    2
 193370000    4
 193380000    4
 193390000    3
 193400000    3
 193410000    2
 193420000    4
 193430000    4
 193440000    3
 193450000    3
 193460000    4
 193470000    6
 193480000    9
 193490000    3
 193500000    2
 193510000   12
 193520000    4
 193530000    5
 193540000    5
 193550000    3
 193560000    3
 193570000    3
 193580000    6
 193590000    3
 193600000    2
 193610000    4
 193620000    2
 193630000    4
 193640000    6
 193650000    6
 193660000    5
 193670000    3
 193680000    4
 193690000    2
 193700000    2
 193710000    3
 193720000    3
 193730000    5
 193740000    5
 193750000    3
 193760000    4
 193770000    3
 193780000    3
 193790000    3
 193800000    5
 193810000    2
 193820000    2
 193830000    3
 193840000    3
 193850000    2
 193860000    3
 193870000    2
 193880000    2
 193890000    3
 193900000    3
 193910000    3
 193920000    5
 193930000    2
 193940000    3
 193950000    3
 193960000    3
 193970000    3
 193980000    4
 193990000    3
 194000000    5
 194010000    5
 194020000    7
 194030000    3
 194040000    7
 194050000    2
 194060000    4
 194070000    2
 194080000    2
 194090000   11
 194100000    3
 194110000    2
 194120000    9
 194130000    3
 194140000    2
 194150000    4
 194160000    3
 194170000    6
 194180000    3
 194190000    5
 194200000    7
 194210000    4
 194220000    3
 194230000    3
 194240000    3
 194250000    3
 194260000    6
 194270000    3
 194280000    2
 194290000    3
 194300000    4
 194310000    5
 194320000    3
 194330000    5
 194340000    2
 194350000    5
 194360000    4
 194370000    4
 194380000    5
 194390000    3
 194400000    4
 194410000    4
 194420000    8
 194430000    4
 194440000    2
 194450000    4
 194460000    5
 194470000    3
 194480000    3
 194490000    4
 194500000    4
 194510000    6
 194520000    4
 194530000    4
 194540000    9
 194550000    3
 194560000   10
 194570000   10
 194580000    5
 194590000    4
 194600000    4
 194610000    8
 194620000    4
 194630000    5
 194640000   10
 194650000    5
 194660000    6
 194670000    3
 194680000    4
 194690000    3
 194700000    3
 194710000    4
 194720000    2
 194730000    4
 194740000    6
 194750000    5
 194760000    6
 194770000    4
 194780000    4
 194790000    6
 194800000    4
 194810000    3
 194820000    2
 194830000    3
 194840000    4
 194850000    2
 194860000    3
 194870000    2
 194880000    5
 194890000    3
 194900000    3
 194910000    3
 194920000    3
 194930000    3
 194940000    3
 194950000    2
 194960000    3
 194970000    3
 194980000    2
 194990000    8
 195000000    3
 195010000    4
 195020000    4
 195030000    4
 195040000    4
 195050000    5
 195060000    5
 195070000    6
 195080000    2
 195090000    3
 195100000    3
 195110000    3
 195120000    4
 195130000    3
 195140000    3
 195150000    4
 195160000    4
 195170000    2
 195180000    4
 195190000    7
 195200000    9
 195210000    4
 195220000    3
 195230000    4
 195240000    8
 195250000    7
 195260000    3
 195270000    3
 195280000    3
 195290000    2
 195300000    6
 195310000    5
 195320000    4
 195330000    9
 195340000    3
 195350000    7
 195360000   10
 195370000    2
 195380000    3
 195390000    4
 195400000    2
 195410000    5
 195420000    2
 195430000    3
 195440000    3
 195450000    3
 195460000    4
 195470000    5
 195480000    3
 195490000    3
 195500000    2
 195510000    2
 195520000    3
 195530000    3
 195540000    4
 195550000    3
 195560000    5
 195570000    6
 195580000    4
 195590000    4
 195600000    5
 195610000    4
 195620000    4
 195630000    3
 195640000    3
 195650000    3
 195660000    3
 195670000    3
 195680000    2
 195690000    4
 195700000    3
 195710000    3
 195720000    3
 195730000    4
 195740000    6
 195750000    3
 195760000    6
 195770000   11
 195780000    5
 195790000    4
 195800000    3
 195810000    3
 195820000    5
 195830000    4
 195840000    5
 195850000    3
 195860000    4
 195870000    3
 195880000    4
 195890000    5
 195900000    4
 195910000    4
 195920000    5
 195930000    5
 195940000    5
 195950000    3
 195960000    4
 195970000    2
 195980000    2
 195990000    5
 196000000    4
 196010000    4
 196020000    4
 196030000    4
 196040000    3
 196050000    3
 196060000    3
 196070000    4
 196080000    3
 196090000    3
 196100000    3
 196110000    3
 196120000    3
 196130000    5
 196140000    3
 196150000    3
 196160000    3
 196170000    3
 196180000    3
 196190000    2
 196200000    3
 196210000    4
 196220000    4
 196230000    3
 196240000    4
 196250000    3
 196260000    3
 196270000    4
 196280000    2
 196290000    3
 196300000    3
 196310000    2
 196320000    3
 196330000    2
 196340000    3
 196350000    3
 196360000    3
 196370000    2
 196380000    3
 196390000    3
 196400000    4
 196410000    3
 196420000    3
 196430000    4
 196440000    4
 196450000    3
 196460000    5
 196470000    3
 196480000    3
 196490000    5
 196500000    2
 196510000    3
 196520000    3
 196530000    3
 196540000    3
 196550000    2
 196560000    3
 196570000    3
 196580000    3
 196590000    3
 196600000    3
 196610000    4
 196620000    3
 196630000    3
 196640000    3
 196650000    3
 196660000    4
 196670000    4
 196680000    4
 196690000    5
 196700000    3
 196710000    3
 196720000    3
 196730000    3
 196740000    3
 196750000    4
 196760000    3
 196770000    3
 196780000    2
 196790000    3
 196800000    2
 196810000    3
 196820000    3
 196830000    3
 196840000    3
 196850000    2
 196860000    3
 196870000    3
 196880000    3
 196890000    9
 196900000    4
 196910000    3
 196920000    4
 196930000    7
 196940000    4
 196950000    3
 196960000    3
 196970000    3
 196980000    5
 196990000    7
 197000000    9
 197010000    6
 197020000    4
 197030000    4
 197040000    2
 197050000    2
 197060000    2
 197070000    2
 197080000    3
 197090000    3
 197100000    2
 197110000    3
 197120000    8
 197130000    3
 197140000    5
 197150000    9
 197160000    5
 197170000    4
 197180000    5
 197190000    3
 197200000   10
 197210000    3
 197220000    3
 197230000    3
 197240000    3
 197250000    4
 197260000    2
 197270000    5
 197280000    3
 197290000    2
 197300000    2
 197310000    4
 197320000    2
 197330000    4
 197340000    4
 197350000    3
 197360000    6
 197370000    2
 197380000    3
 197390000    5
 197400000    5
 197410000    4
 197420000    4
 197430000    7
 197440000   11
 197450000    3
 197460000    4
 197470000    6
 197480000    3
 197490000    5
 197500000    4
 197510000    4
 197520000    4
 197530000    4
 197540000    2
 197550000    7
 197560000    6
 197570000    5
 197580000    4
 197590000    2
 197600000    3
 197610000    3
 197620000    4
 197630000    2
 197640000    4
 197650000    4
 197660000    5
 197670000    3
 197680000    3
 197690000    4
 197700000    3
 197710000    3
 197720000    5
 197730000    4
 197740000    3
 197750000    6
 197760000    7
 197770000    4
 197780000    4
 197790000    5
 197800000    4
 197810000    2
 197820000    3
 197830000    4
 197840000    3
 197850000    5
 197860000    4
 197870000    3
 197880000    3
 197890000   11
 197900000    3
 197910000    4
 197920000    3
 197930000    5
 197940000    2
 197950000    3
 197960000    2
 197970000    2
 197980000    6
 197990000    5
 198000000    3
 198010000    3
 198020000    4
 198030000    5
 198040000    5
 198050000    3
 198060000    8
 198070000    4
 198080000    3
 198090000    3
 198100000    2
 198110000    3
 198120000    4
 198130000    3
 198140000    6
 198150000    6
 198160000   10
 198170000    7
 198180000   13
 198190000    5
 198200000    4
 198210000    3
 198220000    3
 198230000    4
 198240000    3
 198250000    6
 198260000    2
 198270000    4
 198280000    3
 198290000    5
 198300000    3
 198310000    5
 198320000    9
 198330000    5
 198340000    5
 198350000    3
 198360000    3
 198370000    4
 198380000    2
 198390000    4
 198400000    4
 198410000    3
 198420000    4
 198430000    4
 198440000    3
 198450000    8
 198460000    3
 198470000    3
 198480000    3
 198490000    5
 198500000    3
 198510000    5
 198520000    6
 198530000    3
 198540000    3
 198550000    2
 198560000    3
 198570000    3
 198580000    3
 198590000    3
 198600000    3
 198610000    3
 198620000    3
 198630000    4
 198640000    3
 198650000    3
 198660000    3
 198670000    3
 198680000    3
 198690000    3
 198700000    3
 198710000    3
 198720000    3
 198730000    3
 198740000    6
 198750000    3
 198760000    4
 198770000    3
 198780000    3
 198790000    3
 198800000    3
 198810000    4
 198820000    7
 198830000    4
 198840000    9
 198850000    3
 198860000    4
 198870000    8
 198880000    4
 198890000    3
 198900000    3
 198910000    5
 198920000    3
 198930000    4
 198940000    3
 198950000    3
 198960000   10
 198970000    3
 198980000    3
 198990000    4
 199000000    4
 199010000    3
 199020000    8
 199030000    3
 199040000    5
 199050000    4
 199060000    2
 199070000    3
 199080000    3
 199090000    4
 199100000   10
 199110000    6
 199120000    5
 199130000    4
 199140000    2
 199150000    4
 199160000    3
 199170000    3
 199180000    3
 199190000    4
 199200000    4
 199210000    2
 199220000    4
 199230000    3
 199240000    4
 199250000    3
 199260000    3
 199270000    8
 199280000    6
 199290000    6
 199300000    4
 199310000    2
 199320000    4
 199330000    3
 199340000    4
 199350000    2
 199360000    4
 199370000    2
 199380000    4
 199390000    2
 199400000    3
 199410000    3
 199420000    3
 199430000    4
 199440000    4
 199450000    3
 199460000    7
 199470000    7
 199480000    5
 199490000    3
 199500000    3
 199510000    2
 199520000    3
 199530000    4
 199540000    3
 199550000    2
 199560000    3
 199570000    4
 199580000    3
 199590000    3
 199600000    2
 199610000    5
 199620000    5
 199630000    3
 199640000    4
 199650000    5
 199660000    9
 199670000    3
 199680000    3
 199690000    2
 199700000    3
 199710000    3
 199720000    3
 199730000    3
 199740000    5
 199750000    3
 199760000    4
 199770000    3
 199780000    2
 199790000    3
 199800000    3
 199810000    3
 199820000    2
 199830000    3
 199840000    3
 199850000    5
 199860000    3
 199870000    3
 199880000    6
 199890000    3
 199900000    3
 199910000    6
 199920000    9
 199930000    2
 199940000   10
 199950000    4
 199960000    7
 199970000    3
 199980000    3
 199990000    4
 200000000    3
 200000000    3
 200010000    3
 200020000    3
 200030000    3
 200040000    4
 200050000    3
 200060000    4
 200070000    3
 200080000    3
 200090000    3
 200100000    5
 200110000    2
 200120000    3
 200130000    6
 200140000    3
 200150000    3
 200160000    5
 200170000    7
 200180000    4
 200190000    4
 200200000    4
 200210000    2
 200220000    7
 200230000    4
 200240000    2
 200250000    7
 200260000    2
 200270000    5
 200280000    6
 200290000    5
 200300000    4
 200310000    6
 200320000    4
 200330000    2
 200340000    2
 200350000    3
 200360000    4
 200370000    3
 200380000    3
 200390000    4
 200400000    3
 200410000    4
 200420000    9
 200430000    3
 200440000    5
 200450000    7
 200460000    3
 200470000    6
 200480000    2
 200490000    3
 200500000    3
 200510000    4
 200520000    3
 200530000    9
 200540000    5
 200550000    9
 200560000   12
 200570000    4
 200580000    3
 200590000    2
 200600000    3
 200610000    7
 200620000    3
 200630000    3
 200640000    3
 200650000    3
 200660000    3
 200670000    3
 200680000    4
 200690000    4
 200700000    4
 200710000    4
 200720000    6
 200730000    3
 200740000    3
 200750000    3
 200760000    3
 200770000    2
 200780000    3
 200790000    3
 200800000    2
 200810000    3
 200820000    4
 200830000    3
 200840000    4
 200850000    4
 200860000    4
 200870000    4
 200880000    4
 200890000    4
 200900000    9
 200910000    3
 200920000    6
 200930000    3
 200940000    4
 200950000    4
 200960000    3
 200970000    4
 200980000    5
 200990000    4
 201000000    3
 201010000    3
 201020000    3
 201030000    3
 201040000    4
 201050000    3
 201060000    3
 201070000    4
 201080000    4
 201090000    4
 201100000    2
 201110000    3
 201120000    4
 201130000    6
 201140000    3
 201150000    3
 201160000    3
 201170000    3
 201180000    2
 201190000    5
 201200000    3
 201210000    3
 201220000    3
 201230000    3
 201240000    5
 201250000    4
 201260000    5
 201270000    2
 201280000    3
 201290000    2
 201300000    4
 201310000    2
 201320000    3
 201330000    3
 201340000    3
 201350000    3
 201360000    5
 201370000    3
 201380000    3
 201390000    5
 201400000    6
 201410000    5
 201420000    3
 201430000    3
 201440000    4
 201450000    3
 201460000    4
 201470000    4
 201480000    4
 201490000    3
 201500000    2
 201510000    2
 201520000    4
 201530000    3
 201540000    4
 201550000    3
 201560000    5
 201570000    3
 201580000    4
 201590000    3
 201600000    3
 201610000    3
 201620000    3
 201630000    2
 201640000    3
 201650000    4
 201660000    3
 201670000    3
 201680000    4
 201690000    3
 201700000    3
 201710000    3
 201720000    3
 201730000    3
 201740000    3
 201750000    2
 201760000    4
 201770000    2
 201780000    2
 201790000    3
 201800000    7
 201810000    3
 201820000    7
 201830000    2
 201840000    4
 201850000    3
 201860000    3
 201870000    3
 201880000    2
 201890000    4
 201900000    6
 201910000    4
 201920000    3
 201930000    5
 201940000    9
 201950000    9
 201960000    7
 201970000    4
 201980000    6
 201990000    2
 202000000    3
 202010000    3
 202020000    4
 202030000    7
 202040000    4
 202050000    8
 202060000    3
 202070000    3
 202080000    2
 202090000    4
 202100000    3
 202110000    4
 202120000    3
 202130000    5
 202140000    3
 202150000    3
 202160000    4
 202170000    6
 202180000    6
 202190000    4
 202200000    5
 202210000    3
 202220000    4
 202230000    3
 202240000    3
 202250000    3
 202260000    2
 202270000    5
 202280000    4
 202290000    3
 202300000    3
 202310000    4
 202320000    8
 202330000    4
 202340000    3
 202350000    3
 202360000    3
 202370000    7
 202380000    8
 202390000    4
 202400000    3
 202410000    3
 202420000    3
 202430000    6
 202440000    4
 202450000    8
 202460000    4
 202470000    5
 202480000    3
 202490000    3
 202500000    3
 202510000    5
 202520000    3
 202530000    2
 202540000    4
 202550000    2
 202560000    5
 202570000    6
 202580000    4
 202590000    2
 202600000    5
 202610000    3
 202620000    3
 202630000    3
 202640000    5
 202650000    4
 202660000    4
 202670000    3
 202680000    4
 202690000    5
 202700000    3
 202710000    4
 202720000    5
 202730000    5
 202740000    3
 202750000    4
 202760000    3
 202770000    4
 202780000    3
 202790000    3
 202800000    3
 202810000   10
 202820000    3
 202830000    2
 202840000    5
 202850000    2
 202860000    3
 202870000    3
 202880000    3
 202890000    6
 202900000    5
 202910000    2
 202920000    3
 202930000    3
 202940000    5
 202950000    4
 202960000    3
 202970000    5
 202980000    3
 202990000    5
 203000000    2
 203010000    3
 203020000    3
 203030000    3
 203040000    3
 203050000    3
 203060000    3
 203070000    3
 203080000    3
 203090000    4
 203100000    3
 203110000    4
 203120000    2
 203130000    3
 203140000    3
 203150000    3
 203160000    2
 203170000    3
 203180000    3
 203190000    4
 203200000    3
 203210000    3
 203220000    3
 203230000    5
 203240000    3
 203250000    3
 203260000    2
 203270000    3
 203280000    3
 203290000    4
 203300000    3
 203310000    3
 203320000    4
 203330000    2
 203340000    3
 203350000    3
 203360000    4
 203370000    7
 203380000    4
 203390000    3
 203400000    3
 203410000    3
 203420000    3
 203430000    3
 203440000    3
 203450000   12
 203460000    4
 203470000    4
 203480000    3
 203490000    9
 203500000    5
 203510000    3
 203520000    3
 203530000    3
 203540000    3
 203550000    5
 203560000    7
 203570000    3
 203580000    3
 203590000    3
 203600000    4
 203610000    3
 203620000    2
 203630000    4
 203640000    2
 203650000    3
 203660000    3
 203670000    3
 203680000    6
 203690000    5
 203700000    3
 203710000    6
 203720000    8
 203730000    3
 203740000    7
 203750000    5
 203760000    5
 203770000    4
 203780000    4
 203790000    3
 203800000    5
 203810000    3
 203820000    3
 203830000    3
 203840000    3
 203850000    3
 203860000    3
 203870000    8
 203880000    3
 203890000    2
 203900000    4
 203910000    2
 203920000    3
 203930000    3
 203940000    2
 203950000    2
 203960000    3
 203970000    3
 203980000    4
 203990000    3
 204000000    3
 204010000    2
 204020000    3
 204030000    3
 204040000    3
 204050000    4
 204060000    3
 204070000    2
 204080000    3
 204090000    3
 204100000    3
 204110000   10
 204120000    6
 204130000    5
 204140000    3
 204150000    4
 204160000    7
 204170000    7
 204180000    3
 204190000    5
 204200000    5
 204210000    6
 204220000    4
 204230000    5
 204240000    2
 204250000    3
 204260000    3
 204270000    2
 204280000    2
 204290000    3
 204300000    5
 204310000    3
 204320000    4
 204330000    3
 204340000    4
 204350000    3
 204360000    3
 204370000    4
 204380000    2
 204390000    3
 204400000    3
 204410000    4
 204420000    3
 204430000    2
 204440000    3
 204450000    4
 204460000    3
 204470000    7
 204480000    2
 204490000    3
 204500000    3
 204510000    2
 204520000    8
 204530000    4
 204540000    3
 204550000    2
 204560000    6
 204570000    3
 204580000    3
 204590000    4
 204600000    6
 204610000    6
 204620000    2
 204630000    2
 204640000    3
 204650000    4
 204660000    4
 204670000    3
 204680000    3
 204690000    4
 204700000    3
 204710000    3
 204720000    3
 204730000    5
 204740000    4
 204750000    2
 204760000    3
 204770000    3
 204780000    4
 204790000    3
 204800000    3
 204810000    3
 204820000    3
 204830000    6
 204840000    3
 204850000    4
 204860000    3
 204870000    3
 204880000    6
 204890000    4
 204900000    3
 204910000    3
 204920000    2
 204930000    3
 204940000    5
 204950000    3
 204960000    4
 204970000    6
 204980000    4
 204990000    4
 205000000    5
 205010000    2
 205020000    4
 205030000    2
 205040000    4
 205050000    3
 205060000    4
 205070000    2
 205080000    2
 205090000    4
 205100000    3
 205110000    2
 205120000    4
 205130000    3
 205140000    3
 205150000    4
 205160000    3
 205170000    3
 205180000    4
 205190000    3
 205200000    4
 205210000    4
 205220000    3
 205230000    3
 205240000    6
 205250000    2
 205260000    3
 205270000    3
 205280000    3
 205290000    3
 205300000    5
 205310000    3
 205320000    2
 205330000    3
 205340000    5
 205350000    3
 205360000    3
 205370000    3
 205380000    3
 205390000    4
 205400000    3
 205410000    4
 205420000    4
 205430000    3
 205440000    3
 205450000    3
 205460000    3
 205470000    2
 205480000    2
 205490000    3
 205500000    4
 205510000    3
 205520000    3
 205530000    4
 205540000    3
 205550000    3
 205560000    3
 205570000    4
 205580000    3
 205590000    2
 205600000    4
 205610000    2
 205620000    3
 205630000    4
 205640000    4
 205650000    7
 205660000    3
 205670000    5
 205680000    3
 205690000    3
 205700000    5
 205710000    3
 205720000    4
 205730000    3
 205740000    4
 205750000    4
 205760000    3
 205770000    3
 205780000    4
 205790000    6
 205800000    3
 205810000    3
 205820000    4
 205830000    3
 205840000    4
 205850000    3
 205860000    2
 205870000    5
 205880000    3
 205890000    2
 205900000    3
 205910000    3
 205920000    4
 205930000    3
 205940000    3
 205950000    4
 205960000    2
 205970000    3
 205980000    4
 205990000    3
 206000000    4
 206010000    3
 206020000    3
 206030000    3
 206040000    3
 206050000    4
 206060000    3
 206070000    3
 206080000    3
 206090000    3
 206100000    5
 206110000    2
 206120000    4
 206130000    3
 206140000    4
 206150000    3
 206160000    3
 206170000    3
 206180000    3
 206190000    2
 206200000    3
 206210000    4
 206220000    3
 206230000    3
 206240000    3
 206250000    3
 206260000    7
 206270000    4
 206280000    9
 206290000    3
 206300000    6
 206310000    5
 206320000    4
 206330000    2
 206340000    4
 206350000    2
 206360000    3
 206370000    3
 206380000    3
 206390000    3
 206400000    5
 206410000    3
 206420000    3
 206430000    4
 206440000    4
 206450000    3
 206460000    5
 206470000    4
 206480000    2
 206490000    2
 206500000    2
 206510000    5
 206520000    4
 206530000    4
 206540000    2
 206550000    2
 206560000    3
 206570000    2
 206580000    6
 206590000    3
 206600000    3
 206610000    2
 206620000    4
 206630000   12
 206640000   13
 206650000   15
 206660000   11
 206670000    9
 206680000    6
 206690000    3
 206700000    3
 206710000    4
 206720000    5
 206730000    3
 206740000    3
 206750000    6
 206760000    3
 206770000    3
 206780000    3
 206790000    5
 206800000    6
 206810000    2
 206820000    3
 206830000    3
 206840000    3
 206850000    3
 206860000    5
 206870000    3
 206880000    3
 206890000    2
 206900000    4
 206910000    8
 206920000    3
 206930000    3
 206940000    4
 206950000    3
 206960000    4
 206970000    3
 206980000    3
 206990000    3
 207000000    3
 207010000    3
 207020000    6
 207030000    3
 207040000    2
 207050000    4
 207060000    2
 207070000    3
 207080000    4
 207090000    4
 207100000    2
 207110000    2
 207120000    3
 207130000    5
 207140000    3
 207150000    3
 207160000    3
 207170000    3
 207180000    4
 207190000    3
 207200000    4
 207210000    3
 207220000    4
 207230000    6
 207240000    3
 207250000    2
 207260000    3
 207270000    2
 207280000    3
 207290000    3
 207300000    3
 207310000    4
 207320000    4
 207330000    4
 207340000    4
 207350000    4
 207360000    3
 207370000    4
 207380000    4
 207390000    3
 207400000    2
 207410000    3
 207420000    3
 207430000    4
 207440000    5
 207450000    2
 207460000    3
 207470000    3
 207480000    4
 207490000    4
 207500000    3
 207510000    5
 207520000    2
 207530000    4
 207540000    3
 207550000    4
 207560000    4
 207570000    3
 207580000    2
 207590000    3
 207600000    3
 207610000    2
 207620000    4
 207630000    5
 207640000    7
 207650000    4
 207660000    3
 207670000    3
 207680000    3
 207690000    3
 207700000    4
 207710000    3
 207720000    3
 207730000    3
 207740000    4
 207750000    3
 207760000    3
 207770000    4
 207780000    7
 207790000    3
 207800000    4
 207810000   10
 207820000    3
 207830000    3
 207840000    4
 207850000    3
 207860000    6
 207870000    8
 207880000    5
 207890000    6
 207900000   10
 207910000    7
 207920000    9
 207930000    6
 207940000    4
 207950000    4
 207960000    3
 207970000    3
 207980000    4
 207990000    4
 208000000    2
 208010000    2
 208020000    3
 208030000    3
 208040000    5
 208050000    5
 208060000    3
 208070000    2
 208080000    3
 208090000    6
 208100000    4
 208110000    5
 208120000    3
 208130000    3
 208140000    4
 208150000    4
 208160000    2
 208170000    3
 208180000    3
 208190000    7
 208200000    4
 208210000    2
 208220000    3
 208230000    7
 208240000    4
 208250000    4
 208260000    4
 208270000    3
 208280000    4
 208290000    4
 208300000    2
 208310000    3
 208320000    3
 208330000    6
 208340000    8
 208350000   11
 208360000    6
 208370000    4
 208380000    4
 208390000   10
 208400000    5
 208410000    8
 208420000   11
 208430000    3
 208440000    3
 208450000    6
 208460000    3
 208470000    3
 208480000    3
 208490000    4
 208500000    3
 208510000    3
 208520000    3
 208530000    3
 208540000    4
 208550000    2
 208560000    3
 208570000    3
 208580000    3
 208590000    3
 208600000    6
 208610000    4
 208620000    3
 208630000    4
 208640000    5
 208650000    3
 208660000    5
 208670000    5
 208680000    3
 208690000    3
 208700000    3
 208710000    3
 208720000    4
 208730000    4
 208740000    3
 208750000   10
 208760000    3
 208770000    3
 208780000    3
 208790000    2
 208800000    3
 208810000    4
 208820000    2
 208830000    4
 208840000    6
 208850000    4
 208860000    5
 208870000    3
 208880000    3
 208890000    7
 208900000    3
 208910000    4
 208920000    3
 208930000    5
 208940000    4
 208950000    4
 208960000    2
 208970000    2
 208980000    3
 208990000    3
 209000000    3
 209010000    3
 209020000    4
 209030000    3
 209040000    5
 209050000    4
 209060000    3
 209070000    4
 209080000    3
 209090000    4
 209100000    2
 209110000    4
 209120000    3
 209130000    3
 209140000    5
 209150000    3
 209160000    3
 209170000    5
 209180000    9
 209190000    4
 209200000    5
 209210000    5
 209220000    6
 209230000    4
 209240000    2
 209250000    2
 209260000    4
 209270000    2
 209280000    5
 209290000    7
 209300000    4
 209310000    4
 209320000    3
 209330000    3
 209340000    2
 209350000    4
 209360000    3
 209370000    3
 209380000    4
 209390000    4
 209400000    3
 209410000    5
 209420000    2
 209430000    4
 209440000    7
 209450000    4
 209460000    3
 209470000    3
 209480000    3
 209490000    3
 209500000    2
 209510000    2
 209520000    2
 209530000    3
 209540000    2
 209550000    3
 209560000    3
 209570000    3
 209580000    4
 209590000    4
 209600000    2
 209610000    3
 209620000    2
 209630000    3
 209640000    3
 209650000    3
 209660000    3
 209670000    2
 209680000    5
 209690000    3
 209700000    4
 209710000    3
 209720000    3
 209730000    3
 209740000    3
 209750000    2
 209760000    8
 209770000    3
 209780000    3
 209790000    2
 209800000    4
 209810000    4
 209820000    2
 209830000    7
 209840000    4
 209850000    4
 209860000    2
 209870000    5
 209880000    6
 209890000    3
 209900000    4
 209910000    7
 209920000    8
 209930000    4
 209940000    3
 209950000    3
 209960000    2
 209970000    3
 209980000    4
 209990000    6
 210000000    4
 210010000    2
 210020000    2
 210030000    3
 210040000    3
 210050000    3
 210060000    3
 210070000    3
 210080000    3
 210090000    3
 210100000    2
 210110000    3
 210120000    3
 210130000    4
 210140000    4
 210150000    3
 210160000    6
 210170000    3
 210180000    3
 210190000    3
 210200000    3
 210210000    3
 210220000    3
 210230000    2
 210240000    4
 210250000    7
 210260000    3
 210270000    3
 210280000    3
 210290000    3
 210300000    4
 210310000    3
 210320000    2
 210330000    3
 210340000    3
 210350000    2
 210360000    3
 210370000    2
 210380000    3
 210390000    5
 210400000    2
 210410000    4
 210420000    6
 210430000    3
 210440000    4
 210450000    4
 210460000    3
 210470000    5
 210480000    3
 210490000    4
 210500000    4
 210510000    7
 210520000    4
 210530000    5
 210540000    2
 210550000    4
 210560000    2
 210570000    5
 210580000    2
 210590000    3
 210600000    3
 210610000    3
 210620000    2
 210630000    5
 210640000    2
 210650000    3
 210660000    5
 210670000    3
 210680000    3
 210690000    3
 210700000    3
 210710000    3
 210720000    3
 210730000    3
 210740000    4
 210750000    3
 210760000    4
 210770000    2
 210780000    6
 210790000    3
 210800000    3
 210810000    8
 210820000    7
 210830000    4
 210840000    3
 210850000    3
 210860000    3
 210870000    3
 210880000    3
 210890000    3
 210900000    3
 210910000    3
 210920000    3
 210930000    5
 210940000    3
 210950000    4
 210960000    3
 210970000    3
 210980000    3
 210990000    5
 211000000    3
 211010000    3
 211020000    3
 211030000    3
 211040000    3
 211050000    4
 211060000    2
 211070000    3
 211080000    3
 211090000    4
 211100000    3
 211110000    4
 211120000    3
 211130000    3
 211140000    2
 211150000    4
 211160000    3
 211170000    5
 211180000    3
 211190000    3
 211200000    4
 211210000    2
 211220000    3
 211230000    3
 211240000    3
 211250000    4
 211260000    6
 211270000    6
 211280000    5
 211290000    3
 211300000    8
 211310000    3
 211320000    7
 211330000    3
 211340000    3
 211350000    2
 211360000    3
 211370000    3
 211380000    3
 211390000    2
 211400000    3
 211410000    3
 211420000    4
 211430000    2
 211440000    4
 211450000    7
 211460000    3
 211470000    2
 211480000    2
 211490000    3
 211500000    3
 211510000    2
 211520000    3
 211530000    3
 211540000    2
 211550000    3
 211560000    3
 211570000    4
 211580000    3
 211590000    3
 211600000    5
 211610000    2
 211620000    3
 211630000    3
 211640000    2
 211650000    3
 211660000    3
 211670000    2
 211680000    3
 211690000    3
 211700000    3
 211710000    2
 211720000   10
 211730000    3
 211740000    3
 211750000    4
 211760000    3
 211770000    7
 211780000    4
 211790000    3
 211800000    3
 211810000    3
 211820000    3
 211830000    5
 211840000    3
 211850000    4
 211860000    5
 211870000    2
 211880000    4
 211890000    2
 211900000    3
 211910000    2
 211920000    5
 211930000    4
 211940000    2
 211950000    6
 211960000    3
 211970000    3
 211980000    3
 211990000    3
 212000000    2
 212010000    4
 212020000    2
 212030000    2
 212040000    3
 212050000    2
 212060000    2
 212070000    3
 212080000    3
 212090000    3
 212100000    2
 212110000    2
 212120000    3
 212130000    6
 212140000    2
 212150000    3
 212160000    2
 212170000    3
 212180000    3
 212190000    3
 212200000    4
 212210000    3
 212220000    3
 212230000    4
 212240000    3
 212250000    3
 212260000    6
 212270000    7
 212280000    3
 212290000    3
 212300000    4
 212310000    2
 212320000    4
 212330000    5
 212340000    3
 212350000    3
 212360000    5
 212370000    8
 212380000    8
 212390000    2
 212400000    3
 212410000    6
 212420000    6
 212430000    4
 212440000    5
 212450000    3
 212460000    6
 212470000    3
 212480000    3
 212490000    3
 212500000    3
 212510000    3
 212520000    3
 212530000    3
 212540000    4
 212550000    3
 212560000    3
 212570000    2
 212580000    2
 212590000    3
 212600000    2
 212610000    3
 212620000    3
 212630000    3
 212640000    3
 212650000    5
 212660000    5
 212670000    2
 212680000    4
 212690000    3
 212700000    3
 212710000    3
 212720000    4
 212730000    4
 212740000    3
 212750000    4
 212760000    3
 212770000    3
 212780000    4
 212790000    5
 212800000    4
 212810000    4
 212820000    5
 212830000    3
 212840000    3
 212850000    2
 212860000    2
 212870000    3
 212880000    3
 212890000    3
 212900000    3
 212910000    3
 212920000    3
 212930000    3
 212940000    3
 212950000    3
 212960000    2
 212970000    3
 212980000    2
 212990000    5
 213000000    2
 213010000    3
 213020000    3
 213030000    4
 213040000    4
 213050000    3
 213060000    3
 213070000    3
 213080000    3
 213090000    4
 213100000    6
 213110000    6
 213120000    6
 213130000    3
 213140000    3
 213150000    5
 213160000    3
 213170000    4
 213180000    2
 213190000    2
 213200000    3
 213210000    3
 213220000    3
 213230000    3
 213240000    3
 213250000    3
 213260000    3
 213270000    2
 213280000    4
 213290000    4
 213300000    4
 213310000    2
 213320000    2
 213330000    3
 213340000    3
 213350000    3
 213360000    3
 213370000    3
 213380000    3
 213390000    3
 213400000    3
 213410000    3
 213420000    3
 213430000    3
 213440000    3
 213450000    3
 213460000    3
 213470000    3
 213480000    3
 213490000    2
 213500000    3
 213510000    3
 213520000    3
 213530000    4
 213540000    3
 213550000    3
 213560000    4
 213570000    3
 213580000    5
 213590000    2
 213600000    3
 213610000    4
 213620000    6
 213630000    3
 213640000    3
 213650000    2
 213660000    3
 213670000    2
 213680000    4
 213690000    3
 213700000    3
 213710000    5
 213720000    3
 213730000    4
 213740000    3
 213750000    4
 213760000    3
 213770000    3
 213780000    3
 213790000    3
 213800000    5
 213810000    3
 213820000    2
 213830000    2
 213840000    7
 213850000    5
 213860000    3
 213870000    3
 213880000    3
 213890000    4
 213900000    3
 213910000    3
 213920000    3
 213930000    6
 213940000    5
 213950000    3
 213960000    4
 213970000    5
 213980000    3
 213990000    3
 214000000    8
 214010000    3
 214020000    5
 214030000    7
 214040000    4
 214050000    2
 214060000    7
 214070000    2
 214080000    4
 214090000    4
 214100000    3
 214110000    3
 214120000    3
 214130000    3
 214140000    3
 214150000    3
 214160000    5
 214170000    3
 214180000    4
 214190000    5
 214200000    3
 214210000    2
 214220000    7
 214230000    4
 214240000    3
 214250000    5
 214260000    3
 214270000    4
 214280000    3
 214290000    4
 214300000    3
 214310000    6
 214320000    3
 214330000    3
 214340000    3
 214350000    4
 214360000    2
 214370000    4
 214380000    4
 214390000    4
 214400000    3
 214410000    5
 214420000    3
 214430000    3
 214440000    4
 214450000    6
 214460000    3
 214470000    2
 214480000    3
 214490000    2
 214500000    3
 214510000    3
 214520000    3
 214530000    2
 214540000    2
 214550000    4
 214560000    3
 214570000    3
 214580000    3
 214590000    3
 214600000    4
 214610000    4
 214620000    3
 214630000    3
 214640000    2
 214650000    3
 214660000    2
 214670000    2
 214680000    4
 214690000    3
 214700000    3
 214710000    4
 214720000    3
 214730000    4
 214740000    5
 214750000    3
 214760000    4
 214770000    2
 214780000    3
 214790000    2
 214800000    3
 214810000    2
 214820000    4
 214830000    3
 214840000    4
 214850000    3
 214860000    3
 214870000    4
 214880000    3
 214890000    4
 214900000    3
 214910000    2
 214920000    3
 214930000    3
 214940000    4
 214950000    4
 214960000    3
 214970000    4
 214980000    4
 214990000    3
 215000000    2
 215010000    3
 215020000    3
 215030000    3
 215040000    2
 215050000    5
 215060000    5
 215070000   10
 215080000    3
 215090000   12
 215100000    3
 215110000    3
 215120000    4
 215130000    3
 215140000   11
 215150000    3
 215160000    3
 215170000    2
 215180000    3
 215190000    7
 215200000    4
 215210000    3
 215220000    3
 215230000    4
 215240000    3
 215250000    3
 215260000    2
 215270000    4
 215280000    3
 215290000    3
 215300000    2
 215310000    4
 215320000    3
 215330000    3
 215340000    2
 215350000    6
 215360000    3
 215370000    2
 215380000    3
 215390000    4
 215400000    2
 215410000    3
 215420000    3
 215430000    4
 215440000    4
 215450000    2
 215460000    3
 215470000    3
 215480000    8
 215490000    3
 215500000    3
 215510000    5
 215520000    7
 215530000    4
 215540000    3
 215550000    3
 215560000    3
 215570000    4
 215580000    5
 215590000    4
 215600000    4
 215610000    3
 215620000    2
 215630000    2
 215640000    2
 215650000    5
 215660000    4
 215670000    8
 215680000    4
 215690000    3
 215700000    4
 215710000    3
 215720000    3
 215730000    4
 215740000    2
 215750000    4
 215760000    3
 215770000    3
 215780000    5
 215790000    3
 215800000    4
 215810000    3
 215820000    3
 215830000    7
 215840000    3
 215850000    3
 215860000    2
 215870000    4
 215880000    8
 215890000    3
 215900000    3
 215910000    4
 215920000    3
 215930000    3
 215940000    6
 215950000    7
 215960000    3
 215970000    6
 215980000    4
 215990000    5
 216000000    3
 216010000    4
 216020000    3
 216030000    5
 216040000    3
 216050000    6
 216060000    2
 216070000    6
 216080000    4
 216090000    6
 216100000    5
 216110000    3
 216120000    3
 216130000    5
 216140000   11
 216150000    6
 216160000    7
 216170000    5
 216180000   12
 216190000    3
 216200000    4
 216210000    5
 216220000    3
 216230000    5
 216240000    5
 216250000    4
 216260000    5
 216270000    2
 216280000    4
 216290000    5
 216300000    4
 216310000    3
 216320000    3
 216330000    3
 216340000    7
 216350000    4
 216360000    2
 216370000    4
 216380000    3
 216390000    3
 216400000    3
 216410000    3
 216420000    3
 216430000    4
 216440000    3
 216450000    2
 216460000    2
 216470000    3
 216480000    3
 216490000    4
 216500000    3
 216510000    3
 216520000    3
 216530000    7
 216540000    5
 216550000    5
 216560000    3
 216570000    8
 216580000    8
 216590000    5
 216600000    4
 216610000    4
 216620000    2
 216630000    4
 216640000    3
 216650000    5
 216660000    3
 216670000    3
 216680000    5
 216690000    2
 216700000    3
 216710000    3
 216720000    3
 216730000    3
 216740000    3
 216750000    3
 216760000    3
 216770000    2
 216780000    2
 216790000    5
 216800000    3
 216810000    2
 216820000    2
 216830000    6
 216840000    3
 216850000    3
 216860000    3
 216870000    3
 216880000    3
 216890000    3
 216900000    4
 216910000    4
 216920000    3
 216930000    3
 216940000    3
 216950000    3
 216960000    3
 216970000    4
 216980000    3
 216990000    3
 217000000    3
 217010000    3
 217020000    3
 217030000    3
 217040000    3
 217050000    4
 217060000    3
 217070000    3
 217080000    4
 217090000    4
 217100000    5
 217110000    3
 217120000    3
 217130000    5
 217140000    3
 217150000    3
 217160000    3
 217170000    3
 217180000    6
 217190000    4
 217200000    3
 217210000    4
 217220000    3
 217230000    3
 217240000    5
 217250000    4
 217260000    3
 217270000    4
 217280000    5
 217290000    3
 217300000    3
 217310000    3
 217320000    3
 217330000   10
 217340000    6
 217350000    3
 217360000    8
 217370000    4
 217380000    5
 217390000    7
 217400000    5
 217410000    3
 217420000    3
 217430000    5
 217440000    3
 217450000    4
 217460000    3
 217470000    4
 217480000    3
 217490000    4
 217500000    4
 217510000   12
 217520000    5
 217530000    7
 217540000    3
 217550000    3
 217560000   12
 217570000   14
 217580000   12
 217590000   14
 217600000   13
 217610000   10
 217620000    9
 217630000    3
 217640000    3
 217650000   10
 217660000    6
 217670000    6
 217680000   10
 217690000    6
 217700000   10
 217710000   11
 217720000   12
 217730000   14
 217740000   24
 217750000   16
 217760000   14
 217770000   11
 217780000    6
 217790000    9
 217800000    9
 217810000   11
 217820000   10
 217830000    8
 217840000    4
 217850000    3
 217860000    5
 217870000    6
 217880000    4
 217890000    7
 217900000    7
 217910000    5
 217920000    3
 217930000    6
 217940000    5
 217950000    3
 217960000    4
 217970000    3
 217980000    4
 217990000    3
 218000000    3
 218010000    4
 218020000    3
 218030000    6
 218040000   10
 218050000   14
 218060000   14
 218070000    5
 218080000    3
 218090000    4
 218100000    3
 218110000    4
 218120000    3
 218130000    5
 218140000    6
 218150000    4
 218160000    5
 218170000    3
 218180000    5
 218190000    8
 218200000    4
 218210000    5
 218220000    4
 218230000   11
 218240000    3
 218250000    4
 218260000    2
 218270000    4
 218280000    4
 218290000    3
 218300000    3
 218310000    5
 218320000    5
 218330000    3
 218340000    4
 218350000    3
 218360000    3
 218370000    7
 218380000    3
 218390000    2
 218400000    3
 218410000    4
 218420000    5
 218430000    3
 218440000    5
 218450000    4
 218460000    3
 218470000    3
 218480000    3
 218490000    3
 218500000    3
 218510000    3
 218520000    4
 218530000    4
 218540000    3
 218550000    4
 218560000    3
 218570000    3
 218580000    4
 218590000    3
 218600000    3
 218610000    3
 218620000    5
 218630000    3
 218640000    4
 218650000    3
 218660000    2
 218670000    2
 218680000    3
 218690000    4
 218700000    2
 218710000    2
 218720000    3
 218730000    3
 218740000    3
 218750000    2
 218760000    3
 218770000    6
 218780000    3
 218790000    4
 218800000    4
 218810000    4
 218820000    3
 218830000    3
 218840000    3
 218850000    3
 218860000    3
 218870000    4
 218880000    3
 218890000    3
 218900000    5
 218910000    3
 218920000    3
 218930000    3
 218940000    2
 218950000    3
 218960000    3
 218970000    3
 218980000    4
 218990000    4
 219000000    3
 219010000    4
 219020000    4
 219030000    3
 219040000    3
 219050000    3
 219060000    7
 219070000    4
 219080000    5
 219090000    2
 219100000    3
 219110000    3
 219120000    3
 219130000    3
 219140000    4
 219150000    3
 219160000    4
 219170000    5
 219180000    3
 219190000    3
 219200000    6
 219210000    4
 219220000    6
 219230000    3
 219240000    3
 219250000    2
 219260000    3
 219270000    3
 219280000    2
 219290000    5
 219300000    3
 219310000    3
 219320000    3
 219330000    5
 219340000    4
 219350000    5
 219360000    3
 219370000    2
 219380000    3
 219390000    3
 219400000    4
 219410000    3
 219420000    3
 219430000    2
 219440000    2
 219450000    3
 219460000    4
 219470000    5
 219480000    4
 219490000    2
 219500000    5
 219510000    4
 219520000    9
 219530000    4
 219540000    3
 219550000    5
 219560000    5
 219570000    5
 219580000    5
 219590000    3
 219600000    3
 219610000    3
 219620000    4
 219630000    5
 219640000    2
 219650000    2
 219660000    4
 219670000    3
 219680000    3
 219690000    3
 219700000    3
 219710000    3
 219720000    3
 219730000    2
 219740000    2
 219750000    3
 219760000    3
 219770000    3
 219780000    3
 219790000    4
 219800000    3
 219810000    5
 219820000    4
 219830000    8
 219840000    3
 219850000    3
 219860000    4
 219870000    5
 219880000    4
 219890000    4
 219900000    3
 219910000    3
 219920000    4
 219930000    4
 219940000    4
 219950000    3
 219960000    3
 219970000    2
 219980000    4
 219990000    3
 220000000    4
 220010000    2
 220020000    4
 220030000    7
 220040000    3
 220050000    4
 220060000    2
 220070000    3
 220080000    6
 220090000    3
 220100000    2
 220110000    4
 220120000    3
 220130000    2
 220140000    6
 220150000    3
 220160000    3
 220170000    2
 220180000    5
 220190000    3
 220200000    4
 220210000    2
 220220000    3
 220230000    3
 220240000    3
 220250000    2
 220260000    3
 220270000    3
 220280000    3
 220290000    5
 220300000    3
 220310000    4
 220320000    6
 220330000    3
 220340000    4
 220350000    5
 220360000    3
 220370000    3
 220380000    2
 220390000    5
 220400000    3
 220410000    3
 220420000    2
 220430000    2
 220440000    4
 220450000    5
 220460000    4
 220470000    4
 220480000    3
 220490000    5
 220500000    3
 220510000    5
 220520000    4
 220530000    4
 220540000    3
 220550000    3
 220560000    5
 220570000    3
 220580000    3
 220590000    3
 220600000    5
 220610000    2
 220620000    3
 220630000    2
 220640000    3
 220650000    3
 220660000    6
 220670000    3
 220680000    3
 220690000    4
 220700000    3
 220710000    3
 220720000    3
 220730000    4
 220740000    3
 220750000    3
 220760000    5
 220770000    3
 220780000    3
 220790000    4
 220800000    4
 220810000    3
 220820000    4
 220830000    5
 220840000    3
 220850000    2
 220860000    3
 220870000    2
 220880000    2
 220890000    2
 220900000    4
 220910000    4
 220920000    5
 220930000    2
 220940000    3
 220950000    4
 220960000    5
 220970000    4
 220980000    5
 220990000    6
 221000000    3
 221010000    3
 221020000    3
 221030000    3
 221040000    3
 221050000    9
 221060000    3
 221070000    4
 221080000    2
 221090000    2
 221100000    3
 221110000    5
 221120000    2
 221130000    3
 221140000    3
 221150000    3
 221160000    4
 221170000    4
 221180000    3
 221190000    4
 221200000    3
 221210000    3
 221220000    4
 221230000    4
 221240000    3
 221250000    2
 221260000    4
 221270000    2
 221280000    4
 221290000    2
 221300000    5
 221310000    3
 221320000    6
 221330000    4
 221340000    3
 221350000    4
 221360000    3
 221370000    4
 221380000    4
 221390000    2
 221400000    3
 221410000    2
 221420000    3
 221430000    4
 221440000    3
 221450000    3
 221460000    3
 221470000    2
 221480000    3
 221490000    3
 221500000    3
 221510000    3
 221520000    6
 221530000    3
 221540000    4
 221550000    5
 221560000    6
 221570000    3
 221580000    4
 221590000    6
 221600000    5
 221610000    3
 221620000    4
 221630000    5
 221640000    6
 221650000    5
 221660000    7
 221670000    4
 221680000    3
 221690000    4
 221700000    8
 221710000    4
 221720000    2
 221730000    9
 221740000    3
 221750000    3
 221760000    3
 221770000    4
 221780000    3
 221790000    3
 221800000    5
 221810000    5
 221820000    3
 221830000    3
 221840000    2
 221850000    4
 221860000    3
 221870000    2
 221880000    4
 221890000    3
 221900000    3
 221910000    4
 221920000    5
 221930000    2
 221940000    3
 221950000    2
 221960000    3
 221970000    3
 221980000    3
 221990000    3
 222000000    3
 222010000    3
 222020000    5
 222030000    3
 222040000    4
 222050000    3
 222060000    3
 222070000    3
 222080000    4
 222090000    5
 222100000    3
 222110000    3
 222120000    3
 222130000    3
 222140000    4
 222150000    3
 222160000    3
 222170000    3
 222180000    3
 222190000    3
 222200000    2
 222210000    3
 222220000    4
 222230000    2
 222240000    4
 222250000    3
 222260000    3
 222270000    3
 222280000    4
 222290000    4
 222300000    3
 222310000    3
 222320000    3
 222330000    4
 222340000    3
 222350000    3
 222360000    3
 222370000    3
 222380000    3
 222390000    3
 222400000    3
 222410000    3
 222420000    3
 222430000    3
 222440000    2
 222450000    5
 222460000    3
 222470000    3
 222480000    3
 222490000    3
 222500000    4
 222510000    5
 222520000    3
 222530000    3
 222540000    2
 222550000    2
 222560000    4
 222570000    3
 222580000    4
 222590000    3
 222600000    2
 222610000    3
 222620000    3
 222630000    3
 222640000    3
 222650000    5
 222660000    3
 222670000    3
 222680000    9
 222690000    6
 222700000    3
 222710000    3
 222720000    7
 222730000    6
 222740000    5
 222750000    4
 222760000    5
 222770000    5
 222780000    5
 222790000    6
 222800000    4
 222810000    5
 222820000    3
 222830000    4
 222840000    5
 222850000    6
 222860000    4
 222870000    4
 222880000    5
 222890000    7
 222900000    4
 222910000    3
 222920000    5
 222930000    3
 222940000    3
 222950000    3
 222960000    3
 222970000    2
 222980000    4
 222990000    5
 223000000    4
 223010000    5
 223020000    5
 223030000    8
 223040000    4
 223050000    6
 223060000    4
 223070000    3
 223080000    3
 223090000    3
 223100000    2
 223110000    5
 223120000    5
 223130000    3
 223140000    3
 223150000    4
 223160000    4
 223170000    4
 223180000    6
 223190000    3
 223200000    2
 223210000    3
 223220000    3
 223230000    2
 223240000    4
 223250000    5
 223260000    3
 223270000    2
 223280000    3
 223290000    3
 223300000    2
 223310000    5
 223320000    4
 223330000    4
 223340000    8
 223350000   12
 223360000    6
 223370000    5
 223380000    5
 223390000    3
 223400000    4
 223410000    2
 223420000    3
 223430000    7
 223440000    4
 223450000    6
 223460000    6
 223470000    7
 223480000    7
 223490000    3
 223500000    3
 223510000    4
 223520000    4
 223530000    8
 223540000    2
 223550000    9
 223560000    3
 223570000    3
 223580000    2
 223590000    6
 223600000    6
 223610000   10
 223620000    4
 223630000    5
 223640000    4
 223650000    6
 223660000    3
 223670000    7
 223680000    6
 223690000    6
 223700000    3
 223710000    5
 223720000    3
 223730000    3
 223740000    9
 223750000    7
 223760000    4
 223770000    2
 223780000    3
 223790000    3
 223800000    3
 223810000    3
 223820000    4
 223830000    4
 223840000    4
 223850000    3
 223860000    4
 223870000    7
 223880000    3
 223890000    3
 223900000    3
 223910000    3
 223920000    5
 223930000    8
 223940000    4
 223950000    2
 223960000    4
 223970000    3
 223980000    3
 223990000    2
 224000000    3
 224010000    3
 224020000    3
 224030000    3
 224040000    3
 224050000    3
 224060000    4
 224070000    4
 224080000    3
 224090000    3
 224100000    3
 224110000    3
 224120000    3
 224130000    3
 224140000    3
 224150000    7
 224160000    2
 224170000    3
 224180000    5
 224190000    2
 224200000    3
 224210000    4
 224220000    3
 224230000    3
 224240000    3
 224250000    2
 224260000    4
 224270000    2
 224280000    4
 224290000    4
 224300000    2
 224310000    4
 224320000    3
 224330000    2
 224340000    5
 224350000    5
 224360000    3
 224370000    4
 224380000    3
 224390000    2
 224400000    3
 224410000    4
 224420000    3
 224430000    2
 224440000    4
 224450000    3
 224460000    3
 224470000    3
 224480000    3
 224490000    4
 224500000    3
 224510000    3
 224520000    5
 224530000    2
 224540000    3
 224550000    3
 224560000    2
 224570000    3
 224580000    5
 224590000    4
 224600000    3
 224610000    3
 224620000    2
 224630000    3
 224640000    5
 224650000    5
 224660000    6
 224670000    4
 224680000    3
 224690000    3
 224700000    3
 224710000    3
 224720000    3
 224730000    2
 224740000    4
 224750000    4
 224760000    3
 224770000    2
 224780000    3
 224790000    3
 224800000    6
 224810000    3
 224820000    3
 224830000    3
 224840000    3
 224850000    3
 224860000    3
 224870000    3
 224880000    3
 224890000    4
 224900000    4
 224910000    5
 224920000    2
 224930000    3
 224940000    3
 224950000    3
 224960000    3
 224970000    3
 224980000    3
 224990000    3
 225000000    3
 225010000    3
 225020000    7
 225030000    3
 225040000    3
 225050000    3
 225060000    3
 225070000    4
 225080000    3
 225090000    3
 225100000    3
 225110000    2
 225120000    2
 225130000    3
 225140000    3
 225150000    5
 225160000    2
 225170000    2
 225180000    3
 225190000    4
 225200000    3
 225210000    3
 225220000    3
 225230000    5
 225240000    3
 225250000    4
 225260000    3
 225270000    4
 225280000    4
 225290000    4
 225300000    4
 225310000    3
 225320000    4
 225330000    2
 225340000    3
 225350000    5
 225360000    3
 225370000    3
 225380000    5
 225390000    3
 225400000    3
 225410000    3
 225420000    3
 225430000    3
 225440000    8
 225450000    3
 225460000    3
 225470000    3
 225480000    3
 225490000    3
 225500000    3
 225510000    3
 225520000    4
 225530000    3
 225540000    3
 225550000    4
 225560000    3
 225570000    3
 225580000    5
 225590000    2
 225600000    3
 225610000    4
 225620000    2
 225630000    3
 225640000    2
 225650000    2
 225660000    4
 225670000    4
 225680000    4
 225690000    5
 225700000    3
 225710000    2
 225720000    2
 225730000    2
 225740000    3
 225750000    3
 225760000    6
 225770000    4
 225780000    3
 225790000    3
 225800000    6
 225810000    3
 225820000    3
 225830000    4
 225840000    3
 225850000    3
 225860000    2
 225870000    3
 225880000    4
 225890000    3
 225900000    2
 225910000    4
 225920000    2
 225930000    3
 225940000    4
 225950000    3
 225960000    3
 225970000    3
 225980000    3
 225990000    3
 226000000    3
 226010000    3
 226020000    3
 226030000    6
 226040000    3
 226050000    3
 226060000    3
 226070000    3
 226080000    3
 226090000    4
 226100000    5
 226110000    4
 226120000    3
 226130000    3
 226140000    4
 226150000    3
 226160000    4
 226170000    4
 226180000    4
 226190000    4
 226200000    3
 226210000    4
 226220000    4
 226230000    3
 226240000    3
 226250000    4
 226260000    3
 226270000    4
 226280000    3
 226290000    3
 226300000    4
 226310000    3
 226320000    3
 226330000    2
 226340000    3
 226350000    3
 226360000    3
 226370000    3
 226380000    3
 226390000    2
 226400000    2
 226410000    3
 226420000    3
 226430000    2
 226440000    2
 226450000    4
 226460000    3
 226470000    2
 226480000    2
 226490000    3
 226500000    3
 226510000    3
 226520000    3
 226530000    2
 226540000    3
 226550000    3
 226560000    4
 226570000    3
 226580000    3
 226590000    3
 226600000    5
 226610000    3
 226620000    3
 226630000    3
 226640000    3
 226650000    3
 226660000    4
 226670000    3
 226680000    5
 226690000    3
 226700000    4
 226710000    3
 226720000    2
 226730000    5
 226740000    5
 226750000    3
 226760000    2
 226770000    3
 226780000    4
 226790000    3
 226800000    3
 226810000    3
 226820000    3
 226830000    4
 226840000    3
 226850000    6
 226860000    4
 226870000    4
 226880000    2
 226890000    2
 226900000    4
 226910000    3
 226920000    2
 226930000    3
 226940000    5
 226950000    2
 226960000    3
 226970000    3
 226980000    4
 226990000    3
 227000000    3
 227010000    3
 227020000    3
 227030000    3
 227040000    3
 227050000    2
 227060000    3
 227070000    3
 227080000    3
 227090000    4
 227100000    4
 227110000    4
 227120000    3
 227130000    3
 227140000    4
 227150000    3
 227160000    3
 227170000    3
 227180000    4
 227190000    5
 227200000    3
 227210000    4
 227220000    3
 227230000    2
 227240000    4
 227250000    4
 227260000    3
 227270000    3
 227280000    3
 227290000    3
 227300000    4
 227310000    3
 227320000    3
 227330000    4
 227340000    4
 227350000    4
 227360000    8
 227370000    4
 227380000    4
 227390000    3
 227400000    2
 227410000    3
 227420000    4
 227430000    3
 227440000    3
 227450000    3
 227460000    4
 227470000    3
 227480000    3
 227490000    3
 227500000    4
 227510000    3
 227520000    3
 227530000    3
 227540000    3
 227550000    4
 227560000    3
 227570000    3
 227580000    3
 227590000    5
 227600000    3
 227610000    3
 227620000    3
 227630000    4
 227640000    3
 227650000    4
 227660000    5
 227670000    2
 227680000    6
 227690000    3
 227700000    2
 227710000    4
 227720000    4
 227730000    3
 227740000    3
 227750000    4
 227760000    9
 227770000    6
 227780000    5
 227790000    9
 227800000    8
 227810000   12
 227820000   10
 227830000   11
 227840000    7
 227850000    3
 227860000   10
 227870000    4
 227880000    5
 227890000    3
 227900000   11
 227910000    3
 227920000    8
 227930000    5
 227940000    4
 227950000    5
 227960000    2
 227970000    5
 227980000    3
 227990000    4
 228000000    3
 228010000    3
 228020000    3
 228030000    4
 228040000    4
 228050000    3
 228060000    2
 228070000    7
 228080000    3
 228090000    5
 228100000    2
 228110000    4
 228120000    3
 228130000    3
 228140000    3
 228150000    3
 228160000    3
 228170000    2
 228180000    3
 228190000    3
 228200000    3
 228210000    4
 228220000    3
 228230000    2
 228240000    3
 228250000    3
 228260000    3
 228270000    7
 228280000    4
 228290000    3
 228300000    2
 228310000    3
 228320000    2
 228330000    4
 228340000    3
 228350000    2
 228360000    3
 228370000    5
 228380000    5
 228390000    4
 228400000    2
 228410000    3
 228420000    3
 228430000    3
 228440000    3
 228450000    4
 228460000    3
 228470000    3
 228480000    4
 228490000    4
 228500000    3
 228510000    3
 228520000    6
 228530000    3
 228540000    3
 228550000    3
 228560000    2
 228570000    3
 228580000    3
 228590000    4
 228600000    3
 228610000    3
 228620000    8
 228630000    3
 228640000    3
 228650000    4
 228660000    4
 228670000    3
 228680000    5
 228690000    3
 228700000    4
 228710000    4
 228720000    3
 228730000    3
 228740000    3
 228750000    3
 228760000    2
 228770000    5
 228780000    3
 228790000    3
 228800000    3
 228810000    3
 228820000    4
 228830000    5
 228840000    7
 228850000    3
 228860000    3
 228870000    2
 228880000    3
 228890000    2
 228900000    3
 228910000    2
 228920000    4
 228930000    4
 228940000    3
 228950000    3
 228960000    3
 228970000    3
 228980000    3
 228990000    6
 229000000    6
 229010000    4
 229020000    5
 229030000    2
 229040000    9
 229050000    3
 229060000    4
 229070000    3
 229080000    3
 229090000    4
 229100000    4
 229110000    3
 229120000    4
 229130000    3
 229140000    5
 229150000    4
 229160000    4
 229170000    3
 229180000    3
 229190000    3
 229200000    3
 229210000    3
 229220000    3
 229230000    3
 229240000    3
 229250000    3
 229260000    5
 229270000    4
 229280000    3
 229290000    2
 229300000    4
 229310000    4
 229320000    2
 229330000    2
 229340000    3
 229350000    3
 229360000    2
 229370000    3
 229380000    3
 229390000    3
 229400000    4
 229410000    3
 229420000    3
 229430000    4
 229440000    3
 229450000    3
 229460000    3
 229470000    4
 229480000    4
 229490000    3
 229500000    3
 229510000    3
 229520000    3
 229530000    3
 229540000    2
 229550000    6
 229560000    5
 229570000    2
 229580000    4
 229590000    3
 229600000    4
 229610000    5
 229620000    6
 229630000    5
 229640000    3
 229650000    3
 229660000    4
 229670000    3
 229680000    3
 229690000    3
 229700000    2
 229710000    3
 229720000    4
 229730000    6
 229740000    6
 229750000   10
 229760000    9
 229770000    8
 229780000    2
 229790000    7
 229800000    4
 229810000    4
 229820000    5
 229830000    5
 229840000    2
 229850000    4
 229860000    3
 229870000    3
 229880000    4
 229890000    2
 229900000    7
 229910000    5
 229920000    3
 229930000    3
 229940000    3
 229950000    2
 229960000    4
 229970000    3
 229980000    3
 229990000    3
 230000000    4
 230010000    3
 230020000    3
 230030000    3
 230040000    4
 230050000    4
 230060000    3
 230070000    2
 230080000    3
 230090000    3
 230100000    3
 230110000    3
 230120000    4
 230130000    4
 230140000    3
 230150000    3
 230160000    3
 230170000    4
 230180000    3
 230190000    3
 230200000    3
 230210000    4
 230220000    4
 230230000    3
 230240000    4
 230250000    2
 230260000    3
 230270000    4
 230280000    4
 230290000    3
 230300000    3
 230310000    3
 230320000    3
 230330000    3
 230340000    3
 230350000    5
 230360000    3
 230370000    3
 230380000    3
 230390000    3
 230400000    3
 230410000    4
 230420000    3
 230430000    2
 230440000    4
 230450000    4
 230460000    4
 230470000    3
 230480000    3
 230490000    3
 230500000    3
 230510000    4
 230520000    2
 230530000    3
 230540000    5
 230550000    3
 230560000    3
 230570000    3
 230580000    3
 230590000    3
 230600000    3
 230610000    4
 230620000    3
 230630000    3
 230640000    3
 230650000    3
 230660000    3
 230670000    2
 230680000    3
 230690000    3
 230700000    3
 230710000    2
 230720000    4
 230730000    5
 230740000    2
 230750000    4
 230760000    2
 230770000    4
 230780000    3
 230790000    3
 230800000    3
 230810000    3
 230820000    3
 230830000    2
 230840000    3
 230850000    2
 230860000    4
 230870000    4
 230880000    4
 230890000    5
 230900000    3
 230910000    2
 230920000    4
 230930000    9
 230940000    3
 230950000    3
 230960000    3
 230970000    3
 230980000    3
 230990000    3
 231000000    3
 231010000    2
 231020000    6
 231030000    3
 231040000    4
 231050000    2
 231060000    3
 231070000    3
 231080000    5
 231090000    4
 231100000    4
 231110000    3
 231120000    3
 231130000    3
 231140000    3
 231150000    3
 231160000    3
 231170000    2
 231180000    3
 231190000    2
 231200000    4
 231210000    3
 231220000    3
 231230000    3
 231240000    4
 231250000    6
 231260000    2
 231270000    4
 231280000    4
 231290000    4
 231300000    3
 231310000    3
 231320000    4
 231330000    3
 231340000    4
 231350000    4
 231360000    4
 231370000    4
 231380000    3
 231390000    3
 231400000    4
 231410000    4
 231420000    4
 231430000    6
 231440000    4
 231450000    3
 231460000    3
 231470000    2
 231480000    3
 231490000    5
 231500000    2
 231510000    3
 231520000    3
 231530000    3
 231540000    2
 231550000    3
 231560000    4
 231570000    3
 231580000    3
 231590000    3
 231600000    2
 231610000    5
 231620000    3
 231630000    3
 231640000    3
 231650000    3
 231660000    5
 231670000    4
 231680000    4
 231690000    7
 231700000    3
 231710000    3
 231720000    3
 231730000    7
 231740000    3
 231750000    4
 231760000    3
 231770000    4
 231780000    3
 231790000    6
 231800000    2
 231810000    3
 231820000    2
 231830000    4
 231840000    4
 231850000    3
 231860000    4
 231870000    5
 231880000    2
 231890000    3
 231900000    4
 231910000    3
 231920000    3
 231930000    2
 231940000    4
 231950000    3
 231960000    4
 231970000   11
 231980000    3
 231990000    3
 232000000    3
 232010000    2
 232020000    3
 232030000    3
 232040000    3
 232050000    3
 232060000    3
 232070000    2
 232080000    4
 232090000    2
 232100000    3
 232110000    4
 232120000    3
 232130000    5
 232140000    9
 232150000    5
 232160000    5
 232170000    4
 232180000    2
 232190000    4
 232200000    3
 232210000    2
 232220000    5
 232230000    3
 232240000    3
 232250000    4
 232260000    3
 232270000    4
 232280000    3
 232290000    5
 232300000    3
 232310000    4
 232320000    3
 232330000    3
 232340000    3
 232350000    3
 232360000    3
 232370000    8
 232380000    5
 232390000    3
 232400000    3
 232410000    4
 232420000    3
 232430000    4
 232440000    5
 232450000    3
 232460000    3
 232470000    3
 232480000    3
 232490000    3
 232500000    4
 232510000    3
 232520000    3
 232530000    4
 232540000    3
 232550000    4
 232560000    4
 232570000    4
 232580000    3
 232590000    2
 232600000    2
 232610000    4
 232620000    3
 232630000    4
 232640000    3
 232650000    4
 232660000    4
 232670000    2
 232680000    3
 232690000    4
 232700000    5
 232710000    4
 232720000    4
 232730000    4
 232740000    3
 232750000    3
 232760000    2
 232770000    3
 232780000    6
 232790000    3
 232800000    6
 232810000    4
 232820000    4
 232830000    4
 232840000    3
 232850000    3
 232860000    5
 232870000    3
 232880000    5
 232890000    2
 232900000    3
 232910000    2
 232920000    2
 232930000    2
 232940000    3
 232950000    3
 232960000    3
 232970000    4
 232980000    3
 232990000    2
 233000000    5
 233010000    4
 233020000    4
 233030000    3
 233040000    4
 233050000    4
 233060000    3
 233070000    4
 233080000    4
 233090000    3
 233100000    3
 233110000    4
 233120000    2
 233130000    3
 233140000    3
 233150000    3
 233160000    3
 233170000    3
 233180000    4
 233190000    3
 233200000    2
 233210000    3
 233220000    2
 233230000    9
 233240000    3
 233250000    3
 233260000    3
 233270000    3
 233280000    3
 233290000    5
 233300000    4
 233310000    7
 233320000    4
 233330000    4
 233340000    4
 233350000    3
 233360000    8
 233370000    4
 233380000    2
 233390000    3
 233400000    3
 233410000    3
 233420000    4
 233430000    3
 233440000    4
 233450000    3
 233460000    4
 233470000    6
 233480000    4
 233490000    3
 233500000    5
 233510000    3
 233520000    2
 233530000    2
 233540000    3
 233550000    3
 233560000    3
 233570000    3
 233580000    4
 233590000    3
 233600000    3
 233610000    3
 233620000    5
 233630000    3
 233640000    3
 233650000    3
 233660000    2
 233670000    3
 233680000    3
 233690000    3
 233700000    3
 233710000    4
 233720000    3
 233730000    3
 233740000    3
 233750000    4
 233760000    5
 233770000    2
 233780000    2
 233790000    3
 233800000    4
 233810000    3
 233820000    3
 233830000    3
 233840000    3
 233850000    5
 233860000   11
 233870000    9
 233880000    4
 233890000    2
 233900000    4
 233910000    6
 233920000    6
 233930000    3
 233940000    2
 233950000    3
 233960000    3
 233970000    3
 233980000    4
 233990000    4
 234000000    2
 234010000    2
 234020000    3
 234030000    4
 234040000    3
 234050000    4
 234060000    3
 234070000    3
 234080000    4
 234090000    3
 234100000    3
 234110000    3
 234120000    4
 234130000    4
 234140000    5
 234150000    3
 234160000    3
 234170000    3
 234180000    3
 234190000    3
 234200000    4
 234210000    3
 234220000    4
 234230000    3
 234240000    3
 234250000    5
 234260000    3
 234270000    5
 234280000    3
 234290000    7
 234300000    3
 234310000    6
 234320000    5
 234330000    3
 234340000    4
 234350000    4
 234360000    4
 234370000    3
 234380000    3
 234390000    3
 234400000    4
 234410000    4
 234420000    3
 234430000    5
 234440000    3
 234450000    4
 234460000    6
 234470000    3
 234480000    3
 234490000    4
 234500000    3
 234510000    3
 234520000    3
 234530000    3
 234540000    3
 234550000    4
 234560000    2
 234570000    2
 234580000    3
 234590000    3
 234600000    3
 234610000    3
 234620000    3
 234630000    5
 234640000    3
 234650000    3
 234660000    3
 234670000    5
 234680000    7
 234690000    4
 234700000    5
 234710000    3
 234720000    3
 234730000    3
 234740000    3
 234750000    6
 234760000    3
 234770000    3
 234780000    2
 234790000    3
 234800000    3
 234810000    2
 234820000    2
 234830000    3
 234840000    3
 234850000    3
 234860000    3
 234870000    4
 234880000    4
 234890000    3
 234900000    5
 234910000    3
 234920000    4
 234930000    6
 234940000    7
 234950000    5
 234960000    3
 234970000    3
 234980000    4
 234990000    3
 235000000    2
 235010000    4
 235020000    3
 235030000    4
 235040000    3
 235050000    6
 235060000    7
 235070000    6
 235080000    6
 235090000    3
 235100000    4
 235110000    8
 235120000    5
 235130000    4
 235140000    5
 235150000    3
 235160000    8
 235170000    8
 235180000    3
 235190000    3
 235200000    3
 235210000    4
 235220000    3
 235230000    3
 235240000    3
 235250000    5
 235260000    5
 235270000    2
 235280000    2
 235290000    4
 235300000    2
 235310000    4
 235320000    3
 235330000    4
 235340000    4
 235350000    5
 235360000    3
 235370000    5
 235380000    2
 235390000    4
 235400000    3
 235410000    3
 235420000    4
 235430000    4
 235440000    6
 235450000    4
 235460000    3
 235470000    3
 235480000    5
 235490000    8
 235500000    3
 235510000    4
 235520000    4
 235530000    3
 235540000    7
 235550000    6
 235560000    5
 235570000    4
 235580000    5
 235590000    5
 235600000    7
 235610000    3
 235620000    4
 235630000    2
 235640000    6
 235650000    3
 235660000    2
 235670000    4
 235680000    6
 235690000    3
 235700000    3
 235710000    3
 235720000    3
 235730000    6
 235740000    3
 235750000    3
 235760000    3
 235770000    3
 235780000    2
 235790000    6
 235800000    4
 235810000    3
 235820000    3
 235830000    3
 235840000    3
 235850000    4
 235860000    3
 235870000    3
 235880000    3
 235890000    4
 235900000    4
 235910000    3
 235920000    5
 235930000    2
 235940000    2
 235950000    2
 235960000    3
 235970000    3
 235980000    4
 235990000    4
 236000000    3
 236010000    3
 236020000    4
 236030000    3
 236040000    3
 236050000    5
 236060000    3
 236070000    3
 236080000    6
 236090000    4
 236100000    3
 236110000    3
 236120000    3
 236130000    3
 236140000    3
 236150000    3
 236160000    2
 236170000    3
 236180000    3
 236190000    3
 236200000    3
 236210000    3
 236220000    3
 236230000    5
 236240000    3
 236250000    3
 236260000    4
 236270000    4
 236280000    3
 236290000    4
 236300000    2
 236310000    3
 236320000    3
 236330000    4
 236340000    3
 236350000    4
 236360000    4
 236370000    4
 236380000    5
 236390000    4
 236400000    6
 236410000    3
 236420000    3
 236430000    3
 236440000    3
 236450000    2
 236460000    3
 236470000    4
 236480000    3
 236490000    3
 236500000    4
 236510000    3
 236520000    7
 236530000    3
 236540000    3
 236550000    5
 236560000    6
 236570000    2
 236580000    3
 236590000    3
 236600000    3
 236610000    4
 236620000    2
 236630000    3
 236640000    4
 236650000    4
 236660000    6
 236670000    3
 236680000    3
 236690000    4
 236700000    4
 236710000    4
 236720000    4
 236730000    3
 236740000    3
 236750000    4
 236760000    4
 236770000    4
 236780000    3
 236790000    3
 236800000    3
 236810000    3
 236820000    2
 236830000    3
 236840000    3
 236850000    4
 236860000    3
 236870000    4
 236880000    4
 236890000    4
 236900000    3
 236910000    3
 236920000    3
 236930000    4
 236940000    3
 236950000    3
 236960000    3
 236970000    3
 236980000    4
 236990000    3
 237000000    3
 237010000    2
 237020000    2
 237030000    3
 237040000    4
 237050000    2
 237060000    2
 237070000    4
 237080000    3
 237090000    3
 237100000    2
 237110000    3
 237120000    4
 237130000    3
 237140000    3
 237150000    3
 237160000    4
 237170000    2
 237180000    4
 237190000    5
 237200000    3
 237210000    6
 237220000    4
 237230000    4
 237240000    3
 237250000    3
 237260000    3
 237270000    3
 237280000    3
 237290000    4
 237300000    3
 237310000    3
 237320000    4
 237330000    3
 237340000    3
 237350000    2
 237360000    3
 237370000    4
 237380000    3
 237390000    6
 237400000    4
 237410000    3
 237420000    3
 237430000    2
 237440000    3
 237450000    3
 237460000    4
 237470000    3
 237480000    3
 237490000    3
 237500000    4
 237510000    3
 237520000    7
 237530000    5
 237540000    5
 237550000    4
 237560000    3
 237570000    3
 237580000    4
 237590000    3
 237600000    4
 237610000    4
 237620000    3
 237630000    3
 237640000    5
 237650000    2
 237660000    3
 237670000    3
 237680000    4
 237690000    4
 237700000    3
 237710000    3
 237720000    2
 237730000    4
 237740000    5
 237750000    4
 237760000    5
 237770000    5
 237780000    4
 237790000    2
 237800000    4
 237810000    4
 237820000    3
 237830000    3
 237840000    3
 237850000    2
 237860000    4
 237870000    2
 237880000    3
 237890000    3
 237900000    3
 237910000    3
 237920000    2
 237930000    3
 237940000    4
 237950000    4
 237960000    4
 237970000    3
 237980000    3
 237990000    3
 238000000    3
 238010000    3
 238020000    3
 238030000    3
 238040000    5
 238050000    2
 238060000    3
 238070000    2
 238080000    3
 238090000    4
 238100000    4
 238110000    3
 238120000    3
 238130000    2
 238140000    3
 238150000    4
 238160000    2
 238170000    3
 238180000    3
 238190000    3
 238200000    3
 238210000    3
 238220000    5
 238230000    3
 238240000    5
 238250000    5
 238260000    4
 238270000    4
 238280000    4
 238290000    4
 238300000    5
 238310000    4
 238320000    4
 238330000    4
 238340000    4
 238350000    2
 238360000    4
 238370000    3
 238380000    3
 238390000    5
 238400000    2
 238410000    4
 238420000    4
 238430000    4
 238440000    3
 238450000    3
 238460000    4
 238470000    3
 238480000    3
 238490000    3
 238500000    4
 238510000    3
 238520000    4
 238530000    3
 238540000    5
 238550000    3
 238560000    2
 238570000    3
 238580000    3
 238590000    3
 238600000    3
 238610000    3
 238620000    3
 238630000    2
 238640000    3
 238650000    4
 238660000    5
 238670000    3
 238680000    3
 238690000    3
 238700000    5
 238710000    5
 238720000    3
 238730000    3
 238740000    3
 238750000    2
 238760000    2
 238770000    3
 238780000    4
 238790000    2
 238800000    3
 238810000    4
 238820000    3
 238830000    7
 238840000    5
 238850000    3
 238860000    5
 238870000    3
 238880000    3
 238890000    2
 238900000    3
 238910000    2
 238920000    3
 238930000    3
 238940000    2
 238950000    2
 238960000    3
 238970000    2
 238980000    4
 238990000    3
 239000000    3
 239010000    3
 239020000    3
 239030000    2
 239040000    5
 239050000    7
 239060000    4
 239070000    5
 239080000    3
 239090000    4
 239100000    4
 239110000    4
 239120000    3
 239130000    3
 239140000    3
 239150000    3
 239160000    3
 239170000    3
 239180000    3
 239190000    3
 239200000    3
 239210000    2
 239220000    2
 239230000    3
 239240000    4
 239250000    3
 239260000    3
 239270000    3
 239280000    3
 239290000    2
 239300000    3
 239310000    4
 239320000    4
 239330000    3
 239340000    2
 239350000    3
 239360000    3
 239370000    3
 239380000    4
 239390000    5
 239400000    5
 239410000    4
 239420000    4
 239430000    3
 239440000    3
 239450000    4
 239460000    3
 239470000    5
 239480000    3
 239490000    7
 239500000    2
 239510000    3
 239520000    2
 239530000    4
 239540000    2
 239550000    4
 239560000    2
 239570000    3
 239580000    3
 239590000    6
 239600000    3
 239610000    3
 239620000    3
 239630000    4
 239640000    3
 239650000    2
 239660000    4
 239670000    2
 239680000    5
 239690000   11
 239700000    3
 239710000    5
 239720000    3
 239730000    5
 239740000    3
 239750000    4
 239760000    5
 239770000    4
 239780000    4
 239790000    3
 239800000    2
 239810000    3
 239820000    5
 239830000    2
 239840000    8
 239850000   11
 239860000    9
 239870000    7
 239880000    4
 239890000    2
 239900000    2
 239910000    5
 239920000    3
 239930000    5
 239940000    7
 239950000    3
 239960000    4
 239970000    5
 239980000    4
 239990000    3
 240000000    3
 240010000    3
 240020000    2
 240030000    4
 240040000    4
 240050000    2
 240060000    3
 240070000    3
 240080000    5
 240090000    4
 240100000    4
 240110000    3
 240120000    4
 240130000    3
 240140000    4
 240150000    2
 240160000    2
 240170000    3
 240180000    4
 240190000    3
 240200000    3
 240210000    2
 240220000    3
 240230000    5
 240240000    4
 240250000    2
 240260000    3
 240270000    3
 240280000    3
 240290000    3
 240300000    2
 240310000    3
 240320000    3
 240330000    3
 240340000    2
 240350000    4
 240360000    2
 240370000    3
 240380000    3
 240390000    3
 240400000    3
 240410000    6
 240420000    9
 240430000    5
 240440000    3
 240450000    4
 240460000    2
 240470000    5
 240480000    4
 240490000    4
 240500000    3
 240510000    3
 240520000    4
 240530000    6
 240540000    3
 240550000    4
 240560000    2
 240570000    2
 240580000    3
 240590000    4
 240600000    2
 240610000    3
 240620000    3
 240630000    2
 240640000    2
 240650000    3
 240660000    2
 240670000    4
 240680000    3
 240690000    2
 240700000    3
 240710000    3
 240720000    3
 240730000    4
 240740000    2
 240750000    2
 240760000    3
 240770000    3
 240780000    2
 240790000    3
 240800000    3
 240810000    3
 240820000    3
 240830000    2
 240840000    3
 240850000    4
 240860000    3
 240870000    3
 240880000    3
 240890000    2
 240900000    3
 240910000    3
 240920000    3
 240930000    4
 240940000    3
 240950000    4
 240960000    3
 240970000    5
 240980000    3
 240990000    5
 241000000    4
 241010000    4
 241020000    3
 241030000    3
 241040000    3
 241050000    3
 241060000    3
 241070000    3
 241080000    3
 241090000    5
 241100000    4
 241110000    4
 241120000    4
 241130000    3
 241140000    5
 241150000    5
 241160000    2
 241170000    3
 241180000    3
 241190000    3
 241200000    2
 241210000    3
 241220000    4
 241230000    6
 241240000    5
 241250000    3
 241260000    4
 241270000    7
 241280000   10
 241290000    7
 241300000    4
 241310000    4
 241320000    4
 241330000    7
 241340000    3
 241350000    3
 241360000    3
 241370000    4
 241380000    4
 241390000    3
 241400000    4
 241410000    3
 241420000    3
 241430000    2
 241440000    6
 241450000    3
 241460000    3
 241470000    3
 241480000    4
 241490000    3
 241500000    2
 241510000    3
 241520000    3
 241530000    4
 241540000    3
 241550000    4
 241560000    3
 241570000    3
 241580000    3
 241590000    3
 241600000    3
 241610000    4
 241620000    3
 241630000    3
 241640000    3
 241650000    2
 241660000    3
 241670000    4
 241680000    2
 241690000    3
 241700000    4
 241710000    6
 241720000    4
 241730000    3
 241740000    6
 241750000    6
 241760000    5
 241770000    7
 241780000    5
 241790000    3
 241800000    3
 241810000    2
 241820000    3
 241830000    3
 241840000    3
 241850000    4
 241860000    3
 241870000    4
 241880000    5
 241890000    6
 241900000    3
 241910000    2
 241920000    4
 241930000    3
 241940000    3
 241950000    3
 241960000    3
 241970000    3
 241980000    4
 241990000    4
 242000000    6
 242010000    2
 242020000    3
 242030000    3
 242040000    3
 242050000    4
 242060000    3
 242070000    5
 242080000    3
 242090000    7
 242100000    4
 242110000    3
 242120000    3
 242130000    2
 242140000    3
 242150000    3
 242160000    3
 242170000    5
 242180000    4
 242190000    3
 242200000    5
 242210000    3
 242220000    4
 242230000    3
 242240000    3
 242250000    3
 242260000    3
 242270000    4
 242280000    4
 242290000    5
 242300000    3
 242310000    5
 242320000    3
 242330000    3
 242340000    2
 242350000    4
 242360000    2
 242370000    3
 242380000    8
 242390000    8
 242400000    5
 242410000    8
 242420000    5
 242430000    4
 242440000    3
 242450000   11
 242460000    3
 242470000    3
 242480000    5
 242490000    3
 242500000    3
 242510000    5
 242520000    6
 242530000    3
 242540000    4
 242550000    2
 242560000    3
 242570000    3
 242580000    3
 242590000    3
 242600000    4
 242610000    5
 242620000    3
 242630000    3
 242640000    3
 242650000    3
 242660000    3
 242670000    4
 242680000    3
 242690000    4
 242700000    3
 242710000    5
 242720000    4
 242730000    3
 242740000    6
 242750000    4
 242760000    2
 242770000    3
 242780000    8
 242790000    5
 242800000    4
 242810000    4
 242820000    5
 242830000    3
 242840000    5
 242850000    4
 242860000    2
 242870000    3
 242880000    2
 242890000    2
 242900000    3
 242910000    3
 242920000    6
 242930000    4
 242940000    7
 242950000    2
 242960000    3
 242970000    3
 242980000    6
 242990000    4
 243000000    3
 243010000    2
 243020000    3
 243030000    3
 243040000    4
 243050000    2
 243060000    3
 243070000    3
 243080000    2
 243090000    3
 243100000    3
 243110000    3
 243120000    3
 243130000    3
 243140000    3
 243150000    4
 243160000    3
 243170000    2
 243180000    3
 243190000    3
 243200000    3
 243210000    3
 243220000    7
 243230000    3
 243240000    3
 243250000    3
 243260000    3
 243270000    4
 243280000    5
 243290000    4
 243300000    3
 243310000    3
 243320000    3
 243330000    3
 243340000    7
 243350000    3
 243360000    5
 243370000    8
 243380000    3
 243390000    3
 243400000    3
 243410000    2
 243420000    4
 243430000    3
 243440000    7
 243450000    3
 243460000    2
 243470000    3
 243480000    3
 243490000    4
 243500000    3
 243510000    3
 243520000    2
 243530000    4
 243540000    2
 243550000    2
 243560000    3
 243570000    2
 243580000    5
 243590000    4
 243600000    3
 243610000    4
 243620000    3
 243630000    3
 243640000    3
 243650000    4
 243660000    2
 243670000    2
 243680000    3
 243690000    4
 243700000    5
 243710000    4
 243720000    3
 243730000    3
 243740000    4
 243750000    4
 243760000    2
 243770000    3
 243780000    5
 243790000    2
 243800000    3
 243810000    3
 243820000    3
 243830000    3
 243840000    2
 243850000    3
 243860000    3
 243870000    3
 243880000    3
 243890000    3
 243900000    6
 243910000    3
 243920000    3
 243930000    8
 243940000    3
 243950000    3
 243960000    3
 243970000    3
 243980000    6
 243990000    3
 244000000    7
 244010000    2
 244020000    3
 244030000    3
 244040000    3
 244050000    2
 244060000    5
 244070000    3
 244080000    3
 244090000    3
 244100000    4
 244110000    5
 244120000    3
 244130000    4
 244140000    3
 244150000    3
 244160000    3
 244170000    2
 244180000    3
 244190000    3
 244200000    3
 244210000    3
 244220000    4
 244230000    3
 244240000    4
 244250000    5
 244260000    4
 244270000    3
 244280000    3
 244290000    2
 244300000    3
 244310000    2
 244320000    6
 244330000    3
 244340000    5
 244350000    3
 244360000    3
 244370000    3
 244380000    3
 244390000    5
 244400000    3
 244410000    5
 244420000    2
 244430000    3
 244440000    2
 244450000    2
 244460000    4
 244470000    3
 244480000    2
 244490000    3
 244500000    2
 244510000    4
 244520000    3
 244530000    4
 244540000    3
 244550000    3
 244560000    3
 244570000    3
 244580000    4
 244590000    4
 244600000    3
 244610000    4
 244620000    3
 244630000    3
 244640000    4
 244650000    5
 244660000    2
 244670000    2
 244680000    3
 244690000    4
 244700000    3
 244710000    4
 244720000    4
 244730000    5
 244740000    4
 244750000    5
 244760000    3
 244770000    6
 244780000    4
 244790000    3
 244800000    3
 244810000    6
 244820000    3
 244830000    4
 244840000    2
 244850000    3
 244860000    6
 244870000    4
 244880000    3
 244890000    4
 244900000    2
 244910000    3
 244920000    3
 244930000    3
 244940000    6
 244950000    4
 244960000    4
 244970000    6
 244980000    3
 244990000    5
 245000000    4
 245010000    4
 245020000    3
 245030000    5
 245040000    3
 245050000    7
 245060000    3
 245070000    3
 245080000    3
 245090000    2
 245100000    4
 245110000    3
 245120000    5
 245130000    4
 245140000    4
 245150000    2
 245160000    4
 245170000    3
 245180000    2
 245190000    3
 245200000    3
 245210000    4
 245220000    4
 245230000    2
 245240000    3
 245250000    5
 245260000    4
 245270000    4
 245280000    5
 245290000    3
 245300000    3
 245310000    4
 245320000    4
 245330000    4
 245340000    3
 245350000    2
 245360000    3
 245370000    5
 245380000    2
 245390000    4
 245400000    2
 245410000    3
 245420000    2
 245430000    2
 245440000    3
 245450000    5
 245460000    4
 245470000    4
 245480000    3
 245490000    3
 245500000    2
 245510000    4
 245520000    2
 245530000    5
 245540000    4
 245550000    4
 245560000    7
 245570000    4
 245580000    3
 245590000    4
 245600000    4
 245610000    5
 245620000    5
 245630000    7
 245640000    4
 245650000    6
 245660000   10
 245670000    9
 245680000    8
 245690000    7
 245700000    3
 245710000    3
 245720000    4
 245730000    4
 245740000    6
 245750000    3
 245760000    4
 245770000    3
 245780000    4
 245790000    3
 245800000    3
 245810000    3
 245820000    4
 245830000    3
 245840000    3
 245850000    4
 245860000    3
 245870000    4
 245880000    3
 245890000    3
 245900000    3
 245910000    2
 245920000    3
 245930000    3
 245940000    4
 245950000    2
 245960000    4
 245970000    3
 245980000    3
 245990000    3
 246000000    3
 246010000    5
 246020000    6
 246030000    3
 246040000    3
 246050000    2
 246060000    2
 246070000    4
 246080000    3
 246090000    6
 246100000    7
 246110000    3
 246120000    8
 246130000    7
 246140000    3
 246150000    3
 246160000    3
 246170000    2
 246180000    3
 246190000    3
 246200000    4
 246210000    3
 246220000    3
 246230000    3
 246240000    4
 246250000    3
 246260000    3
 246270000    4
 246280000    6
 246290000    4
 246300000    3
 246310000    5
 246320000    6
 246330000    3
 246340000    8
 246350000    3
 246360000    3
 246370000    2
 246380000    3
 246390000    2
 246400000    3
 246410000    3
 246420000    3
 246430000    4
 246440000    3
 246450000    3
 246460000    2
 246470000    5
 246480000    2
 246490000    3
 246500000    3
 246510000    3
 246520000    3
 246530000    2
 246540000    4
 246550000    5
 246560000    4
 246570000    2
 246580000    4
 246590000    4
 246600000    2
 246610000    6
 246620000    3
 246630000    2
 246640000    2
 246650000    2
 246660000    3
 246670000    6
 246680000    2
 246690000    4
 246700000    4
 246710000    3
 246720000    3
 246730000    4
 246740000    3
 246750000    2
 246760000    3
 246770000    4
 246780000    4
 246790000    4
 246800000    3
 246810000    2
 246820000    3
 246830000    3
 246840000    2
 246850000    5
 246860000    3
 246870000    3
 246880000    5
 246890000    3
 246900000    3
 246910000    4
 246920000    3
 246930000    2
 246940000    2
 246950000    3
 246960000    3
 246970000    3
 246980000    3
 246990000    3
 247000000    3
 247010000    4
 247020000    3
 247030000    4
 247040000    3
 247050000    4
 247060000    3
 247070000    5
 247080000    4
 247090000    5
 247100000    5
 247110000    4
 247120000    4
 247130000    3
 247140000    3
 247150000    4
 247160000    5
 247170000    3
 247180000    4
 247190000    3
 247200000    2
 247210000    3
 247220000    5
 247230000    5
 247240000    4
 247250000    3
 247260000    4
 247270000    2
 247280000    3
 247290000    6
 247300000    5
 247310000    5
 247320000    3
 247330000    3
 247340000    6
 247350000    3
 247360000    2
 247370000    5
 247380000    3
 247390000    4
 247400000    3
 247410000    4
 247420000    3
 247430000    4
 247440000    3
 247450000    2
 247460000    4
 247470000    3
 247480000    4
 247490000    3
 247500000    3
 247510000    3
 247520000    4
 247530000    4
 247540000    3
 247550000    4
 247560000    3
 247570000    2
 247580000    5
 247590000    3
 247600000    4
 247610000    3
 247620000    4
 247630000    2
 247640000    2
 247650000    3
 247660000    3
 247670000    3
 247680000    4
 247690000    4
 247700000    5
 247710000    3
 247720000    5
 247730000    2
 247740000    4
 247750000    3
 247760000    3
 247770000    3
 247780000    3
 247790000    4
 247800000    3
 247810000    2
 247820000    6
 247830000    3
 247840000    9
 247850000    3
 247860000    4
 247870000    3
 247880000    4
 247890000    3
 247900000    3
 247910000    3
 247920000    3
 247930000    4
 247940000    5
 247950000    3
 247960000    4
 247970000    5
 247980000    4
 247990000    4
 248000000    3
 248010000    2
 248020000    3
 248030000    3
 248040000    3
 248050000    3
 248060000    3
 248070000    3
 248080000    6
 248090000    3
 248100000    5
 248110000    9
 248120000    5
 248130000    3
 248140000    6
 248150000    3
 248160000    4
 248170000    2
 248180000    3
 248190000    5
 248200000    4
 248210000    4
 248220000    4
 248230000    4
 248240000    3
 248250000    2
 248260000    3
 248270000    4
 248280000    2
 248290000    4
 248300000    4
 248310000    4
 248320000    3
 248330000    3
 248340000    4
 248350000    3
 248360000    3
 248370000    3
 248380000    2
 248390000    3
 248400000    3
 248410000    3
 248420000    4
 248430000    3
 248440000    3
 248450000    3
 248460000    3
 248470000    5
 248480000    2
 248490000    3
 248500000    3
 248510000    5
 248520000    7
 248530000    4
 248540000    3
 248550000    2
 248560000    2
 248570000    3
 248580000    4
 248590000    3
 248600000    3
 248610000    3
 248620000    3
 248630000    3
 248640000    3
 248650000    2
 248660000    3
 248670000    4
 248680000    4
 248690000    2
 248700000    5
 248710000    4
 248720000    5
 248730000    3
 248740000    3
 248750000    4
 248760000    3
 248770000    3
 248780000    3
 248790000    4
 248800000    4
 248810000    3
 248820000    3
 248830000    3
 248840000    4
 248850000    5
 248860000    2
 248870000    3
 248880000    3
 248890000    3
 248900000    2
 248910000    3
 248920000    4
 248930000    3
 248940000    5
 248950000    3
 248960000    3
 248970000    3
 248980000    5
 248990000    4
 249000000    3
 249010000    7
 249020000    4
 249030000    3
 249040000    3
 249050000    3
 249060000    3
 249070000    5
 249080000    3
 249090000    2
 249100000    3
 249110000    2
 249120000    6
 249130000    3
 249140000    4
 249150000    3
 249160000    3
 249170000    3
 249180000    3
 249190000    3
 249200000    4
 249210000    3
 249220000    3
 249230000    7
 249240000    8
 249250000    3
 249260000    3
 249270000    3
 249280000    3
 249290000    4
 249300000    2
 249310000    3
 249320000    3
 249330000    4
 249340000    3
 249350000    3
 249360000    3
 249370000    3
 249380000    3
 249390000    3
 249400000    4
 249410000    4
 249420000    3
 249430000    3
 249440000    2
 249450000    3
 249460000    4
 249470000    3
 249480000    5
 249490000    6
 249500000    4
 249510000    3
 249520000    7
 249530000    3
 249540000    3
 249550000    3
 249560000    3
 249570000    3
 249580000    4
 249590000    4
 249600000    2
 249610000    5
 249620000    7
 249630000    2
 249640000    2
 249650000    3
 249660000    3
 249670000    2
 249680000    3
 249690000    3
 249700000    3
 249710000    3
 249720000    4
 249730000    3
 249740000   11
 249750000    2
 249760000    6
 249770000    2
 249780000    2
 249790000    5
 249800000    2
 249810000    4
 249820000    4
 249830000    3
 249840000    3
 249850000    3
[truncated: 320,305 more chars]
