# Supplementary material for: Directional translocation resistance of Zika xrRNA
Source: Nat Commun. 2020 Jul 27;11:3749. doi: 10.1038/s41467-020-17508-7 (PMC7385498; doi:10.1038/s41467-020-17508-7)
Supplement: Supplementary file 4 — Source Data [file 41467_2020_17508_MOESM4_ESM.zip › Source_Data_Figures/Fig2B/3'translocation-rate_r0-T300K/r_11_translocated_portion.dat]

# Trajectory file ../../zika_rna/03_translocation_by_force_ramping/TP_END2/rate1x/t95/r_11/dump_t95_Rramped.lammpstrj
# time  length_translocated_portion
         0    3
     10000    3
     20000    3
     30000    3
     40000    2
     50000    4
     60000    4
     70000   10
     80000    2
     90000    3
    100000    2
    110000    2
    120000    6
    130000    4
    140000    2
    150000    2
    160000    4
    170000    6
    180000    3
    190000    3
    200000    3
    210000    5
    220000    3
    230000    3
    240000    3
    250000    3
    260000    3
    270000    4
    280000    4
    290000    3
    300000    2
    310000    2
    320000    3
    330000    2
    340000    3
    350000    3
    360000    4
    370000    3
    380000    3
    390000    3
    400000    4
    410000    2
    420000    3
    430000    3
    440000    4
    450000    3
    460000    4
    470000    3
    480000    3
    490000    3
    500000    4
    510000    4
    520000    3
    530000    3
    540000    2
    550000    3
    560000    4
    570000    4
    580000    4
    590000    3
    600000    4
    610000    4
    620000    7
    630000    7
    640000    4
    650000    2
    660000    3
    670000    2
    680000    3
    690000    3
    700000   12
    710000    4
    720000    8
    730000    5
    740000    3
    750000    2
    760000    3
    770000    3
    780000    5
    790000    4
    800000    3
    810000    4
    820000    4
    830000    7
    840000    4
    850000    4
    860000    2
    870000    3
    880000    3
    890000    5
    900000    5
    910000    3
    920000    3
    930000    3
    940000    4
    950000    3
    960000    3
    970000    3
    980000    4
    990000    3
   1000000    3
   1010000    3
   1020000    3
   1030000    2
   1040000    3
   1050000    2
   1060000    4
   1070000    4
   1080000    3
   1090000    3
   1100000    3
   1110000    3
   1120000    3
   1130000    3
   1140000    3
   1150000    3
   1160000    2
   1170000    3
   1180000    2
   1190000    2
   1200000    2
   1210000    4
   1220000    3
   1230000    3
   1240000    3
   1250000    7
   1260000    3
   1270000    3
   1280000    7
   1290000    3
   1300000    5
   1310000    3
   1320000    3
   1330000    4
   1340000    5
   1350000    3
   1360000    5
   1370000   11
   1380000    4
   1390000   10
   1400000    5
   1410000    4
   1420000    2
   1430000    7
   1440000    7
   1450000    5
   1460000    9
   1470000    8
   1480000   11
   1490000   18
   1500000   11
   1510000   10
   1520000    9
   1530000    4
   1540000    3
   1550000    6
   1560000    3
   1570000   11
   1580000    4
   1590000    3
   1600000    3
   1610000    7
   1620000    7
   1630000   10
   1640000    9
   1650000    8
   1660000    9
   1670000   12
   1680000    9
   1690000   11
   1700000    4
   1710000    5
   1720000    8
   1730000   10
   1740000   10
   1750000    7
   1760000   10
   1770000    3
   1780000    4
   1790000    5
   1800000    2
   1810000   10
   1820000    3
   1830000    6
   1840000   11
   1850000   12
   1860000   10
   1870000    6
   1880000    3
   1890000    3
   1900000    9
   1910000   12
   1920000    9
   1930000    7
   1940000   13
   1950000   10
   1960000    9
   1970000    4
   1980000    5
   1990000    9
   2000000   11
   2010000   11
   2020000    3
   2030000    5
   2040000   10
   2050000    5
   2060000    2
   2070000   11
   2080000    7
   2090000    6
   2100000    4
   2110000    3
   2120000    4
   2130000    2
   2140000    7
   2150000    4
   2160000    3
   2170000    3
   2180000    5
   2190000    5
   2200000   11
   2210000    8
   2220000    5
   2230000    4
   2240000    4
   2250000    5
   2260000   11
   2270000    3
   2280000    4
   2290000    6
   2300000    3
   2310000    5
   2320000   11
   2330000    6
   2340000    3
   2350000    7
   2360000    4
   2370000    4
   2380000    3
   2390000    8
   2400000    7
   2410000    9
   2420000    7
   2430000    4
   2440000    6
   2450000    3
   2460000    4
   2470000    3
   2480000    4
   2490000    5
   2500000   12
   2510000   12
   2520000    4
   2530000   11
   2540000    3
   2550000    5
   2560000    5
   2570000    7
   2580000    5
   2590000    3
   2600000    3
   2610000    3
   2620000    3
   2630000    5
   2640000    3
   2650000    5
   2660000    2
   2670000    4
   2680000    3
   2690000    7
   2700000   10
   2710000    6
   2720000    7
   2730000    6
   2740000    6
   2750000    4
   2760000    3
   2770000    3
   2780000    4
   2790000    3
   2800000    3
   2810000    5
   2820000    4
   2830000    4
   2840000    4
   2850000    5
   2860000    4
   2870000    6
   2880000   13
   2890000   13
   2900000    3
   2910000    9
   2920000    6
   2930000    3
   2940000   23
   2950000   23
   2960000   23
   2970000   23
   2980000   22
   2990000   23
   3000000   25
   3010000   24
   3020000   23
   3030000   24
   3040000   23
   3050000   25
   3060000   25
   3070000   23
   3080000   23
   3090000   24
   3100000   23
   3110000   23
   3120000   23
   3130000   24
   3140000   23
   3150000   23
   3160000   23
   3170000   23
   3180000   23
   3190000   23
   3200000   22
   3210000   23
   3220000   21
   3230000   23
   3240000   22
   3250000   20
   3260000   23
   3270000   24
   3280000   24
   3290000   23
   3300000   25
   3310000   24
   3320000   23
   3330000   22
   3340000   25
   3350000   26
   3360000   22
   3370000   24
   3380000   22
   3390000   23
   3400000   24
   3410000   22
   3420000   24
   3430000   24
   3440000   22
   3450000   23
   3460000   23
   3470000   22
   3480000   21
   3490000   24
   3500000   24
   3510000   24
   3520000   22
   3530000   20
   3540000   22
   3550000   23
   3560000   24
   3570000   23
   3580000   22
   3590000   23
   3600000   22
   3610000   23
   3620000   21
   3630000   22
   3640000   24
   3650000   23
   3660000   24
   3670000   18
   3680000   23
   3690000   23
   3700000   24
   3710000   22
   3720000   24
   3730000   25
   3740000   27
   3750000   22
   3760000   24
   3770000   21
   3780000   22
   3790000   24
   3800000   22
   3810000   22
   3820000   21
   3830000   22
   3840000   23
   3850000   23
   3860000   23
   3870000   23
   3880000   22
   3890000   23
   3900000   21
   3910000   13
   3920000   22
   3930000   22
   3940000   24
   3950000   22
   3960000   23
   3970000   19
   3980000   23
   3990000   23
   4000000   22
   4010000   22
   4020000   22
   4030000   22
   4040000   23
   4050000   23
   4060000   22
   4070000   22
   4080000   16
   4090000   23
   4100000   23
   4110000   21
   4120000   21
   4130000   21
   4140000   24
   4150000   22
   4160000   27
   4170000   23
   4180000   22
   4190000   23
   4200000   23
   4210000   24
   4220000   28
   4230000   23
   4240000   23
   4250000   22
   4260000   24
   4270000   21
   4280000   23
   4290000   22
   4300000   32
   4310000   23
   4320000   23
   4330000   22
   4340000   27
   4350000   22
   4360000   25
   4370000   22
   4380000   25
   4390000   24
   4400000   23
   4410000   23
   4420000   23
   4430000   22
   4440000   22
   4450000   27
   4460000   25
   4470000   27
   4480000   23
   4490000   27
   4500000   24
   4510000   23
   4520000   22
   4530000   24
   4540000   22
   4550000   25
   4560000   24
   4570000   22
   4580000   22
   4590000   22
   4600000   23
   4610000   23
   4620000   23
   4630000   23
   4640000   20
   4650000   21
   4660000   23
   4670000   23
   4680000   23
   4690000   22
   4700000   21
   4710000   24
   4720000   22
   4730000   21
   4740000   22
   4750000   22
   4760000   22
   4770000   25
   4780000   24
   4790000   22
   4800000   22
   4810000   24
   4820000   23
   4830000   22
   4840000   22
   4850000   26
   4860000   26
   4870000   24
   4880000   24
   4890000   23
   4900000   22
   4910000   25
   4920000   24
   4930000   22
   4940000   26
   4950000   30
   4960000   24
   4970000   23
   4980000   22
   4990000   25
   5000000   22
   5010000   24
   5020000   17
   5030000   12
   5040000   17
   5050000   18
   5060000   16
   5070000   12
   5080000    8
   5090000    3
   5100000    3
   5110000    4
   5120000   23
   5130000   22
   5140000    5
   5150000    3
   5160000   10
   5170000    3
   5180000    4
   5190000    3
   5200000    3
   5210000    5
   5220000    4
   5230000    3
   5240000    7
   5250000    5
   5260000    4
   5270000    4
   5280000   12
   5290000   11
   5300000    3
   5310000    4
   5320000    3
   5330000    9
   5340000    3
   5350000    3
   5360000    3
   5370000    4
   5380000    3
   5390000   17
   5400000   12
   5410000   11
   5420000    4
   5430000    5
   5440000    4
   5450000    4
   5460000    4
   5470000    3
   5480000    3
   5490000    4
   5500000    2
   5510000    3
   5520000    4
   5530000    3
   5540000    3
   5550000    8
   5560000   10
   5570000    8
   5580000    7
   5590000   12
   5600000    5
   5610000    4
   5620000    9
   5630000    4
   5640000    9
   5650000   10
   5660000    7
   5670000    8
   5680000    5
   5690000    5
   5700000    6
   5710000   11
   5720000    8
   5730000   12
   5740000   14
   5750000   10
   5760000   13
   5770000    3
   5780000    6
   5790000   13
   5800000   12
   5810000    4
   5820000    3
   5830000    6
   5840000    8
   5850000   11
   5860000    4
   5870000   10
   5880000   11
   5890000    6
   5900000    3
   5910000    3
   5920000   14
   5930000   11
   5940000    8
   5950000    9
   5960000   11
   5970000    5
   5980000    8
   5990000   13
   6000000    8
   6010000   11
   6020000   12
   6030000    9
   6040000    9
   6050000   12
   6060000   13
   6070000    4
   6080000    5
   6090000   10
   6100000    9
   6110000    9
   6120000   10
   6130000    9
   6140000    9
   6150000    6
   6160000    4
   6170000   10
   6180000    7
   6190000   13
   6200000   18
   6210000   15
   6220000    9
   6230000   11
   6240000    6
   6250000    6
   6260000   11
   6270000    3
   6280000    8
   6290000   10
   6300000    9
   6310000    4
   6320000    8
   6330000    3
   6340000    7
   6350000   10
   6360000   15
   6370000    4
   6380000   11
   6390000    9
   6400000    4
   6410000   12
   6420000   13
   6430000    8
   6440000    9
   6450000    8
   6460000    5
   6470000    9
   6480000    9
   6490000    9
   6500000    6
   6510000    7
   6520000    6
   6530000    3
   6540000    4
   6550000    5
   6560000    9
   6570000    4
   6580000    9
   6590000    5
   6600000    5
   6610000    7
   6620000    8
   6630000   10
   6640000    9
   6650000   11
   6660000    9
   6670000   10
   6680000    7
   6690000   12
   6700000    9
   6710000    7
   6720000    6
   6730000    6
   6740000   10
   6750000    4
   6760000    5
   6770000    9
   6780000   10
   6790000   15
   6800000    3
   6810000   10
   6820000    8
   6830000    3
   6840000    9
   6850000   11
   6860000    6
   6870000    7
   6880000    9
   6890000   10
   6900000    4
   6910000    7
   6920000    5
   6930000    6
   6940000    9
   6950000    6
   6960000   10
   6970000    5
   6980000   10
   6990000   11
   7000000   10
   7010000   11
   7020000    4
   7030000    3
   7040000    6
   7050000    8
   7060000    8
   7070000   11
   7080000   11
   7090000    9
   7100000   10
   7110000   11
   7120000    9
   7130000    8
   7140000    9
   7150000    9
   7160000   12
   7170000   11
   7180000   12
   7190000   12
   7200000   14
   7210000   13
   7220000   11
   7230000    9
   7240000   11
   7250000   11
   7260000    5
   7270000    3
   7280000    3
   7290000    3
   7300000    3
   7310000    4
   7320000    3
   7330000    3
   7340000    3
   7350000    3
   7360000    3
   7370000    3
   7380000    6
   7390000   11
   7400000    3
   7410000    2
   7420000    3
   7430000    2
   7440000    5
   7450000    6
   7460000    3
   7470000    3
   7480000   10
   7490000    4
   7500000    3
   7510000    4
   7520000    4
   7530000    6
   7540000    5
   7550000    5
   7560000    5
   7570000    9
   7580000   12
   7590000    9
   7600000    4
   7610000    3
   7620000   11
   7630000    3
   7640000    3
   7650000    3
   7660000    5
   7670000    7
   7680000   10
   7690000   10
   7700000    6
   7710000    6
   7720000    9
   7730000   17
   7740000    9
   7750000    3
   7760000   11
   7770000    4
   7780000    9
   7790000    3
   7800000    3
   7810000    3
   7820000    3
   7830000    4
   7840000    3
   7850000    2
   7860000    7
   7870000    3
   7880000    3
   7890000    5
   7900000    3
   7910000    2
   7920000    3
   7930000    3
   7940000    3
   7950000    3
   7960000    3
   7970000    5
   7980000    4
   7990000    3
   8000000    3
   8010000    4
   8020000    4
   8030000    6
   8040000    6
   8050000    3
   8060000    3
   8070000    3
   8080000    3
   8090000    3
   8100000   11
   8110000    8
   8120000    3
   8130000    4
   8140000    6
   8150000    3
   8160000    3
   8170000    4
   8180000    4
   8190000    3
   8200000    2
   8210000    4
   8220000    3
   8230000    3
   8240000    5
   8250000    7
   8260000    3
   8270000    4
   8280000    3
   8290000    3
   8300000    3
   8310000    3
   8320000    4
   8330000    4
   8340000    3
   8350000    2
   8360000    3
   8370000    3
   8380000    3
   8390000    3
   8400000    3
   8410000    3
   8420000    3
   8430000    3
   8440000    3
   8450000    5
   8460000    3
   8470000    3
   8480000    4
   8490000    3
   8500000    2
   8510000    3
   8520000    3
   8530000    3
   8540000    5
   8550000    3
   8560000    3
   8570000    3
   8580000    4
   8590000    4
   8600000    5
   8610000    3
   8620000    4
   8630000    4
   8640000    8
   8650000    3
   8660000    2
   8670000    3
   8680000    5
   8690000    4
   8700000    4
   8710000    3
   8720000    3
   8730000    3
   8740000    3
   8750000    3
   8760000    3
   8770000    3
   8780000    3
   8790000    3
   8800000    3
   8810000    6
   8820000    3
   8830000    6
   8840000    3
   8850000    5
   8860000    3
   8870000    3
   8880000    3
   8890000    3
   8900000    3
   8910000    3
   8920000    6
   8930000    4
   8940000    3
   8950000    3
   8960000    4
   8970000    5
   8980000    5
   8990000    3
   9000000    3
   9010000    3
   9020000    3
   9030000    3
   9040000    3
   9050000    2
   9060000    4
   9070000    3
   9080000    3
   9090000    3
   9100000    2
   9110000    7
   9120000    3
   9130000    3
   9140000    3
   9150000    3
   9160000    3
   9170000    3
   9180000    3
   9190000    4
   9200000    5
   9210000    3
   9220000    4
   9230000    3
   9240000    3
   9250000    2
   9260000    4
   9270000    3
   9280000    6
   9290000    3
   9300000    3
   9310000    3
   9320000    5
   9330000    3
   9340000    3
   9350000    6
   9360000    3
   9370000    3
   9380000    3
   9390000    5
   9400000    4
   9410000    3
   9420000    3
   9430000    3
   9440000    4
   9450000    4
   9460000    3
   9470000    4
   9480000    5
   9490000    5
   9500000    2
   9510000    4
   9520000    3
   9530000    4
   9540000   14
   9550000   12
   9560000   11
   9570000    4
   9580000    2
   9590000    4
   9600000    5
   9610000    3
   9620000    4
   9630000    3
   9640000    3
   9650000    3
   9660000    3
   9670000    2
   9680000    4
   9690000    6
   9700000    2
   9710000    4
   9720000    6
   9730000    4
   9740000    4
   9750000    3
   9760000    4
   9770000    4
   9780000    3
   9790000    5
   9800000    3
   9810000    3
   9820000    3
   9830000    3
   9840000    3
   9850000    2
   9860000    3
   9870000    3
   9880000    4
   9890000    3
   9900000    4
   9910000    2
   9920000    4
   9930000    3
   9940000    4
   9950000    3
   9960000    2
   9970000    4
   9980000    4
   9990000    3
  10000000    3
  10010000    3
  10020000    4
  10030000    5
  10040000    2
  10050000    3
  10060000    5
  10070000    3
  10080000    5
  10090000    8
  10100000    5
  10110000    3
  10120000    7
  10130000   10
  10140000    5
  10150000    6
  10160000    4
  10170000    2
  10180000    3
  10190000    3
  10200000    3
  10210000    6
  10220000   12
  10230000    7
  10240000   11
  10250000   10
  10260000    4
  10270000    4
  10280000    3
  10290000    3
  10300000    7
  10310000    3
  10320000    3
  10330000    3
  10340000    3
  10350000    6
  10360000    4
  10370000    9
  10380000    3
  10390000    3
  10400000    4
  10410000    9
  10420000    3
  10430000    5
  10440000    3
  10450000    3
  10460000    3
  10470000    3
  10480000    3
  10490000    3
  10500000    3
  10510000    3
  10520000    3
  10530000    3
  10540000    3
  10550000    2
  10560000    3
  10570000    3
  10580000    2
  10590000    3
  10600000    2
  10610000    3
  10620000    3
  10630000    3
  10640000    2
  10650000    3
  10660000    5
  10670000    2
  10680000    3
  10690000    2
  10700000    4
  10710000    3
  10720000    3
  10730000    3
  10740000    5
  10750000    2
  10760000    5
  10770000    2
  10780000    2
  10790000    3
  10800000    3
  10810000    4
  10820000    4
  10830000    4
  10840000    4
  10850000    3
  10860000    3
  10870000    3
  10880000    4
  10890000    2
  10900000    3
  10910000    4
  10920000    3
  10930000    3
  10940000    3
  10950000    3
  10960000    3
  10970000    3
  10980000    3
  10990000    5
  11000000    4
  11010000    4
  11020000    5
  11030000    3
  11040000    3
  11050000    4
  11060000    4
  11070000    3
  11080000    4
  11090000    3
  11100000    3
  11110000    3
  11120000    3
  11130000    5
  11140000    3
  11150000    3
  11160000    3
  11170000    4
  11180000    3
  11190000    5
  11200000    3
  11210000    4
  11220000    4
  11230000    3
  11240000    2
  11250000    3
  11260000    3
  11270000    5
  11280000    3
  11290000    4
  11300000    3
  11310000    2
  11320000    4
  11330000    3
  11340000    2
  11350000    3
  11360000    3
  11370000    3
  11380000    4
  11390000    3
  11400000    4
  11410000    3
  11420000    4
  11430000    4
  11440000    2
  11450000    3
  11460000    3
  11470000    3
  11480000    3
  11490000    3
  11500000    3
  11510000    3
  11520000    3
  11530000    2
  11540000    2
  11550000    3
  11560000    3
  11570000    3
  11580000    2
  11590000    2
  11600000    3
  11610000    3
  11620000    3
  11630000    2
  11640000    5
  11650000    3
  11660000    4
  11670000    4
  11680000    2
  11690000    3
  11700000    3
  11710000    4
  11720000    3
  11730000    4
  11740000    3
  11750000    2
  11760000    3
  11770000    3
  11780000    2
  11790000    5
  11800000    3
  11810000    4
  11820000    3
  11830000    3
  11840000    3
  11850000    3
  11860000    3
  11870000    3
  11880000    3
  11890000    4
  11900000    2
  11910000    5
  11920000    3
  11930000    2
  11940000    3
  11950000    3
  11960000    3
  11970000    3
  11980000    3
  11990000    3
  12000000    3
  12010000    4
  12020000    3
  12030000    3
  12040000    3
  12050000    3
  12060000    5
  12070000    2
  12080000    3
  12090000    4
  12100000    4
  12110000    3
  12120000    2
  12130000    3
  12140000    3
  12150000    4
  12160000    6
  12170000    3
  12180000    3
  12190000    3
  12200000    4
  12210000    4
  12220000    3
  12230000    3
  12240000    3
  12250000    5
  12260000    3
  12270000    5
  12280000    3
  12290000    4
  12300000    3
  12310000    2
  12320000    3
  12330000    2
  12340000    3
  12350000    2
  12360000    3
  12370000    3
  12380000    5
  12390000    4
  12400000    3
  12410000    4
  12420000    4
  12430000    4
  12440000    3
  12450000    2
  12460000    3
  12470000    2
  12480000    4
  12490000    3
  12500000    5
  12510000    3
  12520000    3
  12530000    4
  12540000    3
  12550000    5
  12560000    3
  12570000    3
  12580000    5
  12590000    3
  12600000    4
  12610000    4
  12620000    4
  12630000    3
  12640000    3
  12650000    7
  12660000    3
  12670000    2
  12680000    4
  12690000    5
  12700000    4
  12710000    2
  12720000    4
  12730000    3
  12740000    5
  12750000    5
  12760000    2
  12770000    3
  12780000    3
  12790000    3
  12800000    3
  12810000    4
  12820000    2
  12830000    4
  12840000    3
  12850000    4
  12860000    2
  12870000    2
  12880000    4
  12890000    3
  12900000    3
  12910000    2
  12920000    2
  12930000    2
  12940000    3
  12950000    4
  12960000    4
  12970000    2
  12980000    3
  12990000    3
  13000000    2
  13010000    2
  13020000    3
  13030000    2
  13040000    3
  13050000    3
  13060000    3
  13070000    2
  13080000    3
  13090000    2
  13100000    2
  13110000    2
  13120000    2
  13130000    6
  13140000    4
  13150000    3
  13160000    4
  13170000    4
  13180000    3
  13190000    3
  13200000    3
  13210000    4
  13220000    3
  13230000    4
  13240000    3
  13250000    3
  13260000    3
  13270000    3
  13280000    3
  13290000    5
  13300000    4
  13310000    5
  13320000    4
  13330000    3
  13340000    3
  13350000    3
  13360000    2
  13370000    4
  13380000    3
  13390000    3
  13400000    4
  13410000    3
  13420000    3
  13430000    5
  13440000    3
  13450000    4
  13460000    4
  13470000    3
  13480000    3
  13490000    2
  13500000    3
  13510000    3
  13520000    3
  13530000    3
  13540000    3
  13550000    3
  13560000    4
  13570000    3
  13580000    3
  13590000    2
  13600000    3
  13610000    3
  13620000    3
  13630000    3
  13640000    3
  13650000    3
  13660000    4
  13670000    3
  13680000    4
  13690000    4
  13700000    3
  13710000    3
  13720000    4
  13730000    4
  13740000    5
  13750000    2
  13760000    3
  13770000    4
  13780000    3
  13790000    3
  13800000    2
  13810000    2
  13820000    3
  13830000    3
  13840000    4
  13850000    2
  13860000    5
  13870000    3
  13880000    2
  13890000    3
  13900000    3
  13910000    3
  13920000    3
  13930000    2
  13940000    4
  13950000    2
  13960000    4
  13970000    3
  13980000    3
  13990000    3
  14000000    3
  14010000    3
  14020000    2
  14030000    4
  14040000    2
  14050000    2
  14060000    4
  14070000    3
  14080000    3
  14090000    3
  14100000    3
  14110000    3
  14120000    2
  14130000    3
  14140000    2
  14150000    2
  14160000    3
  14170000    4
  14180000    4
  14190000    6
  14200000    6
  14210000    2
  14220000    2
  14230000    3
  14240000    4
  14250000    3
  14260000    2
  14270000    4
  14280000    3
  14290000    4
  14300000    2
  14310000    3
  14320000    3
  14330000    4
  14340000    3
  14350000    3
  14360000    2
  14370000    3
  14380000    3
  14390000    4
  14400000    3
  14410000    4
  14420000    3
  14430000    4
  14440000    4
  14450000    4
  14460000    3
  14470000    2
  14480000    3
  14490000    2
  14500000    5
  14510000    4
  14520000    2
  14530000    4
  14540000    2
  14550000    2
  14560000    4
  14570000    3
  14580000    3
  14590000    2
  14600000    3
  14610000    4
  14620000    2
  14630000    2
  14640000    4
  14650000    3
  14660000    3
  14670000    2
  14680000    3
  14690000    3
  14700000    3
  14710000    4
  14720000    3
  14730000    2
  14740000    3
  14750000    2
  14760000    3
  14770000    3
  14780000    3
  14790000    4
  14800000    3
  14810000    2
  14820000    3
  14830000    3
  14840000    3
  14850000    3
  14860000    5
  14870000    4
  14880000    3
  14890000    3
  14900000    3
  14910000    2
  14920000    2
  14930000    2
  14940000    4
  14950000    3
  14960000    2
  14970000    3
  14980000    3
  14990000    3
  15000000    2
  15010000    5
  15020000    2
  15030000    3
  15040000    3
  15050000    4
  15060000    5
  15070000    8
  15080000    4
  15090000    4
  15100000    6
  15110000    5
  15120000    3
  15130000    6
  15140000    3
  15150000    4
  15160000    8
  15170000    3
  15180000    4
  15190000    4
  15200000    4
  15210000    3
  15220000    3
  15230000    3
  15240000    3
  15250000    3
  15260000    2
  15270000    2
  15280000    3
  15290000    3
  15300000    3
  15310000    4
  15320000    5
  15330000    3
  15340000    3
  15350000    3
  15360000    7
  15370000    4
  15380000    4
  15390000    3
  15400000    3
  15410000    3
  15420000    3
  15430000    3
  15440000    2
  15450000    3
  15460000    3
  15470000    6
  15480000    3
  15490000    2
  15500000    9
  15510000    3
  15520000    3
  15530000    3
  15540000    2
  15550000    4
  15560000    3
  15570000    6
  15580000    8
  15590000    3
  15600000    2
  15610000    3
  15620000    3
  15630000    3
  15640000    4
  15650000    3
  15660000    3
  15670000    4
  15680000    3
  15690000    3
  15700000    2
  15710000    4
  15720000    3
  15730000    3
  15740000    2
  15750000    5
  15760000    3
  15770000    4
  15780000    3
  15790000    2
  15800000    2
  15810000    3
  15820000    4
  15830000    3
  15840000    3
  15850000    2
  15860000    5
  15870000    4
  15880000    3
  15890000    4
  15900000   10
  15910000    3
  15920000    3
  15930000    3
  15940000    2
  15950000    3
  15960000    4
  15970000    3
  15980000    3
  15990000    2
  16000000    2
  16010000    2
  16020000    2
  16030000    4
  16040000    2
  16050000    4
  16060000    3
  16070000    2
  16080000    3
  16090000    3
  16100000    3
  16110000    4
  16120000    2
  16130000    3
  16140000    3
  16150000    3
  16160000    3
  16170000    3
  16180000    3
  16190000    3
  16200000    3
  16210000    2
  16220000    3
  16230000    8
  16240000    3
  16250000    3
  16260000    6
  16270000    3
  16280000    2
  16290000    3
  16300000    2
  16310000    3
  16320000    2
  16330000    3
  16340000    3
  16350000    4
  16360000    4
  16370000    4
  16380000    3
  16390000    3
  16400000    3
  16410000    3
  16420000    3
  16430000    3
  16440000    4
  16450000    3
  16460000    2
  16470000    2
  16480000    3
  16490000    3
  16500000    3
  16510000    3
  16520000    4
  16530000    2
  16540000    5
  16550000    3
  16560000    2
  16570000    3
  16580000    3
  16590000    3
  16600000    2
  16610000    4
  16620000    3
  16630000    2
  16640000    6
  16650000    3
  16660000    4
  16670000    2
  16680000    3
  16690000    4
  16700000    2
  16710000    2
  16720000    2
  16730000    6
  16740000    3
  16750000    2
  16760000    2
  16770000    3
  16780000    4
  16790000    3
  16800000    2
  16810000    3
  16820000    3
  16830000    2
  16840000    3
  16850000    2
  16860000    3
  16870000    3
  16880000    4
  16890000    4
  16900000    3
  16910000    3
  16920000    5
  16930000    4
  16940000    3
  16950000    8
  16960000    2
  16970000    3
  16980000    2
  16990000    3
  17000000    4
  17010000    6
  17020000    3
  17030000    6
  17040000    5
  17050000    2
  17060000    4
  17070000    3
  17080000    4
  17090000    4
  17100000    3
  17110000    3
  17120000    3
  17130000    3
  17140000    2
  17150000    5
  17160000    3
  17170000    3
  17180000    2
  17190000    2
  17200000    2
  17210000    4
  17220000    3
  17230000    5
  17240000    3
  17250000    3
  17260000    2
  17270000    3
  17280000    3
  17290000    2
  17300000    3
  17310000    3
  17320000    3
  17330000    3
  17340000    3
  17350000    5
  17360000    4
  17370000    3
  17380000    4
  17390000    3
  17400000    2
  17410000    3
  17420000    2
  17430000    2
  17440000    4
  17450000    3
  17460000    3
  17470000    3
  17480000    3
  17490000    4
  17500000    3
  17510000    3
  17520000    3
  17530000    3
  17540000    4
  17550000    4
  17560000    6
  17570000    3
  17580000    4
  17590000    2
  17600000    9
  17610000    3
  17620000    2
  17630000    5
  17640000    3
  17650000    3
  17660000    3
  17670000    3
  17680000    3
  17690000    4
  17700000    4
  17710000    3
  17720000    2
  17730000    3
  17740000    3
  17750000    3
  17760000    4
  17770000    4
  17780000    3
  17790000    3
  17800000    5
  17810000    3
  17820000    3
  17830000    2
  17840000    2
  17850000    3
  17860000    3
  17870000    3
  17880000    3
  17890000    4
  17900000    4
  17910000    3
  17920000    2
  17930000    3
  17940000    2
  17950000    3
  17960000    3
  17970000    3
  17980000    4
  17990000    3
  18000000    3
  18010000    3
  18020000    4
  18030000    3
  18040000    3
  18050000    3
  18060000    3
  18070000    2
  18080000    3
  18090000    2
  18100000    2
  18110000    4
  18120000    3
  18130000    4
  18140000    4
  18150000    2
  18160000    2
  18170000    4
  18180000    4
  18190000    3
  18200000    3
  18210000    4
  18220000    3
  18230000    4
  18240000    2
  18250000    3
  18260000    3
  18270000    3
  18280000    3
  18290000    4
  18300000    3
  18310000    3
  18320000    4
  18330000    3
  18340000    3
  18350000    4
  18360000    3
  18370000    5
  18380000    6
  18390000    3
  18400000    2
  18410000    3
  18420000    5
  18430000    3
  18440000    3
  18450000    3
  18460000    4
  18470000    3
  18480000    3
  18490000    4
  18500000    4
  18510000    3
  18520000    4
  18530000    3
  18540000    3
  18550000    3
  18560000    8
  18570000    3
  18580000    3
  18590000    2
  18600000    2
  18610000    3
  18620000    2
  18630000    3
  18640000    5
  18650000    3
  18660000    5
  18670000    3
  18680000    4
  18690000    3
  18700000    3
  18710000    2
  18720000    3
  18730000    5
  18740000    3
  18750000    3
  18760000    5
  18770000    3
  18780000    3
  18790000    3
  18800000    2
  18810000    4
  18820000    4
  18830000    3
  18840000    3
  18850000    2
  18860000    3
  18870000    2
  18880000    4
  18890000    4
  18900000    2
  18910000    2
  18920000    3
  18930000    3
  18940000    2
  18950000    2
  18960000    4
  18970000    3
  18980000    3
  18990000    3
  19000000    3
  19010000    4
  19020000    3
  19030000    3
  19040000    3
  19050000    3
  19060000    2
  19070000    3
  19080000    3
  19090000    3
  19100000    4
  19110000    3
  19120000    3
  19130000    3
  19140000    4
  19150000    3
  19160000    3
  19170000    3
  19180000    4
  19190000    3
  19200000    3
  19210000    3
  19220000    3
  19230000    3
  19240000    4
  19250000    3
  19260000    3
  19270000    2
  19280000    5
  19290000    4
  19300000    2
  19310000    4
  19320000    2
  19330000    3
  19340000    3
  19350000    4
  19360000    3
  19370000    3
  19380000    3
  19390000    3
  19400000    3
  19410000    3
  19420000    3
  19430000    5
  19440000    3
  19450000    3
  19460000    3
  19470000    3
  19480000    2
  19490000    4
  19500000    3
  19510000    3
  19520000    3
  19530000    3
  19540000    5
  19550000    3
  19560000    3
  19570000    3
  19580000    3
  19590000    3
  19600000    3
  19610000    3
  19620000    4
  19630000    4
  19640000    3
  19650000    3
  19660000    2
  19670000    3
  19680000    3
  19690000    4
  19700000    3
  19710000    4
  19720000    4
  19730000    3
  19740000    3
  19750000    3
  19760000    3
  19770000    3
  19780000    3
  19790000    3
  19800000    2
  19810000    3
  19820000    4
  19830000    4
  19840000    4
  19850000    2
  19860000    3
  19870000    3
  19880000    3
  19890000    3
  19900000    2
  19910000    3
  19920000    3
  19930000    2
  19940000    4
  19950000    5
  19960000    3
  19970000    3
  19980000    3
  19990000    3
  20000000    4
  20010000    2
  20020000    3
  20030000    4
  20040000    3
  20050000    5
  20060000    4
  20070000    3
  20080000    6
  20090000    3
  20100000    3
  20110000    2
  20120000    3
  20130000    4
  20140000    4
  20150000    4
  20160000    3
  20170000    5
  20180000    3
  20190000    3
  20200000    3
  20210000    2
  20220000    3
  20230000    3
  20240000    3
  20250000    3
  20260000    3
  20270000    3
  20280000    2
  20290000    5
  20300000    2
  20310000    3
  20320000    3
  20330000    2
  20340000    3
  20350000    3
  20360000    3
  20370000    4
  20380000    3
  20390000    3
  20400000    3
  20410000    3
  20420000    4
  20430000    9
  20440000    3
  20450000    3
  20460000    3
  20470000    3
  20480000    5
  20490000    3
  20500000    5
  20510000    4
  20520000    4
  20530000    2
  20540000    3
  20550000    3
  20560000    4
  20570000    2
  20580000    3
  20590000    2
  20600000    5
  20610000    3
  20620000    3
  20630000    6
  20640000    4
  20650000    4
  20660000    7
  20670000    5
  20680000    3
  20690000    3
  20700000    3
  20710000    2
  20720000    3
  20730000    3
  20740000    3
  20750000    3
  20760000    4
  20770000    2
  20780000    2
  20790000    3
  20800000    4
  20810000    5
  20820000    4
  20830000    4
  20840000    3
  20850000    3
  20860000    3
  20870000    3
  20880000    4
  20890000    3
  20900000    4
  20910000    3
  20920000    2
  20930000    3
  20940000    5
  20950000    3
  20960000    4
  20970000    3
  20980000    2
  20990000    3
  21000000    2
  21010000    3
  21020000    3
  21030000    4
  21040000    5
  21050000    4
  21060000    3
  21070000    4
  21080000    5
  21090000    4
  21100000    3
  21110000    4
  21120000    3
  21130000    3
  21140000    2
  21150000    3
  21160000    3
  21170000    3
  21180000    3
  21190000    6
  21200000    4
  21210000    3
  21220000    2
  21230000    2
  21240000    2
  21250000    3
  21260000    3
  21270000    4
  21280000    4
  21290000    3
  21300000    4
  21310000    3
  21320000    4
  21330000    3
  21340000    4
  21350000    3
  21360000    4
  21370000    4
  21380000    3
  21390000    4
  21400000    3
  21410000    2
  21420000    5
  21430000    4
  21440000    4
  21450000    3
  21460000    3
  21470000    3
  21480000    3
  21490000    3
  21500000    4
  21510000    2
  21520000    4
  21530000    2
  21540000    2
  21550000    3
  21560000    4
  21570000    3
  21580000    3
  21590000    6
  21600000    2
  21610000    3
  21620000    3
  21630000    4
  21640000    2
  21650000    4
  21660000    2
  21670000    2
  21680000    3
  21690000    4
  21700000    4
  21710000    4
  21720000    4
  21730000    3
  21740000    4
  21750000    2
  21760000    2
  21770000    8
  21780000    5
  21790000    2
  21800000    3
  21810000    3
  21820000    4
  21830000    4
  21840000    3
  21850000    2
  21860000    3
  21870000    2
  21880000    4
  21890000    3
  21900000    5
  21910000    3
  21920000    3
  21930000    3
  21940000    3
  21950000    3
  21960000    3
  21970000    3
  21980000    3
  21990000    4
  22000000    2
  22010000    3
  22020000    4
  22030000    5
  22040000    4
  22050000    3
  22060000    2
  22070000    4
  22080000    3
  22090000    2
  22100000    3
  22110000    3
  22120000    3
  22130000    3
  22140000    5
  22150000    3
  22160000    3
  22170000    4
  22180000    3
  22190000    3
  22200000    3
  22210000    4
  22220000    3
  22230000    5
  22240000    3
  22250000    3
  22260000    3
  22270000    3
  22280000    3
  22290000    2
  22300000    2
  22310000    5
  22320000    6
  22330000    3
  22340000    3
  22350000    3
  22360000    3
  22370000    4
  22380000    3
  22390000    4
  22400000    3
  22410000    7
  22420000    3
  22430000    4
  22440000    2
  22450000    3
  22460000    4
  22470000    3
  22480000    3
  22490000    2
  22500000    3
  22510000    2
  22520000    2
  22530000    2
  22540000    3
  22550000    2
  22560000    3
  22570000    2
  22580000    3
  22590000    3
  22600000    3
  22610000    3
  22620000    3
  22630000    2
  22640000    2
  22650000    2
  22660000    3
  22670000    3
  22680000    3
  22690000    3
  22700000    2
  22710000    2
  22720000    5
  22730000    3
  22740000    3
  22750000    6
  22760000    4
  22770000    3
  22780000    4
  22790000    3
  22800000    3
  22810000    9
  22820000    2
  22830000    4
  22840000    2
  22850000    3
  22860000    3
  22870000    4
  22880000    3
  22890000    3
  22900000    4
  22910000    2
  22920000    3
  22930000    4
  22940000    2
  22950000    3
  22960000    3
  22970000    3
  22980000    4
  22990000    3
  23000000    3
  23010000    6
  23020000    5
  23030000    5
  23040000    3
  23050000    4
  23060000    3
  23070000    3
  23080000    2
  23090000    3
  23100000    3
  23110000    3
  23120000    3
  23130000    4
  23140000    3
  23150000    2
  23160000    3
  23170000    2
  23180000    3
  23190000    4
  23200000    2
  23210000    4
  23220000    5
  23230000    3
  23240000    3
  23250000    3
  23260000    2
  23270000    3
  23280000    3
  23290000    4
  23300000    4
  23310000    3
  23320000    3
  23330000    2
  23340000    3
  23350000    3
  23360000    3
  23370000    2
  23380000    3
  23390000    4
  23400000    3
  23410000    3
  23420000    4
  23430000    4
  23440000    3
  23450000    4
  23460000    2
  23470000    3
  23480000    4
  23490000    3
  23500000    3
  23510000    3
  23520000    3
  23530000    3
  23540000    3
  23550000    3
  23560000    2
  23570000    6
  23580000    3
  23590000    4
  23600000    5
  23610000    4
  23620000    3
  23630000    5
  23640000    4
  23650000    4
  23660000    3
  23670000    3
  23680000    3
  23690000    5
  23700000    3
  23710000    3
  23720000    4
  23730000    3
  23740000    3
  23750000    5
  23760000    3
  23770000    3
  23780000    3
  23790000    3
  23800000    3
  23810000    4
  23820000    5
  23830000    2
  23840000    5
  23850000    4
  23860000    3
  23870000    5
  23880000    3
  23890000    5
  23900000    2
  23910000    3
  23920000    3
  23930000    4
  23940000    3
  23950000    2
  23960000    2
  23970000    5
  23980000    3
  23990000    3
  24000000    3
  24010000    3
  24020000    5
  24030000    3
  24040000    4
  24050000    4
  24060000    3
  24070000    3
  24080000    3
  24090000    3
  24100000    4
  24110000    3
  24120000    3
  24130000    2
  24140000    2
  24150000    2
  24160000    3
  24170000    4
  24180000    3
  24190000    3
  24200000    4
  24210000    3
  24220000    5
  24230000    3
  24240000    4
  24250000    3
  24260000    2
  24270000    3
  24280000    4
  24290000    5
  24300000    3
  24310000    3
  24320000    3
  24330000    5
  24340000    3
  24350000    2
  24360000    3
  24370000    3
  24380000    3
  24390000    3
  24400000    3
  24410000    2
  24420000    4
  24430000    4
  24440000    3
  24450000    2
  24460000    4
  24470000    2
  24480000    3
  24490000    2
  24500000    3
  24510000    3
  24520000    2
  24530000    3
  24540000    4
  24550000    2
  24560000    3
  24570000    3
  24580000    3
  24590000    4
  24600000    3
  24610000    3
  24620000    3
  24630000    3
  24640000    3
  24650000    4
  24660000    4
  24670000    3
  24680000    2
  24690000    3
  24700000    2
  24710000    3
  24720000    3
  24730000    5
  24740000    4
  24750000    2
  24760000    3
  24770000    3
  24780000    4
  24790000    3
  24800000    5
  24810000    3
  24820000    3
  24830000    4
  24840000    3
  24850000    3
  24860000    2
  24870000    3
  24880000    2
  24890000    4
  24900000    6
  24910000    3
  24920000    3
  24930000    3
  24940000    3
  24950000    3
  24960000    3
  24970000    2
  24980000    3
  24990000    3
  25000000    3
  25010000    3
  25020000    3
  25030000    3
  25040000    3
  25050000    3
  25060000    4
  25070000    3
  25080000    2
  25090000    5
  25100000    3
  25110000    3
  25120000    2
  25130000    3
  25140000    3
  25150000    3
  25160000    3
  25170000    3
  25180000    4
  25190000    4
  25200000    3
  25210000    4
  25220000    3
  25230000    3
  25240000    5
  25250000    3
  25260000    3
  25270000    3
  25280000    4
  25290000    5
  25300000    4
  25310000    3
  25320000    2
  25330000    3
  25340000    3
  25350000    4
  25360000    3
  25370000    3
  25380000    3
  25390000    3
  25400000    3
  25410000    3
  25420000    3
  25430000    3
  25440000    3
  25450000    5
  25460000    4
  25470000    4
  25480000    3
  25490000    4
  25500000    4
  25510000    3
  25520000    3
  25530000    3
  25540000    3
  25550000    2
  25560000    3
  25570000    2
  25580000    3
  25590000    2
  25600000    3
  25610000    2
  25620000    3
  25630000    3
  25640000    3
  25650000    3
  25660000    2
  25670000    2
  25680000    4
  25690000    3
  25700000    5
  25710000    3
  25720000    3
  25730000    6
  25740000    2
  25750000    3
  25760000    3
  25770000    3
  25780000    3
  25790000    3
  25800000    3
  25810000    3
  25820000    4
  25830000    3
  25840000    3
  25850000    3
  25860000    4
  25870000    6
  25880000    2
  25890000    2
  25900000    3
  25910000    4
  25920000    4
  25930000    2
  25940000    3
  25950000    3
  25960000    4
  25970000    3
  25980000    3
  25990000    2
  26000000    3
  26010000    3
  26020000    3
  26030000    3
  26040000    3
  26050000    2
  26060000    3
  26070000    5
  26080000    3
  26090000    4
  26100000    2
  26110000    3
  26120000    5
  26130000    3
  26140000    4
  26150000    3
  26160000    5
  26170000    3
  26180000    3
  26190000    4
  26200000    2
  26210000    2
  26220000    3
  26230000    2
  26240000    2
  26250000    2
  26260000    2
  26270000    3
  26280000    3
  26290000    2
  26300000    4
  26310000    4
  26320000    3
  26330000    3
  26340000    3
  26350000    4
  26360000    4
  26370000    4
  26380000    3
  26390000    3
  26400000    2
  26410000    2
  26420000    3
  26430000    3
  26440000    4
  26450000    2
  26460000    3
  26470000    6
  26480000    3
  26490000    2
  26500000    4
  26510000    3
  26520000    3
  26530000    3
  26540000    3
  26550000    3
  26560000    5
  26570000    2
  26580000    5
  26590000    3
  26600000    3
  26610000    3
  26620000    3
  26630000    5
  26640000    8
  26650000    3
  26660000    4
  26670000    6
  26680000    3
  26690000    4
  26700000    3
  26710000    4
  26720000    5
  26730000    3
  26740000    3
  26750000    3
  26760000    3
  26770000    8
  26780000    3
  26790000    4
  26800000    3
  26810000    3
  26820000    2
  26830000    3
  26840000    3
  26850000    2
  26860000    2
  26870000    3
  26880000    6
  26890000    3
  26900000    3
  26910000    5
  26920000    3
  26930000    3
  26940000    2
  26950000    2
  26960000    3
  26970000    3
  26980000    2
  26990000    4
  27000000    3
  27010000    2
  27020000    2
  27030000    3
  27040000    2
  27050000    6
  27060000    7
  27070000    3
  27080000    2
  27090000    4
  27100000    3
  27110000    3
  27120000    4
  27130000    3
  27140000    5
  27150000    3
  27160000    3
  27170000    7
  27180000   11
  27190000    4
  27200000    3
  27210000    3
  27220000    3
  27230000    3
  27240000    4
  27250000    2
  27260000    3
  27270000    3
  27280000    3
  27290000    3
  27300000    3
  27310000    2
  27320000    3
  27330000    2
  27340000    3
  27350000    3
  27360000    2
  27370000    3
  27380000    6
  27390000    3
  27400000    2
  27410000    3
  27420000    4
  27430000    3
  27440000    4
  27450000    2
  27460000    3
  27470000    3
  27480000    3
  27490000    2
  27500000   10
  27510000    3
  27520000    5
  27530000    3
  27540000    4
  27550000    9
  27560000    5
  27570000    4
  27580000    3
  27590000    3
  27600000    3
  27610000    3
  27620000    3
  27630000    4
  27640000    4
  27650000    6
  27660000    8
  27670000    3
  27680000    5
  27690000    4
  27700000    3
  27710000    3
  27720000    2
  27730000    3
  27740000    4
  27750000    5
  27760000    2
  27770000    3
  27780000    3
  27790000    4
  27800000    5
  27810000    4
  27820000    4
  27830000    5
  27840000    3
  27850000    4
  27860000    3
  27870000    3
  27880000    4
  27890000    6
  27900000    3
  27910000    2
  27920000    3
  27930000    4
  27940000    5
  27950000    5
  27960000    3
  27970000    3
  27980000    3
  27990000    3
  28000000    2
  28010000    4
  28020000    3
  28030000    2
  28040000    3
  28050000    3
  28060000    3
  28070000    2
  28080000    5
  28090000    3
  28100000    4
  28110000    4
  28120000    2
  28130000    3
  28140000    2
  28150000    3
  28160000    2
  28170000    3
  28180000    2
  28190000    3
  28200000    2
  28210000    4
  28220000   10
  28230000    6
  28240000    3
  28250000    3
  28260000    3
  28270000    3
  28280000    3
  28290000    2
  28300000    2
  28310000    3
  28320000    3
  28330000    3
  28340000    5
  28350000    5
  28360000    3
  28370000    2
  28380000    3
  28390000    3
  28400000    5
  28410000    6
  28420000    4
  28430000    3
  28440000    2
  28450000    3
  28460000    4
  28470000    4
  28480000    2
  28490000    4
  28500000    2
  28510000    5
  28520000    2
  28530000    2
  28540000    3
  28550000    4
  28560000    3
  28570000    3
  28580000    3
  28590000    2
  28600000    2
  28610000    3
  28620000    3
  28630000    3
  28640000    4
  28650000    3
  28660000    3
  28670000    5
  28680000    3
  28690000    4
  28700000    3
  28710000    4
  28720000    3
  28730000    3
  28740000    4
  28750000    3
  28760000    2
  28770000    2
  28780000    3
  28790000    2
  28800000    3
  28810000    3
  28820000    3
  28830000    2
  28840000    5
  28850000    3
  28860000    3
  28870000    3
  28880000    4
  28890000    2
  28900000    5
  28910000    2
  28920000    4
  28930000    3
  28940000    3
  28950000    2
  28960000    3
  28970000    3
  28980000    3
  28990000    3
  29000000    2
  29010000    3
  29020000    2
  29030000    3
  29040000    3
  29050000    4
  29060000    3
  29070000    3
  29080000    4
  29090000    3
  29100000    3
  29110000    3
  29120000    3
  29130000    8
  29140000    2
  29150000    5
  29160000    4
  29170000    3
  29180000    6
  29190000    3
  29200000    3
  29210000    3
  29220000    3
  29230000    3
  29240000    3
  29250000    3
  29260000    3
  29270000    3
  29280000    3
  29290000    3
  29300000    3
  29310000    3
  29320000    3
  29330000    3
  29340000    3
  29350000    2
  29360000    3
  29370000    3
  29380000    2
  29390000    4
  29400000    2
  29410000    3
  29420000    5
  29430000    3
  29440000    7
  29450000    6
  29460000    3
  29470000    5
  29480000    3
  29490000    4
  29500000    2
  29510000    3
  29520000    3
  29530000    3
  29540000    2
  29550000    5
  29560000    3
  29570000    3
  29580000    2
  29590000    3
  29600000   11
  29610000    2
  29620000    4
  29630000    4
  29640000    8
  29650000    5
  29660000    5
  29670000    6
  29680000    3
  29690000    4
  29700000    3
  29710000    3
  29720000    3
  29730000    3
  29740000    3
  29750000    3
  29760000    2
  29770000    2
  29780000    3
  29790000    4
  29800000    3
  29810000    3
  29820000    3
  29830000    2
  29840000    2
  29850000    6
  29860000    4
  29870000    3
  29880000    3
  29890000    2
  29900000    3
  29910000    2
  29920000    4
  29930000    3
  29940000    2
  29950000    4
  29960000    3
  29970000    5
  29980000    3
  29990000    3
  30000000    3
  30010000    2
  30020000    3
  30030000    3
  30040000    2
  30050000    3
  30060000    3
  30070000    2
  30080000    4
  30090000    2
  30100000    3
  30110000    4
  30120000    3
  30130000    5
  30140000    3
  30150000    3
  30160000    3
  30170000    3
  30180000    3
  30190000    2
  30200000    3
  30210000    3
  30220000    2
  30230000    3
  30240000    3
  30250000    3
  30260000    2
  30270000    3
  30280000    4
  30290000    4
  30300000    5
  30310000    2
  30320000    5
  30330000    3
  30340000    3
  30350000    4
  30360000    3
  30370000    3
  30380000    4
  30390000    2
  30400000    3
  30410000    3
  30420000    3
  30430000    3
  30440000    6
  30450000   10
  30460000    6
  30470000    4
  30480000    5
  30490000    4
  30500000    3
  30510000    2
  30520000    3
  30530000    3
  30540000    4
  30550000    4
  30560000    3
  30570000    3
  30580000    4
  30590000    3
  30600000    4
  30610000    4
  30620000    3
  30630000    3
  30640000    3
  30650000    5
  30660000    3
  30670000    9
  30680000    8
  30690000    8
  30700000    4
  30710000    3
  30720000    3
  30730000    4
  30740000    3
  30750000    3
  30760000    5
  30770000    4
  30780000    5
  30790000    5
  30800000    5
  30810000    7
  30820000    5
  30830000    3
  30840000    3
  30850000    7
  30860000    8
  30870000    2
  30880000    3
  30890000    4
  30900000    3
  30910000    4
  30920000    3
  30930000    3
  30940000    3
  30950000    2
  30960000    4
  30970000    5
  30980000    4
  30990000    4
  31000000    3
  31010000    3
  31020000    4
  31030000    2
  31040000    3
  31050000    3
  31060000    3
  31070000    3
  31080000    4
  31090000    7
  31100000    5
  31110000    3
  31120000    4
  31130000    3
  31140000    3
  31150000    3
  31160000    3
  31170000    3
  31180000    3
  31190000    3
  31200000    4
  31210000    3
  31220000    3
  31230000    2
  31240000    4
  31250000    3
  31260000    3
  31270000    4
  31280000    5
  31290000    3
  31300000    4
  31310000    6
  31320000    3
  31330000    4
  31340000    3
  31350000    3
  31360000    3
  31370000    5
  31380000    3
  31390000    5
  31400000    3
  31410000    3
  31420000    4
  31430000    2
  31440000    3
  31450000    3
  31460000    3
  31470000    3
  31480000    3
  31490000    2
  31500000    3
  31510000    3
  31520000    4
  31530000    3
  31540000    3
  31550000    4
  31560000    3
  31570000    5
  31580000    3
  31590000    4
  31600000    2
  31610000    3
  31620000    3
  31630000    5
  31640000    3
  31650000    3
  31660000    2
  31670000    2
  31680000    2
  31690000    3
  31700000    3
  31710000    3
  31720000    3
  31730000    4
  31740000    3
  31750000    3
  31760000    3
  31770000    3
  31780000    2
  31790000    3
  31800000    3
  31810000    6
  31820000    3
  31830000    4
  31840000    3
  31850000    2
  31860000    3
  31870000    8
  31880000    3
  31890000    4
  31900000    3
  31910000    3
  31920000    5
  31930000    3
  31940000    4
  31950000    3
  31960000    4
  31970000    3
  31980000    3
  31990000    5
  32000000    4
  32010000    5
  32020000    5
  32030000    4
  32040000    7
  32050000    4
  32060000    3
  32070000    4
  32080000    3
  32090000    3
  32100000    3
  32110000    4
  32120000    3
  32130000    3
  32140000    5
  32150000    4
  32160000    4
  32170000    4
  32180000    3
  32190000    2
  32200000    3
  32210000    3
  32220000    4
  32230000    2
  32240000    3
  32250000    3
  32260000    3
  32270000    2
  32280000    2
  32290000    3
  32300000    4
  32310000    3
  32320000    4
  32330000    4
  32340000    2
  32350000    4
  32360000    3
  32370000    3
  32380000    4
  32390000    3
  32400000    4
  32410000    3
  32420000    3
  32430000    3
  32440000    3
  32450000    5
  32460000    5
  32470000    4
  32480000    5
  32490000    4
  32500000    5
  32510000    3
  32520000    8
  32530000    8
  32540000    8
  32550000    7
  32560000    4
  32570000    3
  32580000    5
  32590000    3
  32600000    2
  32610000    2
  32620000    3
  32630000    4
  32640000    5
  32650000    3
  32660000    4
  32670000   12
  32680000    3
  32690000    3
  32700000    3
  32710000    3
  32720000    3
  32730000    3
  32740000    3
  32750000    3
  32760000    3
  32770000    3
  32780000    3
  32790000    4
  32800000    3
  32810000    4
  32820000    3
  32830000    2
  32840000    3
  32850000    7
  32860000    2
  32870000    3
  32880000    2
  32890000    4
  32900000    3
  32910000    3
  32920000    3
  32930000    3
  32940000    3
  32950000    4
  32960000    2
  32970000    3
  32980000    6
  32990000    4
  33000000    3
  33010000    4
  33020000    5
  33030000    2
  33040000    3
  33050000    3
  33060000    4
  33070000    4
  33080000    3
  33090000    3
  33100000    4
  33110000    3
  33120000    5
  33130000    3
  33140000    4
  33150000    3
  33160000    4
  33170000    3
  33180000    4
  33190000    3
  33200000    3
  33210000    2
  33220000    3
  33230000    2
  33240000    2
  33250000    3
  33260000    3
  33270000    3
  33280000    3
  33290000    3
  33300000    3
  33310000    4
  33320000    2
  33330000    3
  33340000    3
  33350000    3
  33360000    3
  33370000    3
  33380000    5
  33390000    5
  33400000    3
  33410000    4
  33420000    3
  33430000    3
  33440000    3
  33450000    2
  33460000    4
  33470000    3
  33480000    5
  33490000    4
  33500000    5
  33510000    2
  33520000    3
  33530000    3
  33540000    3
  33550000    3
  33560000    5
  33570000    3
  33580000    5
  33590000    4
  33600000    3
  33610000    3
  33620000    4
  33630000    3
  33640000    3
  33650000    4
  33660000    5
  33670000    3
  33680000    3
  33690000    3
  33700000    3
  33710000    4
  33720000    5
  33730000    4
  33740000    3
  33750000    5
  33760000    2
  33770000    4
  33780000    3
  33790000    3
  33800000    3
  33810000    3
  33820000    3
  33830000    3
  33840000    3
  33850000    6
  33860000    4
  33870000    4
  33880000    3
  33890000    5
  33900000    4
  33910000    3
  33920000    3
  33930000    3
  33940000    2
  33950000    2
  33960000    2
  33970000    3
  33980000    3
  33990000    3
  34000000    4
  34010000    2
  34020000    3
  34030000    3
  34040000    2
  34050000    3
  34060000    3
  34070000    4
  34080000    3
  34090000    3
  34100000    3
  34110000    3
  34120000    3
  34130000    3
  34140000    3
  34150000    4
  34160000    3
  34170000    3
  34180000    3
  34190000    3
  34200000    2
  34210000    2
  34220000    3
  34230000    2
  34240000    3
  34250000    3
  34260000    3
  34270000    3
  34280000    4
  34290000    4
  34300000    4
  34310000    4
  34320000    5
  34330000    6
  34340000    3
  34350000    3
  34360000    2
  34370000    3
  34380000    2
  34390000    3
  34400000    2
  34410000    3
  34420000    3
  34430000    3
  34440000    3
  34450000    5
  34460000    3
  34470000    3
  34480000    3
  34490000    2
  34500000    4
  34510000    4
  34520000    4
  34530000    5
  34540000    3
  34550000    4
  34560000    2
  34570000    2
  34580000    3
  34590000    3
  34600000    3
  34610000    4
  34620000    2
  34630000    3
  34640000    2
  34650000    3
  34660000    3
  34670000    3
  34680000    4
  34690000    3
  34700000    3
  34710000    5
  34720000    3
  34730000    5
  34740000    5
  34750000    2
  34760000    4
  34770000    4
  34780000    5
  34790000    2
  34800000    2
  34810000    3
  34820000    7
  34830000    3
  34840000    3
  34850000    3
  34860000    3
  34870000    2
  34880000    3
  34890000    2
  34900000    3
  34910000    4
  34920000    3
  34930000    3
  34940000    2
  34950000    3
  34960000    3
  34970000    2
  34980000    3
  34990000    3
  35000000    5
  35010000    3
  35020000    3
  35030000    3
  35040000    3
  35050000    2
  35060000    4
  35070000    5
  35080000    5
  35090000    4
  35100000    2
  35110000    3
  35120000    3
  35130000    4
  35140000    3
  35150000    2
  35160000    3
  35170000    7
  35180000    3
  35190000    4
  35200000    3
  35210000    3
  35220000    3
  35230000    2
  35240000    2
  35250000    5
  35260000    3
  35270000    3
  35280000    3
  35290000    3
  35300000    3
  35310000    4
  35320000    4
  35330000    5
  35340000    4
  35350000    2
  35360000    3
  35370000    3
  35380000    3
  35390000    2
  35400000    3
  35410000    3
  35420000    3
  35430000    4
  35440000    2
  35450000    6
  35460000    3
  35470000    4
  35480000    3
  35490000    8
  35500000    3
  35510000    3
  35520000    3
  35530000    2
  35540000    3
  35550000    3
  35560000    4
  35570000    4
  35580000    3
  35590000    3
  35600000    4
  35610000    3
  35620000    3
  35630000    3
  35640000    3
  35650000    4
  35660000    3
  35670000    3
  35680000    3
  35690000    3
  35700000    4
  35710000    3
  35720000    3
  35730000    3
  35740000    3
  35750000    3
  35760000    3
  35770000    3
  35780000    2
  35790000    4
  35800000    3
  35810000    4
  35820000    4
  35830000    4
  35840000    5
  35850000    4
  35860000    6
  35870000    3
  35880000    3
  35890000    3
  35900000    2
  35910000    3
  35920000    3
  35930000    3
  35940000    3
  35950000    2
  35960000    3
  35970000    3
  35980000    9
  35990000    4
  36000000    3
  36010000    2
  36020000    3
  36030000    3
  36040000    3
  36050000    4
  36060000    2
  36070000    4
  36080000    3
  36090000    3
  36100000    4
  36110000    3
  36120000    4
  36130000    4
  36140000    3
  36150000    3
  36160000    5
  36170000    4
  36180000    3
  36190000    3
  36200000    3
  36210000    3
  36220000    2
  36230000    3
  36240000    3
  36250000    3
  36260000    3
  36270000    4
  36280000    3
  36290000    4
  36300000    4
  36310000    3
  36320000    5
  36330000    3
  36340000    3
  36350000    3
  36360000    3
  36370000    4
  36380000    4
  36390000    3
  36400000    3
  36410000    4
  36420000    3
  36430000    3
  36440000    2
  36450000    2
  36460000    3
  36470000    3
  36480000    5
  36490000    3
  36500000    3
  36510000    3
  36520000    5
  36530000    4
  36540000    4
  36550000    5
  36560000    6
  36570000    3
  36580000    3
  36590000    7
  36600000    4
  36610000    3
  36620000    5
  36630000    5
  36640000    4
  36650000    2
  36660000    5
  36670000    3
  36680000    3
  36690000    3
  36700000    2
  36710000    6
  36720000    5
  36730000    3
  36740000    5
  36750000    4
  36760000    3
  36770000    3
  36780000    3
  36790000    3
  36800000    3
  36810000    3
  36820000    3
  36830000    3
  36840000    3
  36850000    6
  36860000    6
  36870000    3
  36880000    4
  36890000    3
  36900000    3
  36910000    2
  36920000    4
  36930000    3
  36940000    4
  36950000    4
  36960000    3
  36970000    3
  36980000    3
  36990000    4
  37000000    3
  37010000    7
  37020000    3
  37030000    4
  37040000    3
  37050000    3
  37060000    4
  37070000    5
  37080000    3
  37090000    4
  37100000    3
  37110000    7
  37120000    5
  37130000    2
  37140000    2
  37150000    3
  37160000    3
  37170000    3
  37180000    4
  37190000    3
  37200000    2
  37210000    4
  37220000    3
  37230000    3
  37240000    2
  37250000    2
  37260000    6
  37270000    5
  37280000    2
  37290000    3
  37300000    5
  37310000    2
  37320000    6
  37330000    2
  37340000    2
  37350000    3
  37360000    4
  37370000    3
  37380000    4
  37390000    4
  37400000    3
  37410000    3
  37420000    3
  37430000    3
  37440000    4
  37450000    4
  37460000    4
  37470000    4
  37480000    2
  37490000    2
  37500000    2
  37510000    4
  37520000    3
  37530000    3
  37540000    3
  37550000    5
  37560000    3
  37570000    2
  37580000    9
  37590000    5
  37600000    4
  37610000    2
  37620000    2
  37630000    2
  37640000    2
  37650000    4
  37660000    3
  37670000    3
  37680000    4
  37690000    3
  37700000    3
  37710000    2
  37720000    3
  37730000    4
  37740000    3
  37750000    3
  37760000    3
  37770000    4
  37780000    4
  37790000    3
  37800000    3
  37810000    3
  37820000    3
  37830000    4
  37840000    5
  37850000    4
  37860000    3
  37870000    3
  37880000    3
  37890000    3
  37900000    3
  37910000    3
  37920000    3
  37930000    5
  37940000    4
  37950000    3
  37960000    3
  37970000    4
  37980000    4
  37990000    3
  38000000    3
  38010000    2
  38020000    4
  38030000    3
  38040000    4
  38050000    3
  38060000    4
  38070000    3
  38080000    4
  38090000    3
  38100000    3
  38110000    3
  38120000    3
  38130000    2
  38140000    2
  38150000    3
  38160000    2
  38170000    3
  38180000    2
  38190000    3
  38200000    3
  38210000    2
  38220000    2
  38230000    4
  38240000    3
  38250000    4
  38260000    3
  38270000    3
  38280000    4
  38290000    4
  38300000    4
  38310000    3
  38320000    4
  38330000    4
  38340000    3
  38350000    3
  38360000    3
  38370000    4
  38380000    2
  38390000    3
  38400000    3
  38410000    3
  38420000    3
  38430000    4
  38440000    3
  38450000    3
  38460000    4
  38470000    3
  38480000    3
  38490000    3
  38500000    4
  38510000    4
  38520000    3
  38530000    4
  38540000    6
  38550000    3
  38560000    3
  38570000    3
  38580000    3
  38590000    3
  38600000    3
  38610000   11
  38620000    7
  38630000    3
  38640000    4
  38650000    2
  38660000    3
  38670000    3
  38680000    4
  38690000    4
  38700000    3
  38710000    4
  38720000    4
  38730000    4
  38740000    2
  38750000    4
  38760000    4
  38770000    3
  38780000    3
  38790000    6
  38800000    3
  38810000    2
  38820000    3
  38830000    2
  38840000    4
  38850000    2
  38860000    3
  38870000    2
  38880000    5
  38890000    3
  38900000    2
  38910000    4
  38920000    3
  38930000    3
  38940000    4
  38950000    3
  38960000    4
  38970000    4
  38980000    4
  38990000    3
  39000000    2
  39010000    3
  39020000    2
  39030000    7
  39040000    6
  39050000    3
  39060000    4
  39070000    4
  39080000    3
  39090000    3
  39100000    4
  39110000    3
  39120000    3
  39130000    3
  39140000    3
  39150000    2
  39160000    5
  39170000    3
  39180000    4
  39190000    2
  39200000    3
  39210000    3
  39220000    2
  39230000    3
  39240000    3
  39250000    3
  39260000    3
  39270000    3
  39280000    3
  39290000    3
  39300000    2
  39310000    4
  39320000    3
  39330000    5
  39340000    4
  39350000    3
  39360000    6
  39370000    2
  39380000    3
  39390000    3
  39400000    3
  39410000    4
  39420000    2
  39430000    3
  39440000    3
  39450000    3
  39460000    3
  39470000    3
  39480000    3
  39490000    5
  39500000    4
  39510000    4
  39520000    4
  39530000    4
  39540000    3
  39550000    3
  39560000    3
  39570000    3
  39580000    3
  39590000    3
  39600000    3
  39610000    3
  39620000    2
  39630000    3
  39640000    3
  39650000    3
  39660000    3
  39670000    3
  39680000    3
  39690000    2
  39700000    4
  39710000    3
  39720000    3
  39730000    2
  39740000    4
  39750000    6
  39760000    3
  39770000    3
  39780000    3
  39790000    3
  39800000    4
  39810000    3
  39820000    3
  39830000    2
  39840000    4
  39850000    3
  39860000    3
  39870000    4
  39880000    3
  39890000    3
  39900000    3
  39910000    3
  39920000    3
  39930000    3
  39940000    3
  39950000    4
  39960000    2
  39970000    3
  39980000    3
  39990000    3
  40000000    3
  40010000    5
  40020000    2
  40030000    2
  40040000    2
  40050000    3
  40060000    3
  40070000    3
  40080000    3
  40090000    3
  40100000    2
  40110000    2
  40120000    4
  40130000    3
  40140000    3
  40150000    5
  40160000    3
  40170000    4
  40180000    2
  40190000    3
  40200000    2
  40210000    3
  40220000    3
  40230000    2
  40240000    2
  40250000    3
  40260000    3
  40270000    3
  40280000    4
  40290000    4
  40300000    4
  40310000    3
  40320000    3
  40330000    2
  40340000    4
  40350000    4
  40360000    2
  40370000    3
  40380000    3
  40390000    3
  40400000    4
  40410000    3
  40420000    5
  40430000    3
  40440000    3
  40450000    3
  40460000    3
  40470000    5
  40480000    3
  40490000    3
  40500000    2
  40510000    4
  40520000    3
  40530000    3
  40540000    3
  40550000    3
  40560000    3
  40570000    3
  40580000    3
  40590000    3
  40600000    2
  40610000    3
  40620000    3
  40630000    3
  40640000    4
  40650000    3
  40660000    3
  40670000    4
  40680000    2
  40690000    4
  40700000    2
  40710000    3
  40720000    2
  40730000    3
  40740000    3
  40750000    3
  40760000    2
  40770000    4
  40780000    2
  40790000    3
  40800000    3
  40810000    2
  40820000    3
  40830000    3
  40840000    3
  40850000    5
  40860000    4
  40870000    3
  40880000    3
  40890000    2
  40900000    4
  40910000    6
  40920000    4
  40930000    5
  40940000    3
  40950000    4
  40960000    4
  40970000    3
  40980000    3
  40990000    2
  41000000    3
  41010000    3
  41020000    3
  41030000    5
  41040000    7
  41050000    3
  41060000    2
  41070000    3
  41080000    4
  41090000    4
  41100000    3
  41110000    2
  41120000    2
  41130000    2
  41140000    4
  41150000    4
  41160000    4
  41170000    3
  41180000    3
  41190000    4
  41200000    2
  41210000    3
  41220000    2
  41230000    3
  41240000    2
  41250000    4
  41260000    2
  41270000    4
  41280000    3
  41290000    7
  41300000    5
  41310000    3
  41320000    3
  41330000    3
  41340000    3
  41350000    3
  41360000    3
  41370000    2
  41380000    5
  41390000    2
  41400000    3
  41410000    3
  41420000    3
  41430000    3
  41440000    4
  41450000    3
  41460000    3
  41470000    2
  41480000    2
  41490000    3
  41500000   10
  41510000    2
  41520000    3
  41530000    3
  41540000    3
  41550000    3
  41560000    3
  41570000    3
  41580000    5
  41590000    3
  41600000    4
  41610000    4
  41620000    4
  41630000    3
  41640000    3
  41650000    3
  41660000    2
  41670000    3
  41680000    2
  41690000    3
  41700000    5
  41710000    4
  41720000    3
  41730000    4
  41740000    4
  41750000    4
  41760000    3
  41770000    3
  41780000    2
  41790000    3
  41800000    3
  41810000    3
  41820000    6
  41830000    4
  41840000    2
  41850000    3
  41860000    2
  41870000    3
  41880000    3
  41890000    2
  41900000    2
  41910000    2
  41920000    4
  41930000    3
  41940000    3
  41950000    3
  41960000    3
  41970000    4
  41980000    2
  41990000    3
  42000000    2
  42010000    3
  42020000    3
  42030000    2
  42040000    2
  42050000    4
  42060000    3
  42070000    3
  42080000    3
  42090000    4
  42100000    4
  42110000    3
  42120000    3
  42130000    4
  42140000    3
  42150000    3
  42160000    3
  42170000    3
  42180000    3
  42190000    2
  42200000    3
  42210000    3
  42220000    2
  42230000    2
  42240000    2
  42250000    4
  42260000    3
  42270000    3
  42280000    2
  42290000    2
  42300000    3
  42310000    3
  42320000    6
  42330000    3
  42340000    3
  42350000    3
  42360000    3
  42370000    2
  42380000    3
  42390000    3
  42400000    5
  42410000    3
  42420000    2
  42430000    4
  42440000    3
  42450000    3
  42460000    4
  42470000    3
  42480000    2
  42490000    3
  42500000    3
  42510000    2
  42520000    2
  42530000    4
  42540000    3
  42550000    2
  42560000    4
  42570000    2
  42580000    5
  42590000    3
  42600000    3
  42610000    3
  42620000    3
  42630000    3
  42640000    2
  42650000    3
  42660000    4
  42670000    3
  42680000    4
  42690000    3
  42700000    4
  42710000    3
  42720000    3
  42730000    3
  42740000    2
  42750000    3
  42760000    2
  42770000    3
  42780000    3
  42790000    3
  42800000    3
  42810000    3
  42820000    3
  42830000    3
  42840000    3
  42850000    3
  42860000    5
  42870000    2
  42880000    3
  42890000    3
  42900000    4
  42910000    3
  42920000    4
  42930000    3
  42940000    3
  42950000    3
  42960000    3
  42970000    2
  42980000    3
  42990000    3
  43000000    2
  43010000    4
  43020000    3
  43030000    4
  43040000    4
  43050000    4
  43060000    4
  43070000    4
  43080000    3
  43090000    3
  43100000    3
  43110000    3
  43120000    3
  43130000    4
  43140000    4
  43150000    4
  43160000    4
  43170000    3
  43180000    4
  43190000    3
  43200000    4
  43210000    4
  43220000    3
  43230000    3
  43240000    4
  43250000    2
  43260000    4
  43270000    2
  43280000    3
  43290000    3
  43300000    2
  43310000    3
  43320000    3
  43330000    4
  43340000    3
  43350000    3
  43360000    3
  43370000    3
  43380000    3
  43390000    4
  43400000    3
  43410000    4
  43420000    5
  43430000    4
  43440000    5
  43450000    6
  43460000    2
  43470000    4
  43480000    3
  43490000    4
  43500000    3
  43510000    3
  43520000    3
  43530000    2
  43540000    2
  43550000    3
  43560000    3
  43570000    4
  43580000    2
  43590000    2
  43600000    3
  43610000    3
  43620000    3
  43630000    3
  43640000    4
  43650000    3
  43660000    4
  43670000    3
  43680000    2
  43690000    2
  43700000    3
  43710000    3
  43720000    6
  43730000    2
  43740000    2
  43750000    2
  43760000    2
  43770000    3
  43780000    3
  43790000    3
  43800000    3
  43810000    2
  43820000    3
  43830000    3
  43840000    4
  43850000    3
  43860000    4
  43870000    5
  43880000    4
  43890000    3
  43900000    4
  43910000    2
  43920000    3
  43930000    3
  43940000    3
  43950000    3
  43960000    3
  43970000    5
  43980000    2
  43990000    4
  44000000    3
  44010000    3
  44020000    3
  44030000    4
  44040000    3
  44050000    4
  44060000    2
  44070000    3
  44080000    3
  44090000    5
  44100000    4
  44110000    3
  44120000    4
  44130000    3
  44140000    5
  44150000    4
  44160000    2
  44170000    3
  44180000    6
  44190000    2
  44200000    6
  44210000    8
  44220000    3
  44230000    4
  44240000    4
  44250000    5
  44260000    3
  44270000    9
  44280000    4
  44290000    3
  44300000    7
  44310000    2
  44320000    2
  44330000    3
  44340000    2
  44350000    4
  44360000    3
  44370000    5
  44380000    3
  44390000    5
  44400000    4
  44410000    2
  44420000    3
  44430000    4
  44440000    4
  44450000    4
  44460000    4
  44470000    4
  44480000    4
  44490000    3
  44500000    3
  44510000    5
  44520000    5
  44530000    5
  44540000    7
  44550000    4
  44560000    3
  44570000    4
  44580000    3
  44590000    3
  44600000    4
  44610000    2
  44620000    3
  44630000    4
  44640000    4
  44650000    3
  44660000    4
  44670000    4
  44680000    3
  44690000    3
  44700000    3
  44710000    3
  44720000    3
  44730000    2
  44740000    4
  44750000    4
  44760000    3
  44770000    3
  44780000    3
  44790000    3
  44800000    3
  44810000    3
  44820000    3
  44830000    4
  44840000    3
  44850000    3
  44860000    3
  44870000    4
  44880000    2
  44890000    2
  44900000    2
  44910000    3
  44920000    3
  44930000    4
  44940000    4
  44950000    2
  44960000    3
  44970000    3
  44980000    5
  44990000    4
  45000000    4
  45010000    3
  45020000    3
  45030000    3
  45040000    3
  45050000    3
  45060000    3
  45070000    3
  45080000    4
  45090000    5
  45100000    4
  45110000    2
  45120000    3
  45130000    3
  45140000    3
  45150000    3
  45160000    3
  45170000    4
  45180000    4
  45190000    2
  45200000    2
  45210000    3
  45220000    2
  45230000    2
  45240000    2
  45250000    3
  45260000    2
  45270000    3
  45280000    3
  45290000    4
  45300000    4
  45310000    3
  45320000    3
  45330000    4
  45340000    3
  45350000    3
  45360000    3
  45370000    3
  45380000    3
  45390000    3
  45400000    3
  45410000    3
  45420000    2
  45430000    2
  45440000    4
  45450000    3
  45460000    6
  45470000    3
  45480000    3
  45490000    3
  45500000    3
  45510000    3
  45520000    4
  45530000    2
  45540000    2
  45550000    4
  45560000    4
  45570000    4
  45580000    5
  45590000    3
  45600000    3
  45610000    2
  45620000    2
  45630000    3
  45640000    2
  45650000    4
  45660000    3
  45670000    3
  45680000    4
  45690000    3
  45700000    3
  45710000    3
  45720000    3
  45730000    3
  45740000    2
  45750000    4
  45760000    3
  45770000    4
  45780000    4
  45790000    3
  45800000    3
  45810000    3
  45820000    4
  45830000    3
  45840000    3
  45850000    3
  45860000    4
  45870000    3
  45880000    3
  45890000    3
  45900000    3
  45910000    2
  45920000    4
  45930000    2
  45940000    4
  45950000    3
  45960000    5
  45970000    2
  45980000    3
  45990000    4
  46000000    4
  46010000    3
  46020000    2
  46030000    5
  46040000    4
  46050000    5
  46060000    3
  46070000    4
  46080000    3
  46090000    3
  46100000    3
  46110000    2
  46120000    3
  46130000    4
  46140000    3
  46150000    2
  46160000    5
  46170000    3
  46180000    3
  46190000    3
  46200000    3
  46210000    3
  46220000    4
  46230000    3
  46240000    4
  46250000    2
  46260000    3
  46270000    3
  46280000    2
  46290000    5
  46300000    3
  46310000    4
  46320000    3
  46330000    4
  46340000    4
  46350000    3
  46360000    4
  46370000    3
  46380000    2
  46390000    2
  46400000    4
  46410000    3
  46420000    3
  46430000    3
  46440000    4
  46450000    4
  46460000    3
  46470000    7
  46480000    5
  46490000    4
  46500000    5
  46510000    4
  46520000    3
  46530000    3
  46540000    3
  46550000    2
  46560000    3
  46570000    4
  46580000    3
  46590000    3
  46600000    3
  46610000    3
  46620000    2
  46630000    4
  46640000    5
  46650000    3
  46660000    3
  46670000    3
  46680000    3
  46690000    3
  46700000    3
  46710000    4
  46720000    3
  46730000    3
  46740000    3
  46750000    3
  46760000    4
  46770000    3
  46780000    4
  46790000    3
  46800000    4
  46810000    6
  46820000    8
  46830000    3
  46840000    2
  46850000    3
  46860000    4
  46870000    4
  46880000    3
  46890000    3
  46900000    3
  46910000    3
  46920000    3
  46930000    4
  46940000    3
  46950000    3
  46960000    3
  46970000    2
  46980000    3
  46990000    3
  47000000    3
  47010000    3
  47020000    3
  47030000    3
  47040000    3
  47050000    4
  47060000    3
  47070000    3
  47080000    3
  47090000    3
  47100000    3
  47110000    2
  47120000    2
  47130000    3
  47140000    2
  47150000    3
  47160000    2
  47170000    4
  47180000    3
  47190000    3
  47200000    4
  47210000    3
  47220000    4
  47230000    4
  47240000    3
  47250000    3
  47260000    3
  47270000    2
  47280000    3
  47290000    4
  47300000    3
  47310000    2
  47320000    3
  47330000    4
  47340000    8
  47350000    3
  47360000    3
  47370000    5
  47380000    3
  47390000    5
  47400000    5
  47410000    3
  47420000    3
  47430000    2
  47440000    2
  47450000    3
  47460000    6
  47470000    3
  47480000    3
  47490000    3
  47500000    2
  47510000    4
  47520000    4
  47530000    3
  47540000    2
  47550000    3
  47560000    2
  47570000    3
  47580000    5
  47590000    5
  47600000    2
  47610000    2
  47620000    4
  47630000    3
  47640000    3
  47650000    3
  47660000   10
  47670000    5
  47680000    9
  47690000    2
  47700000    3
  47710000    7
  47720000    3
  47730000    5
  47740000    3
  47750000    3
  47760000    3
  47770000    4
  47780000    3
  47790000    3
  47800000    3
  47810000    3
  47820000    3
  47830000    2
  47840000    3
  47850000    3
  47860000    2
  47870000    4
  47880000    3
  47890000    2
  47900000    3
  47910000    3
  47920000    4
  47930000    4
  47940000    5
  47950000    2
  47960000    3
  47970000    4
  47980000    4
  47990000    3
  48000000    3
  48010000    3
  48020000    4
  48030000    3
  48040000    2
  48050000    3
  48060000    3
  48070000    3
  48080000    2
  48090000    3
  48100000    2
  48110000    4
  48120000    3
  48130000    2
  48140000    3
  48150000    3
  48160000    2
  48170000    3
  48180000    2
  48190000    5
  48200000    2
  48210000    3
  48220000    5
  48230000    4
  48240000    4
  48250000    3
  48260000    3
  48270000    4
  48280000    3
  48290000    4
  48300000    2
  48310000    4
  48320000    2
  48330000    2
  48340000    3
  48350000    3
  48360000    4
  48370000    3
  48380000    2
  48390000    3
  48400000    3
  48410000    3
  48420000    4
  48430000    3
  48440000    3
  48450000    4
  48460000    3
  48470000    3
  48480000    3
  48490000    3
  48500000    4
  48510000    4
  48520000    2
  48530000    3
  48540000    3
  48550000    3
  48560000    4
  48570000    4
  48580000    3
  48590000    3
  48600000    3
  48610000    3
  48620000    3
  48630000    2
  48640000    3
  48650000    3
  48660000    3
  48670000    4
  48680000    3
  48690000    4
  48700000    3
  48710000    2
  48720000    3
  48730000    3
  48740000    3
  48750000    4
  48760000    3
  48770000    3
  48780000    3
  48790000    4
  48800000    3
  48810000    3
  48820000    3
  48830000    2
  48840000    3
  48850000    2
  48860000    5
  48870000    4
  48880000    3
  48890000    4
  48900000    3
  48910000    4
  48920000    4
  48930000    4
  48940000    3
  48950000    3
  48960000    3
  48970000    3
  48980000    3
  48990000    2
  49000000    2
  49010000    4
  49020000    3
  49030000    4
  49040000    3
  49050000    3
  49060000    3
  49070000    3
  49080000    3
  49090000    3
  49100000    3
  49110000    4
  49120000    3
  49130000    3
  49140000    3
  49150000    3
  49160000    4
  49170000    3
  49180000    2
  49190000    4
  49200000    4
  49210000    3
  49220000    3
  49230000    3
  49240000    3
  49250000    4
  49260000    3
  49270000    2
  49280000    3
  49290000    3
  49300000    3
  49310000    3
  49320000    3
  49330000    3
  49340000    3
  49350000    3
  49360000    3
  49370000    3
  49380000    3
  49390000    6
  49400000    2
  49410000    3
  49420000    3
  49430000    2
  49440000    3
  49450000    6
  49460000    3
  49470000    2
  49480000    3
  49490000    3
  49500000    3
  49510000    3
  49520000    2
  49530000    2
  49540000    3
  49550000    2
  49560000    3
  49570000    4
  49580000    4
  49590000    3
  49600000    3
  49610000    3
  49620000    4
  49630000    3
  49640000    5
  49650000    3
  49660000    3
  49670000    4
  49680000    3
  49690000    3
  49700000    4
  49710000    3
  49720000    3
  49730000    3
  49740000    2
  49750000    4
  49760000    3
  49770000    2
  49780000    5
  49790000    3
  49800000    2
  49810000    3
  49820000    5
  49830000    2
  49840000    3
  49850000    4
  49860000    3
  49870000    4
  49880000    3
  49890000    3
  49900000    3
  49910000    4
  49920000    3
  49930000    3
  49940000    3
  49950000    2
  49960000    2
  49970000    2
  49980000    3
  49990000    3
  50000000    3
  50000000    3
  50010000    3
  50020000    3
  50030000    3
  50040000    2
  50050000    3
  50060000    2
  50070000    3
  50080000    2
  50090000    2
  50100000    2
  50110000    3
  50120000    4
  50130000    3
  50140000    3
  50150000    3
  50160000    2
  50170000    7
  50180000    4
  50190000    2
  50200000    3
  50210000    3
  50220000    4
  50230000    3
  50240000    3
  50250000    2
  50260000    3
  50270000    3
  50280000    3
  50290000    2
  50300000    3
  50310000    4
  50320000    4
  50330000    3
  50340000    3
  50350000    4
  50360000    3
  50370000    3
  50380000    2
  50390000    3
  50400000    4
  50410000    3
  50420000    5
  50430000    6
  50440000    3
  50450000    3
  50460000    3
  50470000    3
  50480000    5
  50490000    3
  50500000    3
  50510000    3
  50520000    3
  50530000    2
  50540000    2
  50550000    6
  50560000    6
  50570000    5
  50580000    3
  50590000    3
  50600000    9
  50610000    3
  50620000    3
  50630000    3
  50640000    3
  50650000    4
  50660000    3
  50670000    3
  50680000    3
  50690000    3
  50700000    3
  50710000    3
  50720000    3
  50730000    3
  50740000    3
  50750000    3
  50760000    4
  50770000    3
  50780000    3
  50790000    3
  50800000    4
  50810000    3
  50820000    3
  50830000    3
  50840000    4
  50850000    3
  50860000    3
  50870000    3
  50880000    3
  50890000    3
  50900000    2
  50910000    2
  50920000    2
  50930000    3
  50940000    3
  50950000    8
  50960000    3
  50970000    3
  50980000    3
  50990000    5
  51000000    3
  51010000    4
  51020000    3
  51030000    4
  51040000    4
  51050000    4
  51060000    4
  51070000    7
  51080000    2
  51090000    3
  51100000    3
  51110000    3
  51120000    3
  51130000    5
  51140000    6
  51150000    4
  51160000    4
  51170000    3
  51180000    4
  51190000    3
  51200000    2
  51210000    2
  51220000    3
  51230000    3
  51240000    3
  51250000    3
  51260000    3
  51270000    2
  51280000    3
  51290000    3
  51300000    8
  51310000    4
  51320000    4
  51330000    2
  51340000    3
  51350000    3
  51360000    3
  51370000    3
  51380000    4
  51390000    3
  51400000    3
  51410000    4
  51420000    3
  51430000    3
  51440000    3
  51450000    3
  51460000    5
  51470000    3
  51480000    3
  51490000    3
  51500000    4
  51510000    2
  51520000    4
  51530000    5
  51540000    3
  51550000    2
  51560000    3
  51570000    2
  51580000    3
  51590000    3
  51600000    3
  51610000    3
  51620000    3
  51630000    3
  51640000    4
  51650000    3
  51660000    3
  51670000    2
  51680000    3
  51690000    3
  51700000    3
  51710000    3
  51720000    4
  51730000    3
  51740000    3
  51750000    3
  51760000    2
  51770000    4
  51780000    3
  51790000    2
  51800000    3
  51810000    2
  51820000    3
  51830000    2
  51840000    3
  51850000    3
  51860000    3
  51870000    2
  51880000    3
  51890000    2
  51900000    3
  51910000    2
  51920000    4
  51930000    3
  51940000    2
  51950000    3
  51960000    3
  51970000    4
  51980000    4
  51990000    4
  52000000    4
  52010000    5
  52020000    6
  52030000    3
  52040000    4
  52050000    4
  52060000    3
  52070000    4
  52080000    2
  52090000    3
  52100000    2
  52110000    2
  52120000    2
  52130000    2
  52140000    3
  52150000    2
  52160000    2
  52170000    5
  52180000    3
  52190000    4
  52200000    3
  52210000    5
  52220000    3
  52230000    7
  52240000    7
  52250000    4
  52260000    4
  52270000    8
  52280000    5
  52290000    3
  52300000    3
  52310000    2
  52320000    3
  52330000    4
  52340000    3
  52350000    5
  52360000    3
  52370000    7
  52380000    4
  52390000    2
  52400000    2
  52410000    3
  52420000    3
  52430000    3
  52440000    3
  52450000    4
  52460000    2
  52470000    3
  52480000    2
  52490000    3
  52500000    3
  52510000    2
  52520000    3
  52530000    2
  52540000    2
  52550000    3
  52560000    4
  52570000    3
  52580000    2
  52590000    2
  52600000    4
  52610000    4
  52620000    4
  52630000    3
  52640000    5
  52650000    3
  52660000    5
  52670000    3
  52680000    4
  52690000    3
  52700000    3
  52710000    3
  52720000    2
  52730000    3
  52740000    4
  52750000    2
  52760000    3
  52770000    2
  52780000    3
  52790000    2
  52800000    3
  52810000    3
  52820000    2
  52830000    2
  52840000    3
  52850000    3
  52860000    3
  52870000    3
  52880000    3
  52890000    2
  52900000    3
  52910000    3
  52920000    3
  52930000    2
  52940000    3
  52950000    2
  52960000    2
  52970000    3
  52980000    5
  52990000    2
  53000000    2
  53010000    3
  53020000    3
  53030000    3
  53040000    4
  53050000    3
  53060000    2
  53070000    4
  53080000    3
  53090000    2
  53100000    3
  53110000    5
  53120000    3
  53130000    2
  53140000    3
  53150000    3
  53160000    3
  53170000    2
  53180000    3
  53190000    2
  53200000    3
  53210000    6
  53220000    3
  53230000    3
  53240000    3
  53250000    4
  53260000    3
  53270000    3
  53280000    3
  53290000    3
  53300000    4
  53310000    3
  53320000    4
  53330000    2
  53340000    3
  53350000    3
  53360000    3
  53370000    3
  53380000    3
  53390000    5
  53400000    3
  53410000    3
  53420000    6
  53430000    6
  53440000    3
  53450000    3
  53460000    5
  53470000    5
  53480000    2
  53490000    3
  53500000    3
  53510000    4
  53520000    3
  53530000    3
  53540000    5
  53550000    2
  53560000    3
  53570000    3
  53580000    3
  53590000    3
  53600000    3
  53610000    5
  53620000    3
  53630000    2
  53640000    3
  53650000    5
  53660000    5
  53670000    3
  53680000    4
  53690000    3
  53700000    3
  53710000    3
  53720000    2
  53730000    5
  53740000    4
  53750000    2
  53760000    4
  53770000    2
  53780000    3
  53790000    3
  53800000    2
  53810000    3
  53820000    4
  53830000    4
  53840000    4
  53850000    3
  53860000    3
  53870000    3
  53880000    4
  53890000    3
  53900000    3
  53910000    3
  53920000    2
  53930000    3
  53940000    3
  53950000    3
  53960000    6
  53970000    2
  53980000    3
  53990000    4
  54000000    3
  54010000    2
  54020000    3
  54030000    5
  54040000    2
  54050000    2
  54060000    3
  54070000    3
  54080000    3
  54090000    3
  54100000    3
  54110000    3
  54120000    3
  54130000    2
  54140000    3
  54150000    4
  54160000    5
  54170000    5
  54180000    3
  54190000    5
  54200000    4
  54210000    3
  54220000    3
  54230000    3
  54240000    3
  54250000    4
  54260000    2
  54270000    4
  54280000    3
  54290000    2
  54300000    3
  54310000    3
  54320000    5
  54330000    5
  54340000    3
  54350000    3
  54360000    4
  54370000    3
  54380000    3
  54390000    5
  54400000    3
  54410000    2
  54420000    3
  54430000    3
  54440000    3
  54450000    3
  54460000    3
  54470000    2
  54480000    3
  54490000    3
  54500000    4
  54510000    2
  54520000    3
  54530000    2
  54540000    3
  54550000    3
  54560000    5
  54570000    6
  54580000    7
  54590000    3
  54600000    3
  54610000    3
  54620000    3
  54630000    2
  54640000    2
  54650000    4
  54660000    4
  54670000    4
  54680000    3
  54690000    3
  54700000    5
  54710000    4
  54720000    3
  54730000    3
  54740000   10
  54750000    8
  54760000   10
  54770000    3
  54780000    4
  54790000    3
  54800000    3
  54810000    4
  54820000    3
  54830000    3
  54840000    3
  54850000    3
  54860000    3
  54870000    6
  54880000    3
  54890000    4
  54900000    3
  54910000    3
  54920000    2
  54930000    5
  54940000    3
  54950000    4
  54960000    3
  54970000    4
  54980000    2
  54990000    3
  55000000    4
  55010000    6
  55020000    2
  55030000    4
  55040000    3
  55050000    2
  55060000    3
  55070000    2
  55080000    3
  55090000    2
  55100000    2
  55110000    4
  55120000    4
  55130000    3
  55140000    3
  55150000    5
  55160000    3
  55170000    3
  55180000    3
  55190000    4
  55200000    4
  55210000    5
  55220000    3
  55230000    3
  55240000    3
  55250000    3
  55260000    4
  55270000    3
  55280000    3
  55290000    3
  55300000    4
  55310000    4
  55320000    4
  55330000    3
  55340000    5
  55350000    3
  55360000    3
  55370000    4
  55380000    2
  55390000    3
  55400000    3
  55410000    3
  55420000    4
  55430000    4
  55440000    3
  55450000    4
  55460000    3
  55470000    4
  55480000    3
  55490000    2
  55500000    4
  55510000    3
  55520000    3
  55530000    2
  55540000    3
  55550000    3
  55560000    3
  55570000    3
  55580000    3
  55590000    3
  55600000    4
  55610000    4
  55620000    4
  55630000    4
  55640000    3
  55650000    3
  55660000    3
  55670000    3
  55680000    3
  55690000    4
  55700000    5
  55710000    3
  55720000    2
  55730000    4
  55740000    3
  55750000    3
  55760000    3
  55770000    3
  55780000    4
  55790000    3
  55800000    4
  55810000    4
  55820000    2
  55830000    3
  55840000    6
  55850000    4
  55860000    4
  55870000    4
  55880000    4
  55890000    3
  55900000    4
  55910000    3
  55920000    3
  55930000    3
  55940000    3
  55950000    3
  55960000    3
  55970000    2
  55980000    5
  55990000    3
  56000000    3
  56010000    3
  56020000    3
  56030000    3
  56040000    3
  56050000    3
  56060000    3
  56070000    3
  56080000    3
  56090000    3
  56100000    4
  56110000    4
  56120000    3
  56130000    3
  56140000    2
  56150000    4
  56160000    6
  56170000    5
  56180000    2
  56190000    4
  56200000    7
  56210000    3
  56220000    4
  56230000    3
  56240000    4
  56250000    3
  56260000    3
  56270000    4
  56280000    5
  56290000    4
  56300000    4
  56310000    4
  56320000    3
  56330000    9
  56340000    3
  56350000    3
  56360000    2
  56370000    3
  56380000    3
  56390000    2
  56400000    2
  56410000    3
  56420000    3
  56430000    3
  56440000    4
  56450000    5
  56460000    3
  56470000    3
  56480000    3
  56490000    4
  56500000    3
  56510000    3
  56520000    4
  56530000    2
  56540000    2
  56550000    2
  56560000    2
  56570000    3
  56580000    5
  56590000    3
  56600000    2
  56610000    2
  56620000    2
  56630000    2
  56640000    3
  56650000    4
  56660000    4
  56670000    4
  56680000    2
  56690000    3
  56700000    3
  56710000    4
  56720000    3
  56730000    2
  56740000    3
  56750000    7
  56760000    3
  56770000    3
  56780000    3
  56790000    3
  56800000    3
  56810000    3
  56820000    2
  56830000    3
  56840000    2
  56850000    3
  56860000    3
  56870000    3
  56880000    3
  56890000    2
  56900000    3
  56910000    3
  56920000    3
  56930000    3
  56940000    2
  56950000    3
  56960000    3
  56970000    4
  56980000    4
  56990000    2
  57000000    4
  57010000    3
  57020000    3
  57030000    3
  57040000    3
  57050000    2
  57060000    3
  57070000    3
  57080000    3
  57090000    3
  57100000    4
  57110000    5
  57120000    3
  57130000    3
  57140000    3
  57150000    3
  57160000    4
  57170000    3
  57180000    3
  57190000    3
  57200000    3
  57210000    5
  57220000    3
  57230000    3
  57240000    6
  57250000    5
  57260000    5
  57270000    4
  57280000    4
  57290000    3
  57300000    3
  57310000    5
  57320000    3
  57330000    7
  57340000    3
  57350000    5
  57360000    3
  57370000    2
  57380000    3
  57390000    4
  57400000    5
  57410000    4
  57420000    3
  57430000    3
  57440000    4
  57450000    4
  57460000    3
  57470000    3
  57480000    3
  57490000    3
  57500000    3
  57510000    6
  57520000    2
  57530000    3
  57540000    3
  57550000    3
  57560000    8
  57570000    9
  57580000    3
  57590000    4
  57600000    4
  57610000    3
  57620000    3
  57630000    3
  57640000    3
  57650000    8
  57660000    2
  57670000    3
  57680000    2
  57690000    2
  57700000    3
  57710000    2
  57720000    5
  57730000    4
  57740000    3
  57750000    4
  57760000    5
  57770000    3
  57780000    3
  57790000    3
  57800000    3
  57810000    3
  57820000    2
  57830000    3
  57840000    4
  57850000    3
  57860000    3
  57870000    2
  57880000    3
  57890000    5
  57900000    5
  57910000    4
  57920000    3
  57930000    3
  57940000    3
  57950000    4
  57960000    3
  57970000    3
  57980000    3
  57990000    3
  58000000    3
  58010000    3
  58020000    5
  58030000    4
  58040000    4
  58050000    2
  58060000    3
  58070000    3
  58080000    4
  58090000    3
  58100000    5
  58110000    2
  58120000    4
  58130000    3
  58140000    3
  58150000    5
  58160000    5
  58170000    2
  58180000    4
  58190000    4
  58200000    4
  58210000    3
  58220000    3
  58230000    5
  58240000    3
  58250000    4
  58260000    4
  58270000    6
  58280000    3
  58290000    3
  58300000    2
  58310000    6
  58320000    2
  58330000    3
  58340000    5
  58350000    3
  58360000    3
  58370000    3
  58380000    3
  58390000    2
  58400000    2
  58410000    3
  58420000    6
  58430000    4
  58440000    3
  58450000    6
  58460000    3
  58470000    3
  58480000    4
  58490000    3
  58500000    3
  58510000    2
  58520000    4
  58530000    2
  58540000    4
  58550000    2
  58560000    7
  58570000    3
  58580000    3
  58590000    3
  58600000    3
  58610000    4
  58620000    3
  58630000    3
  58640000    3
  58650000    2
  58660000    3
  58670000    3
  58680000    4
  58690000    2
  58700000    3
  58710000    4
  58720000    3
  58730000    3
  58740000    6
  58750000    9
  58760000    3
  58770000    3
  58780000    3
  58790000    3
  58800000    3
  58810000    4
  58820000    3
  58830000    3
  58840000    2
  58850000    4
  58860000    3
  58870000    3
  58880000    3
  58890000    3
  58900000    3
  58910000    3
  58920000    3
  58930000    4
  58940000    2
  58950000    3
  58960000    4
  58970000    7
  58980000    3
  58990000    2
  59000000    3
  59010000    3
  59020000    3
  59030000    4
  59040000    2
  59050000    2
  59060000    3
  59070000    4
  59080000    2
  59090000    3
  59100000    3
  59110000    2
  59120000    5
  59130000    3
  59140000    4
  59150000    3
  59160000    6
  59170000    4
  59180000    4
  59190000    3
  59200000    3
  59210000    3
  59220000    3
  59230000    7
  59240000    4
  59250000    3
  59260000    3
  59270000    2
  59280000    2
  59290000    3
  59300000    3
  59310000    3
  59320000    3
  59330000    3
  59340000    6
  59350000    3
  59360000    3
  59370000    3
  59380000    3
  59390000    3
  59400000    4
  59410000    4
  59420000    3
  59430000    4
  59440000    3
  59450000    3
  59460000    3
  59470000    3
  59480000    3
  59490000    2
  59500000    2
  59510000    6
  59520000    3
  59530000    5
  59540000    3
  59550000    3
  59560000    3
  59570000    3
  59580000    3
  59590000    3
  59600000    3
  59610000    3
  59620000    3
  59630000    2
  59640000    6
  59650000    3
  59660000    3
  59670000    3
  59680000    3
  59690000    4
  59700000    3
  59710000    3
  59720000    4
  59730000    3
  59740000    3
  59750000    2
  59760000    3
  59770000    3
  59780000    2
  59790000    3
  59800000    3
  59810000    3
  59820000    2
  59830000    3
  59840000    4
  59850000    3
  59860000    3
  59870000    3
  59880000    3
  59890000    3
  59900000    4
  59910000    4
  59920000    4
  59930000    4
  59940000    3
  59950000    4
  59960000    4
  59970000    2
  59980000    3
  59990000    4
  60000000    3
  60010000    4
  60020000    2
  60030000    3
  60040000    5
  60050000    3
  60060000    3
  60070000    3
  60080000    3
  60090000    3
  60100000    3
  60110000    2
  60120000    4
  60130000    2
  60140000    3
  60150000    3
  60160000    3
  60170000    3
  60180000    3
  60190000    3
  60200000    3
  60210000    2
  60220000    3
  60230000    3
  60240000    2
  60250000    2
  60260000    3
  60270000    3
  60280000    3
  60290000    4
  60300000    4
  60310000    3
  60320000    4
  60330000    3
  60340000    3
  60350000    4
  60360000    4
  60370000    6
  60380000    5
  60390000    4
  60400000    3
  60410000    3
  60420000    4
  60430000    3
  60440000    4
  60450000    2
  60460000    2
  60470000    3
  60480000    3
  60490000    2
  60500000    2
  60510000    3
  60520000    4
  60530000    3
  60540000    3
  60550000    3
  60560000    4
  60570000    3
  60580000    3
  60590000    3
  60600000    2
  60610000    4
  60620000    4
  60630000    3
  60640000    3
  60650000    3
  60660000    2
  60670000    4
  60680000    3
  60690000    3
  60700000    3
  60710000    3
  60720000    3
  60730000    3
  60740000    2
  60750000    4
  60760000    3
  60770000    2
  60780000    2
  60790000    3
  60800000    3
  60810000    3
  60820000    4
  60830000    2
  60840000    2
  60850000    2
  60860000    6
  60870000    6
  60880000    3
  60890000    3
  60900000    9
  60910000    5
  60920000    4
  60930000    4
  60940000    5
  60950000    4
  60960000    3
  60970000    3
  60980000    4
  60990000    6
  61000000    7
  61010000    4
  61020000    5
  61030000    6
  61040000    4
  61050000    3
  61060000    5
  61070000    4
  61080000    3
  61090000    6
  61100000    3
  61110000    3
  61120000    3
  61130000    4
  61140000    5
  61150000    4
  61160000    3
  61170000    4
  61180000    3
  61190000    5
  61200000    3
  61210000    4
  61220000    4
  61230000    4
  61240000    3
  61250000    3
  61260000    4
  61270000    4
  61280000    2
  61290000    2
  61300000    2
  61310000    4
  61320000    4
  61330000    3
  61340000    4
  61350000    3
  61360000    4
  61370000    3
  61380000    2
  61390000    2
  61400000    3
  61410000    3
  61420000    3
  61430000    8
  61440000    4
  61450000    3
  61460000    2
  61470000    5
  61480000    3
  61490000    2
  61500000    3
  61510000    3
  61520000    3
  61530000    3
  61540000    5
  61550000    3
  61560000    3
  61570000    3
  61580000    4
  61590000    5
  61600000    3
  61610000    4
  61620000    4
  61630000    3
  61640000    3
  61650000    8
  61660000    4
  61670000    3
  61680000    2
  61690000    3
  61700000    3
  61710000    3
  61720000    4
  61730000    2
  61740000    2
  61750000    2
  61760000    3
  61770000    8
  61780000    5
  61790000    5
  61800000    3
  61810000    3
  61820000    4
  61830000    4
  61840000    3
  61850000    3
  61860000    5
  61870000    3
  61880000    3
  61890000    3
  61900000    3
  61910000    2
  61920000    2
  61930000    2
  61940000    3
  61950000    3
  61960000    3
  61970000    4
  61980000    2
  61990000    3
  62000000    5
  62010000    3
  62020000    4
  62030000    4
  62040000    3
  62050000    2
  62060000    3
  62070000    3
  62080000    3
  62090000    5
  62100000    3
  62110000    4
  62120000    2
  62130000    3
  62140000    4
  62150000    3
  62160000    3
  62170000    3
  62180000    2
  62190000    4
  62200000    3
  62210000    3
  62220000    4
  62230000    4
  62240000    3
  62250000    4
  62260000    3
  62270000    3
  62280000    3
  62290000    3
  62300000    3
  62310000    3
  62320000    3
  62330000    3
  62340000    3
  62350000    3
  62360000    3
  62370000    3
  62380000    3
  62390000    3
  62400000    4
  62410000    3
  62420000    3
  62430000    3
  62440000    3
  62450000    2
  62460000    3
  62470000    2
  62480000    2
  62490000    3
  62500000    3
  62510000    3
  62520000    4
  62530000    3
  62540000    3
  62550000    5
  62560000    3
  62570000    3
  62580000    3
  62590000    2
  62600000    3
  62610000    3
  62620000    5
  62630000    4
  62640000    8
  62650000    6
  62660000    4
  62670000    4
  62680000    3
  62690000    2
  62700000    4
  62710000    2
  62720000    3
  62730000    3
  62740000    2
  62750000    3
  62760000    3
  62770000    3
  62780000    3
  62790000    5
  62800000    4
  62810000    4
  62820000    3
  62830000    3
  62840000    4
  62850000    3
  62860000    3
  62870000    3
  62880000    3
  62890000    3
  62900000    3
  62910000    2
  62920000    3
  62930000    3
  62940000    3
  62950000    3
  62960000    2
  62970000    3
  62980000    3
  62990000    3
  63000000    3
  63010000    3
  63020000    2
  63030000    2
  63040000    3
  63050000    2
  63060000    2
  63070000    3
  63080000    3
  63090000    3
  63100000    3
  63110000    3
  63120000    3
  63130000    4
  63140000    3
  63150000    3
  63160000    3
  63170000    6
  63180000    4
  63190000    3
  63200000    4
  63210000    2
  63220000    3
  63230000    5
  63240000    2
  63250000    3
  63260000    5
  63270000    3
  63280000    4
  63290000    2
  63300000    2
  63310000    5
  63320000    3
  63330000    4
  63340000    2
  63350000    3
  63360000    2
  63370000    2
  63380000    2
  63390000    3
  63400000    2
  63410000    2
  63420000    6
  63430000    4
  63440000    6
  63450000    3
  63460000    2
  63470000    3
  63480000    3
  63490000    6
  63500000    4
  63510000    2
  63520000    3
  63530000    3
  63540000    3
  63550000    3
  63560000    3
  63570000    3
  63580000    3
  63590000    5
  63600000    5
  63610000    3
  63620000    3
  63630000    5
  63640000    6
  63650000    3
  63660000    3
  63670000    5
  63680000    5
  63690000    6
  63700000    3
  63710000    5
  63720000    3
  63730000    2
  63740000    2
  63750000    3
  63760000    3
  63770000    3
  63780000    3
  63790000    2
  63800000    4
  63810000    2
  63820000    4
  63830000    3
  63840000    5
  63850000    4
  63860000    5
  63870000    3
  63880000    4
  63890000    3
  63900000    3
  63910000    2
  63920000    3
  63930000    9
  63940000    6
  63950000    8
  63960000    3
  63970000    5
  63980000    9
  63990000    9
  64000000    4
  64010000    5
  64020000    4
  64030000    5
  64040000    5
  64050000    2
  64060000    2
  64070000    2
  64080000    4
  64090000    4
  64100000    2
  64110000    3
  64120000    3
  64130000    2
  64140000    4
  64150000    3
  64160000    3
  64170000    4
  64180000    3
  64190000    4
  64200000    3
  64210000    7
  64220000    4
  64230000    3
  64240000    2
  64250000    4
  64260000    3
  64270000    3
  64280000    4
  64290000    2
  64300000    6
  64310000    2
  64320000    3
  64330000    3
  64340000    2
  64350000    2
  64360000    3
  64370000    4
  64380000    3
  64390000    2
  64400000    6
  64410000    3
  64420000    2
  64430000    3
  64440000    4
  64450000    6
  64460000    3
  64470000    3
  64480000    2
  64490000    3
  64500000    3
  64510000    4
  64520000    3
  64530000    2
  64540000    2
  64550000    6
  64560000    4
  64570000    3
  64580000    4
  64590000    6
  64600000    5
  64610000    3
  64620000    3
  64630000    4
  64640000    3
  64650000    3
  64660000    3
  64670000    3
  64680000    2
  64690000    2
  64700000    3
  64710000    5
  64720000    3
  64730000    2
  64740000    3
  64750000    6
  64760000    2
  64770000    6
  64780000    7
  64790000    3
  64800000    4
  64810000    3
  64820000    4
  64830000    3
  64840000    3
  64850000    4
  64860000    3
  64870000    8
  64880000   13
  64890000    3
  64900000    3
  64910000    2
  64920000    3
  64930000    3
  64940000    3
  64950000    2
  64960000    3
  64970000    2
  64980000    5
  64990000    5
  65000000    3
  65010000    5
  65020000    3
  65030000    3
  65040000    3
  65050000    3
  65060000    4
  65070000    3
  65080000    3
  65090000    3
  65100000    2
  65110000    5
  65120000    4
  65130000    6
  65140000    4
  65150000    3
  65160000    4
  65170000    5
  65180000    4
  65190000    3
  65200000    2
  65210000    4
  65220000    2
  65230000    2
  65240000    4
  65250000    3
  65260000    3
  65270000    4
  65280000    3
  65290000    5
  65300000    3
  65310000    2
  65320000    3
  65330000    2
  65340000    3
  65350000    6
  65360000    2
  65370000    3
  65380000    4
  65390000    3
  65400000    2
  65410000    2
  65420000    3
  65430000    3
  65440000    2
  65450000    3
  65460000    2
  65470000    4
  65480000    2
  65490000    4
  65500000    3
  65510000    2
  65520000    2
  65530000    4
  65540000    5
  65550000    2
  65560000    3
  65570000    4
  65580000    2
  65590000    3
  65600000    4
  65610000    2
  65620000    4
  65630000    2
  65640000    3
  65650000    2
  65660000    4
  65670000    6
  65680000    3
  65690000    3
  65700000    3
  65710000    5
  65720000    5
  65730000    3
  65740000    4
  65750000    3
  65760000    3
  65770000    3
  65780000    2
  65790000    3
  65800000    3
  65810000    3
  65820000    5
  65830000    4
  65840000    3
  65850000    4
  65860000    2
  65870000    2
  65880000    3
  65890000    4
  65900000    3
  65910000    3
  65920000    3
  65930000    3
  65940000    3
  65950000    3
  65960000    3
  65970000    3
  65980000    3
  65990000    2
  66000000    3
  66010000    5
  66020000    3
  66030000    4
  66040000    3
  66050000    3
  66060000    3
  66070000    3
  66080000    3
  66090000   11
  66100000    3
  66110000    3
  66120000    3
  66130000    3
  66140000    5
  66150000    2
  66160000    3
  66170000    5
  66180000    3
  66190000    4
  66200000    3
  66210000    6
  66220000    4
  66230000    3
  66240000    5
  66250000    5
  66260000    2
  66270000    3
  66280000    4
  66290000    2
  66300000    3
  66310000    4
  66320000    4
  66330000    2
  66340000    3
  66350000    2
  66360000    3
  66370000    3
  66380000    3
  66390000    3
  66400000    2
  66410000    4
  66420000    3
  66430000    3
  66440000    3
  66450000    3
  66460000    5
  66470000    2
  66480000    2
  66490000    5
  66500000    2
  66510000    2
  66520000    4
  66530000    4
  66540000    3
  66550000    3
  66560000    3
  66570000    4
  66580000    3
  66590000    2
  66600000    2
  66610000    3
  66620000    3
  66630000    2
  66640000    3
  66650000    4
  66660000    4
  66670000    3
  66680000    4
  66690000    3
  66700000    2
  66710000    3
  66720000    3
  66730000    3
  66740000    3
  66750000    3
  66760000    2
  66770000    3
  66780000    3
  66790000    2
  66800000    5
  66810000    3
  66820000    3
  66830000    5
  66840000    6
  66850000    4
  66860000    3
  66870000    2
  66880000    3
  66890000    4
  66900000    3
  66910000    3
  66920000    4
  66930000    2
  66940000    2
  66950000    2
  66960000    4
  66970000    2
  66980000    5
  66990000    4
  67000000    2
  67010000    3
  67020000    2
  67030000    3
  67040000    4
  67050000    3
  67060000    2
  67070000    3
  67080000    4
  67090000    3
  67100000    2
  67110000    3
  67120000    3
  67130000    6
  67140000    3
  67150000    4
  67160000    4
  67170000    3
  67180000    4
  67190000    4
  67200000    4
  67210000    4
  67220000    5
  67230000    2
  67240000    3
  67250000    3
  67260000    3
  67270000    4
  67280000    4
  67290000    4
  67300000    3
  67310000    3
  67320000    4
  67330000    2
  67340000    5
  67350000    3
  67360000    3
  67370000    3
  67380000    3
  67390000    3
  67400000    2
  67410000    3
  67420000    3
  67430000    4
  67440000    3
  67450000    3
  67460000    5
  67470000    2
  67480000    4
  67490000    3
  67500000    3
  67510000    4
  67520000    3
  67530000    4
  67540000    4
  67550000    3
  67560000    7
  67570000    3
  67580000    3
  67590000    4
  67600000    3
  67610000    4
  67620000    2
  67630000    3
  67640000    3
  67650000    3
  67660000    3
  67670000    3
  67680000    3
  67690000    2
  67700000    2
  67710000    3
  67720000    3
  67730000    4
  67740000    4
  67750000    2
  67760000    3
  67770000    3
  67780000    2
  67790000    4
  67800000    3
  67810000    3
  67820000    2
  67830000    3
  67840000    3
  67850000    3
  67860000    3
  67870000    3
  67880000    3
  67890000    2
  67900000    5
  67910000    6
  67920000    2
  67930000    3
  67940000    4
  67950000    3
  67960000    2
  67970000    3
  67980000    3
  67990000    3
  68000000    3
  68010000    3
  68020000    3
  68030000    3
  68040000    2
  68050000    3
  68060000    3
  68070000    4
  68080000    3
  68090000    2
  68100000    3
  68110000    4
  68120000    3
  68130000    2
  68140000    3
  68150000    3
  68160000    2
  68170000    5
  68180000    3
  68190000    3
  68200000    3
  68210000    5
  68220000    4
  68230000    3
  68240000    3
  68250000    2
  68260000    2
  68270000    2
  68280000    3
  68290000    3
  68300000    3
  68310000    7
  68320000    6
  68330000    5
  68340000    4
  68350000    4
  68360000    3
  68370000    3
  68380000    2
  68390000    3
  68400000    3
  68410000    3
  68420000    4
  68430000    3
  68440000    3
  68450000    3
  68460000    6
  68470000    3
  68480000    5
  68490000    3
  68500000    3
  68510000    3
  68520000    4
  68530000    3
  68540000    3
  68550000    3
  68560000    4
  68570000    5
  68580000    4
  68590000    3
  68600000    3
  68610000    2
  68620000    3
  68630000    3
  68640000    3
  68650000    3
  68660000    4
  68670000    3
  68680000    2
  68690000    3
  68700000    4
  68710000    4
  68720000    3
  68730000    3
  68740000    3
  68750000    2
  68760000    3
  68770000    4
  68780000    3
  68790000    3
  68800000    4
  68810000    3
  68820000    2
  68830000    3
  68840000    4
  68850000    3
  68860000    2
  68870000    5
  68880000    4
  68890000    3
  68900000    6
  68910000    3
  68920000    3
  68930000    9
  68940000    3
  68950000    4
  68960000    3
  68970000    7
  68980000    5
  68990000    2
  69000000    3
  69010000    4
  69020000    4
  69030000    6
  69040000    4
  69050000    3
  69060000    3
  69070000    7
  69080000    3
  69090000    2
  69100000    2
  69110000    3
  69120000    5
  69130000    3
  69140000    3
  69150000    3
  69160000    3
  69170000    3
  69180000    4
  69190000    6
  69200000    3
  69210000    4
  69220000    3
  69230000    3
  69240000    4
  69250000    3
  69260000    3
  69270000    2
  69280000    4
  69290000    4
  69300000    3
  69310000    3
  69320000    6
  69330000    6
  69340000    3
  69350000    5
  69360000    4
  69370000    4
  69380000    3
  69390000    4
  69400000    3
  69410000    5
  69420000    5
  69430000    5
  69440000    3
  69450000    3
  69460000    3
  69470000    3
  69480000    3
  69490000    4
  69500000    3
  69510000    6
  69520000    2
  69530000    3
  69540000    4
  69550000    3
  69560000    2
  69570000    3
  69580000    7
  69590000    3
  69600000    2
  69610000    4
  69620000    3
  69630000    2
  69640000    3
  69650000    3
  69660000    3
  69670000    3
  69680000    3
  69690000    3
  69700000    3
  69710000    2
  69720000    4
  69730000    3
  69740000    4
  69750000    4
  69760000    3
  69770000    3
  69780000    3
  69790000    3
  69800000    2
  69810000    3
  69820000    3
  69830000    3
  69840000    4
  69850000    3
  69860000    3
  69870000    3
  69880000    6
  69890000    6
  69900000    2
  69910000    4
  69920000    3
  69930000    3
  69940000    4
  69950000    3
  69960000    3
  69970000    5
  69980000    2
  69990000    3
  70000000    3
  70010000    3
  70020000    3
  70030000    3
  70040000    3
  70050000    3
  70060000    3
  70070000    3
  70080000    3
  70090000    2
  70100000    3
  70110000    2
  70120000    4
  70130000    3
  70140000    3
  70150000    3
  70160000    3
  70170000    3
  70180000    3
  70190000    3
  70200000    4
  70210000    4
  70220000    3
  70230000    3
  70240000    3
  70250000    3
  70260000    4
  70270000    5
  70280000    3
  70290000    4
  70300000    4
  70310000    3
  70320000    3
  70330000    3
  70340000    3
  70350000    4
  70360000    3
  70370000    5
  70380000    3
  70390000    4
  70400000    3
  70410000    3
  70420000    4
  70430000    3
  70440000    3
  70450000    4
  70460000    4
  70470000    7
  70480000    3
  70490000    3
  70500000    3
  70510000    2
  70520000    3
  70530000    2
  70540000    3
  70550000    3
  70560000    5
  70570000    2
  70580000    3
  70590000    2
  70600000    3
  70610000    4
  70620000    5
  70630000    3
  70640000    3
  70650000    4
  70660000    4
  70670000    3
  70680000    3
  70690000    4
  70700000    3
  70710000    3
  70720000    3
  70730000    3
  70740000    3
  70750000    3
  70760000    3
  70770000    3
  70780000    3
  70790000    3
  70800000    2
  70810000    3
  70820000    5
  70830000    3
  70840000    3
  70850000    4
  70860000    3
  70870000    2
  70880000    3
  70890000    3
  70900000    4
  70910000    7
  70920000    4
  70930000    4
  70940000    2
  70950000    6
  70960000    4
  70970000    6
  70980000    5
  70990000    3
  71000000    4
  71010000    5
  71020000    3
  71030000    3
  71040000    2
  71050000    3
  71060000    2
  71070000    3
  71080000    3
  71090000    2
  71100000    4
  71110000    3
  71120000    3
  71130000    2
  71140000    3
  71150000    4
  71160000    3
  71170000    5
  71180000    4
  71190000    4
  71200000    4
  71210000    3
  71220000    4
  71230000    7
  71240000    7
  71250000    8
  71260000    4
  71270000    3
  71280000    2
  71290000    3
  71300000    3
  71310000    4
  71320000    3
  71330000    3
  71340000    3
  71350000    4
  71360000    3
  71370000    3
  71380000    2
  71390000    3
  71400000    4
  71410000    3
  71420000    4
  71430000    4
  71440000    4
  71450000    4
  71460000    3
  71470000    3
  71480000    3
  71490000    5
  71500000    3
  71510000    3
  71520000    3
  71530000    4
  71540000    3
  71550000    3
  71560000    5
  71570000    2
  71580000    3
  71590000    4
  71600000    4
  71610000    4
  71620000    4
  71630000    4
  71640000    3
  71650000    3
  71660000    3
  71670000    2
  71680000    3
  71690000    2
  71700000    3
  71710000    3
  71720000    5
  71730000    3
  71740000    3
  71750000    2
  71760000    2
  71770000    3
  71780000    3
  71790000    3
  71800000    2
  71810000    3
  71820000    5
  71830000    3
  71840000    4
  71850000    3
  71860000    3
  71870000    3
  71880000    4
  71890000    4
  71900000    3
  71910000    3
  71920000    2
  71930000    3
  71940000    3
  71950000    2
  71960000    2
  71970000    4
  71980000    3
  71990000    2
  72000000    3
  72010000    2
  72020000    4
  72030000    3
  72040000    3
  72050000    3
  72060000    2
  72070000    4
  72080000    3
  72090000    3
  72100000    3
  72110000    3
  72120000    4
  72130000    3
  72140000    2
  72150000    3
  72160000    2
  72170000    3
  72180000    2
  72190000    3
  72200000    3
  72210000    4
  72220000    5
  72230000    3
  72240000    4
  72250000    3
  72260000    3
  72270000    3
  72280000    3
  72290000    3
  72300000    3
  72310000    3
  72320000    2
  72330000    5
  72340000    2
  72350000    3
  72360000    3
  72370000    3
  72380000    3
  72390000    2
  72400000    3
  72410000    3
  72420000    3
  72430000    2
  72440000    4
  72450000    3
  72460000    2
  72470000    3
  72480000    3
  72490000    3
  72500000    3
  72510000    4
  72520000    6
  72530000    3
  72540000    7
  72550000    4
  72560000    4
  72570000    2
  72580000    5
  72590000    4
  72600000    4
  72610000    3
  72620000    3
  72630000    3
  72640000    3
  72650000    3
  72660000    2
  72670000    3
  72680000    3
  72690000    3
  72700000    5
  72710000    3
  72720000    4
  72730000    5
  72740000    3
  72750000    4
  72760000    4
  72770000    3
  72780000    2
  72790000    3
  72800000    4
  72810000    5
  72820000    3
  72830000    2
  72840000    6
  72850000    3
  72860000    4
  72870000    3
  72880000    2
  72890000    6
  72900000    2
  72910000    3
  72920000    4
  72930000    3
  72940000    3
  72950000    2
  72960000    3
  72970000    3
  72980000    3
  72990000    4
  73000000    3
  73010000    2
  73020000    6
  73030000    3
  73040000    2
  73050000    4
  73060000    3
  73070000    2
  73080000    3
  73090000    2
  73100000    2
  73110000    2
  73120000    3
  73130000    3
  73140000    7
  73150000    4
  73160000    3
  73170000    3
  73180000    2
  73190000    3
  73200000    2
  73210000    2
  73220000    5
  73230000    6
  73240000    3
  73250000    5
  73260000    5
  73270000    3
  73280000    2
  73290000    3
  73300000    3
  73310000    3
  73320000    4
  73330000    3
  73340000    9
  73350000    3
  73360000    5
  73370000    4
  73380000    4
  73390000    3
  73400000    4
  73410000    8
  73420000    3
  73430000    3
  73440000    3
  73450000    4
  73460000    9
  73470000    4
  73480000    3
  73490000    3
  73500000    3
  73510000    3
  73520000    3
  73530000    3
  73540000    2
  73550000    3
  73560000    3
  73570000    4
  73580000    4
  73590000    2
  73600000    4
  73610000    2
  73620000    3
  73630000    3
  73640000    4
  73650000    2
  73660000    4
  73670000    5
  73680000    3
  73690000    4
  73700000    8
  73710000    3
  73720000    3
  73730000    5
  73740000    4
  73750000    3
  73760000    3
  73770000    3
  73780000    3
  73790000    3
  73800000    3
  73810000    3
  73820000    2
  73830000    3
  73840000    3
  73850000    4
  73860000    3
  73870000    3
  73880000    3
  73890000    3
  73900000    2
  73910000    7
  73920000    3
  73930000    6
  73940000    3
  73950000    5
  73960000    8
  73970000    2
  73980000    3
  73990000    2
  74000000    3
  74010000    2
  74020000    6
  74030000    4
  74040000    3
  74050000    3
  74060000    2
  74070000    3
  74080000    3
  74090000    3
  74100000    4
  74110000    2
  74120000    3
  74130000    3
  74140000    4
  74150000    5
  74160000    3
  74170000    3
  74180000    6
  74190000    2
  74200000    2
  74210000    4
  74220000    3
  74230000    4
  74240000    5
  74250000    3
  74260000    3
  74270000    3
  74280000    3
  74290000    3
  74300000    5
  74310000    3
  74320000    6
  74330000    4
  74340000    7
  74350000    3
  74360000    5
  74370000    2
  74380000    3
  74390000    5
  74400000    3
  74410000    3
  74420000    4
  74430000    3
  74440000    3
  74450000    3
  74460000    4
  74470000    6
  74480000    4
  74490000    3
  74500000    4
  74510000    3
  74520000    3
  74530000    3
  74540000    3
  74550000    5
  74560000    3
  74570000    2
  74580000    4
  74590000    5
  74600000    7
  74610000    2
  74620000    4
  74630000    3
  74640000    2
  74650000    3
  74660000    3
  74670000    3
  74680000    3
  74690000    3
  74700000    3
  74710000    3
  74720000    3
  74730000    3
  74740000    3
  74750000    4
  74760000    5
  74770000    2
  74780000    3
  74790000    2
  74800000    4
  74810000    3
  74820000    2
  74830000    3
  74840000    2
  74850000    3
  74860000    5
  74870000    5
  74880000    4
  74890000    4
  74900000    4
  74910000    3
  74920000    3
  74930000    3
  74940000    3
  74950000    4
  74960000    2
  74970000    4
  74980000    3
  74990000    4
  75000000    3
  75010000    2
  75020000    4
  75030000    4
  75040000    3
  75050000    4
  75060000    3
  75070000    3
  75080000    3
  75090000    3
  75100000    2
  75110000    3
  75120000    2
  75130000    3
  75140000    3
  75150000    4
  75160000    2
  75170000    3
  75180000    3
  75190000    3
  75200000    3
  75210000    4
  75220000    3
  75230000    3
  75240000    2
  75250000    3
  75260000    3
  75270000    3
  75280000    4
  75290000    3
  75300000    4
  75310000    4
  75320000    5
  75330000    3
  75340000    4
  75350000    2
  75360000    4
  75370000    3
  75380000    4
  75390000    4
  75400000    4
  75410000    5
  75420000    4
  75430000    4
  75440000    4
  75450000    6
  75460000    3
  75470000    3
  75480000    5
  75490000    9
  75500000    4
  75510000    4
  75520000    6
  75530000    4
  75540000    4
  75550000    3
  75560000    3
  75570000    3
  75580000    3
  75590000    2
  75600000    3
  75610000    3
  75620000    3
  75630000    2
  75640000    3
  75650000    5
  75660000    2
  75670000    4
  75680000    6
  75690000    3
  75700000    3
  75710000    3
  75720000    3
  75730000    3
  75740000    3
  75750000    4
  75760000    3
  75770000    2
  75780000    3
  75790000    2
  75800000    2
  75810000    3
  75820000    2
  75830000    2
  75840000    3
  75850000    4
  75860000    3
  75870000    3
  75880000    5
  75890000    5
  75900000    6
  75910000    4
  75920000    3
  75930000    3
  75940000    3
  75950000    3
  75960000    4
  75970000    3
  75980000    3
  75990000    4
  76000000    4
  76010000    3
  76020000    4
  76030000    6
  76040000    4
  76050000    3
  76060000    2
  76070000    4
  76080000    3
  76090000    4
  76100000    3
  76110000    2
  76120000    3
  76130000    3
  76140000    3
  76150000    2
  76160000    3
  76170000    3
  76180000    3
  76190000    2
  76200000    3
  76210000    4
  76220000    2
  76230000    3
  76240000    3
  76250000    3
  76260000    4
  76270000    3
  76280000    2
  76290000    6
  76300000    6
  76310000    3
  76320000    3
  76330000    2
  76340000    3
  76350000    2
  76360000    6
  76370000    3
  76380000    2
  76390000    4
  76400000    3
  76410000    2
  76420000    3
  76430000    3
  76440000    5
  76450000    3
  76460000    9
  76470000    6
  76480000    6
  76490000    3
  76500000    3
  76510000    5
  76520000    4
  76530000    6
  76540000    5
  76550000    4
  76560000    4
  76570000    3
  76580000    2
  76590000    5
  76600000    3
  76610000    5
  76620000    3
  76630000    3
  76640000    3
  76650000    3
  76660000    4
  76670000    4
  76680000    3
  76690000    3
  76700000    5
  76710000    3
  76720000    5
  76730000    2
  76740000    4
  76750000    4
  76760000    6
  76770000    3
  76780000    8
  76790000    4
  76800000    4
  76810000    8
  76820000    5
  76830000    4
  76840000    3
  76850000    3
  76860000    3
  76870000    3
  76880000    4
  76890000    6
  76900000    3
  76910000    3
  76920000    4
  76930000    3
  76940000    3
  76950000    3
  76960000    4
  76970000    3
  76980000    3
  76990000    3
  77000000    4
  77010000    2
  77020000    4
  77030000    3
  77040000    5
  77050000    5
  77060000    4
  77070000    2
  77080000    2
  77090000    3
  77100000    3
  77110000    4
  77120000    3
  77130000    3
  77140000    7
  77150000    7
  77160000    6
  77170000    3
  77180000    4
  77190000    3
  77200000    2
  77210000    4
  77220000    3
  77230000    4
  77240000    5
  77250000    2
  77260000    2
  77270000    3
  77280000    2
  77290000    3
  77300000    2
  77310000    3
  77320000    3
  77330000    6
  77340000    3
  77350000    4
  77360000    5
  77370000    4
  77380000    4
  77390000    3
  77400000    3
  77410000    2
  77420000    3
  77430000    8
  77440000    2
  77450000    5
  77460000    2
  77470000    4
  77480000    3
  77490000    3
  77500000    3
  77510000    3
  77520000    3
  77530000    3
  77540000    5
  77550000    3
  77560000    5
  77570000    3
  77580000    4
  77590000    4
  77600000    2
  77610000    3
  77620000    4
  77630000    4
  77640000    4
  77650000    4
  77660000    6
  77670000    4
  77680000    5
  77690000    6
  77700000    3
  77710000    7
  77720000    4
  77730000    4
  77740000    4
  77750000    3
  77760000    7
  77770000    4
  77780000    9
  77790000    3
  77800000    3
  77810000    3
  77820000    2
  77830000    3
  77840000    5
  77850000    3
  77860000    4
  77870000    3
  77880000    2
  77890000    2
  77900000    4
  77910000    3
  77920000    2
  77930000    5
  77940000    3
  77950000    3
  77960000    4
  77970000    3
  77980000    4
  77990000    3
  78000000    3
  78010000    6
  78020000    2
  78030000    3
  78040000    2
  78050000    3
  78060000    4
  78070000    2
  78080000    3
  78090000    4
  78100000    2
  78110000    2
  78120000    3
  78130000    4
  78140000    3
  78150000    4
  78160000    4
  78170000    5
  78180000    3
  78190000    4
  78200000    5
  78210000    9
  78220000    6
  78230000    3
  78240000    2
  78250000    4
  78260000    3
  78270000    3
  78280000    3
  78290000    4
  78300000    3
  78310000    4
  78320000    2
  78330000    3
  78340000    5
  78350000    3
  78360000    3
  78370000    2
  78380000    3
  78390000    3
  78400000    3
  78410000    4
  78420000    3
  78430000    3
  78440000    2
  78450000    3
  78460000    3
  78470000    3
  78480000    7
  78490000    2
  78500000    2
  78510000    3
  78520000    2
  78530000    5
  78540000    3
  78550000    4
  78560000    3
  78570000    3
  78580000    3
  78590000    3
  78600000    4
  78610000    3
  78620000    2
  78630000    3
  78640000    3
  78650000    3
  78660000    4
  78670000    3
  78680000    2
  78690000    3
  78700000    3
  78710000    6
  78720000    4
  78730000    3
  78740000    5
  78750000    3
  78760000    4
  78770000    5
  78780000    5
  78790000    4
  78800000    4
  78810000    3
  78820000    5
  78830000    2
  78840000    3
  78850000    3
  78860000    3
  78870000    3
  78880000    5
  78890000    4
  78900000    3
  78910000    3
  78920000    5
  78930000    6
  78940000    3
  78950000    3
  78960000    3
  78970000    2
  78980000    4
  78990000    4
  79000000    4
  79010000    3
  79020000    3
  79030000    3
  79040000    3
  79050000    3
  79060000    5
  79070000    4
  79080000    2
  79090000    3
  79100000    3
  79110000    2
  79120000    3
  79130000    2
  79140000    4
  79150000    8
  79160000    4
  79170000    7
  79180000    3
  79190000    4
  79200000    4
  79210000    5
  79220000    3
  79230000    4
  79240000    3
  79250000    5
  79260000    3
  79270000    6
  79280000    5
  79290000    5
  79300000    3
  79310000    5
  79320000    5
  79330000    4
  79340000    3
  79350000    4
  79360000    4
  79370000    3
  79380000    3
  79390000    3
  79400000    3
  79410000    3
  79420000    3
  79430000    5
  79440000    2
  79450000    7
  79460000    3
  79470000    3
  79480000    2
  79490000    3
  79500000    4
  79510000    3
  79520000    3
  79530000    8
  79540000    2
  79550000    5
  79560000    4
  79570000    4
  79580000    5
  79590000    3
  79600000    4
  79610000    3
  79620000    3
  79630000    3
  79640000    3
  79650000    5
  79660000    3
  79670000    3
  79680000    5
  79690000    3
  79700000    3
  79710000    2
  79720000    3
  79730000    4
  79740000    5
  79750000    5
  79760000    5
  79770000    4
  79780000    3
  79790000    3
  79800000    3
  79810000    5
  79820000    3
  79830000    4
  79840000    3
  79850000    3
  79860000    3
  79870000    3
  79880000    4
  79890000    4
  79900000    4
  79910000    3
  79920000    5
  79930000    7
  79940000    4
  79950000    3
  79960000    3
  79970000    3
  79980000    3
  79990000    8
  80000000    3
  80010000    3
  80020000    6
  80030000    3
  80040000    3
  80050000    5
  80060000    5
  80070000    2
  80080000    3
  80090000    4
  80100000    6
  80110000    4
  80120000    4
  80130000    2
  80140000    6
  80150000    2
  80160000    3
  80170000    2
  80180000    3
  80190000    3
  80200000    3
  80210000    3
  80220000    3
  80230000    4
  80240000    3
  80250000    3
  80260000    4
  80270000    3
  80280000    3
  80290000    4
  80300000    3
  80310000    3
  80320000    2
  80330000    3
  80340000    4
  80350000    3
  80360000    3
  80370000    3
  80380000    3
  80390000    3
  80400000    3
  80410000    3
  80420000    3
  80430000    4
  80440000    3
  80450000    2
  80460000    2
  80470000    4
  80480000    8
  80490000    3
  80500000    3
  80510000    3
  80520000    4
  80530000    4
  80540000    4
  80550000    3
  80560000    3
  80570000    3
  80580000    3
  80590000    3
  80600000    3
  80610000    3
  80620000    3
  80630000    3
  80640000    4
  80650000    3
  80660000    2
  80670000    2
  80680000    2
  80690000    3
  80700000    2
  80710000    3
  80720000    3
  80730000    2
  80740000    3
  80750000    5
  80760000    3
  80770000    3
  80780000    2
  80790000    4
  80800000    3
  80810000    3
  80820000    4
  80830000    3
  80840000    3
  80850000    2
  80860000    3
  80870000    4
  80880000    3
  80890000    2
  80900000    2
  80910000    7
  80920000    3
  80930000    3
  80940000    3
  80950000    3
  80960000    7
  80970000    3
  80980000    4
  80990000    3
  81000000    3
  81010000    3
  81020000    3
  81030000    2
  81040000    3
  81050000    3
  81060000    3
  81070000    3
  81080000    4
  81090000    3
  81100000    2
  81110000    4
  81120000    4
  81130000    4
  81140000    3
  81150000    3
  81160000    3
  81170000    2
  81180000    3
  81190000    5
  81200000    2
  81210000    4
  81220000    2
  81230000    4
  81240000    3
  81250000    3
  81260000    3
  81270000    3
  81280000    3
  81290000    4
  81300000    3
  81310000    3
  81320000    3
  81330000    3
  81340000    5
  81350000    3
  81360000    2
  81370000    3
  81380000    4
  81390000    3
  81400000    3
  81410000    4
  81420000    4
  81430000    4
  81440000    3
  81450000    2
  81460000    3
  81470000    5
  81480000    5
  81490000    3
  81500000    2
  81510000    3
  81520000    4
  81530000    3
  81540000    4
  81550000    7
  81560000    3
  81570000    3
  81580000    3
  81590000    5
  81600000    2
  81610000    5
  81620000    3
  81630000    4
  81640000    3
  81650000    3
  81660000    3
  81670000    2
  81680000    2
  81690000    3
  81700000    3
  81710000    4
  81720000    3
  81730000    2
  81740000    2
  81750000    4
  81760000    3
  81770000    3
  81780000    2
  81790000    3
  81800000    3
  81810000    3
  81820000    3
  81830000    2
  81840000    3
  81850000    3
  81860000    3
  81870000    2
  81880000    4
  81890000    2
  81900000    3
  81910000    3
  81920000    3
  81930000    3
  81940000    3
  81950000    3
  81960000    3
  81970000    3
  81980000    3
  81990000    3
  82000000    4
  82010000    3
  82020000    3
  82030000    3
  82040000    2
  82050000    5
  82060000    3
  82070000    3
  82080000    4
  82090000    3
  82100000    3
  82110000    3
  82120000    3
  82130000    5
  82140000    4
  82150000    4
  82160000    3
  82170000    3
  82180000    3
  82190000    3
  82200000   10
  82210000    2
  82220000    5
  82230000    2
  82240000    5
  82250000    4
  82260000    4
  82270000    3
  82280000    3
  82290000    3
  82300000    3
  82310000    4
  82320000    3
  82330000    3
  82340000    3
  82350000    4
  82360000    3
  82370000    3
  82380000    2
  82390000    5
  82400000    3
  82410000    3
  82420000    3
  82430000    4
  82440000    3
  82450000    3
  82460000    3
  82470000    5
  82480000    3
  82490000    3
  82500000    3
  82510000    3
  82520000    3
  82530000    3
  82540000    3
  82550000    5
  82560000    3
  82570000    3
  82580000    4
  82590000    5
  82600000    3
  82610000    3
  82620000    2
  82630000    3
  82640000    3
  82650000    3
  82660000    3
  82670000    2
  82680000    2
  82690000    3
  82700000    2
  82710000    4
  82720000    2
  82730000    3
  82740000    3
  82750000    4
  82760000    3
  82770000    2
  82780000    2
  82790000    3
  82800000    3
  82810000    3
  82820000    2
  82830000    4
  82840000    4
  82850000    4
  82860000    5
  82870000    3
  82880000    8
  82890000    3
  82900000    5
  82910000    2
  82920000    6
  82930000    3
  82940000    3
  82950000    2
  82960000    4
  82970000    3
  82980000    3
  82990000    2
  83000000    3
  83010000    3
  83020000    5
  83030000    3
  83040000    4
  83050000    5
  83060000    4
  83070000    3
  83080000    5
  83090000    6
  83100000    3
  83110000    3
  83120000    3
  83130000    3
  83140000    7
  83150000    6
  83160000    3
  83170000    3
  83180000    4
  83190000    6
  83200000    7
  83210000    2
  83220000    4
  83230000    4
  83240000    3
  83250000   11
  83260000    3
  83270000    9
  83280000    2
  83290000    6
  83300000    2
  83310000    2
  83320000    5
  83330000    3
  83340000    3
  83350000    4
  83360000    3
  83370000    3
  83380000    4
  83390000    3
  83400000    3
  83410000    3
  83420000    4
  83430000    3
  83440000    3
  83450000    2
  83460000    3
  83470000    2
  83480000    4
  83490000    2
  83500000    3
  83510000    4
  83520000    3
  83530000    4
  83540000    2
  83550000    4
  83560000    2
  83570000    3
  83580000    4
  83590000    3
  83600000    3
  83610000    3
  83620000    4
  83630000    3
  83640000    2
  83650000    2
  83660000    3
  83670000    3
  83680000    3
  83690000    2
  83700000    2
  83710000    3
  83720000    2
  83730000    3
  83740000    4
  83750000    3
  83760000    3
  83770000    3
  83780000    3
  83790000    4
  83800000    3
  83810000    3
  83820000    3
  83830000    4
  83840000    2
  83850000    4
  83860000    3
  83870000    3
  83880000    3
  83890000    4
  83900000    5
  83910000    2
  83920000    2
  83930000    3
  83940000    3
  83950000    3
  83960000    2
  83970000    3
  83980000    2
  83990000    4
  84000000    4
  84010000    2
  84020000    3
  84030000    3
  84040000    3
  84050000    3
  84060000    3
  84070000    4
  84080000    4
  84090000    3
  84100000    4
  84110000    4
  84120000    3
  84130000    3
  84140000    4
  84150000    4
  84160000    3
  84170000    3
  84180000    4
  84190000    3
  84200000    2
  84210000    3
  84220000    3
  84230000    3
  84240000    3
  84250000    3
  84260000    3
  84270000    3
  84280000    3
  84290000    3
  84300000    3
  84310000    3
  84320000    4
  84330000    3
  84340000    3
  84350000    3
  84360000    5
  84370000    5
  84380000    3
  84390000    4
  84400000    4
  84410000    3
  84420000    3
  84430000    3
  84440000    3
  84450000    3
  84460000    4
  84470000    3
  84480000    5
  84490000    6
  84500000    4
  84510000    3
  84520000    2
  84530000    3
  84540000    3
  84550000    4
  84560000    3
  84570000    3
  84580000    2
  84590000    2
  84600000    3
  84610000    3
  84620000    2
  84630000    3
  84640000    2
  84650000    3
  84660000    3
  84670000    3
  84680000    3
  84690000    3
  84700000    3
  84710000    3
  84720000    3
  84730000    3
  84740000    3
  84750000    4
  84760000    3
  84770000    4
  84780000    2
  84790000    3
  84800000    3
  84810000    4
  84820000    4
  84830000    3
  84840000    3
  84850000    3
  84860000    4
  84870000    6
  84880000    7
  84890000    3
  84900000    2
  84910000    3
  84920000    5
  84930000    3
  84940000    2
  84950000    5
  84960000    3
  84970000    4
  84980000    3
  84990000    3
  85000000    4
  85010000    3
  85020000    2
  85030000    3
  85040000    3
  85050000    6
  85060000    3
  85070000    4
  85080000    3
  85090000    3
  85100000    3
  85110000    3
  85120000    3
  85130000    3
  85140000    2
  85150000    2
  85160000    4
  85170000    5
  85180000    4
  85190000    3
  85200000    3
  85210000    3
  85220000    3
  85230000    3
  85240000    3
  85250000    3
  85260000    3
  85270000    3
  85280000    3
  85290000    3
  85300000    3
  85310000    2
  85320000    3
  85330000    3
  85340000    7
  85350000    3
  85360000    4
  85370000    3
  85380000    3
  85390000    2
  85400000    3
  85410000    3
  85420000    3
  85430000    4
  85440000    3
  85450000    4
  85460000    3
  85470000    2
  85480000    3
  85490000    3
  85500000    3
  85510000    3
  85520000    3
  85530000    4
  85540000    3
  85550000    3
  85560000    5
  85570000    4
  85580000    4
  85590000    4
  85600000    4
  85610000    3
  85620000    4
  85630000    3
  85640000    3
  85650000    2
  85660000    2
  85670000    2
  85680000    4
  85690000    3
  85700000    2
  85710000    2
  85720000    3
  85730000    3
  85740000    3
  85750000    5
  85760000    2
  85770000    2
  85780000    7
  85790000    2
  85800000    4
  85810000    3
  85820000    3
  85830000    3
  85840000    4
  85850000    3
  85860000    5
  85870000    3
  85880000    2
  85890000    3
  85900000    4
  85910000    4
  85920000    3
  85930000    3
  85940000    3
  85950000    3
  85960000    3
  85970000    3
  85980000    4
  85990000    2
  86000000    4
  86010000    3
  86020000    2
  86030000    4
  86040000    3
  86050000    3
  86060000    2
  86070000    4
  86080000    3
  86090000    2
  86100000    3
  86110000    3
  86120000    3
  86130000    3
  86140000    3
  86150000    3
  86160000    5
  86170000    6
  86180000    3
  86190000    3
  86200000    3
  86210000    6
  86220000    4
  86230000    5
  86240000    3
  86250000    3
  86260000    3
  86270000    3
  86280000    3
  86290000    2
  86300000    5
  86310000    2
  86320000    3
  86330000    4
  86340000    3
  86350000    3
  86360000    3
  86370000    2
  86380000    3
  86390000    5
  86400000    3
  86410000    3
  86420000    2
  86430000    3
  86440000    4
  86450000    3
  86460000    3
  86470000    3
  86480000    3
  86490000    2
  86500000    4
  86510000    3
  86520000    4
  86530000    4
  86540000    3
  86550000    3
  86560000    3
  86570000    3
  86580000    4
  86590000    3
  86600000    3
  86610000    4
  86620000    2
  86630000    2
  86640000    3
  86650000    5
  86660000    3
  86670000    3
  86680000    2
  86690000    7
  86700000    3
  86710000    3
  86720000    4
  86730000    3
  86740000    3
  86750000    2
  86760000    2
  86770000    2
  86780000    3
  86790000    3
  86800000    2
  86810000    3
  86820000    3
  86830000    2
  86840000    3
  86850000    3
  86860000    3
  86870000    3
  86880000    2
  86890000    3
  86900000    3
  86910000    5
  86920000    3
  86930000    3
  86940000    3
  86950000    3
  86960000    2
  86970000    3
  86980000    2
  86990000    3
  87000000    3
  87010000    3
  87020000    3
  87030000    2
  87040000    3
  87050000    3
  87060000    3
  87070000    3
  87080000    3
  87090000    3
  87100000    2
  87110000    3
  87120000    3
  87130000    2
  87140000    3
  87150000    4
  87160000    3
  87170000    3
  87180000    3
  87190000    3
  87200000    3
  87210000    6
  87220000    3
  87230000    3
  87240000    3
  87250000    2
  87260000    3
  87270000    3
  87280000    2
  87290000    3
  87300000    3
  87310000    3
  87320000    3
  87330000    4
  87340000    4
  87350000    3
  87360000    3
  87370000    4
  87380000    3
  87390000    4
  87400000    3
  87410000    2
  87420000    5
  87430000    3
  87440000    2
  87450000    3
  87460000    3
  87470000    3
  87480000    3
  87490000    3
  87500000    3
  87510000    3
  87520000    3
  87530000    3
  87540000    3
  87550000    3
  87560000    4
  87570000    5
  87580000    4
  87590000    4
  87600000    3
  87610000    7
  87620000    4
  87630000    3
  87640000    4
  87650000    3
  87660000    4
  87670000    4
  87680000    3
  87690000    3
  87700000    3
  87710000    4
  87720000    3
  87730000    3
  87740000    3
  87750000    2
  87760000    3
  87770000    3
  87780000    4
  87790000    4
  87800000    4
  87810000    3
  87820000    2
  87830000    3
  87840000    2
  87850000    3
  87860000    5
  87870000    2
  87880000    3
  87890000    4
  87900000    3
  87910000    3
  87920000    6
  87930000    3
  87940000    2
  87950000    3
  87960000    3
  87970000    5
  87980000    3
  87990000    3
  88000000    3
  88010000    3
  88020000    3
  88030000    4
  88040000    2
  88050000    2
  88060000    4
  88070000    3
  88080000    5
  88090000    7
  88100000    2
  88110000    3
  88120000    3
  88130000    4
  88140000    2
  88150000    3
  88160000    3
  88170000    3
  88180000    5
  88190000    6
  88200000    2
  88210000    4
  88220000    4
  88230000    3
  88240000    2
  88250000    5
  88260000    4
  88270000    2
  88280000    3
  88290000    4
  88300000    2
  88310000    2
  88320000    2
  88330000    5
  88340000    2
  88350000    3
  88360000    2
  88370000    3
  88380000    3
  88390000    2
  88400000    3
  88410000    3
  88420000    3
  88430000    3
  88440000    2
  88450000    3
  88460000    2
  88470000    3
  88480000    3
  88490000    3
  88500000    4
  88510000    3
  88520000    3
  88530000    3
  88540000    3
  88550000    4
  88560000    4
  88570000    4
  88580000    4
  88590000    3
  88600000    3
  88610000    4
  88620000    5
  88630000    4
  88640000    2
  88650000    3
  88660000    2
  88670000    4
  88680000    3
  88690000    3
  88700000    4
  88710000    3
  88720000    3
  88730000    2
  88740000    2
  88750000    3
  88760000    4
  88770000    4
  88780000    2
  88790000    3
  88800000    4
  88810000    3
  88820000    4
  88830000    2
  88840000    3
  88850000    2
  88860000    5
  88870000    2
  88880000    3
  88890000    3
  88900000    3
  88910000    4
  88920000    3
  88930000    3
  88940000    4
  88950000    2
  88960000    2
  88970000    4
  88980000    3
  88990000    2
  89000000    3
  89010000    3
  89020000    3
  89030000    4
  89040000    3
  89050000    4
  89060000    4
  89070000    4
  89080000    7
  89090000    2
  89100000   10
  89110000    3
  89120000    9
  89130000    8
  89140000    2
  89150000    3
  89160000    3
  89170000    2
  89180000    3
  89190000    2
  89200000    3
  89210000    3
  89220000    3
  89230000    6
  89240000    2
  89250000    3
  89260000    2
  89270000    3
  89280000    3
  89290000    3
  89300000    4
  89310000    3
  89320000    6
  89330000    5
  89340000    8
  89350000    3
  89360000    4
  89370000    6
  89380000    2
  89390000    3
  89400000    3
  89410000    3
  89420000    5
  89430000    3
  89440000    5
  89450000    3
  89460000    4
  89470000    3
  89480000    4
  89490000    3
  89500000    3
  89510000    3
  89520000    4
  89530000    7
  89540000    8
  89550000    2
  89560000    5
  89570000    5
  89580000    3
  89590000    4
  89600000    3
  89610000    9
  89620000    4
  89630000    6
  89640000    3
  89650000    3
  89660000   11
  89670000    5
  89680000    2
  89690000    5
  89700000    3
  89710000    3
  89720000    4
  89730000    6
  89740000    3
  89750000    4
  89760000    4
  89770000    4
  89780000    3
  89790000    3
  89800000    3
  89810000    4
  89820000    3
  89830000    3
  89840000    3
  89850000    5
  89860000    5
  89870000    3
  89880000    3
  89890000    2
  89900000    3
  89910000    4
  89920000    7
  89930000    5
  89940000    3
  89950000    4
  89960000    3
  89970000    2
  89980000    6
  89990000    2
  90000000    4
  90010000    3
  90020000    4
  90030000    4
  90040000    3
  90050000    5
  90060000    3
  90070000    3
  90080000    3
  90090000    6
  90100000    4
  90110000    3
  90120000    3
  90130000    2
  90140000    3
  90150000    3
  90160000    5
  90170000    3
  90180000    3
  90190000    2
  90200000    4
  90210000    6
  90220000    3
  90230000    3
  90240000    3
  90250000    3
  90260000    7
  90270000    3
  90280000    3
  90290000    3
  90300000    3
  90310000    3
  90320000    4
  90330000    3
  90340000    2
  90350000    6
  90360000    3
  90370000    2
  90380000    2
  90390000    5
  90400000    5
  90410000    4
  90420000    3
  90430000    3
  90440000    5
  90450000    5
  90460000   12
  90470000    2
  90480000    3
  90490000    4
  90500000    4
  90510000    5
  90520000    3
  90530000    2
  90540000    3
  90550000    3
  90560000    4
  90570000    4
  90580000    3
  90590000    3
  90600000    3
  90610000    2
  90620000    3
  90630000    3
  90640000    4
  90650000    3
  90660000    3
  90670000    4
  90680000    2
  90690000    5
  90700000    5
  90710000    3
  90720000    4
  90730000    3
  90740000    4
  90750000    3
  90760000    3
  90770000    4
  90780000    3
  90790000    4
  90800000    3
  90810000    5
  90820000    5
  90830000    3
  90840000    3
  90850000    4
  90860000    3
  90870000    3
  90880000    5
  90890000    3
  90900000    5
  90910000    4
  90920000    3
  90930000    3
  90940000    4
  90950000    2
  90960000    3
  90970000    5
  90980000    4
  90990000    4
  91000000    6
  91010000    4
  91020000    3
  91030000    4
  91040000    4
  91050000    4
  91060000    3
  91070000    4
  91080000    3
  91090000    5
  91100000    3
  91110000    3
  91120000    2
  91130000    3
  91140000    2
  91150000    4
  91160000    2
  91170000    4
  91180000    3
  91190000    3
  91200000    2
  91210000    3
  91220000    4
  91230000    3
  91240000    3
  91250000    2
  91260000    3
  91270000    6
  91280000    3
  91290000    8
  91300000    3
  91310000    3
  91320000    6
  91330000    5
  91340000    3
  91350000    3
  91360000    4
  91370000    4
  91380000    5
  91390000    4
  91400000    2
  91410000    3
  91420000    2
  91430000    3
  91440000    7
  91450000    3
  91460000    3
  91470000    4
  91480000    5
  91490000    6
  91500000    3
  91510000    4
  91520000    4
  91530000    9
  91540000    5
  91550000    2
  91560000    6
  91570000    3
  91580000    3
  91590000    3
  91600000    8
  91610000    4
  91620000    7
  91630000    4
  91640000    3
  91650000    6
  91660000   10
  91670000    6
  91680000    4
  91690000    7
  91700000    4
  91710000    2
  91720000    3
  91730000    3
  91740000    3
  91750000    4
  91760000    3
  91770000    3
  91780000    4
  91790000    4
  91800000    4
  91810000    4
  91820000    3
  91830000    2
  91840000    3
  91850000    2
  91860000    3
  91870000    3
  91880000    3
  91890000    3
  91900000    3
  91910000    3
  91920000    3
  91930000    2
  91940000    3
  91950000    4
  91960000    3
  91970000    4
  91980000    4
  91990000    3
  92000000    3
  92010000    3
  92020000    3
  92030000    4
  92040000    4
  92050000    4
  92060000    4
  92070000    3
  92080000    3
  92090000    3
  92100000    2
  92110000    3
  92120000    3
  92130000    3
  92140000    3
  92150000    3
  92160000    2
  92170000    3
  92180000    3
  92190000    4
  92200000    4
  92210000    2
  92220000    3
  92230000    2
  92240000    3
  92250000    2
  92260000    4
  92270000    3
  92280000    3
  92290000    3
  92300000    2
  92310000    4
  92320000    4
  92330000    5
  92340000    3
  92350000    4
  92360000    2
  92370000    3
  92380000    4
  92390000    3
  92400000    3
  92410000    3
  92420000    3
  92430000    3
  92440000    4
  92450000    2
  92460000    8
  92470000    3
  92480000    3
  92490000    4
  92500000    3
  92510000    2
  92520000    3
  92530000    5
  92540000    4
  92550000    3
  92560000    3
  92570000    3
  92580000    3
  92590000    3
  92600000    3
  92610000    3
  92620000    2
  92630000    3
  92640000    3
  92650000    3
  92660000    3
  92670000    3
  92680000    4
  92690000    3
  92700000    3
  92710000    4
  92720000    4
  92730000    4
  92740000    3
  92750000    5
  92760000    3
  92770000    4
  92780000    3
  92790000    3
  92800000    4
  92810000    3
  92820000    3
  92830000    3
  92840000    3
  92850000    3
  92860000    2
  92870000    3
  92880000    3
  92890000    3
  92900000    2
  92910000    3
  92920000    5
  92930000    3
  92940000    3
  92950000    5
  92960000    6
  92970000    5
  92980000    4
  92990000    2
  93000000    3
  93010000    4
  93020000    3
  93030000    3
  93040000    3
  93050000    3
  93060000    4
  93070000    3
  93080000    3
  93090000    4
  93100000    2
  93110000    3
  93120000    4
  93130000    3
  93140000    3
  93150000    4
  93160000    3
  93170000    6
  93180000    3
  93190000    3
  93200000    3
  93210000    8
  93220000    9
  93230000    6
  93240000    4
  93250000    3
  93260000    3
  93270000    3
  93280000    3
  93290000    2
  93300000    3
  93310000    3
  93320000    3
  93330000    2
  93340000    5
  93350000    3
  93360000    2
  93370000    6
  93380000    3
  93390000    3
  93400000    3
  93410000    5
  93420000    4
  93430000    3
  93440000    2
  93450000    2
  93460000    3
  93470000    3
  93480000    5
  93490000    4
  93500000    3
  93510000    3
  93520000    3
  93530000    4
  93540000    3
  93550000    4
  93560000    3
  93570000    3
  93580000    4
  93590000    3
  93600000    7
  93610000   10
  93620000    4
  93630000    3
  93640000    8
  93650000    2
  93660000    2
  93670000    6
  93680000    7
  93690000    6
  93700000    3
  93710000    4
  93720000    3
  93730000    3
  93740000    4
  93750000    3
  93760000    2
  93770000    4
  93780000    5
  93790000    4
  93800000    2
  93810000    2
  93820000    3
  93830000    5
  93840000    2
  93850000    7
  93860000    5
  93870000    3
  93880000    2
  93890000    4
  93900000    3
  93910000    3
  93920000    5
  93930000    3
  93940000    3
  93950000    3
  93960000    3
  93970000    2
  93980000    6
  93990000    3
  94000000    5
  94010000    3
  94020000    2
  94030000    3
  94040000    4
  94050000    4
  94060000    4
  94070000    3
  94080000    3
  94090000    3
  94100000    3
  94110000    8
  94120000    3
  94130000    5
  94140000    4
  94150000    3
  94160000    2
  94170000    2
  94180000    5
  94190000    5
  94200000    2
  94210000    2
  94220000    3
  94230000    3
  94240000    4
  94250000    3
  94260000    3
  94270000    4
  94280000    5
  94290000    2
  94300000    3
  94310000    3
  94320000    2
  94330000    3
  94340000    4
  94350000    3
  94360000    3
  94370000    9
  94380000    6
  94390000    3
  94400000    6
  94410000    2
  94420000    3
  94430000    5
  94440000    3
  94450000    3
  94460000    3
  94470000    3
  94480000    2
  94490000    3
  94500000    3
  94510000    2
  94520000    4
  94530000    3
  94540000    3
  94550000    3
  94560000    3
  94570000    3
  94580000    2
  94590000    4
  94600000    4
  94610000    4
  94620000    4
  94630000    4
  94640000    5
  94650000    7
  94660000    4
  94670000    6
  94680000    4
  94690000    2
  94700000    7
  94710000    4
  94720000    4
  94730000    8
  94740000    7
  94750000    4
  94760000    3
  94770000    4
  94780000    5
  94790000    3
  94800000    6
  94810000    5
  94820000    2
  94830000   10
  94840000    3
  94850000    3
  94860000    3
  94870000    2
  94880000    2
  94890000    3
  94900000    3
  94910000    5
  94920000    3
  94930000    4
  94940000    2
  94950000    4
  94960000    3
  94970000    2
  94980000    5
  94990000    3
  95000000    3
  95010000    3
  95020000    3
  95030000    2
  95040000    3
  95050000    7
  95060000    4
  95070000    4
  95080000    3
  95090000    3
  95100000    3
  95110000    3
  95120000    4
  95130000   10
  95140000    4
  95150000    8
  95160000    8
  95170000    7
  95180000    4
  95190000    2
  95200000    3
  95210000    8
  95220000    3
  95230000    7
  95240000    5
  95250000    3
  95260000    4
  95270000    3
  95280000    3
  95290000    3
  95300000    4
  95310000    2
  95320000    3
  95330000    3
  95340000    2
  95350000    3
  95360000    3
  95370000    3
  95380000    4
  95390000    4
  95400000    2
  95410000    3
  95420000    4
  95430000    3
  95440000    3
  95450000    4
  95460000    3
  95470000    3
  95480000    3
  95490000    5
  95500000    3
  95510000    3
  95520000    3
  95530000    3
  95540000    2
  95550000    3
  95560000    2
  95570000    3
  95580000    3
  95590000    3
  95600000    4
  95610000    3
  95620000    3
  95630000    3
  95640000    3
  95650000    5
  95660000    3
  95670000    3
  95680000    3
  95690000    4
  95700000    4
  95710000    4
  95720000    3
  95730000    4
  95740000    4
  95750000    5
  95760000    3
  95770000    3
  95780000    4
  95790000    3
  95800000    3
  95810000    5
  95820000    4
  95830000    6
  95840000    4
  95850000    3
  95860000    3
  95870000    2
  95880000    6
  95890000    3
  95900000    5
  95910000    3
  95920000    4
  95930000   10
  95940000    5
  95950000    3
  95960000    3
  95970000    3
  95980000    3
  95990000    3
  96000000    3
  96010000    2
  96020000    4
  96030000    2
  96040000    3
  96050000    4
  96060000    3
  96070000    3
  96080000    5
  96090000    4
  96100000    8
  96110000    4
  96120000    3
  96130000    4
  96140000    3
  96150000    3
  96160000    5
  96170000    2
  96180000    3
  96190000    5
  96200000    3
  96210000    4
  96220000    3
  96230000    6
  96240000    5
  96250000    5
  96260000    3
  96270000    2
  96280000    3
  96290000    2
  96300000    5
  96310000    6
  96320000    6
  96330000    6
  96340000    4
  96350000    3
  96360000    2
  96370000    3
  96380000    6
  96390000    3
  96400000    3
  96410000    3
  96420000    4
  96430000    4
  96440000    4
  96450000    3
  96460000    3
  96470000    4
  96480000    3
  96490000    2
  96500000    6
  96510000    2
  96520000    2
  96530000    3
  96540000    3
  96550000    4
  96560000    3
  96570000    3
  96580000    3
  96590000    3
  96600000    3
  96610000    4
  96620000    2
  96630000    2
  96640000    3
  96650000    3
  96660000    3
  96670000    3
  96680000    2
  96690000    3
  96700000    3
  96710000    3
  96720000    3
  96730000    3
  96740000    7
  96750000    4
  96760000    5
  96770000    5
  96780000    5
  96790000    3
  96800000    5
  96810000    9
  96820000    4
  96830000    3
  96840000    2
  96850000    3
  96860000    3
  96870000    6
  96880000    3
  96890000    3
  96900000    3
  96910000    3
  96920000    3
  96930000    3
  96940000    3
  96950000    3
  96960000    3
  96970000    5
  96980000    4
  96990000    2
  97000000    3
  97010000    3
  97020000    3
  97030000    3
  97040000    3
  97050000    2
  97060000    3
  97070000    4
  97080000    3
  97090000    3
  97100000    3
  97110000    3
  97120000    4
  97130000    4
  97140000    4
  97150000    3
  97160000    2
  97170000    5
  97180000    3
  97190000    4
  97200000    2
  97210000    4
  97220000    3
  97230000    7
  97240000    2
  97250000    3
  97260000    2
  97270000    3
  97280000    4
  97290000    7
  97300000    3
  97310000    3
  97320000    3
  97330000    2
  97340000    3
  97350000    5
  97360000    3
  97370000    4
  97380000    4
  97390000    5
  97400000    3
  97410000    3
  97420000    4
  97430000    4
  97440000    2
  97450000    3
  97460000    4
  97470000    5
  97480000    2
  97490000    5
  97500000    2
  97510000    6
  97520000    4
  97530000    4
  97540000    4
  97550000    3
  97560000    3
  97570000    5
  97580000    3
  97590000    5
  97600000    3
  97610000    6
  97620000    5
  97630000    3
  97640000    2
  97650000    4
  97660000    3
  97670000    5
  97680000    3
  97690000    3
  97700000    3
  97710000    5
  97720000    3
  97730000    4
  97740000    7
  97750000    3
  97760000    4
  97770000    9
  97780000    5
  97790000    3
  97800000    3
  97810000    4
  97820000    3
  97830000    2
  97840000    3
  97850000    3
  97860000    3
  97870000    3
  97880000    5
  97890000    2
  97900000    3
  97910000    2
  97920000    3
  97930000    4
  97940000    4
  97950000    3
  97960000    6
  97970000    3
  97980000    4
  97990000    5
  98000000    5
  98010000    3
  98020000    3
  98030000    3
  98040000    6
  98050000    7
  98060000    7
  98070000    3
  98080000    3
  98090000    3
  98100000    3
  98110000    3
  98120000    4
  98130000    3
  98140000    4
  98150000    2
  98160000    3
  98170000    3
  98180000    5
  98190000    3
  98200000    4
  98210000    3
  98220000    4
  98230000    3
  98240000    2
  98250000    2
  98260000    3
  98270000    2
  98280000    4
  98290000    3
  98300000    3
  98310000    3
  98320000    3
  98330000    3
  98340000    5
  98350000    3
  98360000    3
  98370000    3
  98380000    2
  98390000    3
  98400000    3
  98410000    3
  98420000    3
  98430000    5
  98440000    4
  98450000    5
  98460000    4
  98470000    5
  98480000    3
  98490000    4
  98500000    3
  98510000    4
  98520000    3
  98530000    3
  98540000    3
  98550000    3
  98560000    3
  98570000    3
  98580000    4
  98590000    3
  98600000    3
  98610000    4
  98620000    3
  98630000    3
  98640000    3
  98650000    2
  98660000    3
  98670000    8
  98680000    3
  98690000    2
  98700000    5
  98710000    2
  98720000    4
  98730000    4
  98740000    4
  98750000    2
  98760000    2
  98770000    3
  98780000    4
  98790000    3
  98800000    3
  98810000    3
  98820000    5
  98830000    3
  98840000    2
  98850000    3
  98860000    2
  98870000    3
  98880000    4
  98890000    3
  98900000    3
  98910000    6
  98920000    3
  98930000    3
  98940000    4
  98950000    3
  98960000    3
  98970000    3
  98980000    3
  98990000    3
  99000000    2
  99010000    3
  99020000    4
  99030000    4
  99040000    3
  99050000    3
  99060000    2
  99070000    2
  99080000    3
  99090000    3
  99100000    5
  99110000    4
  99120000    5
  99130000    4
  99140000    2
  99150000    3
  99160000    3
  99170000    3
  99180000    3
  99190000    3
  99200000    3
  99210000    2
  99220000    5
  99230000    3
  99240000    3
  99250000    3
  99260000    3
  99270000    3
  99280000    3
  99290000    2
  99300000    2
  99310000    7
  99320000    4
  99330000    2
  99340000    4
  99350000    2
  99360000    3
  99370000    3
  99380000    3
  99390000    2
  99400000    6
  99410000    2
  99420000    2
  99430000    3
  99440000    3
  99450000    3
  99460000    4
  99470000    3
  99480000    2
  99490000    2
  99500000    4
  99510000    3
  99520000    2
  99530000    3
  99540000    3
  99550000    3
  99560000    5
  99570000    3
  99580000    5
  99590000    3
  99600000    2
  99610000    3
  99620000    6
  99630000    3
  99640000    3
  99650000    4
  99660000    4
  99670000    9
  99680000    3
  99690000    3
  99700000    3
  99710000    4
  99720000    2
  99730000    3
  99740000    4
  99750000    2
  99760000    2
  99770000    2
  99780000    4
  99790000    3
  99800000    3
  99810000    4
  99820000    2
  99830000    3
  99840000    2
  99850000    3
  99860000    5
  99870000    3
  99880000    2
  99890000    5
  99900000    4
  99910000    3
  99920000    3
  99930000    3
  99940000    3
  99950000    5
  99960000    9
  99970000    3
  99980000    4
  99990000    3
 100000000    4
 100000000    4
 100010000    3
 100020000    3
 100030000    3
 100040000    3
 100050000    3
 100060000    3
 100070000    4
 100080000    3
 100090000    4
 100100000    3
 100110000    3
 100120000    3
 100130000    3
 100140000    3
 100150000    3
 100160000    3
 100170000    3
 100180000    2
 100190000    2
 100200000    3
 100210000    5
 100220000    3
 100230000    3
 100240000    3
 100250000    2
 100260000    3
 100270000    3
 100280000    5
 100290000    3
 100300000    3
 100310000    4
 100320000    3
 100330000    4
 100340000    3
 100350000    3
 100360000    3
 100370000    4
 100380000    5
 100390000    3
 100400000    4
 100410000    4
 100420000    3
 100430000    5
 100440000    4
 100450000    8
 100460000    9
 100470000    3
 100480000    3
 100490000    3
 100500000   10
 100510000    3
 100520000    3
 100530000    2
 100540000    3
 100550000    3
 100560000    3
 100570000    3
 100580000    3
 100590000    3
 100600000    3
 100610000    3
 100620000    3
 100630000    2
 100640000    4
 100650000    3
 100660000    3
 100670000    3
 100680000    5
 100690000    6
 100700000    2
 100710000    3
 100720000    5
 100730000    8
 100740000    3
 100750000    3
 100760000    3
 100770000    3
 100780000    4
 100790000    3
 100800000    4
 100810000    2
 100820000    3
 100830000    5
 100840000    3
 100850000    3
 100860000    5
 100870000    5
 100880000    3
 100890000    4
 100900000    3
 100910000    2
 100920000    4
 100930000    3
 100940000    4
 100950000    3
 100960000    5
 100970000    5
 100980000    4
 100990000    3
 101000000    4
 101010000    3
 101020000    5
 101030000    4
 101040000    4
 101050000    5
 101060000    4
 101070000    3
 101080000    5
 101090000    4
 101100000    5
 101110000    4
 101120000    4
 101130000    3
 101140000    3
 101150000    4
 101160000    2
 101170000    5
 101180000    5
 101190000    3
 101200000    2
 101210000    3
 101220000    3
 101230000    5
 101240000    6
 101250000    4
 101260000    2
 101270000    4
 101280000    3
 101290000    3
 101300000    3
 101310000    3
 101320000    3
 101330000    2
 101340000    2
 101350000    3
 101360000    3
 101370000    2
 101380000    2
 101390000    3
 101400000    2
 101410000    2
 101420000    3
 101430000    5
 101440000    3
 101450000    3
 101460000    3
 101470000    5
 101480000    3
 101490000    3
 101500000    3
 101510000    3
 101520000    3
 101530000    4
 101540000    3
 101550000    3
 101560000    3
 101570000    4
 101580000    3
 101590000    3
 101600000    3
 101610000    2
 101620000    2
 101630000    3
 101640000    3
 101650000    4
 101660000    2
 101670000    7
 101680000    3
 101690000    3
 101700000    3
 101710000    7
 101720000    4
 101730000    4
 101740000    2
 101750000    5
 101760000    5
 101770000    2
 101780000    3
 101790000    3
 101800000    2
 101810000    3
 101820000    3
 101830000    3
 101840000    4
 101850000    5
 101860000    7
 101870000    5
 101880000    3
 101890000    3
 101900000    3
 101910000    4
 101920000    2
 101930000    6
 101940000    3
 101950000    3
 101960000    2
 101970000    3
 101980000    2
 101990000    2
 102000000    5
 102010000    2
 102020000    4
 102030000    4
 102040000    3
 102050000    3
 102060000    3
 102070000    5
 102080000    5
 102090000    3
 102100000    3
 102110000    4
 102120000    3
 102130000    3
 102140000    3
 102150000    2
 102160000    3
 102170000    3
 102180000    5
 102190000    3
 102200000    2
 102210000    3
 102220000    4
 102230000    4
 102240000    4
 102250000    4
 102260000    2
 102270000    5
 102280000    9
 102290000    6
 102300000    3
 102310000    3
 102320000    4
 102330000    4
 102340000    4
 102350000    3
 102360000    3
 102370000    6
 102380000    2
 102390000    3
 102400000    5
 102410000    7
 102420000    3
 102430000    5
 102440000    3
 102450000    2
 102460000    3
 102470000    3
 102480000    3
 102490000    3
 102500000    3
 102510000    3
 102520000    5
 102530000    2
 102540000    2
 102550000    7
 102560000    3
 102570000    3
 102580000    4
 102590000    3
 102600000    3
 102610000    5
 102620000    4
 102630000    5
 102640000    2
 102650000    3
 102660000    5
 102670000    3
 102680000    8
 102690000    4
 102700000    3
 102710000    3
 102720000    4
 102730000    3
 102740000    3
 102750000    3
 102760000    3
 102770000    3
 102780000    3
 102790000    3
 102800000    3
 102810000    3
 102820000    4
 102830000    3
 102840000    3
 102850000    4
 102860000    3
 102870000    3
 102880000    4
 102890000    2
 102900000    3
 102910000    3
 102920000    3
 102930000    2
 102940000    2
 102950000    3
 102960000    3
 102970000    3
 102980000    2
 102990000    3
 103000000    3
 103010000    4
 103020000    3
 103030000    2
 103040000    2
 103050000    3
 103060000    5
 103070000    3
 103080000    2
 103090000    5
 103100000    3
 103110000    5
 103120000    3
 103130000    3
 103140000    4
 103150000    5
 103160000    5
 103170000    3
 103180000    3
 103190000    3
 103200000    4
 103210000    3
 103220000    4
 103230000    3
 103240000    4
 103250000    3
 103260000    3
 103270000    2
 103280000    2
 103290000    3
 103300000    3
 103310000    6
 103320000    5
 103330000    3
 103340000    2
 103350000    2
 103360000    3
 103370000    3
 103380000    2
 103390000    2
 103400000    3
 103410000    3
 103420000    4
 103430000    5
 103440000    3
 103450000    4
 103460000    3
 103470000    3
 103480000    3
 103490000    3
 103500000    2
 103510000    4
 103520000    4
 103530000    3
 103540000    2
 103550000    3
 103560000    3
 103570000    3
 103580000    3
 103590000    5
 103600000    4
 103610000    2
 103620000    2
 103630000    3
 103640000    3
 103650000    2
 103660000    3
 103670000    3
 103680000    2
 103690000    3
 103700000    3
 103710000    3
 103720000    3
 103730000    7
 103740000    4
 103750000    5
 103760000    3
 103770000    3
 103780000    3
 103790000    6
 103800000    3
 103810000    3
 103820000    3
 103830000    3
 103840000    4
 103850000    5
 103860000    5
 103870000    3
 103880000    5
 103890000    3
 103900000    4
 103910000    3
 103920000    4
 103930000    4
 103940000    5
 103950000    3
 103960000    3
 103970000    4
 103980000    3
 103990000    3
 104000000    3
 104010000    3
 104020000    3
 104030000    3
 104040000    4
 104050000    3
 104060000    3
 104070000    2
 104080000    3
 104090000    3
 104100000    6
 104110000    3
 104120000    4
 104130000    4
 104140000    4
 104150000    3
 104160000    2
 104170000    3
 104180000    3
 104190000    3
 104200000    2
 104210000    3
 104220000    3
 104230000    3
 104240000    3
 104250000    2
 104260000    3
 104270000    3
 104280000    3
 104290000    2
 104300000    5
 104310000    3
 104320000    4
 104330000    3
 104340000    3
 104350000    3
 104360000    2
 104370000    3
 104380000    2
 104390000    4
 104400000    3
 104410000    4
 104420000    3
 104430000    3
 104440000    3
 104450000    3
 104460000    3
 104470000    2
 104480000    2
 104490000    4
 104500000    4
 104510000    3
 104520000    3
 104530000    3
 104540000    2
 104550000    5
 104560000    2
 104570000    3
 104580000    4
 104590000    4
 104600000    3
 104610000    2
 104620000    3
 104630000    3
 104640000    4
 104650000    3
 104660000    2
 104670000    3
 104680000    3
 104690000    3
 104700000    4
 104710000    4
 104720000    4
 104730000    3
 104740000    4
 104750000    3
 104760000    4
 104770000    3
 104780000    3
 104790000    3
 104800000    3
 104810000    4
 104820000    3
 104830000    2
 104840000    3
 104850000    3
 104860000    2
 104870000    3
 104880000    3
 104890000    3
 104900000    3
 104910000    3
 104920000    7
 104930000    2
 104940000    3
 104950000    4
 104960000    6
 104970000    3
 104980000    3
 104990000    3
 105000000    2
 105010000    5
 105020000    3
 105030000    5
 105040000    3
 105050000    3
 105060000    3
 105070000    3
 105080000    5
 105090000    2
 105100000    4
 105110000    3
 105120000    3
 105130000    3
 105140000    3
 105150000    4
 105160000    3
 105170000    3
 105180000    6
 105190000    4
 105200000    2
 105210000    3
 105220000    3
 105230000    2
 105240000    3
 105250000    3
 105260000    3
 105270000    3
 105280000    4
 105290000    4
 105300000    3
 105310000    3
 105320000    3
 105330000    3
 105340000    2
 105350000    3
 105360000    4
 105370000    4
 105380000    3
 105390000    3
 105400000    3
 105410000    2
 105420000    2
 105430000    2
 105440000    3
 105450000    3
 105460000    3
 105470000    3
 105480000    4
 105490000    3
 105500000    3
 105510000    3
 105520000    3
 105530000    3
 105540000    4
 105550000    3
 105560000    3
 105570000    3
 105580000    3
 105590000    3
 105600000    3
 105610000    3
 105620000    2
 105630000    3
 105640000    6
 105650000    4
 105660000    4
 105670000    3
 105680000    3
 105690000    2
 105700000    2
 105710000    3
 105720000    3
 105730000    3
 105740000    3
 105750000    2
 105760000    5
 105770000    4
 105780000    3
 105790000    2
 105800000    2
 105810000    3
 105820000    2
 105830000    5
 105840000    3
 105850000    4
 105860000    4
 105870000    4
 105880000    4
 105890000    2
 105900000    3
 105910000    6
 105920000    3
 105930000    4
 105940000    2
 105950000    2
 105960000    3
 105970000    3
 105980000    3
 105990000    3
 106000000    3
 106010000    2
 106020000    3
 106030000    4
 106040000    4
 106050000    3
 106060000    3
 106070000    2
 106080000    4
 106090000    4
 106100000    3
 106110000    3
 106120000    3
 106130000    3
 106140000    2
 106150000    3
 106160000    5
 106170000    3
 106180000    3
 106190000    3
 106200000    3
 106210000    3
 106220000    3
 106230000    3
 106240000    3
 106250000    3
 106260000    3
 106270000    3
 106280000    5
 106290000    3
 106300000    3
 106310000    5
 106320000    3
 106330000    3
 106340000    4
 106350000    2
 106360000    3
 106370000    3
 106380000    2
 106390000    4
 106400000    3
 106410000    3
 106420000    3
 106430000    2
 106440000    3
 106450000    4
 106460000    3
 106470000    9
 106480000    2
 106490000    3
 106500000    4
 106510000    4
 106520000    3
 106530000    3
 106540000    3
 106550000    2
 106560000    3
 106570000    3
 106580000    3
 106590000    3
 106600000    3
 106610000    3
 106620000    2
 106630000    3
 106640000    4
 106650000    2
 106660000    4
 106670000    3
 106680000    3
 106690000    3
 106700000    3
 106710000    4
 106720000    3
 106730000    3
 106740000    5
 106750000    3
 106760000    6
 106770000    3
 106780000    3
 106790000    2
 106800000    4
 106810000    6
 106820000    2
 106830000    4
 106840000    2
 106850000    3
 106860000    3
 106870000    2
 106880000    3
 106890000    2
 106900000    5
 106910000    3
 106920000    3
 106930000    5
 106940000    3
 106950000    3
 106960000    2
 106970000    2
 106980000    4
 106990000    3
 107000000    3
 107010000    2
 107020000    4
 107030000    4
 107040000    3
 107050000    3
 107060000    3
 107070000    4
 107080000    3
 107090000    5
 107100000    5
 107110000    3
 107120000    3
 107130000    2
 107140000    2
 107150000    3
 107160000    3
 107170000    3
 107180000    5
 107190000    3
 107200000    7
 107210000   11
 107220000    3
 107230000    8
 107240000    3
 107250000    9
 107260000    3
 107270000    4
 107280000    9
 107290000    7
 107300000    2
 107310000    3
 107320000    3
 107330000    8
 107340000    4
 107350000    5
 107360000    8
 107370000    3
 107380000    3
 107390000    4
 107400000    2
 107410000    5
 107420000    3
 107430000    5
 107440000    3
 107450000    3
 107460000    3
 107470000    2
 107480000    3
 107490000    2
 107500000    3
 107510000    4
 107520000    3
 107530000    3
 107540000    3
 107550000    2
 107560000    3
 107570000    3
 107580000    3
 107590000    3
 107600000    3
 107610000    4
 107620000    3
 107630000    3
 107640000    4
 107650000    3
 107660000    4
 107670000    4
 107680000    3
 107690000    3
 107700000    4
 107710000    3
 107720000    2
 107730000    3
 107740000    2
 107750000    2
 107760000    3
 107770000    6
 107780000    3
 107790000    2
 107800000    2
 107810000    3
 107820000    3
 107830000    4
 107840000    5
 107850000    5
 107860000    4
 107870000    6
 107880000    3
 107890000    5
 107900000    4
 107910000    2
 107920000    4
 107930000    5
 107940000    4
 107950000    9
 107960000    4
 107970000    4
 107980000    6
 107990000    3
 108000000    4
 108010000    4
 108020000    3
 108030000    3
 108040000    3
 108050000    3
 108060000    3
 108070000    3
 108080000    3
 108090000    3
 108100000    2
 108110000    3
 108120000    5
 108130000    4
 108140000    3
 108150000    2
 108160000    2
 108170000    3
 108180000    4
 108190000    4
 108200000    4
 108210000    3
 108220000    3
 108230000    3
 108240000    3
 108250000    3
 108260000    3
 108270000    3
 108280000    5
 108290000    4
 108300000    4
 108310000    4
 108320000    4
 108330000    3
 108340000    2
 108350000    3
 108360000    2
 108370000    2
 108380000    3
 108390000    3
 108400000    3
 108410000    3
 108420000    3
 108430000    3
 108440000    4
 108450000    2
 108460000    3
 108470000    3
 108480000    4
 108490000    3
 108500000    3
 108510000    2
 108520000    3
 108530000    2
 108540000    3
 108550000    2
 108560000    3
 108570000    3
 108580000    3
 108590000    4
 108600000    5
 108610000    3
 108620000    2
 108630000    6
 108640000    4
 108650000    4
 108660000    5
 108670000    4
 108680000    2
 108690000    3
 108700000    3
 108710000    2
 108720000    2
 108730000    3
 108740000    4
 108750000    3
 108760000    3
 108770000    3
 108780000    2
 108790000    3
 108800000    3
 108810000    4
 108820000    4
 108830000    3
 108840000    3
 108850000    2
 108860000    4
 108870000    3
 108880000    2
 108890000    5
 108900000    3
 108910000    3
 108920000    5
 108930000   10
 108940000    3
 108950000    2
 108960000    3
 108970000    3
 108980000    3
 108990000    4
 109000000    2
 109010000    3
 109020000    5
 109030000    4
 109040000    3
 109050000    3
 109060000    3
 109070000    3
 109080000    3
 109090000    3
 109100000    4
 109110000    3
 109120000    4
 109130000    3
 109140000    3
 109150000    3
 109160000    5
 109170000    3
 109180000    3
 109190000    3
 109200000    3
 109210000    5
 109220000    2
 109230000    3
 109240000    3
 109250000    4
 109260000    3
 109270000    3
 109280000    3
 109290000    3
 109300000    2
 109310000    3
 109320000    2
 109330000    3
 109340000    3
 109350000    3
 109360000    3
 109370000    4
 109380000    3
 109390000    3
 109400000    2
 109410000    2
 109420000    3
 109430000    3
 109440000    3
 109450000    3
 109460000    3
 109470000    3
 109480000    2
 109490000    3
 109500000    3
 109510000    5
 109520000    3
 109530000    3
 109540000    3
 109550000    3
 109560000    2
 109570000    3
 109580000    2
 109590000    2
 109600000    2
 109610000    2
 109620000    3
 109630000    3
 109640000    3
 109650000    3
 109660000    5
 109670000    2
 109680000    3
 109690000    6
 109700000    2
 109710000    3
 109720000    2
 109730000    2
 109740000    5
 109750000    3
 109760000    3
 109770000    3
 109780000    3
 109790000    3
 109800000    2
 109810000    3
 109820000    2
 109830000    3
 109840000    3
 109850000    8
 109860000    6
 109870000    4
 109880000    4
 109890000    3
 109900000    4
 109910000    3
 109920000    3
 109930000    2
 109940000    3
 109950000    3
 109960000    4
 109970000    2
 109980000    3
 109990000    3
 110000000    3
 110010000    3
 110020000    3
 110030000    4
 110040000    3
 110050000    2
 110060000    3
 110070000    3
 110080000    3
 110090000    3
 110100000    3
 110110000    3
 110120000    3
 110130000    4
 110140000    5
 110150000    4
 110160000    3
 110170000    3
 110180000    3
 110190000    3
 110200000    2
 110210000    3
 110220000    3
 110230000    3
 110240000    4
 110250000    3
 110260000    3
 110270000    3
 110280000    3
 110290000    3
 110300000    3
 110310000    4
 110320000    4
 110330000    4
 110340000    3
 110350000    8
 110360000    3
 110370000    3
 110380000    3
 110390000    4
 110400000    3
 110410000    3
 110420000    3
 110430000    4
 110440000    2
 110450000    3
 110460000    3
 110470000    3
 110480000    3
 110490000    4
 110500000    3
 110510000    2
 110520000    3
 110530000    4
 110540000    2
 110550000    4
 110560000    2
 110570000    2
 110580000    3
 110590000    5
 110600000    3
 110610000    3
 110620000    2
 110630000    3
 110640000    3
 110650000    4
 110660000    3
 110670000    2
 110680000    4
 110690000    3
 110700000    3
 110710000    2
 110720000    3
 110730000    3
 110740000    3
 110750000    3
 110760000   12
 110770000    5
 110780000    4
 110790000    3
 110800000    3
 110810000    3
 110820000    3
 110830000    2
 110840000    3
 110850000    3
 110860000    4
 110870000    3
 110880000    3
 110890000    3
 110900000    2
 110910000    3
 110920000    4
 110930000    3
 110940000    3
 110950000    3
 110960000    3
 110970000    3
 110980000    2
 110990000    3
 111000000    3
 111010000    3
 111020000    2
 111030000    4
 111040000    3
 111050000    2
 111060000    3
 111070000    5
 111080000    2
 111090000    3
 111100000    3
 111110000    5
 111120000    3
 111130000    4
 111140000    3
 111150000    2
 111160000    5
 111170000    3
 111180000    3
 111190000    3
 111200000    5
 111210000    3
 111220000    3
 111230000    3
 111240000    3
 111250000    4
 111260000    3
 111270000    3
 111280000    3
 111290000    5
 111300000    3
 111310000    4
 111320000    4
 111330000    3
 111340000    3
 111350000    3
 111360000    4
 111370000    2
 111380000    7
 111390000    3
 111400000    5
 111410000    8
 111420000    8
 111430000    3
 111440000    3
 111450000    2
 111460000    3
 111470000    4
 111480000    3
 111490000    3
 111500000    3
 111510000    6
 111520000    4
 111530000    3
 111540000    3
 111550000    3
 111560000    3
 111570000    5
 111580000    3
 111590000    3
 111600000    4
 111610000    3
 111620000    3
 111630000    3
 111640000    7
 111650000    3
 111660000    2
 111670000    2
 111680000    3
 111690000    2
 111700000    2
 111710000    3
 111720000    2
 111730000    3
 111740000    4
 111750000    3
 111760000    2
 111770000    3
 111780000    4
 111790000    2
 111800000    3
 111810000    5
 111820000    2
 111830000    3
 111840000    3
 111850000    3
 111860000    4
 111870000    3
 111880000    3
 111890000    3
 111900000    3
 111910000    2
 111920000    4
 111930000    3
 111940000    3
 111950000    5
 111960000    2
 111970000    3
 111980000    3
 111990000    3
 112000000    3
 112010000    3
 112020000    3
 112030000    3
 112040000    3
 112050000    3
 112060000    5
 112070000    3
 112080000    3
 112090000    3
 112100000    4
 112110000    2
 112120000    3
 112130000    3
 112140000    3
 112150000    4
 112160000    3
 112170000    2
 112180000    3
 112190000    3
 112200000    3
 112210000    4
 112220000    2
 112230000    3
 112240000    3
 112250000    3
 112260000    4
 112270000    3
 112280000    2
 112290000    4
 112300000    2
 112310000    3
 112320000    3
 112330000    4
 112340000    2
 112350000    3
 112360000    2
 112370000    4
 112380000    3
 112390000    3
 112400000    4
 112410000    7
 112420000    3
 112430000    4
 112440000    3
 112450000    4
 112460000    3
 112470000    3
 112480000    3
 112490000    3
 112500000    5
 112510000    3
 112520000    2
 112530000    3
 112540000    4
 112550000    4
 112560000    2
 112570000    4
 112580000    3
 112590000    3
 112600000    4
 112610000    5
 112620000    6
 112630000    4
 112640000    3
 112650000    7
 112660000    4
 112670000    6
 112680000    3
 112690000    5
 112700000    3
 112710000    5
 112720000    7
 112730000    3
 112740000    3
 112750000    2
 112760000    5
 112770000    3
 112780000    4
 112790000    8
 112800000    3
 112810000    8
 112820000    3
 112830000    3
 112840000    3
 112850000    3
 112860000    4
 112870000    3
 112880000    4
 112890000    4
 112900000    2
 112910000    3
 112920000    2
 112930000    3
 112940000    4
 112950000    5
 112960000    3
 112970000    3
 112980000    3
 112990000    4
 113000000    3
 113010000    4
 113020000    4
 113030000    5
 113040000    5
 113050000    3
 113060000    3
 113070000    4
 113080000    2
 113090000    3
 113100000   10
 113110000    7
 113120000    2
 113130000    3
 113140000    4
 113150000    3
 113160000    4
 113170000    3
 113180000    5
 113190000    3
 113200000    4
 113210000    5
 113220000    4
 113230000    3
 113240000    2
 113250000    4
 113260000    2
 113270000    2
 113280000    3
 113290000    2
 113300000    3
 113310000    3
 113320000    2
 113330000    3
 113340000    4
 113350000    2
 113360000    3
 113370000    3
 113380000    5
 113390000    4
 113400000    3
 113410000    4
 113420000    3
 113430000    3
 113440000    3
 113450000    2
 113460000    3
 113470000    3
 113480000    2
 113490000    5
 113500000    2
 113510000    4
 113520000    2
 113530000    3
 113540000    2
 113550000    2
 113560000    3
 113570000    2
 113580000    3
 113590000    3
 113600000    3
 113610000    4
 113620000    3
 113630000    3
 113640000    4
 113650000    4
 113660000    3
 113670000    4
 113680000    3
 113690000    4
 113700000    3
 113710000    3
 113720000    3
 113730000    3
 113740000    3
 113750000    7
 113760000    2
 113770000    3
 113780000    3
 113790000    6
 113800000    4
 113810000    4
 113820000    4
 113830000    3
 113840000    4
 113850000    3
 113860000    5
 113870000    4
 113880000    3
 113890000    3
 113900000    5
 113910000    4
 113920000    3
 113930000    3
 113940000    3
 113950000    2
 113960000    2
 113970000    3
 113980000    3
 113990000    4
 114000000    5
 114010000    4
 114020000    3
 114030000    5
 114040000    3
 114050000    3
 114060000    4
 114070000    3
 114080000    4
 114090000    3
 114100000    3
 114110000    2
 114120000    3
 114130000    3
 114140000    3
 114150000    2
 114160000    3
 114170000    4
 114180000    2
 114190000    3
 114200000    3
 114210000    4
 114220000    3
 114230000    3
 114240000    4
 114250000    3
 114260000    2
 114270000    3
 114280000    3
 114290000    3
 114300000    2
 114310000    2
 114320000    4
 114330000    3
 114340000    4
 114350000    2
 114360000    5
 114370000    4
 114380000    3
 114390000    3
 114400000    3
 114410000    3
 114420000    3
 114430000    3
 114440000    4
 114450000    3
 114460000    2
 114470000    5
 114480000    3
 114490000    3
 114500000    3
 114510000    3
 114520000    3
 114530000    3
 114540000    3
 114550000    2
 114560000    6
 114570000    4
 114580000    9
 114590000    4
 114600000    3
 114610000    4
 114620000    4
 114630000    3
 114640000    4
 114650000    2
 114660000    5
 114670000    4
 114680000    3
 114690000    3
 114700000    3
 114710000    2
 114720000    4
 114730000    2
 114740000    3
 114750000    3
 114760000    5
 114770000    3
 114780000    2
 114790000    5
 114800000    5
 114810000    3
 114820000    2
 114830000    3
 114840000    4
 114850000    3
 114860000    4
 114870000    3
 114880000    3
 114890000    3
 114900000    3
 114910000    3
 114920000    4
 114930000    3
 114940000    3
 114950000    4
 114960000    3
 114970000    3
 114980000    3
 114990000    2
 115000000    4
 115010000    3
 115020000    2
 115030000    5
 115040000    4
 115050000    2
 115060000    3
 115070000    4
 115080000    4
 115090000    4
 115100000    4
 115110000    3
 115120000    4
 115130000    4
 115140000    3
 115150000    5
 115160000    3
 115170000    5
 115180000    3
 115190000    4
 115200000    3
 115210000    3
 115220000    2
 115230000    4
 115240000    4
 115250000    4
 115260000    5
 115270000    3
 115280000    4
 115290000    3
 115300000    3
 115310000    3
 115320000    3
 115330000    3
 115340000    2
 115350000    2
 115360000    2
 115370000    4
 115380000    2
 115390000    3
 115400000    4
 115410000    5
 115420000    2
 115430000    4
 115440000    4
 115450000    4
 115460000    5
 115470000    3
 115480000    3
 115490000    3
 115500000    4
 115510000    4
 115520000    3
 115530000    3
 115540000    2
 115550000    3
 115560000    2
 115570000    3
 115580000    3
 115590000    3
 115600000    2
 115610000    3
 115620000    3
 115630000    4
 115640000    2
 115650000    5
 115660000    3
 115670000    4
 115680000    3
 115690000    3
 115700000    3
 115710000    4
 115720000    4
 115730000    3
 115740000    3
 115750000    3
 115760000    4
 115770000    3
 115780000    3
 115790000    2
 115800000    3
 115810000    3
 115820000    3
 115830000    2
 115840000    3
 115850000    3
 115860000    3
 115870000    4
 115880000    3
 115890000    2
 115900000    3
 115910000    3
 115920000    5
 115930000    3
 115940000    2
 115950000    5
 115960000    3
 115970000    4
 115980000    3
 115990000    4
 116000000    3
 116010000    3
 116020000    4
 116030000    2
 116040000    4
 116050000    3
 116060000    3
 116070000    5
 116080000    3
 116090000    3
 116100000    4
 116110000    4
 116120000    5
 116130000    5
 116140000    4
 116150000    3
 116160000    3
 116170000    3
 116180000    2
 116190000    4
 116200000    4
 116210000    5
 116220000    2
 116230000    4
 116240000    4
 116250000    4
 116260000    3
 116270000    5
 116280000    3
 116290000    3
 116300000    5
 116310000    4
 116320000    4
 116330000    3
 116340000    3
 116350000    4
 116360000    3
 116370000    3
 116380000    3
 116390000    2
 116400000    5
 116410000    2
 116420000    5
 116430000    2
 116440000    2
 116450000    4
 116460000    3
 116470000    3
 116480000    3
 116490000    3
 116500000    2
 116510000    2
 116520000    4
 116530000    3
 116540000    2
 116550000    3
 116560000    3
 116570000    2
 116580000    3
 116590000    3
 116600000    3
 116610000    3
 116620000    3
 116630000    5
 116640000    4
 116650000    4
 116660000    4
 116670000    2
 116680000    3
 116690000    3
 116700000    4
 116710000    3
 116720000    3
 116730000    4
 116740000    3
 116750000    3
 116760000    2
 116770000    4
 116780000    3
 116790000    3
 116800000    4
 116810000    3
 116820000    3
 116830000    2
 116840000    3
 116850000    2
 116860000    3
 116870000    2
 116880000    2
 116890000    4
 116900000    2
 116910000    2
 116920000    3
 116930000    2
 116940000    4
 116950000    3
 116960000    3
 116970000    3
 116980000    3
 116990000    3
 117000000    3
 117010000    3
 117020000    4
 117030000    3
 117040000    2
 117050000    3
 117060000    3
 117070000    4
 117080000    3
 117090000    2
 117100000    2
 117110000    2
 117120000    3
 117130000    5
 117140000    4
 117150000    3
 117160000    2
 117170000    3
 117180000    4
 117190000    3
 117200000    3
 117210000    2
 117220000    3
 117230000    5
 117240000    3
 117250000    3
 117260000    3
 117270000    4
 117280000    2
 117290000    3
 117300000    3
 117310000    2
 117320000    2
 117330000    7
 117340000    2
 117350000    3
 117360000    3
 117370000    4
 117380000    3
 117390000    3
 117400000    3
 117410000    3
 117420000    4
 117430000    3
 117440000    2
 117450000    2
 117460000    3
 117470000    3
 117480000    3
 117490000    3
 117500000    4
 117510000    3
 117520000    3
 117530000    4
 117540000    3
 117550000    3
 117560000    2
 117570000    3
 117580000    3
 117590000    3
 117600000    3
 117610000    4
 117620000    6
 117630000    5
 117640000    3
 117650000    5
 117660000    3
 117670000    6
 117680000    4
 117690000    8
 117700000   11
 117710000    2
 117720000    3
 117730000    3
 117740000    9
 117750000    4
 117760000    3
 117770000    2
 117780000    2
 117790000    3
 117800000    2
 117810000    3
 117820000    3
 117830000    3
 117840000    4
 117850000    3
 117860000    3
 117870000    3
 117880000    3
 117890000    4
 117900000    3
 117910000    4
 117920000    3
 117930000    5
 117940000    3
 117950000    4
 117960000    2
 117970000    2
 117980000    3
 117990000    3
 118000000    2
 118010000    3
 118020000    2
 118030000    3
 118040000    2
 118050000    6
 118060000    2
 118070000    3
 118080000    3
 118090000    4
 118100000    3
 118110000    3
 118120000    3
 118130000    3
 118140000    2
 118150000    4
 118160000    4
 118170000    3
 118180000    3
 118190000    4
 118200000    3
 118210000    4
 118220000    3
 118230000    2
 118240000    5
 118250000    4
 118260000    3
 118270000    2
 118280000    3
 118290000    3
 118300000    4
 118310000    2
 118320000    2
 118330000    3
 118340000    4
 118350000    3
 118360000    4
 118370000    3
 118380000    4
 118390000    3
 118400000    2
 118410000    4
 118420000    3
 118430000    5
 118440000    3
 118450000    3
 118460000    4
 118470000    3
 118480000    3
 118490000    3
 118500000    4
 118510000    3
 118520000    3
 118530000    3
 118540000    2
 118550000    3
 118560000    3
 118570000    3
 118580000    5
 118590000    3
 118600000    2
 118610000    2
 118620000    4
 118630000    3
 118640000    8
 118650000    4
 118660000    4
 118670000    4
 118680000    3
 118690000    3
 118700000    2
 118710000    4
 118720000    3
 118730000    4
 118740000    5
 118750000    3
 118760000    4
 118770000    3
 118780000    7
 118790000    6
 118800000    3
 118810000    3
 118820000    3
 118830000    3
 118840000    3
 118850000    3
 118860000    4
 118870000    2
 118880000    2
 118890000    4
 118900000    3
 118910000    4
 118920000    6
 118930000    2
 118940000    2
 118950000    3
 118960000    3
 118970000    4
 118980000    3
 118990000    3
 119000000    4
 119010000    4
 119020000    4
 119030000    6
 119040000    6
 119050000    4
 119060000    3
 119070000    3
 119080000    2
 119090000    3
 119100000    4
 119110000    3
 119120000    4
 119130000    3
 119140000    3
 119150000    3
 119160000    3
 119170000    2
 119180000    3
 119190000    5
 119200000    2
 119210000    2
 119220000    3
 119230000    3
 119240000    3
 119250000    4
 119260000    7
 119270000    4
 119280000    3
 119290000    4
 119300000    3
 119310000    4
 119320000    2
 119330000    3
 119340000    4
 119350000    4
 119360000    3
 119370000    5
 119380000    3
 119390000    2
 119400000    3
 119410000    3
 119420000    3
 119430000    2
 119440000    3
 119450000    3
 119460000    3
 119470000    3
 119480000    5
 119490000    3
 119500000    4
 119510000    5
 119520000    4
 119530000    4
 119540000    5
 119550000    3
 119560000    2
 119570000    4
 119580000    5
 119590000    3
 119600000    2
 119610000    3
 119620000    4
 119630000    3
 119640000    6
 119650000    2
 119660000    4
 119670000    3
 119680000    3
 119690000    4
 119700000    3
 119710000    3
 119720000    3
 119730000    3
 119740000    3
 119750000    2
 119760000    3
 119770000    3
 119780000    3
 119790000    3
 119800000    2
 119810000    4
 119820000    3
 119830000    2
 119840000    4
 119850000    3
 119860000    4
 119870000    3
 119880000    4
 119890000    5
 119900000    4
 119910000    3
 119920000    6
 119930000    8
 119940000    5
 119950000    4
 119960000    3
 119970000    4
 119980000    2
 119990000    3
 120000000    7
 120010000    3
 120020000    2
 120030000    2
 120040000    8
 120050000    2
 120060000    3
 120070000    3
 120080000    4
 120090000    2
 120100000    2
 120110000    6
 120120000    5
 120130000    4
 120140000    5
 120150000    3
 120160000    2
 120170000    3
 120180000    3
 120190000    6
 120200000    5
 120210000    3
 120220000    4
 120230000    2
 120240000    3
 120250000    3
 120260000    3
 120270000    3
 120280000    3
 120290000    3
 120300000    3
 120310000    2
 120320000    2
 120330000    5
 120340000    3
 120350000    3
 120360000    3
 120370000    3
 120380000    3
 120390000    3
 120400000    3
 120410000    3
 120420000    4
 120430000    3
 120440000    2
 120450000    2
 120460000    3
 120470000    3
 120480000    5
 120490000    4
 120500000    3
 120510000    3
 120520000    4
 120530000    3
 120540000    3
 120550000    3
 120560000    3
 120570000    4
 120580000    4
 120590000    3
 120600000    4
 120610000    3
 120620000    3
 120630000    4
 120640000    3
 120650000    2
 120660000    5
 120670000    3
 120680000    4
 120690000    3
 120700000    4
 120710000    5
 120720000    2
 120730000    4
 120740000    3
 120750000    6
 120760000    3
 120770000    4
 120780000    4
 120790000    4
 120800000    4
 120810000    3
 120820000    2
 120830000    3
 120840000    3
 120850000    3
 120860000    4
 120870000    3
 120880000    5
 120890000    2
 120900000    3
 120910000    5
 120920000    5
 120930000    4
 120940000    3
 120950000    3
 120960000    6
 120970000    3
 120980000    2
 120990000    4
 121000000    3
 121010000    4
 121020000    3
 121030000    3
 121040000    3
 121050000    3
 121060000    3
 121070000    2
 121080000    3
 121090000    3
 121100000    3
 121110000    4
 121120000    2
 121130000    3
 121140000    3
 121150000    3
 121160000    2
 121170000    4
 121180000    3
 121190000    4
 121200000    3
 121210000    3
 121220000    3
 121230000    3
 121240000    3
 121250000    3
 121260000    3
 121270000    3
 121280000    3
 121290000    4
 121300000    2
 121310000    2
 121320000    3
 121330000    3
 121340000    3
 121350000    3
 121360000    4
 121370000    3
 121380000    5
 121390000    6
 121400000    4
 121410000    5
 121420000    5
 121430000    4
 121440000    3
 121450000    5
 121460000    4
 121470000    6
 121480000    5
 121490000    7
 121500000    3
 121510000    3
 121520000    6
 121530000    4
 121540000    2
 121550000    4
 121560000    4
 121570000    4
 121580000    4
 121590000    2
 121600000    4
 121610000    2
 121620000    4
 121630000    3
 121640000    2
 121650000    2
 121660000    4
 121670000    3
 121680000    4
 121690000    6
 121700000    3
 121710000    3
 121720000    3
 121730000    2
 121740000    3
 121750000    2
 121760000    3
 121770000    3
 121780000    2
 121790000    2
 121800000    3
 121810000    3
 121820000    4
 121830000    4
 121840000    6
 121850000    4
 121860000    5
 121870000    2
 121880000    2
 121890000    3
 121900000    3
 121910000    6
 121920000    4
 121930000    2
 121940000    3
 121950000    3
 121960000    2
 121970000    4
 121980000    6
 121990000    4
 122000000    3
 122010000    4
 122020000    4
 122030000    3
 122040000    2
 122050000    2
 122060000    3
 122070000    4
 122080000    3
 122090000    9
 122100000   10
 122110000    2
 122120000    3
 122130000    8
 122140000    3
 122150000    3
 122160000    5
 122170000    7
 122180000   11
 122190000    6
 122200000    4
 122210000    2
 122220000    3
 122230000    3
 122240000    3
 122250000    3
 122260000    3
 122270000    4
 122280000    6
 122290000    3
 122300000    4
 122310000    9
 122320000    3
 122330000    3
 122340000    9
 122350000    3
 122360000    5
 122370000    5
 122380000    5
 122390000    3
 122400000    4
 122410000    3
 122420000    4
 122430000   10
 122440000    4
 122450000    3
 122460000    3
 122470000    4
 122480000    3
 122490000    2
 122500000    3
 122510000    3
 122520000    3
 122530000    3
 122540000    3
 122550000    3
 122560000    2
 122570000    3
 122580000    3
 122590000    5
 122600000    4
 122610000    3
 122620000    5
 122630000    6
 122640000    4
 122650000    5
 122660000    3
 122670000    3
 122680000    5
 122690000    4
 122700000    3
 122710000    6
 122720000    5
 122730000    3
 122740000    3
 122750000    5
 122760000    3
 122770000    3
 122780000    3
 122790000    6
 122800000    3
 122810000    3
 122820000    4
 122830000    3
 122840000    3
 122850000    3
 122860000    3
 122870000    2
 122880000    5
 122890000    3
 122900000    5
 122910000    4
 122920000    3
 122930000    5
 122940000    2
 122950000    5
 122960000    4
 122970000    4
 122980000    4
 122990000    3
 123000000    4
 123010000    3
 123020000    4
 123030000    5
 123040000    4
 123050000    3
 123060000    4
 123070000    3
 123080000    4
 123090000    4
 123100000    3
 123110000    3
 123120000    3
 123130000    3
 123140000    4
 123150000    3
 123160000    4
 123170000    3
 123180000    6
 123190000    4
 123200000    4
 123210000    2
 123220000    4
 123230000    3
 123240000    4
 123250000    6
 123260000    5
 123270000    3
 123280000    4
 123290000    3
 123300000    3
 123310000    4
 123320000    4
 123330000    3
 123340000    3
 123350000    3
 123360000    2
 123370000    2
 123380000    3
 123390000    3
 123400000    4
 123410000    3
 123420000    5
 123430000    5
 123440000    8
 123450000    4
 123460000    3
 123470000    3
 123480000    2
 123490000    4
 123500000    5
 123510000    3
 123520000    3
 123530000    6
 123540000    3
 123550000    5
 123560000    3
 123570000    4
 123580000    4
 123590000    3
 123600000    3
 123610000    2
 123620000    3
 123630000    3
 123640000    3
 123650000    5
 123660000    4
 123670000    5
 123680000    3
 123690000    4
 123700000    2
 123710000    2
 123720000    2
 123730000    4
 123740000    2
 123750000    2
 123760000    6
 123770000    2
 123780000    4
 123790000    3
 123800000    3
 123810000    3
 123820000    6
 123830000    3
 123840000    4
 123850000    3
 123860000    5
 123870000    5
 123880000    2
 123890000    5
 123900000    4
 123910000    2
 123920000    9
 123930000    4
 123940000    3
 123950000    3
 123960000    3
 123970000    3
 123980000    5
 123990000    5
 124000000    4
 124010000    5
 124020000    3
 124030000    9
 124040000   14
 124050000   10
 124060000    3
 124070000    3
 124080000    3
 124090000    4
 124100000    5
 124110000    4
 124120000    3
 124130000    3
 124140000    6
 124150000    5
 124160000    4
 124170000    4
 124180000    4
 124190000    4
 124200000    8
 124210000    4
 124220000    4
 124230000    6
 124240000    4
 124250000    3
 124260000    3
 124270000    5
 124280000    8
 124290000    6
 124300000    4
 124310000    2
 124320000    4
 124330000    3
 124340000    3
 124350000    3
 124360000    5
 124370000    6
 124380000    2
 124390000    3
 124400000    3
 124410000    3
 124420000    3
 124430000    3
 124440000    4
 124450000    4
 124460000    3
 124470000    3
 124480000    6
 124490000    7
 124500000    2
 124510000    2
 124520000    5
 124530000    3
 124540000    4
 124550000    4
 124560000    3
 124570000    4
 124580000    3
 124590000    3
 124600000    3
 124610000    3
 124620000    2
 124630000    3
 124640000    3
 124650000    3
 124660000    3
 124670000    3
 124680000    3
 124690000    2
 124700000    3
 124710000    3
 124720000    3
 124730000    3
 124740000    2
 124750000    3
 124760000    2
 124770000    4
 124780000    3
 124790000    4
 124800000    5
 124810000    3
 124820000    3
 124830000    3
 124840000    3
 124850000    3
 124860000    4
 124870000    2
 124880000    2
 124890000    4
 124900000    4
 124910000    6
 124920000    3
 124930000    2
 124940000    3
 124950000    3
 124960000    3
 124970000    2
 124980000    3
 124990000    4
 125000000    3
 125010000    2
 125020000    3
 125030000    8
 125040000    3
 125050000    4
 125060000    3
 125070000    5
 125080000    3
 125090000    4
 125100000    3
 125110000    3
 125120000    3
 125130000    5
 125140000    4
 125150000    3
 125160000    4
 125170000    3
 125180000    3
 125190000    2
 125200000    2
 125210000    3
 125220000    3
 125230000    3
 125240000    2
 125250000    3
 125260000    3
 125270000    4
 125280000    4
 125290000    3
 125300000    4
 125310000    4
 125320000    3
 125330000    4
 125340000    3
 125350000    3
 125360000    3
 125370000    3
 125380000    3
 125390000    5
 125400000    4
 125410000    3
 125420000    4
 125430000    4
 125440000    3
 125450000    3
 125460000    3
 125470000    4
 125480000    3
 125490000    3
 125500000    3
 125510000    7
 125520000    4
 125530000    5
 125540000    8
 125550000    6
 125560000    4
 125570000    3
 125580000    5
 125590000    3
 125600000    3
 125610000    3
 125620000    2
 125630000    3
 125640000    3
 125650000    3
 125660000    5
 125670000    3
 125680000    6
 125690000    5
 125700000    2
 125710000    4
 125720000    3
 125730000    3
 125740000    3
 125750000    3
 125760000    3
 125770000    3
 125780000    4
 125790000    4
 125800000    4
 125810000    3
 125820000    3
 125830000    3
 125840000    3
 125850000    3
 125860000    3
 125870000    3
 125880000    3
 125890000    4
 125900000    2
 125910000    3
 125920000    3
 125930000    6
 125940000    4
 125950000    3
 125960000    3
 125970000    3
 125980000    3
 125990000    4
 126000000    3
 126010000    4
 126020000    3
 126030000    4
 126040000    3
 126050000    3
 126060000    3
 126070000    3
 126080000    3
 126090000    4
 126100000    3
 126110000    5
 126120000    7
 126130000    3
 126140000    4
 126150000    7
 126160000    4
 126170000    4
 126180000    3
 126190000    4
 126200000    3
 126210000    3
 126220000    3
 126230000    9
 126240000    4
 126250000    5
 126260000    3
 126270000    3
 126280000    3
 126290000    3
 126300000    3
 126310000    3
 126320000    2
 126330000    5
 126340000    2
 126350000    3
 126360000    3
 126370000    3
 126380000    3
 126390000    3
 126400000    3
 126410000    4
 126420000    4
 126430000    4
 126440000    4
 126450000    4
 126460000    5
 126470000    4
 126480000    2
 126490000    3
 126500000    3
 126510000    3
 126520000    3
 126530000    3
 126540000    4
 126550000    3
 126560000    3
 126570000    3
 126580000    3
 126590000    6
 126600000    3
 126610000    4
 126620000    4
 126630000    3
 126640000    3
 126650000    3
 126660000    3
 126670000    5
 126680000    3
 126690000   10
 126700000    7
 126710000    2
 126720000    3
 126730000    3
 126740000    3
 126750000    2
 126760000    3
 126770000    3
 126780000    3
 126790000    4
 126800000    3
 126810000    4
 126820000    4
 126830000    5
 126840000    3
 126850000    4
 126860000    2
 126870000    3
 126880000    5
 126890000    5
 126900000    3
 126910000    4
 126920000    3
 126930000    3
 126940000    2
 126950000    3
 126960000    5
 126970000    4
 126980000    3
 126990000    3
 127000000    3
 127010000    3
 127020000    3
 127030000    3
 127040000    3
 127050000    2
 127060000    4
 127070000    3
 127080000    3
 127090000    5
 127100000    5
 127110000    4
 127120000    3
 127130000    7
 127140000    4
 127150000    3
 127160000    6
 127170000    3
 127180000    2
 127190000    3
 127200000    3
 127210000    3
 127220000    2
 127230000    4
 127240000    4
 127250000    2
 127260000    4
 127270000    2
 127280000    5
 127290000    3
 127300000    3
 127310000    4
 127320000    3
 127330000    8
 127340000    4
 127350000    8
 127360000    3
 127370000    3
 127380000    4
 127390000    4
 127400000    3
 127410000    3
 127420000    2
 127430000    4
 127440000    3
 127450000    4
 127460000    3
 127470000    3
 127480000    4
 127490000    2
 127500000    3
 127510000    2
 127520000    3
 127530000    2
 127540000    3
 127550000    3
 127560000    3
 127570000    3
 127580000    6
 127590000    4
 127600000    3
 127610000    5
 127620000    3
 127630000    4
 127640000    3
 127650000    5
 127660000    3
 127670000    2
 127680000    3
 127690000    3
 127700000    3
 127710000    4
 127720000    4
 127730000    3
 127740000    4
 127750000    3
 127760000    4
 127770000    2
 127780000    4
 127790000    3
 127800000    3
 127810000    5
 127820000    4
 127830000    3
 127840000    3
 127850000    3
 127860000    4
 127870000    3
 127880000    3
 127890000    4
 127900000    3
 127910000    3
 127920000    3
 127930000    3
 127940000    4
 127950000    3
 127960000    2
 127970000    3
 127980000    3
 127990000    3
 128000000    2
 128010000    5
 128020000    3
 128030000    3
 128040000    3
 128050000    3
 128060000    3
 128070000    3
 128080000    3
 128090000    2
 128100000    3
 128110000    3
 128120000    4
 128130000    4
 128140000    3
 128150000    2
 128160000    5
 128170000    4
 128180000    4
 128190000    4
 128200000    3
 128210000    3
 128220000    4
 128230000    3
 128240000    3
 128250000    3
 128260000    6
 128270000    3
 128280000    4
 128290000    3
 128300000    4
 128310000    3
 128320000    3
 128330000    3
 128340000    3
 128350000    4
 128360000    3
 128370000    2
 128380000    3
 128390000    5
 128400000    4
 128410000    3
 128420000    3
 128430000    2
 128440000    2
 128450000    3
 128460000    3
 128470000    3
 128480000    3
 128490000    3
 128500000    3
 128510000    4
 128520000    5
 128530000    3
 128540000    3
 128550000    4
 128560000    3
 128570000    3
 128580000    3
 128590000    3
 128600000    3
 128610000    3
 128620000    3
 128630000    3
 128640000    3
 128650000    4
 128660000    3
 128670000    3
 128680000    3
 128690000    3
 128700000    5
 128710000    5
 128720000    4
 128730000    2
 128740000    6
 128750000    3
 128760000    3
 128770000    2
 128780000    3
 128790000    3
 128800000    2
 128810000    2
 128820000    3
 128830000    3
 128840000    3
 128850000    2
 128860000    3
 128870000    4
 128880000    9
 128890000    3
 128900000    3
 128910000    2
 128920000    2
 128930000    3
 128940000    4
 128950000    2
 128960000    3
 128970000    3
 128980000    3
 128990000    3
 129000000    3
 129010000    3
 129020000    3
 129030000    3
 129040000    3
 129050000    3
 129060000    3
 129070000    3
 129080000    3
 129090000    2
 129100000    3
 129110000    5
 129120000    3
 129130000    3
 129140000    3
 129150000    4
 129160000    3
 129170000    5
 129180000    3
 129190000    4
 129200000    5
 129210000    4
 129220000    3
 129230000    4
 129240000    2
 129250000    2
 129260000    3
 129270000    3
 129280000    2
 129290000    3
 129300000    4
 129310000    3
 129320000    4
 129330000    2
 129340000    3
 129350000    4
 129360000    2
 129370000    4
 129380000    3
 129390000    3
 129400000    3
 129410000    4
 129420000    3
 129430000    5
 129440000    5
 129450000    5
 129460000    4
 129470000    5
 129480000    9
 129490000    4
 129500000    8
 129510000    2
 129520000    3
 129530000    3
 129540000    3
 129550000    3
 129560000    3
 129570000    3
 129580000    3
 129590000    4
 129600000    4
 129610000    3
 129620000    3
 129630000    3
 129640000    4
 129650000    3
 129660000    3
 129670000    4
 129680000    4
 129690000    3
 129700000    3
 129710000    3
 129720000    3
 129730000    3
 129740000    4
 129750000    3
 129760000    2
 129770000    5
 129780000    3
 129790000    3
 129800000    3
 129810000    3
 129820000    3
 129830000    5
 129840000    4
 129850000    4
 129860000    3
 129870000    2
 129880000    4
 129890000    3
 129900000    3
 129910000    3
 129920000    2
 129930000    4
 129940000    3
 129950000    3
 129960000    3
 129970000    3
 129980000    3
 129990000    7
 130000000    4
 130010000    6
 130020000    2
 130030000    4
 130040000    5
 130050000    4
 130060000    3
 130070000    5
 130080000    5
 130090000    5
 130100000    3
 130110000    3
 130120000    3
 130130000    3
 130140000    5
 130150000    3
 130160000    2
 130170000    4
 130180000    3
 130190000    2
 130200000    5
 130210000    4
 130220000    3
 130230000    3
 130240000    4
 130250000    4
 130260000    4
 130270000    2
 130280000    4
 130290000    2
 130300000    2
 130310000    4
 130320000    2
 130330000    3
 130340000    4
 130350000    3
 130360000    3
 130370000    3
 130380000    3
 130390000    2
 130400000    3
 130410000    3
 130420000    5
 130430000    2
 130440000    3
 130450000    5
 130460000    3
 130470000    4
 130480000    4
 130490000    3
 130500000    3
 130510000    3
 130520000    3
 130530000    4
 130540000    3
 130550000    4
 130560000    4
 130570000    3
 130580000    4
 130590000    4
 130600000    3
 130610000    3
 130620000    2
 130630000    3
 130640000    3
 130650000    2
 130660000    3
 130670000    3
 130680000    3
 130690000    3
 130700000    3
 130710000    3
 130720000    5
 130730000    3
 130740000    3
 130750000    4
 130760000    2
 130770000    3
 130780000    3
 130790000    3
 130800000    3
 130810000    3
 130820000    3
 130830000    3
 130840000    4
 130850000    5
 130860000    2
 130870000    4
 130880000    3
 130890000    4
 130900000    3
 130910000    4
 130920000    3
 130930000    3
 130940000    3
 130950000    3
 130960000    3
 130970000    3
 130980000    3
 130990000    3
 131000000    4
 131010000    4
 131020000    3
 131030000    3
 131040000    4
 131050000    3
 131060000    2
 131070000    3
 131080000    3
 131090000    3
 131100000    3
 131110000    4
 131120000    2
 131130000    3
 131140000    3
 131150000    3
 131160000    3
 131170000    4
 131180000    2
 131190000    3
 131200000    3
 131210000    3
 131220000    4
 131230000    2
 131240000    3
 131250000    2
 131260000    3
 131270000    3
 131280000    4
 131290000    4
 131300000    4
 131310000    3
 131320000    4
 131330000    3
 131340000    4
 131350000    4
 131360000    4
 131370000    2
 131380000    3
 131390000    2
 131400000    4
 131410000    3
 131420000    2
 131430000    3
 131440000    3
 131450000    3
 131460000    3
 131470000    3
 131480000    4
 131490000    4
 131500000    3
 131510000    2
 131520000    3
 131530000    2
 131540000    2
 131550000    3
 131560000    5
 131570000    3
 131580000    3
 131590000    3
 131600000    3
 131610000    2
 131620000    2
 131630000    2
 131640000    4
 131650000    5
 131660000    4
 131670000    2
 131680000    4
 131690000    3
 131700000    4
 131710000    3
 131720000    3
 131730000    2
 131740000    5
 131750000    4
 131760000    3
 131770000    3
 131780000    4
 131790000    2
 131800000    3
 131810000    6
 131820000    5
 131830000    3
 131840000    3
 131850000    7
 131860000    3
 131870000    4
 131880000    5
 131890000    4
 131900000    6
 131910000    3
 131920000   10
 131930000    4
 131940000    6
 131950000    9
 131960000    3
 131970000    3
 131980000    3
 131990000    3
 132000000    7
 132010000    3
 132020000    3
 132030000    3
 132040000    7
 132050000    5
 132060000    3
 132070000    4
 132080000    3
 132090000    6
 132100000    2
 132110000    2
 132120000    3
 132130000    4
 132140000    6
 132150000    7
 132160000    7
 132170000    9
 132180000    8
 132190000    4
 132200000    2
 132210000    3
 132220000    3
 132230000    4
 132240000    6
 132250000    2
 132260000    3
 132270000    3
 132280000    3
 132290000    3
 132300000    3
 132310000    4
 132320000    6
 132330000    2
 132340000    7
 132350000    6
 132360000    2
 132370000    3
 132380000    4
 132390000    3
 132400000    2
 132410000    2
 132420000    6
 132430000    3
 132440000    9
 132450000    5
 132460000    3
 132470000    3
 132480000    3
 132490000    3
 132500000    6
 132510000    4
 132520000    3
 132530000    4
 132540000    3
 132550000    3
 132560000    3
 132570000    5
 132580000    3
 132590000    2
 132600000    3
 132610000    6
 132620000    8
 132630000    4
 132640000    3
 132650000    3
 132660000    2
 132670000    8
 132680000    5
 132690000    3
 132700000    5
 132710000    4
 132720000    4
 132730000    3
 132740000    3
 132750000    2
 132760000    3
 132770000    3
 132780000    3
 132790000    3
 132800000    3
 132810000    4
 132820000    3
 132830000    4
 132840000    2
 132850000    2
 132860000    5
 132870000    4
 132880000    3
 132890000    3
 132900000    3
 132910000    3
 132920000    4
 132930000    3
 132940000    5
 132950000    3
 132960000    5
 132970000    4
 132980000    4
 132990000    4
 133000000    6
 133010000    4
 133020000    7
 133030000    4
 133040000    3
 133050000    3
 133060000    3
 133070000    5
 133080000    3
 133090000    6
 133100000    7
 133110000    3
 133120000    4
 133130000    3
 133140000    3
 133150000    4
 133160000    4
 133170000    3
 133180000    3
 133190000    2
 133200000    4
 133210000    3
 133220000    3
 133230000    2
 133240000    5
 133250000    3
 133260000    3
 133270000    2
 133280000    4
 133290000    3
 133300000    4
 133310000    5
 133320000    4
 133330000    3
 133340000    3
 133350000    3
 133360000    4
 133370000    4
 133380000    8
 133390000    3
 133400000    3
 133410000    8
 133420000    4
 133430000    5
 133440000    4
 133450000    3
 133460000    6
 133470000    3
 133480000    4
 133490000    2
 133500000    3
 133510000    3
 133520000    4
 133530000    4
 133540000    6
 133550000    3
 133560000    4
 133570000    5
 133580000    3
 133590000    3
 133600000    3
 133610000    3
 133620000    3
 133630000    5
 133640000    3
 133650000    5
 133660000    4
 133670000    4
 133680000    3
 133690000    3
 133700000    5
 133710000    3
 133720000    3
 133730000    4
 133740000    4
 133750000    2
 133760000    2
 133770000    3
 133780000    2
 133790000    2
 133800000    4
 133810000    3
 133820000    5
 133830000    3
 133840000    3
 133850000    3
 133860000    3
 133870000    3
 133880000    5
 133890000    5
 133900000    4
 133910000    3
 133920000    5
 133930000    5
 133940000    4
 133950000    6
 133960000    4
 133970000    3
 133980000    6
 133990000    4
 134000000   10
 134010000    8
 134020000    7
 134030000    7
 134040000    7
 134050000    2
 134060000    2
 134070000    3
 134080000    4
 134090000    4
 134100000    3
 134110000    2
 134120000    2
 134130000    4
 134140000    3
 134150000    3
 134160000    3
 134170000    3
 134180000    2
 134190000    3
 134200000    3
 134210000    4
 134220000    3
 134230000    3
 134240000    6
 134250000    3
 134260000    4
 134270000    2
 134280000    3
 134290000    2
 134300000    3
 134310000    3
 134320000    4
 134330000    4
 134340000    6
 134350000    3
 134360000    4
 134370000    3
 134380000    4
 134390000    3
 134400000    3
 134410000    3
 134420000    3
 134430000    3
 134440000    3
 134450000    3
 134460000    3
 134470000    4
 134480000    3
 134490000    4
 134500000    3
 134510000    3
 134520000    4
 134530000    3
 134540000    3
 134550000    2
 134560000    3
 134570000    3
 134580000    4
 134590000    3
 134600000    3
 134610000    4
 134620000    5
 134630000    4
 134640000    9
 134650000    4
 134660000    8
 134670000    8
 134680000    4
 134690000    8
 134700000    3
 134710000    4
 134720000    3
 134730000    9
 134740000    3
 134750000    6
 134760000    4
 134770000    3
 134780000    4
 134790000    2
 134800000    5
 134810000    4
 134820000    3
 134830000    3
 134840000    3
 134850000    5
 134860000    3
 134870000    2
 134880000    4
 134890000    3
 134900000    4
 134910000    3
 134920000    4
 134930000   10
 134940000    2
 134950000    7
 134960000    9
 134970000    7
 134980000    4
 134990000    7
 135000000    4
 135010000    3
 135020000    3
 135030000    3
 135040000    5
 135050000    7
 135060000    4
 135070000    5
 135080000    4
 135090000    3
 135100000    3
 135110000    3
 135120000    3
 135130000    5
 135140000    3
 135150000    5
 135160000    5
 135170000    3
 135180000    3
 135190000    3
 135200000    5
 135210000    3
 135220000    2
 135230000    6
 135240000    3
 135250000    4
 135260000    5
 135270000    4
 135280000    3
 135290000    3
 135300000    2
 135310000    4
 135320000    3
 135330000    3
 135340000    2
 135350000    3
 135360000    3
 135370000    4
 135380000    5
 135390000    3
 135400000    7
 135410000    2
 135420000    2
 135430000    3
 135440000    3
 135450000    2
 135460000    3
 135470000    4
 135480000    3
 135490000    3
 135500000    3
 135510000    3
 135520000    3
 135530000    5
 135540000    2
 135550000    3
 135560000    3
 135570000    3
 135580000    3
 135590000    2
 135600000    2
 135610000    3
 135620000    3
 135630000    3
 135640000    3
 135650000    6
 135660000    4
 135670000    3
 135680000    5
 135690000    4
 135700000    3
 135710000    4
 135720000    3
 135730000    3
 135740000    5
 135750000    3
 135760000    3
 135770000    3
 135780000    3
 135790000    5
 135800000    9
 135810000    5
 135820000    5
 135830000    5
 135840000    4
 135850000    3
 135860000    2
 135870000    5
 135880000    4
 135890000    5
 135900000    4
 135910000    3
 135920000    6
 135930000    3
 135940000    4
 135950000    6
 135960000    4
 135970000    2
 135980000    2
 135990000    3
 136000000    3
 136010000    3
 136020000    2
 136030000    4
 136040000    2
 136050000    3
 136060000    3
 136070000    3
 136080000    3
 136090000    4
 136100000    5
 136110000    6
 136120000    3
 136130000    7
 136140000    2
 136150000    2
 136160000    3
 136170000    5
 136180000    2
 136190000    3
 136200000    2
 136210000    2
 136220000    3
 136230000    2
 136240000    5
 136250000    2
 136260000    2
 136270000    3
 136280000    2
 136290000    3
 136300000    7
 136310000    3
 136320000    3
 136330000    4
 136340000    4
 136350000    2
 136360000    5
 136370000    3
 136380000    3
 136390000    4
 136400000    5
 136410000    2
 136420000    3
 136430000    3
 136440000    2
 136450000    3
 136460000    2
 136470000    4
 136480000    3
 136490000    3
 136500000    3
 136510000    2
 136520000    4
 136530000    3
 136540000    3
 136550000    3
 136560000    3
 136570000    3
 136580000    3
 136590000    4
 136600000    3
 136610000    3
 136620000    3
 136630000    3
 136640000    3
 136650000    2
 136660000    3
 136670000    3
 136680000    4
 136690000    3
 136700000    2
 136710000    2
 136720000    4
 136730000    3
 136740000    3
 136750000    4
 136760000    3
 136770000    3
 136780000    4
 136790000    3
 136800000    3
 136810000    2
 136820000    3
 136830000    2
 136840000    3
 136850000    4
 136860000    2
 136870000    3
 136880000    3
 136890000    3
 136900000    4
 136910000    3
 136920000    5
 136930000    3
 136940000    3
 136950000    5
 136960000    3
 136970000    2
 136980000    2
 136990000    4
 137000000    3
 137010000    3
 137020000    3
 137030000    3
 137040000    4
 137050000    3
 137060000    3
 137070000    2
 137080000    3
 137090000    3
 137100000    3
 137110000    5
 137120000    5
 137130000    4
 137140000    6
 137150000    4
 137160000    6
 137170000    3
 137180000    3
 137190000    4
 137200000    5
 137210000    4
 137220000    3
 137230000    3
 137240000    3
 137250000    5
 137260000    3
 137270000    2
 137280000    4
 137290000    9
 137300000    3
 137310000    6
 137320000    3
 137330000    2
 137340000    3
 137350000    4
 137360000    3
 137370000    4
 137380000    3
 137390000    3
 137400000    6
 137410000    3
 137420000    3
 137430000    4
 137440000    3
 137450000    5
 137460000    4
 137470000    2
 137480000    5
 137490000    3
 137500000    3
 137510000    3
 137520000    4
 137530000    3
 137540000    4
 137550000    3
 137560000    2
 137570000    5
 137580000    3
 137590000    6
 137600000    3
 137610000    3
 137620000    4
 137630000    2
 137640000    3
 137650000    6
 137660000    3
 137670000    4
 137680000    3
 137690000    3
 137700000    5
 137710000    5
 137720000    3
 137730000    3
 137740000    3
 137750000    3
 137760000    3
 137770000    4
 137780000    4
 137790000    4
 137800000    3
 137810000    3
 137820000    3
 137830000    2
 137840000    4
 137850000    4
 137860000    2
 137870000    3
 137880000    4
 137890000    2
 137900000    3
 137910000    4
 137920000    3
 137930000    4
 137940000    3
 137950000    3
 137960000    2
 137970000    3
 137980000    2
 137990000    3
 138000000    3
 138010000    4
 138020000    3
 138030000    4
 138040000    3
 138050000    4
 138060000    3
 138070000    3
 138080000    3
 138090000    3
 138100000    5
 138110000    4
 138120000    6
 138130000    6
 138140000    3
 138150000    2
 138160000    3
 138170000    4
 138180000    2
 138190000    5
 138200000    3
 138210000    4
 138220000    4
 138230000    3
 138240000    3
 138250000    3
 138260000    7
 138270000    8
 138280000    3
 138290000    3
 138300000    5
 138310000    2
 138320000    5
 138330000    3
 138340000    3
 138350000    3
 138360000    7
 138370000    3
 138380000    4
 138390000    5
 138400000    6
 138410000    3
 138420000    2
 138430000    4
 138440000    3
 138450000    4
 138460000    3
 138470000    5
 138480000    2
 138490000    3
 138500000    2
 138510000    2
 138520000    3
 138530000    3
 138540000    3
 138550000    3
 138560000    3
 138570000    2
 138580000    4
 138590000    5
 138600000    3
 138610000    2
 138620000    4
 138630000    3
 138640000    6
 138650000    3
 138660000    4
 138670000    4
 138680000    3
 138690000    4
 138700000    3
 138710000   12
 138720000    6
 138730000    5
 138740000    3
 138750000    3
 138760000    2
 138770000    4
 138780000    3
 138790000    3
 138800000    3
 138810000    3
 138820000    3
 138830000    5
 138840000    3
 138850000    3
 138860000    6
 138870000    5
 138880000    4
 138890000    4
 138900000    2
 138910000    3
 138920000    4
 138930000    3
 138940000    3
 138950000    3
 138960000    4
 138970000    3
 138980000    5
 138990000    3
 139000000    4
 139010000    3
 139020000    3
 139030000    2
 139040000    4
 139050000    2
 139060000    3
 139070000    4
 139080000    6
 139090000    6
 139100000    4
 139110000    4
 139120000    3
 139130000    3
 139140000    3
 139150000    3
 139160000    3
 139170000    3
 139180000    4
 139190000    2
 139200000    3
 139210000    3
 139220000    4
 139230000    3
 139240000    3
 139250000    5
 139260000    4
 139270000    3
 139280000    3
 139290000    3
 139300000    3
 139310000    4
 139320000    3
 139330000    4
 139340000    3
 139350000    4
 139360000    5
 139370000    5
 139380000    4
 139390000    6
 139400000    3
 139410000    4
 139420000    3
 139430000    4
 139440000    5
 139450000    7
 139460000    4
 139470000    4
 139480000    6
 139490000    8
 139500000    3
 139510000   10
 139520000   11
 139530000    9
 139540000    4
 139550000    9
 139560000    5
 139570000    3
 139580000    3
 139590000    6
 139600000    7
 139610000    5
 139620000    3
 139630000    3
 139640000    4
 139650000    3
 139660000    5
 139670000    5
 139680000    3
 139690000    3
 139700000    3
 139710000    3
 139720000    3
 139730000    3
 139740000    4
 139750000    3
 139760000    3
 139770000    4
 139780000    3
 139790000    3
 139800000    3
 139810000    3
 139820000    2
 139830000    3
 139840000    4
 139850000    7
 139860000    8
 139870000    4
 139880000    5
 139890000    5
 139900000    3
 139910000    3
 139920000    3
 139930000    3
 139940000    5
 139950000    5
 139960000    5
 139970000    3
 139980000    3
 139990000    3
 140000000    3
 140010000    3
 140020000    4
 140030000    3
 140040000    3
 140050000    3
 140060000    4
 140070000    5
 140080000    3
 140090000    3
 140100000    2
 140110000    3
 140120000    3
 140130000    3
 140140000    3
 140150000    5
 140160000    5
 140170000    4
 140180000    4
 140190000    5
 140200000    3
 140210000    3
 140220000    4
 140230000    5
 140240000    3
 140250000    3
 140260000    3
 140270000    3
 140280000    3
 140290000    3
 140300000    4
 140310000    5
 140320000    4
 140330000    3
 140340000    2
 140350000    4
 140360000    2
 140370000    7
 140380000    4
 140390000    5
 140400000    6
 140410000    3
 140420000    3
 140430000    4
 140440000    3
 140450000    3
 140460000    2
 140470000    3
 140480000    3
 140490000    3
 140500000    5
 140510000    5
 140520000    4
 140530000    3
 140540000    3
 140550000    4
 140560000    5
 140570000    3
 140580000    7
 140590000    4
 140600000    3
 140610000    3
 140620000    2
 140630000    3
 140640000    4
 140650000    3
 140660000    3
 140670000    3
 140680000    3
 140690000    3
 140700000    4
 140710000    2
 140720000    4
 140730000    3
 140740000    3
 140750000    4
 140760000    3
 140770000    3
 140780000    3
 140790000    2
 140800000    2
 140810000    4
 140820000    4
 140830000    4
 140840000    3
 140850000    2
 140860000    4
 140870000    3
 140880000    4
 140890000    2
 140900000    3
 140910000    3
 140920000    5
 140930000    5
 140940000    4
 140950000    3
 140960000    4
 140970000    3
 140980000    3
 140990000    9
 141000000    3
 141010000    3
 141020000    3
 141030000    4
 141040000    2
 141050000    7
 141060000    4
 141070000    6
 141080000    3
 141090000    5
 141100000    4
 141110000    4
 141120000    3
 141130000    4
 141140000    3
 141150000    7
 141160000    4
 141170000    3
 141180000    3
 141190000    2
 141200000    3
 141210000    3
 141220000    3
 141230000    4
 141240000    3
 141250000    5
 141260000    4
 141270000    4
 141280000    3
 141290000    4
 141300000    7
 141310000    5
 141320000    7
 141330000    3
 141340000    4
 141350000   11
 141360000    4
 141370000    9
 141380000    4
 141390000    3
 141400000    3
 141410000    3
 141420000    2
 141430000    6
 141440000    4
 141450000    9
 141460000    5
 141470000    3
 141480000    2
 141490000    3
 141500000    3
 141510000    3
 141520000   10
 141530000    5
 141540000    6
 141550000    5
 141560000    3
 141570000    3
 141580000    2
 141590000    5
 141600000    3
 141610000    4
 141620000    3
 141630000    2
 141640000    3
 141650000    3
 141660000    4
 141670000    3
 141680000    3
 141690000    4
 141700000    7
 141710000    3
 141720000    2
 141730000    4
 141740000    5
 141750000    3
 141760000    3
 141770000    8
 141780000    8
 141790000    3
 141800000    3
 141810000    2
 141820000    3
 141830000    4
 141840000    4
 141850000    3
 141860000   10
 141870000   12
 141880000   11
 141890000    5
 141900000    3
 141910000    4
 141920000    3
 141930000    3
 141940000    7
 141950000   11
 141960000    9
 141970000    6
 141980000    6
 141990000    3
 142000000    5
 142010000    4
 142020000    6
 142030000    3
 142040000    3
 142050000    6
 142060000    4
 142070000    5
 142080000    3
 142090000    3
 142100000    2
 142110000    4
 142120000    7
 142130000    3
 142140000    4
 142150000    2
 142160000    2
 142170000    3
 142180000    7
 142190000    3
 142200000    2
 142210000    6
 142220000    2
 142230000    3
 142240000    3
 142250000    5
 142260000    4
 142270000    3
 142280000    4
 142290000    5
 142300000    3
 142310000    2
 142320000    3
 142330000    4
 142340000    3
 142350000    3
 142360000    3
 142370000    4
 142380000    4
 142390000    3
 142400000    3
 142410000    4
 142420000    4
 142430000    4
 142440000    3
 142450000    3
 142460000    4
 142470000    4
 142480000    4
 142490000    3
 142500000    4
 142510000    4
 142520000    3
 142530000    2
 142540000    3
 142550000    3
 142560000    3
 142570000    3
 142580000    3
 142590000    3
 142600000    3
 142610000    3
 142620000    4
 142630000    3
 142640000    4
 142650000    2
 142660000    3
 142670000    3
 142680000    5
 142690000    4
 142700000    6
 142710000    2
 142720000    5
 142730000    3
 142740000    3
 142750000    2
 142760000    4
 142770000    2
 142780000    3
 142790000    3
 142800000    5
 142810000    3
 142820000    3
 142830000    3
 142840000    3
 142850000    2
 142860000    3
 142870000    2
 142880000    3
 142890000    3
 142900000    5
 142910000    4
 142920000    3
 142930000    4
 142940000    3
 142950000    4
 142960000    2
 142970000    3
 142980000    3
 142990000    2
 143000000    4
 143010000    3
 143020000    6
 143030000    2
 143040000    3
 143050000    3
 143060000    3
 143070000    3
 143080000    5
 143090000    5
 143100000    5
 143110000    3
 143120000    3
 143130000    3
 143140000    4
 143150000    3
 143160000    4
 143170000    3
 143180000    5
 143190000    3
 143200000    3
 143210000    4
 143220000    2
 143230000    4
 143240000    3
 143250000    3
 143260000    3
 143270000    5
 143280000    4
 143290000    3
 143300000    3
 143310000    3
 143320000    6
 143330000    5
 143340000    4
 143350000    3
 143360000    3
 143370000    4
 143380000    4
 143390000    4
 143400000    3
 143410000    3
 143420000    3
 143430000    3
 143440000    3
 143450000    4
 143460000    3
 143470000    3
 143480000    3
 143490000    5
 143500000    3
 143510000    3
 143520000    3
 143530000    3
 143540000    3
 143550000    6
 143560000    5
 143570000    5
 143580000    5
 143590000    5
 143600000    2
 143610000    2
 143620000    2
 143630000    3
 143640000    2
 143650000    4
 143660000    4
 143670000    4
 143680000    3
 143690000    4
 143700000    4
 143710000    4
 143720000    2
 143730000    3
 143740000    3
 143750000    2
 143760000    4
 143770000    2
 143780000    7
 143790000    5
 143800000    3
 143810000    3
 143820000    5
 143830000    3
 143840000    3
 143850000    2
 143860000    2
 143870000    5
 143880000    4
 143890000    3
 143900000    5
 143910000    3
 143920000    5
 143930000    4
 143940000    5
 143950000    3
 143960000    2
 143970000    3
 143980000    3
 143990000    2
 144000000    2
 144010000    2
 144020000    4
 144030000    3
 144040000    3
 144050000    4
 144060000    2
 144070000    3
 144080000    3
 144090000    3
 144100000    2
 144110000    3
 144120000    4
 144130000    3
 144140000    3
 144150000    3
 144160000    3
 144170000    3
 144180000    3
 144190000    3
 144200000    5
 144210000    3
 144220000    2
 144230000    4
 144240000    6
 144250000    3
 144260000    5
 144270000    4
 144280000    2
 144290000    2
 144300000    4
 144310000    3
 144320000    4
 144330000    6
 144340000    3
 144350000    3
 144360000    4
 144370000    3
 144380000    7
 144390000    4
 144400000    7
 144410000    3
 144420000    3
 144430000    3
 144440000    4
 144450000    3
 144460000    5
 144470000    3
 144480000    3
 144490000    3
 144500000    4
 144510000    3
 144520000    3
 144530000    3
 144540000    3
 144550000    3
 144560000    2
 144570000    3
 144580000    3
 144590000    6
 144600000    2
 144610000    4
 144620000    4
 144630000    3
 144640000    2
 144650000    4
 144660000    4
 144670000    2
 144680000    3
 144690000    3
 144700000    3
 144710000    4
 144720000    3
 144730000    2
 144740000    3
 144750000    2
 144760000    4
 144770000    4
 144780000    4
 144790000    3
 144800000    3
 144810000    4
 144820000    7
 144830000    3
 144840000    6
 144850000    3
 144860000    2
 144870000    5
 144880000    8
 144890000    9
 144900000    5
 144910000    3
 144920000    4
 144930000    3
 144940000    3
 144950000    3
 144960000    3
 144970000    4
 144980000    2
 144990000    6
 145000000    5
 145010000    3
 145020000    2
 145030000    5
 145040000    2
 145050000    3
 145060000    4
 145070000    3
 145080000    3
 145090000    3
 145100000    5
 145110000    4
 145120000    3
 145130000    3
 145140000    3
 145150000    4
 145160000    4
 145170000    3
 145180000    4
 145190000    4
 145200000    3
 145210000    3
 145220000    4
 145230000    3
 145240000    3
 145250000    3
 145260000    3
 145270000    3
 145280000    5
 145290000    3
 145300000    4
 145310000    4
 145320000    3
 145330000    4
 145340000    3
 145350000    3
 145360000    4
 145370000    5
 145380000    7
 145390000    7
 145400000    4
 145410000    4
 145420000    2
 145430000    4
 145440000    2
 145450000    5
 145460000    3
 145470000    5
 145480000    3
 145490000    3
 145500000    2
 145510000    3
 145520000    3
 145530000    3
 145540000    6
 145550000    3
 145560000    4
 145570000    3
 145580000    2
 145590000    3
 145600000    4
 145610000    4
 145620000    3
 145630000    3
 145640000    4
 145650000    4
 145660000    3
 145670000    2
 145680000    5
 145690000    3
 145700000    3
 145710000    2
 145720000    3
 145730000    4
 145740000    4
 145750000    4
 145760000    3
 145770000    3
 145780000    5
 145790000    3
 145800000    4
 145810000    4
 145820000    3
 145830000    4
 145840000    3
 145850000    3
 145860000    3
 145870000    3
 145880000    4
 145890000    3
 145900000    4
 145910000    4
 145920000    4
 145930000    4
 145940000    3
 145950000    5
 145960000    4
 145970000    3
 145980000    3
 145990000    3
 146000000    3
 146010000    3
 146020000    2
 146030000    4
 146040000    3
 146050000    3
 146060000    4
 146070000    4
 146080000    3
 146090000    4
 146100000    3
 146110000    3
 146120000    3
 146130000    8
 146140000    5
 146150000    3
 146160000    3
 146170000    5
 146180000    3
 146190000    3
 146200000    2
 146210000    3
 146220000    2
 146230000    3
 146240000    3
 146250000    3
 146260000    3
 146270000    3
 146280000    4
 146290000    3
 146300000    3
 146310000    3
 146320000    2
 146330000    3
 146340000    3
 146350000    5
 146360000    6
 146370000    2
 146380000    3
 146390000    3
 146400000    3
 146410000    3
 146420000    3
 146430000    3
 146440000    3
 146450000    2
 146460000    3
 146470000    4
 146480000    3
 146490000    3
 146500000    2
 146510000    2
 146520000    3
 146530000    3
 146540000    2
 146550000    3
 146560000    3
 146570000    2
 146580000    3
 146590000    3
 146600000    2
 146610000    2
 146620000    5
 146630000    4
 146640000    3
 146650000    4
 146660000    3
 146670000    3
 146680000    4
 146690000    3
 146700000    5
 146710000    4
 146720000    3
 146730000    3
 146740000    3
 146750000    4
 146760000    2
 146770000    2
 146780000    4
 146790000    3
 146800000    3
 146810000    3
 146820000    4
 146830000    3
 146840000    3
 146850000    3
 146860000    3
 146870000    6
 146880000    6
 146890000    6
 146900000    3
 146910000    4
 146920000    7
 146930000    3
 146940000    3
 146950000    5
 146960000    5
 146970000    3
 146980000    4
 146990000    3
 147000000    4
 147010000    6
 147020000    4
 147030000    9
 147040000    4
 147050000   10
 147060000    3
 147070000    3
 147080000    3
 147090000    4
 147100000    4
 147110000    5
 147120000    2
 147130000    3
 147140000    4
 147150000    3
 147160000    3
 147170000    3
 147180000    4
 147190000    2
 147200000    3
 147210000    3
 147220000    3
 147230000    3
 147240000    3
 147250000    5
 147260000    3
 147270000    2
 147280000    4
 147290000    5
 147300000    3
 147310000    2
 147320000    4
 147330000    3
 147340000    2
 147350000    3
 147360000    3
 147370000    5
 147380000    3
 147390000    8
 147400000    3
 147410000    3
 147420000    3
 147430000    3
 147440000    3
 147450000    5
 147460000    3
 147470000    5
 147480000    2
 147490000    3
 147500000    2
 147510000    3
 147520000    3
 147530000    3
 147540000    2
 147550000    3
 147560000    3
 147570000    3
 147580000    3
 147590000    4
 147600000    3
 147610000    3
 147620000    2
 147630000    4
 147640000    3
 147650000    3
 147660000    4
 147670000    3
 147680000    3
 147690000    3
 147700000    3
 147710000    2
 147720000    2
 147730000    3
 147740000    3
 147750000    3
 147760000    3
 147770000    3
 147780000    3
 147790000    3
 147800000    3
 147810000    3
 147820000    3
 147830000    3
 147840000    3
 147850000    3
 147860000    4
 147870000    3
 147880000    5
 147890000    5
 147900000    3
 147910000    2
 147920000    3
 147930000    4
 147940000    5
 147950000    3
 147960000    3
 147970000    5
 147980000    3
 147990000    3
 148000000    2
 148010000    3
 148020000    4
 148030000    3
 148040000    2
 148050000    4
 148060000    2
 148070000    5
 148080000    3
 148090000    2
 148100000    3
 148110000    2
 148120000    3
 148130000    3
 148140000    3
 148150000    3
 148160000    2
 148170000    4
 148180000    3
 148190000    4
 148200000    3
 148210000    2
 148220000    4
 148230000    3
 148240000    4
 148250000    6
 148260000    3
 148270000    3
 148280000    3
 148290000    3
 148300000    3
 148310000    3
 148320000    3
 148330000    3
 148340000    3
 148350000    4
 148360000    3
 148370000    2
 148380000    3
 148390000    4
 148400000    5
 148410000    3
 148420000    3
 148430000    4
 148440000    4
 148450000    3
 148460000    2
 148470000    4
 148480000    4
 148490000    3
 148500000    2
 148510000    3
 148520000    3
 148530000    3
 148540000    3
 148550000    3
 148560000    2
 148570000    3
 148580000    4
 148590000    3
 148600000    6
 148610000    3
 148620000    2
 145000000    5
 145010000    2
 145020000    3
 145030000    4
 145040000    3
 145050000    4
 145060000    2
 145070000    3
 145080000    5
 145090000    3
 145100000    4
 145110000    3
 145120000    3
 145130000    3
 145140000    3
 145150000    4
 145160000    3
 145170000    3
 145180000    2
 145190000    3
 145200000    2
 145210000    3
 145220000    3
 145230000    3
 145240000    3
 145250000    3
 145260000    3
 145270000    3
 145280000    4
 145290000    3
 145300000    4
 145310000    3
 145320000    2
 145330000    2
 145340000    4
 145350000    3
 145360000    4
 145370000    3
 145380000    2
 145390000    4
 145400000    3
 145410000    3
 145420000    3
 145430000    2
 145440000    3
 145450000    4
 145460000    3
 145470000    3
 145480000    3
 145490000    4
 145500000    4
 145510000    5
 145520000    3
 145530000    3
 145540000    2
 145550000    3
 145560000    2
 145570000    4
 145580000    4
 145590000    4
 145600000    4
 145610000    3
 145620000    3
 145630000    4
 145640000    5
 145650000    4
 145660000    3
 145670000    3
 145680000    3
 145690000    3
 145700000    3
 145710000    2
 145720000    3
 145730000    3
 145740000    3
 145750000    3
 145760000    3
 145770000    4
 145780000    3
 145790000    4
 145800000    3
 145810000    2
 145820000    4
 145830000    3
 145840000    2
 145850000    3
 145860000    3
 145870000    3
 145880000    3
 145890000    3
 145900000    3
 145910000    3
 145920000    3
 145930000    3
 145940000    3
 145950000    2
 145960000    3
 145970000    2
 145980000    5
 145990000    3
 146000000    3
 146010000    3
 146020000    3
 146030000    3
 146040000    2
 146050000    3
 146060000    2
 146070000    3
 146080000    2
 146090000    3
 146100000    4
 146110000    3
 146120000    2
 146130000    3
 146140000    4
 146150000    5
 146160000    5
 146170000    5
 146180000    6
 146190000    3
 146200000    3
 146210000    3
 146220000    6
 146230000    3
 146240000    4
 146250000    2
 146260000    3
 146270000    2
 146280000    3
 146290000    2
 146300000    4
 146310000    5
 146320000    4
 146330000    6
 146340000    3
 146350000    7
 146360000    4
 146370000    4
 146380000    3
 146390000    3
 146400000    3
 146410000    2
 146420000    3
 146430000    3
 146440000    3
 146450000    2
 146460000    3
 146470000    4
 146480000    4
 146490000    3
 146500000    3
 146510000    4
 146520000    3
 146530000    3
 146540000    3
 146550000    3
 146560000    2
 146570000    3
 146580000    3
 146590000    3
 146600000    3
 146610000    3
 146620000    3
 146630000    3
 146640000    3
 146650000    4
 146660000    3
 146670000    3
 146680000    3
 146690000    3
 146700000    3
 146710000    3
 146720000    4
 146730000    2
 146740000    4
 146750000    4
 146760000    4
 146770000    4
 146780000    4
 146790000    4
 146800000    4
 146810000    4
 146820000    3
 146830000    2
 146840000    3
 146850000    3
 146860000    4
 146870000    3
 146880000    2
 146890000    3
 146900000    3
 146910000    3
 146920000    4
 146930000    3
 146940000    3
 146950000    2
 146960000    2
 146970000    6
 146980000    5
 146990000    3
 147000000    3
 147010000    3
 147020000    3
 147030000    3
 147040000    2
 147050000    4
 147060000    4
 147070000    2
 147080000    3
 147090000    3
 147100000    3
 147110000    3
 147120000    2
 147130000    3
 147140000    3
 147150000    2
 147160000    3
 147170000    3
 147180000    3
 147190000    3
 147200000    2
 147210000    2
 147220000    2
 147230000    3
 147240000    3
 147250000    3
 147260000    3
 147270000    4
 147280000    2
 147290000    2
 147300000    2
 147310000    4
 147320000    3
 147330000    3
 147340000    4
 147350000    3
 147360000    5
 147370000    3
 147380000    2
 147390000    3
 147400000    2
 147410000    3
 147420000    3
 147430000    4
 147440000    2
 147450000    4
 147460000    3
 147470000    2
 147480000    3
 147490000    3
 147500000    4
 147510000    4
 147520000    3
 147530000    3
 147540000    3
 147550000    3
 147560000    3
 147570000    3
 147580000    4
 147590000    3
 147600000    4
 147610000    4
 147620000    3
 147630000    3
 147640000    3
 147650000    3
 147660000    2
 147670000    3
 147680000    3
 147690000    3
 147700000    3
 147710000    4
 147720000    3
 147730000    5
 147740000    3
 147750000    3
 147760000    3
 147770000    4
 147780000    2
 147790000    2
 147800000    4
 147810000    6
 147820000    4
 147830000    4
 147840000    3
 147850000    9
 147860000    9
 147870000    3
 147880000    3
 147890000    4
 147900000    3
 147910000    6
 147920000    3
 147930000    4
 147940000    6
 147950000    3
 147960000    4
 147970000    5
 147980000    2
 147990000    3
 148000000    4
 148010000    2
 148020000    6
 148030000    3
 148040000    3
 148050000    9
 148060000    4
 148070000    3
 148080000    4
 148090000    3
 148100000    4
 148110000    5
 148120000    5
 148130000    2
 148140000    5
 148150000    5
 148160000    6
 148170000    5
 148180000    5
 148190000    3
 148200000    2
 148210000    3
 148220000    5
 148230000    4
 148240000    5
 148250000    3
 148260000    4
 148270000    5
 148280000    2
 148290000    2
 148300000    3
 148310000    2
 148320000    2
 148330000    3
 148340000    2
 148350000    3
 148360000    2
 148370000    3
 148380000    4
 148390000    4
 148400000    3
 148410000    3
 148420000    3
 148430000    4
 148440000    5
 148450000    3
 148460000    2
 148470000    4
 148480000    6
 148490000    5
 148500000    5
 148510000    4
 148520000    3
 148530000    3
 148540000    3
 148550000    8
 148560000    3
 148570000    5
 148580000    4
 148590000    3
 148600000    3
 148610000    3
 148620000    3
 148630000    4
 148640000    3
 148650000    3
 148660000    4
 148670000    3
 148680000    4
 148690000    5
 148700000    3
 148710000    2
 148720000    3
 148730000    3
 148740000    3
 148750000    5
 148760000    4
 148770000    2
 148780000    3
 148790000    3
 148800000    3
 148810000    5
 148820000    4
 148830000    3
 148840000    2
 148850000    3
 148860000    5
 148870000    5
 148880000    4
 148890000    3
 148900000    3
 148910000    4
 148920000    4
 148930000    4
 148940000    3
 148950000    4
 148960000    3
 148970000    4
 148980000    4
 148990000    2
 149000000    3
 149010000    3
 149020000    3
 149030000    4
 149040000    2
 149050000    5
 149060000    3
 149070000    3
 149080000    3
 149090000    3
 149100000    3
 149110000    4
 149120000    4
 149130000    3
 149140000    3
 149150000    3
 149160000    4
 149170000    3
 149180000    3
 149190000    6
 149200000    4
 149210000    4
 149220000    6
 149230000    3
 149240000    4
 149250000    3
 149260000    4
 149270000    3
 149280000    4
 149290000    3
 149300000    3
 149310000    4
 149320000    3
 149330000    3
 149340000    3
 149350000    3
 149360000    3
 149370000    3
 149380000    3
 149390000    4
 149400000    3
 149410000    3
 149420000    4
 149430000    4
 149440000    3
 149450000    3
 149460000    2
 149470000    4
 149480000    3
 149490000    2
 149500000    2
 149510000    5
 149520000    4
 149530000    4
 149540000    2
 149550000    3
 149560000    2
 149570000    3
 149580000    2
 149590000    3
 149600000    3
 149610000    3
 149620000    4
 149630000    3
 149640000    3
 149650000    3
 149660000    3
 149670000    4
 149680000    5
 149690000    3
 149700000    5
 149710000    2
 149720000    2
 149730000    3
 149740000    3
 149750000    3
 149760000    3
 149770000    5
 149780000    5
 149790000    4
 149800000    4
 149810000    4
 149820000    3
 149830000    6
 149840000    3
 149850000    4
 149860000    4
 149870000    5
 149880000    3
 149890000    3
 149900000    3
 149910000    3
 149920000    3
 149930000    4
 149940000    3
 149950000    3
 149960000    2
 149970000    7
 149980000    4
 149990000    3
 150000000    3
 150010000    9
 150020000    3
 150030000    2
 150040000    3
 150050000    3
 150060000    3
 150070000    3
 150080000    2
 150090000    3
 150100000    3
 150110000    3
 150120000    4
 150130000    4
 150140000    4
 150150000    3
 150160000    3
 150170000    4
 150180000    2
 150190000    5
 150200000    3
 150210000    3
 150220000    5
 150230000    4
 150240000    4
 150250000    4
 150260000    3
 150270000    4
 150280000    5
 150290000    4
 150300000    9
 150310000    3
 150320000    7
 150330000    5
 150340000    8
 150350000    7
 150360000    9
 150370000    9
 150380000    4
 150390000    4
 150400000    4
 150410000    4
 150420000    5
 150430000    3
 150440000    3
 150450000    3
 150460000    4
 150470000    3
 150480000    3
 150490000    3
 150500000    5
 150510000    3
 150520000    2
 150530000    3
 150540000    3
 150550000    2
 150560000    4
 150570000    3
 150580000    3
 150590000    4
 150600000    3
 150610000    5
 150620000    3
 150630000    3
 150640000    2
 150650000    4
 150660000    4
 150670000    3
 150680000    3
 150690000    4
 150700000    4
 150710000    3
 150720000    5
 150730000    3
 150740000    3
 150750000    2
 150760000    4
 150770000    2
 150780000    3
 150790000    3
 150800000    3
 150810000    5
 150820000    3
 150830000    4
 150840000    4
 150850000    2
 150860000    3
 150870000    3
 150880000    2
 150890000    3
 150900000    2
 150910000    2
 150920000    3
 150930000    3
 150940000    3
 150950000    3
 150960000    3
 150970000    2
 150980000    3
 150990000    3
 151000000    2
 151010000    2
 151020000    4
 151030000    2
 151040000    2
 151050000    3
 151060000    3
 151070000    3
 151080000    3
 151090000    3
 151100000    3
 151110000    3
 151120000    2
 151130000    3
 151140000    3
 151150000    4
 151160000    3
 151170000    5
 151180000    3
 151190000    3
 151200000    2
 151210000    3
 151220000    3
 151230000    2
 151240000    2
 151250000    3
 151260000    7
 151270000    7
 151280000    5
 151290000    3
 151300000    3
 151310000    5
 151320000    8
 151330000    2
 151340000    4
 151350000    3
 151360000    4
 151370000    4
 151380000    6
 151390000    3
 151400000    4
 151410000    3
 151420000    4
 151430000    4
 151440000    4
 151450000    3
 151460000    3
 151470000    3
 151480000    3
 151490000    3
 151500000    2
 151510000    5
 151520000    3
 151530000    3
 151540000    3
 151550000    2
 151560000    4
 151570000    6
 151580000    2
 151590000    3
 151600000    3
 151610000    4
 151620000    5
 151630000    2
 151640000    3
 151650000    3
 151660000    4
 151670000    3
 151680000    4
 151690000    3
 151700000    4
 151710000    3
 151720000    3
 151730000    3
 151740000    4
 151750000    4
 151760000    4
 151770000    3
 151780000    3
 151790000    3
 151800000    3
 151810000    5
 151820000    3
 151830000    4
 151840000    3
 151850000    3
 151860000    3
 151870000    3
 151880000    3
 151890000    3
 151900000    3
 151910000    3
 151920000    3
 151930000    2
 151940000    2
 151950000    2
 151960000    4
 151970000    2
 151980000    3
 151990000    3
 152000000    4
 152010000    2
 152020000    3
 152030000    3
 152040000    5
 152050000    2
 152060000    4
 152070000    4
 152080000    3
 152090000    7
 152100000    7
 152110000    3
 152120000    3
 152130000    3
 152140000    3
 152150000    3
 152160000    5
 152170000    3
 152180000    3
 152190000    4
 152200000    2
 152210000    4
 152220000    2
 152230000    3
 152240000    3
 152250000    3
 152260000    3
 152270000    3
 152280000    3
 152290000    2
 152300000    4
 152310000    2
 152320000    4
 152330000    4
 152340000    2
 152350000    3
 152360000    3
 152370000    3
 152380000    3
 152390000    3
 152400000    3
 152410000    3
 152420000    3
 152430000    4
 152440000    3
 152450000    3
 152460000    2
 152470000    4
 152480000    3
 152490000    2
 152500000    3
 152510000    3
 152520000    2
 152530000    2
 152540000    4
 152550000    2
 152560000    3
 152570000    3
 152580000    8
 152590000    2
 152600000    3
 152610000    3
 152620000    3
 152630000    6
 152640000    3
 152650000    2
 152660000    3
 152670000    3
 152680000    3
 152690000    3
 152700000    3
 152710000    4
 152720000    3
 152730000    4
 152740000    3
 152750000    3
 152760000    5
 152770000    3
 152780000    4
 152790000    3
 152800000    3
 152810000    2
 152820000    2
 152830000    4
 152840000    3
 152850000    3
 152860000    3
 152870000    6
 152880000    3
 152890000    4
 152900000    5
 152910000    3
 152920000    5
 152930000    5
 152940000    3
 152950000    3
 152960000    3
 152970000    2
 152980000    3
 152990000    2
 153000000    3
 153010000    3
 153020000    2
 153030000    2
 153040000    3
 153050000    5
 153060000    4
 153070000    3
 153080000    3
 153090000    3
 153100000    3
 153110000    3
 153120000    3
 153130000    4
 153140000    4
 153150000    4
 153160000    8
 153170000    3
 153180000    5
 153190000    7
 153200000    4
 153210000    3
 153220000    3
 153230000    4
 153240000    3
 153250000    5
 153260000    3
 153270000    3
 153280000    4
 153290000    3
 153300000    3
 153310000    2
 153320000    3
 153330000    2
 153340000    3
 153350000    3
 153360000    3
 153370000    2
 153380000    5
 153390000    2
 153400000    6
 153410000    3
 153420000    3
 153430000    3
 153440000    4
 153450000    3
 153460000    3
 153470000    3
 153480000    3
 153490000    4
 153500000    3
 153510000    2
 153520000    3
 153530000    2
 153540000    4
 153550000    2
 153560000    4
 153570000    3
 153580000    3
 153590000    2
 153600000    6
 153610000    4
 153620000    3
 153630000    4
 153640000    3
 153650000    5
 153660000    5
 153670000    3
 153680000    4
 153690000    3
 153700000    5
 153710000    4
 153720000    4
 153730000    4
 153740000    4
 153750000    3
 153760000    5
 153770000    2
 153780000    4
 153790000    3
 153800000    3
 153810000    3
 153820000    2
 153830000    4
 153840000    4
 153850000    3
 153860000    4
 153870000    2
 153880000    3
 153890000    3
 153900000    7
 153910000    4
 153920000    6
 153930000    3
 153940000    3
 153950000    9
 153960000    4
 153970000    4
 153980000    4
 153990000    5
 154000000    2
 154010000    4
 154020000    3
 154030000    3
 154040000    6
 154050000    3
 154060000    6
 154070000    7
 154080000    7
 154090000    4
 154100000    3
 154110000    2
 154120000    3
 154130000    3
 154140000    3
 154150000    3
 154160000    5
 154170000    5
 154180000    2
 154190000    4
 154200000    3
 154210000    2
 154220000    5
 154230000    3
 154240000    4
 154250000    3
 154260000    3
 154270000    2
 154280000    3
 154290000    4
 154300000    2
 154310000    5
 154320000    3
 154330000    3
 154340000    3
 154350000    4
 154360000    3
 154370000    4
 154380000    2
 154390000    5
 154400000    4
 154410000    2
 154420000    4
 154430000    3
 154440000    3
 154450000    3
 154460000    2
 154470000    3
 154480000    3
 154490000    4
 154500000    4
 154510000    6
 154520000    3
 154530000    4
 154540000    4
 154550000    9
 154560000    3
 154570000    4
 154580000    2
 154590000    3
 154600000    3
 154610000    4
 154620000    4
 154630000    7
 154640000    2
 154650000    3
 154660000    3
 154670000    3
 154680000    4
 154690000    4
 154700000    6
 154710000    3
 154720000    4
 154730000    4
 154740000    3
 154750000    4
 154760000    3
 154770000    4
 154780000    3
 154790000    4
 154800000    2
 154810000    2
 154820000    3
 154830000    4
 154840000    3
 154850000    4
 154860000    6
 154870000    2
 154880000    3
 154890000    3
 154900000    2
 154910000    3
 154920000    3
 154930000    4
 154940000    3
 154950000    5
 154960000    3
 154970000    3
 154980000    3
 154990000    3
 155000000    6
 155010000    6
 155020000    3
 155030000    4
 155040000    7
 155050000    5
 155060000    4
 155070000    4
 155080000    5
 155090000    2
 155100000    3
 155110000    3
 155120000    3
 155130000    3
 155140000    2
 155150000    4
 155160000    2
 155170000    2
 155180000    3
 155190000    2
 155200000    5
 155210000    4
 155220000    3
 155230000    5
 155240000    3
 155250000    5
 155260000    3
 155270000    3
 155280000    3
 155290000    3
 155300000    4
 155310000    3
 155320000    3
 155330000    4
 155340000    5
 155350000    3
 155360000    6
 155370000    3
 155380000    3
 155390000    2
 155400000    3
 155410000    3
 155420000    2
 155430000    3
 155440000    4
 155450000    2
 155460000    3
 155470000    3
 155480000    3
 155490000    3
 155500000    3
 155510000    3
 155520000    3
 155530000    3
 155540000    2
 155550000    2
 155560000    3
 155570000    3
 155580000    2
 155590000    5
 155600000    6
 155610000    3
 155620000    5
 155630000    3
 155640000    7
 155650000    3
 155660000    3
 155670000    3
 155680000    9
 155690000    6
 155700000    3
 155710000    3
 155720000    5
 155730000    3
 155740000    6
 155750000    2
 155760000    3
 155770000    3
 155780000    2
 155790000    4
 155800000    4
 155810000    3
 155820000    3
 155830000    4
 155840000    3
 155850000    3
 155860000    3
 155870000    3
 155880000    2
 155890000    5
 155900000    3
 155910000    3
 155920000    6
 155930000    5
 155940000    4
 155950000    3
 155960000    2
 155970000    3
 155980000    3
 155990000    4
 156000000    3
 156010000    3
 156020000    2
 156030000    3
 156040000    2
 156050000    3
 156060000    3
 156070000    3
 156080000    3
 156090000    4
 156100000    3
 156110000    2
 156120000    3
 156130000    3
 156140000    3
 156150000    4
 156160000    3
 156170000    3
 156180000    4
 156190000    3
 156200000    7
 156210000    4
 156220000    3
 156230000    3
 156240000    3
 156250000    2
 156260000    3
 156270000    4
 156280000    4
 156290000    4
 156300000    2
 156310000    3
 156320000    2
 156330000    3
 156340000    4
 156350000    3
 156360000    5
 156370000    3
 156380000    3
 156390000    2
 156400000    3
 156410000    4
 156420000    3
 156430000    3
 156440000    3
 156450000    3
 156460000    3
 156470000    3
 156480000    3
 156490000    3
 156500000    4
 156510000    4
 156520000    3
 156530000    3
 156540000    3
 156550000    4
 156560000    3
 156570000    3
 156580000    6
 156590000    4
 156600000    3
 156610000    3
 156620000    2
 156630000    2
 156640000    3
 156650000    3
 156660000    4
 156670000    4
 156680000    3
 156690000    3
 156700000    4
 156710000    4
 156720000    3
 156730000    3
 156740000    4
 156750000    8
 156760000    3
 156770000    3
 156780000    4
 156790000    3
 156800000    5
 156810000    3
 156820000    3
 156830000    3
 156840000    2
 156850000    3
 156860000    3
 156870000    3
 156880000    3
 156890000    3
 156900000    2
 156910000    4
 156920000    3
 156930000    4
 156940000    3
 156950000    5
 156960000    5
 156970000    3
 156980000    3
 156990000    3
 157000000    3
 157010000    3
 157020000   10
 157030000    3
 157040000    3
 157050000    4
 157060000    4
 157070000    3
 157080000    3
 157090000    5
 157100000    3
 157110000    3
 157120000    4
 157130000    3
 157140000    3
 157150000    3
 157160000    3
 157170000    4
 157180000    4
 157190000    3
 157200000    2
 157210000    3
 157220000    3
 157230000    3
 157240000    2
 157250000    3
 157260000    3
 157270000    2
 157280000    2
 157290000    3
 157300000    6
 157310000    3
 157320000    3
 157330000    2
 157340000    5
 157350000    6
 157360000    3
 157370000    3
 157380000    2
 157390000    5
 157400000    4
 157410000    3
 157420000    6
 157430000    3
 157440000    3
 157450000    3
 157460000    4
 157470000    5
 157480000    4
 157490000    2
 157500000    5
 157510000    3
 157520000    2
 157530000    3
 157540000    2
 157550000    3
 157560000    3
 157570000    5
 157580000    2
 157590000    5
 157600000    2
 157610000    4
 157620000    3
 157630000    3
 157640000    3
 157650000    4
 157660000    3
 157670000    8
 157680000    3
 157690000    3
 157700000    3
 157710000    2
 157720000    3
 157730000    3
 157740000    3
 157750000    3
 157760000    3
 157770000    3
 157780000    3
 157790000    3
 157800000    3
 157810000    2
 157820000    2
 157830000    3
 157840000    3
 157850000    3
 157860000    5
 157870000    4
 157880000    3
 157890000    5
 157900000    4
 157910000    3
 157920000    4
 157930000    2
 157940000    3
 157950000    4
 157960000    3
 157970000    3
 157980000    2
 157990000    3
 158000000    4
 158010000    2
 158020000    3
 158030000    3
 158040000    2
 158050000    3
 158060000    3
 158070000    4
 158080000    5
 158090000    5
 158100000    4
 158110000    3
 158120000    6
 158130000    4
 158140000    3
 158150000    3
 158160000    3
 158170000    3
 158180000    3
 158190000    2
 158200000    3
 158210000    3
 158220000    3
 158230000    4
 158240000    3
 158250000    3
 158260000    3
 158270000    3
 158280000    3
 158290000    4
 158300000    3
 158310000    3
 158320000    3
 158330000    3
 158340000    5
 158350000    4
 158360000    3
 158370000    4
 158380000    3
 158390000    3
 158400000    3
 158410000    3
 158420000    2
 158430000    2
 158440000    3
 158450000    4
 158460000    3
 158470000    3
 158480000    2
 158490000    3
 158500000    3
 158510000    3
 158520000    5
 158530000    4
 158540000    3
 158550000    3
 158560000    3
 158570000    3
 158580000    3
 158590000    5
 158600000    3
 158610000    4
 158620000    4
 158630000    6
 158640000    4
 158650000    3
 158660000    4
 158670000    4
 158680000    3
 158690000   12
 158700000    3
 158710000    4
 158720000    4
 158730000    3
 158740000    3
 158750000    2
 158760000    3
 158770000    3
 158780000    2
 158790000    3
 158800000    3
 158810000    3
 158820000    3
 158830000    3
 158840000    3
 158850000    4
 158860000    3
 158870000    2
 158880000    3
 158890000    5
 158900000    3
 158910000    3
 158920000    4
 158930000    4
 158940000    3
 158950000    3
 158960000    3
 158970000    3
 158980000    3
 158990000    5
 159000000    5
 159010000    5
 159020000    3
 159030000    5
 159040000    2
 159050000    3
 159060000    4
 159070000    3
 159080000    5
 159090000    3
 159100000    3
 159110000    4
 159120000    3
 159130000    3
 159140000    4
 159150000    4
 159160000    3
 159170000    3
 159180000    3
 159190000    3
 159200000    3
 159210000    4
 159220000    3
 159230000    3
 159240000    7
 159250000    2
 159260000    3
 159270000    4
 159280000    5
 159290000    4
 159300000    3
 159310000    3
 159320000    2
 159330000    3
 159340000    4
 159350000    5
 159360000    3
 159370000    3
 159380000    3
 159390000    3
 159400000    4
 159410000    3
 159420000    4
 159430000    3
 159440000    2
 159450000    2
 159460000    3
 159470000    3
 159480000    4
 159490000    4
 159500000    2
 159510000    2
 159520000    5
 159530000    3
 159540000    3
 159550000    3
 159560000    3
 159570000    5
 159580000    4
 159590000    3
 159600000    3
 159610000    3
 159620000    2
 159630000    5
 159640000    3
 159650000    3
 159660000    3
 159670000    3
 159680000    3
 159690000    3
 159700000    4
 159710000    4
 159720000    4
 159730000    3
 159740000    2
 159750000    3
 159760000    3
 159770000    4
 159780000    4
 159790000    3
 159800000    4
 159810000    3
 159820000    3
 159830000    3
 159840000    3
 159850000    3
 159860000    3
 159870000    2
 159880000    3
 159890000    3
 159900000    3
 159910000    3
 159920000    3
 159930000    3
 159940000    3
 159950000    5
 159960000    3
 159970000    4
 159980000    3
 159990000    4
 160000000    3
 160010000    3
 160020000    3
 160030000    3
 160040000    3
 160050000    3
 160060000    7
 160070000    2
 160080000    5
 160090000    4
 160100000    3
 160110000    5
 160120000    3
 160130000    2
 160140000    2
 160150000    3
 160160000    3
 160170000    4
 160180000    5
 160190000    4
 160200000    3
 160210000    3
 160220000    2
 160230000    3
 160240000    4
 160250000    7
 160260000    5
 160270000    4
 160280000    4
 160290000    3
 160300000    3
 160310000    3
 160320000    3
 160330000    4
 160340000    5
 160350000    4
 160360000    4
 160370000    2
 160380000    3
 160390000    2
 160400000    3
 160410000    3
 160420000    3
 160430000    3
 160440000    3
 160450000    4
 160460000    4
 160470000    3
 160480000    3
 160490000    3
 160500000    4
 160510000    3
 160520000    2
 160530000    3
 160540000    3
 160550000    2
 160560000    4
 160570000    4
 160580000    4
 160590000    3
 160600000    3
 160610000    3
 160620000    3
 160630000    4
 160640000    4
 160650000    3
 160660000    3
 160670000    5
 160680000    2
 160690000    2
 160700000    2
 160710000    4
 160720000    5
 160730000    6
 160740000    2
 160750000    4
 160760000    6
 160770000    3
 160780000    5
 160790000    5
 160800000    5
 160810000    2
 160820000    3
 160830000    3
 160840000    3
 160850000    2
 160860000    2
 160870000    2
 160880000    3
 160890000    3
 160900000    4
 160910000    3
 160920000    4
 160930000    4
 160940000    3
 160950000    5
 160960000    3
 160970000    3
 160980000    4
 160990000    3
 161000000    3
 161010000    3
 161020000    4
 161030000    3
 161040000    8
 161050000    5
 161060000    3
 161070000    3
 161080000    5
 161090000    3
 161100000    3
 161110000    3
 161120000    7
 161130000    6
 161140000    3
 161150000    3
 161160000    2
 161170000    3
 161180000    3
 161190000    3
 161200000    5
 161210000    4
 161220000    4
 161230000    3
 161240000    4
 161250000    2
 161260000    2
 161270000    2
 161280000    3
 161290000    3
 161300000    4
 161310000    3
 161320000    4
 161330000    4
 161340000    3
 161350000    4
 161360000    3
 161370000    3
 161380000    3
 161390000    3
 161400000    7
 161410000    5
 161420000    3
 161430000    4
 161440000    3
 161450000    2
 161460000    3
 161470000    3
 161480000    3
 161490000    3
 161500000    3
 161510000    3
 161520000    4
 161530000    3
 161540000    4
 161550000    3
 161560000    3
 161570000    5
 161580000    2
 161590000    4
 161600000    3
 161610000    4
 161620000    4
 161630000    3
 161640000    4
 161650000    2
 161660000    3
 161670000    3
 161680000    3
 161690000    4
 161700000    4
 161710000    2
 161720000    3
 161730000    2
 161740000    3
 161750000    3
 161760000    3
 161770000    3
 161780000    3
 161790000    3
 161800000    4
 161810000    3
 161820000    3
 161830000    3
 161840000    5
 161850000    6
 161860000    4
 161870000    4
 161880000    3
 161890000    4
 161900000    4
 161910000    3
 161920000    3
 161930000    4
 161940000    5
 161950000    4
 161960000    9
 161970000    2
 161980000    3
 161990000    5
 162000000    3
 162010000    3
 162020000    8
 162030000    5
 162040000    3
 162050000    3
 162060000    4
 162070000    5
 162080000    5
 162090000    9
 162100000    4
 162110000    3
 162120000    4
 162130000    2
 162140000    3
 162150000    6
 162160000    3
 162170000    5
 162180000    5
 162190000    2
 162200000    4
 162210000    4
 162220000    3
 162230000    2
 162240000    2
 162250000    3
 162260000    3
 162270000    3
 162280000    2
 162290000    3
 162300000    3
 162310000    3
 162320000    3
 162330000    2
 162340000    3
 162350000    2
 162360000    4
 162370000    2
 162380000    7
 162390000    2
 162400000    4
 162410000    3
 162420000    5
 162430000    2
 162440000    4
 162450000    2
 162460000    2
 162470000    6
 162480000    3
 162490000    4
 162500000    3
 162510000    4
 162520000    3
 162530000    3
 162540000    5
 162550000    2
 162560000    5
 162570000    3
 162580000    3
 162590000    3
 162600000    3
 162610000    2
 162620000    5
 162630000    2
 162640000    3
 162650000    4
 162660000    3
 162670000    3
 162680000    4
 162690000    3
 162700000    3
 162710000    2
 162720000    3
 162730000    2
 162740000    3
 162750000    3
 162760000    4
 162770000    3
 162780000    4
 162790000    6
 162800000    4
 162810000    3
 162820000    3
 162830000    3
 162840000    4
 162850000    3
 162860000    3
 162870000    4
 162880000    3
 162890000    5
 162900000    2
 162910000    5
 162920000    2
 162930000    5
 162940000    2
 162950000    3
 162960000    5
 162970000    5
 162980000    3
 162990000    5
 163000000    4
 163010000    3
 163020000    3
 163030000    4
 163040000    4
 163050000    3
 163060000    3
 163070000    4
 163080000    3
 163090000    3
 163100000    3
 163110000    2
 163120000    3
 163130000    2
 163140000    3
 163150000    3
 163160000    3
 163170000    3
 163180000    3
 163190000    3
 163200000    2
 163210000    3
 163220000    5
 163230000    3
 163240000    2
 163250000    3
 163260000    2
 163270000    3
 163280000    4
 163290000    4
 163300000    2
 163310000    2
 163320000    4
 163330000    3
 163340000    2
 163350000    5
 163360000    5
 163370000    4
 163380000    3
 163390000    3
 163400000    2
 163410000    5
 163420000    2
 163430000    3
 163440000    6
 163450000    4
 163460000    4
 163470000    4
 163480000    5
 163490000    5
 163500000    3
 163510000    5
 163520000    3
 163530000    3
 163540000    4
 163550000    5
 163560000    2
 163570000    3
 163580000    3
 163590000    4
 163600000    3
 163610000    5
 163620000    2
 163630000    4
 163640000    2
 163650000    2
 163660000    2
 163670000    3
 163680000    3
 163690000    4
 163700000    4
 163710000    6
 163720000    7
 163730000    6
 163740000    3
 163750000    3
 163760000    3
 163770000    4
 163780000    5
 163790000    4
 163800000    3
 163810000    3
 163820000    4
 163830000    4
 163840000    2
 163850000    3
 163860000    3
 163870000    5
 163880000    4
 163890000    3
 163900000    5
 163910000    4
 163920000    2
 163930000    3
 163940000    3
 163950000    3
 163960000    3
 163970000    3
 163980000    2
 163990000    2
 164000000    2
 164010000    3
 164020000    3
 164030000    5
 164040000    3
 164050000    2
 164060000    4
 164070000    2
 164080000    3
 164090000    5
 164100000    4
 164110000    4
 164120000    5
 164130000    4
 164140000    3
 164150000    6
 164160000    9
 164170000    3
 164180000    7
 164190000    2
 164200000    5
 164210000    3
 164220000    4
 164230000    6
 164240000    4
 164250000    2
 164260000    4
 164270000    4
 164280000    3
 164290000    4
 164300000    4
 164310000    3
 164320000    3
 164330000    4
 164340000    7
 164350000    4
 164360000    4
 164370000    5
 164380000    3
 164390000    4
 164400000    4
 164410000    3
 164420000    3
 164430000    4
 164440000    4
 164450000    2
 164460000    3
 164470000    4
 164480000    3
 164490000    2
 164500000    4
 164510000    3
 164520000    2
 164530000    3
 164540000    3
 164550000    3
 164560000    2
 164570000    5
 164580000    3
 164590000    3
 164600000    2
 164610000    4
 164620000    2
 164630000    3
 164640000    6
 164650000    4
 164660000    4
 164670000    3
 164680000    4
 164690000    3
 164700000    2
 164710000    3
 164720000    4
 164730000    3
 164740000    4
 164750000    5
 164760000    3
 164770000    4
 164780000    4
 164790000    7
 164800000    2
 164810000    4
 164820000    3
 164830000    3
 164840000    3
 164850000    3
 164860000    4
 164870000    3
 164880000    3
 164890000    3
 164900000    3
 164910000    3
 164920000    3
 164930000    6
 164940000    2
 164950000    7
 164960000    3
 164970000    3
 164980000    2
 164990000    3
 165000000    3
 165010000    3
 165020000    2
 165030000    2
 165040000    7
 165050000    3
 165060000    3
 165070000    4
 165080000    3
 165090000    3
 165100000    2
 165110000    2
 165120000    2
 165130000    3
 165140000    3
 165150000    4
 165160000    3
 165170000    3
 165180000    3
 165190000    3
 165200000    3
 165210000    3
 165220000    5
 165230000    3
 165240000    5
 165250000    3
 165260000    3
 165270000    3
 165280000    3
 165290000    5
 165300000    3
 165310000    3
 165320000    5
 165330000    3
 165340000    3
 165350000    3
 165360000    4
 165370000    2
 165380000    3
 165390000    2
 165400000    5
 165410000    3
 165420000    6
 165430000    3
 165440000    5
 165450000    4
 165460000    3
 165470000    4
 165480000    3
 165490000    4
 165500000    6
 165510000    2
 165520000    3
 165530000    3
 165540000    4
 165550000    8
 165560000    3
 165570000    3
 165580000    4
 165590000    3
 165600000    3
 165610000    3
 165620000    4
 165630000    4
 165640000    4
 165650000    2
 165660000    4
 165670000    4
 165680000    9
 165690000    7
 165700000    8
 165710000    3
 165720000    4
 165730000    3
 165740000    3
 165750000    3
 165760000    3
 165770000    4
 165780000   10
 165790000    2
 165800000    3
 165810000    2
 165820000    4
 165830000    3
 165840000    3
 165850000    3
 165860000    3
 165870000    4
 165880000    7
 165890000    3
 165900000    4
 165910000    3
 165920000    3
 165930000    4
 165940000    3
 165950000    2
 165960000    3
 165970000    3
 165980000    3
 165990000    3
 166000000    3
 166010000    4
 166020000    3
 166030000    5
 166040000    3
 166050000    3
 166060000    4
 166070000    3
 166080000    3
 166090000    3
 166100000    3
 166110000    7
 166120000    4
 166130000    5
 166140000    7
 166150000    5
 166160000    3
 166170000    3
 166180000    5
 166190000    5
 166200000    5
 166210000    7
 166220000    3
 166230000    2
 166240000    4
 166250000    3
 166260000    4
 166270000    4
 166280000    3
 166290000    3
 166300000    3
 166310000    3
 166320000    2
 166330000    3
 166340000    5
 166350000    9
 166360000    3
 166370000    2
 166380000    5
 166390000    4
 166400000    4
 166410000    3
 166420000    3
 166430000    3
 166440000    9
 166450000    3
 166460000   10
 166470000   10
 166480000    5
 166490000    5
 166500000    2
 166510000    6
 166520000    2
 166530000    4
 166540000    4
 166550000    9
 166560000    7
 166570000    2
 166580000    3
 166590000    4
 166600000    4
 166610000    4
 166620000    2
 166630000    7
 166640000    3
 166650000    2
 166660000    4
 166670000    4
 166680000    2
 166690000    2
 166700000    3
 166710000    4
 166720000    4
 166730000    2
 166740000    2
 166750000    4
 166760000    3
 166770000    4
 166780000    2
 166790000    3
 166800000    4
 166810000    4
 166820000    3
 166830000    3
 166840000    6
 166850000    2
 166860000    3
 166870000    2
 166880000    3
 166890000    3
 166900000    2
 166910000    3
 166920000    3
 166930000    3
 166940000    4
 166950000    5
 166960000    5
 166970000    3
 166980000    4
 166990000    4
 167000000    3
 167010000    8
 167020000    4
 167030000    3
 167040000    4
 167050000    5
 167060000    4
 167070000    3
 167080000    4
 167090000    4
 167100000    5
 167110000    4
 167120000    5
 167130000    3
 167140000    3
 167150000    3
 167160000    3
 167170000    3
 167180000    3
 167190000    3
 167200000    3
 167210000    3
 167220000    2
 167230000    3
 167240000    4
 167250000    3
 167260000    4
 167270000    2
 167280000    5
 167290000    4
 167300000    3
 167310000    4
 167320000    3
 167330000    3
 167340000    3
 167350000    4
 167360000    5
 167370000    2
 167380000    3
 167390000    3
 167400000    3
 167410000    4
 167420000    4
 167430000    5
 167440000    6
 167450000    3
 167460000    7
 167470000    2
 167480000    3
 167490000    3
 167500000    3
 167510000    3
 167520000    3
 167530000    3
 167540000    5
 167550000    3
 167560000    2
 167570000    4
 167580000    2
 167590000    3
 167600000    4
 167610000    2
 167620000    3
 167630000    4
 167640000    3
 167650000    3
 167660000    3
 167670000    4
 167680000    3
 167690000    4
 167700000    3
 167710000    3
 167720000    3
 167730000    5
 167740000    3
 167750000    5
 167760000    3
 167770000    4
 167780000    4
 167790000    3
 167800000    5
 167810000    4
 167820000    5
 167830000    5
 167840000    5
 167850000    4
 167860000    3
 167870000    7
 167880000    4
 167890000    3
 167900000    3
 167910000    2
 167920000    3
 167930000    3
 167940000    3
 167950000    4
 167960000    4
 167970000    4
 167980000    4
 167990000    3
 168000000    3
 168010000    3
 168020000    3
 168030000    3
 168040000    3
 168050000    7
 168060000    4
 168070000    5
 168080000    6
 168090000    3
 168100000    5
 168110000    2
 168120000    3
 168130000    3
 168140000    3
 168150000    3
 168160000    3
 168170000    3
 168180000    3
 168190000    3
 168200000    3
 168210000    3
 168220000    2
 168230000    2
 168240000    3
 168250000    4
 168260000    4
 168270000    4
 168280000    5
 168290000    7
 168300000    5
 168310000    3
 168320000    4
 168330000    3
 168340000    4
 168350000    4
 168360000    3
 168370000    2
 168380000    2
 168390000    2
 168400000    4
 168410000    2
 168420000    6
 168430000    3
 168440000    3
 168450000    3
 168460000    4
 168470000    3
 168480000    4
 168490000    4
 168500000    3
 168510000    3
 168520000    3
 168530000    5
 168540000    2
 168550000    2
 168560000    3
 168570000    3
 168580000    3
 168590000    2
 168600000    3
 168610000    4
 168620000    6
 168630000    3
 168640000    3
 168650000    7
 168660000    2
 168670000    5
 168680000    3
 168690000    5
 168700000    2
 168710000    4
 168720000    4
 168730000    2
 168740000    3
 168750000    4
 168760000    3
 168770000    3
 168780000    2
 168790000    3
 168800000    3
 168810000    3
 168820000    3
 168830000    3
 168840000    2
 168850000    3
 168860000    3
 168870000    3
 168880000    2
 168890000    3
 168900000    3
 168910000    4
 168920000    2
 168930000    2
 168940000    3
 168950000    3
 168960000    3
 168970000    4
 168980000    4
 168990000    4
 169000000    2
 169010000    2
 169020000    4
 169030000    4
 169040000    3
 169050000    3
 169060000    4
 169070000    3
 169080000    3
 169090000    3
 169100000    4
 169110000    3
 169120000    3
 169130000    3
 169140000    3
 169150000    5
 169160000    3
 169170000    3
 169180000    3
 169190000    2
 169200000    3
 169210000    3
 169220000    3
 169230000    3
 169240000    3
 169250000    4
 169260000    4
 169270000    3
 169280000    3
 169290000    3
 169300000    3
 169310000    5
 169320000    3
 169330000    8
 169340000    3
 169350000    4
 169360000    2
 169370000    4
 169380000    2
 169390000    3
 169400000    3
 169410000    3
 169420000    2
 169430000    3
 169440000    4
 169450000    3
 169460000    3
 169470000    2
 169480000    4
 169490000    2
 169500000    4
 169510000    3
 169520000    3
 169530000    3
 169540000    2
 169550000    3
 169560000    4
 169570000    3
 169580000    3
 169590000    3
 169600000    3
 169610000    2
 169620000    2
 169630000    2
 169640000    5
 169650000    3
 169660000    3
 169670000    3
 169680000    3
 169690000    2
 169700000    3
 169710000    2
 169720000    3
 169730000    3
 169740000    3
 169750000    3
 169760000    3
 169770000    2
 169780000    2
 169790000    3
 169800000    2
 169810000    3
 169820000    3
 169830000    5
 169840000    4
 169850000    4
 169860000    3
 169870000    3
 169880000    3
 169890000    3
 169900000    4
 169910000    3
 169920000    3
 169930000    3
 169940000    5
 169950000    4
 169960000    4
 169970000    3
 169980000    2
 169990000    3
 170000000    4
 170010000    6
 170020000    3
 170030000    3
 170040000    5
 170050000    7
 170060000    3
 170070000    3
 170080000    3
 170090000    3
 170100000    2
 170110000    4
 170120000    3
 170130000    5
 170140000    3
 170150000    3
 170160000    5
 170170000    3
 170180000    2
 170190000    3
 170200000    4
 170210000    4
 170220000    4
 170230000    3
 170240000    2
 170250000    3
 170260000    3
 170270000    3
 170280000    4
 170290000    3
 170300000    3
 170310000    2
 170320000    3
 170330000    3
 170340000    4
 170350000    3
 170360000    4
 170370000    3
 170380000    4
 170390000    7
 170400000    3
 170410000    4
 170420000    5
 170430000    4
 170440000    7
 170450000    6
 170460000    3
 170470000    3
 170480000    5
 170490000    6
 170500000    4
 170510000    4
 170520000    3
 170530000    3
 170540000    4
 170550000    4
 170560000    2
 170570000    3
 170580000    3
 170590000    3
 170600000    7
 170610000    3
 170620000    4
 170630000    5
 170640000    4
 170650000    4
 170660000    3
 170670000    3
 170680000    3
 170690000    5
 170700000    2
 170710000    6
 170720000    3
 170730000    3
 170740000    3
 170750000    3
 170760000    7
 170770000    3
 170780000    3
 170790000    3
 170800000    4
 170810000    3
 170820000    5
 170830000    5
 170840000    3
 170850000    3
 170860000    5
 170870000    6
 170880000    4
 170890000    2
 170900000    3
 170910000    4
 170920000    2
 170930000    3
 170940000    3
 170950000    2
 170960000    4
 170970000    3
 170980000    4
 170990000    2
 171000000    2
 171010000    2
 171020000    6
 171030000    8
 171040000    3
 171050000    3
 171060000    4
 171070000    5
 171080000    6
 171090000    4
 171100000    2
 171110000    4
 171120000    4
 171130000    5
 171140000    8
 171150000    4
 171160000    5
 171170000    4
 171180000    3
 171190000    7
 171200000    3
 171210000    4
 171220000    3
 171230000    5
 171240000    3
 171250000    3
 171260000    3
 171270000    5
 171280000    5
 171290000   10
 171300000    6
 171310000    4
 171320000    4
 171330000    3
 171340000    2
 171350000    3
 171360000    2
 171370000    4
 171380000    3
 171390000    5
 171400000    3
 171410000    4
 171420000    4
 171430000    4
 171440000    4
 171450000    4
 171460000    3
 171470000    3
 171480000    3
 171490000    4
 171500000    5
 171510000    6
 171520000    3
 171530000    2
 171540000    3
 171550000    3
 171560000    4
 171570000    4
 171580000    3
 171590000    5
 171600000    3
 171610000    2
 171620000    2
 171630000    5
 171640000    5
 171650000    3
 171660000    3
 171670000    3
 171680000    2
 171690000    3
 171700000    3
 171710000    3
 171720000    3
 171730000    4
 171740000    6
 171750000    3
 171760000    3
 171770000    3
 171780000    3
 171790000    5
 171800000    4
 171810000    3
 171820000    2
 171830000    3
 171840000    9
 171850000    9
 171860000    5
 171870000    2
 171880000    4
 171890000    3
 171900000    2
 171910000    4
 171920000    3
 171930000    3
 171940000    2
 171950000    9
 171960000    2
 171970000    2
 171980000    4
 171990000    2
 172000000    4
 172010000    9
 172020000    6
 172030000    5
 172040000    3
 172050000    3
 172060000    5
 172070000    3
 172080000    5
 172090000    6
 172100000    7
 172110000    4
 172120000    5
 172130000    5
 172140000    5
 172150000    4
 172160000    3
 172170000    6
 172180000    5
 172190000    4
 172200000    4
 172210000    4
 172220000    4
 172230000    2
 172240000    4
 172250000    5
 172260000    4
 172270000    6
 172280000    4
 172290000    3
 172300000    5
 172310000    3
 172320000    6
 172330000    2
 172340000    3
 172350000    3
 172360000    4
 172370000    4
 172380000    5
 172390000    3
 172400000    4
 172410000    2
 172420000    3
 172430000    4
 172440000    4
 172450000    6
 172460000    5
 172470000    3
 172480000    3
 172490000    3
 172500000    4
 172510000    4
 172520000    2
 172530000    3
 172540000    3
 172550000    4
 172560000    2
 172570000    4
 172580000    3
 172590000    2
 172600000    2
 172610000    3
 172620000    3
 172630000    3
 172640000    4
 172650000    3
 172660000    3
 172670000    2
 172680000    2
 172690000    5
 172700000    3
 172710000    3
 172720000    3
 172730000    3
 172740000    3
 172750000    4
 172760000    4
 172770000    3
 172780000    3
 172790000    3
 172800000    4
 172810000    2
 172820000    3
 172830000    4
 172840000    4
 172850000    3
 172860000    3
 172870000    3
 172880000    3
 172890000    3
 172900000    3
 172910000    3
 172920000    5
 172930000    4
 172940000    3
 172950000    5
 172960000    7
 172970000    3
 172980000    3
 172990000    2
 173000000    4
 173010000    3
 173020000    4
 173030000    3
 173040000    2
 173050000    5
 173060000    4
 173070000    3
 173080000    5
 173090000    4
 173100000    3
 173110000    2
 173120000    2
 173130000    2
 173140000    3
 173150000    4
 173160000    3
 173170000    3
 173180000    5
 173190000    4
 173200000    3
 173210000    3
 173220000    4
 173230000    3
 173240000    2
 173250000    3
 173260000    3
 173270000    3
 173280000    2
 173290000    3
 173300000    2
 173310000    3
 173320000    7
 173330000    3
 173340000    3
 173350000    3
 173360000    5
 173370000    5
 173380000    3
 173390000    3
 173400000    2
 173410000    3
 173420000    3
 173430000    2
 173440000    4
 173450000    2
 173460000    3
 173470000    2
 173480000    3
 173490000    4
 173500000    2
 173510000    2
 173520000    3
 173530000    3
 173540000    3
 173550000    3
 173560000    5
 173570000    3
 173580000    6
 173590000    5
 173600000    4
 173610000    3
 173620000    3
 173630000    4
 173640000    3
 173650000    4
 173660000    3
 173670000    3
 173680000    3
 173690000    5
 173700000    3
 173710000    3
 173720000    3
 173730000    4
 173740000    5
 173750000    6
 173760000    5
 173770000    4
 173780000    4
 173790000    3
 173800000    2
 173810000    4
 173820000    3
 173830000    4
 173840000    3
 173850000    3
 173860000    3
 173870000    3
 173880000    3
 173890000    2
 173900000    3
 173910000    4
 173920000    4
 173930000    3
 173940000    3
 173950000    3
 173960000    4
 173970000    2
 173980000    3
 173990000    4
 174000000    5
 174010000    4
 174020000    2
 174030000    4
 174040000    2
 174050000    3
 174060000    3
 174070000    3
 174080000    3
 174090000    3
 174100000    2
 174110000    2
 174120000    6
 174130000    3
 174140000    5
 174150000    2
 174160000    9
 174170000   14
 174180000    5
 174190000    4
 174200000    4
 174210000    4
 174220000    2
 174230000    2
 174240000    3
 174250000    3
 174260000    2
 174270000    3
 174280000    4
 174290000    4
 174300000    3
 174310000    3
 174320000    3
 174330000    3
 174340000    4
 174350000    3
 174360000    2
 174370000    2
 174380000    2
 174390000    3
 174400000    3
 174410000    4
 174420000    3
 174430000    3
 174440000    3
 174450000    3
 174460000    2
 174470000    3
 174480000    3
 174490000    3
 174500000    4
 174510000    4
 174520000    4
 174530000    4
 174540000    6
 174550000    5
 174560000    3
 174570000    3
 174580000    3
 174590000    4
 174600000    6
 174610000    4
 174620000    2
 174630000    3
 174640000    3
 174650000    3
 174660000    5
 174670000    2
 174680000    4
 174690000    2
 174700000    3
 174710000    2
 174720000    3
 174730000    2
 174740000    3
 174750000    2
 174760000    2
 174770000    4
 174780000    3
 174790000    3
 174800000    3
 174810000    2
 174820000    3
 174830000    3
 174840000    5
 174850000    6
 174860000    3
 174870000    2
 174880000    3
 174890000    3
 174900000    3
 174910000    4
 174920000    3
 174930000    2
 174940000    3
 174950000    3
 174960000    4
 174970000    2
 174980000    3
 174990000    3
 175000000    5
 175010000    3
 175020000    5
 175030000    7
 175040000    8
 175050000    6
 175060000    3
 175070000    2
 175080000    3
 175090000    3
 175100000    2
 175110000    3
 175120000    2
 175130000    3
 175140000    5
 175150000    6
 175160000    3
 175170000    7
 175180000    5
 175190000    3
 175200000    5
 175210000    3
 175220000    4
 175230000    4
 175240000    3
 175250000    4
 175260000    3
 175270000    4
 175280000    2
 175290000    3
 175300000    3
 175310000    4
 175320000    3
 175330000    3
 175340000    3
 175350000    2
 175360000    2
 175370000    4
 175380000    3
 175390000    4
 175400000    2
 175410000    3
 175420000    4
 175430000    4
 175440000    3
 175450000    3
 175460000    3
 175470000    3
 175480000    4
 175490000    3
 175500000    3
 175510000    3
 175520000    2
 175530000    4
 175540000    6
 175550000    4
 175560000    4
 175570000    3
 175580000    4
 175590000    5
 175600000    5
 175610000    4
 175620000    5
 175630000    8
 175640000    3
 175650000    3
 175660000    4
 175670000    5
 175680000    2
 175690000    3
 175700000    3
 175710000    3
 175720000    3
 175730000    2
 175740000    4
 175750000    3
 175760000    2
 175770000    3
 175780000    6
 175790000    4
 175800000    3
 175810000    7
 175820000    4
 175830000    2
 175840000    3
 175850000    5
 175860000    3
 175870000    4
 175880000    5
 175890000    6
 175900000    5
 175910000    3
 175920000    2
 175930000    7
 175940000    3
 175950000    3
 175960000    3
 175970000    3
 175980000    3
 175990000    4
 176000000    7
 176010000   11
 176020000    3
 176030000    5
 176040000    3
 176050000    3
 176060000    6
 176070000    3
 176080000    4
 176090000    3
 176100000    4
 176110000    6
 176120000    6
 176130000    3
 176140000    3
 176150000    3
 176160000    2
 176170000    3
 176180000    9
 176190000    7
 176200000    2
 176210000    4
 176220000    4
 176230000    4
 176240000    4
 176250000    3
 176260000    6
 176270000    3
 176280000    4
 176290000    5
 176300000    3
 176310000    3
 176320000    3
 176330000    3
 176340000    3
 176350000    2
 176360000    3
 176370000    3
 176380000    4
 176390000    3
 176400000    3
 176410000    5
 176420000    3
 176430000    2
 176440000    2
 176450000    2
 176460000    5
 176470000    3
 176480000    2
 176490000    3
 176500000    3
 176510000    5
 176520000    3
 176530000    2
 176540000    5
 176550000    3
 176560000    3
 176570000    3
 176580000    3
 176590000    2
 176600000    4
 176610000    5
 176620000    9
 176630000    9
 176640000    3
 176650000    3
 176660000    3
 176670000    2
 176680000    3
 176690000    2
 176700000    3
 176710000    2
 176720000    3
 176730000    2
 176740000    3
 176750000    4
 176760000    4
 176770000    3
 176780000    2
 176790000    3
 176800000    3
 176810000    3
 176820000    5
 176830000    4
 176840000    3
 176850000    3
 176860000    3
 176870000    4
 176880000    5
 176890000    4
 176900000    3
 176910000    6
 176920000    4
 176930000    3
 176940000    4
 176950000    3
 176960000    4
 176970000    3
 176980000    3
 176990000    6
 177000000    6
 177010000    4
 177020000    2
 177030000    4
 177040000    5
 177050000    2
 177060000    9
 177070000    5
 177080000    2
 177090000    2
 177100000    3
 177110000    3
 177120000    4
 177130000    3
 177140000    4
 177150000    3
 177160000    3
 177170000    3
 177180000   13
 177190000    4
 177200000    2
 177210000    4
 177220000    3
 177230000    3
 177240000    3
 177250000    3
 177260000    4
 177270000    3
 177280000    2
 177290000    3
 177300000    2
 177310000    2
 177320000    3
 177330000    3
 177340000    4
 177350000    2
 177360000    2
 177370000    3
 177380000    4
 177390000    5
 177400000    4
 177410000    3
 177420000    3
 177430000    4
 177440000    3
 177450000    3
 177460000    5
 177470000    3
 177480000    3
 177490000    3
 177500000    3
 177510000    3
 177520000    3
 177530000    3
 177540000    3
 177550000    3
 177560000    3
 177570000    3
 177580000    4
 177590000    4
 177600000    3
 177610000    3
 177620000    4
 177630000    3
 177640000    3
 177650000    3
 177660000    2
 177670000    3
 177680000    2
 177690000    3
 177700000    3
 177710000    3
 177720000    3
 177730000    3
 177740000    4
 177750000    3
 177760000    3
 177770000    3
 177780000    3
 177790000    3
 177800000    5
 177810000    3
 177820000    3
 177830000    3
 177840000    3
 177850000    2
 177860000    3
 177870000    3
 177880000    3
 177890000    5
 177900000    3
 177910000    3
 177920000    2
 177930000    3
 177940000    3
 177950000    9
 177960000    2
 177970000    3
 177980000    3
 177990000    3
 178000000    3
 178010000    3
 178020000    3
 178030000    4
 178040000    3
 178050000    3
 178060000    5
 178070000    3
 178080000    3
 178090000    4
 178100000    2
 178110000    3
 178120000    3
 178130000    3
 178140000    2
 178150000    3
 178160000    3
 178170000    3
 178180000    3
 178190000    6
 178200000    5
 178210000    5
 178220000    2
 178230000    4
 178240000    5
 178250000    2
 178260000    2
 178270000    3
 178280000    2
 178290000    3
 178300000    4
 178310000    3
 178320000    3
 178330000    3
 178340000    4
 178350000    2
 178360000    3
 178370000    3
 178380000    3
 178390000    2
 178400000    3
 178410000    3
 178420000    4
 178430000    4
 178440000    3
 178450000    2
 178460000    2
 178470000    3
 178480000    2
 178490000    3
 178500000    3
 178510000    4
 178520000    3
 178530000    3
 178540000    4
 178550000    2
 178560000    4
 178570000    4
 178580000    3
 178590000    4
 178600000    3
 178610000    3
 178620000    3
 178630000    3
 178640000    3
 178650000    3
 178660000    4
 178670000    3
 178680000    3
 178690000    2
 178700000    5
 178710000    3
 178720000    3
 178730000    3
 178740000    3
 178750000    4
 178760000    3
 178770000    2
 178780000    4
 178790000    3
 178800000    3
 178810000    2
 178820000    3
 178830000    3
 178840000    2
 178850000    4
 178860000    3
 178870000    3
 178880000    4
 178890000    4
 178900000    4
 178910000    5
 178920000    4
 178930000    3
 178940000    3
 178950000    3
 178960000    6
 178970000    3
 178980000    3
 178990000    4
 179000000    3
 179010000    3
 179020000    3
 179030000    2
 179040000    3
 179050000    4
 179060000    5
 179070000    3
 179080000    3
 179090000    4
 179100000    3
 179110000    3
 179120000    3
 179130000    2
 179140000    5
 179150000    3
 179160000    4
 179170000    2
 179180000    4
 179190000    3
 179200000    4
 179210000    3
 179220000    3
 179230000    5
 179240000    3
 179250000    3
 179260000    4
 179270000    2
 179280000    2
 179290000    3
 179300000    5
 179310000    4
 179320000    2
 179330000    5
 179340000    3
 179350000    2
 179360000    2
 179370000    3
 179380000    2
 179390000    3
 179400000    9
 179410000    5
 179420000    2
 179430000    4
 179440000    3
 179450000    3
 179460000    3
 179470000    3
 179480000    5
 179490000    6
 179500000    3
 179510000    5
 179520000    6
 179530000    3
 179540000    4
 179550000    3
 179560000    3
 179570000    3
 179580000    3
 179590000    4
 179600000    3
 179610000    4
 179620000    4
 179630000    2
 179640000    5
 179650000    2
 179660000    3
 179670000    4
 179680000    3
 179690000    5
 179700000    3
 179710000    4
 179720000    3
 179730000    3
 179740000    3
 179750000    2
 179760000    2
 179770000    3
 179780000    3
 179790000    3
 179800000    3
 179810000    3
 179820000    3
 179830000    3
 179840000    3
 179850000    2
 179860000    3
 179870000    5
 179880000    4
 179890000    2
 179900000    2
 179910000    3
 179920000    3
 179930000    3
 179940000    3
 179950000    8
 179960000    3
 179970000    2
 179980000    4
 179990000    4
 180000000    2
 180010000    4
 180020000    2
 180030000    2
 180040000    3
 180050000    3
 180060000    2
 180070000    3
 180080000    2
 180090000    4
 180100000    2
 180110000    4
 180120000    3
 180130000    3
 180140000    3
 180150000    2
 180160000    3
 180170000    7
 180180000    3
 180190000    5
 180200000    8
 180210000    3
 180220000    5
 180230000    2
 180240000    5
 180250000    3
 180260000    5
 180270000    5
 180280000    4
 180290000    3
 180300000    4
 180310000    5
 180320000    4
 180330000    2
 180340000    3
 180350000    3
 180360000    4
 180370000    3
 180380000    4
 180390000    3
 180400000    3
 180410000    3
 180420000    4
 180430000    4
 180440000    5
 180450000    8
 180460000    4
 180470000    4
 180480000    5
 180490000    4
 180500000    3
 180510000    9
 180520000    3
 180530000    3
 180540000    3
 180550000    4
 180560000    4
 180570000    2
 180580000    3
 180590000    5
 180600000    7
 180610000    5
 180620000    3
 180630000    3
 180640000    3
 180650000    3
 180660000    4
 180670000    2
 180680000    2
 180690000    3
 180700000    3
 180710000    4
 180720000    3
 180730000    3
 180740000    4
 180750000    3
 180760000    3
 180770000    5
 180780000    2
 180790000    3
 180800000    3
 180810000    3
 180820000    2
 180830000    4
 180840000    3
 180850000    2
 180860000    6
 180870000    6
 180880000    6
 180890000    5
 180900000    3
 180910000    3
 180920000    4
 180930000    9
 180940000    3
 180950000    3
 180960000    6
 180970000    4
 180980000    5
 180990000    3
 181000000    2
 181010000    3
 181020000    3
 181030000    3
 181040000    3
 181050000    4
 181060000    4
 181070000    4
 181080000    4
 181090000    4
 181100000    2
 181110000    3
 181120000    4
 181130000    3
 181140000    5
 181150000    4
 181160000    4
 181170000    2
 181180000    3
 181190000    3
 181200000    2
 181210000    9
 181220000    3
 181230000    3
 181240000    2
 181250000    5
 181260000    2
 181270000    3
 181280000    3
 181290000    5
 181300000    3
 181310000    3
 181320000    3
 181330000   10
 181340000    3
 181350000    2
 181360000    4
 181370000    6
 181380000    6
 181390000    3
 181400000    4
 181410000    3
 181420000    7
 181430000    3
 181440000    6
 181450000    4
 181460000    5
 181470000    3
 181480000    4
 181490000    3
 181500000    4
 181510000    3
 181520000    3
 181530000    3
 181540000    3
 181550000    3
 181560000    3
 181570000    3
 181580000    3
 181590000    3
 181600000    3
 181610000    3
 181620000    4
 181630000    3
 181640000    3
 181650000    3
 181660000    3
 181670000    4
 181680000    4
 181690000    3
 181700000    5
 181710000    3
 181720000    4
 181730000    3
 181740000    3
 181750000    3
 181760000    3
 181770000    3
 181780000    3
 181790000    3
 181800000    3
 181810000    3
 181820000    2
 181830000    2
 181840000    3
 181850000    3
 181860000    3
 181870000    3
 181880000    3
 181890000    4
 181900000    3
 181910000    3
 181920000    3
 181930000    6
 181940000    3
 181950000    3
 181960000    4
 181970000    3
 181980000    3
 181990000    2
 182000000    3
 182010000    3
 182020000    3
 182030000    3
 182040000    3
 182050000    2
 182060000    9
 182070000    5
 182080000    3
 182090000    3
 182100000    3
 182110000    2
 182120000    3
 182130000    3
 182140000    6
 182150000    2
 182160000    2
 182170000    3
 182180000    3
 182190000    4
 182200000    3
 182210000    3
 182220000    2
 182230000    3
 182240000    3
 182250000    4
 182260000    2
 182270000    3
 182280000    4
 182290000    3
 182300000    5
 182310000    4
 182320000    7
 182330000    3
 182340000    2
 182350000    5
 182360000    4
 182370000    3
 182380000    3
 182390000    3
 182400000    4
 182410000    2
 182420000    3
 182430000    2
 182440000    4
 182450000    3
 182460000    2
 182470000    4
 182480000    3
 182490000    4
 182500000    3
 182510000    4
 182520000    2
 182530000    2
 182540000    4
 182550000    3
 182560000    3
 182570000    3
 182580000    2
 182590000    5
 182600000    2
 182610000    2
 182620000    3
 182630000    4
 182640000    4
 182650000    3
 182660000    3
 182670000    3
 182680000    2
 182690000    5
 182700000    5
 182710000    3
 182720000    4
 182730000    5
 182740000    3
 182750000    3
 182760000    4
 182770000    3
 182780000    6
 182790000    3
 182800000    5
 182810000    4
 182820000    3
 182830000    5
 182840000    3
 182850000    3
 182860000    3
 182870000    3
 182880000    3
 182890000    5
 182900000    3
 182910000    4
 182920000    3
 182930000    3
 182940000    3
 182950000    3
 182960000    3
 182970000    3
 182980000    3
 182990000    4
 183000000    2
 183010000    4
 183020000    3
 183030000    4
 183040000    3
 183050000    6
 183060000    3
 183070000    3
 183080000    7
 183090000    4
 183100000    3
 183110000    4
 183120000    5
 183130000    3
 183140000    3
 183150000    5
 183160000    3
 183170000    3
 183180000    4
 183190000    3
 183200000    4
 183210000    3
 183220000    5
 183230000    4
 183240000    4
 183250000    3
 183260000    3
 183270000    2
 183280000    3
 183290000    5
 183300000    3
 183310000    2
 183320000    3
 183330000    3
 183340000    5
 183350000    4
 183360000    3
 183370000    4
 183380000    4
 183390000    3
 183400000    3
 183410000    3
 183420000    2
 183430000    5
 183440000    3
 183450000    4
 183460000    5
 183470000    3
 183480000    3
 183490000    3
 183500000    7
 183510000    3
 183520000    4
 183530000    4
 183540000    2
 183550000    3
 183560000    7
 183570000    5
 183580000    3
 183590000    3
 183600000    2
 183610000    4
 183620000    5
 183630000    4
 183640000    3
 183650000    2
 183660000    3
 183670000    3
 183680000    4
 183690000    3
 183700000    4
 183710000    3
 183720000    5
 183730000    3
 183740000    3
 183750000    3
 183760000    4
 183770000    3
 183780000    4
 183790000    3
 183800000    4
 183810000    4
 183820000    3
 183830000    3
 183840000    3
 183850000    3
 183860000    3
 183870000    4
 183880000    4
 183890000    4
 183900000    2
 183910000    3
 183920000    3
 183930000    3
 183940000    2
 183950000    3
 183960000    3
 183970000    2
 183980000    3
 183990000    3
 184000000    4
 184010000    2
 184020000    4
 184030000    3
 184040000    2
 184050000    2
 184060000    2
 184070000    4
 184080000    2
 184090000    3
 184100000    2
 184110000    3
 184120000    3
 184130000    2
 184140000    3
 184150000    3
 184160000    3
 184170000    3
 184180000    4
 184190000    3
 184200000    4
 184210000    4
 184220000    3
 184230000    2
 184240000    3
 184250000    4
 184260000    4
 184270000    4
 184280000    3
 184290000    2
 184300000    3
 184310000    2
 184320000    3
 184330000    2
 184340000    3
 184350000    4
 184360000    2
 184370000    4
 184380000    3
 184390000    3
 184400000    2
 184410000    4
 184420000    3
 184430000    3
 184440000    5
 184450000    5
 184460000    3
 184470000    2
 184480000    4
 184490000    3
 184500000    4
 184510000    2
 184520000    3
 184530000    4
 184540000    4
 184550000    7
 184560000    4
 184570000    5
 184580000    3
 184590000    3
 184600000    3
 184610000    4
 184620000    5
 184630000    3
 184640000    3
 184650000    4
 184660000    3
 184670000    3
 184680000    3
 184690000    5
 184700000    3
 184710000    3
 184720000    3
 184730000    3
 184740000    2
 184750000    3
 184760000    2
 184770000    4
 184780000    3
 184790000    3
 184800000    3
 184810000    3
 184820000    3
 184830000    2
 184840000    3
 184850000    7
 184860000    3
 184870000    3
 184880000    3
 184890000    3
 184900000    2
 184910000    3
 184920000    3
 184930000    4
 184940000    4
 184950000    2
 184960000    4
 184970000    4
 184980000    3
 184990000    4
 185000000    2
 185010000    3
 185020000    5
 185030000    3
 185040000    3
 185050000    3
 185060000    2
 185070000    2
 185080000    3
 185090000    2
 185100000    4
 185110000    6
 185120000    3
 185130000    2
 185140000    4
 185150000    3
 185160000    3
 185170000    3
 185180000    3
 185190000    3
 185200000    2
 185210000    2
 185220000    4
 185230000    4
 185240000    3
 185250000    4
 185260000    3
 185270000    3
 185280000    3
 185290000    3
 185300000    2
 185310000    3
 185320000    5
 185330000    4
 185340000    3
 185350000    3
 185360000    5
 185370000    4
 185380000    4
 185390000    3
 185400000    2
 185410000    6
 185420000    3
 185430000    5
 185440000    5
 185450000    3
 185460000    3
 185470000    3
 185480000    2
 185490000    3
 185500000    5
 185510000    2
 185520000    3
 185530000    4
 185540000    3
 185550000    4
 185560000    3
 185570000    2
 185580000    3
 185590000    2
 185600000    3
 185610000    5
 185620000    5
 185630000    3
 185640000    4
 185650000    3
 185660000    2
 185670000    5
 185680000    2
 185690000    7
 185700000    3
 185710000    6
 185720000    3
 185730000    3
 185740000    3
 185750000    5
 185760000    7
 185770000    3
 185780000    3
 185790000    2
 185800000    2
 185810000   10
 185820000   10
 185830000    7
 185840000    4
 185850000    3
 185860000    3
 185870000    4
 185880000    7
 185890000    4
 185900000    3
 185910000    3
 185920000    3
 185930000    4
 185940000    4
 185950000    3
 185960000    3
 185970000    6
 185980000    3
 185990000    5
 186000000    5
 186010000    4
 186020000    3
 186030000    3
 186040000    2
 186050000    2
 186060000    3
 186070000    3
 186080000    3
 186090000    3
 186100000    3
 186110000    5
 186120000    3
 186130000    4
 186140000    3
 186150000    3
 186160000    3
 186170000    3
 186180000    5
 186190000    2
 186200000    3
 186210000    5
 186220000    4
 186230000    2
 186240000    4
 186250000    3
 186260000    3
 186270000    4
 186280000    2
 186290000    3
 186300000    4
 186310000    5
 186320000    4
 186330000    2
 186340000    3
 186350000    2
 186360000    3
 186370000    2
 186380000    3
 186390000    5
 186400000    5
 186410000    3
 186420000    4
 186430000    4
 186440000    2
 186450000    4
 186460000    3
 186470000    3
 186480000    4
 186490000    8
 186500000    6
 186510000    3
 186520000    3
 186530000    3
 186540000    3
 186550000    3
 186560000    3
 186570000    3
 186580000    3
 186590000    3
 186600000    8
 186610000    3
 186620000    3
 186630000    3
 186640000    2
 186650000    3
 186660000    2
 186670000    3
 186680000    3
 186690000    3
 186700000    3
 186710000    5
 186720000    3
 186730000    3
 186740000    3
 186750000    5
 186760000    3
 186770000    5
 186780000    4
 186790000    9
 186800000    9
 186810000    3
 186820000    3
 186830000    4
 186840000    4
 186850000    5
 186860000    3
 186870000    3
 186880000    4
 186890000    3
 186900000    4
 186910000    8
 186920000   10
 186930000    5
 186940000    6
 186950000    7
 186960000    5
 186970000    8
 186980000    5
 186990000    4
 187000000    7
 187010000    5
 187020000   12
 187030000   11
 187040000    5
 187050000    6
 187060000    3
 187070000    4
 187080000    4
 187090000    4
 187100000    3
 187110000    3
 187120000    8
 187130000    4
 187140000    5
 187150000    3
 187160000    3
 187170000    3
 187180000    6
 187190000    5
 187200000    5
 187210000    2
 187220000    3
 187230000    3
 187240000    2
 187250000    3
 187260000    3
 187270000    3
 187280000    4
 187290000    4
 187300000    3
 187310000    3
 187320000    6
 187330000    3
 187340000    4
 187350000    4
 187360000    5
 187370000    6
 187380000    3
 187390000    4
 187400000    3
 187410000    4
 187420000    3
 187430000    3
 187440000    2
 187450000    5
 187460000    3
 187470000    3
 187480000    6
 187490000    3
 187500000    3
 187510000    4
 187520000    3
 187530000    3
 187540000    2
 187550000    3
 187560000    5
 187570000    5
 187580000    3
 187590000    4
 187600000    4
 187610000    4
 187620000    4
 187630000    5
 187640000    3
 187650000    3
 187660000    3
 187670000    2
 187680000    5
 187690000    4
 187700000    5
 187710000    3
 187720000    3
 187730000    5
 187740000    3
 187750000    3
 187760000    3
 187770000    3
 187780000    2
 187790000    3
 187800000    3
 187810000    4
 187820000    3
 187830000    4
 187840000    3
 187850000    4
 187860000    4
 187870000    4
 187880000    3
 187890000    2
 187900000    3
 187910000    5
 187920000    5
 187930000    5
 187940000    2
 187950000    3
 187960000    2
 187970000    3
 187980000    3
 187990000    5
 188000000    4
 188010000    4
 188020000    2
 188030000    3
 188040000    3
 188050000    3
 188060000    3
 188070000    3
 188080000    6
 188090000    5
 188100000    4
 188110000    3
 188120000    3
 188130000    2
 188140000    4
 188150000    5
 188160000    2
 188170000    2
 188180000    4
 188190000   11
 188200000    4
 188210000    3
 188220000    7
 188230000    2
 188240000    7
 188250000    3
 188260000    4
 188270000    3
 188280000    6
 188290000    3
 188300000    3
 188310000    4
 188320000    3
 188330000    3
 188340000    4
 188350000    4
 188360000    4
 188370000    2
 188380000    3
 188390000    2
 188400000    4
 188410000    3
 188420000    3
 188430000    5
 188440000    4
 188450000    5
 188460000    3
 188470000    5
 188480000    5
 188490000    4
 188500000    4
 188510000    3
 188520000    5
 188530000    3
 188540000    4
 188550000    5
 188560000    4
 188570000    2
 188580000    3
 188590000    2
 188600000    3
 188610000    3
 188620000    2
 188630000    3
 188640000    3
 188650000    4
 188660000    5
 188670000    3
 188680000    3
 188690000    3
 188700000    4
 188710000    2
 188720000    3
 188730000    3
 188740000    4
 188750000    5
 188760000    5
 188770000    3
 188780000    3
 188790000    3
 188800000    4
 188810000    3
 188820000    3
 188830000    2
 188840000    3
 188850000    3
 188860000    5
 188870000    6
 188880000    3
 188890000    2
 188900000    5
 188910000    3
 188920000    3
 188930000    3
 188940000    3
 188950000    3
 188960000    3
 188970000    2
 188980000    4
 188990000    4
 189000000    3
 189010000    3
 189020000    3
 189030000    3
 189040000    3
 189050000    6
 189060000    4
 189070000    2
 189080000    4
 189090000    3
 189100000    4
 189110000    3
 189120000    3
 189130000    3
 189140000    3
 189150000    3
 189160000    3
 189170000    3
 189180000    4
 189190000    3
 189200000    4
 189210000    4
 189220000    3
 189230000    3
 189240000    6
 189250000    5
 189260000    4
 189270000    3
 189280000    4
 189290000    3
 189300000    3
 189310000    5
 189320000    3
 189330000    3
 189340000    6
 189350000    3
 189360000    5
 189370000    5
 189380000    5
 189390000    2
 189400000    3
 189410000    3
 189420000    4
 189430000    4
 189440000    3
 189450000    3
 189460000    3
 189470000    2
 189480000    3
 189490000    5
 189500000    3
 189510000    3
 189520000    2
 189530000    3
 189540000    3
 189550000    3
 189560000    2
 189570000    4
 189580000    4
 189590000    2
 189600000    3
 189610000    3
 189620000    3
 189630000    3
 189640000    3
 189650000    3
 189660000    5
 189670000    3
 189680000    3
 189690000    3
 189700000    3
 189710000    3
 189720000    5
 189730000    5
 189740000    5
 189750000    4
 189760000    4
 189770000    5
 189780000    4
 189790000    5
 189800000    2
 189810000    5
 189820000    6
 189830000    3
 189840000    3
 189850000    3
 189860000    4
 189870000    3
 189880000    3
 189890000    3
 189900000    3
 189910000    5
 189920000    7
 189930000    5
 189940000    3
 189950000    3
 189960000    5
 189970000    5
 189980000    5
 189990000    4
 190000000    4
 190010000    3
 190020000    5
 190030000    6
 190040000    3
 190050000    3
 190060000    3
 190070000    4
 190080000    3
 190090000    6
 190100000    3
 190110000    2
 190120000    3
 190130000    3
 190140000    4
 190150000    6
 190160000    5
 190170000    2
 190180000    3
 190190000    3
 190200000    4
 190210000    5
 190220000    3
 190230000    3
 190240000    4
 190250000    7
 190260000    4
 190270000    4
 190280000    3
 190290000    3
 190300000    2
 190310000    3
 190320000    3
 190330000    3
 190340000    3
 190350000    4
 190360000    4
 190370000    3
 190380000    3
 190390000    3
 190400000    4
 190410000    4
 190420000    3
 190430000    4
 190440000    3
 190450000    4
 190460000    4
 190470000    8
 190480000    2
 190490000    3
 190500000    2
 190510000    3
 190520000    3
 190530000    3
 190540000    4
 190550000    4
 190560000    4
 190570000    3
 190580000    3
 190590000    3
 190600000    3
 190610000    3
 190620000    3
 190630000    3
 190640000    7
 190650000    3
 190660000    4
 190670000    3
 190680000    4
 190690000    3
 190700000    4
 190710000    3
 190720000    3
 190730000    2
 190740000    2
 190750000    7
 190760000    4
 190770000    5
 190780000    3
 190790000    3
 190800000    3
 190810000    5
 190820000    3
 190830000    3
 190840000    2
 190850000    3
 190860000    3
 190870000    3
 190880000    3
 190890000    4
 190900000    2
 190910000    3
 190920000    3
 190930000    3
 190940000    6
 190950000    3
 190960000    3
 190970000    3
 190980000    5
 190990000    2
 191000000    3
 191010000    4
 191020000    4
 191030000    3
 191040000    4
 191050000    3
 191060000    3
 191070000    3
 191080000    3
 191090000    2
 191100000    4
 191110000    5
 191120000    4
 191130000    2
 191140000    3
 191150000    4
 191160000    6
 191170000    3
 191180000    4
 191190000    5
 191200000    3
 191210000    3
 191220000    3
 191230000    5
 191240000    5
 191250000    2
 191260000    4
 191270000    3
 191280000    3
 191290000    3
 191300000    3
 191310000    2
 191320000    3
 191330000    3
 191340000    3
 191350000    3
 191360000    3
 191370000    2
 191380000    3
 191390000    5
 191400000    3
 191410000    3
 191420000    3
 191430000    3
 191440000    3
 191450000    3
 191460000    8
 191470000    3
 191480000    3
 191490000    3
 191500000    3
 191510000    3
 191520000    3
 191530000    2
 191540000    5
 191550000    5
 191560000    2
 191570000    4
 191580000    3
 191590000    5
 191600000    3
 191610000    3
 191620000    4
 191630000    5
 191640000    5
 191650000    6
 191660000    5
 191670000    3
 191680000    4
 191690000    3
 191700000    3
 191710000    5
 191720000    3
 191730000    3
 191740000    3
 191750000    4
 191760000    3
 191770000    3
 191780000    5
 191790000    5
 191800000    3
 191810000    3
 191820000    3
 191830000    3
 191840000    3
 191850000    2
 191860000    3
 191870000    3
 191880000    3
 191890000    4
 191900000    4
 191910000    3
 191920000    3
 191930000    4
 191940000    6
 191950000    3
 191960000    3
 191970000    2
 191980000    3
 191990000    3
 192000000    2
 192010000    3
 192020000    6
 192030000    3
 192040000    3
 192050000    3
 192060000    3
 192070000    3
 192080000    2
 192090000    3
 192100000    4
 192110000    3
 192120000    3
 192130000    2
 192140000    3
 192150000    3
 192160000    3
 192170000    3
 192180000    3
 192190000    6
 192200000    5
 192210000    3
 192220000    4
 192230000    4
 192240000    4
 192250000    4
 192260000    8
 192270000    4
 192280000    5
 192290000    3
 192300000    5
 192310000    5
 192320000    3
 192330000    2
 192340000    3
 192350000    5
 192360000    5
 192370000    3
 192380000    4
 192390000    4
 192400000    3
 192410000    3
 192420000    3
 192430000    3
 192440000    3
 192450000    4
 192460000    6
 192470000    5
 192480000    4
 192490000    4
 192500000    4
 192510000    5
 192520000    3
 192530000    3
 192540000    3
 192550000    3
 192560000    3
 192570000    3
 192580000    2
 192590000    3
 192600000    4
 192610000    2
 192620000    3
 192630000    3
 192640000    3
 192650000    3
 192660000    5
 192670000    4
 192680000    3
 192690000    3
 192700000    5
 192710000    5
 192720000    5
 192730000    3
 192740000    3
 192750000    3
 192760000    3
 192770000    3
 192780000    3
 192790000    4
 192800000    3
 192810000    3
 192820000    4
 192830000    2
 192840000    3
 192850000    3
 192860000    7
 192870000    3
 192880000    3
 192890000    6
 192900000    3
 192910000    3
 192920000    4
 192930000    3
 192940000    2
 192950000    3
 192960000    5
 192970000    3
 192980000    3
 192990000    5
 193000000    3
 193010000    4
 193020000    2
 193030000    4
 193040000    5
 193050000    3
 193060000    4
 193070000    3
 193080000    4
 193090000    2
 193100000    2
 193110000    3
 193120000    3
 193130000    5
 193140000    3
 193150000    3
 193160000    4
 193170000    4
 193180000    3
 193190000    3
 193200000    4
 193210000    3
 193220000    5
 193230000    4
 193240000    3
 193250000    3
 193260000    3
 193270000    3
 193280000    3
 193290000    2
 193300000    4
 193310000    4
 193320000    3
 193330000    3
 193340000    3
 193350000    3
 193360000    4
 193370000    4
 193380000    4
 193390000    3
 193400000    3
 193410000    4
 193420000    2
 193430000    3
 193440000    3
 193450000    5
 193460000    5
 193470000    2
 193480000    3
 193490000    2
 193500000    2
 193510000    2
 193520000    3
 193530000    2
 193540000    3
 193550000    2
 193560000    3
 193570000    3
 193580000    4
 193590000    2
 193600000    3
 193610000    3
 193620000    2
 193630000    3
 193640000    3
 193650000    2
 193660000    4
 193670000    3
 193680000    4
 193690000    3
 193700000    3
 193710000    3
 193720000    3
 193730000    3
 193740000    3
 193750000    3
 193760000    3
 193770000    7
 193780000    4
 193790000    3
 193800000    3
 193810000    4
 193820000    2
 193830000    3
 193840000    4
 193850000    3
 193860000    3
 193870000    4
 193880000    3
 193890000    3
 193900000    4
 193910000    4
 193920000    3
 193930000    4
 193940000    4
 193950000    7
 193960000    4
 193970000    3
 193980000    3
 193990000    3
 194000000    2
 194010000    2
 194020000    3
 194030000    3
 194040000    2
 194050000    4
 194060000    3
 194070000    2
 194080000    3
 194090000    3
 194100000    4
 194110000    3
 194120000    4
 194130000    5
 194140000    3
 194150000    3
 194160000    3
 194170000    4
 194180000    2
 194190000    2
 194200000    3
 194210000    4
 194220000    3
 194230000    3
 194240000    3
 194250000    3
 194260000    4
 194270000    2
 194280000    4
 194290000    3
 194300000    3
 194310000    3
 194320000    3
 194330000    2
 194340000    3
 194350000    3
 194360000    6
 194370000    5
 194380000    3
 194390000    3
 194400000    5
 194410000    3
 194420000    3
 194430000    3
 194440000    3
 194450000    3
 194460000    3
 194470000    3
 194480000    3
 194490000    4
 194500000    3
 194510000    5
 194520000    3
 194530000    2
 194540000    2
 194550000    3
 194560000    2
 194570000    3
 194580000    6
 194590000    3
 194600000    5
 194610000    5
 194620000    4
 194630000    3
 194640000    5
 194650000    3
 194660000    3
 194670000    4
 194680000    3
 194690000    3
 194700000    3
 194710000    3
 194720000    6
 194730000    3
 194740000    3
 194750000    3
 194760000    3
 194770000    7
 194780000    3
 194790000    3
 194800000    3
 194810000    4
 194820000    4
 194830000    3
 194840000    2
 194850000    3
 194860000    3
 194870000    4
 194880000    4
 194890000    3
 194900000    3
 194910000    5
 194920000    3
 194930000    3
 194940000    4
 194950000    2
 194960000    3
 194970000    4
 194980000    2
 194990000    3
 195000000    3
 195000000    3
 195010000    5
 195020000    5
 195030000    2
 195040000    4
 195050000    3
 195060000    3
 195070000    3
 195080000    3
 195090000    5
 195100000    5
 195110000    3
 195120000    3
 195130000    5
 195140000    3
 195150000    3
 195160000    7
 195170000    3
 195180000    4
 195190000    2
 195200000    3
 195210000    3
 195220000    3
 195230000    3
 195240000    3
 195250000    3
 195260000    6
 195270000    4
 195280000    3
 195290000    2
 195300000    3
 195310000    4
 195320000    3
 195330000    2
 195340000    3
 195350000    4
 195360000    3
 195370000    4
 195380000    3
 195390000    5
 195400000    5
 195410000    3
 195420000    6
 195430000    3
 195440000    7
 195450000    3
 195460000    4
 195470000    3
 195480000    3
 195490000    5
 195500000    3
 195510000    6
 195520000    8
 195530000    3
 195540000    3
 195550000    7
 195560000    3
 195570000    3
 195580000    8
 195590000    4
 195600000    3
 195610000    4
 195620000    6
 195630000    3
 195640000    3
 195650000    3
 195660000    3
 195670000    5
 195680000    3
 195690000    6
 195700000    3
 195710000    3
 195720000    5
 195730000    4
 195740000    4
 195750000    3
 195760000    3
 195770000    5
 195780000    2
 195790000    4
 195800000    5
 195810000    2
 195820000    5
 195830000    2
 195840000    2
 195850000    2
 195860000    3
 195870000    7
 195880000    3
 195890000    3
 195900000    3
 195910000    3
 195920000    3
 195930000    5
 195940000    2
 195950000    4
 195960000    2
 195970000    2
 195980000    3
 195990000    4
 196000000    7
 196010000    3
 196020000    3
 196030000    5
 196040000    5
 196050000    3
 196060000    4
 196070000    5
 196080000    4
 196090000    6
 196100000    5
 196110000    3
 196120000    4
 196130000    3
 196140000    2
 196150000    4
 196160000    2
 196170000    3
 196180000    3
 196190000    5
 196200000    2
 196210000    2
 196220000    3
 196230000    3
 196240000    9
 196250000    5
 196260000    5
 196270000    2
 196280000    4
 196290000    3
 196300000    3
 196310000    3
 196320000    2
 196330000    3
 196340000    2
 196350000    3
 196360000    2
 196370000    3
 196380000    4
 196390000    3
 196400000    3
 196410000    3
 196420000    2
 196430000    3
 196440000    3
 196450000    3
 196460000    3
 196470000    4
 196480000    8
 196490000    5
 196500000    2
 196510000    5
 196520000    7
 196530000    6
 196540000    2
 196550000    2
 196560000    3
 196570000    6
 196580000    3
 196590000    3
 196600000    3
 196610000    3
 196620000    5
 196630000    4
 196640000    4
 196650000    4
 196660000    2
 196670000    8
 196680000    4
 196690000    4
 196700000    8
 196710000    4
 196720000    5
 196730000    4
 196740000    3
 196750000    3
 196760000    3
 196770000    6
 196780000    4
 196790000    7
 196800000    3
 196810000    6
 196820000    6
 196830000    2
 196840000    3
 196850000    3
 196860000    3
 196870000    3
 196880000    4
 196890000    3
 196900000    6
 196910000    4
 196920000    3
 196930000    4
 196940000    4
 196950000    6
 196960000    3
 196970000    2
 196980000    6
 196990000    3
 197000000    3
 197010000    3
 197020000   10
 197030000    4
 197040000    6
 197050000    3
 197060000    5
 197070000    7
 197080000    5
 197090000    8
 197100000    6
 197110000    5
 197120000    6
 197130000    3
 197140000    3
 197150000    3
 197160000    5
 197170000    3
 197180000    3
 197190000    5
 197200000    5
 197210000    3
 197220000    3
 197230000    3
 197240000    3
 197250000    3
 197260000    4
 197270000    2
 197280000    3
 197290000    6
 197300000    3
 197310000    3
 197320000    2
 197330000    2
 197340000    3
 197350000    7
 197360000    4
 197370000    5
 197380000    3
 197390000    3
 197400000    3
 197410000    3
 197420000    3
 197430000    4
 197440000    4
 197450000    2
 197460000    3
 197470000    3
 197480000    4
 197490000    4
 197500000    2
 197510000    4
 197520000    4
 197530000    5
 197540000    3
 197550000    3
 197560000    6
 197570000    4
 197580000    3
 197590000    7
 197600000    3
 197610000    3
 197620000    3
 197630000    3
 197640000    4
 197650000    3
 197660000    9
 197670000    8
 197680000   10
 197690000    2
 197700000    6
 197710000    2
 197720000    3
 197730000    3
 197740000    3
 197750000    3
 197760000    6
 197770000    4
 197780000    5
 197790000    3
 197800000    4
 197810000    3
 197820000    5
 197830000    4
 197840000    3
 197850000    4
 197860000    5
 197870000    4
 197880000    4
 197890000    2
 197900000    4
 197910000    2
 197920000    4
 197930000    2
 197940000    4
 197950000    3
 197960000    4
 197970000    4
 197980000    3
 197990000    2
 198000000    4
 198010000    2
 198020000    3
 198030000    5
 198040000    3
 198050000    3
 198060000    5
 198070000    2
 198080000    3
 198090000    3
 198100000    3
 198110000    3
 198120000    3
 198130000    4
 198140000    3
 198150000    3
 198160000    3
 198170000    3
 198180000    2
 198190000    2
 198200000    4
 198210000    3
 198220000    4
 198230000    2
 198240000    2
 198250000    3
 198260000    3
 198270000    3
 198280000    3
 198290000    3
 198300000    3
 198310000    3
 198320000    3
 198330000    4
 198340000    3
 198350000    2
 198360000    4
 198370000    2
 198380000    3
 198390000    5
 198400000    4
 198410000    4
 198420000    3
 198430000    5
 198440000    3
 198450000    3
 198460000   10
 198470000    3
 198480000    3
 198490000    3
 198500000    2
 198510000    3
 198520000    4
 198530000    2
 198540000    3
 198550000    5
 198560000    4
 198570000    3
 198580000    3
 198590000    4
 198600000    4
 198610000    4
 198620000    7
 198630000    5
 198640000    6
 198650000    5
 198660000    4
 198670000   10
 198680000    2
 198690000    5
 198700000    2
 198710000    5
 198720000    4
 198730000    4
 198740000    4
 198750000    3
 198760000    3
 198770000    3
 198780000    3
 198790000    3
 198800000    3
 198810000    3
 198820000    4
 198830000    3
 198840000    3
 198850000    4
 198860000    3
 198870000    3
 198880000    3
 198890000    4
 198900000    5
 198910000    4
 198920000    4
 198930000    5
 198940000    3
 198950000    6
 198960000    5
 198970000    5
 198980000    3
 198990000    3
 199000000    6
 199010000    4
 199020000    2
 199030000    2
 199040000    3
 199050000    5
 199060000    2
 199070000    3
 199080000    4
 199090000    7
 199100000   11
 199110000    4
 199120000    3
 199130000    3
 199140000    2
 199150000    4
 199160000    3
 199170000    4
 199180000    4
 199190000    5
 199200000    3
 199210000    6
 199220000    3
 199230000    2
 199240000    2
 199250000    3
 199260000    3
 199270000    2
 199280000    3
 199290000    8
 199300000    6
 199310000    3
 199320000    5
 199330000    3
 199340000    6
 199350000    2
 199360000    3
 199370000    3
 199380000    2
 199390000    3
 199400000    5
 199410000    5
 199420000    4
 199430000    3
 199440000    3
 199450000    3
 199460000    3
 199470000    2
 199480000    3
 199490000    4
 199500000    4
 199510000    3
 199520000    4
 199530000    4
 199540000    6
 199550000    3
 199560000    3
 199570000    6
 199580000   11
 199590000    3
 199600000    3
 199610000    4
 199620000    4
 199630000    5
 199640000    4
 199650000    4
 199660000    5
 199670000    2
 199680000    3
 199690000    4
 199700000    4
 199710000    3
 199720000    3
 199730000    4
 199740000    3
 199750000    3
 199760000    4
 199770000    6
 199780000    2
 199790000    4
 199800000    2
 199810000    4
 199820000    4
 199830000    3
 199840000    7
 199850000    5
 199860000    5
 199870000    5
 199880000    4
 199890000    3
 199900000    5
 199910000    3
 199920000    8
 199930000    3
 199940000    3
 199950000    5
 199960000    3
 199970000    3
 199980000    3
 199990000    4
 200000000    4
 200010000    4
 200020000    3
 200030000    5
 200040000    3
 200050000    3
 200060000    4
 200070000    4
 200080000    3
 200090000    5
 200100000    4
 200110000    3
 200120000    5
 200130000    4
 200140000    5
 200150000    3
 200160000    4
 200170000    3
 200180000    5
 200190000    6
 200200000    3
 200210000    2
 200220000    4
 200230000    3
 200240000    5
 200250000    3
 200260000    3
 200270000    4
 200280000    4
 200290000    4
 200300000   10
 200310000    7
 200320000    3
 200330000    2
 200340000    2
 200350000    3
 200360000    5
 200370000    4
 200380000    3
 200390000    5
 200400000    2
 200410000    5
 200420000    4
 200430000    4
 200440000    3
 200450000    3
 200460000    3
 200470000    3
 200480000    3
 200490000    3
 200500000    7
 200510000    6
 200520000    3
 200530000    3
 200540000    4
 200550000    5
 200560000    2
 200570000    3
 200580000    2
 200590000    2
 200600000    3
 200610000    4
 200620000    3
 200630000    4
 200640000    4
 200650000    5
 200660000    3
 200670000    4
 200680000    4
 200690000    4
 200700000    3
 200710000    4
 200720000    3
 200730000    3
 200740000    2
 200750000    3
 200760000    2
 200770000    3
 200780000    3
 200790000    3
 200800000    3
 200810000    3
 200820000    2
 200830000    3
 200840000    3
 200850000    3
 200860000    3
 200870000    4
 200880000    3
 200890000    3
 200900000    3
 200910000    3
 200920000    4
 200930000    3
 200940000    2
 200950000    4
 200960000    3
 200970000    7
 200980000    3
 200990000    4
 201000000    5
 201010000   10
 201020000   11
 201030000    4
 201040000    4
 201050000    3
 201060000    3
 201070000    4
 201080000    3
 201090000    3
 201100000    3
 201110000    4
 201120000    3
 201130000    3
 201140000    3
 201150000    3
 201160000    3
 201170000    6
 201180000    3
 201190000    3
 201200000    2
 201210000    3
 201220000    3
 201230000    3
 201240000    3
 201250000    3
 201260000    5
 201270000    3
 201280000    4
 201290000    5
 201300000    7
 201310000    5
 201320000    8
 201330000    4
 201340000    3
 201350000    2
 201360000    4
 201370000    7
 201380000    3
 201390000    2
 201400000    4
 201410000    2
 201420000    6
 201430000    3
 201440000    4
 201450000    2
 201460000    3
 201470000    2
 201480000    2
 201490000    2
 201500000    6
 201510000    3
 201520000    4
 201530000    4
 201540000    3
 201550000    2
 201560000    3
 201570000    2
 201580000    3
 201590000    3
 201600000    3
 201610000    3
 201620000    4
 201630000    5
 201640000    3
 201650000    4
 201660000    3
 201670000    3
 201680000    3
 201690000    3
 201700000    3
 201710000    3
 201720000    3
 201730000    2
 201740000    3
 201750000    3
 201760000    3
 201770000    3
 201780000    3
 201790000    3
 201800000    3
 201810000    4
 201820000    3
 201830000    3
 201840000    4
 201850000    4
 201860000    4
 201870000    4
 201880000    3
 201890000    2
 201900000    2
 201910000    3
 201920000    3
 201930000    4
 201940000    3
 201950000    4
 201960000    4
 201970000    4
 201980000    3
 201990000    5
 202000000    3
 202010000    2
 202020000    3
 202030000    3
 202040000    4
 202050000    4
 202060000    2
 202070000    4
 202080000    3
 202090000    2
 202100000    4
 202110000    5
 202120000    5
 202130000    5
 202140000    4
 202150000    2
 202160000    3
 202170000    3
 202180000    3
 202190000    4
 202200000    4
 202210000    5
 202220000    4
 202230000    5
 202240000    4
 202250000    4
 202260000    6
 202270000    2
 202280000    3
 202290000    3
 202300000    3
 202310000    2
 202320000    4
 202330000    4
 202340000    3
 202350000    5
 202360000    3
 202370000    5
 202380000    5
 202390000    4
 202400000    2
 202410000    2
 202420000    4
 202430000    3
 202440000    3
 202450000    3
 202460000    3
 202470000    3
 202480000    5
 202490000    5
 202500000    2
 202510000    3
 202520000    2
 202530000    2
 202540000    5
 202550000    3
 202560000    2
 202570000    3
 202580000    2
 202590000    4
 202600000    7
 202610000    3
 202620000   10
 202630000    8
 202640000   10
 202650000    3
 202660000    7
 202670000    3
 202680000    5
 202690000    6
 202700000    3
 202710000    2
 202720000    3
 202730000    4
 202740000    5
 202750000    4
 202760000    4
 202770000    3
 202780000    2
 202790000    6
 202800000    4
 202810000    3
 202820000    5
 202830000    3
 202840000    4
 202850000    4
 202860000    4
 202870000    3
 202880000    4
 202890000    4
 202900000    4
 202910000    3
 202920000    3
 202930000    3
 202940000    2
 202950000    6
 202960000    3
 202970000    3
 202980000    4
 202990000    3
 203000000    3
 203010000    2
 203020000    3
 203030000    4
 203040000    3
 203050000    3
 203060000    4
 203070000    3
 203080000    3
 203090000    5
 203100000    3
 203110000    4
 203120000    4
 203130000    7
 203140000    2
 203150000    3
 203160000    4
 203170000    3
 203180000    5
 203190000    3
 203200000    2
 203210000    3
 203220000    3
 203230000    2
 203240000    3
 203250000    3
 203260000    3
 203270000    5
 203280000    6
 203290000    4
 203300000    3
 203310000    3
 203320000    2
 203330000    4
 203340000    3
 203350000    2
 203360000    3
 203370000    4
 203380000    3
 203390000    5
 203400000    4
 203410000    4
 203420000    4
 203430000    4
 203440000    3
 203450000    4
 203460000    2
 203470000    4
 203480000    5
 203490000    2
 203500000    2
 203510000    2
 203520000    3
 203530000    4
 203540000    4
 203550000    4
 203560000    4
 203570000    5
 203580000    3
 203590000    2
 203600000    3
 203610000    3
 203620000    3
 203630000    5
 203640000    5
 203650000    4
 203660000    3
 203670000    5
 203680000    3
 203690000    8
 203700000    2
 203710000    2
 203720000    3
 203730000    4
 203740000    2
 203750000    3
 203760000    3
 203770000    3
 203780000    3
 203790000    3
 203800000    3
 203810000    4
 203820000    4
 203830000    3
 203840000    3
 203850000    4
 203860000    3
 203870000    4
 203880000    3
 203890000    2
 203900000    3
 203910000    3
 203920000    3
 203930000    4
 203940000    4
 203950000    4
 203960000    4
 203970000    2
 203980000    3
 203990000    4
 204000000    4
 204010000    3
 204020000    5
 204030000    3
 204040000    5
 204050000    5
 204060000    4
 204070000    3
 204080000    2
 204090000    5
 204100000    3
 204110000    3
 204120000    3
 204130000    3
 204140000    2
 204150000    3
 204160000    3
 204170000    3
 204180000    5
 204190000    2
 204200000    3
 204210000    3
 204220000    3
 204230000    4
 204240000    3
 204250000    3
 204260000    4
 204270000    4
 204280000    3
 204290000    2
 204300000    5
 204310000    3
 204320000    3
 204330000    3
 204340000    3
 204350000    3
 204360000    4
 204370000    3
 204380000    7
 204390000    5
 204400000    4
 204410000    5
 204420000    3
 204430000    2
 204440000    4
 204450000    3
 204460000    4
 204470000    3
 204480000    4
 204490000    3
 204500000    2
 204510000    4
 204520000    3
 204530000    3
 204540000    3
 204550000    6
 204560000    3
 204570000    3
 204580000    3
 204590000    3
 204600000    5
 204610000    3
 204620000    3
 204630000    2
 204640000    4
 204650000    3
 204660000    5
 204670000    3
 204680000    4
 204690000    3
 204700000    4
 204710000    2
 204720000    3
 204730000    3
 204740000    2
 204750000    4
 204760000    2
 204770000    3
 204780000    3
 204790000    3
 204800000    4
 204810000    3
 204820000    2
 204830000    6
 204840000    3
 204850000    2
 204860000    3
 204870000    4
 204880000    3
 204890000    2
 204900000    3
 204910000    2
 204920000    2
 204930000    6
 204940000    2
 204950000    3
 204960000    2
 204970000    3
 204980000    3
 204990000    2
 205000000    5
 205010000    2
 205020000    3
 205030000    2
 205040000    2
 205050000    3
 205060000    4
 205070000    3
 205080000    2
 205090000    3
 205100000    2
 205110000    2
 205120000    3
 205130000    2
 205140000    2
 205150000    5
 205160000    3
 205170000    4
 205180000    3
 205190000    3
 205200000    4
 205210000    3
 205220000    3
 205230000    2
 205240000    6
 205250000    4
 205260000    3
 205270000    6
 205280000    3
 205290000    3
 205300000    4
 205310000    3
 205320000    2
 205330000    3
 205340000    4
 205350000    3
 205360000    3
 205370000    3
 205380000    6
 205390000    4
 205400000    3
 205410000    4
 205420000    3
 205430000    3
 205440000    4
 205450000    2
 205460000    3
 205470000    3
 205480000    5
 205490000    4
 205500000    2
 205510000    3
 205520000    4
 205530000    3
 205540000    3
 205550000    4
 205560000    3
 205570000    3
 205580000    3
 205590000    4
 205600000    3
 205610000    4
 205620000    2
 205630000    3
 205640000    3
 205650000    3
 205660000    4
 205670000    3
 205680000    4
 205690000    2
 205700000    5
 205710000    6
 205720000    7
 205730000    4
 205740000    6
 205750000    3
 205760000    4
 205770000    5
 205780000    4
 205790000    3
 205800000    4
 205810000    3
 205820000    7
 205830000    4
 205840000    3
 205850000    5
 205860000    3
 205870000    5
 205880000    6
 205890000    5
 205900000    4
 205910000    3
 205920000    4
 205930000    8
 205940000    5
 205950000    7
 205960000    3
 205970000    4
 205980000    4
 205990000    3
 206000000    6
 206010000    4
 206020000    3
 206030000    3
 206040000    3
 206050000    2
 206060000    3
 206070000    5
 206080000    4
 206090000    3
 206100000    2
 206110000    3
 206120000    3
 206130000    3
 206140000    3
 206150000    4
 206160000    2
 206170000    3
 206180000    3
 206190000    3
 206200000    3
 206210000    3
 206220000    3
 206230000    2
 206240000    6
 206250000    4
 206260000    4
 206270000    8
 206280000    2
 206290000    3
 206300000    3
 206310000    5
 206320000    3
 206330000    3
 206340000    2
 206350000    3
 206360000    4
 206370000    3
 206380000    4
 206390000    3
 206400000    5
 206410000    3
 206420000    5
 206430000    4
 206440000    3
 206450000    4
 206460000    4
 206470000    8
 206480000    3
 206490000    8
 206500000    4
 206510000    6
 206520000    8
 206530000   11
 206540000    5
 206550000    4
 206560000    2
 206570000    2
 206580000    4
 206590000    4
 206600000    3
 206610000    3
 206620000    3
 206630000    3
 206640000    3
 206650000    4
 206660000    3
 206670000    3
 206680000    3
 206690000    3
 206700000    6
 206710000    3
 206720000    5
 206730000    5
 206740000    4
 206750000    3
 206760000    5
 206770000    4
 206780000    3
 206790000    6
 206800000    5
 206810000    4
 206820000    4
 206830000    3
 206840000    3
 206850000    3
 206860000    3
 206870000    3
 206880000    3
 206890000    3
 206900000    7
 206910000    4
 206920000    4
 206930000    4
 206940000    5
 206950000   10
 206960000    6
 206970000    7
 206980000    4
 206990000    3
 207000000    4
 207010000    3
 207020000    5
 207030000    4
 207040000    4
 207050000    3
 207060000    4
 207070000    5
 207080000    3
 207090000    4
 207100000    2
 207110000    5
 207120000    3
 207130000    3
 207140000    3
 207150000    3
 207160000    4
 207170000    3
 207180000    3
 207190000    3
 207200000    3
 207210000    3
 207220000    3
 207230000    3
 207240000    3
 207250000    4
 207260000    3
 207270000    3
 207280000    3
 207290000    3
 207300000    4
 207310000    7
 207320000    3
 207330000    4
 207340000    4
 207350000    3
 207360000    5
 207370000    2
 207380000    3
 207390000    5
 207400000    2
 207410000    6
 207420000    2
 207430000    3
 207440000    8
 207450000   11
 207460000    8
 207470000    3
 207480000    3
 207490000    3
 207500000    4
 207510000    3
 207520000    3
 207530000    3
 207540000    3
 207550000    3
 207560000    3
 207570000    2
 207580000    3
 207590000    3
 207600000    3
 207610000    2
 207620000    5
 207630000    2
 207640000    7
 207650000    3
 207660000    4
 207670000    5
 207680000    4
 207690000    5
 207700000    4
 207710000    2
 207720000    4
 207730000    6
 207740000    9
 207750000    2
 207760000    4
 207770000    3
 207780000    3
 207790000    3
 207800000    4
 207810000    4
 207820000    2
 207830000    3
 207840000    3
 207850000    4
 207860000    3
 207870000    4
 207880000    3
 207890000    3
 207900000    3
 207910000    3
 207920000    3
 207930000    4
 207940000    3
 207950000    3
 207960000    4
 207970000    3
 207980000    3
 207990000    3
 208000000    2
 208010000    4
 208020000    6
 208030000    3
 208040000    5
 208050000    3
 208060000    4
 208070000    4
 208080000    3
 208090000    2
 208100000    3
 208110000    5
 208120000    2
 208130000    2
 208140000    4
 208150000    2
 208160000    4
 208170000    3
 208180000    4
 208190000    3
 208200000    3
 208210000    4
 208220000    3
 208230000    3
 208240000    3
 208250000    2
 208260000    4
 208270000    2
 208280000    5
 208290000    3
 208300000    2
 208310000    6
 208320000    3
 208330000    3
 208340000    3
 208350000    3
 208360000    3
 208370000    3
 208380000    3
 208390000    3
 208400000    4
 208410000    3
 208420000    7
 208430000    3
 208440000    3
 208450000    3
 208460000    3
 208470000    2
 208480000    3
 208490000    3
 208500000    3
 208510000    3
 208520000    4
 208530000    3
 208540000    3
 208550000    2
 208560000    4
 208570000    3
 208580000    2
 208590000    3
 208600000    7
 208610000    4
 208620000    3
 208630000    5
 208640000    5
 208650000    5
 208660000    3
 208670000    2
 208680000    3
 208690000    4
 208700000    3
 208710000    4
 208720000    2
 208730000    3
 208740000    6
 208750000    2
 208760000    3
 208770000    3
 208780000    3
 208790000    2
 208800000    3
 208810000    3
 208820000    3
 208830000    3
 208840000    2
 208850000    6
 208860000    3
 208870000    3
 208880000    3
 208890000    4
 208900000    4
 208910000    2
 208920000    6
 208930000    5
 208940000    3
 208950000    3
 208960000    3
 208970000    5
 208980000    5
 208990000    4
 209000000    3
 209010000    3
 209020000    4
 209030000    6
 209040000    3
 209050000    3
 209060000    3
 209070000    4
 209080000    6
 209090000    6
 209100000    5
 209110000    3
 209120000    3
 209130000    4
 209140000    5
 209150000    6
 209160000    3
 209170000    9
 209180000    6
 209190000    4
 209200000    3
 209210000    3
 209220000    3
 209230000    3
 209240000    4
 209250000    3
 209260000    2
 209270000    5
 209280000    6
 209290000    5
 209300000    4
 209310000    3
 209320000    4
 209330000    7
 209340000    5
 209350000    4
 209360000    5
 209370000    3
 209380000    2
 209390000    3
 209400000    4
 209410000    3
 209420000    3
 209430000    7
 209440000    4
 209450000    5
 209460000    3
 209470000    2
 209480000    3
 209490000    3
 209500000    3
 209510000    3
 209520000    3
 209530000    2
 209540000    2
 209550000    8
 209560000    3
 209570000    3
 209580000    3
 209590000    3
 209600000    4
 209610000    3
 209620000    3
 209630000    2
 209640000    4
 209650000    2
 209660000    4
 209670000    4
 209680000    4
 209690000    2
 209700000    4
 209710000    4
 209720000    3
 209730000    4
 209740000    3
 209750000    2
 209760000    2
 209770000    4
 209780000    4
 209790000    3
 209800000    2
 209810000    2
 209820000    3
 209830000    3
 209840000    4
 209850000    5
 209860000    2
 209870000    3
 209880000    2
 209890000    5
 209900000    2
 209910000    2
 209920000    3
 209930000    3
 209940000    3
 209950000    3
 209960000    2
 209970000    3
 209980000    3
 209990000    2
 210000000    3
 210010000    5
 210020000    5
 210030000    5
 210040000    3
 210050000    2
 210060000    3
 210070000    3
 210080000    3
 210090000    3
 210100000    2
 210110000    4
 210120000    3
 210130000    3
 210140000    4
 210150000    3
 210160000    2
 210170000    3
 210180000    3
 210190000    2
 210200000    3
 210210000    4
 210220000    3
 210230000    3
 210240000    4
 210250000    3
 210260000    5
 210270000    3
 210280000    5
 210290000    3
 210300000    4
 210310000    3
 210320000    4
 210330000    3
 210340000    5
 210350000    7
 210360000    4
 210370000    4
 210380000    3
 210390000    3
 210400000    3
 210410000    4
 210420000    2
 210430000    4
 210440000    3
 210450000    4
 210460000    5
 210470000    4
 210480000    7
 210490000    3
 210500000    4
 210510000    6
 210520000    3
 210530000    3
 210540000    5
 210550000    3
 210560000    3
 210570000    3
 210580000    4
 210590000    5
 210600000    3
 210610000    4
 210620000    3
 210630000    4
 210640000    3
 210650000    3
 210660000    3
 210670000    3
 210680000    3
 210690000    2
 210700000    3
 210710000    3
 210720000    3
 210730000    4
 210740000    4
 210750000    3
 210760000    4
 210770000    4
 210780000    3
 210790000    5
 210800000    3
 210810000    3
 210820000    4
 210830000    3
 210840000    3
 210850000    3
 210860000    3
 210870000    2
 210880000    3
 210890000    2
 210900000    4
 210910000    8
 210920000    3
 210930000    5
 210940000    4
 210950000    5
 210960000    4
 210970000    3
 210980000    3
 210990000    4
 211000000    3
 211010000    3
 211020000    4
 211030000    3
 211040000    4
 211050000    2
 211060000    2
 211070000    3
 211080000    3
 211090000    3
 211100000    3
 211110000    5
 211120000    3
 211130000    3
 211140000    3
 211150000    3
 211160000    5
 211170000    3
 211180000    3
 211190000    3
 211200000    4
 211210000    2
 211220000    4
 211230000    4
 211240000    3
 211250000    3
 211260000    3
 211270000    5
 211280000    2
 211290000    4
 211300000    2
 211310000    3
 211320000    4
 211330000    3
 211340000    2
 211350000    4
 211360000    3
 211370000    3
 211380000    3
 211390000    3
 211400000    5
 211410000    3
 211420000    2
 211430000    2
 211440000    2
 211450000    4
 211460000    4
 211470000    3
 211480000    3
 211490000    3
 211500000    4
 211510000    3
 211520000    2
 211530000    3
 211540000    3
 211550000    3
 211560000    4
 211570000    2
 211580000    2
 211590000    3
 211600000    3
 211610000    3
 211620000    2
 211630000    2
 211640000    3
 211650000    6
 211660000    3
 211670000    4
 211680000    3
 211690000    2
 211700000    3
 211710000    3
 211720000    2
 211730000    4
 211740000    3
 211750000    3
 211760000    4
 211770000    3
 211780000    3
 211790000    2
 211800000    3
 211810000    3
 211820000    3
 211830000    3
 211840000    3
 211850000    4
 211860000    3
 211870000    4
 211880000    5
 211890000    2
 211900000    3
 211910000    6
 211920000    7
 211930000    9
 211940000   10
 211950000    8
 211960000    7
 211970000    4
 211980000    3
 211990000    4
 212000000    2
 212010000    3
 212020000    3
 212030000    3
 212040000    3
 212050000    2
 212060000    2
 212070000    3
 212080000    3
 212090000    5
 212100000    9
 212110000    3
 212120000    5
 212130000    3
 212140000    4
 212150000    4
 212160000    3
 212170000    4
 212180000    3
 212190000    4
 212200000    2
 212210000    3
 212220000    4
 212230000    3
 212240000    6
 212250000    4
 212260000    3
 212270000    3
 212280000    3
 212290000    3
 212300000    3
 212310000    2
 212320000    3
 212330000    3
 212340000    3
 212350000    7
 212360000    3
 212370000    4
 212380000    5
 212390000    4
 212400000    4
 212410000    4
 212420000    3
 212430000    3
 212440000    2
 212450000    3
 212460000    4
 212470000    3
 212480000    5
 212490000    6
 212500000    4
 212510000    4
 212520000    3
 212530000    4
 212540000    3
 212550000    3
 212560000    3
 212570000    4
 212580000    3
 212590000    6
 212600000    5
 212610000    4
 212620000    3
 212630000    5
 212640000    6
 212650000    3
 212660000    5
 212670000    4
 212680000    5
 212690000    3
 212700000    3
 212710000    3
 212720000    8
 212730000    3
 212740000    3
 212750000    5
 212760000    3
 212770000    4
 212780000    4
 212790000    5
 212800000    3
 212810000    3
 212820000    3
 212830000    3
 212840000    3
 212850000    3
 212860000    3
 212870000    3
 212880000    3
 212890000    2
 212900000    4
 212910000    4
 212920000    3
 212930000    3
 212940000    2
 212950000    4
 212960000    3
 212970000   11
 212980000    3
 212990000    2
 213000000    2
 213010000    4
 213020000    3
 213030000    2
 213040000    3
 213050000    4
 213060000    3
 213070000    3
 213080000    7
 213090000    3
 213100000    4
 213110000    3
 213120000    3
 213130000    3
 213140000    2
 213150000    4
 213160000    3
 213170000    3
 213180000    5
 213190000    3
 213200000    3
 213210000    4
 213220000    3
 213230000    3
 213240000    5
 213250000    5
 213260000    4
 213270000    6
 213280000    4
 213290000    4
 213300000    3
 213310000    3
 213320000    3
 213330000    3
 213340000    2
 213350000    3
 213360000    4
 213370000    4
 213380000    3
 213390000    5
 213400000    4
 213410000    3
 213420000    3
 213430000    7
 213440000    3
 213450000    2
 213460000    2
 213470000    2
 213480000    2
 213490000    3
 213500000    3
 213510000    3
 213520000    4
 213530000    4
 213540000    3
 213550000    3
 213560000    4
 213570000    3
 213580000    3
 213590000    3
 213600000    3
 213610000    4
 213620000    3
 213630000    4
 213640000    3
 213650000    3
 213660000    3
 213670000    4
 213680000    3
 213690000    3
 213700000    2
 213710000    2
 213720000    3
 213730000    4
 213740000    3
 213750000    3
 213760000    2
 213770000    3
 213780000    3
 213790000    3
 213800000    4
 213810000    3
 213820000    5
 213830000    3
 213840000    4
 213850000    3
 213860000    2
 213870000    4
 213880000    3
 213890000    3
 213900000    3
 213910000    3
 213920000    2
 213930000    3
 213940000    4
 213950000    2
 213960000    4
 213970000    4
 213980000    3
 213990000    3
 214000000    2
 214010000    3
 214020000    2
 214030000    7
 214040000    3
 214050000    3
 214060000    3
 214070000    3
 214080000    5
 214090000    3
 214100000    2
 214110000    3
 214120000    3
 214130000    4
 214140000    4
 214150000    5
 214160000    4
 214170000    4
 214180000    4
 214190000    4
 214200000    3
 214210000    5
 214220000    7
 214230000    5
 214240000    3
 214250000    3
 214260000    5
 214270000    3
 214280000    6
 214290000    5
 214300000    4
 214310000    4
 214320000    2
 214330000    2
 214340000    3
 214350000    5
 214360000    4
 214370000    5
 214380000    4
 214390000    3
 214400000    4
 214410000    3
 214420000   10
 214430000    4
 214440000    3
 214450000    6
 214460000    4
 214470000    3
 214480000    2
 214490000    4
 214500000    2
 214510000    9
 214520000    4
 214530000    3
 214540000    3
 214550000    3
 214560000    3
 214570000    3
 214580000    3
 214590000    5
 214600000    3
 214610000    4
 214620000    3
 214630000    4
 214640000    3
 214650000    4
 214660000    3
 214670000    6
 214680000    3
 214690000    2
 214700000    3
 214710000    3
 214720000    3
 214730000    3
 214740000    3
 214750000    2
 214760000    3
 214770000    4
 214780000    6
 214790000    3
 214800000    4
 214810000    3
 214820000    4
 214830000    3
 214840000    3
 214850000    4
 214860000    2
 214870000    6
 214880000    3
 214890000    6
 214900000    4
 214910000    3
 214920000    5
 214930000    7
 214940000    5
 214950000    6
 214960000    3
 214970000    6
 214980000    3
 214990000    4
 215000000    3
 215010000    5
 215020000    3
 215030000    4
 215040000    3
 215050000    5
 215060000    6
 215070000    4
 215080000    3
 215090000    4
 215100000    3
 215110000    3
 215120000    7
 215130000    3
 215140000    4
 215150000    4
 215160000    3
 215170000    6
 215180000    5
 215190000    3
 215200000    3
 215210000    2
 215220000    3
 215230000    4
 215240000    3
 215250000    4
 215260000    3
 215270000    3
 215280000    3
 215290000    3
 215300000    4
 215310000    2
 215320000    3
 215330000    2
 215340000    2
 215350000    3
 215360000    3
 215370000    4
 215380000    4
 215390000    3
 215400000    3
 215410000    4
 215420000    3
 215430000    3
 215440000    3
 215450000    3
 215460000    2
 215470000    2
 215480000    3
 215490000    3
 215500000    3
 215510000    3
 215520000    3
 215530000    4
 215540000    4
 215550000    3
 215560000    5
 215570000    3
 215580000    3
 215590000    2
 215600000    3
 215610000    3
 215620000    3
 215630000    3
 215640000    3
 215650000    3
 215660000    2
 215670000    3
 215680000    2
 215690000    4
 215700000    4
 215710000    4
 215720000    3
 215730000    6
 215740000    3
 215750000    4
 215760000    2
 215770000    3
 215780000    3
 215790000    6
 215800000    3
 215810000    4
 215820000    5
 215830000    3
 215840000    4
 215850000    3
 215860000    5
 215870000    3
 215880000    2
 215890000    2
 215900000    3
 215910000    3
 215920000    3
 215930000    3
 215940000    3
 215950000    3
 215960000    3
 215970000    3
 215980000    3
 215990000    3
 216000000    2
 216010000    4
 216020000    3
 216030000    2
 216040000    2
 216050000    4
 216060000    5
 216070000    3
 216080000    2
 216090000    4
 216100000    7
 216110000    4
 216120000    2
 216130000    5
 216140000    6
 216150000    3
 216160000    3
 216170000    3
 216180000    3
 216190000    3
 216200000    4
 216210000    3
 216220000    2
 216230000    3
 216240000    3
 216250000    2
 216260000    3
 216270000    3
 216280000    3
 216290000   10
 216300000    4
 216310000    7
 216320000    3
 216330000    3
 216340000    3
 216350000    4
 216360000    3
 216370000    3
 216380000    3
 216390000    6
 216400000    3
 216410000    3
 216420000    3
 216430000    3
 216440000    3
 216450000    3
 216460000    5
 216470000    6
 216480000    3
 216490000    3
 216500000    4
 216510000    5
 216520000    3
 216530000    3
 216540000    3
 216550000    5
 216560000    3
 216570000    3
 216580000    3
 216590000    5
 216600000    5
 216610000    7
 216620000    5
 216630000    3
 216640000    5
 216650000    2
 216660000    3
 216670000    4
 216680000    4
 216690000    6
 216700000    3
 216710000    5
 216720000    4
 216730000    4
 216740000    2
 216750000    3
 216760000    3
 216770000    3
 216780000    2
 216790000    3
 216800000    3
 216810000    3
 216820000    3
 216830000    4
 216840000    2
 216850000    3
 216860000    4
 216870000    5
 216880000    4
 216890000    4
 216900000    3
 216910000    4
 216920000    2
 216930000    3
 216940000    3
 216950000    3
 216960000    2
 216970000    3
 216980000    3
 216990000    3
 217000000    3
 217010000    5
 217020000    5
 217030000    3
 217040000    8
 217050000    3
 217060000    3
 217070000    3
 217080000    2
 217090000    6
 217100000    4
 217110000    3
 217120000    3
 217130000    3
 217140000    5
 217150000    3
 217160000    3
 217170000    5
 217180000    6
 217190000    4
 217200000    3
 217210000    5
 217220000    7
 217230000    3
 217240000    2
 217250000    2
 217260000    4
 217270000    3
 217280000    4
 217290000    4
 217300000    3
 217310000    4
 217320000    4
 217330000    3
 217340000    3
 217350000    3
 217360000    5
 217370000    2
 217380000    7
 217390000    4
 217400000    4
 217410000    3
 217420000    3
 217430000    3
 217440000    4
 217450000    3
 217460000    3
 217470000    3
 217480000    3
 217490000    3
 217500000    3
 217510000    5
 217520000    5
 217530000    2
 217540000    3
 217550000    3
 217560000    5
 217570000    5
 217580000    5
 217590000    3
 217600000    5
 217610000    4
 217620000    3
 217630000    3
 217640000    5
 217650000    3
 217660000    4
 217670000    3
 217680000    3
 217690000    4
 217700000    5
 217710000    2
 217720000    3
 217730000    5
 217740000    3
 217750000    3
 217760000    3
 217770000    2
 217780000    4
 217790000    8
 217800000    3
 217810000    8
 217820000    4
 217830000    2
 217840000    3
 217850000    3
 217860000    3
 217870000    3
 217880000    4
 217890000    2
 217900000    4
 217910000    4
 217920000    4
 217930000    5
 217940000    9
 217950000    4
 217960000    3
 217970000    3
 217980000    4
 217990000    3
 218000000    3
 218010000    4
 218020000    3
 218030000    4
 218040000    4
 218050000    4
 218060000    4
 218070000    4
 218080000    3
 218090000    3
 218100000    5
 218110000    4
 218120000    4
 218130000    5
 218140000    6
 218150000    3
 218160000    3
 218170000    3
 218180000    2
 218190000    3
 218200000    3
 218210000    3
 218220000    4
 218230000    3
 218240000    4
 218250000    9
 218260000    3
 218270000    3
 218280000    4
 218290000    4
 218300000    3
 218310000    3
 218320000    3
 218330000    3
 218340000    3
 218350000    2
 218360000    3
 218370000    3
 218380000    3
 218390000    2
 218400000    3
 218410000    3
 218420000    3
 218430000    5
 218440000    5
 218450000    4
 218460000    3
 218470000    4
 218480000    3
 218490000    3
 218500000    3
 218510000    5
 218520000    3
 218530000    4
 218540000   12
 218550000    4
 218560000    3
 218570000    4
 218580000    5
 218590000    4
 218600000    3
 218610000    3
 218620000    4
 218630000    3
 218640000    3
 218650000    3
 218660000    3
 218670000    3
 218680000    3
 218690000    4
 218700000    4
 218710000    3
 218720000    2
 218730000    3
 218740000    3
 218750000    2
 218760000    2
 218770000    3
 218780000    4
 218790000    2
 218800000    5
 218810000    4
 218820000    4
 218830000    3
 218840000    4
 218850000    4
 218860000    4
 218870000    3
 218880000    4
 218890000    4
 218900000    4
 218910000    3
 218920000    5
 218930000    3
 218940000    3
 218950000    3
 218960000    3
 218970000    2
 218980000    3
 218990000    4
 219000000    5
 219010000    3
 219020000    4
 219030000    4
 219040000    3
 219050000    4
 219060000    3
 219070000    4
 219080000    3
 219090000    2
 219100000    3
 219110000    3
 219120000    2
 219130000    3
 219140000    3
 219150000    2
 219160000    3
 219170000    4
 219180000    3
 219190000    3
 219200000    3
 219210000    3
 219220000    2
 219230000    3
 219240000    3
 219250000    3
 219260000    2
 219270000    4
 219280000    3
 219290000    2
 219300000    3
 219310000    4
 219320000    3
 219330000    2
 219340000    4
 219350000    3
 219360000    2
 219370000    3
 219380000    3
 219390000    4
 219400000    4
 219410000    4
 219420000    4
 219430000    4
 219440000    5
 219450000    3
 219460000    3
 219470000    4
 219480000    3
 219490000    3
 219500000    4
 219510000    3
 219520000    4
 219530000    3
 219540000    3
 219550000    3
 219560000    4
 219570000    4
 219580000    8
 219590000    5
 219600000    3
 219610000    3
 219620000    3
 219630000    8
 219640000    3
 219650000    3
 219660000    3
 219670000    3
 219680000    2
 219690000    3
 219700000    3
 219710000    5
 219720000    3
 219730000    4
 219740000    2
 219750000    3
 219760000    2
 219770000    3
 219780000    3
 219790000    3
 219800000    3
 219810000    3
 219820000    5
 219830000    6
 219840000    3
 219850000    5
 219860000    4
 219870000    4
 219880000    2
 219890000    9
 219900000    3
 219910000    3
 219920000    3
 219930000    4
 219940000    3
 219950000    4
 219960000    4
 219970000    3
 219980000    4
 219990000    3
 220000000    4
 220010000    3
 220020000    3
 220030000    5
 220040000    3
 220050000    3
 220060000    4
 220070000    3
 220080000    3
 220090000    3
 220100000    3
 220110000    4
 220120000    6
 220130000    6
 220140000    3
 220150000    4
 220160000    3
 220170000    3
 220180000    3
 220190000    3
 220200000    2
 220210000    2
 220220000    3
 220230000    3
 220240000    2
 220250000    3
 220260000    3
 220270000    4
 220280000    9
 220290000    4
 220300000    3
 220310000    6
 220320000    3
 220330000    5
 220340000    3
 220350000    3
 220360000    3
 220370000    4
 220380000    3
 220390000    2
 220400000    6
 220410000    4
 220420000    3
 220430000    6
 220440000    3
 220450000    4
 220460000    4
 220470000    3
 220480000    6
 220490000    7
 220500000    6
 220510000    5
 220520000    2
 220530000    3
 220540000    6
 220550000    3
 220560000    5
 220570000    3
 220580000    3
 220590000    3
 220600000    5
 220610000    5
 220620000    3
 220630000    5
 220640000    5
 220650000    4
 220660000    4
 220670000    4
 220680000    3
 220690000    4
 220700000    4
 220710000    3
 220720000    2
 220730000    3
 220740000    3
 220750000    4
 220760000    3
 220770000    3
 220780000    3
 220790000    3
 220800000    5
 220810000    4
 220820000   10
 220830000    5
 220840000    5
 220850000    5
 220860000    6
 220870000    5
 220880000    9
 220890000    3
 220900000    3
 220910000    3
 220920000    4
 220930000    4
 220940000    3
 220950000    3
 220960000    4
 220970000    5
 220980000    3
 220990000    2
 221000000    3
 221010000    3
 221020000    3
 221030000    6
 221040000    8
 221050000    4
 221060000    3
 221070000    8
 221080000    6
 221090000    4
 221100000    2
 221110000    4
 221120000    4
 221130000    3
 221140000    5
 221150000    2
 221160000    4
 221170000    5
 221180000    3
 221190000    5
 221200000    3
 221210000    6
 221220000    4
 221230000    4
 221240000    4
 221250000    3
 221260000    3
 221270000    5
 221280000    4
 221290000    3
 221300000    4
 221310000    4
 221320000    5
 221330000    5
 221340000    3
 221350000    3
 221360000    2
 221370000    5
 221380000    3
 221390000    2
 221400000    3
 221410000    5
 221420000    3
 221430000    4
 221440000    3
 221450000    3
 221460000    3
 221470000    2
 221480000    3
 221490000    3
 221500000    2
 221510000    5
 221520000    5
 221530000    3
 221540000    5
 221550000    3
 221560000    3
 221570000    3
 221580000    3
 221590000    3
 221600000    3
 221610000    3
 221620000    2
 221630000    3
 221640000    3
 221650000    3
 221660000    3
 221670000    3
 221680000    5
 221690000    3
 221700000    5
 221710000    3
 221720000    2
 221730000    3
 221740000    4
 221750000    3
 221760000    6
 221770000    7
 221780000    2
 221790000    3
 221800000    3
 221810000    3
 221820000    3
 221830000    3
 221840000    2
 221850000    4
 221860000    2
 221870000    6
 221880000    4
 221890000    5
 221900000    5
 221910000    5
 221920000    6
 221930000    3
 221940000    2
 221950000    4
 221960000    2
 221970000    3
 221980000    4
 221990000    2
 222000000    3
 222010000    5
 222020000    4
 222030000    5
 222040000    3
 222050000    3
 222060000    3
 222070000    3
 222080000    5
 222090000    7
 222100000    3
 222110000    2
 222120000    3
 222130000    3
 222140000    3
 222150000    2
 222160000    2
 222170000    2
 222180000    3
 222190000    3
 222200000    4
 222210000    3
 222220000    3
 222230000    3
 222240000    3
 222250000    3
 222260000    3
 222270000    3
 222280000    5
 222290000    3
 222300000    4
 222310000    3
 222320000    7
 222330000    3
 222340000   11
 222350000    7
 222360000    4
 222370000    4
 222380000    3
 222390000    8
 222400000    2
 222410000    7
 222420000    5
 222430000    3
 222440000    6
 222450000    4
 222460000    5
 222470000    7
 222480000    2
 222490000    3
 222500000    3
 222510000    3
 222520000    6
 222530000    2
 222540000    5
 222550000    3
 222560000    4
 222570000    2
 222580000    3
 222590000    3
 222600000    6
 222610000    3
 222620000    5
 222630000    2
 222640000    5
 222650000    4
 222660000    3
 222670000    4
 222680000    3
 222690000    3
 222700000    3
 222710000    3
 222720000    3
 222730000    4
 222740000    4
 222750000    3
 222760000    5
 222770000    4
 222780000    3
 222790000    6
 222800000    8
 222810000    3
 222820000   14
 222830000    3
 222840000    3
 222850000    4
 222860000    3
 222870000    4
 222880000    6
 222890000    4
 222900000    4
 222910000   10
 222920000    4
 222930000    2
 222940000    6
 222950000    4
 222960000    4
 222970000    7
 222980000    8
 222990000    3
 223000000    5
 223010000    2
 223020000    3
 223030000    6
 223040000    3
 223050000    3
 223060000    5
 223070000    4
 223080000    3
 223090000    3
 223100000    4
 223110000    6
 223120000    2
 223130000    7
 223140000    7
 223150000    4
 223160000    3
 223170000    3
 223180000    3
 223190000    3
 223200000    2
 223210000    4
 223220000    5
 223230000    3
 223240000    8
 223250000    3
 223260000    5
 223270000    3
 223280000    4
 223290000    5
 223300000    5
 223310000    6
 223320000    3
 223330000    3
 223340000    3
 223350000    4
 223360000    3
 223370000    2
 223380000    5
 223390000    2
 223400000    3
 223410000    4
 223420000    4
 223430000    3
 223440000    2
 223450000    6
 223460000    3
 223470000    4
 223480000    3
 223490000    3
 223500000    3
 223510000    4
 223520000    5
 223530000    4
 223540000    3
 223550000    3
 223560000    4
 223570000    5
 223580000    3
 223590000    3
 223600000    3
 223610000    4
 223620000    3
 223630000    7
 223640000    4
 223650000    5
 223660000    3
 223670000    4
 223680000    4
 223690000    9
 223700000    3
 223710000    3
 223720000    4
 223730000    4
 223740000    3
 223750000    5
 223760000    5
 223770000    3
 223780000    4
 223790000    4
 223800000    5
 223810000    2
 223820000    3
 223830000    2
 223840000    3
 223850000    3
 223860000    3
 223870000    5
 223880000    6
 223890000    5
 223900000    3
 223910000    3
 223920000    3
 223930000    5
 223940000    4
 223950000    3
 223960000    2
 223970000    3
 223980000    3
 223990000    4
 224000000    5
 224010000    8
 224020000    5
 224030000    3
 224040000    3
 224050000    3
 224060000    3
 224070000    8
 224080000    6
 224090000    4
 224100000    3
 224110000    5
 224120000    4
 224130000    6
 224140000    5
 224150000    4
 224160000    5
 224170000   11
 224180000    3
 224190000   10
 224200000    5
 224210000    6
 224220000    5
 224230000    5
 224240000    3
 224250000    3
 224260000    3
 224270000    3
 224280000    4
 224290000    5
 224300000    3
 224310000    5
 224320000    2
 224330000    6
 224340000    4
 224350000    4
 224360000    6
 224370000    6
 224380000    4
 224390000    7
 224400000    3
 224410000    3
 224420000    6
 224430000    4
 224440000    4
 224450000    5
 224460000    4
 224470000    4
 224480000    3
 224490000    4
 224500000    3
 224510000    4
 224520000    2
 224530000    3
 224540000    4
 224550000    4
 224560000    7
 224570000    5
 224580000    2
 224590000    3
 224600000    4
 224610000    3
 224620000    3
 224630000    4
 224640000    3
 224650000    5
 224660000    5
 224670000    6
 224680000    2
 224690000    3
 224700000    3
 224710000    2
 224720000    3
 224730000    5
 224740000    3
 224750000    3
 224760000    2
 224770000    3
 224780000    3
 224790000    3
 224800000    3
 224810000    3
 224820000    3
 224830000    3
 224840000    3
 224850000    3
 224860000    7
 224870000    4
 224880000    3
 224890000    3
 224900000    3
 224910000    3
 224920000    3
 224930000    4
 224940000    3
 224950000    3
 224960000    3
 224970000    2
 224980000    3
 224990000    4
 225000000    3
 225010000    4
 225020000    3
 225030000    3
 225040000    3
 225050000    5
 225060000    2
 225070000    4
 225080000    3
 225090000    4
 225100000    4
 225110000    7
 225120000    4
 225130000    3
 225140000    6
 225150000    3
 225160000    5
 225170000    3
 225180000    3
 225190000    5
 225200000    3
 225210000    4
 225220000    2
 225230000    2
 225240000    3
 225250000    3
 225260000    3
 225270000    3
 225280000    2
 225290000    3
 225300000    3
 225310000    3
 225320000    4
 225330000    4
 225340000    4
 225350000    3
 225360000    3
 225370000    4
 225380000    4
 225390000    4
 225400000    5
 225410000    4
 225420000    2
 225430000    4
 225440000    4
 225450000    5
 225460000    3
 225470000    4
 225480000    4
 225490000    5
 225500000    2
 225510000    3
 225520000    5
 225530000    4
 225540000    6
 225550000    2
 225560000    3
 225570000    3
 225580000    4
 225590000    3
 225600000    3
 225610000    2
 225620000    3
 225630000    3
 225640000    5
 225650000    3
 225660000    3
 225670000    4
 225680000    2
 225690000    3
 225700000    3
 225710000    5
 225720000    3
 225730000    3
 225740000    2
 225750000    3
 225760000   12
 225770000    4
 225780000    5
 225790000    4
 225800000    3
 225810000    2
 225820000    3
 225830000    3
 225840000    4
 225850000    3
 225860000    2
 225870000    2
 225880000    3
 225890000    5
 225900000    4
 225910000    7
 225920000    4
 225930000    5
 225940000    4
 225950000    2
 225960000    3
 225970000    3
 225980000    3
 225990000    6
 226000000    3
 226010000    3
 226020000    3
 226030000    3
 226040000    3
 226050000    4
 226060000    5
 226070000    3
 226080000    3
 226090000    5
 226100000    3
 226110000    3
 226120000    3
 226130000    5
 226140000    3
 226150000    3
 226160000    3
 226170000    3
 226180000    3
 226190000    3
 226200000    3
 226210000    3
 226220000    4
 226230000    3
 226240000    3
 226250000    3
 226260000    4
 226270000    5
 226280000    3
 226290000    3
 226300000    3
 226310000    3
 226320000    4
 226330000    3
 226340000    3
 226350000    3
 226360000    3
 226370000    3
 226380000    2
 226390000    4
 226400000    3
 226410000    5
 226420000    4
 226430000    3
 226440000    4
 226450000    3
 226460000    7
 226470000    8
 226480000    9
 226490000    3
 226500000    3
 226510000    3
 226520000    5
 226530000    4
 226540000    3
 226550000    3
 226560000    4
 226570000    3
 226580000    2
 226590000    2
 226600000    4
 226610000    3
 226620000    3
 226630000    3
 226640000    3
 226650000    4
 226660000    2
 226670000    5
 226680000    3
 226690000    3
 226700000    5
 226710000    3
 226720000    3
 226730000    3
 226740000    4
 226750000    3
 226760000    3
 226770000    3
 226780000    3
 226790000    5
 226800000    3
 226810000    2
 226820000    3
 226830000    3
 226840000    4
 226850000    3
 226860000    6
 226870000    7
 226880000    4
 226890000    3
 226900000    4
 226910000    3
 226920000    3
 226930000    3
 226940000    3
 226950000    2
 226960000    3
 226970000    3
 226980000    3
 226990000    2
 227000000    4
 227010000    4
 227020000    3
 227030000    2
 227040000    3
 227050000    3
 227060000    4
 227070000    3
 227080000    4
 227090000    3
 227100000    3
 227110000    4
 227120000    4
 227130000    2
 227140000    3
 227150000    2
 227160000    5
 227170000    2
 227180000    3
 227190000    2
 227200000    5
 227210000    3
 227220000    2
 227230000    2
 227240000    3
 227250000    4
 227260000    3
 227270000    3
 227280000    4
 227290000    3
 227300000    3
 227310000    3
 227320000    4
 227330000    3
 227340000    3
 227350000    3
 227360000    5
 227370000    2
 227380000    2
 227390000    3
 227400000    3
 227410000    4
 227420000    2
 227430000    4
 227440000    4
 227450000    4
 227460000    3
 227470000    6
 227480000    5
 227490000    3
 227500000    3
 227510000    3
 227520000    2
 227530000    4
 227540000    2
 227550000    3
 227560000    3
 227570000    3
 227580000    3
 227590000    2
 227600000    3
 227610000    6
 227620000    4
 227630000    3
 227640000    3
 227650000    3
 227660000    4
 227670000    4
 227680000    4
 227690000    4
 227700000    4
 227710000    5
 227720000    3
 227730000    5
 227740000    2
 227750000    3
 227760000    3
 227770000    2
 227780000    3
 227790000    3
 227800000    3
 227810000    2
 227820000    3
 227830000    4
 227840000    5
 227850000    6
 227860000    4
 227870000    3
 227880000    6
 227890000    5
 227900000    2
 227910000    3
 227920000    2
 227930000    3
 227940000    2
 227950000    5
 227960000    2
 227970000    3
 227980000    2
 227990000    2
 228000000    6
 228010000    3
 228020000    7
 228030000    4
 228040000    5
 228050000    3
 228060000    3
 228070000    5
 228080000    5
 228090000    4
 228100000    3
 228110000    4
 228120000    3
 228130000    2
 228140000    3
 228150000    4
 228160000    3
 228170000    5
 228180000    5
 228190000    2
 228200000   10
 228210000    3
 228220000    5
 228230000    4
 228240000    6
 228250000    5
 228260000    2
 228270000    3
 228280000    3
 228290000    3
 228300000    3
 228310000    3
 228320000    3
 228330000    3
 228340000    3
 228350000    3
 228360000    3
 228370000    5
 228380000    3
 228390000    3
 228400000    3
 228410000    3
 228420000    3
 228430000    3
 228440000    3
 228450000    3
 228460000    4
 228470000    4
 228480000    3
 228490000    4
 228500000    3
 228510000    3
 228520000    5
 228530000    7
 228540000    3
 228550000    4
 228560000    3
 228570000    2
 228580000    3
 228590000    3
 228600000    2
 228610000    3
 228620000    3
 228630000    3
 228640000    3
 228650000    3
 228660000    3
 228670000    5
 228680000    4
 228690000    3
 228700000    3
 228710000    5
 228720000    5
 228730000    3
 228740000    3
 228750000    3
 228760000    3
 228770000    2
 228780000    4
 228790000    3
 228800000    3
 228810000    3
 228820000    3
 228830000    2
 228840000    3
 228850000    3
 228860000    6
 228870000    4
 228880000    4
 228890000    2
 228900000    4
 228910000    3
 228920000    3
 228930000    4
 228940000    3
 228950000    3
 228960000    2
 228970000    6
 228980000    6
 228990000    3
 229000000    3
 229010000    9
 229020000   10
 229030000    5
 229040000    2
 229050000    7
 229060000    5
 229070000    8
 229080000    3
 229090000    7
 229100000    2
 229110000    7
 229120000    2
 229130000    3
 229140000    7
 229150000    5
 229160000    4
 229170000    2
 229180000    2
 229190000    3
 229200000    7
 229210000    4
 229220000    3
 229230000    6
 229240000    4
 229250000    3
 229260000    3
 229270000    3
 229280000    7
 229290000    6
 229300000    5
 229310000    3
 229320000    3
 229330000    3
 229340000    3
 229350000    4
 229360000    3
 229370000    3
 229380000    4
 229390000    3
 229400000    3
 229410000    5
 229420000    4
 229430000    3
 229440000    2
 229450000    4
 229460000    3
 229470000    3
 229480000    4
 229490000    4
 229500000    6
 229510000    3
 229520000    4
 229530000    5
 229540000    2
 229550000    4
 229560000    3
 229570000    8
 229580000    3
 229590000    7
 229600000    4
 229610000    5
 229620000    3
 229630000    3
 229640000    3
 229650000    5
 229660000    3
 229670000    3
 229680000    3
 229690000    3
 229700000    3
 229710000    4
 229720000    2
 229730000    5
 229740000    3
 229750000    3
 229760000    3
 229770000    4
 229780000    3
 229790000    2
 229800000    3
 229810000    3
 229820000    3
 229830000    3
 229840000    5
 229850000    3
 229860000    3
 229870000    5
 229880000    3
 229890000    3
 229900000    3
 229910000    3
 229920000    4
 229930000    4
 229940000    2
 229950000    2
 229960000    3
 229970000    5
 229980000    3
 229990000    4
 230000000    2
 230010000    3
 230020000    4
 230030000    3
 230040000    3
 230050000    2
 230060000    3
 230070000    4
 230080000    2
 230090000    3
 230100000    4
 230110000    3
 230120000    2
 230130000    2
 230140000    6
 230150000    4
 230160000    2
 230170000    5
 230180000    4
 230190000    2
 230200000    4
 230210000    4
 230220000    3
 230230000    3
 230240000    2
 230250000    3
 230260000    3
 230270000    3
 230280000    4
 230290000    3
 230300000    3
 230310000    2
 230320000    4
 230330000    3
 230340000    3
 230350000    4
 230360000    3
 230370000    3
 230380000    3
 230390000    3
 230400000    4
 230410000    3
 230420000    3
 230430000    3
 230440000    2
 230450000    4
 230460000    4
 230470000    3
 230480000    3
 230490000    3
 230500000    2
 230510000    3
 230520000    4
 230530000    3
 230540000    4
 230550000    2
 230560000    6
 230570000    3
 230580000    3
 230590000    3
 230600000    5
 230610000    3
 230620000    3
 230630000    4
 230640000    4
 230650000    3
 230660000    3
 230670000    2
 230680000    3
 230690000    3
 230700000    3
 230710000    3
 230720000    3
 230730000    3
 230740000    3
 230750000    3
 230760000    3
 230770000    4
 230780000    4
 230790000    6
 230800000    4
 230810000    5
 230820000    3
 230830000    3
 230840000    3
 230850000    4
 230860000    3
 230870000    4
 230880000    4
 230890000    4
 230900000    4
 230910000    2
 230920000    4
 230930000    4
 230940000    4
 230950000    3
 230960000    3
 230970000    2
 230980000    3
 230990000    2
 231000000    2
 231010000    2
 231020000    3
 231030000    4
 231040000    3
 231050000    3
 231060000    3
 231070000    3
 231080000    3
 231090000    3
 231100000    2
 231110000    2
 231120000    3
 231130000    3
 231140000    2
 231150000    4
 231160000    5
 231170000    2
 231180000    3
 231190000    7
 231200000    4
 231210000    5
 231220000    2
 231230000    4
 231240000    6
 231250000    3
 231260000    5
 231270000    6
 231280000    3
 231290000    2
 231300000    4
 231310000    3
 231320000    8
 231330000   14
 231340000   13
 231350000    2
 231360000    8
 231370000   11
 231380000   10
 231390000    9
 231400000    6
 231410000    2
 231420000    4
 231430000    3
 231440000    5
 231450000    8
 231460000    5
 231470000    5
 231480000    3
 231490000    5
 231500000    3
 231510000    3
 231520000    2
 231530000    5
 231540000    2
 231550000    7
 231560000    3
 231570000    3
 231580000   12
 231590000    4
 231600000   12
 231610000   10
 231620000    6
 231630000    4
 231640000    5
 231650000    7
 231660000    6
 231670000    5
 231680000    3
 231690000    2
 231700000    3
 231710000    4
 231720000    6
 231730000    4
 231740000   10
 231750000    4
 231760000    5
 231770000    4
 231780000    4
 231790000    5
 231800000    3
 231810000    2
 231820000    4
 231830000    5
 231840000    4
 231850000    5
 231860000    3
 231870000    2
 231880000    9
 231890000    3
 231900000    7
 231910000    4
 231920000    3
 231930000    3
 231940000    3
 231950000    3
 231960000    3
 231970000    5
 231980000    4
 231990000    3
 232000000    6
 232010000    3
 232020000    3
 232030000    4
 232040000    5
 232050000    6
 232060000    4
 232070000    3
 232080000    2
 232090000    5
 232100000    3
 232110000    3
 232120000    5
 232130000    2
 232140000    5
 232150000    3
 232160000    2
 232170000    3
 232180000    4
 232190000    4
 232200000    7
 232210000    5
 232220000    6
 232230000    3
 232240000    3
 232250000    3
 232260000    6
 232270000    7
 232280000    6
 232290000    4
 232300000    3
 232310000    2
 232320000    4
 232330000    2
 232340000    4
 232350000    4
 232360000    2
 232370000    4
 232380000    3
 232390000    3
 232400000    2
 232410000    4
 232420000    3
 232430000    3
 232440000    3
 232450000    6
 232460000    3
 232470000    6
 232480000    2
 232490000    3
 232500000    4
 232510000    3
 232520000    2
 232530000    3
 232540000    2
 232550000    3
 232560000    7
 232570000    6
 232580000    6
 232590000    3
 232600000    3
 232610000    4
 232620000    2
 232630000    3
 232640000    3
 232650000    3
 232660000    5
 232670000    3
 232680000    5
 232690000    5
 232700000    3
 232710000    2
 232720000    4
 232730000    3
 232740000    2
 232750000    4
 232760000    8
 232770000    4
 232780000    6
 232790000   13
 232800000    9
 232810000   10
 232820000    3
 232830000    5
 232840000    2
 232850000    3
 232860000    3
 232870000    3
 232880000    4
 232890000    3
 232900000    3
 232910000    3
 232920000    3
 232930000    3
 232940000    3
 232950000    2
 232960000    3
 232970000    4
 232980000    8
 232990000    8
 233000000    3
 233010000    5
 233020000    3
 233030000    7
 233040000    3
 233050000    3
 233060000    4
 233070000    6
 233080000    3
 233090000    7
 233100000    6
 233110000    3
 233120000    2
 233130000    3
 233140000    3
 233150000    4
 233160000    4
 233170000    5
 233180000    3
 233190000    4
 233200000    4
 233210000    4
 233220000    3
 233230000    2
 233240000    3
 233250000    7
 233260000    9
 233270000    7
 233280000   10
 233290000    3
 233300000    6
 233310000    5
 233320000   12
 233330000    4
 233340000    3
 233350000    4
 233360000    4
 233370000    5
 233380000    7
 233390000    5
 233400000    3
 233410000    2
 233420000    2
 233430000    3
 233440000    4
 233450000    3
 233460000    3
 233470000    4
 233480000    4
 233490000    4
 233500000    4
 233510000    4
 233520000    4
 233530000    3
 233540000    3
 233550000    4
 233560000    3
 233570000    4
 233580000    3
 233590000    3
 233600000    5
 233610000    3
 233620000    2
 233630000    4
 233640000    2
 233650000    3
 233660000    5
 233670000    3
 233680000    4
 233690000    4
 233700000    3
 233710000    3
 233720000    4
 233730000    3
 233740000    4
 233750000    4
 233760000    3
 233770000    4
 233780000    2
 233790000    3
 233800000    3
 233810000    4
 233820000    5
 233830000    5
 233840000    4
 233850000    5
 233860000    6
 233870000    9
 233880000    3
 233890000    2
 233900000    3
 233910000    4
 233920000    5
 233930000    6
 233940000    3
 233950000    4
 233960000    4
 233970000    3
 233980000    3
 233990000    3
 234000000    4
 234010000    4
 234020000    6
 234030000    4
 234040000    3
 234050000    6
 234060000    3
 234070000    3
 234080000    4
 234090000    4
 234100000    4
 234110000    4
 234120000    3
 234130000    6
 234140000    6
 234150000    8
 234160000    2
 234170000    3
 234180000    3
 234190000    3
 234200000    3
 234210000    3
 234220000    3
 234230000    4
 234240000    5
 234250000    4
 234260000    4
 234270000    3
 234280000    3
 234290000    5
 234300000    4
 234310000    2
 234320000    3
 234330000    4
 234340000    3
 234350000    3
 234360000    4
 234370000    4
 234380000    3
 234390000    4
 234400000    4
 234410000    3
 234420000    4
 234430000    4
 234440000   10
 234450000    4
 234460000    2
 234470000    5
 234480000    4
 234490000    7
 234500000    5
 234510000    3
 234520000    3
 234530000    2
 234540000    3
 234550000    4
 234560000    4
 234570000    3
 234580000    4
 234590000    3
 234600000    4
 234610000    2
 234620000    3
 234630000    3
 234640000    3
 234650000    4
 234660000    4
 234670000    6
 234680000    3
 234690000    3
 234700000    3
 234710000    3
 234720000    3
 234730000    3
 234740000    5
 234750000    3
 234760000    4
 234770000    4
 234780000    3
 234790000    3
 234800000    5
 234810000    4
 234820000    2
 234830000    6
 234840000    3
 234850000    3
 234860000    3
 234870000    3
 234880000   13
 234890000    4
 234900000    6
 234910000    9
 234920000    4
 234930000   10
 234940000   13
 234950000    3
 234960000    3
 234970000    5
 234980000    9
 234990000    6
 235000000    4
 235010000    2
 235020000    4
 235030000    4
 235040000    9
 235050000    3
 235060000    3
 235070000    3
 235080000    3
 235090000    7
 235100000    5
 235110000    3
 235120000    3
 235130000    3
 235140000    3
 235150000   12
 235160000    4
 235170000    5
 235180000    9
 235190000    3
 235200000    3
 235210000    3
 235220000    3
 235230000    5
 235240000    5
 235250000    3
 235260000    5
 235270000    4
 235280000    3
 235290000    2
 235300000    6
 235310000    4
 235320000    3
 235330000    3
 235340000    3
 235350000    3
 235360000    3
 235370000    3
 235380000    4
 235390000    3
 235400000    2
 235410000    3
 235420000    3
 235430000    3
 235440000    3
 235450000    5
 235460000    5
 235470000    3
 235480000    3
 235490000    3
 235500000    5
 235510000    3
 235520000    4
 235530000    4
 235540000    3
 235550000    3
 235560000    4
 235570000    3
 235580000    2
 235590000    5
 235600000    3
 235610000    2
 235620000    3
 235630000    3
 235640000    3
 235650000    5
 235660000    2
 235670000    3
 235680000    3
 235690000    5
 235700000    3
 235710000    3
 235720000    3
 235730000    3
 235740000    2
 235750000    4
 235760000    3
 235770000    3
 235780000    3
 235790000    3
 235800000    2
 235810000    3
 235820000    3
 235830000    4
 235840000    3
 235850000    3
 235860000    3
 235870000    7
 235880000    4
 235890000    3
 235900000    4
 235910000    4
 235920000    4
 235930000    3
 235940000    3
 235950000    2
 235960000    5
 235970000    3
 235980000    2
 235990000    2
 236000000    3
 236010000    3
 236020000    3
 236030000    3
 236040000    3
 236050000    3
 236060000    3
 236070000    2
 236080000    4
 236090000    5
 236100000    7
 236110000    5
 236120000    5
 236130000    5
 236140000    5
 236150000    3
 236160000    4
 236170000    3
 236180000    4
 236190000    3
 236200000    3
 236210000    3
 236220000    4
 236230000    4
 236240000    3
 236250000    3
 236260000    3
 236270000    4
 236280000    3
 236290000    4
 236300000    4
 236310000    7
 236320000    3
 236330000    3
 236340000    4
 236350000    3
 236360000    3
 236370000    3
 236380000    3
 236390000    4
 236400000    3
 236410000    6
 236420000    3
 236430000    3
 236440000    3
 236450000    3
 236460000    6
 236470000    5
 236480000    3
 236490000    3
 236500000    2
 236510000    9
 236520000    3
 236530000    3
 236540000    5
 236550000    3
 236560000    3
 236570000    4
 236580000    3
 236590000    3
 236600000    3
 236610000    3
 236620000    3
 236630000    2
 236640000    3
 236650000    3
 236660000    3
 236670000    4
 236680000    3
 236690000    3
 236700000    4
 236710000    3
 236720000    2
 236730000    3
 236740000    3
 236750000    5
 236760000    3
 236770000    3
 236780000    4
 236790000    4
 236800000    3
 236810000    3
 236820000    5
 236830000    3
 236840000    3
 236850000    3
 236860000    3
 236870000    3
 236880000    3
 236890000    3
 236900000    2
 236910000    3
 236920000    4
 236930000    3
 236940000    4
 236950000    5
 236960000    3
 236970000    3
 236980000    2
 236990000    3
 237000000    7
 237010000    3
 237020000    5
 237030000    3
 237040000    2
 237050000    4
 237060000    3
 237070000    3
 237080000    3
 237090000    3
 237100000    4
 237110000    4
 237120000    3
 237130000    3
 237140000    4
 237150000    3
 237160000    3
 237170000    3
 237180000    3
 237190000    3
 237200000    3
 237210000    3
 237220000    3
 237230000    5
 237240000    3
 237250000    2
 237260000    4
 237270000    4
 237280000    3
 237290000    3
 237300000    3
 237310000    5
 237320000    3
 237330000    4
 237340000    3
 237350000    3
 237360000    3
 237370000    4
 237380000    3
 237390000    3
 237400000    4
 237410000    3
 237420000    2
 237430000    4
 237440000    3
 237450000    3
 237460000    6
 237470000    3
 237480000    3
 237490000    3
 237500000    3
 237510000    3
 237520000    3
 237530000   14
 237540000    3
 237550000    3
 237560000    3
 237570000    2
 237580000    3
 237590000    3
 237600000    3
 237610000    3
 237620000    3
 237630000    3
 237640000    3
 237650000    2
 237660000    3
 237670000    2
 237680000    3
 237690000    4
 237700000    3
 237710000    3
 237720000    3
 237730000    3
 237740000    3
 237750000    4
 237760000    3
 237770000    2
 237780000    4
 237790000    3
 237800000    8
 237810000    4
 237820000    3
 237830000    8
 237840000    3
 237850000    3
 237860000    6
 237870000    6
 237880000    5
 237890000    4
 237900000    3
 237910000    2
 237920000    3
 237930000    5
 237940000    5
 237950000    4
 237960000    5
 237970000    3
 237980000    2
 237990000    7
 238000000    2
 238010000    2
 238020000    4
 238030000    3
 238040000    3
 238050000    4
 238060000    3
 238070000    3
 238080000    6
 238090000    4
 238100000    3
 238110000    3
 238120000    3
 238130000    4
 238140000    3
 238150000    2
 238160000    3
 238170000    3
 238180000    3
 238190000    3
 238200000    4
 238210000    3
 238220000    3
 238230000    3
 238240000    3
 238250000    3
 238260000    3
 238270000    2
 238280000    3
 238290000    3
 238300000    7
 238310000    4
 238320000    3
 238330000    3
 238340000    3
 238350000    4
 238360000    3
 238370000    3
 238380000    2
 238390000    4
 238400000    4
 238410000    3
 238420000    3
 238430000    4
 238440000    3
 238450000    3
 238460000    3
 238470000    3
 238480000    3
 238490000    4
 238500000    3
 238510000    4
 238520000    3
 238530000    3
 238540000    4
 238550000    2
 238560000    2
 238570000    2
 238580000    3
 238590000    4
 238600000    7
 238610000    3
 238620000    4
 238630000    3
 238640000    3
 238650000    5
 238660000    3
 238670000    5
 238680000    3
 238690000    4
 238700000    3
 238710000    3
 238720000    2
 238730000    2
 238740000    3
 238750000    3
 238760000    3
 238770000    3
 238780000    3
 238790000    5
 238800000    4
 238810000    3
 238820000    2
 238830000    3
 238840000    4
 238850000    4
 238860000    3
 238870000    5
 238880000    4
 238890000    4
 238900000    4
 238910000    7
 238920000   10
 238930000    5
 238940000    3
 238950000    2
 238960000    3
 238970000    4
 238980000    4
 238990000    4
 239000000    3
 239010000    3
 239020000    8
 239030000    4
 239040000    5
 239050000    7
 239060000    3
 239070000    4
 239080000    5
 239090000    4
 239100000    3
 239110000    8
 239120000    7
 239130000    7
 239140000    6
 239150000    5
 239160000    3
 239170000    5
 239180000    3
 239190000    5
 239200000    3
 239210000    2
 239220000    4
 239230000    4
 239240000    4
 239250000    6
 239260000    3
 239270000    4
 239280000    7
 239290000   10
 239300000   10
 239310000    2
 239320000    3
 239330000    4
 239340000    6
 239350000    7
 239360000    4
 239370000    5
 239380000    3
 239390000    4
 239400000    5
 239410000    4
 239420000    2
 239430000    4
 239440000    3
 239450000    6
 239460000    5
 239470000    5
 239480000    3
 239490000    5
 239500000    3
 239510000    3
 239520000    3
 239530000    5
 239540000    3
 239550000    3
 239560000    5
 239570000    3
 239580000    3
 239590000    3
 239600000    4
 239610000    4
 239620000    2
 239630000    3
 239640000    3
 239650000    3
 239660000    3
 239670000    5
 239680000    3
 239690000    3
 239700000   11
 239710000    4
 239720000    3
 239730000    3
 239740000    4
 239750000    5
 239760000    3
 239770000    3
 239780000    4
 239790000    3
 239800000    5
 239810000    3
 239820000    7
 239830000    4
 239840000    4
 239850000    2
 239860000    3
 239870000    3
 239880000    4
 239890000    4
 239900000    3
 239910000    3
 239920000    3
 239930000    2
 239940000    3
 239950000    7
 239960000    8
 239970000    4
 239980000    2
 239990000    3
 240000000    3
 240010000    3
 240020000    3
 240030000    3
 240040000    4
 240050000    2
 240060000    3
 240070000    3
 240080000    3
 240090000    5
 240100000    4
 240110000    4
 240120000    6
 240130000    5
 240140000    3
 240150000    3
 240160000    3
 240170000    3
 240180000    3
 240190000    8
 240200000    3
 240210000    4
 240220000    3
 240230000    3
 240240000    3
 240250000    4
 240260000    2
 240270000    2
 240280000    3
 240290000    2
 240300000    3
 240310000    3
 240320000    5
 240330000    2
 240340000    3
 240350000    3
 240360000    3
 240370000    3
 240380000    5
 240390000    5
 240400000    5
 240410000    3
 240420000    7
 240430000    5
 240440000    2
 240450000    4
 240460000    6
 240470000    5
 240480000    4
 240490000    4
 240500000    3
 240510000    3
 240520000    3
 240530000    5
 240540000    3
 240550000    3
 240560000    3
 240570000    3
 240580000    3
 240590000    2
 240600000    2
 240610000    4
 240620000    4
 240630000    3
 240640000    3
 240650000    4
 240660000    3
 240670000    3
 240680000    5
 240690000    3
 240700000    4
 240710000    3
 240720000    3
 240730000    3
 240740000    2
 240750000    4
 240760000    5
 240770000    8
 240780000    7
 240790000    5
 240800000    3
 240810000    3
 240820000    5
 240830000    4
 240840000    3
 240850000    5
 240860000    6
 240870000    2
 240880000    4
 240890000    2
 240900000    4
 240910000    7
 240920000    3
 240930000    3
 240940000    3
 240950000    3
 240960000    4
 240970000    2
 240980000    3
 240990000    2
 241000000    2
 241010000    3
 241020000    3
 241030000    3
 241040000    3
 241050000    3
 241060000    3
 241070000    2
 241080000    4
 241090000    9
 241100000    5
 241110000    7
 241120000    3
 241130000    9
 241140000    3
 241150000    3
 241160000    4
 241170000    2
 241180000    2
 241190000    3
 241200000    4
 241210000    3
 241220000    3
 241230000    5
 241240000    2
 241250000    3
 241260000    3
 241270000    4
 241280000    3
 241290000    3
 241300000    3
 241310000    5
 241320000    5
 241330000    3
 241340000    3
 241350000    2
 241360000    3
 241370000    3
 241380000    5
 241390000    3
 241400000    3
 241410000    3
 241420000    7
 241430000    9
 241440000    4
 241450000    4
 241460000    3
 241470000    5
 241480000    3
 241490000    3
 241500000    4
 241510000    4
 241520000    2
 241530000    6
 241540000    7
 241550000    3
 241560000    4
 241570000    3
 241580000    2
 241590000    2
 241600000    3
 241610000    2
 241620000    3
 241630000    3
 241640000    5
 241650000    3
 241660000    3
 241670000    3
 241680000    4
 241690000    5
 241700000    5
 241710000    3
 241720000    3
 241730000    4
 241740000    3
 241750000    3
 241760000    4
 241770000    2
 241780000    3
 241790000    3
 241800000    3
 241810000    3
 241820000    3
 241830000    4
 241840000    3
 241850000    3
 241860000    4
 241870000    4
 241880000    3
 241890000    3
 241900000    4
 241910000   10
 241920000    5
 241930000    3
 241940000    3
 241950000    2
 241960000    3
 241970000    3
 241980000    5
 241990000    7
 242000000    3
 242010000    4
 242020000    6
 242030000    3
 242040000    7
 242050000    3
 242060000    3
 242070000    4
 242080000    3
 242090000    4
 242100000    6
 242110000    6
 242120000    3
 242130000    3
 242140000    3
 242150000    3
 242160000    2
 242170000    3
 242180000    3
 242190000    5
 242200000    3
 242210000    3
 242220000    2
 242230000    3
 242240000    2
 242250000    3
 242260000    4
 242270000    2
 242280000    2
 242290000    3
 242300000    3
 242310000    3
 242320000    4
 242330000    5
 242340000    5
 242350000    3
 242360000    3
 242370000    4
 242380000    3
 242390000    3
 242400000    5
 242410000    2
 242420000    2
 242430000    3
 242440000    2
 242450000    5
 242460000    3
 242470000    3
 242480000    3
 242490000    2
 242500000    3
 242510000    3
 242520000    4
 242530000    3
 242540000    3
 242550000    2
 242560000    4
 242570000    3
 242580000    5
 242590000    3
 242600000    3
 242610000    2
 242620000    4
 242630000    3
 242640000    2
 242650000    3
 242660000    3
 242670000    3
 242680000    7
 242690000    4
 242700000    3
 242710000    4
 242720000    4
 242730000    3
 242740000    3
 242750000    4
 242760000    8
 242770000    5
 242780000    3
 242790000    4
 242800000    6
 242810000    6
 242820000    3
 242830000    8
 242840000    3
 242850000    3
 242860000    2
 242870000    3
 242880000    4
 242890000    2
 242900000    3
 242910000    3
 242920000    8
 242930000    2
 242940000    5
 242950000    2
 242960000    4
 242970000    3
 242980000    2
 242990000    3
 243000000    3
 243010000    2
 243020000    3
 243030000    3
 243040000    3
 243050000    3
 243060000    2
 243070000    2
 243080000    3
 243090000    3
 243100000    4
 243110000    3
 243120000    3
 243130000    5
 243140000    5
 243150000    6
 243160000    4
 243170000    8
 243180000    6
 243190000    8
 243200000    3
 243210000    3
 243220000    3
 243230000    3
 243240000    5
 243250000    3
 243260000    4
 243270000    4
 243280000    3
 243290000    4
 243300000    3
 243310000    3
 243320000    2
 243330000    4
 243340000    4
 243350000    3
 243360000    5
 243370000    3
 243380000    3
 243390000    3
 243400000    3
 243410000    3
 243420000    3
 243430000    3
 243440000    3
 243450000    4
 243460000    3
 243470000    4
 243480000    4
 243490000    4
 243500000    3
 243510000    5
 243520000    2
 243530000    3
 243540000    3
 243550000    4
 243560000    3
 243570000    6
 243580000    3
 243590000    5
 243600000    5
 243610000    2
 243620000    4
 243630000    4
 243640000    3
 243650000    3
 243660000    2
 243670000    4
 243680000    2
 243690000    4
 243700000    4
 243710000    3
 243720000    5
 243730000    5
 243740000    7
 243750000    4
 243760000    5
 243770000    5
 243780000    4
 243790000    8
 243800000    6
 243810000    5
 243820000    3
 243830000    3
 243840000    6
 243850000    4
 243860000    3
 243870000    4
 243880000    4
 243890000    4
 243900000    4
 243910000    5
 243920000   10
 243930000    4
 243940000    3
 243950000    3
 243960000    3
 243970000    3
 243980000    3
 243990000    5
 244000000    3
 244010000    2
 244020000    3
 244030000    4
 244040000   11
 244050000    5
 244060000    6
 244070000    3
 244080000    4
 244090000    3
 244100000    6
 244110000    4
 244120000    2
 244130000    3
 244140000    3
 244150000    3
 244160000    3
 244170000    3
 244180000    3
 244190000    4
 244200000    4
 244210000    3
 244220000    3
 244230000    9
 244240000    7
 244250000   11
 244260000    3
 244270000    3
 244280000    5
 244290000    5
 244300000    5
 244310000    4
 244320000    3
 244330000    3
 244340000    3
 244350000    3
 244360000    4
 244370000    4
 244380000    3
 244390000    3
 244400000   10
 244410000    7
 244420000    5
 244430000    3
 244440000    3
 244450000    5
 244460000    3
 244470000    3
 244480000    5
 244490000    7
 244500000    2
 244510000    5
 244520000    4
 244530000    4
 244540000    7
 244550000    2
 244560000    3
 244570000    6
 244580000    3
 244590000    4
 244600000    4
 244610000    3
 244620000    7
 244630000    7
 244640000    7
 244650000    3
 244660000    5
 244670000   10
 244680000    8
 244690000    4
 244700000   11
 244710000    4
 244720000    3
 244730000    4
 244740000    4
 244750000    7
 244760000    6
 244770000    4
 244780000    3
 244790000    4
 244800000    2
 244810000    5
 244820000    7
 244830000   10
 244840000    8
 244850000    5
 244860000    6
 244870000    3
 244880000    3
 244890000    2
 244900000    3
 244910000    6
 244920000    5
 244930000    5
 244940000    5
 244950000    3
 244960000    3
 244970000    3
 244980000    6
 244990000    4
 245000000    4
 245000000    4
 245010000    4
 245020000    2
 245030000    3
 245040000    4
 245050000    3
 245060000    2
 245070000    4
 245080000    3
 245090000    3
 245100000    2
 245110000    7
 245120000    2
 245130000    7
 245140000    2
 245150000    3
 245160000    2
 245170000    5
 245180000    4
 245190000    4
 245200000    4
 245210000    3
 245220000    5
 245230000    2
 245240000    3
 245250000    3
 245260000    3
 245270000    4
 245280000    5
 245290000    3
 245300000    6
 245310000    3
 245320000    3
 245330000    3
 245340000    3
 245350000    3
 245360000    3
 245370000    5
 245380000    3
 245390000    3
 245400000    3
 245410000    3
 245420000    3
 245430000    3
 245440000    7
 245450000    9
 245460000   16
 245470000    4
 245480000    3
 245490000    2
 245500000    6
 245510000    3
 245520000    6
 245530000    3
 245540000    5
 245550000    3
 245560000    2
 245570000    4
 245580000    3
 245590000    5
 245600000    4
 245610000    9
 245620000    8
 245630000    5
 245640000    3
 245650000    4
 245660000    7
 245670000    2
 245680000    3
 245690000    6
 245700000    3
 245710000    3
 245720000    3
 245730000    4
 245740000    4
 245750000    4
 245760000    4
 245770000    5
 245780000    3
 245790000    3
 245800000    3
 245810000    3
 245820000    4
 245830000    2
 245840000    3
 245850000    5
 245860000    2
 245870000    3
 245880000    2
 245890000    3
 245900000    3
 245910000    2
 245920000    3
 245930000    3
 245940000    4
 245950000    2
 245960000    3
 245970000    4
 245980000    3
 245990000    3
 246000000    2
 246010000    7
 246020000    4
 246030000    3
 246040000    2
 246050000    4
 246060000    3
 246070000    5
 246080000    6
 246090000    5
 246100000    3
 246110000    3
 246120000    4
 246130000    3
 246140000    3
 246150000    3
 246160000    2
 246170000    2
 246180000    3
 246190000    3
 246200000    3
 246210000    3
 246220000    2
[truncated: 292,833 more chars]
