# Supplementary material for: Directional translocation resistance of Zika xrRNA
Source: Nat Commun. 2020 Jul 27;11:3749. doi: 10.1038/s41467-020-17508-7 (PMC7385498; doi:10.1038/s41467-020-17508-7)
Supplement: Supplementary file 4 — Source Data [file 41467_2020_17508_MOESM4_ESM.zip › Source_Data_Figures/Fig2B/3'translocation-rate_r0-T300K/r_15_translocated_portion.dat]

# Trajectory file ../../zika_rna/03_translocation_by_force_ramping/TP_END2/rate1x/t95/r_15/dump_t95_Rramped.lammpstrj
# time  length_translocated_portion
         0    5
     10000    4
     20000    4
     30000    2
     40000    3
     50000    4
     60000    4
     70000    2
     80000    3
     90000    3
    100000    3
    110000    2
    120000    3
    130000    3
    140000    3
    150000    3
    160000    2
    170000    3
    180000    2
    190000    3
    200000    3
    210000    3
    220000    3
    230000    4
    240000    2
    250000    5
    260000    4
    270000    3
    280000    3
    290000    3
    300000    3
    310000    3
    320000    3
    330000    2
    340000    3
    350000    4
    360000    3
    370000    3
    380000    3
    390000    4
    400000    4
    410000    4
    420000    3
    430000    3
    440000    3
    450000    2
    460000    2
    470000    3
    480000    3
    490000    3
    500000    3
    510000    4
    520000    5
    530000    4
    540000    2
    550000    3
    560000    3
    570000    2
    580000    3
    590000    3
    600000    3
    610000    3
    620000    2
    630000    3
    640000    3
    650000    2
    660000    2
    670000    4
    680000    2
    690000    2
    700000    4
    710000    4
    720000    2
    730000    3
    740000    4
    750000    3
    760000    2
    770000    3
    780000    3
    790000    3
    800000    4
    810000    2
    820000    4
    830000    4
    840000    4
    850000    4
    860000    3
    870000    4
    880000    3
    890000    3
    900000    3
    910000    4
    920000    5
    930000    6
    940000    3
    950000    2
    960000    3
    970000    3
    980000    4
    990000    3
   1000000    4
   1010000    3
   1020000    4
   1030000    3
   1040000    3
   1050000    5
   1060000    4
   1070000    3
   1080000    3
   1090000    3
   1100000    2
   1110000    2
   1120000    2
   1130000    3
   1140000    2
   1150000    3
   1160000    3
   1170000    3
   1180000    5
   1190000    4
   1200000    2
   1210000    3
   1220000    4
   1230000    4
   1240000    4
   1250000    5
   1260000    3
   1270000    5
   1280000    5
   1290000    3
   1300000    4
   1310000    5
   1320000    3
   1330000    2
   1340000    6
   1350000    3
   1360000    5
   1370000    3
   1380000    4
   1390000    3
   1400000    3
   1410000    5
   1420000   10
   1430000    2
   1440000    4
   1450000    3
   1460000    3
   1470000    3
   1480000    3
   1490000    2
   1500000    2
   1510000    5
   1520000    3
   1530000    3
   1540000    3
   1550000    5
   1560000    2
   1570000    3
   1580000    3
   1590000    2
   1600000    5
   1610000    4
   1620000    3
   1630000    2
   1640000    3
   1650000    3
   1660000    3
   1670000    3
   1680000    3
   1690000    4
   1700000    3
   1710000    3
   1720000    2
   1730000    2
   1740000    2
   1750000    3
   1760000    2
   1770000    2
   1780000    3
   1790000    3
   1800000    3
   1810000    2
   1820000    5
   1830000    3
   1840000    3
   1850000    3
   1860000    3
   1870000    3
   1880000    5
   1890000    3
   1900000    2
   1910000    4
   1920000    3
   1930000    3
   1940000    4
   1950000    3
   1960000    4
   1970000    3
   1980000    3
   1990000    4
   2000000    3
   2010000    3
   2020000    3
   2030000    2
   2040000    3
   2050000    3
   2060000    3
   2070000    9
   2080000    3
   2090000    3
   2100000    3
   2110000    3
   2120000    3
   2130000    3
   2140000    3
   2150000    3
   2160000    5
   2170000    3
   2180000    3
   2190000    4
   2200000    4
   2210000    4
   2220000    4
   2230000    2
   2240000    2
   2250000    3
   2260000    6
   2270000    2
   2280000    4
   2290000    7
   2300000    7
   2310000    2
   2320000    3
   2330000    2
   2340000    5
   2350000    3
   2360000    3
   2370000    4
   2380000    2
   2390000    2
   2400000    3
   2410000    3
   2420000    3
   2430000    3
   2440000    3
   2450000    3
   2460000    4
   2470000    3
   2480000    2
   2490000    9
   2500000    3
   2510000    3
   2520000    2
   2530000    4
   2540000    3
   2550000    3
   2560000    3
   2570000    2
   2580000    3
   2590000    3
   2600000    4
   2610000    5
   2620000    3
   2630000    3
   2640000    3
   2650000    4
   2660000    3
   2670000    3
   2680000    4
   2690000    4
   2700000    2
   2710000    3
   2720000    2
   2730000    3
   2740000    3
   2750000    3
   2760000    3
   2770000    3
   2780000    3
   2790000    3
   2800000    3
   2810000    2
   2820000    3
   2830000    4
   2840000    3
   2850000    3
   2860000    2
   2870000    3
   2880000    3
   2890000    3
   2900000    3
   2910000    4
   2920000    3
   2930000    4
   2940000    2
   2950000    5
   2960000    3
   2970000    2
   2980000    3
   2990000    3
   3000000    2
   3010000    3
   3020000    3
   3030000    2
   3040000    2
   3050000    3
   3060000    3
   3070000    3
   3080000    3
   3090000    3
   3100000    3
   3110000    4
   3120000    3
   3130000    9
   3140000    4
   3150000    2
   3160000    4
   3170000    3
   3180000    2
   3190000    3
   3200000    2
   3210000    2
   3220000    6
   3230000    4
   3240000    4
   3250000    4
   3260000    2
   3270000    3
   3280000    3
   3290000    3
   3300000    2
   3310000    3
   3320000    3
   3330000    3
   3340000    3
   3350000    3
   3360000    3
   3370000    3
   3380000    2
   3390000    3
   3400000    3
   3410000    2
   3420000    4
   3430000    4
   3440000    2
   3450000    2
   3460000    3
   3470000    4
   3480000    3
   3490000    3
   3500000    3
   3510000    3
   3520000    3
   3530000    3
   3540000    3
   3550000    3
   3560000    2
   3570000    2
   3580000    4
   3590000    3
   3600000    3
   3610000    4
   3620000    4
   3630000    4
   3640000    4
   3650000    3
   3660000    3
   3670000    3
   3680000    3
   3690000    2
   3700000    3
   3710000    4
   3720000    3
   3730000    3
   3740000    3
   3750000    3
   3760000    3
   3770000    3
   3780000    3
   3790000    4
   3800000    2
   3810000    3
   3820000    2
   3830000    3
   3840000    3
   3850000    2
   3860000    8
   3870000    3
   3880000    3
   3890000    2
   3900000    5
   3910000    2
   3920000    3
   3930000    4
   3940000    7
   3950000    3
   3960000    4
   3970000    3
   3980000    3
   3990000    3
   4000000    3
   4010000    2
   4020000    3
   4030000    5
   4040000    2
   4050000    3
   4060000    3
   4070000    4
   4080000    4
   4090000    4
   4100000    3
   4110000    2
   4120000    3
   4130000    3
   4140000    6
   4150000    2
   4160000    4
   4170000    5
   4180000    5
   4190000    9
   4200000    2
   4210000    3
   4220000    4
   4230000    9
   4240000    6
   4250000    6
   4260000    7
   4270000    3
   4280000    3
   4290000    3
   4300000    3
   4310000    5
   4320000    4
   4330000    3
   4340000    2
   4350000    4
   4360000    3
   4370000    3
   4380000    3
   4390000    3
   4400000    3
   4410000    5
   4420000    3
   4430000    3
   4440000    3
   4450000    2
   4460000    2
   4470000    5
   4480000    3
   4490000    3
   4500000    3
   4510000    3
   4520000    3
   4530000    2
   4540000    4
   4550000    3
   4560000    2
   4570000    4
   4580000    3
   4590000    3
   4600000    3
   4610000    4
   4620000    4
   4630000    3
   4640000    6
   4650000    3
   4660000    3
   4670000    2
   4680000    3
   4690000    4
   4700000    4
   4710000    3
   4720000    3
   4730000    4
   4740000    2
   4750000    2
   4760000    3
   4770000    3
   4780000    3
   4790000    2
   4800000    3
   4810000    5
   4820000    2
   4830000    4
   4840000    3
   4850000    4
   4860000    3
   4870000    3
   4880000    2
   4890000    3
   4900000    5
   4910000    3
   4920000    3
   4930000    3
   4940000    2
   4950000    4
   4960000    3
   4970000    4
   4980000    3
   4990000    3
   5000000    2
   5010000    3
   5020000    3
   5030000    3
   5040000    3
   5050000    3
   5060000    4
   5070000    4
   5080000    4
   5090000    3
   5100000    3
   5110000    2
   5120000    3
   5130000    2
   5140000    3
   5150000    3
   5160000    2
   5170000    2
   5180000    3
   5190000    2
   5200000    5
   5210000    4
   5220000    3
   5230000    4
   5240000    2
   5250000    3
   5260000    4
   5270000    3
   5280000    4
   5290000    5
   5300000    2
   5310000    2
   5320000    4
   5330000    3
   5340000    4
   5350000    3
   5360000    4
   5370000    4
   5380000    3
   5390000    2
   5400000    3
   5410000    4
   5420000    3
   5430000    3
   5440000    6
   5450000    3
   5460000    3
   5470000    5
   5480000    3
   5490000    3
   5500000    4
   5510000    3
   5520000    5
   5530000    3
   5540000    2
   5550000    7
   5560000    3
   5570000    2
   5580000    3
   5590000    4
   5600000    2
   5610000    3
   5620000    3
   5630000    3
   5640000    2
   5650000    2
   5660000    2
   5670000    4
   5680000    4
   5690000    4
   5700000    3
   5710000    4
   5720000    3
   5730000    2
   5740000    3
   5750000    3
   5760000    6
   5770000    3
   5780000    3
   5790000    3
   5800000    3
   5810000    4
   5820000    3
   5830000    2
   5840000    2
   5850000    7
   5860000    4
   5870000    3
   5880000    4
   5890000    3
   5900000    3
   5910000    5
   5920000    3
   5930000    3
   5940000    3
   5950000    4
   5960000    3
   5970000    3
   5980000    4
   5990000    3
   6000000    3
   6010000    3
   6020000    2
   6030000    3
   6040000    3
   6050000    3
   6060000    3
   6070000    2
   6080000    3
   6090000    3
   6100000    3
   6110000    5
   6120000    3
   6130000    4
   6140000    5
   6150000    4
   6160000    6
   6170000    4
   6180000    3
   6190000    2
   6200000    2
   6210000    3
   6220000    3
   6230000    2
   6240000    3
   6250000    3
   6260000    3
   6270000    3
   6280000    2
   6290000    3
   6300000    4
   6310000    3
   6320000    3
   6330000    2
   6340000    2
   6350000    4
   6360000    3
   6370000    3
   6380000    4
   6390000    3
   6400000    4
   6410000    5
   6420000    3
   6430000    3
   6440000    3
   6450000    3
   6460000    3
   6470000    6
   6480000    3
   6490000    3
   6500000    2
   6510000    5
   6520000    3
   6530000    3
   6540000    3
   6550000    8
   6560000    3
   6570000    3
   6580000    3
   6590000    5
   6600000    3
   6610000    4
   6620000    4
   6630000    2
   6640000    2
   6650000    3
   6660000    4
   6670000    3
   6680000    3
   6690000    5
   6700000    5
   6710000    5
   6720000    3
   6730000    2
   6740000    2
   6750000    3
   6760000    2
   6770000    3
   6780000    4
   6790000    3
   6800000    5
   6810000    4
   6820000    3
   6830000    3
   6840000    3
   6850000    5
   6860000    3
   6870000    3
   6880000    3
   6890000    3
   6900000    3
   6910000    3
   6920000    2
   6930000    4
   6940000    3
   6950000    4
   6960000    5
   6970000    4
   6980000    3
   6990000    4
   7000000    2
   7010000    4
   7020000    4
   7030000    5
   7040000    6
   7050000    2
   7060000    5
   7070000    3
   7080000    4
   7090000    4
   7100000    3
   7110000    4
   7120000    3
   7130000    3
   7140000    3
   7150000    3
   7160000    2
   7170000    4
   7180000    2
   7190000    3
   7200000    2
   7210000    3
   7220000    3
   7230000    3
   7240000    3
   7250000    3
   7260000    9
   7270000    4
   7280000    5
   7290000    4
   7300000    4
   7310000    3
   7320000    3
   7330000    3
   7340000    3
   7350000    2
   7360000    3
   7370000    3
   7380000    3
   7390000    3
   7400000    4
   7410000    4
   7420000    3
   7430000    3
   7440000    3
   7450000    2
   7460000    3
   7470000    3
   7480000    4
   7490000    3
   7500000    4
   7510000    3
   7520000    3
   7530000    4
   7540000    3
   7550000    4
   7560000    3
   7570000    3
   7580000    3
   7590000    3
   7600000    3
   7610000    3
   7620000    3
   7630000    2
   7640000    4
   7650000    3
   7660000    3
   7670000    5
   7680000    2
   7690000    3
   7700000    2
   7710000    2
   7720000    3
   7730000    2
   7740000    2
   7750000    3
   7760000    3
   7770000    5
   7780000    2
   7790000    3
   7800000    2
   7810000    4
   7820000    4
   7830000    3
   7840000    2
   7850000    2
   7860000    5
   7870000    3
   7880000    3
   7890000    3
   7900000    3
   7910000    3
   7920000    3
   7930000    4
   7940000    3
   7950000    2
   7960000    2
   7970000    2
   7980000    3
   7990000    2
   8000000    3
   8010000    2
   8020000    2
   8030000    4
   8040000    3
   8050000    3
   8060000    3
   8070000    2
   8080000    3
   8090000    3
   8100000    3
   8110000    3
   8120000    3
   8130000    3
   8140000    3
   8150000    3
   8160000    3
   8170000    2
   8180000    2
   8190000    3
   8200000    3
   8210000    2
   8220000    4
   8230000    3
   8240000    3
   8250000    3
   8260000    3
   8270000    3
   8280000    2
   8290000    2
   8300000    4
   8310000    3
   8320000    3
   8330000    4
   8340000    6
   8350000    2
   8360000    2
   8370000    3
   8380000    4
   8390000    3
   8400000    2
   8410000    3
   8420000    3
   8430000    3
   8440000    2
   8450000    3
   8460000    2
   8470000    4
   8480000    2
   8490000    3
   8500000    3
   8510000    3
   8520000    2
   8530000    2
   8540000    4
   8550000    3
   8560000    3
   8570000    3
   8580000    4
   8590000    3
   8600000    2
   8610000    3
   8620000    3
   8630000    3
   8640000    3
   8650000    2
   8660000    4
   8670000    3
   8680000    3
   8690000    3
   8700000    3
   8710000    3
   8720000    3
   8730000    3
   8740000    4
   8750000    3
   8760000    2
   8770000    3
   8780000    2
   8790000    2
   8800000    3
   8810000    3
   8820000    4
   8830000    3
   8840000    3
   8850000    2
   8860000    4
   8870000    3
   8880000    3
   8890000    3
   8900000    3
   8910000    2
   8920000    3
   8930000    3
   8940000    4
   8950000    3
   8960000    2
   8970000    4
   8980000    3
   8990000    3
   9000000    2
   9010000    3
   9020000    3
   9030000    3
   9040000    2
   9050000    3
   9060000    3
   9070000    3
   9080000    4
   9090000    2
   9100000    2
   9110000    5
   9120000    2
   9130000    6
   9140000    3
   9150000    3
   9160000    3
   9170000    3
   9180000    3
   9190000    4
   9200000    3
   9210000    3
   9220000    3
   9230000    2
   9240000    4
   9250000    3
   9260000    3
   9270000    4
   9280000    2
   9290000    4
   9300000    3
   9310000    3
   9320000    3
   9330000    5
   9340000    3
   9350000    3
   9360000    3
   9370000    3
   9380000    3
   9390000    3
   9400000    4
   9410000    3
   9420000    3
   9430000    3
   9440000    3
   9450000    3
   9460000    3
   9470000    3
   9480000    3
   9490000    2
   9500000    4
   9510000    2
   9520000    3
   9530000    3
   9540000    3
   9550000    5
   9560000    4
   9570000    3
   9580000    3
   9590000    2
   9600000    6
   9610000    4
   9620000    3
   9630000    5
   9640000    6
   9650000    3
   9660000    2
   9670000    5
   9680000    5
   9690000    3
   9700000    4
   9710000    4
   9720000    4
   9730000    3
   9740000    3
   9750000    3
   9760000    3
   9770000    3
   9780000    2
   9790000    3
   9800000    4
   9810000    4
   9820000    2
   9830000    3
   9840000    3
   9850000    4
   9860000    3
   9870000    3
   9880000    4
   9890000    4
   9900000    3
   9910000    2
   9920000    3
   9930000    3
   9940000    5
   9950000    3
   9960000    2
   9970000    3
   9980000    3
   9990000    3
  10000000    3
  10010000    3
  10020000    3
  10030000    3
  10040000    2
  10050000    4
  10060000    6
  10070000    5
  10080000    3
  10090000    4
  10100000    6
  10110000    5
  10120000    3
  10130000    3
  10140000    3
  10150000    3
  10160000    3
  10170000    2
  10180000    4
  10190000    3
  10200000    2
  10210000    3
  10220000    2
  10230000    3
  10240000    3
  10250000    2
  10260000    3
  10270000    3
  10280000    3
  10290000    2
  10300000    3
  10310000    3
  10320000    3
  10330000    3
  10340000    3
  10350000    3
  10360000    3
  10370000    3
  10380000    3
  10390000    2
  10400000    4
  10410000    2
  10420000    2
  10430000    2
  10440000    2
  10450000    3
  10460000    2
  10470000    3
  10480000    3
  10490000    3
  10500000    3
  10510000    6
  10520000    3
  10530000    3
  10540000    2
  10550000    4
  10560000    2
  10570000    2
  10580000    3
  10590000    3
  10600000    3
  10610000    3
  10620000    2
  10630000    3
  10640000    3
  10650000    3
  10660000    3
  10670000    6
  10680000    4
  10690000    3
  10700000    3
  10710000    3
  10720000    3
  10730000    3
  10740000    3
  10750000    3
  10760000    2
  10770000    3
  10780000    2
  10790000    3
  10800000    2
  10810000    3
  10820000    2
  10830000    3
  10840000    3
  10850000    3
  10860000    3
  10870000    3
  10880000    2
  10890000    3
  10900000    4
  10910000    3
  10920000    5
  10930000    3
  10940000    2
  10950000    3
  10960000    4
  10970000    3
  10980000    3
  10990000    3
  11000000    4
  11010000    3
  11020000    3
  11030000    4
  11040000    4
  11050000    3
  11060000    4
  11070000    3
  11080000    4
  11090000    2
  11100000    3
  11110000    3
  11120000    4
  11130000    2
  11140000    3
  11150000    4
  11160000    2
  11170000    2
  11180000    4
  11190000    2
  11200000    3
  11210000    3
  11220000    3
  11230000    5
  11240000    4
  11250000    3
  11260000    3
  11270000    3
  11280000    3
  11290000    2
  11300000    2
  11310000    2
  11320000    3
  11330000    5
  11340000    5
  11350000    3
  11360000    3
  11370000    3
  11380000    3
  11390000    3
  11400000    2
  11410000    3
  11420000    3
  11430000    4
  11440000    3
  11450000    3
  11460000    3
  11470000    2
  11480000    2
  11490000    3
  11500000    3
  11510000    3
  11520000    3
  11530000    3
  11540000    3
  11550000    3
  11560000    4
  11570000    5
  11580000    4
  11590000    4
  11600000    3
  11610000    5
  11620000    3
  11630000    3
  11640000    3
  11650000    4
  11660000    5
  11670000    3
  11680000    3
  11690000    3
  11700000    3
  11710000    5
  11720000    4
  11730000    3
  11740000    3
  11750000    3
  11760000    2
  11770000    7
  11780000    3
  11790000    4
  11800000    3
  11810000    4
  11820000    4
  11830000    3
  11840000    3
  11850000    3
  11860000    3
  11870000    3
  11880000    5
  11890000    2
  11900000    3
  11910000    2
  11920000    4
  11930000    3
  11940000    4
  11950000    4
  11960000    3
  11970000    4
  11980000    4
  11990000    4
  12000000    3
  12010000    4
  12020000    3
  12030000    2
  12040000    3
  12050000    2
  12060000    3
  12070000    3
  12080000    3
  12090000    3
  12100000    3
  12110000    3
  12120000    4
  12130000    4
  12140000    3
  12150000    3
  12160000    3
  12170000    3
  12180000    2
  12190000    3
  12200000    6
  12210000    2
  12220000    3
  12230000    2
  12240000    2
  12250000    3
  12260000    3
  12270000    3
  12280000    3
  12290000    2
  12300000    3
  12310000    3
  12320000    3
  12330000    3
  12340000    2
  12350000    3
  12360000    5
  12370000    3
  12380000    4
  12390000    4
  12400000    3
  12410000    5
  12420000    4
  12430000    4
  12440000    2
  12450000    4
  12460000    3
  12470000    3
  12480000    2
  12490000    3
  12500000    2
  12510000    4
  12520000    3
  12530000    3
  12540000    4
  12550000    3
  12560000    4
  12570000    4
  12580000    3
  12590000    4
  12600000    3
  12610000    4
  12620000    3
  12630000    4
  12640000    3
  12650000    4
  12660000    3
  12670000    4
  12680000    2
  12690000    2
  12700000    6
  12710000    3
  12720000    4
  12730000    5
  12740000    6
  12750000    3
  12760000    3
  12770000    3
  12780000    3
  12790000    3
  12800000    3
  12810000    2
  12820000    2
  12830000    2
  12840000    3
  12850000    3
  12860000    3
  12870000    5
  12880000    3
  12890000    2
  12900000    3
  12910000    3
  12920000    2
  12930000    3
  12940000    3
  12950000    3
  12960000    3
  12970000    3
  12980000    3
  12990000    3
  13000000    3
  13010000    2
  13020000    2
  13030000    4
  13040000    3
  13050000    3
  13060000    4
  13070000    3
  13080000    4
  13090000    3
  13100000    3
  13110000    4
  13120000    3
  13130000    4
  13140000    3
  13150000    4
  13160000    4
  13170000    3
  13180000    3
  13190000    2
  13200000    3
  13210000    3
  13220000    3
  13230000    3
  13240000    5
  13250000    3
  13260000    3
  13270000    3
  13280000    3
  13290000    3
  13300000    3
  13310000    3
  13320000    3
  13330000    2
  13340000    3
  13350000    3
  13360000    2
  13370000    4
  13380000    3
  13390000    3
  13400000    3
  13410000    2
  13420000    3
  13430000    2
  13440000    2
  13450000    5
  13460000    3
  13470000    3
  13480000    3
  13490000    3
  13500000    2
  13510000    4
  13520000    4
  13530000    4
  13540000    3
  13550000    3
  13560000    4
  13570000    3
  13580000    5
  13590000    3
  13600000    3
  13610000    2
  13620000    4
  13630000    4
  13640000    2
  13650000    3
  13660000    3
  13670000    3
  13680000    3
  13690000    3
  13700000    3
  13710000    3
  13720000    3
  13730000    3
  13740000    3
  13750000    4
  13760000    3
  13770000    3
  13780000    3
  13790000    2
  13800000    3
  13810000    3
  13820000    2
  13830000    3
  13840000    2
  13850000    5
  13860000    3
  13870000    2
  13880000    3
  13890000    3
  13900000    3
  13910000    5
  13920000    2
  13930000    3
  13940000    3
  13950000    5
  13960000    5
  13970000    5
  13980000    4
  13990000    3
  14000000    3
  14010000    3
  14020000    3
  14030000    3
  14040000    3
  14050000    8
  14060000    5
  14070000    4
  14080000    2
  14090000    3
  14100000    2
  14110000    3
  14120000    3
  14130000    3
  14140000    5
  14150000    2
  14160000    4
  14170000    2
  14180000    3
  14190000    2
  14200000    3
  14210000    3
  14220000    3
  14230000    4
  14240000    3
  14250000    2
  14260000    3
  14270000    3
  14280000    3
  14290000    2
  14300000    4
  14310000    2
  14320000    5
  14330000    5
  14340000    4
  14350000    2
  14360000    4
  14370000    2
  14380000    2
  14390000    8
  14400000    2
  14410000    3
  14420000    2
  14430000    3
  14440000    3
  14450000    3
  14460000    4
  14470000    4
  14480000    3
  14490000    2
  14500000    3
  14510000    3
  14520000    2
  14530000    3
  14540000    3
  14550000    5
  14560000    3
  14570000    2
  14580000    5
  14590000    2
  14600000    3
  14610000    3
  14620000    2
  14630000    4
  14640000    7
  14650000    4
  14660000    5
  14670000    5
  14680000    4
  14690000    3
  14700000    3
  14710000    3
  14720000    3
  14730000    3
  14740000    3
  14750000    3
  14760000    3
  14770000    3
  14780000    4
  14790000    3
  14800000    2
  14810000    2
  14820000    3
  14830000    4
  14840000    4
  14850000    4
  14860000    5
  14870000    3
  14880000    5
  14890000    3
  14900000    2
  14910000    9
  14920000    3
  14930000    5
  14940000    7
  14950000    2
  14960000    5
  14970000    3
  14980000    4
  14990000    3
  15000000    2
  15010000    3
  15020000    2
  15030000    4
  15040000    6
  15050000    3
  15060000    6
  15070000    3
  15080000    5
  15090000    3
  15100000    3
  15110000    2
  15120000    4
  15130000    3
  15140000    2
  15150000    3
  15160000    4
  15170000    3
  15180000    2
  15190000    3
  15200000    4
  15210000    4
  15220000    5
  15230000    2
  15240000    2
  15250000    2
  15260000    3
  15270000    2
  15280000    4
  15290000    4
  15300000    6
  15310000    2
  15320000    3
  15330000    2
  15340000    3
  15350000    3
  15360000    2
  15370000    4
  15380000    2
  15390000    3
  15400000    3
  15410000    2
  15420000    3
  15430000    6
  15440000    5
  15450000    8
  15460000    6
  15470000    5
  15480000    7
  15490000    9
  15500000    7
  15510000    4
  15520000   10
  15530000    6
  15540000    5
  15550000    5
  15560000    5
  15570000   10
  15580000    2
  15590000    7
  15600000    3
  15610000    3
  15620000    3
  15630000    6
  15640000   15
  15650000   10
  15660000    6
  15670000    3
  15680000    4
  15690000    4
  15700000    4
  15710000    3
  15720000    3
  15730000    3
  15740000    3
  15750000    2
  15760000    2
  15770000    4
  15780000    3
  15790000    4
  15800000    3
  15810000    4
  15820000    4
  15830000    3
  15840000    3
  15850000    3
  15860000    3
  15870000    4
  15880000    3
  15890000    2
  15900000    3
  15910000    3
  15920000    3
  15930000    5
  15940000    2
  15950000    3
  15960000    3
  15970000    3
  15980000    4
  15990000    5
  16000000    3
  16010000    4
  16020000    3
  16030000    2
  16040000    6
  16050000    3
  16060000    3
  16070000    3
  16080000    3
  16090000    3
  16100000    3
  16110000    2
  16120000    5
  16130000    5
  16140000    3
  16150000    3
  16160000    3
  16170000    4
  16180000    2
  16190000    2
  16200000    3
  16210000    4
  16220000    5
  16230000    2
  16240000    5
  16250000    3
  16260000    3
  16270000    4
  16280000    3
  16290000    3
  16300000    3
  16310000    3
  16320000    3
  16330000    3
  16340000    3
  16350000    3
  16360000    3
  16370000    2
  16380000    2
  16390000    4
  16400000    3
  16410000    3
  16420000    3
  16430000    9
  16440000    4
  16450000    5
  16460000    3
  16470000    3
  16480000    4
  16490000    3
  16500000    3
  16510000    3
  16520000    3
  16530000    3
  16540000    3
  16550000    3
  16560000    3
  16570000    3
  16580000    4
  16590000    3
  16600000    5
  16610000    4
  16620000    3
  16630000    3
  16640000    3
  16650000    3
  16660000    4
  16670000    2
  16680000    3
  16690000    3
  16700000    4
  16710000    3
  16720000    4
  16730000    4
  16740000    3
  16750000    3
  16760000    3
  16770000    3
  16780000    4
  16790000    3
  16800000    3
  16810000    3
  16820000    5
  16830000    3
  16840000    2
  16850000    4
  16860000    3
  16870000    2
  16880000    3
  16890000    3
  16900000    3
  16910000    3
  16920000    3
  16930000    6
  16940000    4
  16950000    7
  16960000    3
  16970000    2
  16980000    4
  16990000    3
  17000000    3
  17010000    2
  17020000    6
  17030000    3
  17040000    4
  17050000    3
  17060000    3
  17070000    3
  17080000    4
  17090000    3
  17100000    4
  17110000    3
  17120000    5
  17130000    3
  17140000    3
  17150000    4
  17160000    3
  17170000    3
  17180000    2
  17190000    4
  17200000    3
  17210000    4
  17220000    3
  17230000    3
  17240000    3
  17250000    2
  17260000    3
  17270000    3
  17280000    3
  17290000    3
  17300000    3
  17310000    3
  17320000    4
  17330000    3
  17340000    3
  17350000    2
  17360000    3
  17370000    4
  17380000    3
  17390000    3
  17400000    3
  17410000    3
  17420000    2
  17430000    3
  17440000    2
  17450000    3
  17460000    3
  17470000    3
  17480000    3
  17490000    3
  17500000    6
  17510000    3
  17520000    3
  17530000    4
  17540000    5
  17550000    5
  17560000    3
  17570000    2
  17580000    2
  17590000    2
  17600000    3
  17610000    3
  17620000    5
  17630000    3
  17640000    3
  17650000    6
  17660000    4
  17670000    3
  17680000    3
  17690000    3
  17700000    4
  17710000    3
  17720000    3
  17730000    3
  17740000    2
  17750000    2
  17760000    6
  17770000    3
  17780000    3
  17790000    3
  17800000    4
  17810000    6
  17820000    2
  17830000    4
  17840000    2
  17850000    6
  17860000    5
  17870000    3
  17880000    3
  17890000    3
  17900000    4
  17910000    3
  17920000    3
  17930000    3
  17940000    3
  17950000    3
  17960000    3
  17970000    3
  17980000    6
  17990000    3
  18000000    3
  18010000    3
  18020000    3
  18030000    4
  18040000    5
  18050000    2
  18060000    3
  18070000    4
  18080000    5
  18090000    3
  18100000    4
  18110000    3
  18120000    3
  18130000    4
  18140000    5
  18150000    3
  18160000    3
  18170000    2
  18180000    3
  18190000    3
  18200000    2
  18210000    3
  18220000    3
  18230000    3
  18240000    2
  18250000    3
  18260000    3
  18270000    2
  18280000    2
  18290000    4
  18300000    5
  18310000    4
  18320000    3
  18330000    5
  18340000    2
  18350000    3
  18360000    4
  18370000    3
  18380000    3
  18390000    3
  18400000    3
  18410000    3
  18420000    2
  18430000    3
  18440000    5
  18450000    2
  18460000    4
  18470000    3
  18480000    3
  18490000    2
  18500000    2
  18510000    2
  18520000    4
  18530000    3
  18540000    4
  18550000    2
  18560000    3
  18570000    4
  18580000    3
  18590000    3
  18600000    3
  18610000    2
  18620000    3
  18630000    3
  18640000    4
  18650000    3
  18660000    4
  18670000    3
  18680000    2
  18690000    4
  18700000    4
  18710000    4
  18720000    3
  18730000    3
  18740000    2
  18750000    3
  18760000   10
  18770000   12
  18780000    9
  18790000    9
  18800000   10
  18810000   11
  18820000   11
  18830000   12
  18840000   12
  18850000    2
  18860000    3
  18870000    4
  18880000    3
  18890000    4
  18900000    4
  18910000    6
  18920000   17
  18930000   13
  18940000   11
  18950000    6
  18960000    4
  18970000    3
  18980000    4
  18990000    3
  19000000    3
  19010000    3
  19020000    3
  19030000    4
  19040000    3
  19050000    5
  19060000    8
  19070000    3
  19080000    5
  19090000    3
  19100000    3
  19110000    2
  19120000    3
  19130000    3
  19140000    3
  19150000    3
  19160000    3
  19170000    3
  19180000    2
  19190000    4
  19200000    4
  19210000    4
  19220000    2
  19230000    3
  19240000    3
  19250000    4
  19260000    3
  19270000    3
  19280000    4
  19290000    3
  19300000    3
  19310000    3
  19320000    3
  19330000    3
  19340000    3
  19350000    3
  19360000    3
  19370000    3
  19380000    3
  19390000    4
  19400000    3
  19410000    3
  19420000    4
  19430000    3
  19440000    6
  19450000    2
  19460000    3
  19470000    3
  19480000    5
  19490000    3
  19500000    3
  19510000    3
  19520000    5
  19530000    3
  19540000    3
  19550000    2
  19560000    3
  19570000    3
  19580000    3
  19590000    3
  19600000    4
  19610000    2
  19620000    3
  19630000    5
  19640000    4
  19650000    4
  19660000    3
  19670000    3
  19680000    2
  19690000    5
  19700000    4
  19710000    3
  19720000    6
  19730000    2
  19740000    3
  19750000    3
  19760000    3
  19770000    3
  19780000    3
  19790000    3
  19800000    4
  19810000    3
  19820000    3
  19830000    3
  19840000    3
  19850000    4
  19860000    3
  19870000    3
  19880000    4
  19890000    3
  19900000    3
  19910000    3
  19920000    4
  19930000    4
  19940000    3
  19950000    2
  19960000    3
  19970000    8
  19980000    2
  19990000    3
  20000000    4
  20010000    4
  20020000    2
  20030000    3
  20040000    4
  20050000    3
  20060000    4
  20070000    4
  20080000    3
  20090000    3
  20100000    4
  20110000    3
  20120000    4
  20130000    3
  20140000    3
  20150000    3
  20160000    3
  20170000    3
  20180000    3
  20190000    3
  20200000    2
  20210000    5
  20220000    2
  20230000    3
  20240000    3
  20250000    3
  20260000    4
  20270000    2
  20280000    2
  20290000    4
  20300000    3
  20310000    3
  20320000    3
  20330000    3
  20340000    4
  20350000    2
  20360000    7
  20370000    2
  20380000    2
  20390000    3
  20400000    3
  20410000    3
  20420000    5
  20430000    5
  20440000    3
  20450000    2
  20460000    4
  20470000    5
  20480000    3
  20490000    4
  20500000    2
  20510000    3
  20520000    2
  20530000    2
  20540000    3
  20550000    3
  20560000    2
  20570000    3
  20580000    2
  20590000    8
  20600000    2
  20610000    4
  20620000    3
  20630000    8
  20640000    4
  20650000    3
  20660000    4
  20670000    2
  20680000    3
  20690000    3
  20700000    3
  20710000    4
  20720000    5
  20730000    4
  20740000    2
  20750000    2
  20760000    2
  20770000    4
  20780000    4
  20790000    7
  20800000    3
  20810000    3
  20820000    3
  20830000    3
  20840000    2
  20850000    3
  20860000    3
  20870000    4
  20880000    3
  20890000    5
  20900000    3
  20910000    5
  20920000    4
  20930000    3
  20940000    3
  20950000    3
  20960000    3
  20970000    2
  20980000    3
  20990000    3
  21000000    3
  21010000    3
  21020000    3
  21030000    3
  21040000    3
  21050000    2
  21060000    2
  21070000    2
  21080000    3
  21090000    3
  21100000    3
  21110000    3
  21120000    2
  21130000    3
  21140000    3
  21150000    3
  21160000    5
  21170000    2
  21180000    3
  21190000    3
  21200000    3
  21210000    2
  21220000    3
  21230000    4
  21240000    3
  21250000    4
  21260000    4
  21270000    3
  21280000    3
  21290000    4
  21300000    2
  21310000    5
  21320000    4
  21330000    8
  21340000    5
  21350000    3
  21360000    3
  21370000    4
  21380000   10
  21390000    8
  21400000    8
  21410000    3
  21420000    5
  21430000    2
  21440000    6
  21450000    3
  21460000    3
  21470000    4
  21480000    3
  21490000    2
  21500000    3
  21510000    2
  21520000    4
  21530000    3
  21540000    3
  21550000    4
  21560000    4
  21570000    3
  21580000    3
  21590000    2
  21600000    3
  21610000    2
  21620000    3
  21630000    4
  21640000    3
  21650000    3
  21660000    3
  21670000    6
  21680000    3
  21690000    3
  21700000    3
  21710000    3
  21720000    5
  21730000    3
  21740000    3
  21750000    3
  21760000    3
  21770000    3
  21780000    3
  21790000    4
  21800000    3
  21810000    2
  21820000    3
  21830000    4
  21840000    3
  21850000    5
  21860000    3
  21870000    3
  21880000    3
  21890000    3
  21900000    3
  21910000    3
  21920000    3
  21930000    2
  21940000    3
  21950000    3
  21960000    3
  21970000    3
  21980000    4
  21990000    3
  22000000    3
  22010000    2
  22020000    2
  22030000    3
  22040000    3
  22050000    4
  22060000    2
  22070000    4
  22080000    3
  22090000    4
  22100000    3
  22110000    3
  22120000    2
  22130000    2
  22140000    4
  22150000    3
  22160000    3
  22170000    3
  22180000    3
  22190000    3
  22200000    3
  22210000    2
  22220000    4
  22230000    3
  22240000    3
  22250000    3
  22260000    3
  22270000    3
  22280000    3
  22290000    3
  22300000    2
  22310000    4
  22320000    3
  22330000    3
  22340000    2
  22350000    3
  22360000    3
  22370000    3
  22380000    3
  22390000    3
  22400000    3
  22410000    3
  22420000    3
  22430000    2
  22440000    2
  22450000    3
  22460000    3
  22470000    4
  22480000    3
  22490000    3
  22500000    3
  22510000    3
  22520000    4
  22530000    4
  22540000    3
  22550000    4
  22560000    3
  22570000    3
  22580000    3
  22590000    3
  22600000    2
  22610000    3
  22620000    4
  22630000    3
  22640000    3
  22650000    3
  22660000    5
  22670000    3
  22680000    3
  22690000    4
  22700000    3
  22710000    4
  22720000    3
  22730000    3
  22740000    3
  22750000    3
  22760000    2
  22770000    6
  22780000    3
  22790000    4
  22800000    3
  22810000    3
  22820000    3
  22830000    2
  22840000    3
  22850000    3
  22860000    3
  22870000    3
  22880000    2
  22890000    4
  22900000    3
  22910000    4
  22920000    2
  22930000    2
  22940000    4
  22950000    3
  22960000    3
  22970000    5
  22980000    5
  22990000    3
  23000000    4
  23010000    3
  23020000    3
  23030000    2
  23040000    4
  23050000    2
  23060000    3
  23070000    2
  23080000    4
  23090000    3
  23100000    5
  23110000    2
  23120000    4
  23130000    3
  23140000    2
  23150000    3
  23160000    3
  23170000    6
  23180000    5
  23190000    5
  23200000    2
  23210000    8
  23220000    3
  23230000    3
  23240000    3
  23250000    3
  23260000    3
  23270000    2
  23280000    3
  23290000    4
  23300000    2
  23310000    3
  23320000    3
  23330000    5
  23340000    3
  23350000    4
  23360000    4
  23370000    3
  23380000    4
  23390000    4
  23400000    4
  23410000    2
  23420000    3
  23430000    3
  23440000    3
  23450000    2
  23460000    3
  23470000    4
  23480000    3
  23490000    3
  23500000    4
  23510000    3
  23520000    6
  23530000    5
  23540000    3
  23550000    4
  23560000    4
  23570000    4
  23580000    2
  23590000    4
  23600000    3
  23610000    4
  23620000    4
  23630000    4
  23640000    5
  23650000    4
  23660000    5
  23670000    8
  23680000    9
  23690000    3
  23700000    5
  23710000    5
  23720000    4
  23730000    7
  23740000    5
  23750000    4
  23760000    3
  23770000    4
  23780000    4
  23790000    3
  23800000    3
  23810000    3
  23820000    4
  23830000    4
  23840000    3
  23850000    6
  23860000    5
  23870000    3
  23880000    4
  23890000    5
  23900000    3
  23910000    3
  23920000    3
  23930000    3
  23940000    3
  23950000    7
  23960000    7
  23970000    5
  23980000    3
  23990000    3
  24000000    2
  24010000    3
  24020000    3
  24030000    3
  24040000    3
  24050000    3
  24060000    2
  24070000    5
  24080000    4
  24090000    3
  24100000    2
  24110000    3
  24120000    5
  24130000    3
  24140000    3
  24150000    4
  24160000    4
  24170000    3
  24180000    5
  24190000    4
  24200000    5
  24210000    3
  24220000    3
  24230000    5
  24240000    4
  24250000    3
  24260000    4
  24270000    3
  24280000    3
  24290000    3
  24300000    3
  24310000    3
  24320000    3
  24330000    4
  24340000    4
  24350000    3
  24360000    3
  24370000    5
  24380000    3
  24390000    3
  24400000    4
  24410000    3
  24420000    4
  24430000    2
  24440000    3
  24450000    5
  24460000    3
  24470000    3
  24480000    6
  24490000    3
  24500000    4
  24510000    4
  24520000    2
  24530000    2
  24540000    9
  24550000    7
  24560000    8
  24570000   14
  24580000    6
  24590000    7
  24600000    3
  24610000    3
  24620000    3
  24630000    4
  24640000    4
  24650000    3
  24660000    3
  24670000    2
  24680000    3
  24690000    3
  24700000    4
  24710000    7
  24720000    2
  24730000    2
  24740000    4
  24750000    3
  24760000    3
  24770000    2
  24780000    3
  24790000    3
  24800000    4
  24810000    4
  24820000    5
  24830000    4
  24840000    3
  24850000    3
  24860000    3
  24870000    3
  24880000    3
  24890000    3
  24900000    5
  24910000    2
  24920000    4
  24930000    4
  24940000    2
  24950000    3
  24960000    5
  24970000    3
  24980000    3
  24990000    5
  25000000    5
  25010000    3
  25020000    2
  25030000    4
  25040000    6
  25050000    3
  25060000    3
  25070000    3
  25080000    3
  25090000    3
  25100000    2
  25110000    4
  25120000    3
  25130000    3
  25140000    4
  25150000    3
  25160000    4
  25170000    4
  25180000    3
  25190000    3
  25200000    5
  25210000    5
  25220000    4
  25230000    6
  25240000    4
  25250000    4
  25260000    2
  25270000    3
  25280000    4
  25290000    3
  25300000    4
  25310000    5
  25320000    3
  25330000    2
  25340000    3
  25350000    3
  25360000    3
  25370000    3
  25380000    3
  25390000    3
  25400000    2
  25410000    2
  25420000    2
  25430000    5
  25440000    4
  25450000    5
  25460000    5
  25470000    3
  25480000    3
  25490000    3
  25500000    5
  25510000    3
  25520000    4
  25530000    3
  25540000    6
  25550000    3
  25560000    3
  25570000    3
  25580000    5
  25590000    3
  25600000    3
  25610000    3
  25620000    2
  25630000    5
  25640000    4
  25650000    2
  25660000    3
  25670000    2
  25680000    4
  25690000    3
  25700000    2
  25710000    3
  25720000    3
  25730000    2
  25740000    2
  25750000    2
  25760000    2
  25770000    3
  25780000    3
  25790000    3
  25800000    2
  25810000    5
  25820000    5
  25830000    4
  25840000    4
  25850000    7
  25860000    3
  25870000    3
  25880000    3
  25890000    3
  25900000    3
  25910000   10
  25920000    5
  25930000    2
  25940000    5
  25950000    4
  25960000    3
  25970000    3
  25980000    4
  25990000    3
  26000000    5
  26010000    4
  26020000    6
  26030000    4
  26040000    3
  26050000    3
  26060000    3
  26070000    3
  26080000    3
  26090000    4
  26100000    4
  26110000    3
  26120000    3
  26130000    3
  26140000    4
  26150000    3
  26160000    5
  26170000    5
  26180000    8
  26190000    4
  26200000    8
  26210000    7
  26220000    3
  26230000    4
  26240000    7
  26250000    4
  26260000   10
  26270000    7
  26280000    8
  26290000    6
  26300000    6
  26310000    3
  26320000    3
  26330000    4
  26340000    3
  26350000   11
  26360000    2
  26370000    3
  26380000    8
  26390000    4
  26400000    3
  26410000    6
  26420000    3
  26430000    6
  26440000    2
  26450000    3
  26460000    4
  26470000   10
  26480000    6
  26490000    5
  26500000    3
  26510000    3
  26520000    4
  26530000    4
  26540000    4
  26550000    4
  26560000    3
  26570000    4
  26580000    7
  26590000    6
  26600000    3
  26610000    3
  26620000    8
  26630000    9
  26640000    5
  26650000    5
  26660000    6
  26670000    3
  26680000    9
  26690000    3
  26700000    4
  26710000    4
  26720000   12
  26730000    3
  26740000    2
  26750000    6
  26760000    3
  26770000    3
  26780000    3
  26790000    4
  26800000    5
  26810000    4
  26820000    3
  26830000    4
  26840000    3
  26850000    2
  26860000    3
  26870000    3
  26880000    3
  26890000    2
  26900000    2
  26910000    3
  26920000    3
  26930000    3
  26940000    4
  26950000    3
  26960000    2
  26970000    2
  26980000    7
  26990000    8
  27000000    3
  27010000    3
  27020000    2
  27030000    4
  27040000    3
  27050000    3
  27060000    3
  27070000    4
  27080000    3
  27090000    2
  27100000    4
  27110000    3
  27120000    3
  27130000    6
  27140000    3
  27150000    3
  27160000    2
  27170000    3
  27180000    5
  27190000    3
  27200000    3
  27210000    4
  27220000    3
  27230000    3
  27240000    3
  27250000    5
  27260000    2
  27270000    3
  27280000    3
  27290000    3
  27300000    3
  27310000    5
  27320000    3
  27330000    3
  27340000    2
  27350000    3
  27360000    4
  27370000    3
  27380000    3
  27390000    3
  27400000    3
  27410000    3
  27420000    3
  27430000    3
  27440000    5
  27450000    3
  27460000    5
  27470000    4
  27480000    8
  27490000    4
  27500000    9
  27510000    3
  27520000    3
  27530000    5
  27540000    3
  27550000    3
  27560000    3
  27570000    4
  27580000    2
  27590000    2
  27600000    3
  27610000    3
  27620000    4
  27630000    2
  27640000    4
  27650000    3
  27660000    3
  27670000    3
  27680000    3
  27690000    4
  27700000    3
  27710000    2
  27720000    4
  27730000    3
  27740000    3
  27750000    3
  27760000    5
  27770000    2
  27780000    4
  27790000    3
  27800000    4
  27810000    3
  27820000    3
  27830000    3
  27840000    3
  27850000    3
  27860000    2
  27870000    3
  27880000    2
  27890000    4
  27900000    5
  27910000    3
  27920000    3
  27930000    3
  27940000    3
  27950000    2
  27960000    2
  27970000    3
  27980000    2
  27990000    3
  28000000    2
  28010000    3
  28020000    2
  28030000    3
  28040000    3
  28050000    3
  28060000    3
  28070000    3
  28080000    2
  28090000    3
  28100000    4
  28110000    3
  28120000    5
  28130000    3
  28140000    3
  28150000    3
  28160000    2
  28170000    4
  28180000    4
  28190000    2
  28200000    3
  28210000    2
  28220000    3
  28230000    3
  28240000    3
  28250000    3
  28260000    4
  28270000    4
  28280000    3
  28290000    5
  28300000    3
  28310000    3
  28320000    2
  28330000    3
  28340000    3
  28350000    3
  28360000    6
  28370000    3
  28380000    3
  28390000    3
  28400000    8
  28410000    3
  28420000    3
  28430000    3
  28440000    3
  28450000    3
  28460000    4
  28470000    5
  28480000    4
  28490000    5
  28500000    4
  28510000    3
  28520000    2
  28530000    2
  28540000    3
  28550000    3
  28560000    3
  28570000    3
  28580000    2
  28590000    3
  28600000    2
  28610000    4
  28620000    3
  28630000    2
  28640000    4
  28650000    3
  28660000    3
  28670000    3
  28680000    2
  28690000    3
  28700000    3
  28710000    3
  28720000    3
  28730000    3
  28740000    2
  28750000    3
  28760000    3
  28770000    3
  28780000    2
  28790000    8
  28800000    3
  28810000    2
  28820000    3
  28830000    4
  28840000    6
  28850000    4
  28860000    3
  28870000    2
  28880000    3
  28890000    3
  28900000    3
  28910000    2
  28920000    3
  28930000    3
  28940000    6
  28950000    6
  28960000    3
  28970000    3
  28980000    3
  28990000    4
  29000000    4
  29010000    2
  29020000    3
  29030000    3
  29040000    4
  29050000    3
  29060000    3
  29070000    3
  29080000    2
  29090000    3
  29100000    2
  29110000    4
  29120000    3
  29130000    3
  29140000    3
  29150000    4
  29160000    2
  29170000    3
  29180000    3
  29190000    3
  29200000    2
  29210000    4
  29220000    3
  29230000    5
  29240000    3
  29250000    2
  29260000    2
  29270000    3
  29280000    3
  29290000    3
  29300000    5
  29310000    2
  29320000    5
  29330000    3
  29340000    3
  29350000    4
  29360000    2
  29370000    3
  29380000    3
  29390000    2
  29400000    2
  29410000    3
  29420000    3
  29430000    4
  29440000    3
  29450000    3
  29460000    3
  29470000    2
  29480000    3
  29490000    5
  29500000    3
  29510000    3
  29520000    3
  29530000    2
  29540000    3
  29550000    3
  29560000    4
  29570000    5
  29580000    3
  29590000    3
  29600000    2
  29610000    2
  29620000    4
  29630000    2
  29640000    3
  29650000    3
  29660000    6
  29670000    3
  29680000    4
  29690000    4
  29700000    4
  29710000    2
  29720000    3
  29730000    4
  29740000    4
  29750000    3
  29760000    3
  29770000    3
  29780000    3
  29790000    4
  29800000    3
  29810000    2
  29820000    3
  29830000    3
  29840000    3
  29850000    2
  29860000    4
  29870000    3
  29880000    3
  29890000    2
  29900000    2
  29910000    2
  29920000    3
  29930000    4
  29940000    4
  29950000    3
  29960000    2
  29970000    3
  29980000    3
  29990000    3
  30000000    3
  30010000    2
  30020000    3
  30030000    3
  30040000    3
  30050000    3
  30060000    3
  30070000    2
  30080000    3
  30090000    3
  30100000    3
  30110000    3
  30120000    3
  30130000    4
  30140000    2
  30150000    3
  30160000    3
  30170000    2
  30180000    3
  30190000    3
  30200000    3
  30210000    3
  30220000    4
  30230000    3
  30240000    3
  30250000    3
  30260000    3
  30270000    2
  30280000    2
  30290000    3
  30300000    2
  30310000    2
  30320000    3
  30330000    3
  30340000    3
  30350000    4
  30360000    3
  30370000    3
  30380000    3
  30390000    4
  30400000    3
  30410000    2
  30420000    4
  30430000    3
  30440000    4
  30450000    3
  30460000    2
  30470000    4
  30480000    3
  30490000    3
  30500000    3
  30510000    3
  30520000    4
  30530000    3
  30540000    3
  30550000    3
  30560000    3
  30570000    3
  30580000    3
  30590000    2
  30600000    3
  30610000    3
  30620000    3
  30630000    4
  30640000    4
  30650000    3
  30660000    2
  30670000    3
  30680000    2
  30690000    3
  30700000    3
  30710000    2
  30720000    4
  30730000    3
  30740000    3
  30750000    3
  30760000    4
  30770000    3
  30780000    2
  30790000    3
  30800000    3
  30810000    3
  30820000    2
  30830000    3
  30840000    4
  30850000    3
  30860000    4
  30870000    2
  30880000    3
  30890000    2
  30900000    2
  30910000    3
  30920000    3
  30930000    4
  30940000    3
  30950000    4
  30960000    3
  30970000    3
  30980000    2
  30990000    2
  31000000    4
  31010000    3
  31020000    3
  31030000    3
  31040000    3
  31050000    3
  31060000    4
  31070000    3
  31080000    2
  31090000    3
  31100000    3
  31110000    3
  31120000    2
  31130000    2
  31140000    3
  31150000    4
  31160000    4
  31170000    3
  31180000    2
  31190000    2
  31200000    4
  31210000    2
  31220000    2
  31230000    2
  31240000    3
  31250000    5
  31260000    5
  31270000    2
  31280000    3
  31290000    4
  31300000    2
  31310000    4
  31320000    2
  31330000    3
  31340000    3
  31350000    5
  31360000    4
  31370000    3
  31380000    3
  31390000    3
  31400000    3
  31410000    3
  31420000    2
  31430000    2
  31440000    3
  31450000    3
  31460000    3
  31470000    3
  31480000    5
  31490000    3
  31500000    7
  31510000    2
  31520000    3
  31530000    2
  31540000    3
  31550000    5
  31560000    2
  31570000    6
  31580000    3
  31590000    3
  31600000    4
  31610000    3
  31620000    5
  31630000    6
  31640000    3
  31650000    3
  31660000    3
  31670000    3
  31680000    3
  31690000    4
  31700000    4
  31710000    3
  31720000    3
  31730000    4
  31740000    4
  31750000    4
  31760000    4
  31770000    3
  31780000    2
  31790000    5
  31800000    3
  31810000    3
  31820000    3
  31830000    5
  31840000    7
  31850000    3
  31860000    3
  31870000    4
  31880000    4
  31890000    4
  31900000    7
  31910000    2
  31920000    3
  31930000    6
  31940000    4
  31950000    5
  31960000    4
  31970000    4
  31980000    3
  31990000    3
  32000000    5
  32010000    3
  32020000    3
  32030000    5
  32040000    9
  32050000    2
  32060000    6
  32070000    5
  32080000    3
  32090000    4
  32100000    3
  32110000    2
  32120000    8
  32130000    3
  32140000    3
  32150000    2
  32160000    3
  32170000    2
  32180000    3
  32190000    2
  32200000    3
  32210000    2
  32220000    3
  32230000    4
  32240000    5
  32250000    4
  32260000    3
  32270000    4
  32280000    4
  32290000    3
  32300000    3
  32310000    2
  32320000    3
  32330000    3
  32340000    3
  32350000    4
  32360000    2
  32370000    3
  32380000    3
  32390000    4
  32400000    4
  32410000    4
  32420000    3
  32430000    3
  32440000    4
  32450000    3
  32460000    5
  32470000    2
  32480000    4
  32490000    3
  32500000    3
  32510000    4
  32520000    5
  32530000    5
  32540000    2
  32550000    5
  32560000    6
  32570000    3
  32580000    4
  32590000   11
  32600000    4
  32610000    5
  32620000    2
  32630000    5
  32640000    3
  32650000    3
  32660000    6
  32670000    2
  32680000    3
  32690000    4
  32700000    3
  32710000    5
  32720000    3
  32730000    5
  32740000    3
  32750000    6
  32760000    3
  32770000    2
  32780000    3
  32790000    3
  32800000    3
  32810000    3
  32820000    3
  32830000    3
  32840000    3
  32850000    3
  32860000    4
  32870000    4
  32880000    3
  32890000    3
  32900000    3
  32910000    4
  32920000    3
  32930000    2
  32940000    4
  32950000    6
  32960000    4
  32970000    3
  32980000    3
  32990000    3
  33000000    3
  33010000    3
  33020000    3
  33030000    2
  33040000    3
  33050000    3
  33060000    4
  33070000    3
  33080000    3
  33090000    3
  33100000    2
  33110000    6
  33120000    4
  33130000    3
  33140000    3
  33150000    5
  33160000    2
  33170000    3
  33180000    3
  33190000    3
  33200000    3
  33210000    4
  33220000    3
  33230000    3
  33240000    4
  33250000    3
  33260000    5
  33270000    3
  33280000    3
  33290000    5
  33300000    6
  33310000    3
  33320000    3
  33330000    4
  33340000    4
  33350000    3
  33360000    4
  33370000    3
  33380000    3
  33390000    3
  33400000    4
  33410000    3
  33420000    3
  33430000    3
  33440000    4
  33450000    2
  33460000    5
  33470000    3
  33480000    2
  33490000    3
  33500000    3
  33510000    3
  33520000    4
  33530000    3
  33540000    3
  33550000    3
  33560000    3
  33570000    3
  33580000    3
  33590000    5
  33600000    3
  33610000    4
  33620000    2
  33630000    3
  33640000    2
  33650000    3
  33660000    4
  33670000    3
  33680000    3
  33690000    3
  33700000    3
  33710000    3
  33720000    3
  33730000    3
  33740000    5
  33750000    3
  33760000    3
  33770000    3
  33780000    3
  33790000    3
  33800000    3
  33810000    2
  33820000    3
  33830000    3
  33840000    5
  33850000    2
  33860000    9
  33870000    3
  33880000    2
  33890000    2
  33900000    4
  33910000    6
  33920000    3
  33930000    4
  33940000    3
  33950000    3
  33960000    3
  33970000    3
  33980000    3
  33990000    3
  34000000    4
  34010000    4
  34020000    4
  34030000    3
  34040000    4
  34050000    4
  34060000    4
  34070000    5
  34080000    3
  34090000    7
  34100000    3
  34110000    3
  34120000    7
  34130000    4
  34140000    3
  34150000    4
  34160000    3
  34170000    8
  34180000    4
  34190000    4
  34200000    3
  34210000    2
  34220000    3
  34230000    4
  34240000    5
  34250000    4
  34260000    4
  34270000    3
  34280000    2
  34290000    3
  34300000    3
  34310000    5
  34320000    3
  34330000    4
  34340000    3
  34350000    6
  34360000    2
  34370000    2
  34380000    4
  34390000    4
  34400000    4
  34410000    2
  34420000    2
  34430000    3
  34440000    2
  34450000    4
  34460000    8
  34470000    4
  34480000    3
  34490000    3
  34500000    3
  34510000    4
  34520000    3
  34530000    3
  34540000    2
  34550000    3
  34560000    4
  34570000    2
  34580000    3
  34590000    2
  34600000    4
  34610000    6
  34620000    3
  34630000    4
  34640000    3
  34650000    5
  34660000    2
  34670000    2
  34680000    3
  34690000    5
  34700000    3
  34710000    2
  34720000    3
  34730000    4
  34740000    3
  34750000    3
  34760000    3
  34770000    3
  34780000    5
  34790000    5
  34800000    3
  34810000    3
  34820000    3
  34830000    3
  34840000    5
  34850000    7
  34860000    3
  34870000    4
  34880000    2
  34890000    3
  34900000    5
  34910000    3
  34920000    7
  34930000    5
  34940000    4
  34950000    3
  34960000    4
  34970000    2
  34980000    3
  34990000    4
  35000000    3
  35010000    3
  35020000    6
  35030000    3
  35040000    2
  35050000    2
  35060000    2
  35070000    2
  35080000    7
  35090000    2
  35100000    4
  35110000    2
  35120000    2
  35130000    4
  35140000    2
  35150000    3
  35160000    3
  35170000    3
  35180000    4
  35190000    3
  35200000    9
  35210000    3
  35220000    3
  35230000    2
  35240000    2
  35250000    3
  35260000    3
  35270000    4
  35280000    3
  35290000    3
  35300000    4
  35310000    3
  35320000    3
  35330000    5
  35340000    3
  35350000    3
  35360000    4
  35370000    4
  35380000    4
  35390000    3
  35400000    3
  35410000    3
  35420000    3
  35430000    3
  35440000    4
  35450000    3
  35460000    2
  35470000    3
  35480000    4
  35490000    3
  35500000    3
  35510000    3
  35520000    3
  35530000    2
  35540000    3
  35550000    4
  35560000    3
  35570000    3
  35580000    3
  35590000    3
  35600000    4
  35610000    3
  35620000    3
  35630000    5
  35640000    3
  35650000    5
  35660000    6
  35670000    3
  35680000    2
  35690000    3
  35700000    3
  35710000    6
  35720000    2
  35730000    5
  35740000    3
  35750000    5
  35760000    4
  35770000    3
  35780000    4
  35790000    3
  35800000    3
  35810000    4
  35820000    3
  35830000    3
  35840000    4
  35850000    6
  35860000    4
  35870000    3
  35880000    4
  35890000    3
  35900000    2
  35910000    3
  35920000    7
  35930000    6
  35940000    3
  35950000    5
  35960000    3
  35970000    2
  35980000    3
  35990000    3
  36000000    6
  36010000    3
  36020000    3
  36030000    3
  36040000    3
  36050000    2
  36060000    4
  36070000    3
  36080000    5
  36090000    8
  36100000    3
  36110000    4
  36120000    5
  36130000    3
  36140000    3
  36150000    3
  36160000    3
  36170000    4
  36180000    3
  36190000    4
  36200000    3
  36210000    3
  36220000    2
  36230000    3
  36240000    4
  36250000    3
  36260000    3
  36270000    2
  36280000    4
  36290000    3
  36300000    4
  36310000    4
  36320000    6
  36330000    3
  36340000    4
  36350000    3
  36360000    2
  36370000    3
  36380000    3
  36390000    4
  36400000    3
  36410000    2
  36420000    4
  36430000    2
  36440000    2
  36450000    3
  36460000    4
  36470000    3
  36480000    3
  36490000    3
  36500000    3
  36510000    3
  36520000    4
  36530000    4
  36540000    3
  36550000    2
  36560000    2
  36570000    3
  36580000    3
  36590000    3
  36600000    3
  36610000    2
  36620000    2
  36630000    4
  36640000    3
  36650000    5
  36660000    3
  36670000    4
  36680000    3
  36690000    3
  36700000    2
  36710000    3
  36720000    4
  36730000    4
  36740000    2
  36750000    3
  36760000    2
  36770000    4
  36780000    3
  36790000    3
  36800000    3
  36810000    3
  36820000    4
  36830000    4
  36840000    3
  36850000    3
  36860000    4
  36870000    4
  36880000    5
  36890000    4
  36900000    4
  36910000    3
  36920000    3
  36930000    5
  36940000    4
  36950000    4
  36960000    2
  36970000    3
  36980000    2
  36990000    2
  37000000    2
  37010000    3
  37020000    2
  37030000    3
  37040000    2
  37050000    3
  37060000    5
  37070000    4
  37080000    4
  37090000    4
  37100000    3
  37110000    4
  37120000    3
  37130000    5
  37140000    5
  37150000    3
  37160000    3
  37170000    3
  37180000    2
  37190000    3
  37200000    3
  37210000    2
  37220000    3
  37230000    2
  37240000    4
  37250000    4
  37260000    4
  37270000    4
  37280000    4
  37290000    3
  37300000    4
  37310000    3
  37320000    3
  37330000    3
  37340000    2
  37350000    4
  37360000    3
  37370000    3
  37380000    4
  37390000    4
  37400000    5
  37410000    3
  37420000    6
  37430000    3
  37440000    3
  37450000    4
  37460000    3
  37470000    2
  37480000    3
  37490000    3
  37500000    2
  37510000    9
  37520000    3
  37530000    3
  37540000    3
  37550000    2
  37560000    5
  37570000    3
  37580000    6
  37590000    4
  37600000    2
  37610000    3
  37620000    3
  37630000    3
  37640000    3
  37650000    3
  37660000    5
  37670000    5
  37680000    5
  37690000    5
  37700000    3
  37710000    3
  37720000    3
  37730000    2
  37740000    3
  37750000    3
  37760000    3
  37770000    4
  37780000    4
  37790000    2
  37800000    3
  37810000    5
  37820000    5
  37830000    6
  37840000    3
  37850000    2
  37860000    3
  37870000    3
  37880000    4
  37890000    2
  37900000    3
  37910000    3
  37920000    3
  37930000    5
  37940000    3
  37950000    3
  37960000    3
  37970000    3
  37980000    5
  37990000    3
  38000000    3
  38010000    2
  38020000    3
  38030000    4
  38040000    3
  38050000    8
  38060000    3
  38070000    3
  38080000    3
  38090000    3
  38100000    3
  38110000    4
  38120000    3
  38130000    3
  38140000    3
  38150000    3
  38160000    3
  38170000    7
  38180000    4
  38190000    3
  38200000    4
  38210000    2
  38220000    4
  38230000    4
  38240000    3
  38250000    3
  38260000    3
  38270000    4
  38280000    3
  38290000    4
  38300000    3
  38310000    3
  38320000    2
  38330000    4
  38340000    3
  38350000    3
  38360000    3
  38370000    3
  38380000    4
  38390000    4
  38400000    3
  38410000    4
  38420000    3
  38430000    3
  38440000    2
  38450000    3
  38460000    3
  38470000    3
  38480000    3
  38490000    2
  38500000    3
  38510000    3
  38520000    6
  38530000    3
  38540000    2
  38550000    3
  38560000    4
  38570000    2
  38580000    3
  38590000    3
  38600000    3
  38610000    3
  38620000    3
  38630000    8
  38640000    4
  38650000    3
  38660000    3
  38670000    4
  38680000    3
  38690000    5
  38700000    3
  38710000    3
  38720000    3
  38730000    3
  38740000    2
  38750000    3
  38760000    3
  38770000    3
  38780000    3
  38790000    4
  38800000    5
  38810000    2
  38820000    4
  38830000    2
  38840000    3
  38850000    3
  38860000    3
  38870000    2
  38880000    6
  38890000    7
  38900000    3
  38910000    5
  38920000    5
  38930000    4
  38940000    7
  38950000    2
  38960000    3
  38970000    5
  38980000    2
  38990000    6
  39000000    4
  39010000    3
  39020000    4
  39030000    2
  39040000    3
  39050000    5
  39060000    3
  39070000    3
  39080000    4
  39090000    4
  39100000    4
  39110000    3
  39120000    3
  39130000    3
  39140000    3
  39150000    3
  39160000    5
  39170000    2
  39180000    3
  39190000    3
  39200000    3
  39210000    4
  39220000    3
  39230000    3
  39240000    3
  39250000    3
  39260000    3
  39270000    4
  39280000    3
  39290000    5
  39300000    4
  39310000    3
  39320000    3
  39330000    2
  39340000    3
  39350000    3
  39360000    4
  39370000    3
  39380000    3
  39390000    3
  39400000    6
  39410000    3
  39420000    2
  39430000    2
  39440000    3
  39450000    4
  39460000    3
  39470000    3
  39480000    3
  39490000    3
  39500000    3
  39510000    3
  39520000    3
  39530000    3
  39540000    3
  39550000    3
  39560000    3
  39570000    3
  39580000    3
  39590000    3
  39600000    3
  39610000    4
  39620000    7
  39630000    3
  39640000    2
  39650000    5
  39660000    3
  39670000    3
  39680000    2
  39690000    2
  39700000    3
  39710000    3
  39720000    3
  39730000    3
  39740000    4
  39750000    4
  39760000    3
  39770000    4
  39780000    5
  39790000    4
  39800000    3
  39810000    2
  39820000    3
  39830000    2
  39840000    3
  39850000    3
  39860000    2
  39870000    3
  39880000    3
  39890000    4
  39900000    5
  39910000    3
  39920000    3
  39930000    3
  39940000    3
  39950000    3
  39960000    3
  39970000    3
  39980000    6
  39990000    3
  40000000    3
  40010000    3
  40020000    3
  40030000    2
  40040000    3
  40050000    3
  40060000    3
  40070000    3
  40080000    5
  40090000    3
  40100000    3
  40110000    3
  40120000    3
  40130000    5
  40140000    3
  40150000    3
  40160000    4
  40170000    3
  40180000    3
  40190000    2
  40200000    3
  40210000    3
  40220000    2
  40230000    3
  40240000    4
  40250000    3
  40260000    4
  40270000    4
  40280000    2
  40290000    3
  40300000    4
  40310000    2
  40320000    3
  40330000    3
  40340000    3
  40350000    3
  40360000    3
  40370000    3
  40380000    5
  40390000    4
  40400000    4
  40410000    3
  40420000    3
  40430000    3
  40440000    3
  40450000    3
  40460000    3
  40470000    3
  40480000    4
  40490000    4
  40500000    3
  40510000    3
  40520000    2
  40530000    4
  40540000    4
  40550000    4
  40560000    2
  40570000    3
  40580000    3
  40590000    4
  40600000    3
  40610000    3
  40620000    3
  40630000    3
  40640000    4
  40650000    3
  40660000    3
  40670000    3
  40680000    3
  40690000    3
  40700000    3
  40710000    4
  40720000    5
  40730000    3
  40740000    3
  40750000    3
  40760000    3
  40770000    3
  40780000    4
  40790000    4
  40800000    3
  40810000    3
  40820000    3
  40830000    3
  40840000    3
  40850000    2
  40860000    2
  40870000    3
  40880000    2
  40890000    4
  40900000    4
  40910000    2
  40920000    4
  40930000    4
  40940000    3
  40950000    3
  40960000    3
  40970000    3
  40980000    4
  40990000    5
  41000000    3
  41010000    3
  41020000    3
  41030000    4
  41040000    3
  41050000    3
  41060000    2
  41070000    3
  41080000    3
  41090000    3
  41100000    3
  41110000    2
  41120000    4
  41130000    5
  41140000    3
  41150000    4
  41160000    4
  41170000    3
  41180000    4
  41190000    2
  41200000    3
  41210000    4
  41220000    3
  41230000    3
  41240000    2
  41250000    5
  41260000    5
  41270000    2
  41280000    2
  41290000    6
  41300000    4
  41310000    3
  41320000    3
  41330000    3
  41340000    3
  41350000    3
  41360000    2
  41370000    3
  41380000    2
  41390000    3
  41400000    5
  41410000    4
  41420000    4
  41430000    3
  41440000    3
  41450000    3
  41460000    4
  41470000    3
  41480000    3
  41490000    3
  41500000    4
  41510000    3
  41520000    3
  41530000    3
  41540000    4
  41550000    3
  41560000    4
  41570000    3
  41580000    3
  41590000    3
  41600000    3
  41610000    2
  41620000    5
  41630000    3
  41640000    3
  41650000    3
  41660000    3
  41670000    2
  41680000    5
  41690000    5
  41700000    3
  41710000    3
  41720000    3
  41730000    3
  41740000    3
  41750000    6
  41760000    3
  41770000    7
  41780000    4
  41790000    3
  41800000    6
  41810000    3
  41820000    4
  41830000    5
  41840000    3
  41850000    2
  41860000    3
  41870000    4
  41880000    4
  41890000    6
  41900000    4
  41910000    3
  41920000    3
  41930000    2
  41940000    4
  41950000    4
  41960000    7
  41970000    3
  41980000    3
  41990000    4
  42000000    2
  42010000    3
  42020000    3
  42030000    3
  42040000    3
  42050000    4
  42060000    3
  42070000    3
  42080000    3
  42090000    3
  42100000    4
  42110000    9
  42120000    3
  42130000   10
  42140000    5
  42150000    5
  42160000    5
  42170000    7
  42180000    5
  42190000    3
  42200000    6
  42210000    3
  42220000    6
  42230000    6
  42240000    4
  42250000    4
  42260000    4
  42270000    3
  42280000    3
  42290000    3
  42300000    3
  42310000    2
  42320000    4
  42330000    6
  42340000    4
  42350000    4
  42360000    5
  42370000    4
  42380000    2
  42390000    3
  42400000    5
  42410000    3
  42420000    3
  42430000    3
  42440000    4
  42450000    3
  42460000    5
  42470000    4
  42480000    4
  42490000    3
  42500000    3
  42510000    3
  42520000    4
  42530000    3
  42540000    3
  42550000    3
  42560000    3
  42570000    3
  42580000    4
  42590000    3
  42600000    3
  42610000    3
  42620000    4
  42630000    2
  42640000    2
  42650000    2
  42660000    3
  42670000    3
  42680000    2
  42690000    3
  42700000    2
  42710000    3
  42720000    3
  42730000    3
  42740000    3
  42750000    3
  42760000    3
  42770000    4
  42780000    2
  42790000    3
  42800000    5
  42810000    2
  42820000    3
  42830000    4
  42840000    3
  42850000    3
  42860000    3
  42870000    3
  42880000    2
  42890000    4
  42900000    2
  42910000    2
  42920000    3
  42930000    2
  42940000    3
  42950000    2
  42960000    2
  42970000    4
  42980000    3
  42990000    5
  43000000    3
  43010000    2
  43020000    3
  43030000    3
  43040000    6
  43050000    4
  43060000    3
  43070000    3
  43080000    4
  43090000    3
  43100000    2
  43110000    4
  43120000    3
  43130000    3
  43140000    3
  43150000    4
  43160000    2
  43170000    3
  43180000    3
  43190000    4
  43200000    2
  43210000    3
  43220000    2
  43230000    5
  43240000    4
  43250000    3
  43260000    3
  43270000    3
  43280000    3
  43290000    3
  43300000    4
  43310000    3
  43320000    3
  43330000    3
  43340000    3
  43350000    2
  43360000    2
  43370000    3
  43380000    2
  43390000    3
  43400000    5
  43410000    2
  43420000    8
  43430000   11
  43440000    4
  43450000    4
  43460000    2
  43470000    5
  43480000    4
  43490000    5
  43500000    3
  43510000    3
  43520000    3
  43530000    3
  43540000    8
  43550000    2
  43560000    4
  43570000    3
  43580000    2
  43590000    3
  43600000    3
  43610000    3
  43620000    3
  43630000    3
  43640000    6
  43650000    2
  43660000    2
  43670000    7
  43680000    4
  43690000    5
  43700000    3
  43710000    2
  43720000    4
  43730000    4
  43740000    4
  43750000    2
  43760000    2
  43770000    5
  43780000    2
  43790000    2
  43800000    8
  43810000    8
  43820000    4
  43830000    7
  43840000    3
  43850000    5
  43860000    3
  43870000    2
  43880000    3
  43890000    3
  43900000    3
  43910000    4
  43920000    4
  43930000    2
  43940000    4
  43950000    2
  43960000    3
  43970000    3
  43980000    3
  43990000    3
  44000000    2
  44010000    2
  44020000    3
  44030000    3
  44040000    3
  44050000    3
  44060000    4
  44070000    4
  44080000    3
  44090000    4
  44100000    3
  44110000    2
  44120000    2
  44130000    3
  44140000    5
  44150000    2
  44160000    3
  44170000    3
  44180000    3
  44190000    2
  44200000    2
  44210000    4
  44220000    3
  44230000    3
  44240000    3
  44250000    2
  44260000    3
  44270000    3
  44280000    3
  44290000    6
  44300000    3
  44310000    3
  44320000    3
  44330000    5
  44340000    6
  44350000    4
  44360000    5
  44370000    2
  44380000    2
  44390000    2
  44400000    4
  44410000    3
  44420000    2
  44430000    3
  44440000    2
  44450000    2
  44460000    2
  44470000    2
  44480000    3
  44490000    4
  44500000    3
  44510000    3
  44520000    3
  44530000    3
  44540000    3
  44550000    2
  44560000    4
  44570000    3
  44580000    3
  44590000    6
  44600000    4
  44610000    4
  44620000    2
  44630000    4
  44640000    5
  44650000    3
  44660000    6
  44670000    4
  44680000    4
  44690000    4
  44700000    7
  44710000    3
  44720000    2
  44730000    4
  44740000    4
  44750000    3
  44760000    3
  44770000    3
  44780000    3
  44790000    3
  44800000    4
  44810000    3
  44820000    3
  44830000    3
  44840000    3
  44850000    3
  44860000    5
  44870000    3
  44880000    3
  44890000    3
  44900000    3
  44910000    3
  44920000    3
  44930000    3
  44940000    2
  44950000    3
  44960000    4
  44970000    2
  44980000    3
  44990000    6
  45000000    4
  45010000    4
  45020000    4
  45030000    8
  45040000   10
  45050000    2
  45060000    3
  45070000    3
  45080000    3
  45090000    4
  45100000    3
  45110000    2
  45120000    2
  45130000    4
  45140000    3
  45150000    2
  45160000    2
  45170000    4
  45180000    2
  45190000    3
  45200000    3
  45210000    4
  45220000    2
  45230000    4
  45240000    3
  45250000    3
  45260000    3
  45270000    3
  45280000    3
  45290000    3
  45300000    3
  45310000    3
  45320000    4
  45330000    3
  45340000    4
  45350000    3
  45360000    2
  45370000    4
  45380000    3
  45390000    4
  45400000   10
  45410000    2
  45420000    3
  45430000    2
  45440000    4
  45450000    3
  45460000    3
  45470000    3
  45480000    3
  45490000    9
  45500000    4
  45510000    3
  45520000    7
  45530000    4
  45540000    3
  45550000    4
  45560000    2
  45570000    3
  45580000    4
  45590000    4
  45600000    3
  45610000    3
  45620000    3
  45630000    3
  45640000    5
  45650000    5
  45660000    5
  45670000    3
  45680000    2
  45690000    3
  45700000    3
  45710000    5
  45720000    3
  45730000    3
  45740000    4
  45750000    3
  45760000    3
  45770000    6
  45780000    3
  45790000    3
  45800000    3
  45810000    4
  45820000    2
  45830000    3
  45840000    3
  45850000    3
  45860000    3
  45870000    5
  45880000    4
  45890000    6
  45900000    3
  45910000    3
  45920000    2
  45930000    4
  45940000    4
  45950000    3
  45960000    4
  45970000    3
  45980000    4
  45990000    3
  46000000    2
  46010000    2
  46020000    6
  46030000    3
  46040000    4
  46050000    3
  46060000    6
  46070000    2
  46080000    3
  46090000    3
  46100000    3
  46110000    2
  46120000    3
  46130000    4
  46140000    2
  46150000    3
  46160000    3
  46170000    2
  46180000    3
  46190000    3
  46200000    3
  46210000    4
  46220000    3
  46230000    3
  46240000    2
  46250000    4
  46260000    3
  46270000    3
  46280000    3
  46290000    2
  46300000    2
  46310000    2
  46320000    3
  46330000    2
  46340000    3
  46350000    4
  46360000    3
  46370000    3
  46380000    4
  46390000    3
  46400000    3
  46410000    4
  46420000    3
  46430000    3
  46440000    3
  46450000    7
  46460000    3
  46470000    3
  46480000    3
  46490000    3
  46500000    3
  46510000    4
  46520000    3
  46530000    6
  46540000    3
  46550000    3
  46560000    2
  46570000    7
  46580000    3
  46590000    4
  46600000    5
  46610000    4
  46620000    5
  46630000    5
  46640000    3
  46650000    3
  46660000    3
  46670000    3
  46680000    3
  46690000    5
  46700000    2
  46710000    2
  46720000    2
  46730000    3
  46740000    4
  46750000    3
  46760000    3
  46770000    4
  46780000    3
  46790000    3
  46800000    3
  46810000    7
  46820000    3
  46830000    4
  46840000    4
  46850000    3
  46860000    4
  46870000    3
  46880000    3
  46890000    8
  46900000    3
  46910000    4
  46920000    5
  46930000    3
  46940000    2
  46950000    4
  46960000    5
  46970000    3
  46980000    3
  46990000    3
  47000000    5
  47010000    3
  47020000    3
  47030000    4
  47040000    5
  47050000    4
  47060000    3
  47070000    3
  47080000    3
  47090000    3
  47100000    2
  47110000    3
  47120000    3
  47130000    5
  47140000    3
  47150000    3
  47160000    3
  47170000    4
  47180000    2
  47190000    4
  47200000    3
  47210000    3
  47220000    2
  47230000    5
  47240000    2
  47250000    3
  47260000    3
  47270000    9
  47280000   10
  47290000   16
  47300000   18
  47310000   18
  47320000    8
  47330000    3
  47340000    5
  47350000    6
  47360000    6
  47370000    3
  47380000    5
  47390000    2
  47400000    4
  47410000    4
  47420000    3
  47430000    6
  47440000    3
  47450000    3
  47460000    5
  47470000    3
  47480000    3
  47490000    2
  47500000    4
  47510000    4
  47520000    4
  47530000    2
  47540000    3
  47550000    3
  47560000    4
  47570000    4
  47580000    4
  47590000    3
  47600000    5
  47610000    3
  47620000    2
  47630000    3
  47640000    3
  47650000    4
  47660000    3
  47670000    4
  47680000    5
  47690000    4
  47700000    3
  47710000    4
  47720000    3
  47730000    3
  47740000    2
  47750000    2
  47760000    3
  47770000    4
  47780000    3
  47790000    6
  47800000    3
  47810000    2
  47820000    4
  47830000    4
  47840000    3
  47850000    3
  47860000    2
  47870000    2
  47880000    3
  47890000    2
  47900000    4
  47910000    9
  47920000    3
  47930000    5
  47940000    5
  47950000    3
  47960000    3
  47970000    2
  47980000    3
  47990000    3
  48000000    4
  48010000    3
  48020000    2
  48030000    3
  48040000    3
  48050000    4
  48060000    2
  48070000    4
  48080000    3
  48090000    4
  48100000    3
  48110000    3
  48120000    3
  48130000    3
  48140000    5
  48150000    5
  48160000    3
  48170000    2
  48180000    3
  48190000    2
  48200000    3
  48210000    3
  48220000    2
  48230000    6
  48240000    3
  48250000    3
  48260000    3
  48270000    5
  48280000    3
  48290000    3
  48300000    2
  48310000    3
  48320000    5
  48330000    3
  48340000    3
  48350000    4
  48360000    4
  48370000    2
  48380000    3
  48390000    2
  48400000    3
  48410000    4
  48420000    3
  48430000    3
  48440000    4
  48450000    3
  48460000    3
  48470000    5
  48480000    5
  48490000    3
  48500000    3
  48510000    3
  48520000    3
  48530000    3
  48540000    4
  48550000    2
  48560000    3
  48570000    2
  48580000    3
  48590000    3
  48600000    3
  48610000    2
  48620000    4
  48630000    3
  48640000    3
  48650000    3
  48660000    3
  48670000    2
  48680000    4
  48690000    5
  48700000    3
  48710000    3
  48720000    2
  48730000    4
  48740000    3
  48750000    3
  48760000    3
  48770000    4
  48780000    3
  48790000    3
  48800000    3
  48810000    2
  48820000    3
  48830000    2
  48840000    2
  48850000    4
  48860000    3
  48870000    3
  48880000    3
  48890000    3
  48900000    3
  48910000    2
  48920000    2
  48930000    4
  48940000    3
  48950000    3
  48960000    4
  48970000    3
  48980000    3
  48990000    2
  49000000    3
  49010000    5
  49020000    6
  49030000    2
  49040000    4
  49050000    2
  49060000    2
  49070000    3
  49080000    4
  49090000    4
  49100000    2
  49110000    3
  49120000    2
  49130000    2
  49140000    4
  49150000    3
  49160000    3
  49170000    2
  49180000    4
  49190000    3
  49200000    3
  49210000    4
  49220000    3
  49230000    2
  49240000    2
  49250000    3
  49260000    3
  49270000    3
  49280000    3
  49290000    3
  49300000    3
  49310000    3
  49320000    4
  49330000    4
  49340000    3
  49350000    3
  49360000    5
  49370000    3
  49380000    3
  49390000    3
  49400000    3
  49410000    3
  49420000    2
  49430000    2
  49440000    4
  49450000    3
  49460000    2
  49470000    3
  49480000    3
  49490000    3
  49500000    5
  49510000    2
  49520000    4
  49530000    2
  49540000    2
  49550000    4
  49560000    2
  49570000    4
  49580000    5
  49590000    3
  49600000    3
  49610000    3
  49620000    3
  49630000    3
  49640000    3
  49650000    3
  49660000    4
  49670000    5
  49680000    3
  49690000    3
  49700000    3
  49710000    3
  49720000    3
  49730000    3
  49740000    3
  49750000    3
  49760000    3
  49770000    3
  49780000    3
  49790000    3
  49800000    8
  49810000    3
  49820000    2
  49830000    2
  49840000    3
  49850000    4
  49860000    6
  49870000    3
  49880000    3
  49890000    3
  49900000    7
  49910000    4
  49920000    5
  49930000    3
  49940000    3
  49950000    2
  49960000    4
  49970000    4
  49980000    4
  49990000    3
  50000000    4
  50000000    4
  50010000    4
  50020000    4
  50030000    2
  50040000    3
  50050000    3
  50060000    3
  50070000    3
  50080000    4
  50090000    3
  50100000    3
  50110000    3
  50120000    4
  50130000    4
  50140000    2
  50150000    3
  50160000    3
  50170000    3
  50180000    3
  50190000    3
  50200000    4
  50210000    3
  50220000    4
  50230000    2
  50240000    3
  50250000    3
  50260000    3
  50270000    3
  50280000    3
  50290000    3
  50300000    2
  50310000    3
  50320000    3
  50330000    7
  50340000    5
  50350000    4
  50360000    3
  50370000    2
  50380000    3
  50390000    5
  50400000    3
  50410000    3
  50420000    3
  50430000    3
  50440000    2
  50450000    3
  50460000    3
  50470000    5
  50480000    2
  50490000    3
  50500000    3
  50510000    2
  50520000    3
  50530000    3
  50540000    3
  50550000    3
  50560000    7
  50570000    7
  50580000    2
  50590000    3
  50600000    4
  50610000    2
  50620000    3
  50630000    4
  50640000    3
  50650000    5
  50660000    3
  50670000    4
  50680000    2
  50690000    3
  50700000    3
  50710000    3
  50720000    3
  50730000    3
  50740000    2
  50750000    6
  50760000    2
  50770000    3
  50780000    3
  50790000    3
  50800000    3
  50810000    3
  50820000    3
  50830000    3
  50840000    3
  50850000    2
  50860000    4
  50870000    2
  50880000    3
  50890000    4
  50900000    3
  50910000    3
  50920000    3
  50930000    3
  50940000    2
  50950000    4
  50960000    3
  50970000    3
  50980000    5
  50990000    4
  51000000    3
  51010000    3
  51020000    4
  51030000    3
  51040000    3
  51050000    3
  51060000    2
  51070000    5
  51080000    2
  51090000    4
  51100000    2
  51110000    4
  51120000    3
  51130000    3
  51140000    3
  51150000    2
  51160000    2
  51170000    2
  51180000   11
  51190000    4
  51200000    3
  51210000    3
  51220000    4
  51230000    3
  51240000    3
  51250000    3
  51260000    5
  51270000    2
  51280000    3
  51290000    4
  51300000    3
  51310000    4
  51320000    2
  51330000    4
  51340000    4
  51350000    4
  51360000    3
  51370000    4
  51380000    3
  51390000    5
  51400000    3
  51410000    4
  51420000    3
  51430000    2
  51440000    3
  51450000    3
  51460000    3
  51470000    3
  51480000    2
  51490000    3
  51500000    3
  51510000    4
  51520000    3
  51530000    3
  51540000    3
  51550000    3
  51560000    3
  51570000    4
  51580000    2
  51590000    3
  51600000    3
  51610000    3
  51620000    3
  51630000    2
  51640000    3
  51650000    2
  51660000    2
  51670000    3
  51680000    3
  51690000    2
  51700000    5
  51710000    4
  51720000    2
  51730000    2
  51740000    6
  51750000    4
  51760000    4
  51770000    3
  51780000    3
  51790000    3
  51800000    3
  51810000    3
  51820000    3
  51830000    2
  51840000    3
  51850000    3
  51860000    3
  51870000    3
  51880000    4
  51890000    3
  51900000    3
  51910000    3
  51920000    4
  51930000    3
  51940000    2
  51950000    4
  51960000    3
  51970000    4
  51980000    3
  51990000    3
  52000000    3
  52010000    3
  52020000    2
  52030000    3
  52040000    3
  52050000    3
  52060000    3
  52070000    3
  52080000    4
  52090000    3
  52100000    3
  52110000    2
  52120000    3
  52130000    2
  52140000    4
  52150000    3
  52160000    3
  52170000    2
  52180000    4
  52190000    4
  52200000    4
  52210000    2
  52220000    3
  52230000    4
  52240000    3
  52250000    3
  52260000    3
  52270000    3
  52280000    3
  52290000    4
  52300000    2
  52310000    3
  52320000    5
  52330000    6
  52340000    4
  52350000    4
  52360000    3
  52370000    3
  52380000    3
  52390000    4
  52400000    2
  52410000    3
  52420000    3
  52430000    3
  52440000    4
  52450000    3
  52460000    3
  52470000    2
  52480000    3
  52490000    2
  52500000    3
  52510000    3
  52520000    3
  52530000    3
  52540000    4
  52550000    2
  52560000    3
  52570000    2
  52580000    3
  52590000    3
  52600000    2
  52610000    3
  52620000    3
  52630000    2
  52640000    3
  52650000    4
  52660000    4
  52670000    3
  52680000    8
  52690000    4
  52700000    3
  52710000    3
  52720000    3
  52730000    3
  52740000    3
  52750000    4
  52760000    3
  52770000    2
  52780000    5
  52790000    3
  52800000    3
  52810000    2
  52820000    3
  52830000    3
  52840000    3
  52850000    4
  52860000    2
  52870000    4
  52880000    3
  52890000    4
  52900000    3
  52910000    3
  52920000    3
  52930000    2
  52940000    3
  52950000    3
  52960000    3
  52970000    3
  52980000    3
  52990000    3
  53000000    4
  53010000    2
  53020000    3
  53030000    4
  53040000    4
  53050000    3
  53060000    3
  53070000    4
  53080000    3
  53090000    3
  53100000    2
  53110000    4
  53120000    2
  53130000    3
  53140000    3
  53150000    3
  53160000    4
  53170000    4
  53180000    2
  53190000    3
  53200000    2
  53210000    3
  53220000    3
  53230000    3
  53240000    3
  53250000    3
  53260000    3
  53270000    3
  53280000    2
  53290000    3
  53300000    4
  53310000    4
  53320000    3
  53330000    2
  53340000    3
  53350000    2
  53360000    3
  53370000    2
  53380000    3
  53390000    3
  53400000    5
  53410000    3
  53420000    3
  53430000    2
  53440000    4
  53450000    3
  53460000    2
  53470000    2
  53480000    3
  53490000    3
  53500000    3
  53510000    3
  53520000    3
  53530000    3
  53540000    2
  53550000    3
  53560000    4
  53570000    4
  53580000    2
  53590000    3
  53600000    3
  53610000    3
  53620000    3
  53630000    4
  53640000    2
  53650000    3
  53660000    3
  53670000    3
  53680000    3
  53690000    3
  53700000    4
  53710000    3
  53720000    2
  53730000    3
  53740000    4
  53750000    3
  53760000    4
  53770000    3
  53780000    3
  53790000    4
  53800000    4
  53810000    3
  53820000    3
  53830000    3
  53840000    2
  53850000    3
  53860000    2
  53870000    3
  53880000    3
  53890000    3
  53900000    5
  53910000    3
  53920000    3
  53930000    4
  53940000    4
  53950000    2
  53960000    3
  53970000    3
  53980000    3
  53990000    4
  54000000    3
  54010000    3
  54020000    4
  54030000    2
  54040000    5
  54050000    5
  54060000    3
  54070000    3
  54080000    4
  54090000    3
  54100000    2
  54110000    5
  54120000    3
  54130000    2
  54140000    3
  54150000    3
  54160000    3
  54170000    2
  54180000    3
  54190000    3
  54200000    3
  54210000    3
  54220000    3
  54230000    3
  54240000    4
  54250000    3
  54260000    6
  54270000    3
  54280000    2
  54290000    3
  54300000    3
  54310000    4
  54320000    3
  54330000    3
  54340000    3
  54350000    4
  54360000    3
  54370000    4
  54380000    4
  54390000    4
  54400000    5
  54410000    3
  54420000    2
  54430000    3
  54440000    3
  54450000    3
  54460000    3
  54470000    3
  54480000    3
  54490000    3
  54500000    3
  54510000    3
  54520000    3
  54530000    3
  54540000    3
  54550000    4
  54560000    2
  54570000    2
  54580000    3
  54590000    2
  54600000    2
  54610000    3
  54620000    2
  54630000    5
  54640000    4
  54650000    3
  54660000    2
  54670000    3
  54680000    4
  54690000    2
  54700000    4
  54710000    3
  54720000    3
  54730000    3
  54740000    4
  54750000    5
  54760000    4
  54770000    2
  54780000    3
  54790000    3
  54800000    2
  54810000    8
  54820000    4
  54830000    4
  54840000    5
  54850000    3
  54860000    3
  54870000    4
  54880000    3
  54890000    4
  54900000    3
  54910000    3
  54920000    3
  54930000    2
  54940000    3
  54950000    3
  54960000    3
  54970000    3
  54980000    3
  54990000    4
  55000000    4
  55010000    3
  55020000    3
  55030000    4
  55040000    3
  55050000    3
  55060000    5
  55070000    3
  55080000    3
  55090000    4
  55100000    3
  55110000    4
  55120000    5
  55130000    7
  55140000    3
  55150000    2
  55160000    3
  55170000    3
  55180000    5
  55190000    3
  55200000    3
  55210000    4
  55220000    3
  55230000    4
  55240000    4
  55250000    3
  55260000    4
  55270000    3
  55280000    2
  55290000    3
  55300000    3
  55310000    3
  55320000    3
  55330000    3
  55340000    4
  55350000    2
  55360000    2
  55370000    6
  55380000    2
  55390000    4
  55400000    4
  55410000    5
  55420000    2
  55430000    3
  55440000    3
  55450000    4
  55460000    2
  55470000    4
  55480000    5
  55490000    3
  55500000    4
  55510000    6
  55520000    4
  55530000    3
  55540000    2
  55550000    2
  55560000    3
  55570000    2
  55580000    3
  55590000    5
  55600000    3
  55610000    3
  55620000    3
  55630000    3
  55640000    3
  55650000    2
  55660000    4
  55670000    4
  55680000    3
  55690000    3
  55700000    3
  55710000    5
  55720000    3
  55730000    3
  55740000    3
  55750000    4
  55760000    3
  55770000    3
  55780000    8
  55790000    7
  55800000    4
  55810000    3
  55820000    4
  55830000    3
  55840000    2
  55850000    2
  55860000    3
  55870000    3
  55880000    4
  55890000    4
  55900000    2
  55910000    3
  55920000    4
  55930000    3
  55940000    3
  55950000    3
  55960000    2
  55970000    2
  55980000    4
  55990000    5
  56000000    3
  56010000    3
  56020000    3
  56030000    3
  56040000    3
  56050000    2
  56060000    2
  56070000    3
  56080000    3
  56090000    2
  56100000    2
  56110000    3
  56120000    3
  56130000    3
  56140000    3
  56150000    3
  56160000    3
  56170000    2
  56180000    2
  56190000    5
  56200000    5
  56210000    3
  56220000    3
  56230000    2
  56240000    3
  56250000    5
  56260000    6
  56270000    5
  56280000    3
  56290000    4
  56300000    2
  56310000    5
  56320000    3
  56330000    4
  56340000    5
  56350000    2
  56360000    3
  56370000    3
  56380000    3
  56390000    4
  56400000    3
  56410000    3
  56420000    7
  56430000    6
  56440000    6
  56450000    4
  56460000    3
  56470000    5
  56480000    4
  56490000    3
  56500000    3
  56510000    5
  56520000    2
  56530000    2
  56540000    2
  56550000    4
  56560000    3
  56570000    6
  56580000    2
  56590000    8
  56600000    3
  56610000    3
  56620000    3
  56630000    3
  56640000    2
  56650000    3
  56660000    3
  56670000    3
  56680000    5
  56690000    5
  56700000    5
  56710000    3
  56720000    3
  56730000    3
  56740000    2
  56750000    3
  56760000    2
  56770000    2
  56780000    4
  56790000    3
  56800000    3
  56810000    4
  56820000    3
  56830000    3
  56840000    3
  56850000    4
  56860000    3
  56870000    3
  56880000    2
  56890000    3
  56900000    3
  56910000    3
  56920000    3
  56930000    6
  56940000    5
  56950000    2
  56960000    3
  56970000    3
  56980000    3
  56990000    3
  57000000    3
  57010000    3
  57020000    3
  57030000    3
  57040000    3
  57050000    3
  57060000    2
  57070000    3
  57080000    3
  57090000    3
  57100000    3
  57110000    3
  57120000    2
  57130000    6
  57140000    3
  57150000    3
  57160000    3
  57170000    2
  57180000    2
  57190000    3
  57200000    3
  57210000    3
  57220000    2
  57230000    4
  57240000    4
  57250000    2
  57260000    2
  57270000    4
  57280000    3
  57290000    3
  57300000    3
  57310000    2
  57320000    2
  57330000    3
  57340000    3
  57350000    2
  57360000    3
  57370000    2
  57380000    3
  57390000    3
  57400000    3
  57410000    3
  57420000    7
  57430000    3
  57440000    3
  57450000    3
  57460000    4
  57470000    4
  57480000    4
  57490000    3
  57500000    3
  57510000    3
  57520000    6
  57530000    3
  57540000    2
  57550000    3
  57560000    3
  57570000    5
  57580000    4
  57590000    3
  57600000    4
  57610000    3
  57620000    3
  57630000    5
  57640000    2
  57650000    4
  57660000    2
  57670000    3
  57680000    3
  57690000    5
  57700000    3
  57710000    5
  57720000    4
  57730000    3
  57740000    6
  57750000    2
  57760000    9
  57770000    2
  57780000    3
  57790000    4
  57800000    2
  57810000    4
  57820000    3
  57830000    3
  57840000    2
  57850000    3
  57860000    3
  57870000    4
  57880000    3
  57890000    4
  57900000    2
  57910000    2
  57920000    3
  57930000    3
  57940000    2
  57950000    2
  57960000    2
  57970000    3
  57980000    3
  57990000    4
  58000000    3
  58010000    4
  58020000    3
  58030000    3
  58040000    3
  58050000    3
  58060000    2
  58070000    3
  58080000    3
  58090000    3
  58100000    2
  58110000    7
  58120000    2
  58130000    3
  58140000    2
  58150000    4
  58160000    4
  58170000    4
  58180000    2
  58190000    2
  58200000    3
  58210000    3
  58220000    2
  58230000    4
  58240000    3
  58250000    3
  58260000    3
  58270000    5
  58280000    3
  58290000    3
  58300000    3
  58310000    2
  58320000    2
  58330000    3
  58340000    4
  58350000    2
  58360000    2
  58370000    3
  58380000    2
  58390000    3
  58400000    3
  58410000    2
  58420000    3
  58430000    6
  58440000    4
  58450000    5
  58460000    4
  58470000    3
  58480000    4
  58490000    3
  58500000    4
  58510000    4
  58520000    7
  58530000    4
  58540000    5
  58550000    4
  58560000    3
  58570000    4
  58580000    9
  58590000    6
  58600000    3
  58610000    6
  58620000    6
  58630000    3
  58640000    3
  58650000    3
  58660000    4
  58670000    5
  58680000    4
  58690000    3
  58700000    3
  58710000    4
  58720000    3
  58730000    4
  58740000    3
  58750000    2
  58760000    3
  58770000    2
  58780000    3
  58790000    3
  58800000    2
  58810000    3
  58820000    4
  58830000    3
  58840000    7
  58850000    3
  58860000    2
  58870000    3
  58880000    4
  58890000    3
  58900000    3
  58910000    3
  58920000    3
  58930000    3
  58940000    3
  58950000    3
  58960000    3
  58970000    5
  58980000    5
  58990000    2
  59000000    3
  59010000    4
  59020000    4
  59030000    4
  59040000    2
  59050000    3
  59060000    6
  59070000    3
  59080000    4
  59090000    4
  59100000    2
  59110000    3
  59120000    3
  59130000    2
  59140000    3
  59150000    4
  59160000    3
  59170000    2
  59180000    3
  59190000    3
  59200000    3
  59210000    3
  59220000    4
  59230000    4
  59240000    3
  59250000    5
  59260000    3
  59270000    4
  59280000    3
  59290000    5
  59300000    3
  59310000    3
  59320000    3
  59330000    6
  59340000    5
  59350000    3
  59360000    3
  59370000    3
  59380000    3
  59390000    3
  59400000    4
  59410000    3
  59420000    2
  59430000    4
  59440000    3
  59450000    4
  59460000    4
  59470000    3
  59480000    3
  59490000    3
  59500000    3
  59510000    2
  59520000    4
  59530000    5
  59540000    2
  59550000    3
  59560000    3
  59570000    4
  59580000    2
  59590000    5
  59600000    3
  59610000    2
  59620000    3
  59630000    3
  59640000    3
  59650000    3
  59660000    3
  59670000    3
  59680000    4
  59690000    4
  59700000    4
  59710000    4
  59720000    4
  59730000    5
  59740000    2
  59750000    3
  59760000    5
  59770000    3
  59780000    3
  59790000    4
  59800000    2
  59810000    4
  59820000    4
  59830000    3
  59840000    3
  59850000    2
  59860000    3
  59870000    3
  59880000    3
  59890000    2
  59900000    2
  59910000    4
  59920000    3
  59930000    3
  59940000    3
  59950000    3
  59960000    3
  59970000    2
  59980000    2
  59990000    3
  60000000    3
  60010000    4
  60020000    3
  60030000    3
  60040000    3
  60050000    2
  60060000    3
  60070000    3
  60080000    2
  60090000    4
  60100000    2
  60110000    3
  60120000    2
  60130000    2
  60140000    3
  60150000    3
  60160000    3
  60170000    3
  60180000    4
  60190000    3
  60200000    3
  60210000    4
  60220000    2
  60230000    4
  60240000    5
  60250000    5
  60260000    4
  60270000    3
  60280000    3
  60290000    3
  60300000    3
  60310000    3
  60320000    2
  60330000    3
  60340000    2
  60350000    3
  60360000    2
  60370000    4
  60380000    3
  60390000    4
  60400000    9
  60410000    3
  60420000    8
  60430000    2
  60440000    3
  60450000    6
  60460000    4
  60470000    3
  60480000    5
  60490000    5
  60500000    5
  60510000    3
  60520000    4
  60530000    4
  60540000    3
  60550000    4
  60560000    3
  60570000    2
  60580000    5
  60590000    4
  60600000    5
  60610000    3
  60620000    4
  60630000    2
  60640000    6
  60650000    5
  60660000   10
  60670000    8
  60680000    3
  60690000    3
  60700000    2
  60710000    4
  60720000    3
  60730000    3
  60740000    3
  60750000    5
  60760000   11
  60770000   11
  60780000    3
  60790000    6
  60800000    3
  60810000    4
  60820000    3
  60830000    3
  60840000    3
  60850000    3
  60860000    3
  60870000    2
  60880000    3
  60890000    3
  60900000    2
  60910000    3
  60920000    3
  60930000    3
  60940000    7
  60950000    3
  60960000    4
  60970000    3
  60980000    3
  60990000    3
  61000000    3
  61010000    3
  61020000    4
  61030000    4
  61040000    5
  61050000    3
  61060000    6
  61070000    3
  61080000    5
  61090000    4
  61100000    4
  61110000    3
  61120000    3
  61130000    3
  61140000    3
  61150000    3
  61160000    4
  61170000    4
  61180000    2
  61190000    4
  61200000    5
  61210000   10
  61220000    4
  61230000    4
  61240000    9
  61250000    8
  61260000    4
  61270000    9
  61280000    3
  61290000   10
  61300000    7
  61310000    3
  61320000    4
  61330000    4
  61340000    4
  61350000    3
  61360000    6
  61370000   10
  61380000    4
  61390000    3
  61400000    3
  61410000    4
  61420000    3
  61430000    3
  61440000    2
  61450000    4
  61460000    4
  61470000    3
  61480000    2
  61490000    3
  61500000    4
  61510000    5
  61520000    3
  61530000    3
  61540000    3
  61550000    4
  61560000    4
  61570000    7
  61580000    4
  61590000    5
  61600000    4
  61610000   11
  61620000    3
  61630000    3
  61640000    3
  61650000    3
  61660000    8
  61670000    4
  61680000    3
  61690000    3
  61700000    2
  61710000    4
  61720000    4
  61730000    4
  61740000    4
  61750000    4
  61760000    3
  61770000    4
  61780000    5
  61790000    3
  61800000    5
  61810000    3
  61820000    4
  61830000    3
  61840000    5
  61850000    3
  61860000    6
  61870000    4
  61880000    3
  61890000    3
  61900000    3
  61910000    2
  61920000    4
  61930000    4
  61940000    3
  61950000    3
  61960000   11
  61970000    3
  61980000    2
  61990000    3
  62000000    3
  62010000    5
  62020000    3
  62030000    2
  62040000    2
  62050000    4
  62060000    3
  62070000    3
  62080000    3
  62090000    3
  62100000    3
  62110000    2
  62120000    3
  62130000    3
  62140000    4
  62150000    4
  62160000    3
  62170000    4
  62180000    3
  62190000    4
  62200000    3
  62210000    4
  62220000    3
  62230000    2
  62240000    3
  62250000    5
  62260000    4
  62270000    3
  62280000    5
  62290000    2
  62300000    3
  62310000    3
  62320000    3
  62330000    3
  62340000    3
  62350000    2
  62360000    4
  62370000    3
  62380000    4
  62390000    3
  62400000    3
  62410000    6
  62420000    4
  62430000    5
  62440000    2
  62450000    3
  62460000    3
  62470000    2
  62480000    3
  62490000    2
  62500000    2
  62510000    3
  62520000    6
  62530000    3
  62540000    3
  62550000    4
  62560000    3
  62570000    3
  62580000    3
  62590000    3
  62600000    2
  62610000    3
  62620000    3
  62630000    3
  62640000    2
  62650000    4
  62660000    3
  62670000    5
  62680000    6
  62690000    5
  62700000    3
  62710000    4
  62720000    3
  62730000    4
  62740000    3
  62750000    4
  62760000    3
  62770000    4
  62780000    4
  62790000    3
  62800000    3
  62810000    3
  62820000    4
  62830000    6
  62840000    3
  62850000    5
  62860000    3
  62870000    3
  62880000    3
  62890000    3
  62900000    3
  62910000    2
  62920000    5
  62930000    3
  62940000    3
  62950000    4
  62960000    4
  62970000    3
  62980000    4
  62990000    3
  63000000    5
  63010000    5
  63020000    3
  63030000    3
  63040000    4
  63050000    3
  63060000    4
  63070000    6
  63080000    5
  63090000    4
  63100000    4
  63110000    3
  63120000    5
  63130000    8
  63140000    7
  63150000    4
  63160000    6
  63170000    2
  63180000    4
  63190000   10
  63200000    2
  63210000    3
  63220000    3
  63230000    2
  63240000    3
  63250000    4
  63260000    3
  63270000    3
  63280000    3
  63290000    3
  63300000    3
  63310000    3
  63320000    5
  63330000    3
  63340000    9
  63350000    4
  63360000    4
  63370000    3
  63380000   14
  63390000    3
  63400000   10
  63410000   10
  63420000    9
  63430000    9
  63440000    3
  63450000    2
  63460000    3
  63470000    8
  63480000    6
  63490000    2
  63500000    8
  63510000    8
  63520000    5
  63530000    2
  63540000   16
  63550000    5
  63560000    4
  63570000    2
  63580000    3
  63590000    3
  63600000    5
  63610000    3
  63620000    3
  63630000    5
  63640000    3
  63650000    2
  63660000    4
  63670000    5
  63680000    3
  63690000    3
  63700000    3
  63710000    4
  63720000    3
  63730000    3
  63740000    3
  63750000    3
  63760000    4
  63770000    3
  63780000    2
  63790000    3
  63800000    3
  63810000    5
  63820000    4
  63830000    3
  63840000    4
  63850000    3
  63860000    3
  63870000    6
  63880000    4
  63890000    4
  63900000    7
  63910000    3
  63920000    4
  63930000    3
  63940000    4
  63950000    3
  63960000    3
  63970000    3
  63980000    3
  63990000    3
  64000000    3
  64010000    3
  64020000    3
  64030000    3
  64040000    4
  64050000    5
  64060000    4
  64070000    4
  64080000    2
  64090000   10
  64100000    3
  64110000    4
  64120000    3
  64130000    2
  64140000    5
  64150000    5
  64160000    5
  64170000    5
  64180000    4
  64190000    4
  64200000    3
  64210000    3
  64220000    4
  64230000    3
  64240000    4
  64250000    2
  64260000    3
  64270000    3
  64280000    5
  64290000    3
  64300000    3
  64310000    6
  64320000    4
  64330000    3
  64340000    3
  64350000    3
  64360000    3
  64370000    2
  64380000    3
  64390000    4
  64400000    3
  64410000    3
  64420000    4
  64430000    4
  64440000    3
  64450000    4
  64460000    6
  64470000    3
  64480000    4
  64490000    5
  64500000    5
  64510000    3
  64520000    3
  64530000    3
  64540000    3
  64550000    2
  64560000    3
  64570000    3
  64580000    2
  64590000    2
  64600000    4
  64610000    3
  64620000    3
  64630000    3
  64640000    3
  64650000    4
  64660000    3
  64670000    3
  64680000    5
  64690000    3
  64700000    5
  64710000    3
  64720000    3
  64730000    3
  64740000    4
  64750000    4
  64760000    8
  64770000    5
  64780000    3
  64790000    3
  64800000    3
  64810000    5
  64820000    2
  64830000    2
  64840000    2
  64850000    3
  64860000    4
  64870000    4
  64880000    4
  64890000    7
  64900000    4
  64910000    3
  64920000    3
  64930000    3
  64940000    3
  64950000    2
  64960000    3
  64970000    2
  64980000    3
  64990000    4
  65000000    3
  65010000    3
  65020000    3
  65030000    5
  65040000    4
  65050000    4
  65060000    5
  65070000    3
  65080000    3
  65090000    4
  65100000    3
  65110000    3
  65120000    3
  65130000    3
  65140000    3
  65150000    3
  65160000    3
  65170000    4
  65180000    3
  65190000    5
  65200000    5
  65210000    3
  65220000    3
  65230000    4
  65240000    3
  65250000    3
  65260000    2
  65270000    2
  65280000    3
  65290000    3
  65300000    2
  65310000    4
  65320000    4
  65330000    3
  65340000    3
  65350000    3
  65360000    3
  65370000    4
  65380000    4
  65390000    3
  65400000    3
  65410000    3
  65420000    4
  65430000    4
  65440000    4
  65450000    7
  65460000    3
  65470000    3
  65480000    3
  65490000    5
  65500000    4
  65510000    3
  65520000    2
  65530000    4
  65540000    3
  65550000    2
  65560000    4
  65570000    4
  65580000    4
  65590000    3
  65600000   10
  65610000    4
  65620000    3
  65630000    3
  65640000    3
  65650000    4
  65660000    3
  65670000    4
  65680000    4
  65690000    3
  65700000    5
  65710000    3
  65720000    3
  65730000    3
  65740000    2
  65750000    3
  65760000    2
  65770000    3
  65780000    4
  65790000    3
  65800000    3
  65810000    3
  65820000    5
  65830000    3
  65840000    3
  65850000    3
  65860000    2
  65870000    3
  65880000    5
  65890000    5
  65900000    4
  65910000    4
  65920000    5
  65930000    3
  65940000    3
  65950000    3
  65960000    4
  65970000    4
  65980000    2
  65990000    3
  66000000    3
  66010000    3
  66020000    4
  66030000    7
  66040000    4
  66050000    4
  66060000    3
  66070000    3
  66080000    5
  66090000    6
  66100000    4
  66110000    3
  66120000    5
  66130000    7
  66140000    8
  66150000    6
  66160000    5
  66170000   10
  66180000   10
  66190000    3
  66200000    3
  66210000    4
  66220000    7
  66230000    5
  66240000    4
  66250000   10
  66260000    9
  66270000   10
  66280000    6
  66290000    3
  66300000    3
  66310000    2
  66320000    3
  66330000    3
  66340000    3
  66350000    4
  66360000    8
  66370000    7
  66380000    3
  66390000    5
  66400000    3
  66410000    3
  66420000    3
  66430000    2
  66440000    3
  66450000    3
  66460000    3
  66470000    3
  66480000    4
  66490000    3
  66500000    4
  66510000    3
  66520000    3
  66530000    4
  66540000    8
  66550000    8
  66560000    2
  66570000    3
  66580000    3
  66590000    5
  66600000    3
  66610000    4
  66620000    4
  66630000    3
  66640000    6
  66650000   11
  66660000    3
  66670000    4
  66680000    3
  66690000    2
  66700000    3
  66710000    3
  66720000    4
  66730000    3
  66740000    3
  66750000    3
  66760000    3
  66770000    3
  66780000    4
  66790000    3
  66800000    4
  66810000    5
  66820000    3
  66830000    3
  66840000    5
  66850000    3
  66860000    4
  66870000    7
  66880000    3
  66890000    3
  66900000   10
  66910000   13
  66920000   15
  66930000   18
  66940000   11
  66950000    8
  66960000    3
  66970000    3
  66980000    5
  66990000    4
  67000000    3
  67010000    3
  67020000    3
  67030000    5
  67040000    2
  67050000    4
  67060000    4
  67070000    3
  67080000    3
  67090000    3
  67100000    3
  67110000    4
  67120000    4
  67130000    2
  67140000    3
  67150000    2
  67160000    4
  67170000    3
  67180000    4
  67190000    2
  67200000    3
  67210000    4
  67220000   10
  67230000   10
  67240000    9
  67250000    4
  67260000    3
  67270000    3
  67280000    2
  67290000    3
  67300000    3
  67310000    4
  67320000    3
  67330000    3
  67340000    4
  67350000    3
  67360000    3
  67370000    3
  67380000    3
  67390000    3
  67400000    4
  67410000    3
  67420000    4
  67430000    4
  67440000    4
  67450000    3
  67460000    4
  67470000    5
  67480000    5
  67490000    3
  67500000    3
  67510000    3
  67520000    3
  67530000    3
  67540000    7
  67550000   13
  67560000    6
  67570000   10
  67580000    2
  67590000    4
  67600000    3
  67610000    3
  67620000    3
  67630000    3
  67640000    3
  67650000    3
  67660000    9
  67670000    2
  67680000    4
  67690000    6
  67700000    4
  67710000    3
  67720000    2
  67730000    4
  67740000    3
  67750000    2
  67760000    3
  67770000   12
  67780000   11
  67790000   11
  67800000    3
  67810000    9
  67820000    9
  67830000    5
  67840000    3
  67850000    4
  67860000    7
  67870000    3
  67880000    6
  67890000    3
  67900000    4
  67910000    4
  67920000    3
  67930000    5
  67940000    6
  67950000    3
  67960000    5
  67970000    6
  67980000    4
  67990000    6
  68000000    4
  68010000    3
  68020000    3
  68030000    2
  68040000    3
  68050000    8
  68060000    4
  68070000    5
  68080000    3
  68090000    2
  68100000    2
  68110000    3
  68120000    3
  68130000    2
  68140000    3
  68150000    2
  68160000    3
  68170000    3
  68180000    4
  68190000    3
  68200000    5
  68210000    3
  68220000    3
  68230000    6
  68240000    2
  68250000    6
  68260000    4
  68270000    5
  68280000    3
  68290000    5
  68300000    3
  68310000    3
  68320000    6
  68330000    8
  68340000    9
  68350000    4
  68360000    3
  68370000    5
  68380000    4
  68390000    3
  68400000    3
  68410000    6
  68420000    4
  68430000    3
  68440000    5
  68450000    3
  68460000    3
  68470000    3
  68480000    4
  68490000    3
  68500000    5
  68510000    9
  68520000    3
  68530000    4
  68540000    3
  68550000    3
  68560000    3
  68570000    3
  68580000    3
  68590000    4
  68600000    3
  68610000    4
  68620000    3
  68630000    3
  68640000    3
  68650000    3
  68660000    8
  68670000    6
  68680000    5
  68690000    3
  68700000    4
  68710000    5
  68720000    3
  68730000    4
  68740000    3
  68750000    4
  68760000    5
  68770000    4
  68780000    2
  68790000    2
  68800000    4
  68810000    2
  68820000    5
  68830000    2
  68840000    3
  68850000    3
  68860000    6
  68870000    3
  68880000    2
  68890000    3
  68900000    3
  68910000    4
  68920000    4
  68930000    7
  68940000    4
  68950000    5
  68960000    3
  68970000    3
  68980000    3
  68990000    3
  69000000    3
  69010000    4
  69020000    5
  69030000    5
  69040000    5
  69050000    3
  69060000    5
  69070000    3
  69080000    4
  69090000    3
  69100000    5
  69110000    5
  69120000    4
  69130000    3
  69140000    4
  69150000    3
  69160000    3
  69170000    6
  69180000    3
  69190000    3
  69200000    3
  69210000    3
  69220000    3
  69230000    3
  69240000    3
  69250000    3
  69260000    3
  69270000    4
  69280000    2
  69290000    3
  69300000    3
  69310000    4
  69320000    4
  69330000    3
  69340000    3
  69350000    4
  69360000    3
  69370000    3
  69380000    3
  69390000    3
  69400000    5
  69410000    4
  69420000    3
  69430000    3
  69440000    5
  69450000    3
  69460000    4
  69470000    2
  69480000    4
  69490000    3
  69500000    4
  69510000    4
  69520000    2
  69530000    3
  69540000    3
  69550000    3
  69560000    3
  69570000    4
  69580000    3
  69590000    4
  69600000    4
  69610000    4
  69620000    2
  69630000    3
  69640000    5
  69650000    3
  69660000    3
  69670000    3
  69680000    4
  69690000    5
  69700000    3
  69710000    3
  69720000    6
  69730000    3
  69740000    4
  69750000    2
  69760000    3
  69770000    4
  69780000    4
  69790000    6
  69800000    6
  69810000    3
  69820000    3
  69830000    3
  69840000    3
  69850000    3
  69860000    4
  69870000    3
  69880000    4
  69890000    4
  69900000    3
  69910000    3
  69920000    4
  69930000    3
  69940000    3
  69950000    4
  69960000    3
  69970000    4
  69980000    4
  69990000    4
  70000000    2
  70010000    8
  70020000    2
  70030000    3
  70040000    2
  70050000    3
  70060000    3
  70070000    3
  70080000    2
  70090000    2
  70100000    2
  70110000    3
  70120000    3
  70130000    5
  70140000    5
  70150000    3
  70160000    3
  70170000    3
  70180000    4
  70190000    3
  70200000    4
  70210000    3
  70220000    4
  70230000    2
  70240000    3
  70250000    5
  70260000    2
  70270000    4
  70280000    3
  70290000    5
  70300000    2
  70310000    7
  70320000    3
  70330000    5
  70340000    2
  70350000    3
  70360000    3
  70370000    2
  70380000    3
  70390000    4
  70400000    4
  70410000    3
  70420000    3
  70430000    3
  70440000    4
  70450000    3
  70460000    5
  70470000    3
  70480000    9
  70490000    9
  70500000    5
  70510000    8
  70520000   11
  70530000    4
  70540000    4
  70550000    2
  70560000    3
  70570000    3
  70580000    4
  70590000    3
  70600000    3
  70610000    3
  70620000    4
  70630000    2
  70640000    3
  70650000    4
  70660000    3
  70670000    5
  70680000    2
  70690000    4
  70700000    3
  70710000    2
  70720000    3
  70730000    4
  70740000    6
  70750000    3
  70760000    2
  70770000    3
  70780000    3
  70790000    3
  70800000    3
  70810000    3
  70820000    5
  70830000    3
  70840000    3
  70850000    3
  70860000    3
  70870000    2
  70880000    4
  70890000    4
  70900000    4
  70910000    5
  70920000    3
  70930000    3
  70940000    3
  70950000    4
  70960000    4
  70970000    7
  70980000    5
  70990000    3
  71000000    7
  71010000    5
  71020000    5
  71030000    3
  71040000    5
  71050000    3
  71060000    4
  71070000    5
  71080000    3
  71090000    4
  71100000    3
  71110000    3
  71120000    5
  71130000    6
  71140000    5
  71150000    4
  71160000    2
  71170000    3
  71180000    3
  71190000    4
  71200000    3
  71210000    3
  71220000    3
  71230000    3
  71240000    3
  71250000    3
  71260000    3
  71270000    3
  71280000    4
  71290000    5
  71300000    3
  71310000    3
  71320000    3
  71330000    3
  71340000    3
  71350000    3
  71360000    3
  71370000    3
  71380000    4
  71390000    4
  71400000   10
  71410000    4
  71420000    4
  71430000    3
  71440000    3
  71450000    5
  71460000    4
  71470000    5
  71480000    4
  71490000    5
  71500000    9
  71510000    3
  71520000    3
  71530000    3
  71540000    4
  71550000    3
  71560000    3
  71570000    3
  71580000    3
  71590000    3
  71600000    4
  71610000    3
  71620000    3
  71630000    2
  71640000    4
  71650000    3
  71660000    3
  71670000    7
  71680000    3
  71690000    3
  71700000    3
  71710000    3
  71720000    3
  71730000    2
  71740000    5
  71750000    4
  71760000    2
  71770000    4
  71780000    4
  71790000    4
  71800000    3
  71810000    2
  71820000    2
  71830000    3
  71840000    4
  71850000    4
  71860000    4
  71870000    3
  71880000    3
  71890000    3
  71900000    3
  71910000    3
  71920000    4
  71930000    3
  71940000    4
  71950000    2
  71960000    3
  71970000    5
  71980000    4
  71990000    3
  72000000    4
  72010000    5
  72020000    5
  72030000    6
  72040000    3
  72050000    5
  72060000    3
  72070000    5
  72080000    4
  72090000    3
  72100000    3
  72110000    3
  72120000    4
  72130000    5
  72140000    3
  72150000    2
  72160000    5
  72170000    5
  72180000    3
  72190000    3
  72200000    3
  72210000    4
  72220000    2
  72230000    4
  72240000    3
  72250000    3
  72260000    2
  72270000    6
  72280000    2
  72290000    3
  72300000    2
  72310000    2
  72320000    2
  72330000    2
  72340000    3
  72350000    4
  72360000    2
  72370000    4
  72380000    4
  72390000    4
  72400000    4
  72410000    4
  72420000    3
  72430000    4
  72440000    3
  72450000    5
  72460000    2
  72470000    3
  72480000    3
  72490000    2
  72500000    3
  72510000    3
  72520000    4
  72530000    5
  72540000    3
  72550000    6
  72560000    3
  72570000    4
  72580000    2
  72590000    4
  72600000    3
  72610000    2
  72620000    3
  72630000    3
  72640000    3
  72650000    4
  72660000    4
  72670000    4
  72680000    5
  72690000    4
  72700000    3
  72710000    5
  72720000    3
  72730000    3
  72740000    4
  72750000    3
  72760000    4
  72770000    2
  72780000    5
  72790000    5
  72800000    3
  72810000    4
  72820000    3
  72830000    4
  72840000    3
  72850000    2
  72860000    5
  72870000    4
  72880000    3
  72890000    3
  72900000    4
  72910000    4
  72920000    2
  72930000    3
  72940000    2
  72950000    3
  72960000    3
  72970000    3
  72980000    3
  72990000    2
  73000000    3
  73010000    3
  73020000    3
  73030000    3
  73040000    5
  73050000    5
  73060000    3
  73070000    2
  73080000    2
  73090000    4
  73100000    3
  73110000    4
  73120000    2
  73130000    3
  73140000    5
  73150000    4
  73160000    3
  73170000    3
  73180000    2
  73190000    3
  73200000    5
  73210000    4
  73220000    4
  73230000    3
  73240000    2
  73250000    6
  73260000    3
  73270000    5
  73280000    3
  73290000    3
  73300000    3
  73310000    2
  73320000    3
  73330000    2
  73340000    2
  73350000    3
  73360000    3
  73370000    3
  73380000    2
  73390000    4
  73400000    2
  73410000    4
  73420000    3
  73430000    5
  73440000    5
  73450000    5
  73460000    2
  73470000    2
  73480000    3
  73490000    2
  73500000    4
  73510000    4
  73520000    3
  73530000    3
  73540000    3
  73550000    4
  73560000    4
  73570000    2
  73580000    4
  73590000    4
  73600000    3
  73610000    6
  73620000    4
  73630000    3
  73640000    3
  73650000    5
  73660000    2
  73670000    5
  73680000    2
  73690000    4
  73700000    4
  73710000    3
  73720000    4
  73730000    3
  73740000    3
  73750000    4
  73760000    4
  73770000    5
  73780000    7
  73790000    6
  73800000    3
  73810000    2
  73820000    4
  73830000    6
  73840000    3
  73850000    2
  73860000    3
  73870000    2
  73880000    4
  73890000    4
  73900000    5
  73910000    4
  73920000    3
  73930000    8
  73940000    8
  73950000    5
  73960000    5
  73970000    2
  73980000    3
  73990000    3
  74000000    2
  74010000    3
  74020000    2
  74030000    3
  74040000    4
  74050000    3
  74060000    3
  74070000    3
  74080000    4
  74090000    2
  74100000    4
  74110000    2
  74120000    4
  74130000    2
  74140000    3
  74150000    2
  74160000    4
  74170000    2
  74180000    5
  74190000    3
  74200000    3
  74210000    3
  74220000    2
  74230000    2
  74240000    4
  74250000    4
  74260000    4
  74270000    3
  74280000    3
  74290000    3
  74300000    4
  74310000    4
  74320000    4
  74330000    3
  74340000    3
  74350000    3
  74360000    2
  74370000    7
  74380000    4
  74390000    4
  74400000    3
  74410000    3
  74420000    4
  74430000    2
  74440000    6
  74450000    4
  74460000    3
  74470000    2
  74480000    4
  74490000    3
  74500000    3
  74510000    4
  74520000    5
  74530000    3
  74540000    2
  74550000    3
  74560000    3
  74570000    2
  74580000    3
  74590000    3
  74600000    4
  74610000    4
  74620000    2
  74630000    3
  74640000    3
  74650000    3
  74660000    2
  74670000    2
  74680000    3
  74690000    2
  74700000    3
  74710000    3
  74720000    2
  74730000    2
  74740000    4
  74750000    5
  74760000    4
  74770000    2
  74780000    7
  74790000    3
  74800000    2
  74810000    4
  74820000    3
  74830000    3
  74840000    3
  74850000    5
  74860000    3
  74870000    3
  74880000    4
  74890000    6
  74900000    3
  74910000    2
  74920000    3
  74930000    3
  74940000    3
  74950000    3
  74960000    3
  74970000    2
  74980000    3
  74990000    3
  75000000    4
  75010000    4
  75020000    3
  75030000    5
  75040000    4
  75050000    3
  75060000    3
  75070000    2
  75080000    5
  75090000    4
  75100000    3
  75110000    3
  75120000    3
  75130000    4
  75140000    3
  75150000    3
  75160000    3
  75170000    4
  75180000    5
  75190000    4
  75200000    5
  75210000    4
  75220000    5
  75230000    4
  75240000    3
  75250000    3
  75260000    3
  75270000    3
  75280000    3
  75290000    3
  75300000    3
  75310000    4
  75320000    2
  75330000    4
  75340000    5
  75350000    5
  75360000    4
  75370000    3
  75380000    3
  75390000    3
  75400000    4
  75410000    2
  75420000    3
  75430000    3
  75440000    6
  75450000    4
  75460000    4
  75470000    3
  75480000    5
  75490000    3
  75500000    3
  75510000    3
  75520000    2
  75530000    2
  75540000    4
  75550000    4
  75560000    6
  75570000    3
  75580000    4
  75590000    3
  75600000    3
  75610000    4
  75620000    2
  75630000    3
  75640000    3
  75650000    6
  75660000    2
  75670000    3
  75680000    7
  75690000    3
  75700000    7
  75710000    3
  75720000    4
  75730000    2
  75740000    3
  75750000    4
  75760000    4
  75770000    3
  75780000    3
  75790000    4
  75800000    3
  75810000    3
  75820000    4
  75830000    2
  75840000    3
  75850000    3
  75860000    3
  75870000    2
  75880000    4
  75890000    9
  75900000    7
  75910000    5
  75920000    2
  75930000    4
  75940000    5
  75950000    3
  75960000    7
  75970000    8
  75980000    3
  75990000    3
  76000000    8
  76010000    7
  76020000    4
  76030000    3
  76040000    3
  76050000    3
  76060000    3
  76070000    3
  76080000    2
  76090000    4
  76100000    5
  76110000    4
  76120000    3
  76130000    4
  76140000    3
  76150000    3
  76160000    3
  76170000    2
  76180000    3
  76190000    3
  76200000    4
  76210000    2
  76220000    3
  76230000    3
  76240000    4
  76250000    4
  76260000    4
  76270000    3
  76280000    3
  76290000    3
  76300000    3
  76310000    3
  76320000    3
  76330000    2
  76340000    3
  76350000    3
  76360000    3
  76370000    2
  76380000    3
  76390000    4
  76400000    3
  76410000    4
  76420000    3
  76430000    3
  76440000    3
  76450000    4
  76460000    3
  76470000    3
  76480000    5
  76490000    3
  76500000    4
  76510000    4
  76520000    3
  76530000    3
  76540000    2
  76550000    3
  76560000    3
  76570000    4
  76580000    3
  76590000    2
  76600000    3
  76610000    4
  76620000    3
  76630000    2
  76640000    3
  76650000    4
  76660000    3
  76670000    3
  76680000    3
  76690000    3
  76700000    4
  76710000    5
  76720000    3
  76730000    3
  76740000    2
  76750000    3
  76760000    4
  76770000    6
  76780000    3
  76790000    4
  76800000    2
  76810000    4
  76820000    3
  76830000    3
  76840000    2
  76850000    3
  76860000    3
  76870000    3
  76880000    3
  76890000    3
  76900000    2
  76910000    2
  76920000    2
  76930000    2
  76940000    4
  76950000    3
  76960000    3
  76970000    3
  76980000    3
  76990000    3
  77000000    3
  77010000    4
  77020000    4
  77030000    2
  77040000    3
  77050000    3
  77060000    3
  77070000    3
  77080000    3
  77090000    3
  77100000    3
  77110000    3
  77120000    3
  77130000    2
  77140000    3
  77150000    5
  77160000    3
  77170000    3
  77180000    3
  77190000    4
  77200000    4
  77210000    4
  77220000    4
  77230000    3
  77240000    4
  77250000    5
  77260000    3
  77270000    4
  77280000    3
  77290000    3
  77300000    3
  77310000    4
  77320000    4
  77330000    3
  77340000    4
  77350000    3
  77360000    2
  77370000    3
  77380000    3
  77390000    4
  77400000    3
  77410000    3
  77420000    3
  77430000    4
  77440000    4
  77450000    3
  77460000    6
  77470000    4
  77480000    5
  77490000    3
  77500000    3
  77510000    3
  77520000    6
  77530000    3
  77540000    4
  77550000    2
  77560000    4
  77570000    2
  77580000    5
  77590000    2
  77600000    5
  77610000    3
  77620000    3
  77630000    3
  77640000    3
  77650000    4
  77660000    2
  77670000    5
  77680000    2
  77690000    3
  77700000    3
  77710000    3
  77720000    3
  77730000    2
  77740000    5
  77750000    3
  77760000    3
  77770000    5
  77780000    4
  77790000    3
  77800000    5
  77810000    2
  77820000    8
  77830000    4
  77840000    4
  77850000    5
  77860000    3
  77870000    2
  77880000    3
  77890000    3
  77900000    3
  77910000    3
  77920000    3
  77930000    4
  77940000    3
  77950000    4
  77960000    4
  77970000    3
  77980000    3
  77990000    3
  78000000    3
  78010000    3
  78020000    3
  78030000    4
  78040000    3
  78050000    3
  78060000    3
  78070000    3
  78080000    3
  78090000    3
  78100000    3
  78110000    3
  78120000    3
  78130000    3
  78140000    3
  78150000    3
  78160000    3
  78170000    3
  78180000    3
  78190000    3
  78200000    2
  78210000    2
  78220000    3
  78230000    3
  78240000    4
  78250000    3
  78260000    3
  78270000    5
  78280000    3
  78290000    3
  78300000    5
  78310000    3
  78320000    3
  78330000    3
  78340000    3
  78350000    3
  78360000    3
  78370000    3
  78380000    5
  78390000    2
  78400000    4
  78410000    5
  78420000    3
  78430000    3
  78440000    2
  78450000    2
  78460000    3
  78470000    4
  78480000    3
  78490000    2
  78500000    3
  78510000    4
  78520000    2
  78530000    2
  78540000    3
  78550000    3
  78560000    3
  78570000    4
  78580000    4
  78590000    5
  78600000    3
  78610000    6
  78620000    3
  78630000    3
  78640000    4
  78650000    3
  78660000    3
  78670000    3
  78680000    3
  78690000    3
  78700000    3
  78710000    3
  78720000    3
  78730000    3
  78740000    4
  78750000    3
  78760000    3
  78770000    3
  78780000    4
  78790000    5
  78800000    4
  78810000    4
  78820000    3
  78830000    3
  78840000    7
  78850000    3
  78860000    2
  78870000    3
  78880000    3
  78890000    2
  78900000    4
  78910000    4
  78920000    2
  78930000    4
  78940000    4
  78950000    3
  78960000    3
  78970000    3
  78980000    3
  78990000    3
  79000000    3
  79010000    4
  79020000    3
  79030000    3
  79040000    3
  79050000    3
  79060000    4
  79070000    3
  79080000    2
  79090000    3
  79100000    2
  79110000    4
  79120000    3
  79130000    7
  79140000    9
  79150000    4
  79160000    3
  79170000    6
  79180000    3
  79190000    3
  79200000    6
  79210000    3
  79220000    3
  79230000    2
  79240000    3
  79250000    4
  79260000    4
  79270000    3
  79280000    2
  79290000    3
  79300000    3
  79310000    4
  79320000    4
  79330000    4
  79340000    3
  79350000    3
  79360000    3
  79370000    3
  79380000    3
  79390000    3
  79400000    2
  79410000    2
  79420000    3
  79430000    3
  79440000    3
  79450000    4
  79460000    3
  79470000    3
  79480000    3
  79490000    4
  79500000    4
  79510000    3
  79520000    3
  79530000    3
  79540000    3
  79550000    3
  79560000    3
  79570000    2
  79580000    3
  79590000    4
  79600000    3
  79610000    3
  79620000    3
  79630000    3
  79640000    3
  79650000    7
  79660000    6
  79670000    4
  79680000    6
  79690000    2
  79700000    3
  79710000    4
  79720000    4
  79730000    4
  79740000    4
  79750000    3
  79760000    3
  79770000    3
  79780000    3
  79790000    2
  79800000    3
  79810000    3
  79820000    5
  79830000    3
  79840000    3
  79850000    2
  79860000    3
  79870000    3
  79880000    4
  79890000    3
  79900000    2
  79910000    2
  79920000    4
  79930000    2
  79940000    4
  79950000    3
  79960000    3
  79970000    4
  79980000    3
  79990000    6
  80000000    4
  80010000    4
  80020000    9
  80030000    4
  80040000    4
  80050000    4
  80060000    5
  80070000    3
  80080000    4
  80090000    3
  80100000    5
  80110000    3
  80120000    3
  80130000    3
  80140000    6
  80150000    3
  80160000    3
  80170000    3
  80180000    4
  80190000    5
  80200000    4
  80210000    5
  80220000    3
  80230000    3
  80240000    3
  80250000    3
  80260000    3
  80270000    3
  80280000    3
  80290000    3
  80300000    3
  80310000    4
  80320000    2
  80330000    3
  80340000    3
  80350000    4
  80360000    3
  80370000    3
  80380000    3
  80390000    3
  80400000    3
  80410000    3
  80420000    3
  80430000    5
  80440000    4
  80450000    3
  80460000    4
  80470000    2
  80480000    3
  80490000    3
  80500000    3
  80510000    2
  80520000    3
  80530000    4
  80540000    3
  80550000    3
  80560000    5
  80570000    2
  80580000    2
  80590000    3
  80600000    4
  80610000    6
  80620000    3
  80630000    3
  80640000    3
  80650000    3
  80660000    3
  80670000    3
  80680000    3
  80690000    3
  80700000    4
  80710000    3
  80720000    3
  80730000    3
  80740000    2
  80750000    6
  80760000    3
  80770000    4
  80780000    5
  80790000    2
  80800000    4
  80810000    6
  80820000    3
  80830000    4
  80840000    4
  80850000    4
  80860000    3
  80870000    3
  80880000    4
  80890000    3
  80900000    3
  80910000    2
  80920000    2
  80930000    3
  80940000    3
  80950000    3
  80960000    3
  80970000    3
  80980000    4
  80990000    3
  81000000    3
  81010000    3
  81020000    3
  81030000    3
  81040000    5
  81050000    2
  81060000    3
  81070000    3
  81080000    3
  81090000    5
  81100000    3
  81110000    4
  81120000    5
  81130000    3
  81140000    4
  81150000    3
  81160000    3
  81170000    2
  81180000    3
  81190000    3
  81200000    3
  81210000    5
  81220000    2
  81230000    2
  81240000    3
  81250000    2
  81260000    3
  81270000    4
  81280000    3
  81290000    5
  81300000    3
  81310000    3
  81320000    3
  81330000    5
  81340000    2
  81350000    3
  81360000    4
  81370000    4
  81380000    2
  81390000    2
  81400000    3
  81410000    3
  81420000    4
  81430000    3
  81440000    3
  81450000    3
  81460000    3
  81470000    3
  81480000    3
  81490000    3
  81500000    3
  81510000    2
  81520000    3
  81530000    3
  81540000    3
  81550000    4
  81560000    4
  81570000    5
  81580000    4
  81590000    3
  81600000    4
  81610000    4
  81620000    3
  81630000    4
  81640000    4
  81650000    3
  81660000    3
  81670000    2
  81680000    3
  81690000    2
  81700000    2
  81710000    3
  81720000    3
  81730000    4
  81740000    3
  81750000    5
  81760000    2
  81770000    3
  81780000    5
  81790000    3
  81800000    3
  81810000    4
  81820000    4
  81830000    5
  81840000    4
  81850000    3
  81860000    4
  81870000    4
  81880000    3
  81890000    5
  81900000    5
  81910000    3
  81920000    3
  81930000    5
  81940000    2
  81950000    3
  81960000    3
  81970000    3
  81980000    3
  81990000    3
  82000000    3
  82010000    3
  82020000    4
  82030000    3
  82040000    3
  82050000    3
  82060000    4
  82070000    2
  82080000    4
  82090000    4
  82100000    4
  82110000    4
  82120000    5
  82130000    4
  82140000    3
  82150000    3
  82160000    3
  82170000    3
  82180000    3
  82190000    4
  82200000    4
  82210000    2
  82220000    3
  82230000    4
  82240000    3
  82250000    2
  82260000    3
  82270000    3
  82280000    3
  82290000    3
  82300000    4
  82310000    5
  82320000    4
  82330000    3
  82340000    4
  82350000    2
  82360000    4
  82370000    4
  82380000    2
  82390000    3
  82400000    3
  82410000    4
  82420000    3
  82430000    9
  82440000    5
  82450000    3
  82460000    7
  82470000    2
  82480000    4
  82490000    4
  82500000    2
  82510000    2
  82520000    3
  82530000    4
  82540000    3
  82550000    3
  82560000    3
  82570000    4
  82580000    3
  82590000    3
  82600000    3
  82610000    5
  82620000    8
  82630000    3
  82640000    4
  82650000    3
  82660000    3
  82670000    3
  82680000    2
  82690000    4
  82700000    5
  82710000    5
  82720000    4
  82730000    3
  82740000    4
  82750000    2
  82760000    4
  82770000    2
  82780000    4
  82790000    3
  82800000    3
  82810000    3
  82820000    3
  82830000    6
  82840000    3
  82850000    5
  82860000    2
  82870000    2
  82880000    3
  82890000    4
  82900000    5
  82910000    4
  82920000    3
  82930000    3
  82940000    2
  82950000    3
  82960000    3
  82970000    4
  82980000    3
  82990000    4
  83000000    3
  83010000    3
  83020000    5
  83030000    3
  83040000    6
  83050000    4
  83060000    9
  83070000    8
  83080000    3
  83090000    7
  83100000    6
  83110000    5
  83120000    6
  83130000    2
  83140000    5
  83150000   11
  83160000    3
  83170000    3
  83180000    5
  83190000    5
  83200000    7
  83210000    4
  83220000    2
  83230000    4
  83240000    3
  83250000    4
  83260000    3
  83270000    3
  83280000    4
  83290000    3
  83300000    3
  83310000    9
  83320000    5
  83330000    4
  83340000    3
  83350000    4
  83360000    3
  83370000    3
  83380000    3
  83390000    2
  83400000    3
  83410000    6
  83420000    3
  83430000    3
  83440000    4
  83450000    3
  83460000    2
  83470000    4
  83480000    4
  83490000    3
  83500000    3
  83510000    3
  83520000    3
  83530000    4
  83540000    3
  83550000    3
  83560000    4
  83570000    3
  83580000    5
  83590000    3
  83600000    3
  83610000    3
  83620000    3
  83630000    3
  83640000    3
  83650000    4
  83660000    3
  83670000    2
  83680000    3
  83690000    4
  83700000    3
  83710000    2
  83720000    2
  83730000    3
  83740000    6
  83750000    4
  83760000    5
  83770000    5
  83780000    6
  83790000    5
  83800000    2
  83810000    3
  83820000    3
  83830000    3
  83840000    2
  83850000    3
  83860000    4
  83870000    3
  83880000    3
  83890000    3
  83900000    3
  83910000    3
  83920000    4
  83930000    4
  83940000    4
  83950000    3
  83960000    4
  83970000    4
  83980000    2
  83990000    2
  84000000    2
  84010000    2
  84020000    2
  84030000    2
  84040000    3
  84050000    4
  84060000    3
  84070000    3
  84080000    4
  84090000    5
  84100000    4
  84110000    3
  84120000    4
  84130000    3
  84140000    6
  84150000    5
  84160000    3
  84170000    3
  84180000    3
  84190000    3
  84200000    5
  84210000    3
  84220000    3
  84230000    3
  84240000    3
  84250000    4
  84260000    4
  84270000    3
  84280000    4
  84290000    3
  84300000    3
  84310000    3
  84320000    3
  84330000    7
  84340000    3
  84350000    3
  84360000    3
  84370000    3
  84380000    6
  84390000    3
  84400000    5
  84410000    4
  84420000    3
  84430000    2
  84440000    2
  84450000    4
  84460000    2
  84470000    3
  84480000    3
  84490000    2
  84500000    3
  84510000    3
  84520000    3
  84530000    3
  84540000    2
  84550000    3
  84560000    2
  84570000    3
  84580000    3
  84590000    3
  84600000    3
  84610000    3
  84620000    3
  84630000    3
  84640000    3
  84650000    4
  84660000    3
  84670000    3
  84680000    3
  84690000    3
  84700000    3
  84710000    4
  84720000    4
  84730000    2
  84740000    3
  84750000    3
  84760000    4
  84770000    3
  84780000    4
  84790000    3
  84800000    3
  84810000    3
  84820000    2
  84830000    2
  84840000    4
  84850000    4
  84860000    4
  84870000    6
  84880000    9
  84890000    4
  84900000    5
  84910000    4
  84920000    2
  84930000    2
  84940000    4
  84950000    5
  84960000    4
  84970000    3
  84980000    2
  84990000    3
  85000000    3
  85010000    3
  85020000    3
  85030000    5
  85040000    2
  85050000    4
  85060000    3
  85070000    2
  85080000    3
  85090000    3
  85100000    2
  85110000    3
  85120000    3
  85130000    4
  85140000    3
  85150000    4
  85160000    4
  85170000    4
  85180000    5
  85190000    4
  85200000    4
  85210000    4
  85220000    3
  85230000    2
  85240000    4
  85250000    3
  85260000    4
  85270000    3
  85280000    2
  85290000    2
  85300000    3
  85310000    3
  85320000    2
  85330000    3
  85340000    3
  85350000    3
  85360000    3
  85370000    3
  85380000    2
  85390000    3
  85400000    3
  85410000    3
  85420000    4
  85430000    4
  85440000    7
  85450000    3
  85460000    4
  85470000    3
  85480000    3
  85490000    2
  85500000    3
  85510000    4
  85520000    3
  85530000    3
  85540000    3
  85550000    3
  85560000    4
  85570000    3
  85580000    2
  85590000    2
  85600000    4
  85610000    3
  85620000    3
  85630000    3
  85640000    3
  85650000    4
  85660000    4
  85670000    2
  85680000    3
  85690000    2
  85700000    3
  85710000    4
  85720000    3
  85730000    3
  85740000    3
  85750000    4
  85760000    3
  85770000    2
  85780000    3
  85790000    3
  85800000    4
  85810000    3
  85820000    2
  85830000    4
  85840000    3
  85850000    2
  85860000    2
  85870000    2
  85880000    3
  85890000    4
  85900000    3
  85910000    2
  85920000    3
  85930000    2
  85940000    3
  85950000    3
  85960000    3
  85970000    4
  85980000    2
  85990000    3
  86000000    5
  86010000    3
  86020000    2
  86030000    3
  86040000    2
  86050000    2
  86060000    3
  86070000    5
  86080000    3
  86090000    3
  86100000    3
  86110000    2
  86120000    4
  86130000    3
  86140000    2
  86150000    2
  86160000    3
  86170000    3
  86180000    3
  86190000    3
  86200000    3
  86210000    3
  86220000    4
  86230000    4
  86240000    3
  86250000    3
  86260000    4
  86270000    3
  86280000    3
  86290000    4
  86300000    2
  86310000    2
  86320000    3
  86330000    3
  86340000    3
  86350000    3
  86360000    4
  86370000    3
  86380000    2
  86390000    3
  86400000    8
  86410000    7
  86420000    8
  86430000   11
  86440000    7
  86450000    5
  86460000    3
  86470000    3
  86480000    2
  86490000    4
  86500000    4
  86510000    3
  86520000    2
  86530000    3
  86540000    3
  86550000    3
  86560000    3
  86570000    4
  86580000    3
  86590000    3
  86600000    2
  86610000    3
  86620000    3
  86630000    2
  86640000    4
  86650000    3
  86660000    4
  86670000    3
  86680000    3
  86690000    3
  86700000    3
  86710000    2
  86720000    3
  86730000    3
  86740000    3
  86750000    3
  86760000    3
  86770000    2
  86780000    3
  86790000    4
  86800000    3
  86810000    3
  86820000    2
  86830000    3
  86840000    4
  86850000    3
  86860000    3
  86870000    3
  86880000    2
  86890000    4
  86900000    4
  86910000    3
  86920000    4
  86930000    4
  86940000    2
  86950000    3
  86960000    3
  86970000    2
  86980000    4
  86990000    2
  87000000    4
  87010000    3
  87020000    3
  87030000    5
  87040000    4
  87050000    3
  87060000    3
  87070000    5
  87080000    3
  87090000    3
  87100000    3
  87110000    3
  87120000    3
  87130000    4
  87140000    4
  87150000    7
  87160000    3
  87170000    3
  87180000    3
  87190000    4
  87200000    4
  87210000    2
  87220000    3
  87230000    3
  87240000    3
  87250000    3
  87260000    3
  87270000    2
  87280000    2
  87290000    3
  87300000    3
  87310000    3
  87320000    3
  87330000    2
  87340000    3
  87350000    3
  87360000    3
  87370000    3
  87380000    3
  87390000    3
  87400000    3
  87410000    3
  87420000    4
  87430000    3
  87440000    3
  87450000    7
  87460000    4
  87470000    4
  87480000    3
  87490000    4
  87500000    3
  87510000    3
  87520000    4
  87530000    4
  87540000    4
  87550000    5
  87560000    3
  87570000    3
  87580000    5
  87590000    3
  87600000    3
  87610000    3
  87620000    3
  87630000    2
  87640000    3
  87650000    3
  87660000    3
  87670000    6
  87680000    2
  87690000    3
  87700000    4
  87710000    2
  87720000    3
  87730000    4
  87740000    4
  87750000    5
  87760000    2
  87770000    3
  87780000    4
  87790000    3
  87800000    2
  87810000    3
  87820000    3
  87830000    4
  87840000    2
  87850000    5
  87860000    4
  87870000    5
  87880000    2
  87890000    6
  87900000    3
  87910000    3
  87920000    3
  87930000    2
  87940000    5
  87950000    5
  87960000    3
  87970000    5
  87980000    3
  87990000    2
  88000000    5
  88010000    3
  88020000    3
  88030000    4
  88040000    4
  88050000    3
  88060000    3
  88070000    6
  88080000    4
  88090000    3
  88100000    2
  88110000    3
  88120000    3
  88130000    3
  88140000    3
  88150000    2
  88160000    2
  88170000    2
  88180000    3
  88190000    3
  88200000    3
  88210000    6
  88220000   11
  88230000    4
  88240000    5
  88250000    6
  88260000    3
  88270000    4
  88280000    4
  88290000    5
  88300000    5
  88310000    2
  88320000    4
  88330000    3
  88340000    3
  88350000    3
  88360000    3
  88370000    3
  88380000    3
  88390000    3
  88400000    3
  88410000    3
  88420000    4
  88430000    4
  88440000    3
  88450000    3
  88460000    2
  88470000    3
  88480000    7
  88490000    3
  88500000    3
  88510000    4
  88520000    3
  88530000    5
  88540000    4
  88550000    6
  88560000    4
  88570000    3
  88580000    3
  88590000    4
  88600000    9
  88610000    3
  88620000    8
  88630000    5
  88640000    8
  88650000    5
  88660000    4
  88670000    2
  88680000    3
  88690000    3
  88700000    3
  88710000    3
  88720000    2
  88730000    3
  88740000    4
  88750000    6
  88760000    3
  88770000    6
  88780000    4
  88790000    2
  88800000    4
  88810000    4
  88820000    9
  88830000    3
  88840000    3
  88850000    2
  88860000    2
  88870000    4
  88880000    3
  88890000    2
  88900000    2
  88910000    4
  88920000    3
  88930000    2
  88940000    3
  88950000    3
  88960000    3
  88970000    3
  88980000    3
  88990000    2
  89000000    4
  89010000    3
  89020000    3
  89030000    4
  89040000    2
  89050000    3
  89060000    4
  89070000    4
  89080000    5
  89090000    3
  89100000    6
  89110000    3
  89120000    3
  89130000    4
  89140000    2
  89150000    2
  89160000    2
  89170000    3
  89180000    4
  89190000    4
  89200000    3
  89210000    9
  89220000    5
  89230000    6
  89240000    4
  89250000    3
  89260000    4
  89270000    3
  89280000    3
  89290000    4
  89300000    3
  89310000    3
  89320000    4
  89330000    3
  89340000    4
  89350000    4
  89360000    5
  89370000    3
  89380000    6
  89390000    2
  89400000    5
  89410000    3
  89420000    3
  89430000    4
  89440000    4
  89450000    3
  89460000    3
  89470000    2
  89480000    4
  89490000    3
  89500000    3
  89510000    3
  89520000    2
  89530000    2
  89540000    3
  89550000    3
  89560000    3
  89570000    3
  89580000    3
  89590000    3
  89600000    2
  89610000    3
  89620000    3
  89630000    2
  89640000    3
  89650000    3
  89660000    3
  89670000    2
  89680000    3
  89690000    3
  89700000    4
  89710000    3
  89720000    3
  89730000    3
  89740000    2
  89750000    2
  89760000    6
  89770000    4
  89780000    3
  89790000    3
  89800000    3
  89810000    3
  89820000    3
  89830000    3
  89840000    3
  89850000    4
  89860000    4
  89870000    3
  89880000    7
  89890000    5
  89900000    2
  89910000    8
  89920000    3
  89930000    4
  89940000    3
  89950000    3
  89960000    2
  89970000    3
  89980000    3
  89990000    7
  90000000    3
  90010000    3
  90020000    3
  90030000    6
  90040000    4
  90050000    5
  90060000    3
  90070000    4
  90080000    4
  90090000    4
  90100000    4
  90110000    5
  90120000    5
  90130000    7
  90140000    4
  90150000    3
  90160000    3
  90170000    3
  90180000    2
  90190000    3
  90200000    3
  90210000    3
  90220000    3
  90230000    4
  90240000    4
  90250000    5
  90260000    3
  90270000    3
  90280000    5
  90290000    3
  90300000    5
  90310000    3
  90320000    4
  90330000    3
  90340000    3
  90350000    4
  90360000    4
  90370000    4
  90380000    3
  90390000    3
  90400000    3
  90410000    4
  90420000    3
  90430000    5
  90440000    3
  90450000    4
  90460000    3
  90470000    5
  90480000    3
  90490000    2
  90500000    2
  90510000    2
  90520000    3
  90530000    3
  90540000    3
  90550000    6
  90560000    3
  90570000    2
  90580000    4
  90590000    4
  90600000    3
  90610000    3
  90620000    2
  90630000    3
  90640000    3
  90650000    2
  90660000    3
  90670000    3
  90680000    2
  90690000    3
  90700000    3
  90710000    2
  90720000    2
  90730000    2
  90740000    3
  90750000    3
  90760000    4
  90770000    3
  90780000    4
  90790000    3
  90800000    5
  90810000    2
  90820000    4
  90830000    3
  90840000    5
  90850000   10
  90860000    8
  90870000    6
  90880000    4
  90890000    5
  90900000    3
  90910000    4
  90920000    3
  90930000    3
  90940000    2
  90950000    3
  90960000    3
  90970000    4
  90980000    3
  90990000    3
  91000000    3
  91010000    3
  91020000    3
  91030000    3
  91040000    5
  91050000    3
  91060000    4
  91070000    4
  91080000    2
  91090000    4
  91100000    3
  91110000    3
  91120000    3
  91130000    4
  91140000    5
  91150000    3
  91160000    3
  91170000    3
  91180000    5
  91190000    3
  91200000    2
  91210000    3
  91220000    3
  91230000    4
  91240000    2
  91250000    3
  91260000    3
  91270000    4
  91280000    4
  91290000    4
  91300000    5
  91310000    4
  91320000    2
  91330000    4
  91340000    3
  91350000    4
  91360000    2
  91370000    4
  91380000    3
  91390000    2
  91400000    3
  91410000    6
  91420000    4
  91430000    2
  91440000    6
  91450000    5
  91460000    2
  91470000    3
  91480000    3
  91490000   10
  91500000    8
  91510000    4
  91520000    2
  91530000    3
  91540000    3
  91550000    3
  91560000    6
  91570000    5
  91580000    3
  91590000    4
  91600000    3
  91610000    3
  91620000    3
  91630000    3
  91640000    5
  91650000    6
  91660000    5
  91670000    3
  91680000    5
  91690000    5
  91700000    4
  91710000    4
  91720000    2
  91730000    5
  91740000    3
  91750000    2
  91760000    8
  91770000    4
  91780000    4
  91790000    5
  91800000    4
  91810000    4
  91820000    4
  91830000    5
  91840000    3
  91850000    5
  91860000    3
  91870000    5
  91880000    6
  91890000    5
  91900000    2
  91910000    5
  91920000    2
  91930000    3
  91940000    3
  91950000    4
  91960000    3
  91970000    4
  91980000    3
  91990000    3
  92000000    3
  92010000    3
  92020000    5
  92030000    3
  92040000    3
  92050000    3
  92060000    5
  92070000    3
  92080000    3
  92090000    4
  92100000    3
  92110000    3
  92120000    3
  92130000    4
  92140000    5
  92150000    5
  92160000    4
  92170000    4
  92180000    4
  92190000    3
  92200000    3
  92210000    3
  92220000    6
  92230000    5
  92240000    4
  92250000    4
  92260000    9
  92270000    3
  92280000    4
  92290000    4
  92300000    3
  92310000    5
  92320000    3
  92330000    4
  92340000    2
  92350000    4
  92360000    3
  92370000    4
  92380000    5
  92390000    8
  92400000    4
  92410000    5
  92420000    3
  92430000    7
  92440000    5
  92450000    3
  92460000    3
  92470000    3
  92480000    2
  92490000    2
  92500000    3
  92510000    3
  92520000    2
  92530000    2
  92540000    4
  92550000    3
  92560000    3
  92570000    3
  92580000    3
  92590000    2
  92600000    4
  92610000    2
  92620000    3
  92630000    3
  92640000    3
  92650000    3
  92660000    3
  92670000    3
  92680000    4
  92690000    3
  92700000    4
  92710000    3
  92720000    3
  92730000    6
  92740000    5
  92750000    3
  92760000    3
  92770000    3
  92780000    3
  92790000    3
  92800000    3
  92810000    3
  92820000    4
  92830000    2
  92840000    2
  92850000    3
  92860000    2
  92870000    4
  92880000    3
  92890000    3
  92900000    3
  92910000    3
  92920000    2
  92930000    2
  92940000    3
  92950000    3
  92960000    4
  92970000    3
  92980000    3
  92990000    6
  93000000    2
  93010000    3
  93020000    3
  93030000    5
  93040000    3
  93050000    5
  93060000    3
  93070000    3
  93080000    3
  93090000    3
  93100000    4
  93110000    3
  93120000    3
  93130000    4
  93140000    3
  93150000    3
  93160000    6
  93170000    3
  93180000    3
  93190000    3
  93200000    4
  93210000   12
  93220000    3
  93230000    4
  93240000    4
  93250000    3
  93260000    2
  93270000    4
  93280000    3
  93290000    3
  93300000    3
  93310000    4
  93320000    2
  93330000    3
  93340000    4
  93350000    3
  93360000    3
  93370000    4
  93380000    3
  93390000    4
  93400000    3
  93410000    3
  93420000    4
  93430000    3
  93440000    5
  93450000    2
  93460000    3
  93470000    4
  93480000    4
  93490000    5
  93500000    3
  93510000    2
  93520000    5
  93530000    3
  93540000    3
  93550000    3
  93560000    4
  93570000    3
  93580000    3
  93590000    4
  93600000    7
  93610000    2
  93620000    2
  93630000    7
  93640000    2
  93650000    3
  93660000    2
  93670000    3
  93680000    3
  93690000    5
  93700000    2
  93710000    3
  93720000    3
  93730000    4
  93740000    3
  93750000    4
  93760000    3
  93770000    4
  93780000    4
  93790000    3
  93800000    4
  93810000    2
  93820000    3
  93830000    5
  93840000    3
  93850000    3
  93860000    4
  93870000    3
  93880000    3
  93890000    2
  93900000    3
  93910000    3
  93920000    3
  93930000    3
  93940000    4
  93950000    3
  93960000    3
  93970000    3
  93980000    4
  93990000    3
  94000000    3
  94010000    4
  94020000    3
  94030000    3
  94040000    3
  94050000    2
  94060000    4
  94070000    3
  94080000    3
  94090000    4
  94100000    4
  94110000    4
  94120000    2
  94130000    3
  94140000    3
  94150000    5
  94160000    3
  94170000    2
  94180000    4
  94190000    3
  94200000    4
  94210000    4
  94220000    5
  94230000    4
  94240000    3
  94250000   10
  94260000    2
  94270000    3
  94280000    4
  94290000    3
  94300000    3
  94310000    3
  94320000    3
  94330000    3
  94340000    3
  94350000    2
  94360000    3
  94370000    4
  94380000    5
  94390000    2
  94400000    3
  94410000    3
  94420000    4
  94430000    5
  94440000    3
  94450000    3
  94460000    3
  94470000    3
  94480000    3
  94490000    2
  94500000    3
  94510000    2
  94520000    3
  94530000    3
  94540000    3
  94550000    2
  94560000    4
  94570000    3
  94580000    4
  94590000    3
  94600000    4
  94610000    3
  94620000    3
  94630000    4
  94640000    4
  94650000    4
  94660000    3
  94670000    3
  94680000    4
  94690000    3
  94700000    3
  94710000    3
  94720000    3
  94730000    3
  94740000    3
  94750000    5
  94760000    5
  94770000    3
  94780000    4
  94790000    3
  94800000    2
  94810000    3
  94820000    3
  94830000    4
  94840000    2
  94850000    3
  94860000    2
  94870000    3
  94880000    3
  94890000    3
  94900000    3
  94910000    4
  94920000    3
  94930000    3
  94940000    3
  94950000    4
  94960000    4
  94970000    2
  94980000    4
  94990000    3
  95000000    3
  95010000    2
  95020000    2
  95030000    3
  95040000    3
  95050000    3
  95060000    2
  95070000    3
  95080000    3
  95090000    3
  95100000    2
  95110000    3
  95120000    2
  95130000    2
  95140000    4
  95150000    4
  95160000    3
  95170000    3
  95180000    4
  95190000    3
  95200000    6
  95210000    2
  95220000    4
  95230000    3
  95240000    2
  95250000    3
  95260000    3
  95270000    3
  95280000    2
  95290000    3
  95300000    3
  95310000    3
  95320000    5
  95330000    6
  95340000    4
  95350000    3
  95360000    3
  95370000    3
  95380000    3
  95390000    9
  95400000    3
  95410000    4
  95420000    5
  95430000    3
  95440000    2
  95450000    3
  95460000    3
  95470000    4
  95480000    4
  95490000    3
  95500000    2
  95510000    7
  95520000    5
  95530000    3
  95540000    3
  95550000    3
  95560000    3
  95570000    3
  95580000    4
  95590000    3
  95600000    4
  95610000    2
  95620000    2
  95630000    4
  95640000    4
  95650000    3
  95660000    2
  95670000    3
  95680000    4
  95690000    4
  95700000    3
  95710000    3
  95720000    4
  95730000    3
  95740000    2
  95750000    2
  95760000    3
  95770000    4
  95780000    2
  95790000    3
  95800000    3
  95810000    2
  95820000    3
  95830000    4
  95840000    3
  95850000    3
  95860000    3
  95870000    3
  95880000    4
  95890000    3
  95900000    3
  95910000    3
  95920000    3
  95930000    4
  95940000    4
  95950000    3
  95960000    3
  95970000    3
  95980000    3
  95990000    3
  96000000    2
  96010000    3
  96020000    2
  96030000    4
  96040000    2
  96050000    4
  96060000    3
  96070000    4
  96080000    4
  96090000    3
  96100000    4
  96110000    2
  96120000    4
  96130000    4
  96140000    5
  96150000    5
  96160000    4
  96170000    4
  96180000    3
  96190000    2
  96200000    5
  96210000    3
  96220000    2
  96230000    4
  96240000    3
  96250000    4
  96260000    4
  96270000    2
  96280000    4
  96290000    3
  96300000    4
  96310000    4
  96320000    3
  96330000    2
  96340000    3
  96350000    2
  96360000    3
  96370000    2
  96380000    3
  96390000    2
  96400000    3
  96410000    3
  96420000    3
  96430000    3
  96440000    4
  96450000    4
  96460000    3
  96470000    4
  96480000    3
  96490000    3
  96500000    3
  96510000    3
  96520000    3
  96530000    4
  96540000    4
  96550000    5
  96560000    2
  96570000    3
  96580000    3
  96590000    4
  96600000    3
  96610000    3
  96620000    3
  96630000    5
  96640000    3
  96650000    3
  96660000    3
  96670000    3
  96680000    2
  96690000    4
  96700000    2
  96710000    3
  96720000    3
  96730000    4
  96740000    3
  96750000    3
  96760000    4
  96770000    3
  96780000    4
  96790000    4
  96800000    3
  96810000    2
  96820000    2
  96830000    4
  96840000    3
  96850000    3
  96860000    3
  96870000    3
  96880000    3
  96890000    3
  96900000    3
  96910000    3
  96920000    3
  96930000    4
  96940000    2
  96950000    4
  96960000    3
  96970000    3
  96980000    3
  96990000    2
  97000000    3
  97010000    4
  97020000    2
  97030000    4
  97040000    3
  97050000    3
  97060000    3
  97070000    2
  97080000    3
  97090000    4
  97100000    3
  97110000    4
  97120000    2
  97130000    3
  97140000    3
  97150000    4
  97160000    3
  97170000    5
  97180000    5
  97190000    3
  97200000    3
  97210000    3
  97220000    3
  97230000    3
  97240000    5
  97250000    3
  97260000    3
  97270000    3
  97280000    4
  97290000    3
  97300000    4
  97310000    4
  97320000    5
  97330000    9
  97340000    3
  97350000    5
  97360000    3
  97370000    2
  97380000    3
  97390000    4
  97400000    3
  97410000    4
  97420000    3
  97430000    3
  97440000    5
  97450000    7
  97460000    3
  97470000    5
  97480000    3
  97490000    2
  97500000    7
  97510000    5
  97520000    4
  97530000    4
  97540000    2
  97550000    4
  97560000    5
  97570000    3
  97580000    2
  97590000    4
  97600000    3
  97610000    4
  97620000    4
  97630000    3
  97640000    3
  97650000    3
  97660000    3
  97670000    3
  97680000    2
  97690000    3
  97700000    4
  97710000    4
  97720000    3
  97730000    2
  97740000    3
  97750000    3
  97760000    2
  97770000    2
  97780000    3
  97790000    3
  97800000    3
  97810000    4
  97820000    3
  97830000    3
  97840000    3
  97850000    4
  97860000    3
  97870000    3
  97880000    3
  97890000    3
  97900000    7
  97910000    4
  97920000    4
  97930000    3
  97940000    4
  97950000    3
  97960000    3
  97970000    3
  97980000    2
  97990000    3
  98000000    2
  98010000    3
  98020000    3
  98030000    6
  98040000    4
  98050000    6
  98060000    3
  98070000    3
  98080000    4
  98090000    3
  98100000    2
  98110000    3
  98120000    4
  98130000    3
  98140000    3
  98150000    2
  98160000    3
  98170000    3
  98180000    5
  98190000    4
  98200000    4
  98210000    3
  98220000    3
  98230000    4
  98240000    2
  98250000    4
  98260000    4
  98270000    3
  98280000    4
  98290000    3
  98300000    5
  98310000    3
  98320000    4
  98330000    3
  98340000    3
  98350000    3
  98360000    3
  98370000    4
  98380000    3
  98390000    3
  98400000    3
  98410000    2
  98420000    3
  98430000    4
  98440000    3
  98450000    3
  98460000    3
  98470000    3
  98480000    3
  98490000    5
  98500000    3
  98510000    3
  98520000    4
  98530000    2
  98540000    4
  98550000    4
  98560000    3
  98570000    2
  98580000    3
  98590000    3
  98600000    4
  98610000    3
  98620000    8
  98630000    2
  98640000    3
  98650000    4
  98660000    2
  98670000    3
  98680000    4
  98690000    3
  98700000    3
  98710000    2
  98720000    3
  98730000    3
  98740000    3
  98750000    3
  98760000    3
  98770000    3
  98780000    2
  98790000    4
  98800000    4
  98810000    3
  98820000    2
  98830000    3
  98840000    4
  98850000    3
  98860000    3
  98870000    3
  98880000    3
  98890000    4
  98900000    3
  98910000    3
  98920000    2
  98930000    4
  98940000    3
  98950000    3
  98960000    4
  98970000    4
  98980000    3
  98990000    5
  99000000    4
  99010000    3
  99020000    4
  99030000    4
  99040000    3
  99050000    3
  99060000    4
  99070000    3
  99080000    3
  99090000    5
  99100000    5
  99110000    3
  99120000    3
  99130000    2
  99140000    5
  99150000    3
  99160000    2
  99170000    3
  99180000    3
  99190000    3
  99200000    2
  99210000    3
  99220000    2
  99230000    3
  99240000    2
  99250000    3
  99260000    3
  99270000    3
  99280000    3
  99290000    4
  99300000    4
  99310000    3
  99320000    3
  99330000    3
  99340000    4
  99350000    3
  99360000    3
  99370000    2
  99380000    3
  99390000    3
  99400000    4
  99410000    4
  99420000    3
  99430000    3
  99440000    3
  99450000    2
  99460000    5
  99470000    7
  99480000    3
  99490000   10
  99500000    4
  99510000    3
  99520000    2
  99530000    9
  99540000    3
  99550000    2
  99560000    3
  99570000    7
  99580000    2
  99590000    3
  99600000    5
  99610000    9
  99620000    3
  99630000    3
  99640000    4
  99650000    3
  99660000    3
  99670000    4
  99680000    3
  99690000    3
  99700000    2
  99710000    4
  99720000    3
  99730000    5
  99740000    2
  99750000    3
  99760000    3
  99770000    3
  99780000    3
  99790000    4
  99800000    3
  99810000    3
  99820000    3
  99830000    3
  99840000    2
  99850000    3
  99860000    3
  99870000    3
  99880000    3
  99890000    2
  99900000    4
  99910000    3
  99920000    3
  99930000    3
  99940000    3
  99950000    4
  99960000    3
  99970000    2
  99980000    3
  99990000    3
 100000000    3
 100000000    3
 100010000    3
 100020000    2
 100030000    2
 100040000    3
 100050000    3
 100060000    3
 100070000    2
 100080000    4
 100090000    3
 100100000    4
 100110000    3
 100120000    3
 100130000    2
 100140000    3
 100150000    3
 100160000    3
 100170000    4
 100180000    4
 100190000    4
 100200000    2
 100210000    2
 100220000    3
 100230000    2
 100240000    5
 100250000    3
 100260000    4
 100270000    4
 100280000    3
 100290000    3
 100300000    2
 100310000    3
 100320000    4
 100330000    3
 100340000    4
 100350000    3
 100360000    3
 100370000    4
 100380000    3
 100390000    5
 100400000    4
 100410000    3
 100420000    4
 100430000    3
 100440000    3
 100450000    2
 100460000    3
 100470000    3
 100480000    4
 100490000    3
 100500000    3
 100510000    3
 100520000    4
 100530000    4
 100540000    2
 100550000    3
 100560000    3
 100570000    2
 100580000    2
 100590000    3
 100600000    2
 100610000    3
 100620000    4
 100630000    7
 100640000    3
 100650000    3
 100660000    4
 100670000    3
 100680000    4
 100690000    3
 100700000    3
 100710000    2
 100720000    3
 100730000    2
 100740000    3
 100750000    4
 100760000    4
 100770000    3
 100780000    4
 100790000    4
 100800000    3
 100810000    4
 100820000    3
 100830000    3
 100840000    3
 100850000    4
 100860000    2
 100870000    2
 100880000    3
 100890000    3
 100900000    4
 100910000    3
 100920000    5
 100930000    2
 100940000    4
 100950000    3
 100960000    4
 100970000    3
 100980000    3
 100990000    3
 101000000    3
 101010000    4
 101020000    3
 101030000    2
 101040000    3
 101050000    6
 101060000    4
 101070000    4
 101080000    3
 101090000    2
 101100000    3
 101110000    3
 101120000    2
 101130000    3
 101140000    3
 101150000    2
 101160000    3
 101170000    4
 101180000    3
 101190000    3
 101200000    2
 101210000    2
 101220000    3
 101230000    3
 101240000    3
 101250000    3
 101260000    3
 101270000    2
 101280000    2
 101290000    3
 101300000    3
 101310000    6
 101320000    3
 101330000    3
 101340000    3
 101350000    3
 101360000    3
 101370000    3
 101380000    2
 101390000    4
 101400000    5
 101410000    4
 101420000    3
 101430000    4
 101440000    3
 101450000    3
 101460000    3
 101470000    4
 101480000    3
 101490000    5
 101500000    3
 101510000    5
 101520000    6
 101530000    3
 101540000    3
 101550000    3
 101560000    4
 101570000    3
 101580000    4
 101590000    3
 101600000    3
 101610000    3
 101620000    3
 101630000    4
 101640000    5
 101650000    4
 101660000    2
 101670000    3
 101680000    5
 101690000    3
 101700000    2
 101710000    2
 101720000    6
 101730000    4
 101740000    3
 101750000    3
 101760000    2
 101770000    3
 101780000    4
 101790000    4
 101800000    3
 101810000    3
 101820000    3
 101830000    3
 101840000    5
 101850000    3
 101860000    3
 101870000    3
 101880000    3
 101890000    2
 101900000    3
 101910000    5
 101920000    3
 101930000    3
 101940000    3
 101950000    3
 101960000    3
 101970000    3
 101980000    2
 101990000    4
 102000000    2
 102010000    2
 102020000    3
 102030000    3
 102040000    3
 102050000    5
 102060000    4
 102070000    2
 102080000    4
 102090000    3
 102100000    2
 102110000    4
 102120000    2
 102130000    2
 102140000    3
 102150000    7
 102160000    3
 102170000    3
 102180000    3
 102190000    3
 102200000    3
 102210000    3
 102220000    4
 102230000    2
 102240000    2
 102250000    4
 102260000    4
 102270000    4
 102280000    2
 102290000    3
 102300000    5
 102310000    3
 102320000    3
 102330000    9
 102340000    4
 102350000    4
 102360000    2
 102370000    3
 102380000    5
 102390000    2
 102400000    3
 102410000    2
 102420000    2
 102430000    3
 102440000    4
 102450000    3
 102460000    3
 102470000    3
 102480000    5
 102490000    4
 102500000    3
 102510000    4
 102520000    2
 102530000    3
 102540000    3
 102550000    3
 102560000    4
 102570000    3
 102580000    3
 102590000    3
 102600000    3
 102610000    3
 102620000    2
 102630000    2
 102640000    3
 102650000    2
 102660000    3
 102670000    4
 102680000    4
 102690000    5
 102700000    5
 102710000    4
 102720000    2
 102730000    6
 102740000    3
 102750000    5
 102760000    5
 102770000    3
 102780000    3
 102790000    4
 102800000    3
 102810000    3
 102820000    6
 102830000    3
 102840000    3
 102850000    4
 102860000    3
 102870000    3
 102880000    2
 102890000    4
 102900000    3
 102910000    4
 102920000    3
 102930000    4
 102940000    3
 102950000    3
 102960000    3
 102970000    3
 102980000    4
 102990000    3
 103000000    3
 103010000    3
 103020000    2
 103030000    3
 103040000    3
 103050000    3
 103060000    3
 103070000    3
 103080000    3
 103090000    2
 103100000    2
 103110000    3
 103120000    3
 103130000    2
 103140000    3
 103150000    2
 103160000    3
 103170000    2
 103180000    6
 103190000    3
 103200000    3
 103210000    2
 103220000    3
 103230000    4
 103240000    3
 103250000    3
 103260000    3
 103270000    3
 103280000    5
 103290000    3
 103300000    3
 103310000    3
 103320000    2
 103330000    2
 103340000    3
 103350000    3
 103360000    3
 103370000    3
 103380000    3
 103390000    3
 103400000    3
 103410000    3
 103420000    2
 103430000    4
 103440000    3
 103450000    5
 103460000    3
 103470000    3
 103480000    3
 103490000    3
 103500000    4
 103510000    4
 103520000    6
 103530000    4
 103540000    3
 103550000    3
 103560000    4
 103570000    3
 103580000    3
 103590000    3
 103600000    3
 103610000    4
 103620000    4
 103630000    3
 103640000    6
 103650000    2
 103660000    2
 103670000    5
 103680000    4
 103690000    3
 103700000    4
 103710000    3
 103720000    3
 103730000    4
 103740000    3
 103750000    8
 103760000    6
 103770000    5
 103780000    5
 103790000    3
 103800000    2
 103810000    2
 103820000    4
 103830000    6
 103840000    3
 103850000    3
 103860000    3
 103870000    4
 103880000    3
 103890000    4
 103900000    3
 103910000    4
 103920000    3
 103930000    3
 103940000    3
 103950000    5
 103960000   10
 103970000    4
 103980000    3
 103990000    4
 104000000    3
 104010000    4
 104020000    3
 104030000    5
 104040000    3
 104050000    3
 104060000    3
 104070000    4
 104080000    3
 104090000    2
 104100000    3
 104110000    3
 104120000    4
 104130000    5
 104140000    3
 104150000    4
 104160000    3
 104170000    2
 104180000    3
 104190000    2
 104200000    3
 104210000    3
 104220000    3
 104230000    4
 104240000    3
 104250000    2
 104260000    3
 104270000    3
 104280000    4
 104290000    4
 104300000    3
 104310000    4
 104320000    2
 104330000    4
 104340000    4
 104350000    3
 104360000    4
 104370000    3
 104380000    3
 104390000    3
 104400000    3
 104410000    3
 104420000    4
 104430000    3
 104440000    3
 104450000    4
 104460000    4
 104470000    6
 104480000    3
 104490000    6
 104500000    2
 104510000    2
 104520000    3
 104530000    4
 104540000    3
 104550000    3
 104560000    2
 104570000    3
 104580000    3
 104590000    3
 104600000    3
 104610000    3
 104620000    4
 104630000    2
 104640000    3
 104650000    3
 104660000    4
 104670000    6
 104680000    4
 104690000    5
 104700000    4
 104710000    5
 104720000    4
 104730000    3
 104740000    2
 104750000    4
 104760000    3
 104770000    2
 104780000    3
 104790000    4
 104800000    2
 104810000    3
 104820000    3
 104830000    4
 104840000    3
 104850000    9
 104860000    3
 104870000    3
 104880000    3
 104890000    8
 104900000    2
 104910000    3
 104920000    3
 104930000    3
 104940000    2
 104950000    4
 104960000    2
 104970000    4
 104980000    4
 104990000    2
 105000000    3
 105010000    3
 105020000    4
 105030000    3
 105040000    2
 105050000    3
 105060000    3
 105070000    3
 105080000    3
 105090000    3
 105100000    4
 105110000    3
 105120000    2
 105130000    3
 105140000    3
 105150000    2
 105160000    7
 105170000    7
 105180000    5
 105190000    4
 105200000    2
 105210000    3
 105220000    2
 105230000    2
 105240000    5
 105250000    3
 105260000    3
 105270000    2
 105280000    3
 105290000    3
 105300000    4
 105310000    3
 105320000    3
 105330000    3
 105340000    3
 105350000    2
 105360000    3
 105370000    5
 105380000    3
 105390000    2
 105400000    5
 105410000    3
 105420000    3
 105430000    3
 105440000    3
 105450000    3
 105460000    3
 105470000    2
 105480000    5
 105490000    3
 105500000    2
 105510000    4
 105520000    3
 105530000    3
 105540000    3
 105550000    3
 105560000    3
 105570000    3
 105580000    5
 105590000    4
 105600000    3
 105610000    3
 105620000    3
 105630000    3
 105640000    3
 105650000    3
 105660000    3
 105670000    2
 105680000    2
 105690000    4
 105700000    4
 105710000    3
 105720000    3
 105730000    5
 105740000    4
 105750000    6
 105760000    3
 105770000    5
 105780000    4
 105790000    4
 105800000    3
 105810000    3
 105820000    2
 105830000    3
 105840000    3
 105850000    3
 105860000    2
 105870000    3
 105880000    3
 105890000    4
 105900000    3
 105910000    3
 105920000    2
 105930000    3
 105940000    3
 105950000    4
 105960000    6
 105970000    2
 105980000    3
 105990000    3
 106000000    3
 106010000    3
 106020000    5
 106030000    5
 106040000    5
 106050000    6
 106060000    2
 106070000    4
 106080000    4
 106090000    4
 106100000    5
 106110000    5
 106120000    4
 106130000    3
 106140000    3
 106150000    3
 106160000    3
 106170000    3
 106180000    3
 106190000    5
 106200000    4
 106210000   11
 106220000    2
 106230000    3
 106240000    3
 106250000    4
 106260000    5
 106270000    4
 106280000    7
 106290000    3
 106300000    3
 106310000    3
 106320000    3
 106330000    4
 106340000    3
 106350000    3
 106360000    3
 106370000    3
 106380000    5
 106390000    3
 106400000    3
 106410000    5
 106420000    5
 106430000    3
 106440000    3
 106450000    4
 106460000    3
 106470000    2
 106480000    4
 106490000    4
 106500000    5
 106510000    4
 106520000    2
 106530000    3
 106540000    3
 106550000    2
 106560000    2
 106570000    5
 106580000    4
 106590000    7
 106600000    3
 106610000    3
 106620000    3
 106630000    4
 106640000    3
 106650000    5
 106660000    3
 106670000    3
 106680000    4
 106690000    6
 106700000    2
 106710000    3
 106720000    3
 106730000    3
 106740000    3
 106750000    3
 106760000    4
 106770000    2
 106780000    3
 106790000    3
 106800000    3
 106810000    4
 106820000    5
 106830000    2
 106840000    6
 106850000    5
 106860000    2
 106870000    3
 106880000    2
 106890000    2
 106900000    3
 106910000    3
 106920000    3
 106930000    3
 106940000    3
 106950000    3
 106960000    4
 106970000    5
 106980000    2
 106990000    3
 107000000    4
 107010000    4
 107020000    5
 107030000    2
 107040000    2
 107050000    2
 107060000    3
 107070000    3
 107080000    5
 107090000    3
 107100000    4
 107110000    4
 107120000    3
 107130000    3
 107140000    4
 107150000    4
 107160000    3
 107170000    5
 107180000    3
 107190000    8
 107200000    3
 107210000    4
 107220000    3
 107230000    2
 107240000    3
 107250000    2
 107260000    2
 107270000    3
 107280000    3
 107290000    4
 107300000    3
 107310000    6
 107320000    2
 107330000    4
 107340000    3
 107350000    3
 107360000    3
 107370000    4
 107380000    4
 107390000    2
 107400000    5
 107410000    5
 107420000    2
 107430000    5
 107440000    3
 107450000    3
 107460000    3
 107470000    4
 107480000    4
 107490000    6
 107500000    8
 107510000    8
 107520000    8
 107530000   10
 107540000    5
 107550000    3
 107560000    3
 107570000    3
 107580000    5
 107590000    4
 107600000    7
 107610000    4
 107620000    5
 107630000    5
 107640000    3
 107650000    8
 107660000    4
 107670000    3
 107680000    5
 107690000    4
 107700000    3
 107710000    3
 107720000    3
 107730000    3
 107740000    3
 107750000    3
 107760000    3
 107770000    3
 107780000    3
 107790000    4
 107800000    3
 107810000    3
 107820000    2
 107830000    5
 107840000    3
 107850000    2
 107860000    3
 107870000    3
 107880000    2
 107890000    3
 107900000    2
 107910000    4
 107920000    2
 107930000    5
 107940000    3
 107950000    4
 107960000    3
 107970000    5
 107980000    2
 107990000    3
 108000000    2
 108010000    9
 108020000    3
 108030000    4
 108040000    3
 108050000    4
 108060000    2
 108070000    3
 108080000    3
 108090000    3
 108100000    3
 108110000    3
 108120000    3
 108130000    2
 108140000    3
 108150000    4
 108160000    3
 108170000    4
 108180000    7
 108190000    5
 108200000    4
 108210000    3
 108220000    3
 108230000    3
 108240000    4
 108250000    5
 108260000    6
 108270000    3
 108280000    4
 108290000    5
 108300000    2
 108310000    3
 108320000    3
 108330000    3
 108340000    4
 108350000    3
 108360000    2
 108370000    3
 108380000    3
 108390000    3
 108400000    3
 108410000    4
 108420000    2
 108430000    4
 108440000    3
 108450000    5
 108460000    9
 108470000    8
 108480000   10
 108490000    5
 108500000    4
 108510000    5
 108520000    4
 108530000    3
 108540000    4
 108550000    6
 108560000    5
 108570000    3
 108580000    5
 108590000    9
 108600000    9
 108610000    3
 108620000    4
 108630000    3
 108640000    3
 108650000    3
 108660000    3
 108670000    3
 108680000    5
 108690000   10
 108700000    6
 108710000    2
 108720000    3
 108730000    4
 108740000    4
 108750000    3
 108760000    2
 108770000    3
 108780000    4
 108790000    3
 108800000    3
 108810000    3
 108820000    5
 108830000    3
 108840000    3
 108850000    3
 108860000    2
 108870000    4
 108880000    3
 108890000    3
 108900000    3
 108910000    3
 108920000    2
 108930000    3
 108940000    3
 108950000    2
 108960000    5
 108970000    4
 108980000    3
 108990000    4
 109000000    3
 109010000    3
 109020000    2
 109030000    4
 109040000    4
 109050000    3
 109060000    3
 109070000    4
 109080000    3
 109090000    3
 109100000    3
 109110000    4
 109120000    3
 109130000    3
 109140000    4
 109150000    3
 109160000    3
 109170000    4
 109180000    4
 109190000    3
 109200000    5
 109210000    3
 109220000    5
 109230000    3
 109240000    3
 109250000    3
 109260000    3
 109270000    3
 109280000    3
 109290000    3
 109300000    2
 109310000    4
 109320000    9
 109330000    3
 109340000    6
 109350000    3
 109360000    4
 109370000    4
 109380000    2
 109390000    3
 109400000    5
 109410000    5
 109420000    4
 109430000    3
 109440000    3
 109450000   10
 109460000    3
 109470000    4
 109480000    3
 109490000    3
 109500000    2
 109510000    5
 109520000    3
 109530000    3
 109540000    3
 109550000    3
 109560000    3
 109570000    4
 109580000    3
 109590000    2
 109600000    4
 109610000    2
 109620000    3
 109630000    2
 109640000    4
 109650000    5
 109660000    3
 109670000    3
 109680000    5
 109690000    3
 109700000    3
 109710000    2
 109720000    9
 109730000    4
 109740000   10
 109750000    6
 109760000    8
 109770000    5
 109780000    4
 109790000    3
 109800000    4
 109810000    6
 109820000    5
 109830000    3
 109840000    3
 109850000    4
 109860000    2
 109870000    3
 109880000    4
 109890000    3
 109900000    4
 109910000    3
 109920000    6
 109930000    3
 109940000    3
 109950000    6
 109960000    3
 109970000    3
 109980000    3
 109990000    2
 110000000    3
 110010000    4
 110020000    3
 110030000    3
 110040000    2
 110050000    4
 110060000    3
 110070000    3
 110080000    4
 110090000    5
 110100000    6
 110110000    5
 110120000    3
 110130000    9
 110140000    4
 110150000    3
 110160000    4
 110170000    4
 110180000    3
 110190000    3
 110200000    3
 110210000    2
 110220000    3
 110230000    5
 110240000    3
 110250000    3
 110260000    2
 110270000    9
 110280000    4
 110290000    3
 110300000    3
 110310000    3
 110320000    3
 110330000    2
 110340000    3
 110350000    3
 110360000    2
 110370000    4
 110380000    3
 110390000    4
 110400000    4
 110410000    3
 110420000    5
 110430000    3
 110440000    4
 110450000    3
 110460000    2
 110470000    4
 110480000    2
 110490000    3
 110500000    3
 110510000    3
 110520000    5
 110530000    4
 110540000    5
 110550000    5
 110560000    2
 110570000    3
 110580000    8
 110590000    2
 110600000    2
 110610000    3
 110620000    3
 110630000    2
 110640000    4
 110650000    3
 110660000    3
 110670000    4
 110680000    2
 110690000    3
 110700000    7
 110710000    5
 110720000    3
 110730000    3
 110740000    5
 110750000    2
 110760000    3
 110770000    3
 110780000    3
 110790000    4
 110800000    4
 110810000    4
 110820000    3
 110830000    4
 110840000    4
 110850000    2
 110860000    2
 110870000    3
 110880000    3
 110890000    3
 110900000    3
 110910000    4
 110920000    2
 110930000    4
 110940000    2
 110950000    4
 110960000    4
 110970000    3
 110980000    3
 110990000    3
 111000000    4
 111010000    2
 111020000    5
 111030000    3
 111040000    2
 111050000    2
 111060000    3
 111070000    3
 111080000    5
 111090000    3
 111100000    2
 111110000    2
 111120000    3
 111130000    3
 111140000    6
 111150000    4
 111160000    3
 111170000    3
 111180000    3
 111190000    4
 111200000    3
 111210000    3
 111220000    3
 111230000    3
 111240000    2
 111250000    5
 111260000    3
 111270000    3
 111280000    3
 111290000    3
 111300000    3
 111310000    2
 111320000    3
 111330000    3
 111340000    3
 111350000    3
 111360000    3
 111370000    3
 111380000    3
 111390000    4
 111400000    3
 111410000    3
 111420000    4
 111430000    2
 111440000    2
 111450000    2
 111460000    3
 111470000    3
 111480000    3
 111490000    3
 111500000    2
 111510000    3
 111520000    3
 111530000    4
 111540000    3
 111550000    2
 111560000    4
 111570000    3
 111580000    2
 111590000    2
 111600000    3
 111610000    3
 111620000    3
 111630000    3
 111640000    3
 111650000    4
 111660000    3
 111670000    3
 111680000    3
 111690000    2
 111700000    3
 111710000    5
 111720000    3
 111730000    3
 111740000    3
 111750000    3
 111760000    3
 111770000    3
 111780000    3
 111790000    3
 111800000    2
 111810000    3
 111820000    3
 111830000    3
 111840000    3
 111850000    2
 111860000    2
 111870000    3
 111880000    5
 111890000    5
 111900000    4
 111910000    2
 111920000    3
 111930000    3
 111940000    7
 111950000    3
 111960000    3
 111970000    3
 111980000    2
 111990000    3
 112000000    3
 112010000    3
 112020000    2
 112030000    2
 112040000    2
 112050000    3
 112060000    3
 112070000    3
 112080000    3
 112090000    3
 112100000    3
 112110000    3
 112120000    2
 112130000    3
 112140000    3
 112150000    5
 112160000    4
 112170000    3
 112180000    2
 112190000    3
 112200000    4
 112210000    2
 112220000    3
 112230000    4
 112240000    2
 112250000    4
 112260000    4
 112270000    2
 112280000    3
 112290000    4
 112300000    4
 112310000    3
 112320000    4
 112330000    4
 112340000    3
 112350000    3
 112360000    5
 112370000    3
 112380000    2
 112390000    4
 112400000    3
 112410000    3
 112420000    3
 112430000    6
 112440000    3
 112450000    3
 112460000    2
 112470000    2
 112480000    2
 112490000    2
 112500000    3
 112510000    4
 112520000    3
 112530000    2
 112540000    3
 112550000    5
 112560000    2
 112570000    4
 112580000    4
 112590000    3
 112600000    2
 112610000    6
 112620000    4
 112630000    3
 112640000    6
 112650000    3
 112660000    2
 112670000    2
 112680000    3
 112690000    4
 112700000    3
 112710000    2
 112720000    4
 112730000    4
 112740000    5
 112750000    4
 112760000    3
 112770000    3
 112780000    4
 112790000    4
 112800000    4
 112810000    3
 112820000    4
 112830000    3
 112840000    4
 112850000    3
 112860000    2
 112870000    2
 112880000    4
 112890000    3
 112900000    4
 112910000    4
 112920000    3
 112930000    2
 112940000    2
 112950000    3
 112960000    3
 112970000    3
 112980000    3
 112990000    4
 113000000    4
 113010000    3
 113020000    3
 113030000    3
 113040000    3
 113050000    3
 113060000    3
 113070000    3
 113080000    4
 113090000    5
 113100000    3
 113110000    3
 113120000    4
 113130000    3
 113140000    4
 113150000    5
 113160000    3
 113170000    3
 113180000    2
 113190000    3
 113200000    3
 113210000    3
 113220000    3
 113230000    3
 113240000    5
 113250000    3
 113260000    3
 113270000    3
 113280000    4
 113290000    3
 113300000    3
 113310000    3
 113320000    3
 113330000    4
 113340000    5
 113350000    3
 113360000    3
 113370000    3
 113380000    3
 113390000    5
 113400000    4
 113410000    3
 113420000    2
 113430000    4
 113440000    3
 113450000    2
 113460000    2
 113470000    3
 113480000    3
 113490000    3
 113500000    3
 113510000    3
 113520000    2
 113530000    4
 113540000    4
 113550000    4
 113560000    3
 113570000    2
 113580000    3
 113590000    3
 113600000    3
 113610000    6
 113620000    3
 113630000    3
 113640000    3
 113650000    3
 113660000    2
 113670000    6
 113680000    4
 113690000    2
 113700000    3
 113710000    4
 113720000    2
 113730000    3
 113740000    3
 113750000    3
 113760000    3
 113770000    3
 113780000    4
 113790000    3
 113800000    3
 113810000    4
 113820000    6
 113830000    2
 113840000    4
 113850000    4
 113860000    2
 113870000    3
 113880000    3
 113890000    3
 113900000    4
 113910000    5
 113920000    3
 113930000    4
 113940000    4
 113950000    4
 113960000    4
 113970000    3
 113980000    3
 113990000    2
 114000000    3
 114010000    2
 114020000    4
 114030000    5
 114040000    4
 114050000    2
 114060000    3
 114070000    3
 114080000    3
 114090000    2
 114100000    3
 114110000    4
 114120000    3
 114130000    4
 114140000    3
 114150000    4
 114160000    3
 114170000    2
 114180000    3
 114190000    3
 114200000    2
 114210000    3
 114220000    3
 114230000    3
 114240000    2
 114250000    6
 114260000    6
 114270000    4
 114280000    3
 114290000    6
 114300000    5
 114310000    4
 114320000    5
 114330000    8
 114340000    3
 114350000    3
 114360000    3
 114370000    3
 114380000    4
 114390000    3
 114400000    3
 114410000    4
 114420000    2
 114430000    4
 114440000    4
 114450000    2
 114460000    4
 114470000    4
 114480000    3
 114490000    3
 114500000    3
 114510000    6
 114520000    2
 114530000    3
 114540000    4
 114550000    5
 114560000    6
 114570000    5
 114580000    3
 114590000    3
 114600000    7
 114610000    6
 114620000    4
 114630000    3
 114640000    4
 114650000    2
 114660000    5
 114670000    2
 114680000    4
 114690000    2
 114700000    3
 114710000    4
 114720000    3
 114730000    4
 114740000    5
 114750000    4
 114760000    3
 114770000    4
 114780000    2
 114790000    2
 114800000    4
 114810000    3
 114820000    3
 114830000    4
 114840000    3
 114850000    6
 114860000    3
 114870000    3
 114880000    3
 114890000    9
 114900000    2
 114910000    5
 114920000    3
 114930000    2
 114940000    4
 114950000    3
 114960000    3
 114970000    3
 114980000    3
 114990000    4
 115000000    2
 115010000    7
 115020000    3
 115030000    5
 115040000    9
 115050000    5
 115060000    3
 115070000    5
 115080000    3
 115090000    3
 115100000    3
 115110000    2
 115120000    3
 115130000    3
 115140000    3
 115150000    3
 115160000    3
 115170000    3
 115180000    5
 115190000    3
 115200000    3
 115210000    3
 115220000    4
 115230000    3
 115240000    4
 115250000    3
 115260000    3
 115270000    3
 115280000    3
 115290000    3
 115300000    3
 115310000    4
 115320000    3
 115330000    3
 115340000    4
 115350000    4
 115360000    5
 115370000    3
 115380000    5
 115390000    3
 115400000    2
 115410000    4
 115420000    3
 115430000    3
 115440000    3
 115450000    4
 115460000    7
 115470000    4
 115480000    3
 115490000    4
 115500000    4
 115510000    3
 115520000    2
 115530000    3
 115540000    2
 115550000    5
 115560000    3
 115570000    4
 115580000    3
 115590000    5
 115600000    3
 115610000    4
 115620000    4
 115630000    3
 115640000    3
 115650000    4
 115660000    3
 115670000    3
 115680000    5
 115690000    3
 115700000    3
 115710000    4
 115720000    3
 115730000    2
 115740000    5
 115750000    2
 115760000    4
 115770000    2
 115780000    3
 115790000    3
 115800000    3
 115810000    4
 115820000    2
 115830000    3
 115840000    2
 115850000    2
 115860000    2
 115870000    4
 115880000    3
 115890000    5
 115900000    3
 115910000    4
 115920000    3
 115930000    4
 115940000    2
 115950000    4
 115960000    3
 115970000    2
 115980000    3
 115990000    4
 116000000    3
 116010000    3
 116020000    5
 116030000    3
 116040000    3
 116050000    2
 116060000    3
 116070000    4
 116080000    2
 116090000    2
 116100000    4
 116110000    3
 116120000    4
 116130000    2
 116140000    3
 116150000    4
 116160000    4
 116170000    3
 116180000    2
 116190000    3
 116200000    4
 116210000    3
 116220000    4
 116230000    3
 116240000    3
 116250000    3
 116260000    5
 116270000    5
 116280000    6
 116290000    3
 116300000    4
 116310000    2
 116320000    3
 116330000    4
 116340000    5
 116350000    3
 116360000    2
 116370000    3
 116380000    2
 116390000    3
 116400000    5
 116410000    3
 116420000    2
 116430000    4
 116440000    3
 116450000    2
 116460000    3
 116470000    2
 116480000    2
 116490000    3
 116500000    4
 116510000    3
 116520000    4
 116530000    3
 116540000    3
 116550000    3
 116560000    2
 116570000    4
 116580000    3
 116590000    6
 116600000    5
 116610000    3
 116620000    5
 116630000    3
 116640000    3
 116650000    3
 116660000    3
 116670000    2
 116680000    2
 116690000    3
 116700000    3
 116710000    5
 116720000    2
 116730000    4
 116740000    3
 116750000    2
 116760000    5
 116770000    3
 116780000    3
 116790000    4
 116800000    3
 116810000    2
 116820000    4
 116830000    2
 116840000    3
 116850000    5
 116860000    3
 116870000    3
 116880000    4
 116890000    3
 116900000    2
 116910000    4
 116920000    3
 116930000    3
 116940000    3
 116950000    3
 116960000    2
 116970000    3
 116980000    3
 116990000    3
 117000000    3
 117010000    4
 117020000    3
 117030000    2
 117040000    2
 117050000    3
 117060000    7
 117070000    2
 117080000    3
 117090000    2
 117100000    2
 117110000    2
 117120000    3
 117130000    5
 117140000    5
 117150000    3
 117160000    3
 117170000    2
 117180000    6
 117190000    3
 117200000    8
 117210000    4
 117220000    2
 117230000    2
 117240000    3
 117250000    2
 117260000    3
 117270000    4
 117280000    3
 117290000    3
 117300000    3
 117310000    4
 117320000    4
 117330000    3
 117340000    2
 117350000    3
 117360000    4
 117370000    3
 117380000    4
 117390000    4
 117400000    4
 117410000    5
 117420000    4
 117430000    3
 117440000    2
 117450000    3
 117460000    3
 117470000    4
 117480000    3
 117490000    5
 117500000    3
 117510000    3
 117520000    3
 117530000    3
 117540000    2
 117550000    3
 117560000    3
 117570000    4
 117580000    3
 117590000    2
 117600000    2
 117610000    3
 117620000    3
 117630000    4
 117640000    4
 117650000    2
 117660000    3
 117670000    3
 117680000    4
 117690000    3
 117700000    3
 117710000    3
 117720000    5
 117730000    4
 117740000    3
 117750000    3
 117760000    4
 117770000    3
 117780000    3
 117790000    3
 117800000    3
 117810000    3
 117820000    3
 117830000    4
 117840000    3
 117850000    3
 117860000    3
 117870000    3
 117880000    3
 117890000    4
 117900000    4
 117910000    3
 117920000    3
 117930000    5
 117940000    3
 117950000    2
 117960000    4
 117970000    3
 117980000    3
 117990000    2
 118000000    6
 118010000    3
 118020000    2
 118030000    2
 118040000    3
 118050000    4
 118060000    3
 118070000    2
 118080000    3
 118090000    4
 118100000    3
 118110000    4
 118120000    3
 118130000    4
 118140000    3
 118150000    4
 118160000    2
 118170000    7
 118180000    5
 118190000    5
 118200000    4
 118210000    3
 118220000    2
 118230000    2
 118240000    4
 118250000    3
 118260000    3
 118270000    5
 118280000    5
 118290000    3
 118300000    3
 118310000    2
 118320000    4
 118330000    3
 118340000    3
 118350000    3
 118360000    3
 118370000    3
 118380000    4
 118390000    3
 118400000    3
 118410000    4
 118420000    3
 118430000    3
 118440000    5
 118450000    3
 118460000    3
 118470000    3
 118480000    2
 118490000    4
 118500000    3
 118510000    3
 118520000    4
 118530000    3
 118540000    3
 118550000    3
 118560000    4
 118570000    4
 118580000    5
 118590000    5
 118600000    2
 118610000    5
 118620000    7
 118630000    3
 118640000    3
 118650000    3
 118660000    5
 118670000    3
 118680000    3
 118690000    7
 118700000    7
 118710000    3
 118720000    8
 118730000    4
 118740000    4
 118750000    3
 118760000    3
 118770000    3
 118780000    2
 118790000    4
 118800000    3
 118810000    3
 118820000    3
 118830000    3
 118840000    3
 118850000    3
 118860000    3
 118870000    4
 118880000    4
 118890000    5
 118900000    3
 118910000    3
 118920000    3
 118930000    4
 118940000    3
 118950000    3
 118960000    4
 118970000    3
 118980000    3
 118990000    3
 119000000    3
 119010000    3
 119020000    3
 119030000    4
 119040000    4
 119050000    5
 119060000    3
 119070000    3
 119080000    6
 119090000    3
 119100000    4
 119110000    3
 119120000    3
 119130000    2
 119140000    4
 119150000    3
 119160000    2
 119170000    3
 119180000    3
 119190000    4
 119200000    3
 119210000    3
 119220000    3
 119230000    3
 119240000    3
 119250000    3
 119260000    4
 119270000    5
 119280000    4
 119290000    3
 119300000    3
 119310000    2
 119320000    4
 119330000    3
 119340000    4
 119350000    3
 119360000    3
 119370000    2
 119380000    3
 119390000    3
 119400000    2
 119410000    3
 119420000    3
 119430000    3
 119440000    4
 119450000    3
 119460000    3
 119470000    3
 119480000    2
 119490000    3
 119500000    3
 119510000    3
 119520000    5
 119530000    2
 119540000    3
 119550000    3
 119560000    3
 119570000    4
 119580000    4
 119590000    7
 119600000    2
 119610000    4
 119620000    5
 119630000    3
 119640000    3
 119650000    4
 119660000    9
 119670000    5
 119680000    3
 119690000    3
 119700000    5
 119710000    3
 119720000    3
 119730000    3
 119740000    2
 119750000    3
 119760000    3
 119770000    3
 119780000    3
 119790000    3
 119800000    3
 119810000    3
 119820000    3
 119830000    3
 119840000    2
 119850000    5
 119860000    3
 119870000    3
 119880000    2
 119890000    2
 119900000    3
 119910000    3
 119920000    6
 119930000    3
 119940000    3
 119950000    4
 119960000    3
 119970000    6
 119980000    4
 119990000    3
 120000000    2
 120010000    4
 120020000    3
 120030000    3
 120040000    3
 120050000    3
 120060000    3
 120070000    3
 120080000    3
 120090000    4
 120100000    3
 120110000    3
 120120000    4
 120130000    3
 120140000    5
 120150000    2
 120160000    3
 120170000    3
 120180000    4
 120190000    2
 120200000    2
 120210000    2
 120220000    3
 120230000    3
 120240000    5
 120250000    3
 120260000    2
 120270000    2
 120280000    2
 120290000    3
 120300000    4
 120310000    3
 120320000    4
 120330000    3
 120340000    3
 120350000    3
 120360000    4
 120370000    3
 120380000    3
 120390000    3
 120400000    2
 120410000    4
 120420000    2
 120430000    3
 120440000    3
 120450000    3
 120460000    2
 120470000    3
 120480000    3
 120490000    3
 120500000    2
 120510000    3
 120520000    3
 120530000    2
 120540000    3
 120550000    4
 120560000    5
 120570000    2
 120580000    3
 120590000    4
 120600000    3
 120610000    3
 120620000    2
 120630000    3
 120640000    4
 120650000    3
 120660000    3
 120670000    3
 120680000    4
 120690000    3
 120700000    3
 120710000    3
 120720000    3
 120730000    2
 120740000    3
 120750000    3
 120760000    3
 120770000    3
 120780000    3
 120790000    3
 120800000    4
 120810000    3
 120820000    3
 120830000    3
 120840000    3
 120850000    2
 120860000    4
 120870000    2
 120880000    3
 120890000    5
 120900000    3
 120910000    4
 120920000    3
 120930000    2
 120940000    3
 120950000    2
 120960000    3
 120970000    3
 120980000    5
 120990000    3
 121000000    3
 121010000    4
 121020000    3
 121030000    4
 121040000    3
 121050000    4
 121060000    3
 121070000    3
 121080000    3
 121090000    3
 121100000    3
 121110000    4
 121120000    3
 121130000    4
 121140000    2
 121150000    3
 121160000    3
 121170000    3
 121180000    3
 121190000    3
 121200000    3
 121210000    3
 121220000    4
 121230000    3
 121240000    3
 121250000    3
 121260000    2
 121270000    3
 121280000    3
 121290000    3
 121300000    4
 121310000    3
 121320000    5
 121330000    3
 121340000    5
 121350000    5
 121360000    3
 121370000    5
 121380000    3
 121390000    4
 121400000    4
 121410000    5
 121420000    6
 121430000    4
 121440000    6
 121450000    3
 121460000    4
 121470000    6
 121480000    3
 121490000    2
 121500000    3
 121510000    3
 121520000    3
 121530000    5
 121540000    4
 121550000    3
 121560000    2
 121570000    3
 121580000    7
 121590000    4
 121600000    3
 121610000    2
 121620000    6
 121630000    7
 121640000    3
 121650000    3
 121660000    3
 121670000    2
 121680000    3
 121690000    2
 121700000    3
 121710000    4
 121720000    4
 121730000    3
 121740000    3
 121750000    6
 121760000    3
 121770000    3
 121780000    3
 121790000    4
 121800000    4
 121810000    2
 121820000    3
 121830000    3
 121840000    3
 121850000    3
 121860000    3
 121870000    4
 121880000    3
 121890000    3
 121900000    3
 121910000    4
 121920000    3
 121930000    2
 121940000    2
 121950000    4
 121960000    3
 121970000    3
 121980000    2
 121990000    3
 122000000    6
 122010000    3
 122020000    3
 122030000    3
 122040000    4
 122050000    2
 122060000    3
 122070000    3
 122080000    3
 122090000    3
 122100000    4
 122110000    2
 122120000    3
 122130000    4
 122140000    3
 122150000    5
 122160000    3
 122170000    3
 122180000    4
 122190000    4
 122200000    4
 122210000    2
 122220000    3
 122230000    3
 122240000    3
 122250000    3
 122260000    3
 122270000    3
 122280000    2
 122290000    3
 122300000    5
 122310000    4
 122320000    3
 122330000    3
 122340000    3
 122350000    4
 122360000    7
 122370000    4
 122380000    5
 122390000    3
 122400000    3
 122410000    6
 122420000    3
 122430000    2
 122440000    2
 122450000    2
 122460000    3
 122470000    4
 122480000    3
 122490000    3
 122500000    5
 122510000    3
 122520000    3
 122530000    4
 122540000    3
 122550000    3
 122560000    4
 122570000    3
 122580000    4
 122590000    4
 122600000    2
 122610000    5
 122620000    6
 122630000    4
 122640000    3
 122650000    5
 122660000    3
 122670000    2
 122680000    3
 122690000    5
 122700000    3
 122710000    3
 122720000    3
 122730000    3
 122740000    3
 122750000    4
 122760000    3
 122770000    3
 122780000    2
 122790000    2
 122800000    3
 122810000    3
 122820000    3
 122830000    5
 122840000    2
 122850000    2
 122860000    2
 122870000    4
 122880000    3
 122890000    4
 122900000    8
 122910000    3
 122920000    3
 122930000    5
 122940000    3
 122950000    3
 122960000    3
 122970000    3
 122980000    3
 122990000    5
 123000000    3
 123010000    4
 123020000    3
 123030000    2
 123040000    2
 123050000    2
 123060000    2
 123070000    3
 123080000    3
 123090000    3
 123100000    4
 123110000    3
 123120000    2
 123130000    3
 123140000    3
 123150000    2
 123160000    3
 123170000    2
 123180000    4
 123190000    3
 123200000    3
 123210000    4
 123220000    3
 123230000    3
 123240000    6
 123250000    2
 123260000    3
 123270000    4
 123280000    3
 123290000    3
 123300000    3
 123310000    9
 123320000    3
 123330000    6
 123340000    3
 123350000    2
 123360000    4
 123370000    3
 123380000    3
 123390000    3
 123400000    3
 123410000    4
 123420000    3
 123430000    4
 123440000    2
 123450000    3
 123460000    3
 123470000    3
 123480000    3
 123490000    2
 123500000    3
 123510000    3
 123520000    3
 123530000    3
 123540000    3
 123550000    2
 123560000    3
 123570000    3
 123580000    2
 123590000    3
 123600000    4
 123610000    3
 123620000    2
 123630000    3
 123640000    3
 123650000    4
 123660000    3
 123670000    4
 123680000    3
 123690000    4
 123700000    4
 123710000    3
 123720000    3
 123730000    2
 123740000    3
 123750000    3
 123760000    5
 123770000    3
 123780000    3
 123790000    4
 123800000    3
 123810000    3
 123820000    3
 123830000    3
 123840000    2
 123850000    3
 123860000    3
 123870000    3
 123880000    2
 123890000    3
 123900000    2
 123910000    3
 123920000    3
 123930000    3
 123940000    5
 123950000    3
 123960000    3
 123970000    3
 123980000    4
 123990000    8
 124000000    2
 124010000    6
 124020000    3
 124030000    4
 124040000    2
 124050000    3
 124060000    3
 124070000    3
 124080000    3
 124090000    3
 124100000    2
 124110000    3
 124120000    4
 124130000    3
 124140000    2
 124150000    3
 124160000    3
 124170000    3
 124180000    3
 124190000    4
 124200000    3
 124210000    4
 124220000    3
 124230000    4
 124240000    3
 124250000    2
 124260000    3
 124270000    5
 124280000    3
 124290000    3
 124300000    4
 124310000    3
 124320000    2
 124330000    3
 124340000    3
 124350000    3
 124360000    4
 124370000    3
 124380000    2
 124390000    5
 124400000    3
 124410000    3
 124420000    3
 124430000    3
 124440000    3
 124450000    2
 124460000    5
 124470000    3
 124480000    2
 124490000    3
 124500000    2
 124510000    2
 124520000    3
 124530000    5
 124540000    3
 124550000    3
 124560000    3
 124570000    6
 124580000    2
 124590000    3
 124600000    3
 124610000    2
 124620000    2
 124630000    2
 124640000    3
 124650000    3
 124660000    2
 124670000    3
 124680000    4
 124690000    3
 124700000    4
 124710000    3
 124720000    3
 124730000    7
 124740000    9
 124750000    8
 124760000    3
 124770000    3
 124780000    3
 124790000    3
 124800000    4
 124810000    2
 124820000    4
 124830000    3
 124840000    2
 124850000    3
 124860000    3
 124870000    3
 124880000    3
 124890000    2
 124900000    3
 124910000    2
 124920000    3
 124930000    4
 124940000    5
 124950000    9
 124960000    7
 124970000    2
 124980000    7
 124990000    3
 125000000    3
 125010000    2
 125020000    3
 125030000    3
 125040000    3
 125050000    3
 125060000    2
 125070000    5
 125080000    5
 125090000    2
 125100000    5
 125110000    4
 125120000    3
 125130000    5
 125140000    5
 125150000    4
 125160000    3
 125170000    5
 125180000    3
 125190000    3
 125200000    4
 125210000    2
 125220000    2
 125230000    3
 125240000    3
 125250000    2
 125260000    3
 125270000    4
 125280000    3
 125290000    3
 125300000    3
 125310000    4
 125320000    3
 125330000    4
 125340000    3
 125350000    3
 125360000    2
 125370000    5
 125380000    2
 125390000    3
 125400000    3
 125410000    3
 125420000    3
 125430000    4
 125440000    2
 125450000    2
 125460000    3
 125470000    3
 125480000    3
 125490000    4
 125500000    2
 125510000    8
 125520000    5
 125530000    2
 125540000    4
 125550000    4
 125560000    4
 125570000    2
 125580000    2
 125590000    3
 125600000    4
 125610000    5
 125620000   12
 125630000    8
 125640000    3
 125650000    3
 125660000    3
 125670000    3
 125680000    3
 125690000    3
 125700000    3
 125710000    3
 125720000    3
 125730000    3
 125740000    4
 125750000    3
 125760000    4
 125770000    4
 125780000    5
 125790000    4
 125800000    2
 125810000    4
 125820000    4
 125830000    2
 125840000    5
 125850000    5
 125860000    2
 125870000    3
 125880000    3
 125890000    4
 125900000    3
 125910000    3
 125920000    3
 125930000    3
 125940000    3
 125950000    2
 125960000    4
 125970000    4
 125980000    3
 125990000    5
 126000000    3
 126010000    5
 126020000    3
 126030000    5
 126040000    3
 126050000    5
 126060000    4
 126070000    4
 126080000    3
 126090000    2
 126100000    3
 126110000    5
 126120000    3
 126130000    3
 126140000    3
 126150000    3
 126160000    4
 126170000    4
 126180000    2
 126190000    4
 126200000    4
 126210000    4
 126220000    2
 126230000    3
 126240000    3
 126250000    5
 126260000    5
 126270000    3
 126280000    2
 126290000    4
 126300000    3
 126310000    2
 126320000    4
 126330000    3
 126340000    3
 126350000    4
 126360000    4
 126370000    3
 126380000    4
 126390000    3
 126400000    2
 126410000    3
 126420000    2
 126430000    3
 126440000    5
 126450000    3
 126460000    4
 126470000    3
 126480000    3
 126490000    3
 126500000    3
 126510000    3
 126520000    3
 126530000    3
 126540000    3
 126550000    3
 126560000    3
 126570000    3
 126580000    3
 126590000    3
 126600000    3
 126610000    4
 126620000    3
 126630000    2
 126640000    4
 126650000    3
 126660000    3
 126670000    3
 126680000    2
 126690000    3
 126700000    2
 126710000    3
 126720000    2
 126730000    4
 126740000    4
 126750000    3
 126760000    3
 126770000    3
 126780000    4
 126790000    3
 126800000    3
 126810000    3
 126820000    5
 126830000    3
 126840000    3
 126850000    4
 126860000    5
 126870000    2
 126880000    4
 126890000    3
 126900000    5
 126910000    3
 126920000    3
 126930000    3
 126940000    2
 126950000    2
 126960000    4
 126970000    3
 126980000    3
 126990000    4
 127000000    2
 127010000    3
 127020000    3
 127030000    3
 127040000    3
 127050000    3
 127060000    2
 127070000    3
 127080000    2
 127090000    3
 127100000    3
 127110000    3
 127120000    3
 127130000    3
 127140000    3
 127150000    3
 127160000    4
 127170000    5
 127180000    3
 127190000    3
 127200000    3
 127210000    3
 127220000    3
 127230000    3
 127240000    3
 127250000    3
 127260000    4
 127270000    3
 127280000    3
 127290000    3
 127300000    3
 127310000    4
 127320000    3
 127330000    4
 127340000    3
 127350000    3
 127360000    4
 127370000    4
 127380000    3
 127390000    3
 127400000    3
 127410000    4
 127420000    7
 127430000    3
 127440000    3
 127450000    3
 127460000    3
 127470000    3
 127480000    3
 127490000    4
 127500000    3
 127510000    4
 127520000    3
 127530000    3
 127540000    3
 127550000    5
 127560000    4
 127570000    4
 127580000    3
 127590000    3
 127600000    4
 127610000    3
 127620000    4
 127630000    4
 127640000    4
 127650000    2
 127660000    4
 127670000    3
 127680000    2
 127690000    2
 127700000    3
 127710000    2
 127720000    3
 127730000    2
 127740000    2
 127750000    3
 127760000    4
 127770000    3
 127780000    3
 127790000    3
 127800000    3
 127810000    3
 127820000    3
 127830000    3
 127840000    5
 127850000    3
 127860000    2
 127870000    4
 127880000    3
 127890000    3
 127900000    3
 127910000    2
 127920000    3
 127930000    3
 127940000    4
 127950000    4
 127960000    3
 127970000    3
 127980000    4
 127990000    4
 128000000    2
 128010000    3
 128020000    2
 128030000    3
 128040000    3
 128050000    3
 128060000    2
 128070000    3
 128080000    2
 128090000    3
 128100000    3
 128110000    2
 128120000    3
 128130000    2
 128140000    2
 128150000    3
 128160000    3
 128170000    2
 128180000    4
 128190000    4
 128200000    3
 128210000    3
 128220000    3
 128230000    4
 128240000    2
 128250000    4
 128260000    4
 128270000    3
 128280000    3
 128290000    4
 128300000    4
 128310000    4
 128320000    3
 128330000    3
 128340000    5
 128350000    4
 128360000    3
 128370000    3
 128380000    4
 128390000    3
 128400000    3
 128410000    6
 128420000    4
 128430000    3
 128440000    3
 128450000    3
 128460000    3
 128470000    4
 128480000    3
 128490000    3
 128500000    4
 128510000    3
 128520000    3
 128530000    3
 128540000    8
 128550000    3
 128560000    4
 128570000    3
 128580000    3
 128590000    3
 128600000    3
 128610000    4
 128620000    5
 128630000    7
 128640000    3
 128650000    4
 128660000    3
 128670000    7
 128680000    2
 128690000    4
 128700000    4
 128710000    4
 128720000    3
 128730000    3
 128740000    3
 128750000    4
 128760000    3
 128770000    3
 128780000    3
 128790000    3
 128800000    4
 128810000    3
 128820000    2
 128830000    3
 128840000    2
 128850000    3
 128860000    3
 128870000    3
 128880000    2
 128890000    3
 128900000    6
 128910000    4
 128920000    2
 128930000    4
 128940000    3
 128950000    2
 128960000    2
 128970000    3
 128980000    3
 128990000    3
 129000000    3
 129010000    2
 129020000    3
 129030000    2
 129040000    3
 129050000    2
 129060000    3
 129070000    3
 129080000    3
 129090000    3
 129100000    3
 129110000    5
 129120000    5
 129130000    3
 129140000    3
 129150000    3
 129160000    3
 129170000    5
 129180000    4
 129190000    2
 129200000    3
 129210000    3
 129220000    4
 129230000    3
 129240000    2
 129250000    3
 129260000    3
 129270000    3
 129280000    3
 129290000    2
 129300000    2
 129310000    3
 129320000    3
 129330000    3
 129340000    3
 129350000    3
 129360000    4
 129370000    3
 129380000    4
 129390000    5
 129400000    4
 129410000    2
 129420000    3
 129430000    3
 129440000    4
 129450000    3
 129460000    3
 129470000    3
 129480000    3
 129490000    3
 129500000    3
 129510000    4
 129520000    2
 129530000    3
 129540000    6
 129550000    3
 129560000    4
 129570000    2
 129580000    3
 129590000    2
 129600000    7
 129610000    2
 129620000    5
 129630000    3
 129640000    3
 129650000    3
 129660000    2
 129670000    3
 129680000    6
 129690000    3
 129700000    4
 129710000    3
 129720000    3
 129730000    3
 129740000    3
 129750000    3
 129760000    3
 129770000    2
 129780000    2
 129790000    2
 129800000    3
 129810000    3
 129820000    4
 129830000    3
 129840000    4
 129850000    3
 129860000    3
 129870000    6
 129880000    6
 129890000    5
 129900000    5
 129910000   10
 129920000    7
 129930000    8
 129940000    3
 129950000    5
 129960000    3
 129970000    5
 129980000   10
 129990000    4
 130000000    3
 130010000    3
 130020000    6
 130030000    3
 130040000    4
 130050000    3
 130060000    4
 130070000    3
 130080000    3
 130090000    3
 130100000    3
 130110000    3
 130120000    3
 130130000    4
 130140000    5
 130150000    3
 130160000    5
 130170000    2
 130180000    3
 130190000    3
 130200000    5
 130210000    4
 130220000    4
 130230000    3
 130240000    3
 130250000    7
 130260000    3
 130270000    2
 130280000    4
 130290000    3
 130300000    7
 130310000    3
 130320000    7
 130330000    8
 130340000    5
 130350000    5
 130360000    3
 130370000    8
 130380000    8
 130390000   12
 130400000    8
 130410000    7
 130420000    6
 130430000    4
 130440000    2
 130450000    3
 130460000    7
 130470000    2
 130480000    3
 130490000    4
 130500000    3
 130510000    3
 130520000    3
 130530000    2
 130540000    5
 130550000    3
 130560000    3
 130570000    3
 130580000    3
 130590000    3
 130600000    3
 130610000    4
 130620000    2
 130630000    4
 130640000    3
 130650000    3
 130660000    5
 130670000    2
 130680000    2
 130690000    3
 130700000    3
 130710000    3
 130720000    3
 130730000    2
 130740000    4
 130750000    7
 130760000    2
 130770000    4
 130780000    2
 130790000    3
 130800000    3
 130810000    4
 130820000    6
 130830000    5
 130840000    3
 130850000    3
 130860000    4
 130870000    4
 130880000    2
 130890000    3
 130900000    4
 130910000    3
 130920000    3
 130930000    3
 130940000    2
 130950000    3
 130960000    5
 130970000    5
 130980000    3
 130990000    4
 131000000    2
 131010000    3
 131020000    5
 131030000    5
 131040000    3
 131050000    3
 131060000    3
 131070000    4
 131080000    4
 131090000    3
 131100000    3
 131110000    5
 131120000    3
 131130000    2
 131140000    4
 131150000    3
 131160000    3
 131170000    2
 131180000    4
 131190000    4
 131200000    4
 131210000    4
 131220000   10
 131230000    8
 131240000    4
 131250000    3
 131260000    3
 131270000    3
 131280000    4
 131290000    3
 131300000    4
 131310000    4
 131320000    2
 131330000    4
 131340000    3
 131350000    3
 131360000    3
 131370000    3
 131380000    3
 131390000    3
 131400000    3
 131410000    5
 131420000    3
 131430000    3
 131440000    4
 131450000    3
 131460000    3
 131470000    3
 131480000    2
 131490000    3
 131500000    4
 131510000    3
 131520000    2
 131530000    3
 131540000    4
 131550000    3
 131560000    3
 131570000    3
 131580000    3
 131590000    3
 131600000    3
 131610000    4
 131620000    5
 131630000    4
 131640000   15
 131650000    4
 131660000    3
 131670000    4
 131680000    3
 131690000    2
 131700000    2
 131710000    4
 131720000    3
 131730000    5
 131740000    3
 131750000    3
 131760000    3
 131770000    3
 131780000    3
 131790000    5
 131800000    3
 131810000    2
 131820000    4
 131830000    4
 131840000    4
 131850000    4
 131860000    2
 131870000    3
 131880000    4
 131890000    3
 131900000    4
 131910000    3
 131920000    4
 131930000    2
 131940000    3
 131950000    3
 131960000    3
 131970000    6
 131980000    5
 131990000    4
 132000000    2
 132010000    2
 132020000    3
 132030000    4
 132040000    4
 132050000    3
 132060000    2
 132070000    3
 132080000    3
 132090000    2
 132100000    3
 132110000    4
 132120000    3
 132130000    9
 132140000    9
 132150000    6
 132160000    5
 132170000    4
 132180000    3
 132190000    3
 132200000    3
 132210000    4
 132220000    5
 132230000    3
 132240000    2
 132250000    3
 132260000    6
 132270000    2
 132280000    2
 132290000    3
 132300000    4
 132310000    3
 132320000    3
 132330000    3
 132340000    6
 132350000    9
 132360000    5
 132370000    4
 132380000    3
 132390000    3
 132400000    3
 132410000    2
 132420000    2
 132430000    4
 132440000    2
 132450000    3
 132460000    4
 132470000    4
 132480000    3
 132490000    3
 132500000    4
 132510000    4
 132520000    3
 132530000    3
 132540000    3
 132550000    2
 132560000    4
 132570000    2
 132580000    4
 132590000    2
 132600000    3
 132610000    5
 132620000    6
 132630000    2
 132640000    2
 132650000    3
 132660000    3
 132670000    3
 132680000    3
 132690000    2
 132700000    4
 132710000    2
 132720000    3
 132730000    3
 132740000    4
 132750000    8
 132760000    3
 132770000    3
 132780000    3
 132790000    3
 132800000    3
 132810000    4
 132820000    2
 132830000    2
 132840000    3
 132850000    3
 132860000    4
 132870000    5
 132880000    5
 132890000    4
 132900000    4
 132910000    3
 132920000    5
 132930000    3
 132940000    3
 132950000    3
 132960000    4
 132970000    2
 132980000    4
 132990000    2
 133000000    3
 133010000    3
 133020000    2
 133030000    3
 133040000    3
 133050000    3
 133060000    4
 133070000    2
 133080000    5
 133090000    4
 133100000    3
 133110000    4
 133120000    2
 133130000    4
 133140000    4
 133150000    4
 133160000    3
 133170000    3
 133180000    3
 133190000    3
 133200000    4
 133210000    3
 133220000    3
 133230000    3
 133240000    2
 133250000    4
 133260000    3
 133270000    4
 133280000    4
 133290000    4
 133300000    3
 133310000    3
 133320000    2
 133330000    3
 133340000    3
 133350000    4
 133360000    6
 133370000    4
 133380000    4
 133390000    5
 133400000    3
 133410000    3
 133420000    3
 133430000    2
 133440000    2
 133450000    4
 133460000    4
 133470000    3
 133480000    3
 133490000    3
 133500000    3
 133510000    4
 133520000    3
 133530000    3
 133540000    2
 133550000    3
 133560000    3
 133570000    2
 133580000    3
 133590000    3
 133600000    4
 133610000    3
 133620000    3
 133630000    4
 133640000    3
 133650000    3
 133660000    2
 133670000    4
 133680000    4
 133690000    4
 133700000    3
 133710000    4
 133720000    4
 133730000    3
 133740000    3
 133750000    3
 133760000    3
 133770000    6
 133780000    3
 133790000    3
 133800000    4
 133810000    2
 133820000    5
 133830000    5
 133840000    3
 133850000    2
 133860000    5
 133870000    5
 133880000    3
 133890000    3
 133900000    4
 133910000    4
 133920000    3
 133930000    4
 133940000    3
 133950000    2
 133960000    2
 133970000    3
 133980000    4
 133990000    3
 134000000    3
 134010000    4
 134020000    5
 134030000    3
 134040000    4
 134050000    3
 134060000    3
 134070000    3
 134080000    4
 134090000    4
 134100000    2
 134110000    3
 134120000    3
 134130000    4
 134140000    4
 134150000    3
 134160000    3
 134170000    3
 134180000    3
 134190000    3
 134200000    3
 134210000    3
 134220000    3
 134230000    3
 134240000    3
 134250000    3
 134260000    3
 134270000    3
 134280000    6
 134290000    3
 134300000    3
 134310000    4
 134320000    3
 134330000    3
 134340000    4
 134350000    2
 134360000    4
 134370000    2
 134380000    6
 134390000    2
 134400000    3
 134410000    3
 134420000    3
 134430000    3
 134440000    3
 134450000    3
 134460000    2
 134470000    4
 134480000    5
 134490000    3
 134500000    3
 134510000    3
 134520000    4
 134530000    2
 134540000    4
 134550000    2
 134560000    7
 134570000    7
 134580000    3
 134590000    3
 134600000    3
 134610000    3
 134620000    3
 134630000    3
 134640000    3
 134650000    3
 134660000    3
 134670000    4
 134680000    3
 134690000    2
 134700000    4
 134710000    3
 134720000    4
 134730000    4
 134740000    2
 134750000    3
 134760000    3
 134770000    2
 134780000    3
 134790000    3
 134800000    3
 134810000    3
 134820000    3
 134830000    3
 134840000    3
 134850000    3
 134860000    3
 134870000    3
 134880000    4
 134890000    2
 134900000    3
 134910000    3
 134920000    2
 134930000    4
 134940000    3
 134950000    3
 134960000    3
 134970000    2
 134980000    5
 134990000    3
 135000000    3
 135010000    2
 135020000    3
 135030000    3
 135040000    6
 135050000    3
 135060000    2
 135070000    3
 135080000    3
 135090000    3
 135100000    3
 135110000    3
 135120000    2
 135130000    3
 135140000    3
 135150000    5
 135160000    3
 135170000    5
 135180000    5
 135190000    3
 135200000    4
 135210000    3
 135220000    3
 135230000    3
 135240000    4
 135250000    2
 135260000    7
 135270000    4
 135280000    3
 135290000    5
 135300000    5
 135310000    5
 135320000    3
 135330000    3
 135340000    5
 135350000    4
 135360000    3
 135370000    4
 135380000    5
 135390000    4
 135400000    3
 135410000    3
 135420000    4
 135430000    3
 135440000    4
 135450000    4
 135460000    3
 135470000    4
 135480000    3
 135490000    3
 135500000    2
 135510000    4
 135520000    4
 135530000    4
 135540000    3
 135550000    3
 135560000    2
 135570000    3
 135580000    6
 135590000    2
 135600000    3
 135610000    5
 135620000    3
 135630000    4
 135640000    5
 135650000    2
 135660000    3
 135670000    2
 135680000    5
 135690000    3
 135700000    4
 135710000    3
 135720000    2
 135730000    3
 135740000    3
 135750000    3
 135760000    3
 135770000    5
 135780000    3
 135790000    3
 135800000    2
 135810000    4
 135820000    3
 135830000    4
 135840000    3
 135850000    3
 135860000    3
 135870000    3
 135880000    2
 135890000    4
 135900000    5
 135910000    3
 135920000    3
 135930000    3
 135940000    5
 135950000    5
 135960000    3
 135970000    2
 135980000    3
 135990000    4
 136000000    2
 136010000    3
 136020000    3
 136030000    4
 136040000    3
 136050000    2
 136060000    2
 136070000    3
 136080000    3
 136090000    4
 136100000    3
 136110000    3
 136120000    3
 136130000    5
 136140000    3
 136150000    2
 136160000    4
 136170000    4
 136180000    3
 136190000    3
 136200000    3
 136210000    3
 136220000    4
 136230000    4
 136240000    3
 136250000    3
 136260000    4
 136270000    4
 136280000    3
 136290000    3
 136300000    4
 136310000    4
 136320000    4
 136330000    2
 136340000    2
 136350000    4
 136360000    5
 136370000    5
 136380000    4
 136390000    3
 136400000    4
 136410000    6
 136420000    2
 136430000    3
 136440000    6
 136450000    4
 136460000    3
 136470000    4
 136480000    4
 136490000    3
 136500000    3
 136510000    3
 136520000    4
 136530000    3
 136540000    4
 136550000    3
 136560000    3
 136570000    4
 136580000    4
 136590000    3
 136600000    4
 136610000    3
 136620000    3
 136630000    4
 136640000    5
 136650000    8
 136660000    7
 136670000    5
 136680000    2
 136690000    3
 136700000    3
 136710000    3
 136720000    5
 136730000    4
 136740000    5
 136750000    3
 136760000    3
 136770000    2
 136780000    3
 136790000    4
 136800000    3
 136810000    4
 136820000    3
 136830000    3
 136840000    3
 136850000    5
 136860000    2
 136870000    7
 136880000    4
 136890000    7
 136900000    3
 136910000    3
 136920000    4
 136930000    4
 136940000    5
 136950000    4
 136960000    2
 136970000    3
 136980000    5
 136990000    3
 137000000    3
 137010000    4
 137020000    3
 137030000    3
 137040000    3
 137050000    4
 137060000    4
 137070000    3
 137080000    3
 137090000    2
 137100000    4
 137110000    3
 137120000    2
 137130000    5
 137140000    3
 137150000    3
 137160000    4
 137170000    3
 137180000    8
 137190000    3
 137200000    6
 137210000    2
 137220000    3
 137230000    2
 137240000    5
 137250000    5
 137260000    6
 137270000    3
 137280000    3
 137290000    2
 137300000    6
 137310000    3
 137320000    3
 137330000    3
 137340000    2
 137350000    5
 137360000    2
 137370000    4
 137380000    3
 137390000    6
 137400000    3
 137410000   10
 137420000    4
 137430000    4
 137440000    3
 137450000    3
 137460000    4
 137470000    3
 137480000    3
 137490000    3
 137500000    2
 137510000    2
 137520000    5
 137530000    3
 137540000    3
 137550000    3
 137560000    3
 137570000    6
 137580000    3
 137590000    3
 137600000    4
 137610000    2
 137620000    3
 137630000    2
 137640000    3
 137650000    3
 137660000    8
 137670000    6
 137680000    3
 137690000    4
 137700000    3
 137710000    3
 137720000    2
 137730000    3
 137740000    4
 137750000    3
 137760000    4
 137770000    2
 137780000    2
 137790000    5
 137800000    2
 137810000    3
 137820000    5
 137830000    2
 137840000    3
 137850000    2
 137860000    3
 137870000    3
 137880000    2
 137890000    8
 137900000    3
 137910000    3
 137920000    3
 137930000    4
 137940000    4
 137950000    5
 137960000    3
 137970000    3
 137980000    3
 137990000    3
 138000000    3
 138010000    3
 138020000    3
 138030000    3
 138040000    4
 138050000    4
 138060000    4
 138070000    5
 138080000    3
 138090000    4
 138100000    3
 138110000    3
 138120000    3
 138130000    2
 138140000    3
 138150000    4
 138160000    2
 138170000    3
 138180000    3
 138190000    2
 138200000    3
 138210000    3
 138220000    3
 138230000    7
 138240000    3
 138250000    5
 138260000    2
 138270000    3
 138280000    3
 138290000    3
 138300000    5
 138310000    2
 138320000    4
 138330000    2
 138340000    3
 138350000    3
 138360000    3
 138370000    3
 138380000    3
 138390000    3
 138400000    4
 138410000    3
 138420000    4
 138430000    3
 138440000    3
 138450000    3
 138460000    3
 138470000    4
 138480000    3
 138490000    2
 138500000    4
 138510000    3
 138520000    5
 138530000    5
 138540000    3
 138550000    3
 138560000    3
 138570000    4
 138580000    4
 138590000    4
 138600000    4
 138610000    4
 138620000    3
 138630000    3
 138640000    3
 138650000    5
 138660000    2
 138670000    4
 138680000    4
 138690000    3
 138700000    3
 138710000    3
 138720000    4
 138730000    3
 138740000    3
 138750000    3
 138760000    5
 138770000    3
 138780000    3
 138790000    3
 138800000    2
 138810000    3
 138820000    3
 138830000    3
 138840000    3
 138850000    3
 138860000    3
 138870000    2
 138880000    3
 138890000    3
 138900000    3
 138910000    3
 138920000    3
 138930000    3
 138940000    2
 138950000    3
 138960000    3
 138970000    3
 138980000    4
 138990000    4
 139000000    3
 139010000    4
 139020000    3
 139030000    7
 139040000    3
 139050000    3
 139060000    3
 139070000    4
 139080000    3
 139090000    4
 139100000    3
 139110000    3
 139120000    5
 139130000    3
 139140000    4
 139150000    4
 139160000    2
 139170000    3
 139180000    3
 139190000    3
 139200000    3
 139210000    3
 139220000    5
 139230000    3
 139240000    4
 139250000    3
 139260000    4
 139270000    5
 139280000    2
 139290000   10
 139300000    4
 139310000    4
 139320000    2
 139330000    3
 139340000    3
 139350000    3
 139360000    5
 139370000    4
 139380000    3
 139390000    2
 139400000    2
 139410000    3
 139420000    3
 139430000    4
 139440000    3
 139450000    3
 139460000    3
 139470000    2
 139480000    2
 139490000    3
 139500000    3
 139510000    3
 139520000    3
 139530000    3
 139540000    2
 139550000    3
 139560000    3
 139570000    4
 139580000    3
 139590000    3
 139600000    5
 139610000    2
 139620000    5
 139630000    2
 139640000    2
 139650000    4
 139660000    2
 139670000    3
 139680000    2
 139690000    4
 139700000    3
 139710000    4
 139720000    2
 139730000    3
 139740000    3
 139750000    3
 139760000    2
 139770000    3
 139780000    4
 139790000    5
 139800000    3
 139810000    3
 139820000    2
 139830000    5
 139840000    3
 139850000    2
 139860000    4
 139870000    5
 139880000    6
 139890000    6
 139900000    7
 139910000    3
 139920000    3
 139930000    4
 139940000    6
 139950000    3
 139960000    3
 139970000    6
 139980000    8
 139990000    3
 140000000    4
 140010000    3
 140020000    3
 140030000    4
 140040000    3
 140050000    3
 140060000    9
 140070000    3
 140080000    3
 140090000    3
 140100000    6
 140110000    6
 140120000   10
 140130000   10
 140140000    4
 140150000    3
 140160000    4
 140170000    2
 140180000    4
 140190000    5
 140200000    3
 140210000    3
 140220000    2
 140230000    3
 140240000    3
 140250000    3
 140260000    3
 140270000    3
 140280000    3
 140290000    2
 140300000    3
 140310000    4
 140320000    9
 140330000    3
 140340000    5
 140350000    3
 140360000    2
 140370000    4
 140380000    4
 140390000    3
 140400000    3
 140410000    3
 140420000    2
 140430000    4
 140440000    4
 140450000    3
 140460000    4
 140470000    4
 140480000    4
 140490000    2
 140500000    5
 140510000    8
 140520000   10
 140530000    7
 140540000    4
 140550000    4
 140560000    3
 140570000    4
 140580000    6
 140590000    7
 140600000    4
 140610000    3
 140620000    3
 140630000    3
 140640000    9
 140650000    2
 140660000    3
 140670000    4
 140680000    2
 140690000    3
 140700000    3
 140710000    3
 140720000    3
 140730000    4
 140740000    3
 140750000    3
 140760000    3
 140770000    2
 140780000    8
 140790000    3
 140800000    3
 140810000    4
 140820000    6
 140830000    5
 140840000    4
 140850000    4
 140860000    3
 140870000    3
 140880000    3
 140890000    3
 140900000    7
 140910000    2
 140920000    6
 140930000    5
 140940000    3
 140950000    3
 140960000    2
 140970000    3
 140980000    4
 140990000    3
 141000000    3
 141010000    3
 141020000    3
 141030000    2
 141040000    3
 141050000    3
 141060000    3
 141070000    3
 141080000    4
 141090000    4
 141100000    2
 141110000    3
 141120000    4
 141130000    3
 141140000    3
 141150000    4
 141160000   10
 141170000    4
 141180000    3
 141190000    4
 141200000    4
 141210000    6
 141220000    2
 141230000    3
 141240000    5
 141250000    3
 141260000    3
 141270000    3
 141280000    3
 141290000    6
 141300000    3
 141310000    6
 141320000    5
 141330000    5
 141340000    9
 141350000    4
 141360000    3
 141370000    4
 141380000    3
 141390000    2
 141400000    4
 141410000    4
 141420000    4
 141430000    3
 141440000    4
 141450000    4
 141460000    3
 141470000    3
 141480000    7
 141490000    5
 141500000    4
 141510000    4
 141520000    3
 141530000    3
 141540000    3
 141550000    5
 141560000    3
 141570000    3
 141580000    3
 141590000    3
 141600000    4
 141610000    3
 141620000    3
 141630000    3
 141640000    4
 141650000    4
 141660000    5
 141670000    3
 141680000    3
 141690000    4
 141700000    3
 141710000    2
 141720000    5
 141730000    3
 141740000    5
 141750000    2
 141760000    3
 141770000    3
 141780000    3
 141790000    3
 141800000    3
 141810000    2
 141820000    3
 141830000    3
 141840000    4
 141850000    3
 141860000    3
 141870000    4
 141880000    5
 141890000    3
 141900000    4
 141910000    4
 141920000    3
 141930000    3
 141940000    2
 141950000    3
 141960000    3
 141970000    4
 141980000    3
 141990000    4
 142000000    3
 142010000    3
 142020000    3
 142030000    4
 142040000    4
 142050000    3
 142060000    3
 142070000    3
 142080000    3
 142090000    4
 142100000    2
 142110000    2
 142120000    3
 142130000    3
 142140000    4
 142150000    3
 142160000    3
 142170000    3
 142180000    3
 142190000    3
 142200000    3
 142210000    4
 142220000    3
 142230000    3
 142240000    4
 142250000    3
 142260000    4
 142270000    5
 142280000    5
 142290000    5
 142300000    2
 142310000    3
 142320000    5
 142330000    4
 142340000    3
 142350000    3
 142360000    3
 142370000    2
 142380000    3
 142390000    3
 142400000    3
 142410000    3
 142420000    5
 142430000   10
 142440000    2
 142450000    3
 142460000    5
 142470000    3
 142480000    2
 142490000    3
 142500000    3
 142510000    3
 142520000    3
 142530000    4
 142540000    4
 142550000    2
 142560000    2
 142570000    4
 142580000    7
 142590000    3
 142600000    3
 142610000    4
 142620000    3
 142630000    4
 142640000    3
 142650000    4
 142660000    3
 142670000    5
 142680000    3
 142690000    3
 142700000    3
 142710000    3
 142720000    3
 142730000    3
 142740000    2
 142750000    4
 142760000    3
 142770000    3
 142780000    3
 142790000    4
 142800000    6
 142810000    3
 142820000    3
 142830000    3
 142840000    3
 142850000    2
 142860000    2
 142870000    3
 142880000    3
 142890000    3
 142900000    3
 142910000    3
 142920000    3
 142930000    3
 142940000    3
 142950000    3
 142960000    4
 142970000    4
 142980000    4
 142990000    3
 143000000    3
 143010000    3
 143020000    3
 143030000    3
 143040000    4
 143050000    2
 143060000    4
 143070000    3
 143080000    5
 143090000    3
 143100000    3
 143110000    3
 143120000    4
 143130000    3
 143140000    3
 143150000    2
 143160000    3
 143170000    4
 143180000    4
 143190000    4
 143200000    4
 143210000    3
 143220000    5
 143230000    4
 143240000    3
 143250000    4
 143260000    8
 143270000    4
 143280000    4
 143290000    3
 143300000    3
 143310000    3
 143320000    3
 143330000    4
 143340000    3
 143350000    3
 143360000    3
 143370000    2
 143380000    3
 143390000    3
 143400000    4
 143410000    4
 143420000    3
 143430000    3
 143440000    3
 143450000    4
 143460000    3
 143470000    3
 143480000    3
 143490000    3
 143500000    3
 143510000    3
 143520000    3
 143530000    4
 143540000    3
 143550000    3
 143560000    3
 143570000    4
 143580000    6
 143590000    3
 143600000    4
 143610000    3
 143620000    2
 143630000    3
 143640000    4
 143650000    4
 143660000    3
 143670000    4
 143680000    3
 143690000    3
 143700000    5
 143710000    3
 143720000    3
 143730000    3
 143740000    2
 143750000    4
 143760000    3
 143770000    5
 143780000    4
 143790000    2
 143800000    2
 143810000    3
 143820000    3
 143830000    5
 143840000    4
 143850000    3
 143860000    3
 143870000    4
 143880000    5
 143890000    2
 143900000    4
 143910000    3
 143920000    3
 143930000    3
 143940000    4
 143950000    6
 143960000    3
 143970000    3
 143980000    5
 143990000    3
 144000000    3
 144010000    5
 144020000    3
 144030000    4
 144040000    5
 144050000    3
 144060000    3
 144070000    4
 144080000    3
 144090000    4
 144100000    3
 144110000    3
 144120000    3
 144130000    4
 144140000    4
 144150000    3
 144160000    4
 144170000    4
 144180000    3
 144190000    5
 144200000    3
 144210000    3
 144220000    3
 144230000    3
 144240000    2
 144250000    3
 144260000    2
 144270000    3
 144280000    3
 144290000    2
 144300000    4
 144310000    2
 144320000    3
 144330000    4
 144340000    3
 144350000    2
 144360000    2
 144370000    3
 144380000    3
 144390000    3
 144400000    2
 144410000    5
 144420000    6
 144430000    5
 144440000    2
 144450000    2
 144460000    3
 144470000    3
 144480000    5
 144490000    3
 144500000    2
 144510000    4
 144520000    4
 144530000    3
 144540000    3
 144550000    3
 144560000    4
 144570000    4
 144580000   10
 144590000    3
 144600000    3
 144610000    3
 144620000    3
 144630000    3
 144640000    3
 144650000    2
 144660000    3
 144670000    3
 144680000    4
 144690000    2
 144700000    3
 144710000    3
 144720000    3
 144730000    3
 144740000    4
 144750000    5
 144760000    2
 144770000    3
 144780000    3
 144790000    5
 144800000    3
 144810000    3
 144820000    4
 144830000    2
 144840000    6
 144850000    5
 144860000    4
 144870000   14
 144880000    3
 144890000    4
 144900000    2
 144910000    2
 144920000    3
 144930000    3
 144940000    4
 144950000    3
 144960000    3
 144970000    3
 144980000    3
 144990000    4
 145000000    3
 145010000    3
 145020000    3
 145030000    3
 145040000    3
 145050000    5
 145060000    3
 145070000    3
 145080000    3
 145090000    3
 145100000    3
 145110000    5
 145120000    3
 145130000    4
 145140000    4
 145150000    2
 145160000    3
 145170000    3
 145180000    3
 145190000    2
 145200000    4
 145210000    2
 145220000    4
 145230000    4
 145240000    3
 145250000    4
 145260000    2
 145270000    5
 145280000    5
 145290000    3
 145300000    4
 145310000    2
 145320000    4
 145330000    5
 145340000    4
 145350000    3
 145360000    4
 145370000    2
 145380000    3
 145390000    2
 145400000    7
 145410000    4
 145420000    5
 145430000    3
 145440000    5
 145450000    6
 145460000    2
 145470000    2
 145480000    2
 145490000    3
 145500000    3
 145510000    4
 145520000    5
 145530000    4
 145540000    2
 145550000    4
 145560000    3
 145570000    2
 145580000    4
 145590000    6
 145600000    3
 145610000    2
 145620000    3
 145630000    3
 145640000    4
 145650000    2
 145660000    3
 145670000    3
 145680000    3
 145690000    3
 145700000    3
 145710000    3
 145720000    4
 145730000    2
 145740000    3
 145750000    2
 145760000    2
 145770000    2
 145780000    3
 145790000    3
 145800000    2
 145810000    2
 145820000    3
 145830000    3
 145840000    3
 145850000    2
 145860000    2
 145870000    6
 145880000    3
 145890000    3
 145900000    3
 145910000    6
 145920000    3
 145930000    3
 145940000    5
 145950000    3
 145960000    4
 145970000    3
 145980000    3
 145990000    3
 146000000    4
 146010000    6
 146020000    3
 146030000    3
 146040000    3
 146050000    4
 146060000    6
 146070000    3
 146080000   10
 146090000    3
 146100000    5
 146110000    4
 146120000    4
 146130000    3
 146140000    7
 146150000    3
 146160000    4
 146170000    3
 146180000    2
 146190000    2
 146200000    3
 146210000    4
 146220000    3
 146230000    3
 146240000    7
 146250000    4
 146260000    3
 146270000    5
 146280000    3
 146290000    3
 146300000    5
 146310000    3
 146320000    3
 146330000    3
 146340000    2
 146350000    3
 146360000    3
 146370000    3
 146380000    3
 146390000    3
 146400000    5
 146410000    5
 146420000    3
 146430000    4
 146440000    3
 146450000    4
 146460000    4
 146470000    4
 146480000    3
 146490000    4
 146500000    3
 146510000    3
 146520000    2
 146530000    3
 146540000    3
 146550000    4
 146560000    3
 146570000    3
 146580000    3
 146590000    3
 146600000    3
 146610000    3
 146620000    3
 146630000    4
 146640000    2
 146650000    3
 146660000    3
 146670000    3
 146680000    3
 146690000    5
 146700000    5
 146710000    3
 146720000    4
 146730000    3
 146740000    3
 146750000    3
 146760000    3
 146770000    2
 146780000    4
 146790000    3
 146800000    3
 146810000    4
 146820000    3
 146830000    3
 146840000    3
 146850000    3
 146860000    3
 146870000    3
 146880000    7
 146890000    2
 146900000    2
 146910000    9
 146920000    5
 146930000    6
 146940000    9
 146950000    4
 146960000    3
 146970000    3
 146980000    2
 146990000    2
 147000000    3
 147010000    3
 147020000    4
 147030000    2
 147040000    3
 147050000    3
 147060000    3
 147070000    7
 147080000    5
 147090000    4
 147100000    2
 147110000    4
 147120000    3
 147130000    4
 147140000    3
 147150000    3
 147160000    5
 147170000    3
 147180000    2
 147190000    5
 147200000    3
 147210000    2
 147220000    2
 147230000    2
 147240000    8
 147250000    3
 147260000    3
 147270000    3
 147280000    4
 147290000    3
 147300000    3
 147310000    2
 147320000    3
 147330000    3
 147340000    2
 147350000    3
 147360000    3
 147370000    3
 147380000    3
 147390000    3
 147400000    4
 147410000    5
 147420000    3
 147430000    2
 147440000    3
 147450000    3
 147460000    3
 147470000    4
 147480000    3
 147490000    3
 147500000    3
 147510000    4
 147520000    4
 147530000    3
 147540000    3
 147550000    2
 147560000    3
 147570000    5
 147580000    5
 147590000    5
 147600000    2
 147610000    3
 147620000    4
 147630000    3
 147640000    3
 147650000    3
 147660000    2
 147670000    5
 147680000    3
 147690000    3
 147700000    2
 147710000    4
 147720000    3
 147730000    4
 147740000    3
 147750000    3
 147760000    3
 147770000    3
 147780000    4
 147790000    3
 147800000    3
 147810000    4
 147820000    5
 147830000    4
 147840000    2
 147850000    3
 147860000    3
 147870000    4
 147880000    6
 147890000    4
 147900000    5
 147910000    5
 147920000    3
 147930000    4
 147940000    4
 147950000    3
 147960000    3
 147970000    3
 147980000    3
 147990000    3
 148000000    3
 148010000    3
 148020000    4
 148030000    3
 148040000    3
 148050000    3
 148060000    4
 148070000    3
 148080000    3
 148090000    4
 148100000    3
 148110000    6
 148120000    6
 148130000    2
 148140000    4
 148150000    6
 148160000    3
 148170000    2
 148180000    5
 148190000    3
 148200000    3
 148210000    5
 148220000    3
 148230000    3
 148240000    3
 148250000    6
 148260000    3
 148270000    2
 148280000    3
 148290000    3
 148300000    4
 148310000    3
 148320000    3
 148330000    4
 148340000    3
 148350000    4
 148360000    4
 148370000    2
 148380000    2
 148390000    4
 148400000    5
 148410000    3
 148420000    2
 148430000    3
 148440000    3
 148450000    4
 148460000    2
 148470000    3
 148480000    3
 148490000    3
 148500000    2
 148510000    6
 148520000    4
 148530000    5
 148540000    7
 148550000    2
 148560000    3
 148570000    2
 148580000    3
 148590000    2
 148600000    2
 148610000    3
 148620000    3
 148630000    2
 148640000    3
 148650000    4
 148660000    3
 148670000    3
 148680000    4
 148690000    6
 148700000    2
 148710000    3
 148720000    2
 148730000    3
 148740000    3
 148750000    4
 148760000    3
 148770000    3
 148780000    3
 148790000    4
 148800000    3
 148810000    3
 148820000    3
 148830000    3
 148840000    2
 148850000    2
 148860000    5
 148870000    2
 148880000    7
 148890000    3
 148900000    4
 148910000    5
 148920000    2
 148930000    5
 148940000    4
 148950000    3
 148960000    3
 148970000    2
 148980000    6
 148990000    3
 149000000    4
 149010000    3
 149020000    4
 149030000    4
 149040000    3
 149050000    4
 149060000    4
 149070000    4
 149080000    4
 149090000    3
 149100000    3
 149110000    2
 149120000    3
 149130000    3
 149140000    5
 149150000    2
 149160000    5
 149170000    4
 149180000    4
 149190000    4
 149200000    4
 149210000    3
 149220000    3
 149230000    3
 149240000    5
 149250000    4
 149260000    3
 149270000    4
 149280000    4
 149290000    3
 149300000    3
 149310000    3
 149320000    4
 149330000    5
 149340000    3
 149350000    3
 149360000    3
 149370000    3
 149380000    4
 149390000    4
 149400000    4
 149410000    4
 149420000    3
 149430000    6
 149440000    5
 149450000    2
 149460000    3
 149470000    4
 149480000    3
 149490000    4
 149500000    3
 149510000    4
 149520000    3
 149530000    8
 149540000    7
 149550000    4
 149560000   13
 149570000    7
 149580000    4
 149590000    3
 149600000    6
 149610000    3
 149620000    7
 149630000    3
 149640000    4
 149650000    3
 149660000    3
 149670000    3
 149680000    3
 149690000    3
 149700000   10
 149710000    5
 149720000    4
 149730000    4
 149740000    3
 149750000    2
 149760000    5
 149770000    4
 149780000    2
 149790000    6
 149800000    3
 149810000    3
 149820000    2
 149830000    5
 149840000    3
 149850000    3
 149860000    3
 149870000    2
 149880000    4
 149890000    2
 149900000    4
 149910000    5
 149920000    6
 149930000    4
 149940000    2
 149950000    3
 149960000    4
 149970000    3
 149980000    5
 149990000    4
 150000000    4
 150000000    4
 150010000    6
 150020000    5
 150030000    3
 150040000    3
 150050000    5
 150060000    7
 150070000    3
 150080000    5
 150090000    5
 150100000    3
 150110000    4
 150120000    3
 150130000    6
 150140000    3
 150150000    5
 150160000   12
 150170000    2
 150180000    3
 150190000    5
 150200000    2
 150210000    4
 150220000    3
 150230000    3
 150240000    3
 150250000    3
 150260000    3
 150270000    4
 150280000    3
 150290000    3
 150300000    4
 150310000    3
 150320000    3
 150330000    3
 150340000    7
 150350000    6
 150360000    4
 150370000    7
 150380000    4
 150390000    4
 150400000    4
 150410000    3
 150420000    3
 150430000    3
 150440000    2
 150450000    2
 150460000    3
 150470000    4
 150480000    4
 150490000    5
 150500000    8
 150510000    5
 150520000    4
 150530000    8
 150540000    2
 150550000    3
 150560000    5
 150570000    5
 150580000    3
 150590000    3
 150600000    4
 150610000    3
 150620000    3
 150630000    3
 150640000    4
 150650000    5
 150660000    5
 150670000    6
 150680000    7
 150690000    2
 150700000    2
 150710000    3
 150720000    4
 150730000    3
 150740000    3
 150750000    3
 150760000    3
 150770000    3
 150780000    4
 150790000    7
 150800000    5
 150810000    4
 150820000    3
 150830000    3
 150840000    3
 150850000    3
 150860000    3
 150870000    4
 150880000    5
 150890000    3
 150900000    3
 150910000    2
 150920000    3
 150930000    2
 150940000    4
 150950000    4
 150960000    9
 150970000    3
 150980000    3
 150990000    3
 151000000    4
 151010000    3
 151020000    4
 151030000    4
 151040000    5
 151050000    5
 151060000    4
 151070000    9
 151080000    7
 151090000    8
 151100000    3
 151110000    5
 151120000    5
 151130000    4
 151140000    4
 151150000    4
 151160000    5
 151170000    3
 151180000    4
 151190000    3
 151200000    3
 151210000    4
 151220000    3
 151230000    3
 151240000    5
 151250000    3
 151260000    3
 151270000    4
 151280000    3
 151290000    5
 151300000    2
 151310000    3
 151320000    4
 151330000    3
 151340000    3
 151350000    2
 151360000    5
 151370000    2
 151380000    4
 151390000    3
 151400000    3
 151410000    2
 151420000    3
 151430000    3
 151440000    3
 151450000    6
 151460000    3
 151470000    3
 151480000    3
 151490000    4
 151500000    3
 151510000    3
 151520000    3
 151530000    3
 151540000    5
 151550000    3
 151560000    3
 151570000    3
 151580000    3
 151590000    3
 151600000    4
 151610000    3
 151620000    4
 151630000    3
 151640000    4
 151650000    3
 151660000    3
 151670000    3
 151680000    2
 151690000    2
 151700000    3
 151710000    3
 151720000    4
 151730000    3
 151740000    2
 151750000    3
 151760000    3
 151770000    2
 151780000    3
 151790000    3
 151800000    3
 151810000    4
 151820000    3
 151830000    3
 151840000    3
 151850000    7
 151860000    3
 151870000    3
 151880000    3
 151890000    2
 151900000    3
 151910000    4
 151920000    5
 151930000    4
 151940000    3
 151950000    4
 151960000    5
 151970000    4
 151980000    3
 151990000    5
 152000000    4
 152010000    2
 152020000    3
 152030000    3
 152040000    2
 152050000    3
 152060000    3
 152070000    4
 152080000    4
 152090000    2
 152100000    3
 152110000    5
 152120000    4
 152130000    3
 152140000    3
 152150000    4
 152160000    5
 152170000    6
 152180000    5
 152190000    9
 152200000    7
 152210000    3
 152220000    3
 152230000    2
 152240000    3
 152250000    3
 152260000    4
 152270000    2
 152280000    3
 152290000    2
 152300000    4
 152310000    3
 152320000    2
 152330000    3
 152340000    2
 152350000    3
 152360000    4
 152370000    3
 152380000    2
 152390000    6
 152400000    5
 152410000    3
 152420000    2
 152430000    3
 152440000    3
 152450000    3
 152460000    2
 152470000    3
 152480000    3
 152490000    2
 152500000    3
 152510000    4
 152520000    2
 152530000    5
 152540000    3
 152550000    3
 152560000    3
 152570000    2
 152580000    3
 152590000    4
 152600000    3
 152610000    3
 152620000    2
 152630000    4
 152640000    2
 152650000    2
 152660000    3
 152670000    3
 152680000    2
 152690000    2
 152700000    2
 152710000    5
 152720000    3
 152730000    4
 152740000    4
 152750000    3
 152760000    3
 152770000    3
 152780000    2
 152790000    3
 152800000    3
 152810000    4
 152820000    2
 152830000    4
 152840000    3
 152850000    3
 152860000    3
 152870000    2
 152880000    4
 152890000    3
 152900000    2
 152910000    3
 152920000   11
 152930000    9
 152940000    6
 152950000    5
 152960000    4
 152970000    3
 152980000    4
 152990000    5
 153000000    3
 153010000    3
 153020000    3
 153030000    4
 153040000    3
 153050000    3
 153060000    3
 153070000    3
 153080000    3
 153090000    3
 153100000    2
 153110000    2
 153120000    2
 153130000    6
 153140000    3
 153150000    2
 153160000    4
 153170000    5
 153180000    3
 153190000    4
 153200000    3
 153210000    2
 153220000    2
 153230000    3
 153240000    3
 153250000    3
 153260000    3
 153270000    3
 153280000    3
 153290000    2
 153300000    2
 153310000    4
 153320000    5
 153330000    4
 153340000    4
 153350000    4
 153360000    3
 153370000    3
 153380000    3
 153390000    3
 153400000    3
 153410000    3
 153420000    3
 153430000    4
 153440000    4
 153450000    3
 153460000    2
 153470000    3
 153480000    5
 153490000    3
 153500000    3
 153510000    3
 153520000    3
 153530000    3
 153540000    4
 153550000    3
 153560000    3
 153570000    3
 153580000    4
 153590000    5
 153600000    4
 153610000    3
 153620000    3
 153630000    3
 153640000    4
 153650000    4
 153660000    3
 153670000    3
 153680000    3
 153690000    3
 153700000    3
 153710000    4
 153720000    4
 153730000    4
 153740000    3
 153750000    3
 153760000    3
 153770000    4
 153780000    2
 153790000    2
 153800000    3
 153810000    2
 153820000    3
 153830000    4
 153840000    2
 153850000    2
 153860000    3
 153870000    3
 153880000    4
 153890000    3
 153900000    4
 153910000    2
 153920000    4
 153930000    3
 153940000    3
 153950000    5
 153960000    3
 153970000    5
 153980000    7
 153990000    5
 154000000    4
 154010000    4
 154020000    3
 154030000    3
 154040000    2
 154050000    3
 154060000    6
 154070000    4
 154080000    4
 154090000    3
 154100000    2
 154110000    3
 154120000    3
 154130000    4
 154140000    5
 154150000    3
 154160000    3
 154170000    3
 154180000    3
 154190000    3
 154200000    3
 154210000    3
 154220000    3
 154230000    4
 154240000    4
 154250000    2
 154260000    5
 154270000    5
 154280000    2
 154290000    2
 154300000    6
 154310000    2
 154320000    4
 154330000    2
 154340000    2
 154350000    3
 154360000    4
 154370000    4
 154380000    3
 154390000    6
 154400000    3
 154410000    3
 154420000    3
 154430000    3
 154440000    3
 154450000    3
 154460000    2
 154470000    4
 154480000    3
 154490000    2
 154500000    3
 154510000    2
 154520000    3
 154530000    3
 154540000    6
 154550000    4
 154560000    5
 154570000    2
 154580000    3
 154590000    5
 154600000    3
 154610000    3
 154620000    5
 154630000    3
 154640000    4
 154650000    6
 154660000    3
 154670000    3
 154680000    8
 154690000    3
 154700000    3
 154710000    3
 154720000    4
 154730000    4
 154740000    3
 154750000    3
 154760000    3
 154770000    3
 154780000    3
 154790000    3
 154800000    3
 154810000    5
 154820000    3
 154830000    3
 154840000    3
 154850000    3
 154860000    3
 154870000    3
 154880000    3
 154890000    2
 154900000    3
 154910000    3
 154920000    4
 154930000    3
 154940000    3
 154950000    4
 154960000    3
 154970000    4
 154980000    3
 154990000    3
 155000000    3
 155010000    3
 155020000    2
 155030000    3
 155040000    3
 155050000    6
 155060000    3
 155070000    3
 155080000    4
 155090000    3
 155100000    2
 155110000    3
 155120000    5
 155130000    3
 155140000    3
 155150000    2
 155160000    2
 155170000    2
 155180000    2
 155190000    4
 155200000    3
 155210000    3
 155220000    3
 155230000    3
 155240000    4
 155250000    2
 155260000    2
 155270000    3
 155280000    5
 155290000    3
 155300000    5
 155310000    3
 155320000    3
 155330000    3
 155340000    3
 155350000    3
 155360000    2
 155370000    3
 155380000    3
 155390000    2
 155400000    3
 155410000    4
 155420000    3
 155430000    3
 155440000    2
 155450000    3
 155460000    2
 155470000    2
 155480000    2
 155490000    3
 155500000    3
 155510000    3
 155520000    3
 155530000    2
 155540000    3
 155550000    4
 155560000    3
 155570000    3
 155580000    2
 155590000    3
 155600000    2
 155610000    3
 155620000    3
 155630000    3
 155640000    2
 155650000    3
 155660000    2
 155670000    4
 155680000    4
 155690000    2
 155700000    4
 155710000    2
 155720000    2
 155730000    3
 155740000    4
 155750000    3
 155760000    3
 155770000    2
 155780000    2
 155790000    4
 155800000    5
 155810000    4
 155820000    3
 155830000    3
 155840000    4
 155850000    4
 155860000    4
 155870000    3
 155880000    3
 155890000    3
 155900000    3
 155910000    2
 155920000    2
 155930000    4
 155940000    3
 155950000    3
 155960000    4
 155970000    3
 155980000    4
 155990000    3
 156000000    3
 156010000    3
 156020000    4
 156030000    4
 156040000    3
 156050000    2
 156060000    3
 156070000    3
 156080000    4
 156090000    2
 156100000    3
 156110000    5
 156120000    3
 156130000    3
 156140000    5
 156150000    3
 156160000    4
 156170000    4
 156180000    4
 156190000    3
 156200000    3
 156210000    4
 156220000    4
 156230000    3
 156240000    3
 156250000    3
 156260000    4
 156270000    2
 156280000    3
 156290000    3
 156300000    3
 156310000    3
 156320000    2
 156330000    2
 156340000    2
 156350000    4
 156360000    5
 156370000    3
 156380000    4
 156390000    4
 156400000    3
 156410000    2
 156420000    3
 156430000    4
 156440000    3
 156450000    3
 156460000    3
 156470000    3
 156480000    4
 156490000    3
 156500000    2
 156510000    3
 156520000    6
 156530000    4
 156540000    4
 156550000    5
 156560000    5
 156570000    6
 156580000    8
 156590000    3
 156600000    6
 156610000    4
 156620000    4
 156630000    4
 156640000    4
 156650000    4
 156660000    3
 156670000    3
 156680000    3
 156690000    6
 156700000    3
 156710000    3
 156720000    6
 156730000    3
 156740000    2
 156750000    4
 156760000    5
 156770000    5
 156780000    5
 156790000    2
 156800000    6
 156810000    3
 156820000    5
 156830000    6
 156840000    3
 156850000    3
 156860000    3
 156870000    3
 156880000    2
 156890000    2
 156900000    3
 156910000    3
 156920000    4
 156930000    4
 156940000    3
 156950000    3
 156960000    5
 156970000    3
 156980000    3
 156990000    3
 157000000    3
 157010000    3
 157020000    3
 157030000    3
 157040000    3
 157050000    2
 157060000    4
 157070000    3
 157080000    5
 157090000    4
 157100000    4
 157110000    4
 157120000    3
 157130000    4
 157140000    3
 157150000    3
 157160000    3
 157170000    5
 157180000    4
 157190000    3
 157200000    5
 157210000    3
 157220000    3
 157230000    3
 157240000    3
 157250000    3
 157260000    4
 157270000    4
 157280000    4
 157290000    3
 157300000    2
 157310000    3
 157320000    3
 157330000    3
 157340000    2
 157350000    3
 157360000    2
 157370000    2
 157380000    2
 157390000    2
 157400000    3
 157410000    4
 157420000    4
 157430000    3
 157440000    4
 157450000    3
 157460000    5
 157470000    3
 157480000    5
 157490000    3
 157500000    2
 157510000    3
 157520000    2
 157530000    3
 157540000    3
 157550000    3
 157560000    2
 157570000    4
 157580000    3
 157590000    4
 157600000    3
 157610000    3
 157620000    2
 157630000    3
 157640000    3
 157650000    3
 157660000    3
 157670000    2
 157680000    2
 157690000    3
 157700000    3
 157710000    3
 157720000    3
 157730000    3
 157740000    3
 157750000    3
 157760000    3
 157770000    3
 157780000    3
 157790000    3
 157800000    4
 157810000    3
 157820000    3
 157830000    3
 157840000    3
 157850000    4
 157860000    3
 157870000    4
 157880000    5
 157890000    2
 157900000    2
 157910000    3
 157920000    5
 157930000    4
 157940000    3
 157950000    3
 157960000    4
 157970000    3
 157980000    2
 157990000    3
 158000000    3
 158010000    3
 158020000    3
 158030000    3
 158040000    3
 158050000    4
 158060000    3
 158070000    4
 158080000    3
 158090000    7
 158100000    3
 158110000    3
 158120000    3
 158130000    3
 158140000    3
 158150000    3
 158160000    4
 158170000    5
 158180000    2
 158190000    2
 158200000    3
 158210000    3
 158220000    3
 158230000    4
 158240000    2
 158250000    3
 158260000    2
 158270000    4
 158280000    3
 158290000    5
 158300000    4
 158310000    2
 158320000    5
 158330000    3
 158340000    3
 158350000    3
 158360000    3
 158370000    3
 158380000    3
 158390000    3
 158400000    5
 158410000    4
 158420000    2
 158430000    6
 158440000    3
 158450000    3
 158460000    3
 158470000    2
 158480000    4
 158490000    3
 158500000    4
 158510000    4
 158520000    4
 158530000    2
 158540000    3
 158550000    3
 158560000    4
 158570000    3
 158580000    3
 158590000    3
 158600000    3
 158610000    3
 158620000    5
 158630000    3
 158640000    3
 158650000    4
 158660000    3
 158670000    4
 158680000    3
 158690000    3
 158700000    3
 158710000    6
 158720000    5
 158730000    4
 158740000    2
 158750000    2
 158760000    4
 158770000    2
 158780000    4
 158790000    3
 158800000    4
 158810000    4
 158820000    3
 158830000    3
 158840000    2
 158850000    2
 158860000    4
 158870000    3
 158880000    4
 158890000    3
 158900000    3
 158910000    5
 158920000    3
 158930000    3
 158940000    7
 158950000    3
 158960000    2
 158970000    3
 158980000    3
 158990000    2
 159000000    3
 159010000    2
 159020000    3
 159030000    2
 159040000    4
 159050000    3
 159060000    3
 159070000    3
 159080000    3
 159090000    3
 159100000    3
 159110000    3
 159120000    3
 159130000    4
 159140000    6
 159150000    3
 159160000    3
 159170000    4
 159180000    3
 159190000    3
 159200000    5
 159210000    2
 159220000    3
 159230000    3
 159240000    3
 159250000    3
 159260000    3
 159270000    4
 159280000    3
 159290000    4
 159300000    4
 159310000    4
 159320000    6
 159330000    4
 159340000    3
 159350000    3
 159360000    2
 159370000    2
 159380000    2
 159390000    3
 159400000    2
 159410000    3
 159420000    3
 159430000    4
 159440000    2
 159450000    3
 159460000    2
 159470000    4
 159480000    7
 159490000    3
 159500000    4
 159510000    3
 159520000    4
 159530000    4
 159540000    3
 159550000    3
 159560000    7
 159570000    5
 159580000    3
 159590000    3
 159600000    4
 159610000    3
 159620000    3
 159630000    4
 159640000    3
 159650000    3
 159660000    3
 159670000    3
 159680000    2
 159690000    3
 159700000    2
 159710000    2
 159720000    3
 159730000    2
 159740000    4
 159750000    3
 159760000    4
 159770000    4
 159780000    3
 159790000    3
 159800000    4
 159810000    3
 159820000    5
 159830000    4
 159840000    5
 159850000    4
 159860000    3
 159870000    3
 159880000    3
 159890000    3
 159900000    2
 159910000    4
 159920000    2
 159930000    8
 159940000    5
 159950000    2
 159960000    3
 159970000    4
 159980000    3
 159990000    3
 160000000    3
 160010000    3
 160020000    4
 160030000    3
 160040000    3
 160050000    3
 160060000    2
 160070000    5
 160080000    4
 160090000    3
 160100000    3
 160110000    2
 160120000    4
 160130000    3
 160140000    4
 160150000    3
 160160000    4
 160170000    3
 160180000    5
 160190000    3
 160200000    4
 160210000    4
 160220000    5
 160230000    4
 160240000    3
 160250000    3
 160260000    4
 160270000    4
 160280000    7
 160290000    7
 160300000    2
 160310000   10
 160320000    4
 160330000    9
 160340000    2
 160350000    5
 160360000    5
 160370000    3
 160380000    2
 160390000    3
 160400000    3
 160410000    2
 160420000    3
 160430000    2
 160440000    4
 160450000    3
 160460000    4
 160470000    2
 160480000    3
 160490000    3
 160500000    4
 160510000    4
 160520000    3
 160530000    3
 160540000    6
 160550000    3
 160560000    3
 160570000    3
 160580000    5
 160590000    3
 160600000    7
 160610000    3
 160620000    4
 160630000    5
 160640000    4
 160650000    3
 160660000    3
 160670000    3
 160680000    3
 160690000    4
 160700000    3
 160710000    4
 160720000    3
 160730000    4
 160740000    3
 160750000    4
 160760000    5
 160770000    5
 160780000    4
 160790000    4
 160800000    3
 160810000    3
 160820000    2
 160830000    3
 160840000    4
 160850000    9
 160860000    7
 160870000    4
 160880000    3
 160890000    3
 160900000    6
 160910000    7
 160920000    3
 160930000    4
 160940000    3
 160950000    3
 160960000    2
 160970000    5
 160980000    3
 160990000    3
 161000000    2
 161010000    4
 161020000    4
 161030000    5
 161040000    2
 161050000    3
 161060000    4
 161070000    3
 161080000    5
 161090000    8
 161100000    5
 161110000    2
 161120000    4
 161130000    4
 161140000    4
 161150000    4
 161160000    5
 161170000    3
 161180000    4
 161190000    3
 161200000    4
 161210000    2
 161220000    4
 161230000    4
 161240000    8
 161250000    2
 161260000    3
 161270000    3
 161280000    4
 161290000    3
 161300000    3
 161310000    3
 161320000    3
 161330000    3
 161340000    4
 161350000    4
 161360000    3
 161370000    4
 161380000    3
 161390000    3
 161400000    3
 161410000    3
 161420000    3
 161430000    4
 161440000    3
 161450000    4
 161460000    7
 161470000    4
 161480000    3
 161490000    2
 161500000    5
 161510000    3
 161520000    4
 161530000    3
 161540000    4
 161550000    3
 161560000    5
 161570000    4
 161580000    3
 161590000    3
 161600000    4
 161610000    4
 161620000    4
 161630000    2
 161640000    3
 161650000    4
 161660000    3
 161670000    2
 161680000    6
 161690000    3
 161700000    2
 161710000    4
 161720000    9
 161730000    7
 161740000   12
 161750000    5
 161760000    4
 161770000    4
 161780000    4
 161790000    2
 161800000    3
 161810000    3
 161820000    3
 161830000    3
 161840000    3
 161850000    4
 161860000    4
 161870000    3
 161880000    2
 161890000    3
 161900000    5
 161910000    3
 161920000    3
 161930000    3
 161940000    3
 161950000    3
 161960000    5
 161970000    3
 161980000    4
 161990000    4
 162000000    3
 162010000    2
 162020000    4
 162030000    3
 162040000    2
 162050000    2
 162060000    3
 162070000    3
 162080000    3
 162090000    3
 162100000    3
 162110000    3
 162120000    4
 162130000    3
 162140000    3
 162150000    3
 162160000    4
 162170000    4
 162180000    4
 162190000    4
 162200000    3
 162210000    2
 162220000    2
 162230000    3
 162240000    2
 162250000    3
 162260000    3
 162270000    2
 162280000    2
 162290000    2
 162300000    2
 162310000    4
 162320000    3
 162330000    3
 162340000    4
 162350000    3
 162360000    6
 162370000    5
 162380000    3
 162390000    3
 162400000    3
 162410000    8
 162420000    4
 162430000    3
 162440000    2
 162450000    3
 162460000    3
 162470000    4
 162480000    3
 162490000    5
 162500000    2
 162510000    3
 162520000    3
 162530000    2
 162540000    4
 162550000    4
 162560000    3
 162570000    3
 162580000    2
 162590000    3
 162600000    4
 162610000    3
 162620000    4
 162630000    4
 162640000    4
 162650000    7
 162660000    3
 162670000    3
 162680000    3
 162690000    3
 162700000    4
 162710000    4
 162720000    6
 162730000    7
 162740000    6
 162750000    5
 162760000    2
 162770000    3
 162780000    5
 162790000    3
 162800000    3
 162810000    5
 162820000    2
 162830000    4
 162840000    3
 162850000    4
 162860000    5
 162870000    3
 162880000    3
 162890000    2
 162900000    3
 162910000    3
 162920000    6
 162930000    3
 162940000    2
 162950000    5
 162960000    2
 162970000    3
 162980000    4
 162990000    3
 163000000    4
 163010000    4
 163020000    3
 163030000    3
 163040000    3
 163050000    4
 163060000    4
 163070000    3
 163080000    5
 163090000    3
 163100000    4
 163110000    3
 163120000    3
 163130000    4
 163140000    3
 163150000    2
 163160000    3
 163170000    2
 163180000    2
 163190000    3
 163200000    3
 163210000    4
 163220000    2
 163230000    3
 163240000    3
 163250000    3
 163260000    2
 163270000    4
 163280000    3
 163290000    2
 163300000    3
 163310000    4
 163320000    3
 163330000    4
 163340000    3
 163350000    3
 163360000    3
 163370000    3
 163380000    4
 163390000    2
 163400000    3
 163410000    3
 163420000    3
 163430000    4
 163440000    2
 163450000    4
 163460000    3
 163470000    3
 163480000    3
 163490000    4
 163500000    4
 163510000    3
 163520000    3
 163530000    6
 163540000    3
 163550000    3
 163560000   10
 163570000    3
 163580000    2
 163590000    4
 163600000    3
 163610000    3
 163620000    3
 163630000    5
 163640000    6
 163650000    4
 163660000    5
 163670000    8
 163680000   10
 163690000    3
 163700000    5
 163710000    2
 163720000    5
 163730000    3
 163740000    4
 163750000    2
 163760000    4
 163770000    3
 163780000    3
 163790000    3
 163800000    3
 163810000    2
 163820000    3
 163830000    3
 163840000    3
 163850000    4
 163860000    2
 163870000    4
 163880000    2
 163890000    3
 163900000    6
 163910000    3
 163920000    3
 163930000    3
 163940000    3
 163950000    2
 163960000    3
 163970000    4
 163980000    3
 163990000    3
 164000000    4
 164010000    4
 164020000    5
 164030000    3
 164040000    2
 164050000    4
 164060000    3
 164070000    3
 164080000    2
 164090000    4
 164100000    3
 164110000    3
 164120000    3
 164130000    2
 164140000    3
 164150000    2
 164160000    5
 164170000    3
 164180000    3
 164190000    3
 164200000    2
 164210000    4
 164220000    2
 164230000    5
 164240000    4
 164250000    3
 164260000    3
 164270000    5
 164280000    4
 164290000    2
 164300000    3
 164310000    2
 164320000    2
 164330000    3
 164340000    3
 164350000    3
 164360000    2
 164370000    3
 164380000    3
 164390000    3
 164400000    2
 164410000    3
 164420000    3
 164430000    3
 164440000    3
 164450000    3
 164460000    3
 164470000    4
 164480000    3
 164490000    3
 164500000    5
 164510000    2
 164520000    5
 164530000    3
 164540000    3
 164550000    4
 164560000    5
 164570000    3
 164580000    4
 164590000    3
 164600000    4
 164610000    3
 164620000    3
 164630000    3
 164640000    2
 164650000    3
 164660000    4
 164670000    2
 164680000    4
 164690000    4
 164700000    2
 164710000    5
 164720000    3
 164730000    3
 164740000    2
 164750000    6
 164760000    2
 164770000    4
 164780000    3
 164790000    3
 164800000    3
 164810000    3
 164820000    3
 164830000    3
 164840000    2
 164850000    4
 164860000    4
 164870000    4
 164880000    2
 164890000    3
 164900000    3
 164910000    3
 164920000    3
 164930000    4
 164940000    8
 164950000    4
 164960000    5
 164970000    4
 164980000    2
 164990000    3
 165000000    3
 165010000    2
 165020000    5
 165030000    5
 165040000    7
 165050000    3
 165060000    2
 165070000    5
 165080000    4
 165090000    5
 165100000    3
 165110000    4
 165120000    3
 165130000    4
 165140000    9
 165150000    4
 165160000    5
 165170000    2
 165180000    3
 165190000    4
 165200000    4
 165210000    4
 165220000    3
 165230000    3
 165240000    3
 165250000    3
 165260000    3
 165270000    3
 165280000    2
 165290000    3
 165300000    5
 165310000   10
 165320000    3
 165330000    2
 165340000    3
 165350000    3
 165360000    2
 165370000    3
 165380000    3
 165390000    5
 165400000    2
 165410000    3
 165420000    7
 165430000    6
 165440000    3
 165450000    3
 165460000    5
 165470000    4
 165480000    3
 165490000    6
 165500000    8
 165510000    7
 165520000    7
 165530000    5
 165540000    3
 165550000    5
 165560000    4
 165570000    4
 165580000    3
 165590000    4
 165600000    4
 165610000    9
 165620000    6
 165630000    6
 165640000    6
 165650000    3
 165660000    7
 165670000    4
 165680000    4
 165690000    3
 165700000    3
 165710000    4
 165720000    3
 165730000    3
 165740000    3
 165750000    2
 165760000    3
 165770000    5
 165780000    3
 165790000    2
 165800000    3
 165810000    9
 165820000    3
 165830000    4
 165840000    4
 165850000    5
 165860000    3
 165870000    3
 165880000    4
 165890000    5
 165900000    3
 165910000    4
 165920000    2
 165930000    2
 165940000    3
 165950000    3
 165960000    4
 165970000    3
 165980000    4
 165990000    3
 166000000    6
 166010000    7
 166020000    4
 166030000    2
 166040000    3
 166050000    2
 166060000    2
 166070000    3
 166080000    3
 166090000    3
 166100000    2
 166110000    3
 166120000    2
 166130000    3
 166140000    3
 166150000    3
 166160000    3
 166170000    4
 166180000    3
 166190000    3
 166200000    3
 166210000    4
 166220000    4
 166230000    3
 166240000    4
 166250000    4
 166260000    3
 166270000    3
 166280000    4
 166290000    2
 166300000    2
 166310000    3
 166320000    4
 166330000    3
 166340000    3
 166350000    3
 166360000    3
 166370000    3
 166380000    3
 166390000    3
 166400000    4
 166410000    4
 166420000    4
 166430000    3
 166440000    2
 166450000    3
 166460000    3
 166470000    2
 166480000    4
 166490000    4
 166500000    2
 166510000    3
 166520000    2
 166530000    4
 166540000    4
 166550000    7
 166560000    5
 166570000    2
 166580000    3
 166590000    3
 166600000    3
 166610000    3
 166620000    3
 166630000    3
 166640000    2
 166650000    2
 166660000    3
 166670000    3
 166680000    3
 166690000    3
 166700000    3
 166710000    3
 166720000    3
 166730000    3
 166740000    3
 166750000    5
 166760000    4
 166770000    4
 166780000    2
 166790000    4
 166800000    2
 166810000    3
 166820000    2
 166830000    4
 166840000    4
 166850000    4
 166860000    4
 166870000    5
 166880000    3
 166890000    4
 166900000    3
 166910000    3
 166920000    6
 166930000    3
 166940000    3
 166950000    4
 166960000    4
 166970000    3
 166980000    4
 166990000    3
 167000000    5
 167010000    3
 167020000    3
 167030000    3
 167040000    3
 167050000    3
 167060000    3
 167070000    3
 167080000    3
 167090000    3
 167100000    3
 167110000    3
 167120000    4
 167130000    4
 167140000    3
 167150000    4
 167160000    3
 167170000    3
 167180000    2
 167190000    3
 167200000    4
 167210000    8
 167220000    4
 167230000    5
 167240000    2
 167250000    2
 167260000    3
 167270000    3
 167280000    2
 167290000    7
 167300000    5
 167310000    3
 167320000    6
 167330000    2
 167340000    5
 167350000    3
 167360000    3
 167370000    3
 167380000    5
 167390000    3
 167400000    3
 167410000    3
 167420000    3
 167430000    5
 167440000    2
 167450000    3
 167460000    3
 167470000    4
 167480000    3
 167490000    2
 167500000    3
 167510000    3
 167520000    3
 167530000    3
 167540000    5
 167550000    3
 167560000    3
 167570000    3
 167580000    4
 167590000    5
 167600000    3
 167610000    6
 167620000    4
 167630000    2
 167640000    3
 167650000    3
 167660000    4
 167670000    2
 167680000    3
 167690000    3
 167700000    3
 167710000    3
 167720000    2
 167730000    3
 167740000    3
 167750000    3
 167760000    2
 167770000    2
 167780000    3
 167790000    3
 167800000    3
 167810000    3
 167820000    3
 167830000    3
 167840000    3
 167850000    3
 167860000    3
 167870000    3
 167880000    3
 167890000    3
 167900000    3
 167910000    4
 167920000    3
 167930000    3
 167940000    6
 167950000    4
 167960000    5
 167970000    2
 167980000    2
 167990000    5
 168000000    4
 168010000    6
 168020000    3
 168030000    4
 168040000    4
 168050000    2
 168060000    3
 168070000    4
 168080000    3
 168090000    2
 168100000    3
 168110000    5
 168120000    4
 168130000    2
 168140000    3
 168150000    2
 168160000    3
 168170000    3
 168180000    2
 168190000    5
 168200000    4
 168210000    3
 168220000    5
 168230000    5
 168240000    3
 168250000    4
 168260000    2
 168270000    3
 168280000    3
 168290000    3
 168300000    2
 168310000    5
 168320000    3
 168330000    2
 168340000    3
 168350000    3
 168360000    3
 168370000    4
 168380000    4
 168390000    3
 168400000    3
 168410000    4
 168420000    4
 168430000    2
 168440000    4
 168450000    3
 168460000    2
 168470000    5
 168480000    2
 168490000    4
 168500000    3
 168510000    2
 168520000    2
 168530000    2
 168540000    3
 168550000    3
 168560000    3
 168570000    3
 168580000    3
 168590000    2
 168600000    4
 168610000    3
 168620000    3
 168630000    3
 168640000    3
 168650000    2
 168660000    3
 168670000    4
 168680000    4
 168690000    2
 168700000    3
 168710000    3
 168720000    4
 168730000    4
 168740000    4
 168750000    3
 168760000    4
 168770000    4
 168780000    4
 168790000    3
 168800000    4
 168810000    4
 168820000    3
 168830000    4
 168840000    4
 168850000    3
 168860000    2
 168870000    3
 168880000    5
 168890000    2
 168900000    3
 168910000    5
 168920000    3
 168930000    6
 168940000    3
 168950000    4
 168960000    3
 168970000    3
 168980000    4
 168990000    8
 169000000    5
 169010000    2
 169020000    3
 169030000    4
 169040000    2
 169050000    3
 169060000    3
 169070000    5
 169080000    4
 169090000    3
 169100000    4
 169110000    4
 169120000    5
 169130000    2
 169140000    5
 169150000    2
 169160000    4
 169170000    3
 169180000    3
 169190000    4
 169200000    4
 169210000    3
 169220000    3
 169230000    3
 169240000    2
 169250000    3
 169260000    4
 169270000    2
 169280000    5
 169290000    4
 169300000    3
 169310000    3
 169320000    3
 169330000    3
 169340000    5
 169350000    4
 169360000    4
 169370000    3
 169380000    7
 169390000    4
 169400000    2
 169410000    4
 169420000    3
 169430000    4
 169440000    2
 169450000    4
 169460000    4
 169470000    4
 169480000    3
 169490000    4
 169500000    3
 169510000    3
 169520000    3
 169530000    3
 169540000    2
 169550000    3
 169560000    4
 169570000    2
 169580000    3
 169590000    3
 169600000    2
 169610000    3
 169620000    5
 169630000    6
 169640000    5
 169650000    3
 169660000    3
 169670000    3
 169680000    3
 169690000    3
 169700000    4
 169710000    2
 169720000    3
 169730000    7
 169740000    2
 169750000    8
 169760000    9
 169770000    7
 169780000    5
 169790000    3
 169800000    2
 169810000    4
 169820000    3
 169830000    3
 169840000    5
 169850000    3
 169860000    3
 169870000    2
 169880000    2
 169890000    2
 169900000    3
 169910000    4
 169920000    4
 169930000    3
 169940000    2
 169950000    2
 169960000    4
 169970000    3
 169980000    3
 169990000    3
 170000000    4
 170010000    3
 170020000    6
 170030000    4
 170040000    5
 170050000    4
 170060000    4
 170070000    3
 170080000    2
 170090000    3
 170100000    3
 170110000    4
 170120000    3
 170130000    4
 170140000    4
 170150000    3
 170160000    2
 170170000    4
 170180000    3
 170190000    3
 170200000    3
 170210000    3
 170220000    6
 170230000    8
 170240000    7
 170250000    3
 170260000    3
 170270000    4
 170280000    4
 170290000    3
 170300000    3
 170310000    3
 170320000    3
 170330000    3
 170340000    2
 170350000    6
 170360000    7
 170370000    2
 170380000    2
 170390000    4
 170400000    3
 170410000    3
 170420000    5
 170430000    3
 170440000    6
 170450000    6
 170460000    3
 170470000    3
 170480000    3
 170490000    3
 170500000    3
 170510000    4
 170520000    5
 170530000    3
 170540000    3
 170550000    3
 170560000    4
 170570000    3
 170580000    3
 170590000    3
 170600000    3
 170610000    5
 170620000    4
 170630000    3
 170640000    4
 170650000    3
 170660000    3
 170670000    3
 170680000    3
 170690000    5
 170700000    3
 170710000    2
 170720000    5
 170730000    3
 170740000    2
 170750000    3
 170760000    3
 170770000    4
 170780000    3
 170790000    3
 170800000    5
 170810000    4
 170820000    4
 170830000    3
 170840000    4
 170850000    2
 170860000    3
 170870000    3
 170880000    3
 170890000    3
 170900000    2
 170910000    4
 170920000    4
 170930000    4
 170940000    3
 170950000    3
 170960000    2
 170970000    3
 170980000    4
 170990000    2
 171000000    3
 171010000    5
 171020000    4
 171030000    5
 171040000    8
 171050000    3
 171060000    3
 171070000    3
 171080000    5
 171090000    3
 171100000    3
 171110000    2
 171120000    4
 171130000    2
 171140000    3
 171150000    4
 171160000    3
 171170000    3
 171180000    3
 171190000    3
 171200000    2
 171210000    3
 171220000    4
 171230000    3
 171240000    3
 171250000    3
 171260000    4
 171270000    4
 171280000    4
 171290000    3
 171300000    2
 171310000    3
 171320000    3
 171330000    2
 171340000    3
 171350000    4
 171360000    3
 171370000    3
 171380000    3
 171390000    4
 171400000    3
 171410000    4
 171420000    3
 171430000    3
 171440000    4
 171450000    3
 171460000    4
 171470000    3
 171480000    3
 171490000    4
 171500000    4
 171510000    4
 171520000    3
 171530000    3
 171540000    4
 171550000    4
 171560000    2
 171570000    2
 171580000    3
 171590000    4
 171600000    3
 171610000    4
 171620000    3
 171630000    4
 171640000    3
 171650000    3
 171660000    3
 171670000    2
 171680000    2
 171690000    3
 171700000    3
 171710000    3
 171720000    4
 171730000    2
 171740000    2
 171750000    3
 171760000    3
 171770000    2
 171780000    4
 171790000    5
 171800000    3
 171810000    2
 171820000    4
 171830000    2
 171840000    4
 171850000    3
 171860000    2
 171870000    5
 171880000    3
 171890000    2
 171900000    3
 171910000    4
 171920000    2
 171930000    2
 171940000    4
 171950000    5
 171960000    4
 171970000    6
 171980000    9
 171990000    3
 172000000    8
 172010000    3
 172020000    3
 172030000    3
 172040000    4
 172050000    3
 172060000    2
 172070000    5
 172080000    3
 172090000    6
 172100000    3
 172110000    7
 172120000    3
 172130000    4
 172140000    4
 172150000    3
 172160000    4
 172170000    3
 172180000    4
 172190000    6
 172200000    4
 172210000    3
 172220000    4
 172230000    5
 172240000    7
 172250000    5
 172260000    2
 172270000    4
 172280000    4
 172290000    5
 172300000    3
 172310000    5
 172320000    4
 172330000    2
 172340000    5
 172350000    3
 172360000    4
 172370000    3
 172380000    3
 172390000    3
 172400000    7
 172410000    2
 172420000    3
 172430000    4
 172440000    2
 172450000    8
 172460000    2
 172470000    9
 172480000    4
 172490000    8
 172500000    7
 172510000    4
 172520000    8
 172530000    3
 172540000   11
 172550000   12
 172560000    9
 172570000    3
 172580000   10
 172590000   11
 172600000   10
 172610000    8
 172620000   11
 172630000    6
 172640000    3
 172650000    3
 172660000    6
 172670000    6
 172680000    2
 172690000    2
 172700000    4
 172710000    4
 172720000    4
 172730000    4
 172740000    3
 172750000    2
 172760000    5
 172770000    3
 172780000    3
 172790000    4
 172800000    3
 172810000    5
 172820000    2
 172830000    3
 172840000    3
 172850000    3
 172860000    3
 172870000    3
 172880000    3
 172890000    3
 172900000    3
 172910000    4
 172920000    3
 172930000    4
 172940000    5
 172950000    3
 172960000    3
 172970000    3
 172980000    3
 172990000    4
 173000000    3
 173010000    3
 173020000    3
 173030000    4
 173040000    4
 173050000    3
 173060000    4
 173070000    3
 173080000    3
 173090000    3
 173100000    4
 173110000    3
 173120000    5
 173130000    3
 173140000    3
 173150000    5
 173160000    2
 173170000    3
 173180000    3
 173190000    3
 173200000    3
 173210000    4
 173220000    3
 173230000    3
 173240000    2
 173250000    3
 173260000    5
 173270000    5
 173280000    6
 173290000    6
 173300000    5
 173310000    5
 173320000    3
 173330000    3
 173340000    5
 173350000    6
 173360000    3
 173370000    5
 173380000    6
 173390000    2
 173400000    5
 173410000    4
 173420000    5
 173430000    3
 173440000    4
 173450000    3
 173460000    3
 173470000    4
 173480000    3
 173490000    3
 173500000    4
 173510000    3
 173520000    3
 173530000    3
 173540000    2
 173550000    2
 173560000    3
 173570000    5
 173580000    3
 173590000    3
 173600000    3
 173610000    3
 173620000    3
 173630000    3
 173640000    3
 173650000    2
 173660000    6
 173670000    3
 173680000    3
 173690000    4
 173700000    3
 173710000    2
 173720000    3
 173730000    4
 173740000    3
 173750000    2
 173760000    7
 173770000    2
 173780000    5
 173790000    3
 173800000    3
 173810000    4
 173820000    6
 173830000    4
 173840000    3
 173850000    4
 173860000    5
 173870000    2
 173880000    3
 173890000    4
 173900000    3
 173910000    3
 173920000    3
 173930000    4
 173940000    3
 173950000    4
 173960000    3
 173970000    2
 173980000    2
 173990000    3
 174000000    3
 174010000    3
 174020000    2
 174030000    3
 174040000    5
 174050000    4
 174060000    4
 174070000    2
 174080000    2
 174090000    3
 174100000    5
 174110000    4
 174120000    4
 174130000    3
 174140000    4
 174150000    3
 174160000    3
 174170000    3
 174180000    3
 174190000    4
 174200000    3
 174210000    3
 174220000    5
 174230000    2
 174240000    3
 174250000    3
 174260000    3
 174270000    3
 174280000    4
 174290000    3
 174300000    4
 174310000    3
 174320000    3
 174330000    7
 174340000    3
 174350000    3
 174360000    3
 174370000    3
 174380000    3
 174390000    8
 174400000    6
 174410000    5
 174420000    4
 174430000    5
 174440000    3
 174450000    4
 174460000    2
 174470000    2
 174480000    6
 174490000    3
 174500000    3
 174510000    5
 174520000    3
 174530000    2
 174540000    2
 174550000    4
 174560000    5
 174570000    3
 174580000    4
 174590000    3
 174600000    3
 174610000    5
 174620000    3
 174630000    6
 174640000    3
 174650000    3
 174660000    4
 174670000    4
 174680000    2
 174690000    3
 174700000    3
 174710000    2
 174720000    3
 174730000    3
 174740000    5
 174750000    5
 174760000    3
 174770000    3
 174780000    2
 174790000    2
 174800000    2
 174810000    2
 174820000    3
 174830000    3
 174840000    3
 174850000    3
 174860000    3
 174870000    4
 174880000    4
 174890000    3
 174900000    3
 174910000    5
 174920000    2
 174930000    6
 174940000    4
 174950000    5
 174960000    6
 174970000    3
 174980000    3
 174990000    2
 175000000    3
 175010000    4
 175020000    2
 175030000    4
 175040000    3
 175050000    6
 175060000    3
 175070000    3
 175080000    3
 175090000    3
 175100000    3
 175110000    5
 175120000    3
 175130000    3
 175140000    3
 175150000    3
 175160000    2
 175170000    3
 175180000    2
 175190000    2
 175200000    3
 175210000    3
 175220000    4
 175230000    4
 175240000    3
 175250000    3
 175260000    3
 175270000    3
 175280000    3
 175290000    2
 175300000    3
 175310000    3
 175320000    3
 175330000    3
 175340000    4
 175350000    3
 175360000    3
 175370000    3
 175380000    3
 175390000    3
 175400000    4
 175410000    6
 175420000    5
 175430000    3
 175440000    4
 175450000    3
 175460000    3
 175470000    3
 175480000    3
 175490000    3
 175500000    3
 175510000    5
 175520000    2
 175530000    2
 175540000    3
 175550000    2
 175560000    4
 175570000    3
 175580000    3
 175590000    2
 175600000    4
 175610000    3
 175620000    5
 175630000    3
 175640000    3
 175650000    2
 175660000    3
 175670000    3
 175680000    3
 175690000    4
 175700000    3
 175710000    3
 175720000    3
 175730000    3
 175740000    5
 175750000    3
 175760000    4
 175770000    4
 175780000    3
 175790000    3
 175800000    5
 175810000    3
 175820000    4
 175830000    5
 175840000    2
 175850000    5
 175860000    4
 175870000    3
 175880000    3
 175890000    3
 175900000    4
 175910000    3
 175920000    4
 175930000    3
 175940000    4
 175950000    4
 175960000    4
 175970000    4
 175980000    2
 175990000    2
 176000000    3
 176010000    3
 176020000    3
 176030000    3
 176040000    3
 176050000    3
 176060000    4
 176070000    3
 176080000    3
 176090000    2
 176100000    2
 176110000    3
 176120000    3
 176130000    6
 176140000    3
 176150000    6
 176160000    4
 176170000    2
 176180000    3
 176190000    4
 176200000    3
 176210000    3
 176220000    5
 176230000    2
 176240000    3
 176250000    4
 176260000    2
 176270000    2
 176280000    4
 176290000    3
 176300000    3
 176310000    4
 176320000    4
 176330000    2
 176340000    3
 176350000    2
 176360000    3
 176370000    4
 176380000    4
 176390000    3
 176400000    3
 176410000    3
 176420000    2
 176430000    3
 176440000    4
 176450000    5
 176460000    7
 176470000    2
 176480000    3
 176490000    6
 176500000    2
 176510000    4
 176520000    3
 176530000    3
 176540000    3
 176550000    3
 176560000    4
 176570000    4
 176580000    3
 176590000    4
 176600000    2
 176610000    2
 176620000    3
 176630000    4
 176640000    3
 176650000    3
 176660000    2
 176670000    3
 176680000    3
 176690000    3
 176700000    2
 176710000    3
 176720000    5
 176730000    5
 176740000    3
 176750000    3
 176760000    2
 176770000    6
 176780000    6
 176790000    4
 176800000    4
 176810000    4
 176820000    4
 176830000    3
 176840000    4
 176850000    2
 176860000    3
 176870000    4
 176880000    7
 176890000    4
 176900000    3
 176910000    3
 176920000    3
 176930000    3
 176940000    5
 176950000    4
 176960000    4
 176970000    3
 176980000    2
 176990000    3
 177000000    3
 177010000    3
 177020000    4
 177030000    4
 177040000    4
 177050000    2
 177060000    2
 177070000    3
 177080000    3
 177090000    2
 177100000    3
 177110000    3
 177120000    2
 177130000    6
 177140000    3
 177150000    3
 177160000    4
 177170000    4
 177180000    3
 177190000    2
 177200000    2
 177210000    4
 177220000    3
 177230000    4
 177240000    5
 177250000    3
 177260000    3
 177270000    2
 177280000    3
 177290000    4
 177300000    5
 177310000    4
 177320000    4
 177330000    2
 177340000    2
 177350000    2
 177360000    2
 177370000    3
 177380000    4
 177390000    3
 177400000    3
 177410000    6
 177420000    2
 177430000    2
 177440000    2
 177450000    2
 177460000    3
 177470000    3
 177480000    5
 177490000    5
 177500000    8
 177510000    4
 177520000    3
 177530000    4
 177540000    3
 177550000    3
 177560000    3
 177570000    2
 177580000    3
 177590000    5
 177600000    3
 177610000    5
 177620000    3
 177630000    3
 177640000    3
 177650000    2
 177660000    3
 177670000    2
 177680000    2
 177690000    3
 177700000    3
 177710000    3
 177720000    2
 177730000    5
 177740000    4
 177750000    3
 177760000    2
 177770000    3
 177780000    5
 177790000    2
 177800000    3
 177810000    7
 177820000    2
 177830000    3
 177840000    3
 177850000    4
 177860000    3
 177870000    3
 177880000    2
 177890000    3
 177900000    2
 177910000    5
 177920000    3
 177930000    3
 177940000    4
 177950000    3
 177960000    2
 177970000    2
 177980000    4
 177990000    3
 178000000    3
 178010000    5
 178020000    3
 178030000    3
 178040000    3
 178050000    7
 178060000    5
 178070000    4
 178080000    3
 178090000    5
 178100000    2
 178110000    3
 178120000    4
 178130000    4
 178140000    3
 178150000    6
 178160000    3
 178170000    3
 178180000    2
 178190000    3
 178200000    3
 178210000    3
 178220000    5
 178230000    3
 178240000    3
 178250000    4
 178260000    3
 178270000    6
 178280000    5
 178290000    3
 178300000    3
 178310000    5
 178320000    4
 178330000    5
 178340000    4
 178350000    3
 178360000    3
 178370000    4
 178380000    4
 178390000    7
 178400000    2
 178410000    3
 178420000    3
 178430000    8
 178440000    4
 178450000    2
 178460000    3
 178470000    3
 178480000    3
 178490000    3
 178500000    3
 178510000    5
 178520000    3
 178530000    3
 178540000    3
 178550000    2
 178560000    4
 178570000    5
 178580000    3
 178590000    3
 178600000    3
 178610000    2
 178620000    2
 178630000    3
 178640000    6
 178650000    2
 178660000    4
 178670000    3
 178680000    4
 178690000    3
 178700000    3
 178710000    3
 178720000    3
 178730000    3
 178740000    2
 178750000    4
 178760000    2
 178770000    4
 178780000    3
 178790000    2
 178800000    3
 178810000    4
 178820000    3
 178830000    3
 178840000    3
 178850000    3
 178860000    3
 178870000    2
 178880000    3
 178890000    3
 178900000    3
 178910000    4
 178920000    4
 178930000    4
 178940000    3
 178950000    3
 178960000    4
 178970000    3
 178980000    2
 178990000    3
 179000000    3
 179010000    3
 179020000    3
 179030000    5
 179040000    3
 179050000    2
 179060000    4
 179070000    4
 179080000    3
 179090000    4
 179100000    3
 179110000    2
 179120000    4
 179130000    3
 179140000    3
 179150000    3
 179160000    2
 179170000    3
 179180000    3
 179190000    3
 179200000    2
 179210000    3
 179220000    3
 179230000    3
 179240000    4
 179250000    4
 179260000    2
 179270000    3
 179280000    3
 179290000    3
 179300000    3
 179310000    3
 179320000    2
 179330000    2
 179340000    3
 179350000    4
 179360000    5
 179370000    3
 179380000    3
 179390000    3
 179400000    3
 179410000    2
 179420000    3
 179430000    3
 179440000    3
 179450000    2
 179460000    3
 179470000    3
 179480000    2
 179490000    3
 179500000    2
 179510000    4
 179520000    2
 179530000    3
 179540000    2
 179550000    3
 179560000    4
 179570000    3
 179580000    3
 179590000    3
 179600000    3
 179610000    3
 179620000    3
 179630000   10
 179640000    5
 179650000    3
 179660000    3
 179670000    4
 179680000    7
 179690000    5
 179700000    4
 179710000    2
 179720000    3
 179730000    3
 179740000    5
 179750000    3
 179760000    3
 179770000    3
 179780000    3
 179790000    3
 179800000    3
 179810000    3
 179820000    2
 179830000    6
 179840000    3
 179850000    2
 179860000    3
 179870000    3
 179880000    3
 179890000    3
 179900000    3
 179910000    6
 179920000    4
 179930000    3
 179940000    3
 179950000    3
 179960000    4
 179970000    5
 179980000    3
 179990000    3
 180000000    2
 180010000    4
 180020000    3
 180030000    3
 180040000    6
 180050000    5
 180060000    7
 180070000    3
 180080000    4
 180090000    5
 180100000    6
 180110000    2
 180120000    3
 180130000    4
 180140000    6
 180150000    4
 180160000    3
 180170000    3
 180180000    3
 180190000    3
 180200000    2
 180210000    3
 180220000    4
 180230000    6
 180240000    5
 180250000    3
 180260000    3
 180270000    6
 180280000    3
 180290000    2
 180300000   10
 180310000    5
 180320000    3
 180330000    4
 180340000    3
 180350000    6
 180360000    5
 180370000    5
 180380000    5
 180390000    7
 180400000    4
 180410000    4
 180420000    4
 180430000    2
 180440000    3
 180450000    5
 180460000    3
 180470000    3
 180480000    2
 180490000    2
 180500000    3
 180510000    2
 180520000    3
 180530000    2
 180540000    5
 180550000    7
 180560000    4
 180570000    2
 180580000    4
 180590000    4
 180600000    4
 180610000    5
 180620000    3
 180630000    3
 180640000    5
 180650000    6
 180660000    4
 180670000    5
 180680000    2
 180690000    3
 180700000    4
 180710000    3
 180720000    5
 180730000    2
 180740000    3
 180750000    3
 180760000    3
 180770000    3
 180780000    3
 180790000    5
 180800000    2
 180810000    3
 180820000    3
 180830000    3
 180840000    3
 180850000    2
 180860000    2
 180870000    3
 180880000    3
 180890000    3
 180900000    3
 180910000    2
 180920000    3
 180930000    4
 180940000    3
 180950000    4
 180960000    5
 180970000    3
 180980000    3
 180990000    4
 181000000    5
 181010000    3
 181020000    5
 181030000    5
 181040000    4
 181050000    4
 181060000    2
 181070000    3
 181080000    4
 181090000    5
 181100000    4
 181110000    4
 181120000    3
 181130000    6
 181140000    3
 181150000    3
 181160000    4
 181170000    3
 181180000    3
 181190000    4
 181200000    3
 181210000    3
 181220000    4
 181230000    4
 181240000    3
 181250000    3
 181260000    4
 181270000    4
 181280000    3
 181290000    3
 181300000    3
 181310000    2
 181320000    4
 181330000    4
 181340000    2
 181350000    4
 181360000    2
 181370000    2
 181380000    3
 181390000    2
 181400000    6
 181410000    3
 181420000    3
 181430000    3
 181440000    2
 181450000    3
 181460000    3
 181470000    2
 181480000    3
 181490000    3
 181500000    3
 181510000    5
 181520000    4
 181530000    4
 181540000    3
 181550000    3
 181560000    4
 181570000    3
 181580000    3
 181590000    5
 181600000    3
 181610000    3
 181620000    3
 181630000    5
 181640000    3
 181650000    4
 181660000    4
 181670000    4
 181680000    2
 181690000    3
 181700000    4
 181710000    5
 181720000    5
 181730000    4
 181740000    5
 181750000    3
 181760000    3
 181770000    4
 181780000    4
 181790000    3
 181800000    6
 181810000    7
 181820000    5
 181830000   11
 181840000    3
 181850000    5
 181860000    2
 181870000    2
 181880000    3
 181890000    6
 181900000    5
 181910000    2
 181920000    2
 181930000    3
 181940000    3
 181950000    3
 181960000    2
 181970000    7
 181980000    2
 181990000    5
 182000000    3
 182010000    3
 182020000    3
 182030000    4
 182040000    6
 182050000    3
 182060000    3
 182070000    3
 182080000    4
 182090000    8
 182100000    7
 182110000    5
 182120000    3
 182130000    5
 182140000    3
 182150000    3
 182160000    5
 182170000    4
 182180000    4
 182190000    4
 182200000    4
 182210000    4
 182220000    3
 182230000    3
 182240000    3
 182250000    3
 182260000    3
 182270000    3
 182280000    3
 182290000    3
 182300000    5
 182310000    3
 182320000    3
 182330000    3
 182340000    4
 182350000    6
 182360000    2
 182370000    3
 182380000    4
 182390000    3
 182400000    3
 182410000    4
 182420000    3
 182430000    3
 182440000    4
 182450000    3
 182460000    3
 182470000    5
 182480000    5
 182490000    3
 182500000    6
 182510000    9
 182520000    3
 182530000    3
 182540000    3
 182550000    6
 182560000    5
 182570000    3
 182580000    3
 182590000    2
 182600000    3
 182610000    2
 182620000    3
 182630000    3
 182640000    7
 182650000    3
 182660000    3
 182670000    3
 182680000    3
 182690000    4
 182700000    4
 182710000    3
 182720000    3
 182730000    5
 182740000    3
 182750000    3
 182760000    2
 182770000    3
 182780000    3
 182790000    3
 182800000    3
 182810000    3
 182820000    3
 182830000    4
 182840000    3
 182850000    6
 182860000    4
 182870000    3
 182880000    3
 182890000    5
 182900000    3
 182910000    3
 182920000    4
 182930000    4
 182940000    3
 182950000    3
 182960000    4
 182970000    4
 182980000    2
 182990000    4
 183000000    5
 183010000    3
 183020000    4
 183030000    3
 183040000    5
 183050000    6
 183060000    4
 183070000    2
 183080000    4
 183090000    3
 183100000    5
 183110000    3
 183120000    3
 183130000    3
 183140000    3
 183150000    3
 183160000    3
 183170000    3
 183180000    3
 183190000    3
 183200000    2
 183210000    3
 183220000    4
 183230000    5
 183240000    3
 183250000    3
 183260000    2
 183270000    3
 183280000    4
 183290000    4
 183300000    4
 183310000    6
 183320000    3
 183330000    2
 183340000    3
 183350000    2
 183360000    2
 183370000    4
 183380000    3
 183390000    2
 183400000    2
 183410000    2
 183420000    3
 183430000    3
 183440000    2
 183450000    4
 183460000    5
 183470000    3
 183480000    3
 183490000    3
 183500000    3
 183510000    5
 183520000    3
 183530000    3
 183540000    5
 183550000    3
 183560000    2
 183570000    6
 183580000    3
 183590000    2
 183600000    3
 183610000    3
 183620000    6
 183630000    5
 183640000    2
 183650000    3
 183660000    3
 183670000    2
 183680000    3
 183690000    3
 183700000    4
 183710000    7
 183720000    9
 183730000    4
 183740000    4
 183750000    7
 183760000    2
 183770000    4
 183780000    8
 183790000    4
 183800000    3
 183810000    3
 183820000    3
 183830000    4
 183840000    4
 183850000    3
 183860000    3
 183870000    3
 183880000    2
 183890000    4
 183900000    3
 183910000    3
 183920000    6
 183930000    4
 183940000    4
 183950000    8
 183960000   10
 183970000    5
 183980000    6
 183990000    3
 184000000    5
 184010000    3
 184020000    3
 184030000    2
 184040000    3
 184050000    3
 184060000    4
 184070000    2
 184080000    5
 184090000   11
 184100000    4
 184110000    4
 184120000    3
 184130000    3
 184140000    3
 184150000    3
 184160000    3
 184170000    5
 184180000    6
 184190000    4
 184200000    2
 184210000    3
 184220000    3
 184230000    2
 184240000    4
 184250000    4
 184260000    3
 184270000    3
 184280000    3
 184290000    3
 184300000    4
 184310000    2
 184320000    4
 184330000    4
 184340000    5
 184350000    3
 184360000    5
 184370000    5
 184380000    5
 184390000    3
 184400000    4
 184410000    3
 184420000    2
 184430000    3
 184440000    3
 184450000    3
 184460000    2
 184470000    4
 184480000    3
 184490000    4
 184500000    3
 184510000    3
 184520000    3
 184530000    4
 184540000    3
 184550000    4
 184560000    4
 184570000    3
 184580000    2
 184590000    2
 184600000    5
 184610000    3
 184620000    3
 184630000    4
 184640000    2
 184650000    2
 184660000    3
 184670000    2
 184680000    3
 184690000    3
 184700000    4
 184710000    3
 184720000    6
 184730000    4
 184740000    3
 184750000    3
 184760000    3
 184770000    4
 184780000    4
 184790000    5
 184800000    2
 184810000    4
 184820000    3
 184830000    4
 184840000    3
 184850000    3
 184860000    3
 184870000    3
 184880000    2
 184890000    4
 184900000    6
 184910000    3
 184920000    3
 184930000    3
 184940000    6
 184950000    4
 184960000    4
 184970000    4
 184980000    3
 184990000    5
 185000000    4
 185010000    3
 185020000    2
 185030000    3
 185040000    4
 185050000    4
 185060000    3
 185070000    8
 185080000    3
 185090000    3
 185100000    4
 185110000    3
 185120000    4
 185130000    4
 185140000    3
 185150000    7
 185160000    3
 185170000    3
 185180000    3
 185190000    2
 185200000    3
 185210000    3
 185220000    3
 185230000    2
 185240000    3
 185250000    2
 185260000    3
 185270000    5
 185280000    3
 185290000    3
 185300000    3
 185310000    3
 185320000    4
 185330000    2
 185340000    3
 185350000    5
 185360000    4
 185370000    3
 185380000    5
 185390000    3
 185400000    3
 185410000    3
 185420000    3
 185430000    6
 185440000    4
 185450000    2
 185460000    3
 185470000    3
 185480000    3
 185490000    3
 185500000    2
 185510000    3
 185520000    2
 185530000    4
 185540000    6
 185550000    2
 185560000    3
 185570000    3
 185580000    3
 185590000    2
 185600000    3
 185610000    3
 185620000    4
 185630000    3
 185640000    3
 185650000    3
 185660000    5
 185670000    3
 185680000    4
 185690000    3
 185700000    4
 185710000    3
 185720000    3
 185730000    3
 185740000    5
 185750000    4
 185760000    3
 185770000    3
 185780000    4
 185790000    3
 185800000    4
 185810000    2
 185820000    2
 185830000    3
 185840000    4
 185850000    8
 185860000    4
 185870000    3
 185880000    3
 185890000    4
 185900000    4
 185910000    3
 185920000    4
 185930000    3
 185940000    3
 185950000    4
 185960000    3
 185970000    3
 185980000    3
 185990000    2
 186000000    3
 186010000    4
 186020000    3
 186030000    4
 186040000    4
 186050000    8
 186060000    2
 186070000    3
 186080000    2
 186090000    4
 186100000    4
 186110000    9
 186120000    3
 186130000    3
 186140000    3
 186150000    4
 186160000    4
 186170000    3
 186180000    2
 186190000    3
 186200000    3
 186210000    6
 186220000    4
 186230000    3
 186240000    3
 186250000    3
 186260000    3
 186270000    3
 186280000    3
 186290000    2
 186300000    2
 186310000    3
 186320000    3
 186330000    4
 186340000    3
 186350000    3
 186360000    3
 186370000    3
 186380000    3
 186390000    2
 186400000    3
 186410000    3
 186420000    3
 186430000    3
 186440000    3
 186450000    2
 186460000    3
 186470000    2
 186480000    3
 186490000    3
 186500000    4
 186510000    3
 186520000    3
 186530000    3
 186540000    3
 186550000    4
 186560000    4
 186570000    3
 186580000    3
 186590000    3
 186600000    5
 186610000    4
 186620000    3
 186630000    3
 186640000    3
 186650000    3
 186660000    2
 186670000    3
 186680000    3
 186690000    3
 186700000    3
 186710000    3
 186720000    3
 186730000    3
 186740000    3
 186750000    3
 186760000    3
 186770000    5
 186780000    3
 186790000    4
 186800000    3
 186810000    3
 186820000    3
 186830000    4
 186840000    2
 186850000    3
 186860000    3
 186870000    4
 186880000    3
 186890000    2
 186900000    4
 186910000    3
 186920000    3
 186930000    3
 186940000    4
 186950000    2
 186960000    3
 186970000    3
 186980000    3
 186990000    3
 187000000    3
 187010000    3
 187020000    3
 187030000    3
 187040000    4
 187050000    3
 187060000    4
 187070000    4
 187080000    2
 187090000    3
 187100000    3
 187110000    3
 187120000    6
 187130000    4
 187140000    3
 187150000    7
 187160000    5
 187170000    3
 187180000    3
 187190000    3
 187200000    2
 187210000    3
 187220000    3
 187230000    3
 187240000    3
 187250000    2
 187260000    3
 187270000    4
 187280000    6
 187290000    3
 187300000    3
 187310000    6
 187320000    6
 187330000    3
 187340000    3
 187350000    3
 187360000    4
 187370000    4
 187380000    3
 187390000    2
 187400000    2
 187410000    3
 187420000    3
 187430000    4
 187440000    3
 187450000    2
 187460000    3
 187470000    4
 187480000    3
 187490000    3
 187500000    2
 187510000    3
 187520000    3
 187530000    3
 187540000    3
 187550000    3
 187560000    3
 187570000    4
 187580000    3
 187590000    4
 187600000    4
 187610000    3
 187620000    3
 187630000    4
 187640000    5
 187650000    3
 187660000    4
 187670000    3
 187680000    5
 187690000    5
 187700000    5
 187710000    5
 187720000    5
 187730000    4
 187740000    2
 187750000    3
 187760000    3
 187770000    5
 187780000    3
 187790000    6
 187800000    5
 187810000    2
 187820000    2
 187830000    4
 187840000    5
 187850000    3
 187860000    4
 187870000    3
 187880000    4
 187890000    5
 187900000    4
 187910000    3
 187920000    3
 187930000    4
 187940000    5
 187950000    4
 187960000    6
 187970000    3
 187980000    3
 187990000    5
 188000000    5
 188010000    3
 188020000    2
 188030000    3
 188040000    3
 188050000    4
 188060000    2
 188070000    2
 188080000    4
 188090000    3
 188100000    4
 188110000    4
 188120000    3
 188130000    3
 188140000    3
 188150000    3
 188160000    4
 188170000    3
 188180000    3
 188190000    3
 188200000    3
 188210000    4
 188220000    2
 188230000    3
 188240000    4
 188250000    3
 188260000    3
 188270000    2
 188280000    2
 188290000    4
 188300000    3
 188310000    4
 188320000    4
 188330000    3
 188340000    7
 188350000    3
 188360000    3
 188370000    3
 188380000    3
 188390000    3
 188400000    3
 188410000    3
 188420000    3
 188430000    3
 188440000    3
 188450000    5
 188460000    3
 188470000    3
 188480000    3
 188490000    3
 188500000    2
 188510000    3
 188520000    3
 188530000    3
 188540000    4
 188550000    7
 188560000    2
 188570000    4
 188580000    3
 188590000    3
 188600000    2
 188610000    2
 188620000    3
 188630000    3
 188640000    4
 188650000    3
 188660000    4
 188670000    3
 188680000    4
 188690000    4
 188700000    2
 188710000    4
 188720000    2
 188730000    4
 188740000    3
 188750000    3
 188760000    4
 188770000    3
 188780000    3
 188790000    5
 188800000    3
 188810000    3
 188820000    3
 188830000    3
 188840000    7
 188850000    3
 188860000    5
 188870000    3
 188880000    4
 188890000    5
 188900000    3
 188910000    3
 188920000    6
 188930000    2
 188940000    3
 188950000    6
 188960000    4
 188970000    4
 188980000    5
 188990000    2
 189000000    5
 189010000    3
 189020000    3
 189030000    6
 189040000    6
 189050000    3
 189060000    4
 189070000    6
 189080000    2
 189090000    3
 189100000    5
 189110000    4
 189120000    4
 189130000    4
 189140000    3
 189150000    3
 189160000    3
 189170000    3
 189180000    2
 189190000    4
 189200000    4
 189210000    5
 189220000    4
 189230000    2
 189240000    4
 189250000    2
 189260000    3
 189270000    4
 189280000    3
 189290000    3
 189300000    3
 189310000    3
 189320000    3
 189330000   10
 189340000    4
 189350000    5
 189360000    2
 189370000    3
 189380000    2
 189390000    3
 189400000    4
 189410000    8
 189420000   10
 189430000    3
 189440000    3
 189450000    3
 189460000    3
 189470000    3
 189480000    2
 189490000    3
 189500000    3
 189510000    4
 189520000    8
 189530000    3
 189540000    3
 189550000    3
 189560000    2
 189570000    4
 189580000    2
 189590000    3
 189600000    2
 189610000    8
 189620000    4
 189630000   10
 189640000    3
 189650000    3
 189660000    3
 189670000    3
 189680000    4
 189690000    3
 189700000    5
 189710000    7
 189720000    3
 189730000    4
 189740000    5
 189750000    3
 189760000    3
 189770000    3
 189780000    3
 189790000    3
 189800000    4
 189810000    3
 189820000    3
 189830000    6
 189840000    4
 189850000    8
 189860000    3
 189870000    3
 189880000    4
 189890000    2
 189900000    5
 189910000    6
 189920000    4
 189930000    3
 189940000    3
 189950000    3
 189960000    5
 189970000    3
 189980000    4
 189990000    3
 190000000    3
 190010000    3
 190020000    3
 190030000    4
 190040000    4
 190050000    6
 190060000    4
 190070000    5
 190080000    4
 190090000    6
 190100000    4
 190110000    5
 190120000    3
 190130000    3
 190140000    3
 190150000    3
 190160000    3
 190170000    3
 190180000    4
 190190000    4
 190200000    3
 190210000    3
 190220000    5
 190230000    3
 190240000    5
 190250000    5
 190260000    3
 190270000    4
 190280000    3
 190290000    4
 190300000    3
 190310000    3
 190320000    3
 190330000    2
 190340000    3
 190350000    4
 190360000   13
 190370000    4
 190380000    3
 190390000    2
 190400000    4
 190410000    3
 190420000    3
 190430000    3
 190440000    4
 190450000    3
 190460000    3
 190470000    3
 190480000    3
 190490000    3
 190500000    3
 190510000    3
 190520000    3
 190530000    3
 190540000    3
 190550000    2
 190560000    3
 190570000    2
 190580000    3
 190590000    2
 190600000    3
 190610000    2
 190620000    4
 190630000    4
 190640000    3
 190650000    6
 190660000    3
 190670000    2
 190680000    2
 190690000    3
 190700000    2
 190710000    2
 190720000    3
 190730000    2
 190740000    3
 190750000    2
 190760000    3
 190770000    3
 190780000    3
 190790000    3
 190800000    3
 190810000    3
 190820000    2
 190830000    3
 190840000    3
 190850000    3
 190860000    3
 190870000    3
 190880000    4
 190890000    4
 190900000    5
 190910000    7
 190920000    4
 190930000    6
 190940000    3
 190950000    5
 190960000    4
 190970000    4
 190980000    5
 190990000    4
 191000000    5
 191010000    4
 191020000    3
 191030000    3
 191040000    2
 191050000    4
 191060000    4
 191070000    4
 191080000    2
 191090000    3
 191100000    3
 191110000    3
 191120000    6
 191130000    3
 191140000    2
 191150000    3
 191160000    2
 191170000    4
 191180000    3
 191190000    3
 191200000    3
 191210000    3
 191220000    3
 191230000    3
 191240000    3
 191250000    4
 191260000    4
 191270000    3
 191280000    2
 191290000    3
 191300000    3
 191310000    4
 191320000    3
 191330000    3
 191340000    5
 191350000    3
 191360000    4
 191370000    3
 191380000    3
 191390000    3
 191400000    6
 191410000    2
 191420000    3
 191430000    3
 191440000    2
 191450000    4
 191460000    3
 191470000    4
 191480000    3
 191490000    5
 191500000    4
 191510000    3
 191520000    3
 191530000    3
 191540000    4
 191550000    3
 191560000    3
 191570000    3
 191580000    3
 191590000    3
 191600000    4
 191610000    3
 191620000    3
 191630000    3
 191640000    3
 191650000    3
 191660000    4
 191670000    4
 191680000    3
 191690000    6
 191700000    4
 191710000    6
 191720000    4
 191730000    3
 191740000    3
 191750000    3
 191760000    2
 191770000    3
 191780000    4
 191790000    5
 191800000    3
 191810000    4
 191820000    2
 191830000    4
 191840000    4
 191850000    3
 191860000    6
 191870000    3
 191880000    2
 191890000    3
 191900000    2
 191910000    3
 191920000    3
 191930000    3
 191940000    4
 191950000    3
 191960000    5
 191970000    4
 191980000    4
 191990000    3
 192000000    3
 192010000    3
 192020000    4
 192030000    3
 192040000    3
 192050000    4
 192060000    3
 192070000    5
 192080000    7
 192090000    3
 192100000    4
 192110000    3
 192120000    4
 192130000    3
 192140000    4
 192150000    3
 192160000    4
 192170000    3
 192180000    3
 192190000    4
 192200000    3
 192210000    3
 192220000    3
 192230000    5
 192240000    4
 192250000    6
 192260000    3
 192270000    3
 192280000    2
 192290000    4
 192300000    3
 192310000    2
 192320000    3
 192330000    3
 192340000    3
 192350000    4
 192360000    3
 192370000    2
 192380000    3
 192390000    5
 192400000    3
 192410000    3
 192420000    3
 192430000    5
 192440000    3
 192450000    5
 192460000    4
 192470000    3
 192480000    3
 192490000    3
 192500000    4
 192510000    3
 192520000    4
 192530000    2
 192540000    4
 192550000    2
 192560000    3
 192570000    3
 192580000    3
 192590000    4
 192600000    6
 192610000    7
 192620000    3
 192630000    3
 192640000    2
 192650000    3
 192660000    3
 192670000    2
 192680000    3
 192690000    2
 192700000    3
 192710000    4
 192720000    3
 192730000    2
 192740000    5
 192750000    3
 192760000    5
 192770000    3
 192780000    6
 192790000    3
 192800000    3
 192810000    3
 192820000    3
 192830000    4
 192840000    3
 192850000    3
 192860000    2
 192870000    4
 192880000    3
 192890000    4
 192900000    5
 192910000    4
 192920000    3
 192930000    4
 192940000    3
 192950000    6
 192960000    7
 192970000    4
 192980000    3
 192990000    5
 193000000    3
 193010000    4
 193020000    3
 193030000    3
 193040000    3
 193050000    2
 193060000    4
 193070000    4
 193080000    3
 193090000    3
 193100000    4
 193110000    2
 193120000    3
 193130000    2
 193140000    3
 193150000    3
 193160000    4
 193170000    2
 193180000    3
 193190000    3
 193200000    4
 193210000    7
 193220000    3
 193230000    3
 193240000    3
 193250000    4
 193260000    3
 193270000    5
 193280000    3
 193290000    7
 193300000    4
 193310000    4
 193320000    4
 193330000    3
 193340000    5
 193350000    2
 193360000    3
 193370000    4
 193380000    4
 193390000    3
 193400000    4
 193410000    3
 193420000    3
 193430000    2
 193440000    3
 193450000    2
 193460000    3
 193470000    2
 193480000    3
 193490000    3
 193500000    3
 193510000    3
 193520000    5
 193530000    3
 193540000    3
 193550000    5
 193560000    3
 193570000    2
 193580000    2
 193590000    3
 193600000    4
 193610000    3
 193620000    5
 193630000    3
 193640000    5
 193650000    5
 193660000    5
 193670000    9
 193680000    3
 193690000    4
 193700000    6
 193710000    4
 193720000    7
 193730000    4
 193740000   11
 193750000    3
 193760000    2
 193770000    3
 193780000    4
 193790000    3
 193800000    4
 193810000    4
 193820000    2
 193830000    3
 193840000    3
 193850000    3
 193860000    3
 193870000    3
 193880000    3
 193890000    3
 193900000    3
 193910000    4
 193920000    4
 193930000    2
 193940000    3
 193950000    3
 193960000    3
 193970000    3
 193980000    3
 193990000    3
 194000000    2
 194010000    3
 194020000    4
 194030000    5
 194040000    3
 194050000    3
 194060000    4
 194070000    4
 194080000    4
 194090000    3
 194100000    3
 194110000    3
 194120000    3
 194130000    3
 194140000    3
 194150000    3
 194160000    4
 194170000    2
 194180000    3
 194190000    3
 194200000    3
 194210000    3
 194220000    4
 194230000    5
 194240000    3
 194250000    4
 194260000    3
 194270000    3
 194280000    3
 194290000    3
 194300000    3
 194310000    3
 194320000    5
 194330000    4
 194340000    4
 194350000    3
 194360000    3
 194370000    4
 194380000    3
 194390000    3
 194400000    4
 194410000    4
 194420000    3
 194430000    3
 194440000    4
 194450000    3
 194460000    3
 194470000    2
 194480000    3
 194490000    2
 194500000    3
 194510000    4
 194520000    3
 194530000    3
 194540000    4
 194550000    2
 194560000    3
 194570000    3
 194580000    4
 194590000    2
 194600000    3
 194610000    3
 194620000    3
 194630000    4
 194640000    4
 194650000    3
 194660000    3
 194670000    3
 194680000    3
 194690000    2
 194700000    3
 194710000    3
 194720000    3
 194730000    2
 194740000    4
 194750000    3
 194760000    5
 194770000    2
 194780000    3
 194790000    4
 194800000    3
 194810000    3
 194820000    4
 194830000    3
 194840000    4
 194850000    3
 194860000    5
 194870000    3
 194880000    8
 194890000    3
 194900000    9
 194910000    3
 194920000    3
 194930000    4
 194940000    5
 194950000    4
 194960000    2
 194970000    5
 194980000    3
 194990000    5
 195000000    3
 195010000    4
 195020000    4
 195030000    3
 195040000    3
 195050000    3
 195060000    4
 195070000    3
 195080000    3
 195090000    3
 195100000    4
 195110000    3
 195120000    3
 195130000    4
 195140000    3
 195150000    5
 195160000    4
 195170000    8
 195180000   11
 195190000    4
 195200000    4
 195210000    3
 195220000    3
 195230000    5
 195240000    3
 195250000    2
 195260000    3
 195270000    3
 195280000    2
 195290000    3
 195300000    5
 195310000    4
 195320000    3
 195330000    3
 195340000    3
 195350000    2
 195360000    4
 195370000    4
 195380000    5
 195390000    4
 195400000    5
 195410000    3
 195420000    3
 195430000    2
 195440000    3
 195450000    6
 195460000    4
 195470000    3
 195480000    5
 195490000    5
 195500000    4
 195510000    4
 195520000    3
 195530000    4
 195540000    4
 195550000    2
 195560000    4
 195570000    3
 195580000    5
 195590000    3
 195600000    3
 195610000    5
 195620000    2
 195630000    4
 195640000    9
 195650000    4
 195660000    4
 195670000    4
 195680000    3
 195690000    3
 195700000    4
 195710000    4
 195720000    3
 195730000    4
 195740000    5
 195750000    3
 195760000    3
 195770000    3
 195780000    7
 195790000    3
 195800000    4
 195810000    7
 195820000    6
 195830000    3
 195840000    4
 195850000    3
 195860000    3
 195870000    3
 195880000    3
 195890000    3
 195900000    4
 195910000    3
 195920000    3
 195930000    3
 195940000    3
 195950000    5
 195960000    4
 195970000    5
 195980000    4
 195990000    3
 196000000    5
 196010000    4
 196020000    3
 196030000    5
 196040000    3
 196050000    3
 196060000    4
 196070000    3
 196080000    3
 196090000    3
 196100000    3
 196110000    3
 196120000    3
 196130000    3
 196140000    3
 196150000    3
 196160000    2
 196170000    4
 196180000    2
 196190000    3
 196200000    3
 196210000    3
 196220000    4
 196230000    3
 196240000    4
 196250000    3
 196260000    5
 196270000    4
 196280000    3
 196290000    3
 196300000    3
 196310000    4
 196320000    4
 196330000    3
 196340000    3
 196350000    3
 196360000    3
 196370000    5
 196380000    3
 196390000    2
 196400000    3
 196410000    3
 196420000    3
 196430000    3
 196440000    3
 196450000    3
 196460000    3
 196470000    3
 196480000    3
 196490000    3
 196500000    3
 196510000    6
 196520000    3
 196530000    3
 196540000    6
 196550000    2
 196560000    4
 196570000    4
 196580000    7
 196590000    4
 196600000    5
 196610000    2
 196620000    3
 196630000    4
 196640000    3
 196650000    4
 196660000    2
 196670000    3
 196680000    3
 196690000    3
 196700000    2
 196710000    3
 196720000    5
 196730000    3
 196740000    4
 196750000    4
 196760000   11
 196770000    5
 196780000    4
 196790000    7
 196800000    6
 196810000    3
 196820000    4
 196830000    4
 196840000    5
 196850000    4
 196860000    5
 196870000    4
 196880000    8
 196890000    8
 196900000   15
 196910000    4
 196920000    3
 196930000    6
 196940000    4
 196950000    4
 196960000    4
 196970000    2
 196980000    3
 196990000    5
 197000000    3
 197010000    8
 197020000    3
 197030000    3
 197040000    5
 197050000    6
 197060000    5
 197070000    3
 197080000    3
 197090000    4
 197100000    4
 197110000    3
 197120000    3
 197130000    5
 197140000    2
 197150000    3
 197160000    7
 197170000    4
 197180000    4
 197190000    3
 197200000    3
 197210000    6
 197220000    4
 197230000    4
 197240000    3
 197250000    2
 197260000    3
 197270000    4
 197280000    3
 197290000    3
 197300000    2
 197310000    3
 197320000    2
 197330000    3
 197340000    3
 197350000    3
 197360000    3
 197370000    5
 197380000    4
 197390000    3
 197400000    4
 197410000    3
 197420000    3
 197430000    4
 197440000    3
 197450000    3
 197460000    2
 197470000    3
 197480000    2
 197490000    3
 197500000    4
 197510000    3
 197520000    3
 197530000    4
 197540000    7
 197550000    2
 197560000    6
 197570000    3
 197580000    3
 197590000    3
 197600000    3
 197610000    5
 197620000    4
 197630000    3
 197640000    4
 197650000    4
 197660000    4
 197670000    3
 197680000    3
 197690000    6
 197700000    3
 197710000    4
 197720000    3
 197730000    3
 197740000    3
 197750000    2
 197760000    3
 197770000    4
 197780000    3
 197790000    4
 197800000    9
 197810000    8
 197820000    2
 197830000    3
 197840000    3
 197850000    3
 197860000    3
 197870000    4
 197880000    3
 197890000    4
 197900000    3
 197910000    3
 197920000    4
 197930000    3
 197940000    2
 197950000    2
 197960000    3
 197970000    2
 197980000    3
 197990000    3
 198000000    4
 198010000    3
 198020000    5
 198030000    3
 198040000    3
 198050000    3
 198060000    2
 198070000    4
 198080000    3
 198090000    3
 198100000    3
 198110000    3
 198120000    3
 198130000    2
 198140000    3
 198150000    3
 198160000    4
 198170000    3
 198180000    3
 198190000    6
 198200000    3
 198210000    5
 198220000    2
 198230000    3
 198240000    3
 198250000    3
 198260000    3
 198270000    7
 198280000    7
 198290000    5
 198300000    4
 198310000    4
 198320000    9
 198330000    4
 198340000    3
 198350000    3
 198360000    4
 198370000    5
 198380000    4
 198390000    3
 198400000    3
 198410000    6
 198420000    6
 198430000    3
 198440000    3
 198450000    4
 198460000    2
 198470000    3
 198480000    3
 198490000    2
 198500000    2
 198510000    3
 198520000    2
 198530000    2
 198540000    4
 198550000    3
 198560000    2
 198570000    5
 198580000    3
 198590000    3
 198600000    2
 198610000    4
 198620000    3
 198630000    3
 198640000    4
 198650000    3
 198660000    3
 198670000    2
 198680000    3
 198690000    3
 198700000    3
 198710000    3
 198720000    2
 198730000    3
 198740000    3
 198750000    3
 198760000    4
 198770000    5
 198780000    5
 198790000    3
 198800000    3
 198810000    5
 198820000    3
 198830000    3
 198840000    4
 198850000    2
 198860000    4
 198870000    4
 198880000    4
 198890000    6
 198900000    3
 198910000    3
 198920000    3
 198930000    5
 198940000    5
 198950000    2
 198960000    3
 198970000    5
 198980000    5
 198990000    6
 199000000    5
 199010000    3
 199020000    3
 199030000    2
 199040000    3
 199050000    5
 199060000    4
 199070000    4
 199080000    3
 199090000    4
 199100000    3
 199110000    4
 199120000    5
 199130000    3
 199140000    3
 199150000    3
 199160000    4
 199170000    3
 199180000    3
 199190000    5
 199200000    3
 199210000    3
 199220000    3
 199230000    6
 199240000    4
 199250000    5
 199260000    6
 199270000    3
 199280000    8
 199290000    4
 199300000    3
 199310000    3
 199320000    8
 199330000    3
 199340000    5
 199350000    3
 199360000    6
 199370000    3
 199380000    3
 199390000    4
 199400000    2
 199410000    2
 199420000    3
 199430000    2
 199440000    5
 199450000    3
 199460000    3
 199470000    5
 199480000    3
 199490000   10
 199500000   11
 199510000    4
 199520000    2
 199530000    3
 199540000    3
 199550000    3
 199560000    3
 199570000    3
 199580000    2
 199590000    3
 199600000    4
 199610000    3
 199620000    3
 199630000    2
 199640000    3
 199650000    4
 199660000    3
 199670000    3
 199680000    3
 199690000    4
 199700000    4
 199710000    5
 199720000    2
 199730000    4
 199740000    3
 199750000    6
 199760000    3
 199770000    2
 199780000    8
 199790000    3
 199800000    7
 199810000    3
 199820000    2
 199830000    3
 199840000    5
 199850000    5
 199860000    5
 199870000    3
 199880000    4
 199890000    7
 199900000    5
 199910000    4
 199920000    5
 199930000    6
 199940000    4
 199950000    2
 199960000    6
 199970000   13
 199980000    5
 199990000    7
 200000000    7
 200000000    7
 200010000    6
 200020000    3
 200030000    3
 200040000    4
 200050000    3
 200060000    5
 200070000    3
 200080000    3
 200090000    4
 200100000    3
 200110000    4
 200120000    3
 200130000    3
 200140000    4
 200150000    3
 200160000    3
 200170000    3
 200180000    4
 200190000    4
 200200000    3
 200210000    3
 200220000    3
 200230000    5
 200240000    3
 200250000    3
 200260000    4
 200270000    4
 200280000    2
 200290000    4
 200300000    4
 200310000    5
 200320000    3
 200330000    3
 200340000    3
 200350000    4
 200360000    6
 200370000    3
 200380000    4
 200390000    3
 200400000    3
 200410000    3
 200420000    3
 200430000    5
 200440000    3
 200450000    3
 200460000    8
 200470000    3
 200480000    3
 200490000    3
 200500000    3
 200510000    2
 200520000    3
 200530000    3
 200540000    3
 200550000    3
 200560000    3
 200570000    4
 200580000    6
 200590000   10
 200600000    3
 200610000    3
 200620000    3
 200630000    3
 200640000    3
 200650000    3
 200660000    4
 200670000    5
 200680000    3
 200690000    3
 200700000    4
 200710000    3
 200720000    4
 200730000    2
 200740000    5
 200750000    3
 200760000    3
 200770000    4
 200780000    2
 200790000    2
 200800000    4
 200810000    8
 200820000    5
 200830000    5
 200840000    5
 200850000    3
 200860000    4
 200870000   10
 200880000    4
 200890000    3
 200900000    4
 200910000    4
 200920000    3
 200930000    4
 200940000    5
 200950000    5
 200960000    4
 200970000    5
 200980000    7
 200990000    6
 201000000    3
 201010000    2
 201020000    3
 201030000    3
 201040000    5
 201050000    3
 201060000    3
 201070000    6
 201080000    5
 201090000    3
 201100000    3
 201110000    4
 201120000    3
 201130000    4
 201140000    5
 201150000    5
 201160000    3
 201170000    8
 201180000    7
 201190000    5
 201200000    2
 201210000    4
 201220000    3
 201230000    5
 201240000    3
 201250000    6
 201260000    4
 201270000    3
 201280000    5
 201290000    3
 201300000    3
 201310000    5
 201320000    3
 201330000    3
 201340000    4
 201350000    3
 201360000    3
 201370000    3
 201380000    3
 201390000    4
 201400000    8
 201410000    4
 201420000    5
 201430000    3
 201440000    6
 201450000    3
 201460000    7
 201470000    4
 201480000    3
 201490000    2
 201500000    3
 201510000    3
 201520000    3
 201530000    2
 201540000    4
 201550000    3
 201560000    6
 201570000    3
 201580000    3
 201590000    3
 201600000    3
 201610000    7
 201620000    7
 201630000    4
 201640000   12
 201650000    4
 201660000    4
 201670000    4
 201680000    9
 201690000    8
 201700000    7
 201710000    2
 201720000    4
 201730000    3
 201740000    3
 201750000    4
 201760000    3
 201770000    3
 201780000    5
 201790000    4
 201800000    7
 201810000    2
 201820000    4
 201830000    6
 201840000    3
 201850000    6
 201860000    7
 201870000    3
 201880000    4
 201890000    2
 201900000    3
 201910000    8
 201920000    4
 201930000    3
 201940000    2
 201950000    3
 201960000    3
 201970000    2
 201980000    3
 201990000    3
 202000000    3
 202010000    4
 202020000    3
 202030000    2
 202040000    3
 202050000    3
 202060000    3
 202070000    3
 202080000    3
 202090000    3
 202100000    4
 202110000    4
 202120000    3
 202130000    3
 202140000    3
 202150000    3
 202160000    3
 202170000    5
 202180000    4
 202190000    5
 202200000    4
 202210000    6
 202220000    3
 202230000    2
 202240000    3
 202250000    2
 202260000    4
 202270000    3
 202280000    3
 202290000    2
 202300000    5
 202310000    3
 202320000    5
 202330000    3
 202340000    4
 202350000    6
 202360000    2
 202370000    3
 202380000    3
 202390000    8
 202400000   11
 202410000    9
 202420000    2
 202430000    4
 202440000    6
 202450000    3
 202460000    5
 202470000    4
 202480000    4
 202490000    3
 202500000    2
 202510000    4
 202520000    5
 202530000    3
 202540000    3
 202550000    3
 202560000    3
 202570000    4
 202580000    9
 202590000    5
 202600000    9
 202610000    5
 202620000    3
 202630000    7
 202640000    2
 202650000    7
 202660000    3
 202670000    4
 202680000    3
 202690000    3
 202700000    3
 202710000    3
 202720000    2
 202730000    5
 202740000    3
 202750000    3
 202760000    5
 202770000    7
 202780000    7
 202790000    2
 202800000    2
 202810000    3
 202820000    3
 202830000    6
 202840000    4
 202850000    3
 202860000    4
 202870000    3
 202880000    3
 202890000    6
 202900000    2
 202910000    3
 202920000    4
 202930000    3
 202940000    3
 202950000    3
 202960000    3
 202970000    2
 202980000    4
 202990000    4
 203000000    3
 203010000    3
 203020000    4
 203030000    3
 203040000    4
 203050000    3
 203060000    5
 203070000    4
 203080000    3
 203090000    3
 203100000    4
 203110000    2
 203120000    3
 203130000    3
 203140000    3
 203150000    5
 203160000    3
 203170000    4
 203180000    2
 203190000    4
 203200000    6
 203210000    3
 203220000    3
 203230000    3
 203240000    4
 203250000    3
 203260000    4
 203270000    2
 203280000    2
 203290000    4
 203300000    3
 203310000    3
 203320000    3
 203330000    4
 203340000    3
 203350000    6
 203360000    2
 203370000    4
 203380000    4
 203390000    3
 203400000    4
 203410000    6
 203420000    2
 203430000    3
 203440000    3
 203450000    4
 203460000    4
 203470000    3
 203480000    4
 203490000    4
 203500000    4
 203510000    3
 203520000    3
 203530000    3
 203540000    3
 203550000    3
 203560000    4
 203570000    3
 203580000    2
 203590000    3
 203600000    3
 203610000    4
 203620000    3
 203630000    3
 203640000    3
 203650000    4
 203660000    3
 203670000    4
 203680000    3
 203690000    3
 203700000    4
 203710000    3
 203720000    3
 203730000    3
 203740000    4
 203750000    4
 203760000    3
 203770000    3
 203780000    2
 203790000    2
 203800000    3
 203810000    3
 203820000    3
 203830000    3
 203840000    3
 203850000    2
 203860000    2
 203870000    3
 203880000    3
 203890000    4
 203900000    3
 203910000    3
 203920000    3
 203930000    5
 203940000    3
 203950000    4
 203960000    4
 203970000    5
 203980000    3
 203990000    5
 204000000    3
 204010000    5
 204020000    2
 204030000    3
 204040000    4
 204050000    5
 204060000    5
 204070000    3
 204080000    3
 204090000    4
 204100000    3
 204110000    4
 204120000    4
 204130000    5
 204140000    8
 204150000    7
 204160000    2
 204170000    3
 204180000    5
 204190000    5
 204200000    3
 204210000    4
 204220000    5
 204230000    4
 204240000    5
 204250000    3
 204260000    2
 204270000   11
 204280000    3
 204290000    4
 204300000    2
 204310000    2
 204320000    2
 204330000    4
 204340000    4
 204350000    3
 204360000    2
 204370000    3
 204380000    3
 204390000    2
 204400000    5
 204410000    3
 204420000    3
 204430000    5
 204440000    3
 204450000    2
 204460000    4
 204470000    3
 204480000    3
 204490000    3
 204500000    5
 204510000    3
 204520000    3
 204530000    3
 204540000    3
 204550000    3
 204560000    3
 204570000    3
 204580000    2
 204590000    4
 204600000    4
 204610000    4
 204620000    3
 204630000    3
 204640000    3
 204650000    6
 204660000    4
 204670000    4
 204680000    3
 204690000    3
 204700000    5
 204710000    6
 204720000    5
 204730000    4
 204740000    3
 204750000    3
 204760000    6
 204770000    4
 204780000    4
 204790000    3
 204800000    5
 204810000    5
 204820000    3
 204830000    2
 204840000    3
 204850000    3
 204860000    5
 204870000    4
 204880000    4
 204890000    4
 204900000    3
 204910000    3
 204920000    4
 204930000    5
 204940000    8
 204950000    5
 204960000    4
 204970000    5
 204980000    4
 204990000    3
 205000000    2
 205010000    3
 205020000    3
 205030000    3
 205040000    3
 205050000    4
 205060000    4
 205070000    3
 205080000    2
 205090000    4
 205100000    3
 205110000    3
 205120000    3
 205130000    3
 205140000    3
 205150000    4
 205160000    6
 205170000    3
 205180000    4
 205190000    4
 205200000    2
 205210000    9
 205220000    4
 205230000    4
 205240000    6
 205250000    2
 205260000    4
 205270000    4
 205280000    4
 205290000    4
 205300000    3
 205310000    5
 205320000    4
 205330000    3
 205340000    3
 205350000    4
 205360000    3
 205370000    3
 205380000    3
 205390000    5
 205400000    3
 205410000    3
 205420000    2
 205430000    3
 205440000    4
 205450000    4
 205460000    4
 205470000    4
 205480000    3
 205490000    3
 205500000    3
 205510000    3
 205520000    3
 205530000    4
 205540000    5
 205550000    5
 205560000    4
 205570000    2
 205580000    7
 205590000    5
 205600000    4
 205610000    6
 205620000    3
 205630000    2
 205640000    5
 205650000    3
 205660000    5
 205670000    3
 205680000    3
 205690000    4
 205700000    2
 205710000    6
 205720000    4
 205730000    3
 205740000    6
 205750000    9
 205760000    3
 205770000    7
 205780000    6
 205790000    3
 205800000    3
 205810000    4
 205820000    6
 205830000    5
 205840000    2
 205850000    7
 205860000    4
 205870000    5
 205880000    5
 205890000    3
 205900000    2
 205910000    5
 205920000    5
 205930000    4
 205940000    3
 205950000    4
 205960000    3
 205970000    3
 205980000    2
 205990000    3
 206000000    5
 206010000    2
 206020000    3
 206030000    5
 206040000    3
 206050000    3
 206060000    4
 206070000    3
 206080000    2
 206090000    3
 206100000    4
 206110000    4
 206120000    2
 206130000    4
 206140000    3
 206150000    2
 206160000    3
 206170000    4
 206180000    3
 206190000    4
 206200000    4
 206210000    5
 206220000    3
 206230000    7
 206240000    3
 206250000    4
 206260000    3
 206270000    3
 206280000    3
 206290000    7
 206300000    5
 206310000    3
 206320000    3
 206330000    5
 206340000    5
 206350000    3
 206360000    3
 206370000    6
 206380000    6
 206390000    4
 206400000    3
 206410000    7
 206420000    9
 206430000    3
 206440000    4
 206450000    3
 206460000    3
 206470000    4
 206480000    3
 206490000    4
 206500000    3
 206510000    3
 206520000    3
 206530000    8
 206540000    3
 206550000    3
 206560000    4
 206570000    3
 206580000    5
 206590000    3
 206600000    3
 206610000    3
 206620000    4
 206630000    5
 206640000    4
 206650000    3
 206660000    3
 206670000    3
 206680000   10
 206690000    2
 206700000    4
 206710000    4
 206720000    3
 206730000    3
 206740000    8
 206750000    4
 206760000    3
 206770000    2
 206780000    3
 206790000    4
 206800000    5
 206810000    4
 206820000    5
 206830000    4
 206840000    5
 206850000    3
 206860000    3
 206870000    5
 206880000    3
 206890000    4
 206900000    4
 206910000    4
 206920000    5
 206930000    2
 206940000    4
 206950000    3
 206960000    2
 206970000    3
 206980000    3
 206990000    4
 207000000    5
 207010000    2
 207020000    3
 207030000    3
 207040000    4
 207050000    3
 207060000    5
 207070000    3
 207080000    3
 207090000    9
 207100000    2
 207110000    8
 207120000    7
 207130000    4
 207140000    3
 207150000    4
 207160000    3
 207170000    3
 207180000    4
 207190000    4
 207200000    3
 207210000    5
 207220000    9
 207230000    4
 207240000    6
 207250000    4
 207260000    4
 207270000    5
 207280000    3
 207290000    7
 207300000    6
 207310000    6
 207320000    5
 207330000    6
 207340000    2
 207350000    3
 207360000    4
 207370000    3
 207380000    7
 207390000    3
 207400000    2
 207410000    4
 207420000    3
 207430000    5
 207440000    3
 207450000    3
 207460000    6
 207470000    4
 207480000    5
 207490000    4
 207500000    7
 207510000    4
 207520000    3
 207530000    4
 207540000    6
 207550000    3
 207560000    4
 207570000    3
 207580000   11
 207590000    6
 207600000    4
 207610000    4
 207620000    3
 207630000    9
 207640000    6
 207650000    3
 207660000   10
 207670000    4
 207680000   12
 207690000    3
 207700000    3
 207710000    3
 207720000    3
 207730000    3
 207740000    2
 207750000    3
 207760000    4
 207770000    3
 207780000    2
 207790000    5
 207800000    3
 207810000    6
 207820000    4
 207830000    6
 207840000    9
 207850000    6
 207860000    8
 207870000    4
 207880000    5
 207890000    2
 207900000    5
 207910000    7
 207920000    6
 207930000    9
 207940000    8
 207950000    7
 207960000    8
 207970000   12
 207980000   10
 207990000    9
 208000000    8
 208010000    9
 208020000    3
 208030000    2
 208040000    3
 208050000    7
 208060000    4
 208070000    2
 208080000    3
 208090000    9
 208100000    4
 208110000    3
 208120000    7
 208130000    3
 208140000    3
 208150000    4
 208160000    3
 208170000    3
 208180000    6
 208190000    7
 208200000    2
 208210000    3
 208220000    2
 208230000    6
 208240000    3
 208250000    4
 208260000    6
 208270000    7
 208280000    3
 208290000    2
 208300000    5
 208310000    3
 208320000    3
 208330000    3
 208340000    2
 208350000    2
 208360000    2
 208370000    4
 208380000    3
 208390000    4
 208400000    3
 208410000    3
 208420000    4
 208430000    3
 208440000    5
 208450000    4
 208460000    3
 208470000    3
 208480000    3
 208490000    5
 208500000    4
 208510000    3
 208520000    2
 208530000    5
 208540000    4
 208550000    4
 208560000    4
 208570000    5
 208580000    5
 208590000    2
 208600000    4
 208610000    3
 208620000    3
 208630000    3
 208640000    3
 208650000    2
 208660000    3
 208670000    7
 208680000    4
 208690000    3
 208700000    4
 208710000    2
 208720000    3
 208730000    2
 208740000    3
 208750000    2
 208760000    4
 208770000    3
 208780000    5
 208790000    7
 208800000    5
 208810000    3
 208820000    4
 208830000    2
 208840000    3
 208850000    3
 208860000    3
 208870000    3
 208880000    3
 208890000    4
 208900000    3
 208910000    3
 208920000    4
 208930000    3
 208940000    3
 208950000    2
 208960000    3
 208970000    3
 208980000    6
 208990000    2
 209000000    4
 209010000    3
 209020000    2
 209030000    3
 209040000    3
 209050000    4
 209060000   11
 209070000    2
 209080000    3
 209090000    4
 209100000    3
 209110000    5
 209120000    4
 209130000    4
 209140000    3
 209150000    2
 209160000    4
 209170000    3
 209180000    5
 209190000    4
 209200000    3
 209210000    4
 209220000    6
 209230000    3
 209240000    5
 209250000    3
 209260000    3
 209270000    2
 209280000    4
 209290000    5
 209300000    3
 209310000    3
 209320000    3
 209330000    4
 209340000    2
 209350000    2
 209360000    3
 209370000    5
 209380000    3
 209390000    3
 209400000    7
 209410000    4
 209420000    6
 209430000    3
 209440000    6
 209450000    3
 209460000    4
 209470000    3
 209480000    2
 209490000    3
 209500000    5
 209510000    4
 209520000    3
 209530000    4
 209540000    2
 209550000    3
 209560000    4
 209570000    5
 209580000    3
 209590000    4
 209600000    2
 209610000    3
 209620000    3
 209630000    5
 209640000    3
 209650000    3
 209660000    4
 209670000    4
 209680000    5
 209690000    3
 209700000    3
 209710000    3
 209720000    3
 209730000    4
 209740000    5
 209750000    8
 209760000    3
 209770000    3
 209780000    2
 209790000    4
 209800000    3
 209810000    3
 209820000    4
 209830000    3
 209840000    3
 209850000    3
 209860000    2
 209870000    2
 209880000    3
 209890000    3
 209900000    6
 209910000    4
 209920000    3
 209930000    6
 209940000    9
 209950000    3
 209960000    4
 209970000    4
 209980000    3
 209990000    6
 210000000    2
 210010000    3
 210020000    6
 210030000    3
 210040000    3
 210050000    3
 210060000    3
 210070000    3
 210080000    3
 210090000    5
 210100000    4
 210110000    5
 210120000    2
 210130000    2
 210140000    2
 210150000    2
 210160000    3
 210170000    3
 210180000    2
 210190000    3
 210200000    3
 210210000    2
 210220000    3
 210230000    3
 210240000    3
 210250000    8
 210260000    6
 210270000    3
 210280000    3
 210290000    3
 210300000    5
 210310000    6
 210320000    9
 210330000    7
 210340000    5
 210350000    3
 210360000    7
 210370000    4
 210380000    3
 210390000    3
 210400000    3
 210410000    3
 210420000    7
 210430000    7
 210440000    3
 210450000    8
 210460000    5
 210470000    6
 210480000    2
 210490000    7
 210500000    3
 210510000    2
 210520000    2
 210530000    5
 210540000    3
 210550000    4
 210560000    3
 210570000    3
 210580000    3
 210590000    4
 210600000    3
 210610000    3
 210620000    3
 210630000    3
 210640000    3
 210650000    3
 210660000    2
 210670000    3
 210680000    3
 210690000    3
 210700000    3
 210710000    3
 210720000    3
 210730000    3
 210740000    3
 210750000    4
 210760000    4
 210770000    2
 210780000    3
 210790000    3
 210800000    2
 210810000    3
 210820000    3
 210830000    3
 210840000    3
 210850000    4
 210860000    4
 210870000    2
 210880000    4
 210890000    4
 210900000    3
 210910000    4
 210920000    3
 210930000    3
 210940000    5
 210950000    7
 210960000    4
 210970000    4
 210980000    4
 210990000    3
 211000000    3
 211010000    3
 211020000    3
 211030000    3
 211040000    4
 211050000    4
 211060000    3
 211070000    3
 211080000    2
 211090000    3
 211100000    3
 211110000    2
 211120000    4
 211130000    3
 211140000    3
 211150000    3
 211160000    2
 211170000    2
 211180000    4
 211190000    2
 211200000    3
 211210000    4
 211220000    3
 211230000    5
 211240000    2
 211250000    6
 211260000    8
 211270000    4
 211280000    4
 211290000    3
 211300000    3
 211310000    2
 211320000    3
 211330000    4
 211340000    5
 211350000    5
 211360000    5
 211370000    3
 211380000    3
 211390000    4
 211400000    4
 211410000    3
 211420000    3
 211430000    2
 211440000    2
 211450000    6
 211460000    7
 211470000    6
 211480000    2
 211490000    4
 211500000    3
 211510000    5
 211520000    3
 211530000    2
 211540000    5
 211550000    3
 211560000    3
 211570000    3
 211580000    4
 211590000    6
 211600000    2
 211610000    6
 211620000    3
 211630000    3
 211640000    4
 211650000    3
 211660000    3
 211670000    3
 211680000    3
 211690000    3
 211700000    3
 211710000    3
 211720000    4
 211730000    3
 211740000    3
 211750000    3
 211760000    3
 211770000    4
 211780000    3
 211790000    2
 211800000    4
 211810000    3
 211820000    3
 211830000    3
 211840000    4
 211850000    7
 211860000    5
 211870000    3
 211880000    3
 211890000    4
 211900000    3
 211910000    5
 211920000    4
 211930000    3
 211940000    2
 211950000    4
 211960000    3
 211970000    3
 211980000    3
 211990000    3
 212000000    3
 212010000    4
 212020000    3
 212030000    3
 212040000    4
 212050000    2
 212060000    4
 212070000    3
 212080000    4
 212090000    4
 212100000    2
 212110000   11
 212120000    3
 212130000    3
 212140000    6
 212150000    2
 212160000    6
 212170000    3
 212180000    5
 212190000    6
 212200000    3
 212210000    4
 212220000    4
 212230000    3
 212240000    4
 212250000    3
 212260000    3
 212270000    3
 212280000    4
 212290000    4
 212300000    3
 212310000    4
 212320000    4
 212330000    4
 212340000    5
 212350000    6
 212360000    4
 212370000    3
 212380000    4
 212390000    3
 212400000    4
 212410000    4
 212420000    3
 212430000    3
 212440000    2
 212450000    3
 212460000    3
 212470000    2
 212480000    3
 212490000    4
 212500000    3
 212510000    3
 212520000    4
 212530000    3
 212540000    3
 212550000    5
 212560000    4
 212570000    3
 212580000    3
 212590000    3
 212600000    2
 212610000    2
 212620000    3
 212630000    2
 212640000    3
 212650000    3
 212660000    4
 212670000    2
 212680000    3
 212690000    5
 212700000    2
 212710000    3
 212720000    6
 212730000    4
 212740000    8
 212750000    3
 212760000    4
 212770000    3
 212780000    4
 212790000    4
 212800000    4
 212810000    3
 212820000    3
 212830000    3
 212840000    2
 212850000    3
 212860000    3
 212870000    3
 212880000    3
 212890000    2
 212900000    3
 212910000    2
 212920000    5
 212930000    3
 212940000    2
 212950000    4
 212960000    9
 212970000    3
 212980000    4
 212990000    2
 213000000    3
 213010000    3
 213020000    4
 213030000    4
 213040000    3
 213050000    3
 213060000    3
 213070000    4
 213080000    3
 213090000    5
 213100000    3
 213110000    5
 213120000    2
 213130000    4
 213140000    4
 213150000    5
 213160000    5
 213170000    5
 213180000    3
 213190000    3
 213200000    4
 213210000    4
 213220000    3
 213230000    2
 213240000    3
 213250000    6
 213260000    4
 213270000    3
 213280000    4
 213290000    4
 213300000    2
 213310000    4
 213320000    3
 213330000    5
 213340000    5
 213350000    3
 213360000    3
 213370000    3
 213380000    7
 213390000    3
 213400000    4
 213410000   10
 213420000    3
 213430000    3
 213440000    3
 213450000    2
 213460000    3
 213470000    3
 213480000    2
 213490000    5
 213500000    4
 213510000    4
 213520000    7
 213530000    4
 213540000    3
 213550000    3
 213560000    3
 213570000    5
 213580000    3
 213590000    3
 213600000    4
 213610000    3
 213620000    3
 213630000    3
 213640000    4
 213650000    4
 213660000    2
 213670000    3
 213680000    8
 213690000    3
 213700000    2
 213710000    4
 213720000    3
 213730000    3
 213740000    5
 213750000    6
 213760000    5
 213770000    3
 213780000    7
 213790000    5
 213800000    5
 213810000    3
 213820000    3
 213830000    6
 213840000    3
 213850000    3
 213860000    3
 213870000    4
 213880000    2
 213890000    3
 213900000    3
 213910000    4
 213920000    3
 213930000    4
 213940000    3
 213950000    5
 213960000    3
 213970000    4
 213980000    3
 213990000    4
 214000000    3
 214010000    3
 214020000    3
 214030000    4
 214040000    3
 214050000    4
 214060000    3
 214070000    3
 214080000    4
 214090000    4
 214100000    5
 214110000    4
 214120000    2
 214130000    3
 214140000    4
 214150000    2
 214160000    3
 214170000    4
 214180000    3
 214190000    7
 214200000    4
 214210000    3
 214220000    4
 214230000    3
 214240000    3
 214250000    3
 214260000    2
 214270000    2
 214280000    3
 214290000    3
 214300000    3
 214310000    5
 214320000    4
 214330000    4
 214340000    5
 214350000    3
 214360000    3
 214370000    7
 214380000    3
 214390000    3
 214400000    3
 214410000    3
 214420000    4
 214430000    3
 214440000    3
 214450000    2
 214460000    3
 214470000    3
 214480000    2
 214490000    3
 214500000    3
 214510000    2
 214520000    3
 214530000    5
 214540000    2
 214550000    2
 214560000    5
 214570000    4
 214580000    4
 214590000    5
 214600000    3
 214610000    5
 214620000    3
 214630000    3
 214640000    4
 214650000    3
 214660000    4
 214670000    5
 214680000    3
 214690000    3
 214700000    3
 214710000    3
 214720000    3
 214730000    4
 214740000    3
 214750000    4
 214760000    3
 214770000    4
 214780000    2
 214790000    6
 214800000    3
 214810000    3
 214820000    4
 214830000    3
 214840000    5
 214850000    3
 214860000    5
 214870000    4
 214880000    2
 214890000    4
 214900000    3
 214910000    3
 214920000    8
 214930000    6
 214940000    4
 214950000    3
 214960000    4
 214970000    3
 214980000    3
 214990000    4
 215000000    3
 215010000    2
 215020000    3
 215030000    3
 215040000    3
 215050000    3
 215060000    2
 215070000    3
 215080000    4
 215090000    3
 215100000    4
 215110000    3
 215120000    3
 215130000    6
 215140000    3
 215150000    4
 215160000    2
 215170000    2
 215180000    3
 215190000    4
 215200000    3
 215210000    4
 215220000    2
 215230000    3
 215240000    3
 215250000    4
 215260000    4
 215270000    2
 215280000    4
 215290000    2
 215300000    3
 215310000    3
 215320000    3
 215330000    3
 215340000    5
 215350000    3
 215360000    7
 215370000    2
 215380000    2
 215390000    5
 215400000    5
 215410000    4
 215420000    3
 215430000    3
 215440000    2
 215450000    2
 215460000    2
 215470000    4
 215480000    3
 215490000    5
 215500000    4
 215510000    3
 215520000    2
 215530000    5
 215540000    3
 215550000    6
 215560000    2
 215570000    3
 215580000    6
 215590000    5
 215600000    3
 215610000    4
 215620000    4
 215630000    5
 215640000    6
 215650000    5
 215660000    2
 215670000    2
 215680000    3
 215690000    2
 215700000    3
 215710000    3
 215720000    3
 215730000    2
 215740000    3
 215750000    3
 215760000    3
 215770000    3
 215780000    6
 215790000    2
 215800000    4
 215810000    4
 215820000    7
 215830000    3
 215840000    3
 215850000   10
 215860000    5
 215870000    4
 215880000    4
 215890000    2
 215900000    4
 215910000    3
 215920000    3
 215930000    2
 215940000    4
 215950000    2
 215960000    3
 215970000    4
 215980000    4
 215990000    9
 216000000    3
 216010000    4
 216020000    4
 216030000    2
 216040000    2
 216050000    3
 216060000    3
 216070000    3
 216080000    3
 216090000    3
 216100000    2
 216110000    4
 216120000    3
 216130000    3
 216140000    4
 216150000    3
 216160000    3
 216170000    3
 216180000    3
 216190000    3
 216200000    2
 216210000    2
 216220000    4
 216230000    4
 216240000    3
 216250000    5
 216260000    4
 216270000    4
 216280000    2
 216290000    3
 216300000    4
 216310000    4
 216320000    2
 216330000    2
 216340000    3
 216350000    4
 216360000    7
 216370000    3
 216380000    3
 216390000    3
 216400000    3
 216410000    4
 216420000    4
 216430000    4
 216440000    2
 216450000    3
 216460000    3
 216470000    6
 216480000    5
 216490000    4
 216500000    3
 216510000    3
 216520000    6
 216530000    3
 216540000    4
 216550000    3
 216560000    2
 216570000    4
 216580000    5
 216590000    4
 216600000    7
 216610000    4
 216620000    5
 216630000    9
 216640000    3
 216650000    8
 216660000    4
 216670000    4
 216680000    3
 216690000    3
 216700000    3
 216710000    3
 216720000    3
 216730000    4
 216740000    3
 216750000    3
 216760000    5
 216770000    3
 216780000    5
 216790000    3
 216800000    4
 216810000    3
 216820000    3
 216830000    7
 216840000    4
 216850000    4
 216860000    3
 216870000    2
 216880000    5
 216890000    4
 216900000    4
 216910000    2
 216920000    3
 216930000    3
 216940000    4
 216950000    3
 216960000    3
 216970000    2
 216980000    4
 216990000    2
 217000000    2
 217010000    5
 217020000    3
 217030000    4
 217040000    6
 217050000    4
 217060000    3
 217070000    3
 217080000    4
 217090000    3
 217100000    4
 217110000    4
 217120000    3
 217130000    3
 217140000    2
 217150000    2
 217160000    3
 217170000    3
 217180000    2
 217190000    4
 217200000    5
 217210000    4
 217220000    3
 217230000    4
 217240000    5
 217250000    3
 217260000    4
 217270000    4
 217280000    4
 217290000    5
 217300000    3
 217310000    3
 217320000    4
 217330000    4
 217340000    3
 217350000    4
 217360000    4
 217370000    4
 217380000    3
 217390000    4
 217400000    3
 217410000    3
 217420000    5
 217430000    5
 217440000    3
 217450000    3
 217460000    3
 217470000    3
 217480000    4
 217490000    4
 217500000    5
 217510000    4
 217520000    3
 217530000    3
 217540000    4
 217550000    6
 217560000    6
 217570000    3
 217580000    3
 217590000    6
 217600000    5
 217610000    6
 217620000    4
 217630000    7
 217640000    4
 217650000    6
 217660000    3
 217670000    3
 217680000    4
 217690000    3
 217700000    2
 217710000    3
 217720000    4
 217730000   12
 217740000   10
 217750000    8
 217760000    6
 217770000    4
 217780000    3
 217790000    4
 217800000    4
 217810000    7
 217820000    2
 217830000    4
 217840000    3
 217850000    7
 217860000    5
 217870000    5
 217880000    7
 217890000    7
 217900000    3
 217910000    5
 217920000    5
 217930000    3
 217940000    5
 217950000    3
 217960000    3
 217970000    7
 217980000    3
 217990000    3
 218000000    4
 218010000    3
 218020000    4
 218030000    3
 218040000    2
 218050000    3
 218060000    7
 218070000    4
 218080000    4
 218090000    3
 218100000    3
 218110000    3
 218120000    3
 218130000    4
 218140000    4
 218150000    3
 218160000    3
 218170000    3
 218180000    3
 218190000    3
 218200000    3
 218210000    3
 218220000    6
 218230000    2
 218240000    3
 218250000    3
 218260000    3
 218270000    3
 218280000    3
 218290000    4
 218300000    3
 218310000    3
 218320000    4
 218330000    4
 218340000    3
 218350000    3
 218360000    7
 218370000    2
 218380000    3
 218390000    3
 218400000    3
 218410000    3
 218420000    3
 218430000    3
 218440000    2
 218450000    2
 218460000    2
 218470000    4
 218480000    6
 218490000    5
 218500000    3
 218510000    4
 218520000    6
 218530000    8
 218540000    3
 218550000    4
 218560000    6
 218570000    6
 218580000    3
 218590000    5
 218600000    3
 218610000    3
 218620000    3
 218630000    4
 218640000    3
 218650000    4
 218660000    3
 218670000    2
 218680000    4
 218690000    5
 218700000    4
 218710000    3
 218720000    3
 218730000    4
 218740000    3
 218750000    3
 218760000    3
 218770000    5
 218780000    3
 218790000    4
 218800000    2
 218810000    5
 218820000    3
 218830000    3
 218840000    4
 218850000    4
 218860000    3
 218870000    4
 218880000    4
 218890000    4
 218900000   13
 218910000    8
 218920000    3
 218930000    2
 218940000    5
 218950000    5
 218960000    2
 218970000    5
 218980000    5
 218990000    3
 219000000    2
 219010000    3
 219020000    3
 219030000    3
 219040000    4
 219050000    3
 219060000    3
 219070000    4
 219080000    2
 219090000    3
 219100000    3
 219110000    5
 219120000    6
 219130000    4
 219140000    4
 219150000    3
 219160000    4
 219170000    7
 219180000    4
 219190000    2
 219200000    3
 219210000    4
 219220000    2
 219230000    4
 219240000    3
 219250000    6
 219260000    4
 219270000    3
 219280000    3
 219290000    2
 219300000    2
 219310000    2
 219320000    3
 219330000    4
 219340000    6
 219350000    3
 219360000    2
 219370000    2
 219380000    2
 219390000    4
 219400000    3
 219410000    3
 219420000    3
 219430000    5
 219440000    6
 219450000    3
 219460000    3
 219470000    3
 219480000    2
 219490000    2
 219500000    3
 219510000    4
 219520000    3
 219530000    4
 219540000    3
 219550000    2
 219560000    7
 219570000    3
 219580000    4
 219590000    3
 219600000    3
 219610000    3
 219620000    5
 219630000    2
 219640000    3
 219650000    3
 219660000    2
 219670000    2
 219680000    5
 219690000    4
 219700000    3
 219710000    3
 219720000    3
 219730000    4
 219740000    4
 219750000    2
 219760000    5
 219770000    3
 219780000    3
 219790000    3
 219800000    3
 219810000    3
 219820000    2
 219830000    3
 219840000    4
 219850000    3
 219860000    4
 219870000    4
 219880000    3
 219890000    2
 219900000    3
 219910000    3
 219920000    3
 219930000    3
 219940000    4
 219950000    4
 219960000    3
 219970000    2
 219980000    3
 219990000    3
 220000000    4
 220010000    4
 220020000    4
 220030000    4
 220040000    3
 220050000    5
 220060000    3
 220070000    3
 220080000    3
 220090000    5
 220100000    3
 220110000    3
 220120000    3
 220130000    3
 220140000    3
 220150000    2
 220160000    3
 220170000    4
 220180000    5
 220190000    4
 220200000    4
 220210000    4
 220220000    4
 220230000    2
 220240000    3
 220250000    5
 220260000    4
 220270000    3
 220280000    4
 220290000    3
 220300000    3
 220310000    7
 220320000    3
 220330000    3
 220340000    4
 220350000    3
 220360000    4
 220370000    3
 220380000    3
 220390000    3
 220400000    3
 220410000    3
 220420000    4
 220430000    3
 220440000    3
 220450000    3
 220460000    5
 220470000    2
 220480000    2
 220490000    4
 220500000    4
 220510000    4
 220520000    4
 220530000    4
 220540000    3
 220550000    6
 220560000    3
 220570000    3
 220580000    3
 220590000    4
 220600000    3
 220610000    3
 220620000    3
 220630000    4
 220640000    4
 220650000    3
 220660000    2
 220670000    4
 220680000    3
 220690000    2
 220700000    4
 220710000    2
 220720000    4
 220730000    5
 220740000    4
 220750000    3
 220760000    3
 220770000    5
 220780000    3
 220790000    3
 220800000    3
 220810000    3
 220820000    3
 220830000    3
 220840000    2
 220850000    3
 220860000    7
 220870000    3
 220880000    4
 220890000    3
 220900000    3
 220910000    3
 220920000    6
 220930000    3
 220940000    4
 220950000    3
 220960000    2
 220970000    3
 220980000    3
 220990000    3
 221000000    3
 221010000    3
 221020000    5
 221030000    3
 221040000    4
 221050000    3
 221060000    6
 221070000    6
 221080000    2
 221090000    4
 221100000    3
 221110000    3
 221120000    3
 221130000    2
 221140000    3
 221150000    3
 221160000    3
 221170000    3
 221180000    5
 221190000    3
 221200000    2
 221210000    5
 221220000    3
 221230000    3
 221240000    5
 221250000    3
 221260000    3
 221270000    4
 221280000    2
 221290000    3
 221300000    4
 221310000    3
 221320000    3
 221330000    4
 221340000    3
 221350000    4
 221360000    4
 221370000    3
 221380000    3
 221390000    3
 221400000    3
 221410000    5
 221420000    3
 221430000    4
 221440000    3
 221450000    3
 221460000    4
 221470000    4
 221480000    3
 221490000    3
 221500000    3
 221510000    4
 221520000    3
 221530000    4
 221540000    4
 221550000    3
 221560000    4
 221570000    4
 221580000    3
 221590000    3
 221600000    3
 221610000    3
 221620000    3
 221630000    3
 221640000    4
 221650000    3
 221660000    2
 221670000    3
 221680000    3
 221690000    3
 221700000    6
 221710000    4
 221720000    3
 221730000    3
 221740000    4
 221750000    2
 221760000    3
 221770000    4
 221780000    3
 221790000    3
 221800000    4
 221810000    3
 221820000    3
 221830000    3
 221840000    3
 221850000    3
 221860000    3
 221870000    4
 221880000    2
 221890000    3
 221900000    3
 221910000    2
 221920000    3
 221930000    3
 221940000    3
 221950000    6
 221960000    3
 221970000    3
 221980000    2
 221990000    8
 222000000   11
 222010000    3
 222020000    3
 222030000    4
 222040000    4
 222050000    4
 222060000    4
 222070000    5
 222080000    4
 222090000    3
 222100000    3
 222110000    3
 222120000    2
 222130000    3
 222140000    4
 222150000    3
 222160000    2
 222170000    3
 222180000    2
 222190000    6
 222200000    3
 222210000    3
 222220000    2
 222230000    2
 222240000    3
 222250000    4
 222260000    5
 222270000    7
 222280000    3
 222290000    4
 222300000    4
 222310000    4
 222320000    5
 222330000    6
 222340000    7
 222350000    4
 222360000    3
 222370000    4
 222380000    5
 222390000    3
 222400000    6
 222410000    3
 222420000    4
 222430000    2
 222440000    4
 222450000    6
 222460000    4
 222470000    5
 222480000    2
 222490000    9
 222500000    5
 222510000    3
 222520000    6
 222530000    4
 222540000    4
 222550000    2
 222560000    3
 222570000    3
 222580000    3
 222590000    6
 222600000    4
 222610000    3
 222620000    3
 222630000    4
 222640000    5
 222650000    3
 222660000    3
 222670000    5
 222680000    5
 222690000    2
 222700000    3
 222710000    4
 222720000    9
 222730000    7
 222740000    4
 222750000    6
 222760000    6
 222770000    3
 222780000    3
 222790000    6
 222800000    3
 222810000    4
 222820000    3
 222830000    4
 222840000    2
 222850000    7
 222860000    5
 222870000    4
 222880000    4
 222890000    3
 222900000    5
 222910000    4
 222920000    4
 222930000    3
 222940000    4
 222950000    5
 222960000    5
 222970000    5
 222980000    9
 222990000    4
 223000000    4
 223010000    4
 223020000    4
 223030000    4
 223040000    5
 223050000    4
 223060000    4
 223070000    3
 223080000    4
 223090000    3
 223100000    3
 223110000    4
 223120000    4
 223130000    4
 223140000    3
 223150000    5
 223160000    3
 223170000    3
 223180000    3
 223190000    3
 223200000    3
 223210000    3
 223220000    5
 223230000    9
 223240000    3
 223250000    9
 223260000    9
 223270000    3
 223280000    3
 223290000    3
 223300000    3
 223310000    4
 223320000    4
 223330000    3
 223340000    2
 223350000    3
 223360000    3
 223370000    4
 223380000    3
 223390000    3
 223400000    2
 223410000    4
 223420000    4
 223430000    3
 223440000    5
 223450000    4
 223460000    3
 223470000    6
 223480000    2
 223490000    4
 223500000    4
 223510000    2
 223520000    3
 223530000    3
 223540000    3
 223550000    3
 223560000    4
 223570000    3
 223580000    5
 223590000    5
 223600000    3
 223610000    3
 223620000    5
 223630000    5
 223640000    3
 223650000    3
 223660000    4
 223670000    3
 223680000    4
 223690000    3
 223700000    3
 223710000    3
 223720000    3
 223730000    2
 223740000    4
 223750000    3
 223760000    3
 223770000    3
 223780000    3
 223790000    4
 223800000    3
 223810000    9
 223820000    7
 223830000    3
 223840000    5
 223850000    3
 223860000    3
 223870000    2
 223880000    3
 223890000    2
 223900000    3
 223910000    2
 223920000    2
 223930000    5
 223940000    3
 223950000    4
 223960000    2
 223970000    2
 223980000    4
 223990000    3
 224000000    3
 224010000    9
 224020000    7
 224030000    3
 224040000    4
 224050000    3
 224060000    3
 224070000    5
 224080000    4
 224090000    3
 224100000    2
 224110000    4
 224120000    3
 224130000    3
 224140000    5
 224150000    3
 224160000    3
 224170000    3
 224180000    3
 224190000    8
 224200000    3
 224210000    6
 224220000    3
 224230000    5
 224240000    3
 224250000    6
 224260000    4
 224270000    4
 224280000    3
 224290000    5
 224300000   10
 224310000   10
 224320000    4
 224330000    2
 224340000    3
 224350000    2
 224360000    4
 224370000    3
 224380000    3
 224390000    3
 224400000    4
 224410000    4
 224420000    7
 224430000    3
 224440000    3
 224450000    4
 224460000    3
 224470000    2
 224480000    3
 224490000    4
 224500000   10
 224510000    6
 224520000    6
 224530000   13
 224540000   12
 224550000   15
 224560000    4
 224570000    7
 224580000   13
 224590000    3
 224600000    4
 224610000    3
 224620000    3
 224630000    3
 224640000    5
 224650000    2
 224660000    3
 224670000    2
 224680000    6
 224690000    3
 224700000    5
 224710000    3
 224720000    5
 224730000    5
 224740000    5
 224750000    3
 224760000    3
 224770000    3
 224780000    2
 224790000    4
 224800000    2
 224810000    3
 224820000    3
 224830000    4
 224840000    3
 224850000    3
 224860000    3
 224870000    2
 224880000    5
 224890000    3
 224900000    4
 224910000    3
 224920000    5
 224930000    3
 224940000    2
 224950000    4
 224960000    2
 224970000    3
 224980000    3
 224990000    2
 225000000    3
 225010000    3
 225020000    3
 225030000    3
 225040000    3
 225050000    9
 225060000    3
 225070000    4
 225080000    3
 225090000    3
 225100000    4
 225110000    4
 225120000    2
 225130000    3
 225140000    3
 225150000    3
 225160000    3
 225170000    4
 225180000    7
 225190000    4
 225200000    3
 225210000    3
 225220000    2
 225230000    3
 225240000    3
 225250000    3
 225260000    3
 225270000    4
 225280000    3
 225290000    4
 225300000    4
 225310000    3
 225320000    3
 225330000    2
 225340000    4
 225350000    4
 225360000    4
 225370000    3
 225380000    3
 225390000    3
 225400000    3
 225410000    4
 225420000    9
 225430000    6
 225440000    2
 225450000    6
 225460000    2
 225470000    3
 225480000    3
 225490000    3
 225500000    4
 225510000    5
 225520000    2
 225530000    3
 225540000    3
 225550000    8
 225560000   10
 225570000    6
 225580000    3
 225590000    4
 225600000    5
 225610000    3
 225620000    3
 225630000    4
 225640000    6
 225650000    6
 225660000    8
 225670000    3
 225680000    7
 225690000    5
 225700000    3
 225710000    4
 225720000    6
 225730000    3
 225740000    3
 225750000    3
 225760000    4
 225770000    8
 225780000    4
 225790000    2
 225800000    5
 225810000    3
 225820000    4
 225830000    7
 225840000    4
 225850000    6
 225860000    7
 225870000    7
 225880000    7
 225890000    4
 225900000    3
 225910000    2
 225920000    3
 225930000    2
 225940000    5
 225950000    2
 225960000    3
 225970000    5
 225980000    5
 225990000    4
 226000000    2
 226010000    3
 226020000    3
 226030000    3
 226040000    3
 226050000    3
 226060000    3
 226070000    5
 226080000    3
 226090000    4
 226100000    6
 226110000    3
 226120000    2
 226130000    5
 226140000    4
 226150000    2
 226160000    3
 226170000    4
 226180000    6
 226190000    2
 226200000    3
 226210000    3
 226220000    3
 226230000    3
 226240000    3
 226250000    2
 226260000    4
 226270000    4
 226280000    3
 226290000    3
 226300000    3
 226310000    3
 226320000    3
 226330000    3
 226340000    3
 226350000    3
 226360000    3
 226370000    3
 226380000    3
 226390000    3
 226400000    2
 226410000    4
 226420000    3
 226430000    3
 226440000    4
 226450000    4
 226460000    3
 226470000    5
 226480000    4
 226490000    5
 226500000    6
 226510000    4
 226520000    4
 226530000    5
 226540000    5
 226550000    5
 226560000    2
 226570000    7
 226580000    5
 226590000    5
 226600000    3
 226610000    3
 226620000    3
 226630000    3
 226640000    4
 226650000    3
 226660000    3
 226670000    2
 226680000    2
 226690000    3
 226700000    3
 226710000    3
 226720000    3
 226730000    2
 226740000    3
 226750000    4
 226760000    3
 226770000    2
 226780000    4
 226790000    5
 226800000    4
 226810000    4
 226820000    4
 226830000    3
 226840000    4
 226850000    4
 226860000    4
 226870000    3
 226880000    3
 226890000    4
 226900000    4
 226910000    3
 226920000    3
 226930000    3
 226940000    3
 226950000    3
 226960000    3
 226970000    4
 226980000    4
 226990000    3
 227000000    4
 227010000    4
 227020000    4
 227030000    5
 227040000    3
 227050000    3
 227060000    3
 227070000    3
 227080000    3
 227090000    4
 227100000    4
 227110000    3
 227120000    2
 227130000    3
 227140000    4
 227150000    3
 227160000    2
 227170000    2
 227180000    2
 227190000    2
 227200000    2
 227210000    3
 227220000    4
 227230000    3
 227240000    3
 227250000    4
 227260000    3
 227270000    3
 227280000    3
 227290000    3
 227300000    3
 227310000    2
 227320000    5
 227330000    2
 227340000    3
 227350000    3
 227360000    2
 227370000    3
 227380000    3
 227390000    2
 227400000    3
 227410000    3
 227420000    2
 227430000    4
 227440000    9
 227450000    3
 227460000    3
 227470000    2
 227480000    3
 227490000    4
 227500000    3
 227510000    3
 227520000    3
 227530000    4
 227540000    3
 227550000    3
 227560000    6
 227570000    4
 227580000    2
 227590000    3
 227600000    3
 227610000    3
 227620000    3
 227630000    3
 227640000    4
 227650000    4
 227660000    4
 227670000    2
 227680000    5
 227690000    3
 227700000    2
 227710000    3
 227720000    3
 227730000    2
 227740000    2
 227750000    4
 227760000    2
 227770000    3
 227780000    3
 227790000    3
 227800000    3
 227810000    3
 227820000    3
 227830000    2
 227840000    5
 227850000    4
 227860000    3
 227870000    4
 227880000    4
 227890000    4
 227900000    5
 227910000    3
 227920000    4
 227930000    3
 227940000    3
 227950000    3
 227960000    4
 227970000    3
 227980000    5
 227990000    6
 228000000    3
 228010000    2
 228020000    8
 228030000    6
 228040000    6
 228050000    3
 228060000    6
 228070000    6
 228080000    7
 228090000    3
 228100000    3
 228110000    3
 228120000    3
 228130000    9
 228140000    4
 228150000    3
 228160000    3
 228170000    3
 228180000    5
 228190000    4
 228200000    3
 228210000    4
 228220000    3
 228230000    4
 228240000    2
 228250000    3
 228260000    3
 228270000    3
 228280000    3
 228290000    4
 228300000    2
 228310000    5
 228320000    6
 228330000   11
 228340000    2
 228350000    4
 228360000    3
 228370000    2
 228380000    7
 228390000    3
 228400000    3
 228410000    4
 228420000    2
 228430000    4
 228440000    4
 228450000    2
 228460000    3
 228470000    3
 228480000    2
 228490000    2
 228500000    3
 228510000    3
 228520000    3
 228530000    5
 228540000    6
 228550000    3
 228560000    3
 228570000    2
 228580000    3
 228590000    3
 228600000    2
 228610000    2
 228620000    4
 228630000    3
 228640000    3
 228650000    2
 228660000    3
 228670000    4
 228680000    5
 228690000    3
 228700000    3
 228710000    3
 228720000    5
 228730000    4
 228740000    4
 228750000    5
 228760000    2
 228770000    4
 228780000    3
 228790000    3
 228800000    3
 228810000    3
 228820000    3
 228830000    3
 228840000    4
 228850000    4
 228860000    3
 228870000    5
 228880000    3
 228890000    3
 228900000    2
 228910000    3
 228920000    3
 228930000    4
 228940000    4
 228950000    3
 228960000    3
 228970000    3
 228980000    3
 228990000    4
 229000000    5
 229010000    4
 229020000    4
 229030000    2
 229040000    3
 229050000    4
 229060000    4
 229070000    5
 229080000    5
 229090000    3
 229100000    4
 229110000    3
 229120000    4
 229130000    5
 229140000    2
 229150000    3
 229160000    5
 229170000    7
 229180000    3
 229190000    3
 229200000    4
 229210000    5
 229220000    8
 229230000    3
 229240000    3
 229250000    4
 229260000    4
 229270000    3
 229280000    4
 229290000    4
 229300000    4
 229310000    3
 229320000    3
 229330000    5
 229340000    3
 229350000    4
 229360000    3
 229370000    2
 229380000    3
 229390000    4
 229400000    3
 229410000    4
 229420000    8
 229430000    3
 229440000    4
 229450000    3
 229460000    7
 229470000    8
 229480000    6
 229490000    4
 229500000    3
 229510000    3
 229520000    3
 229530000    3
 229540000    4
 229550000    3
 229560000    3
 229570000    3
 229580000    3
 229590000    4
 229600000    4
 229610000    2
 229620000    3
 229630000    2
 229640000    2
 229650000    5
 229660000    6
 229670000   15
 229680000    4
 229690000    3
 229700000    6
 229710000    7
 229720000    4
 229730000    3
 229740000    3
 229750000    4
 229760000    6
 229770000    3
 229780000    4
 229790000    3
 229800000    2
 229810000    2
 229820000    3
 229830000    4
 229840000    3
 229850000    4
 229860000    3
 229870000    3
 229880000    3
 229890000    4
 229900000    3
 229910000    3
 229920000    3
 229930000    4
 229940000    4
 229950000    3
 229960000    3
 229970000    4
 229980000    2
 229990000    3
 230000000    3
 230010000    4
 230020000    4
 230030000    2
 230040000    3
 230050000    3
 230060000    3
 230070000    4
 230080000    3
 230090000    4
 230100000    3
 230110000    3
 230120000    2
 230130000    2
 230140000    3
 230150000    3
 230160000    4
 230170000    3
 230180000    3
 230190000    3
 230200000    4
 230210000    3
 230220000    6
 230230000    2
 230240000    2
 230250000    4
 230260000    4
 230270000    4
 230280000    4
 230290000    4
 230300000    3
 230310000    5
 230320000    3
 230330000    3
 230340000    5
 230350000    5
 230360000    4
 230370000    3
 230380000    5
 230390000    4
 230400000    4
 230410000    2
 230420000    2
 230430000    3
 230440000    2
 230450000    3
 230460000    2
 230470000    3
 230480000    3
 230490000    3
 230500000    4
 230510000    3
 230520000    3
 230530000    3
 230540000    3
 230550000    4
 230560000    3
 230570000    3
 230580000    3
 230590000    4
 230600000    2
 230610000    4
 230620000    5
 230630000    5
 230640000    3
 230650000    5
 230660000    3
 230670000    6
 230680000    3
 230690000    4
 230700000    4
 230710000    3
 230720000    3
 230730000    4
 230740000    4
 230750000    4
 230760000    3
 230770000    5
 230780000    3
 230790000    3
 230800000    4
 230810000    2
 230820000    3
 230830000    3
 230840000    3
 230850000    3
 230860000    3
 230870000    3
 230880000    4
 230890000    3
 230900000    4
 230910000    2
 230920000    3
 230930000    2
 230940000    3
 230950000    5
 230960000    3
 230970000    3
 230980000    2
 230990000    3
 231000000    3
 231010000    4
 231020000    3
 231030000    4
 231040000    3
 231050000    3
 231060000    3
 231070000    3
 231080000    3
 231090000    2
 231100000    3
 231110000    3
 231120000    4
 231130000    3
 231140000    3
 231150000    4
 231160000    5
 231170000    3
 231180000    3
 231190000    3
 231200000    3
 231210000    5
 231220000    3
 231230000    3
 231240000    5
 231250000    3
 231260000    3
 231270000    3
 231280000    4
 231290000    3
 231300000    3
 231310000    3
 231320000    3
 231330000    3
 231340000    3
 231350000    3
 231360000    3
 231370000    3
 231380000    3
 231390000    4
 231400000    3
 231410000    3
 231420000    3
 231430000    3
 231440000    3
 231450000    4
 231460000    4
 231470000    3
 231480000    3
 231490000    2
 231500000    3
 231510000    3
 231520000    3
 231530000    5
 231540000    5
 231550000    3
 231560000    3
 231570000    3
 231580000    5
 231590000    3
 231600000    4
 231610000    2
 231620000    3
 231630000    4
 231640000    4
 231650000   12
 231660000    5
 231670000    4
 231680000    3
 231690000    4
 231700000    2
 231710000    3
 231720000    5
 231730000    5
 231740000    4
 231750000    4
 231760000    3
 231770000    3
 231780000    4
 231790000    3
 231800000    3
 231810000    4
 231820000    2
 231830000    4
 231840000    3
 231850000    5
 231860000    3
 231870000    3
 231880000    3
 231890000    3
 231900000    3
 231910000    4
 231920000    4
 231930000    3
 231940000    3
 231950000    5
 231960000    3
 231970000    4
 231980000    5
 231990000    2
 232000000    3
 232010000    3
 232020000    2
 232030000    5
 232040000    4
 232050000    3
 232060000    3
 232070000    3
 232080000    2
 232090000    4
 232100000    6
 232110000    3
 232120000    3
 232130000    3
 232140000    4
 232150000    3
 232160000    3
 232170000    3
 232180000    3
 232190000    3
 232200000    3
 232210000    3
 232220000    6
 232230000    4
 232240000    3
 232250000    3
 232260000    2
 232270000    5
 232280000    3
 232290000    3
 232300000    3
 232310000    3
 232320000    3
 232330000    3
 232340000    3
 232350000    2
 232360000    2
 232370000    4
 232380000    3
 232390000    3
 232400000    3
 232410000    4
 232420000    3
 232430000    3
 232440000    3
 232450000    2
 232460000    3
 232470000    2
 232480000    2
 232490000    3
 232500000    3
 232510000    2
 232520000    4
 232530000    3
 232540000    3
 232550000    3
 232560000    3
 232570000    3
 232580000    3
 232590000    3
 232600000    3
 232610000    3
 232620000    3
 232630000    6
 232640000    2
 232650000    3
 232660000    3
 232670000    2
 232680000    4
 232690000    3
 232700000    5
 232710000    3
 232720000    3
 232730000    4
 232740000    3
 232750000    3
 232760000    3
 232770000    3
 232780000    7
 232790000    2
 232800000    5
 232810000    3
 232820000    3
 232830000    3
 232840000    4
 232850000    3
 232860000    3
 232870000    2
 232880000    4
 232890000    3
 232900000    2
 232910000    3
 232920000    5
 232930000    2
 232940000    3
 232950000    3
 232960000    4
 232970000    4
 232980000    4
 232990000    2
 233000000    4
 233010000    3
 233020000    3
 233030000    3
 233040000    3
 233050000    5
 233060000    3
 233070000    3
 233080000    3
 233090000    4
 233100000    3
 233110000    4
 233120000    4
 233130000    4
 233140000    2
 233150000    4
 233160000    3
 233170000    2
 233180000    3
 233190000    3
 233200000    2
 233210000    4
 233220000    5
 233230000    4
 233240000    4
 233250000    3
 233260000    6
 233270000    3
 233280000    3
 233290000    2
 233300000    6
 233310000    4
 233320000    2
 233330000    2
 233340000    4
 233350000    2
 233360000    5
 233370000    4
 233380000    4
 233390000    4
 233400000    2
 233410000    2
 233420000    4
 233430000    4
 233440000    3
 233450000    3
 233460000    3
 233470000    2
 233480000    2
 233490000    3
 233500000    3
 233510000    4
 233520000    3
 233530000    2
 233540000    3
 233550000    6
 233560000    3
 233570000    3
 233580000    4
 233590000    4
 233600000    3
 233610000    2
 233620000    5
 233630000    3
 233640000    3
 233650000    3
 233660000    2
 233670000    3
 233680000    2
 233690000    3
 233700000    3
 233710000    2
 233720000    3
 233730000    3
 233740000    2
 233750000    3
 233760000    2
 233770000    3
 233780000    3
 233790000    2
 233800000    3
 233810000    4
 233820000    2
 233830000    3
 233840000    2
 233850000    4
 233860000    2
 233870000    5
 233880000    7
 233890000    2
 233900000    5
 233910000    3
 233920000    3
 233930000    3
 233940000    4
 233950000    3
 233960000    3
 233970000    3
 233980000    2
 233990000    3
 234000000    2
 234010000    4
 234020000    3
 234030000    2
 234040000    6
 234050000    3
 234060000    2
 234070000    3
 234080000    5
 234090000    3
 234100000    4
 234110000    3
 234120000    3
 234130000    3
 234140000    4
 234150000    4
 234160000    4
 234170000    5
 234180000    4
 234190000    3
 234200000    4
 234210000    3
 234220000    3
 234230000    4
 234240000    4
 234250000    3
 234260000    4
 234270000    5
 234280000    3
 234290000    7
 234300000    2
 234310000    2
 234320000    3
 234330000    3
 234340000    2
 234350000    3
 234360000    3
 234370000    2
 234380000    3
 234390000    3
 234400000    3
 234410000    3
 234420000    3
 234430000    3
 234440000    3
 234450000    3
 234460000    3
 234470000    3
 234480000    2
 234490000    3
 234500000    3
 234510000    4
 234520000    2
 234530000    3
 234540000    2
 234550000    2
 234560000    4
 234570000    5
 234580000    5
 234590000    3
 234600000    2
 234610000    3
 234620000    4
 234630000    3
 234640000    2
 234650000    2
 234660000    4
 234670000    4
 234680000    3
 234690000    3
 234700000    3
 234710000    2
 234720000    3
 234730000    3
 234740000    2
 234750000    2
 234760000    5
 234770000    4
 234780000    3
 234790000    3
 234800000    3
 234810000    3
 234820000    3
 234830000    4
 234840000    3
 234850000    3
 234860000    4
 234870000    3
 234880000    3
 234890000    9
 234900000    3
 234910000    5
 234920000    3
 234930000    7
 234940000    4
 234950000    2
 234960000    5
 234970000    4
 234980000    5
 234990000    3
 235000000    2
 235010000    4
 235020000    7
 235030000    8
 235040000    4
 235050000    4
 235060000    3
 235070000    3
 235080000    3
 235090000    3
 235100000    3
 235110000    3
 235120000    4
 235130000    2
 235140000    3
 235150000    3
 235160000    3
 235170000    3
 235180000    8
 235190000    4
 235200000    4
 235210000    2
 235220000    4
 235230000    4
 235240000    3
 235250000    2
 235260000    4
 235270000    3
 235280000    2
 235290000    2
 235300000    3
 235310000    3
 235320000    3
 235330000    3
 235340000    3
 235350000    4
 235360000    3
 235370000    6
 235380000    2
 235390000    3
 235400000    2
 235410000    2
 235420000    5
 235430000    3
 235440000    2
 235450000    3
 235460000    3
 235470000    4
 235480000    3
 235490000    4
 235500000    3
 235510000    3
 235520000    3
 235530000    3
 235540000    3
 235550000    4
 235560000    3
 235570000    4
 235580000    3
 235590000    3
 235600000    5
 235610000    3
 235620000    3
 235630000    4
 235640000    4
 235650000    3
 235660000    3
 235670000    3
 235680000    3
 235690000    3
 235700000    3
 235710000    3
 235720000    3
 235730000    3
 235740000    4
 235750000    3
 235760000    3
 235770000    5
 235780000    4
 235790000    3
 235800000    5
 235810000    3
 235820000    3
 235830000    2
 235840000    3
 235850000    3
 235860000    2
 235870000    3
 235880000    3
 235890000    3
 235900000    3
 235910000    3
 235920000    3
 235930000    3
 235940000    3
 235950000    3
 235960000    3
 235970000    4
 235980000    2
 235990000    4
 236000000    2
 236010000    5
 236020000    3
 236030000    3
 236040000    2
 236050000    2
 236060000    3
 236070000    3
 236080000    3
 236090000    4
 236100000    2
 236110000    3
 236120000    5
 236130000    7
 236140000    3
 236150000    4
 236160000    4
 236170000    9
 236180000    3
 236190000    4
 236200000    6
 236210000    9
 236220000    3
 236230000    3
 236240000    3
 236250000    5
 236260000    4
 236270000    3
 236280000    3
 236290000    4
 236300000    3
 236310000    3
 236320000    5
 236330000    3
 236340000    3
 236350000    3
 236360000    3
 236370000    3
 236380000    3
 236390000    4
 236400000    3
 236410000    3
 236420000    4
 236430000    3
 236440000    4
 236450000    3
 236460000    3
 236470000    3
 236480000    3
 236490000    3
 236500000    3
 236510000    3
 236520000    3
 236530000    3
 236540000    3
 236550000    3
 236560000    4
 236570000    3
 236580000    4
 236590000    6
 236600000    3
 236610000    3
 236620000    3
 236630000    4
 236640000    3
 236650000    5
 236660000    3
 236670000    3
 236680000    3
 236690000    5
 236700000    7
 236710000    5
 236720000    4
 236730000    8
 236740000    7
 236750000    4
 236760000    3
 236770000    3
 236780000    5
 236790000    4
 236800000    5
 236810000    5
 236820000    3
 236830000    5
 236840000    2
 236850000    3
 236860000    3
 236870000    2
 236880000    6
 236890000    4
 236900000    4
 236910000    3
 236920000    5
 236930000    2
 236940000    4
 236950000    3
 236960000    6
 236970000    4
 236980000    4
 236990000    8
 237000000    4
 237010000    3
 237020000    3
 237030000    3
 237040000    3
 237050000    3
 237060000    4
 237070000    2
 237080000    3
 237090000    2
 237100000    3
 237110000    3
 237120000    4
 237130000    4
 237140000   10
 237150000    5
 237160000    3
 237170000    6
 237180000    4
 237190000    3
 237200000    3
 237210000    4
 237220000    3
 237230000    2
 237240000    3
 237250000    3
 237260000    3
 237270000    6
 237280000    3
 237290000    4
 237300000    3
 237310000    3
 237320000    4
 237330000    2
 237340000    2
 237350000    2
 237360000    2
 237370000    3
 237380000    3
 237390000    3
 237400000    2
 237410000    3
 237420000   10
 237430000    4
 237440000    3
 237450000    4
 237460000    3
 237470000    4
 237480000    4
 237490000    4
 237500000    4
 237510000    3
 237520000    3
 237530000    4
 237540000    3
 237550000    3
 237560000    6
 237570000    3
 237580000    5
 237590000    3
 237600000    3
 237610000    4
 237620000    3
 237630000    4
 237640000    3
 237650000    7
 237660000    3
 237670000    5
 237680000    4
 237690000    5
 237700000    3
 237710000    2
 237720000    4
 237730000    5
 237740000    5
 237750000    3
 237760000    4
 237770000    4
 237780000    4
 237790000    6
 237800000    3
 237810000    6
 237820000    3
 237830000    4
 237840000    4
 237850000    3
 237860000    4
 237870000    2
 237880000    4
 237890000    4
 237900000    6
 237910000    7
 237920000    3
 237930000    3
 237940000    3
 237950000    7
 237960000    2
 237970000    3
 237980000    4
 237990000    5
 238000000    2
 238010000    5
 238020000   10
 238030000    3
 238040000    3
 238050000    7
 238060000    2
 238070000    4
 238080000    3
 238090000    3
 238100000    2
 238110000    3
 238120000    4
 238130000    3
 238140000    6
 238150000    3
 238160000    4
 238170000    3
 238180000    3
 238190000    3
 238200000    3
 238210000    3
 238220000    6
 238230000    3
 238240000    3
 238250000    2
 238260000    5
 238270000    4
 238280000    3
 238290000    3
 238300000    4
 238310000    3
 238320000    4
 238330000    3
 238340000    3
 238350000    3
 238360000    3
 238370000    4
 238380000    5
 238390000    3
 238400000    9
 238410000    4
 238420000    3
 238430000    3
 238440000    3
 238450000    4
 238460000    3
 238470000    2
 238480000    3
 238490000    5
 238500000    4
 238510000    4
 238520000    3
 238530000    3
 238540000    3
 238550000    4
 238560000    3
 238570000    3
 238580000    5
 238590000    3
 238600000    2
 238610000    3
 238620000    5
 238630000    5
 238640000    3
 238650000    9
 238660000    3
 238670000    3
 238680000    4
 238690000    6
 238700000    6
 238710000    3
 238720000    3
 238730000    8
 238740000    6
 238750000    5
 238760000    4
 238770000    6
 238780000    4
 238790000    3
 238800000    2
 238810000    4
 238820000    7
 238830000    3
 238840000    4
 238850000    2
 238860000    4
 238870000    3
 238880000    3
 238890000    4
 238900000    6
 238910000    3
 238920000    3
 238930000    4
 238940000    4
 238950000    3
 238960000    5
 238970000    3
 238980000    3
 238990000    3
 239000000    5
 239010000    3
 239020000    3
 239030000    4
 239040000    3
 239050000    3
 239060000    4
 239070000    3
 239080000    3
 239090000    2
 239100000    3
 239110000    2
 239120000    4
 239130000    3
 239140000    3
 239150000    3
 239160000    3
 239170000    3
 239180000    4
 239190000    2
 239200000    3
 239210000    2
 239220000    7
 239230000    2
 239240000    2
 239250000    2
 239260000    3
 239270000    8
 239280000    4
 239290000    5
 239300000    3
 239310000    3
 239320000    3
 239330000    4
 239340000    5
 239350000    9
 239360000    3
 239370000    9
 239380000    5
 239390000    3
 239400000    8
 239410000    4
 239420000    2
 239430000    4
 239440000    3
 239450000    3
 239460000    3
 239470000    3
 239480000    2
 239490000    4
 239500000    5
 239510000    3
 239520000    3
 239530000    2
 239540000    4
 239550000    5
 239560000    4
 239570000    3
 239580000    3
 239590000    3
 239600000    3
 239610000    3
 239620000    3
 239630000    4
 239640000    3
 239650000    3
 239660000    3
 239670000    4
 239680000    3
 239690000    2
 239700000    3
 239710000    3
 239720000    4
 239730000    3
 239740000    3
 239750000    3
 239760000    3
 239770000    3
 239780000    2
 239790000    6
 239800000    3
 239810000   10
 239820000    4
 239830000    3
 239840000    2
 239850000    3
 239860000    3
 239870000    3
 239880000    2
 239890000    2
 239900000    3
 239910000    2
 239920000    2
 239930000    3
 239940000    3
 239950000    3
 239960000    6
 239970000    4
 239980000    4
 239990000    3
 240000000    3
 240010000    4
 240020000    2
 240030000    5
 240040000    4
 240050000    3
 240060000    5
 240070000    4
 240080000    6
 240090000    2
 240100000    2
 240110000    5
 240120000    2
 240130000    3
 240140000    2
 240150000    4
 240160000    3
 240170000    4
 240180000    8
 240190000    8
 240200000   11
 240210000    4
 240220000    7
 240230000    7
 240240000    9
 240250000    6
 240260000    6
 240270000    3
 240280000    3
 240290000    3
 240300000    3
 240310000    4
 240320000    2
 240330000    3
 240340000    3
 240350000    3
 240360000    3
 240370000    3
 240380000    3
 240390000    3
 240400000    3
 240410000    3
 240420000    3
 240430000    3
 240440000    3
 240450000    3
 240460000    3
 240470000    3
 240480000    3
 240490000    3
 240500000    3
 240510000    3
 240520000    3
 240530000    3
 240540000    4
 240550000    3
 240560000    6
 240570000    4
 240580000    3
 240590000    3
 240600000    3
 240610000    4
 240620000    3
 240630000    4
 240640000    4
 240650000    3
 240660000    3
 240670000    4
 240680000    4
 240690000    2
 240700000    2
 240710000    4
 240720000    3
 240730000    2
 240740000    3
 240750000    2
 240760000    4
 240770000    6
 240780000    4
 240790000    3
 240800000    2
 240810000    3
 240820000    3
 240830000    3
 240840000    3
 240850000    2
 240860000    3
 240870000    3
 240880000    6
 240890000    4
 240900000    5
 240910000    3
 240920000    7
 240930000    3
 240940000    4
 240950000    4
 240960000    3
 240970000    2
 240980000    5
 240990000    5
 241000000    2
 241010000    4
 241020000    4
 241030000    6
 241040000    3
 241050000    6
 241060000    5
 241070000    4
 241080000    3
 241090000    2
 241100000    5
 241110000    5
 241120000    4
 241130000    3
 241140000    3
 241150000    4
 241160000    3
 241170000    3
 241180000    5
 241190000    4
 241200000    3
 241210000    3
 241220000    3
 241230000    5
 241240000    3
 241250000    4
 241260000    8
 241270000    4
 241280000    3
 241290000    5
 241300000    3
 241310000    3
 241320000    3
 241330000    3
 241340000    3
 241350000    3
 241360000    6
 241370000   10
 241380000    3
 241390000    3
 241400000    3
 241410000    3
 241420000    4
 241430000    5
 241440000    2
 241450000    5
 241460000    7
 241470000    3
 241480000    5
 241490000    3
 241500000    3
 241510000    4
 241520000    4
 241530000    3
 241540000    2
 241550000    3
 241560000    3
 241570000    5
 241580000    5
 241590000    2
 241600000    3
 241610000    3
 241620000    6
 241630000    2
 241640000    3
 241650000    4
 241660000    4
 241670000    3
 241680000    2
 241690000    2
 241700000    6
 241710000    7
 241720000    3
 241730000    3
 241740000    7
 241750000    2
 241760000    4
 241770000    3
 241780000    3
 241790000    4
 241800000    3
 241810000    4
 241820000    6
 241830000    5
 241840000    3
 241850000    4
 241860000    3
 241870000    5
 241880000    3
 241890000    3
 241900000    3
 241910000    4
 241920000    3
 241930000    2
 241940000    3
 241950000    3
 241960000    4
 241970000    3
 241980000    5
 241990000    3
 242000000    3
 242010000    4
 242020000    3
 242030000    3
 242040000    4
 242050000    3
 242060000    4
 242070000    4
 242080000    5
 242090000    4
 242100000    4
 242110000    3
 242120000    3
 242130000    4
 242140000    2
 242150000    4
 242160000    5
 242170000    5
 242180000    3
 242190000    3
 242200000    2
 242210000    2
 242220000    2
 242230000    4
 242240000    5
 242250000    3
 242260000    4
 242270000    3
 242280000    3
 242290000    3
 242300000    4
 242310000    3
 242320000    2
 242330000    3
 242340000    3
 242350000    3
 242360000    4
 242370000    5
 242380000    3
 242390000    3
 242400000    3
 242410000    3
 242420000    3
 242430000    3
 242440000    3
 242450000    2
 242460000    2
 242470000    3
 242480000    3
 242490000    2
 242500000    4
 242510000    4
 242520000    3
 242530000    3
 242540000    3
 242550000    3
 242560000    2
 242570000    2
 242580000    4
 242590000    3
 242600000    4
 242610000    4
 242620000    3
 242630000    4
 242640000    4
 242650000    2
 242660000    3
 242670000    6
 242680000    3
 242690000    4
 242700000    4
 242710000    4
 242720000    2
 242730000    3
 242740000    2
 242750000    4
 242760000    4
 242770000    3
 242780000    3
 242790000    3
 242800000    3
 242810000    4
 242820000    4
 242830000    7
 242840000    3
 242850000    6
 242860000    3
 242870000    3
 242880000    3
 242890000    3
 242900000    4
 242910000    3
 242920000    3
 242930000    2
 242940000    4
 242950000    4
 242960000    5
 242970000    2
 242980000    3
 242990000    4
 243000000    3
 243010000    3
 243020000    3
 243030000    2
 243040000    5
 243050000    4
 243060000    3
 243070000    3
 243080000    3
 243090000    3
 243100000    5
 243110000    2
 243120000    5
 243130000    3
 243140000    3
 243150000    4
 243160000    3
 243170000    3
 243180000    3
 243190000    4
 243200000    3
 243210000    3
 243220000    3
 243230000    4
 243240000    4
 243250000    3
 243260000    3
 243270000    5
 243280000    4
 243290000    4
 243300000    2
 243310000    3
 243320000    3
 243330000    2
 243340000    4
 243350000    2
 243360000    5
 243370000    4
 243380000    4
 243390000    4
 243400000    5
 243410000    4
 243420000    3
 243430000    4
 243440000    5
 243450000    3
 243460000    4
 243470000    4
 243480000    4
 243490000    5
 243500000    4
 243510000    5
 243520000    4
 243530000    4
 243540000    3
 243550000    3
 243560000    4
 243570000    3
 243580000    2
 243590000    2
 243600000    4
 243610000    4
 243620000    4
 243630000    3
 243640000    3
 243650000    3
 243660000    3
 243670000    5
 243680000    3
 243690000    3
 243700000    3
 243710000    5
 243720000    4
 243730000    3
 243740000    3
 243750000    2
 243760000    5
 243770000    3
 243780000    3
 243790000    7
 243800000    2
 243810000    3
 243820000    4
 243830000    3
 243840000    6
 243850000    3
 243860000    4
 243870000    5
 243880000    3
 243890000    3
 243900000    3
 243910000    2
 243920000    4
 243930000    3
 243940000    4
 243950000    3
 243960000    2
 243970000    2
 243980000    3
 243990000    2
 244000000    3
 244010000    4
 244020000    3
 244030000    4
 244040000    4
 244050000    4
 244060000    4
 244070000    2
 244080000    3
 244090000    5
 244100000    3
 244110000    3
 244120000    3
 244130000    3
 244140000    6
 244150000    3
 244160000    3
 244170000    8
 244180000    2
 244190000    8
 244200000    6
 244210000    3
 244220000    3
 244230000    2
 244240000    2
 244250000    3
 244260000    2
 244270000    3
 244280000    4
 244290000    2
 244300000    3
 244310000    3
 244320000    9
 244330000    8
 244340000    5
 244350000    5
 244360000    4
 244370000    8
 244380000    7
 244390000    7
 244400000    6
 244410000    2
 244420000    2
 244430000    3
 244440000    3
 244450000    3
 244460000    5
 244470000    3
 244480000    5
 244490000    3
 244500000    3
 244510000    5
 244520000    4
 244530000    3
 244540000    3
 244550000    2
 244560000    4
 244570000    6
 244580000    2
 244590000    3
 244600000    3
 244610000    5
 244620000    5
 244630000    4
 244640000    3
 244650000    3
 244660000    4
 244670000    4
 244680000    3
 244690000    2
 244700000    2
 244710000    4
 244720000    3
 244730000    5
 244740000    4
 244750000    3
 244760000    8
 244770000    9
 244780000    2
 244790000    5
 244800000    5
 244810000    3
 244820000    3
 244830000    4
 244840000    3
 244850000    3
 244860000    5
 244870000    4
 244880000    4
 244890000    2
 244900000    3
 244910000    3
 244920000    3
 244930000    3
 244940000    4
 244950000    5
 244960000    3
 244970000    4
 244980000    5
 244990000    3
 245000000    3
 245010000    3
 245020000    2
 245030000    3
 245040000    2
 245050000    4
 245060000    3
 245070000    3
 245080000    3
 245090000    3
 245100000    4
 245110000    4
 245120000    3
 245130000    2
 245140000    3
 245150000    4
 245160000    3
 245170000    7
 245180000    3
 245190000    3
 245200000    3
 245210000    5
 245220000    3
 245230000    2
 245240000    3
 245250000    3
 245260000    3
 245270000    3
 245280000    3
 245290000    3
 245300000    3
 245310000    5
 245320000    2
 245330000    3
 245340000    3
 245350000    3
 245360000    2
 245370000    6
 245380000    3
 245390000    4
 245400000    4
 245410000    4
 245420000    3
 245430000    2
 245440000    3
 245450000    3
 245460000    6
 245470000    3
 245480000    3
 245490000    2
 245500000    3
 245510000    2
 245520000    5
 245530000    3
 245540000    3
 245550000    3
 245560000    7
 245570000    2
 245580000    5
 245590000    3
 245600000    3
 245610000    4
 245620000    4
 245630000    3
 245640000    3
 245650000    4
 245660000    3
 245670000    4
 245680000    3
 245690000    2
 245700000    3
 245710000    3
 245720000    6
 245730000    3
 245740000    3
 245750000    3
 245760000    4
 245770000    5
 245780000    3
 245790000    4
 245800000    3
 245810000    6
 245820000    4
 245830000    3
 245840000    5
 245850000    4
 245860000    2
 245870000    5
 245880000    3
 245890000    2
 245900000    3
 245910000    3
 245920000    3
 245930000    2
 245940000    5
 245950000    3
 245960000    2
 245970000    5
 245980000    5
 245990000    3
 246000000    7
 246010000    3
 246020000    4
 246030000    2
 246040000    2
 246050000    3
 246060000    3
 246070000    3
 246080000    3
 246090000    3
 246100000    3
 246110000    4
 246120000    3
 246130000    3
 246140000    3
 246150000    4
 246160000    2
 246170000    6
 246180000    4
 246190000    2
 246200000    3
 246210000    3
 246220000    4
 246230000    6
 246240000    4
 246250000    4
 246260000    3
 246270000    3
 246280000    5
 246290000    2
 246300000    3
 246310000    3
 246320000    4
 246330000    2
 246340000    2
 246350000    2
 246360000    4
 246370000    6
 246380000    3
 246390000    5
 246400000    9
 246410000   12
 246420000    6
 246430000    5
 246440000    5
 246450000    2
 246460000    5
 246470000    4
 246480000    3
 246490000    3
 246500000    3
 246510000    4
 246520000    5
 246530000    3
 246540000    2
 246550000    6
 246560000   11
 246570000   11
 246580000    4
 246590000    4
 246600000    3
 246610000    3
 246620000    3
 246630000    4
 246640000    3
 246650000    5
 246660000    2
 246670000    3
 246680000    3
 246690000    3
 246700000    4
 246710000    4
 246720000    3
 246730000    3
 246740000    7
 246750000    4
 246760000    5
 246770000    3
 246780000    5
 246790000    3
 246800000    4
 246810000    4
 246820000    3
 246830000    3
 246840000    3
 246850000    2
 246860000    3
 246870000    4
 246880000    3
 246890000    3
 246900000    4
 246910000    2
 246920000    3
 246930000    7
 246940000    3
 246950000    3
 246960000    3
 246970000    3
 246980000    4
 246990000   10
 247000000    4
 247010000    4
 247020000    9
 247030000    6
 247040000    9
 247050000    7
 247060000    2
 247070000    3
 247080000    2
 247090000    4
 247100000    3
 247110000    3
 247120000    2
 247130000    5
 247140000    3
 247150000    3
 247160000    4
 247170000    6
 247180000    5
 247190000    3
 247200000    3
 247210000    4
 247220000    4
 247230000    3
 247240000    2
 247250000    2
 247260000    8
 247270000    4
 247280000    3
 247290000    3
 247300000    6
 247310000    5
 247320000    3
 247330000    3
 247340000    4
 247350000    3
 247360000    3
 247370000    3
 247380000    3
 247390000    4
 247400000    3
 247410000    5
 247420000    2
 247430000    4
 247440000    4
 247450000    3
 247460000    4
 247470000    4
 247480000    3
 247490000    3
 247500000    3
 247510000    3
 247520000    4
 247530000    3
 247540000    3
 247550000    4
 247560000    4
 247570000    2
 247580000    4
 247590000    3
 247600000    4
 247610000    3
 247620000    2
 247630000    3
 247640000    3
 247650000    3
 247660000    4
 247670000    3
 247680000    2
 247690000    3
 247700000    3
 247710000    3
 247720000    5
 247730000    5
 247740000    4
 247750000    3
 247760000    2
 247770000    3
 247780000    4
 247790000    3
 247800000    5
 247810000    3
 247820000    2
 247830000    3
 247840000    3
 247850000    3
 247860000    5
 247870000    4
 247880000    3
 247890000    3
 247900000    3
 247910000    2
 247920000    3
 247930000    4
 247940000    3
 247950000    4
 247960000    3
 247970000    3
 247980000    4
 247990000    3
 248000000    3
 248010000    2
 248020000    5
 248030000    4
 248040000    7
 248050000    5
 248060000    4
 248070000    3
 248080000    3
 248090000    3
 248100000    5
 248110000    5
 248120000    5
 248130000    3
 248140000    4
 248150000    2
 248160000    3
 248170000    3
 248180000    3
 248190000    3
 248200000    5
 248210000    4
 248220000    4
 248230000   10
 248240000    3
 248250000    2
 248260000    3
 248270000    6
 248280000    5
 248290000    3
 248300000    3
 248310000    6
 248320000    3
 248330000    3
 248340000    3
 248350000    5
 248360000    3
 248370000    4
 248380000    3
 248390000    2
 248400000    4
 248410000    7
 248420000    7
 248430000    3
 248440000    5
 248450000    5
 248460000    3
 248470000    4
 248480000    4
 248490000    3
 248500000    4
 248510000    3
 248520000    5
 248530000    3
 248540000    3
 248550000    5
 248560000    2
 248570000    2
 248580000    4
 248590000    3
 248600000    6
 248610000    5
 248620000    4
 248630000    3
 248640000    6
 248650000    4
 248660000    3
 248670000    6
 248680000    3
 248690000    4
 248700000    3
 248710000    2
 248720000    2
 248730000    3
 248740000    4
 248750000    3
 248760000    4
 248770000    3
 248780000    5
 248790000    3
 248800000    4
 248810000    5
 248820000    5
 248830000    4
 248840000    2
 248850000    2
 248860000    2
 248870000    3
 248880000    3
 248890000    3
 248900000    2
 248910000    3
 248920000    3
 248930000    5
 248940000    6
 248950000    3
 248960000    3
 248970000    5
 248980000    2
 248990000    4
 249000000    9
 249010000    6
 249020000    7
 249030000    3
 249040000    6
 249050000    3
 249060000    3
 249070000    4
 249080000    3
 249090000    4
 249100000    4
 249110000    5
 249120000    3
 249130000    4
 249140000    4
 249150000    3
 249160000    3
 249170000    3
 249180000    3
 249190000    4
 249200000    2
 249210000    6
 249220000    3
 249230000    5
 249240000    4
 249250000    3
 249260000    4
 249270000    2
 249280000    3
 249290000    5
 249300000    2
 249310000    2
 249320000    3
 249330000    2
 249340000    4
 249350000    3
 249360000    6
 249370000    8
 249380000    3
 249390000    2
 249400000    3
 249410000    2
 249420000    3
 249430000    4
 249440000    2
 249450000    2
 249460000    5
 249470000    3
 249480000    3
 249490000    3
 249500000    3
 249510000    2
 249520000    3
 249530000    4
 249540000    2
 249550000    3
 249560000    4
 249570000    2
 249580000    5
 249590000    5
 249600000    4
 249610000    3
 249620000    4
 249630000    3
 249640000    2
 249650000    4
 249660000    3
 249670000    3
 249680000    3
 249690000    4
 249700000    3
 249710000    3
 249720000    4
 249730000    6
 249740000    4
 249750000    3
 249760000    3
 249770000    4
 249780000    3
 249790000    4
 249800000    4
 249810000    3
 249820000    4
 249830000    3
 249840000    4
 249850000    3
[truncated: 257,457 more chars]
