# Supplementary material for: Directional translocation resistance of Zika xrRNA
Source: Nat Commun. 2020 Jul 27;11:3749. doi: 10.1038/s41467-020-17508-7 (PMC7385498; doi:10.1038/s41467-020-17508-7)
Supplement: Supplementary file 4 — Source Data [file 41467_2020_17508_MOESM4_ESM.zip › Source_Data_Figures/Fig2B/3'translocation-rate_r0-T300K/r_2_translocated_portion.dat]

# Trajectory file ../../zika_rna/03_translocation_by_force_ramping/TP_END2/rate1x/t95/r_2/dump_t95_Rramped.lammpstrj
# time  length_translocated_portion
         0    2
     10000    3
     20000    5
     30000    2
     40000    2
     50000    3
     60000    3
     70000    3
     80000    5
     90000    3
    100000    3
    110000    3
    120000    3
    130000    3
    140000    4
    150000    3
    160000    4
    170000    2
    180000    2
    190000    2
    200000    3
    210000    2
    220000    3
    230000    2
    240000    4
    250000    3
    260000    2
    270000    3
    280000    3
    290000    3
    300000    4
    310000    4
    320000    3
    330000    3
    340000    4
    350000    3
    360000    3
    370000    4
    380000    4
    390000    2
    400000    2
    410000    5
    420000    7
    430000    2
    440000    4
    450000    3
    460000    4
    470000    3
    480000    3
    490000    3
    500000    3
    510000    3
    520000    3
    530000    3
    540000    7
    550000    3
    560000    3
    570000    3
    580000    4
    590000    3
    600000    4
    610000    4
    620000    3
    630000    3
    640000    3
    650000    3
    660000    3
    670000    5
    680000    3
    690000    7
    700000    3
    710000    4
    720000    3
    730000    4
    740000    2
    750000    3
    760000    5
    770000    7
    780000    2
    790000    2
    800000    5
    810000    2
    820000    4
    830000    3
    840000    3
    850000    3
    860000    5
    870000    3
    880000    3
    890000    2
    900000    2
    910000    3
    920000    4
    930000    4
    940000    5
    950000    3
    960000    3
    970000    3
    980000    3
    990000    3
   1000000    3
   1010000    3
   1020000    2
   1030000    3
   1040000    3
   1050000    3
   1060000    5
   1070000    2
   1080000    3
   1090000    2
   1100000    3
   1110000    4
   1120000    3
   1130000    7
   1140000    2
   1150000    3
   1160000    2
   1170000    3
   1180000    2
   1190000    3
   1200000    3
   1210000    3
   1220000    3
   1230000    4
   1240000    2
   1250000    3
   1260000    2
   1270000    2
   1280000    3
   1290000    4
   1300000    3
   1310000    3
   1320000    4
   1330000    4
   1340000    3
   1350000    3
   1360000    2
   1370000    2
   1380000    4
   1390000    5
   1400000    4
   1410000    4
   1420000    3
   1430000    2
   1440000    5
   1450000    4
   1460000    2
   1470000    2
   1480000    3
   1490000    7
   1500000    2
   1510000    3
   1520000    4
   1530000    3
   1540000    3
   1550000    3
   1560000    5
   1570000    3
   1580000    4
   1590000    2
   1600000    4
   1610000    2
   1620000    3
   1630000    2
   1640000    3
   1650000    4
   1660000    3
   1670000    4
   1680000    2
   1690000    4
   1700000    2
   1710000   10
   1720000    9
   1730000    4
   1740000    2
   1750000    4
   1760000    2
   1770000    4
   1780000    4
   1790000    3
   1800000    3
   1810000    3
   1820000    3
   1830000    3
   1840000    2
   1850000    4
   1860000    4
   1870000    3
   1880000    4
   1890000    6
   1900000    3
   1910000    5
   1920000    5
   1930000    3
   1940000    2
   1950000    3
   1960000    3
   1970000    5
   1980000    4
   1990000    3
   2000000    4
   2010000    3
   2020000    3
   2030000    2
   2040000    3
   2050000    3
   2060000    3
   2070000    3
   2080000    3
   2090000    3
   2100000    7
   2110000    2
   2120000    3
   2130000    3
   2140000    2
   2150000    2
   2160000    2
   2170000    3
   2180000    4
   2190000    2
   2200000    3
   2210000    2
   2220000    3
   2230000    3
   2240000    4
   2250000    2
   2260000    6
   2270000    4
   2280000    2
   2290000    4
   2300000    2
   2310000    3
   2320000    3
   2330000    4
   2340000    3
   2350000    3
   2360000    3
   2370000    3
   2380000    3
   2390000    2
   2400000    4
   2410000    3
   2420000    3
   2430000    3
   2440000    3
   2450000    3
   2460000    3
   2470000    5
   2480000    3
   2490000    3
   2500000    3
   2510000    3
   2520000    2
   2530000    3
   2540000    3
   2550000    3
   2560000    3
   2570000    4
   2580000    9
   2590000    4
   2600000    3
   2610000    8
   2620000    4
   2630000    4
   2640000    3
   2650000    3
   2660000    4
   2670000    3
   2680000    2
   2690000    4
   2700000    3
   2710000    3
   2720000    4
   2730000    2
   2740000    3
   2750000    4
   2760000    3
   2770000    4
   2780000    4
   2790000    3
   2800000    3
   2810000    3
   2820000    3
   2830000    3
   2840000    3
   2850000    3
   2860000    3
   2870000    3
   2880000    3
   2890000    3
   2900000    5
   2910000    3
   2920000    6
   2930000    2
   2940000    3
   2950000    4
   2960000    3
   2970000    4
   2980000    3
   2990000    4
   3000000    3
   3010000    5
   3020000    2
   3030000    3
   3040000    5
   3050000    3
   3060000    5
   3070000    5
   3080000    2
   3090000    3
   3100000    3
   3110000    2
   3120000    3
   3130000    4
   3140000    3
   3150000    3
   3160000    3
   3170000    4
   3180000    3
   3190000    4
   3200000    4
   3210000    3
   3220000    3
   3230000    4
   3240000    4
   3250000    3
   3260000    3
   3270000    4
   3280000    4
   3290000    3
   3300000    2
   3310000    2
   3320000    4
   3330000    4
   3340000    3
   3350000    3
   3360000    3
   3370000    3
   3380000    3
   3390000    3
   3400000    3
   3410000    4
   3420000    3
   3430000    2
   3440000    2
   3450000    3
   3460000    3
   3470000    3
   3480000    4
   3490000    3
   3500000    3
   3510000    5
   3520000    3
   3530000    3
   3540000    3
   3550000    4
   3560000    3
   3570000    4
   3580000    4
   3590000    5
   3600000    4
   3610000    3
   3620000    4
   3630000    3
   3640000    3
   3650000    3
   3660000    3
   3670000    3
   3680000    4
   3690000    4
   3700000    3
   3710000    3
   3720000    4
   3730000    3
   3740000    3
   3750000    4
   3760000    5
   3770000    5
   3780000    2
   3790000    4
   3800000    6
   3810000    3
   3820000    5
   3830000    2
   3840000    3
   3850000    5
   3860000    3
   3870000    3
   3880000    4
   3890000    3
   3900000    4
   3910000    3
   3920000    3
   3930000    3
   3940000    3
   3950000    3
   3960000    3
   3970000    5
   3980000    4
   3990000    4
   4000000    3
   4010000    3
   4020000    4
   4030000    3
   4040000    3
   4050000    3
   4060000    3
   4070000    3
   4080000    2
   4090000    3
   4100000    2
   4110000    3
   4120000    2
   4130000    4
   4140000    2
   4150000    3
   4160000    3
   4170000    3
   4180000    3
   4190000    4
   4200000    3
   4210000    3
   4220000    2
   4230000    3
   4240000    2
   4250000    6
   4260000    4
   4270000    5
   4280000    2
   4290000    3
   4300000    2
   4310000    4
   4320000    3
   4330000    4
   4340000    4
   4350000    4
   4360000    3
   4370000    4
   4380000    4
   4390000    5
   4400000    3
   4410000    3
   4420000    3
   4430000    3
   4440000    3
   4450000    4
   4460000    3
   4470000    2
   4480000    3
   4490000    3
   4500000    2
   4510000    7
   4520000    3
   4530000    3
   4540000    3
   4550000    3
   4560000    6
   4570000    3
   4580000    5
   4590000    7
   4600000    3
   4610000    3
   4620000    3
   4630000    4
   4640000    3
   4650000    4
   4660000    2
   4670000    2
   4680000    3
   4690000    3
   4700000    3
   4710000    3
   4720000    3
   4730000    2
   4740000    2
   4750000    3
   4760000    2
   4770000    2
   4780000    4
   4790000    2
   4800000    3
   4810000    3
   4820000    3
   4830000    3
   4840000    3
   4850000    2
   4860000    2
   4870000    3
   4880000    5
   4890000    3
   4900000    3
   4910000    3
   4920000    2
   4930000    4
   4940000    4
   4950000    3
   4960000    4
   4970000    3
   4980000    3
   4990000    3
   5000000    3
   5010000    4
   5020000    7
   5030000   11
   5040000    6
   5050000    4
   5060000    5
   5070000    3
   5080000    3
   5090000    2
   5100000    4
   5110000    4
   5120000    3
   5130000    2
   5140000    3
   5150000    3
   5160000    3
   5170000    3
   5180000    4
   5190000    3
   5200000    3
   5210000    4
   5220000    3
   5230000    3
   5240000    3
   5250000    2
   5260000    5
   5270000    3
   5280000    2
   5290000    6
   5300000    8
   5310000    2
   5320000    2
   5330000    4
   5340000    2
   5350000    3
   5360000    3
   5370000    4
   5380000    3
   5390000    2
   5400000    3
   5410000    5
   5420000    3
   5430000    3
   5440000    3
   5450000    3
   5460000    2
   5470000    2
   5480000    5
   5490000    4
   5500000    2
   5510000    3
   5520000    3
   5530000    3
   5540000    3
   5550000    3
   5560000    3
   5570000    5
   5580000    4
   5590000    3
   5600000    3
   5610000    4
   5620000    3
   5630000    3
   5640000    3
   5650000    3
   5660000    3
   5670000    4
   5680000    2
   5690000    3
   5700000    3
   5710000    5
   5720000    3
   5730000    5
   5740000    4
   5750000    4
   5760000    4
   5770000    3
   5780000    3
   5790000    4
   5800000    2
   5810000    2
   5820000    3
   5830000    5
   5840000    2
   5850000    3
   5860000    3
   5870000    2
   5880000    3
   5890000    3
   5900000    2
   5910000    2
   5920000    2
   5930000    3
   5940000    3
   5950000    3
   5960000    2
   5970000    3
   5980000    3
   5990000    3
   6000000    3
   6010000    4
   6020000    2
   6030000    3
   6040000    3
   6050000    4
   6060000    3
   6070000    3
   6080000    3
   6090000    7
   6100000    8
   6110000    3
   6120000    3
   6130000    4
   6140000    4
   6150000    2
   6160000    2
   6170000    3
   6180000    3
   6190000    6
   6200000    3
   6210000    5
   6220000    3
   6230000    3
   6240000    3
   6250000    3
   6260000    3
   6270000    3
   6280000    5
   6290000    5
   6300000    4
   6310000    3
   6320000    3
   6330000    2
   6340000    3
   6350000    2
   6360000    2
   6370000    3
   6380000    5
   6390000    3
   6400000    3
   6410000    3
   6420000    4
   6430000    5
   6440000    3
   6450000    3
   6460000    3
   6470000    3
   6480000    3
   6490000    3
   6500000    3
   6510000    3
   6520000    5
   6530000    3
   6540000    3
   6550000    4
   6560000    4
   6570000    3
   6580000    4
   6590000    5
   6600000    3
   6610000    3
   6620000    3
   6630000    3
   6640000    4
   6650000    3
   6660000    3
   6670000    3
   6680000    2
   6690000    3
   6700000    2
   6710000    3
   6720000    4
   6730000    3
   6740000    5
   6750000    3
   6760000    3
   6770000    3
   6780000    3
   6790000    3
   6800000    2
   6810000    3
   6820000    2
   6830000    3
   6840000    4
   6850000    2
   6860000    3
   6870000    3
   6880000    3
   6890000    3
   6900000    4
   6910000    3
   6920000    3
   6930000    3
   6940000    3
   6950000    3
   6960000    4
   6970000    4
   6980000    2
   6990000    2
   7000000    4
   7010000    2
   7020000    4
   7030000    4
   7040000    3
   7050000    2
   7060000    5
   7070000    5
   7080000    6
   7090000    5
   7100000    4
   7110000    6
   7120000    2
   7130000    6
   7140000    4
   7150000    6
   7160000    2
   7170000    3
   7180000    3
   7190000    2
   7200000    3
   7210000    2
   7220000    3
   7230000    5
   7240000    2
   7250000    6
   7260000    5
   7270000    4
   7280000    5
   7290000    3
   7300000    4
   7310000    3
   7320000    3
   7330000    4
   7340000    3
   7350000    3
   7360000    3
   7370000    3
   7380000    3
   7390000    3
   7400000    2
   7410000    3
   7420000    3
   7430000    3
   7440000    2
   7450000    4
   7460000    6
   7470000    3
   7480000    3
   7490000    5
   7500000    4
   7510000    2
   7520000    2
   7530000    3
   7540000    2
   7550000    4
   7560000    3
   7570000    4
   7580000    3
   7590000    4
   7600000    4
   7610000    3
   7620000    3
   7630000    3
   7640000    2
   7650000    6
   7660000    6
   7670000    3
   7680000    3
   7690000    3
   7700000    2
   7710000    3
   7720000    2
   7730000    3
   7740000    2
   7750000    3
   7760000    5
   7770000    5
   7780000    4
   7790000    3
   7800000    4
   7810000    2
   7820000    4
   7830000    3
   7840000    4
   7850000    3
   7860000    3
   7870000    3
   7880000    4
   7890000    4
   7900000    4
   7910000    3
   7920000    4
   7930000    3
   7940000    3
   7950000    3
   7960000    5
   7970000    5
   7980000    3
   7990000    7
   8000000    2
   8010000    3
   8020000    4
   8030000    3
   8040000    2
   8050000    3
   8060000    3
   8070000    2
   8080000    3
   8090000    6
   8100000    4
   8110000    5
   8120000    4
   8130000    5
   8140000    3
   8150000    4
   8160000    3
   8170000    3
   8180000    2
   8190000    3
   8200000    5
   8210000    4
   8220000    2
   8230000    3
   8240000    2
   8250000    3
   8260000    3
   8270000    3
   8280000    4
   8290000    5
   8300000    5
   8310000    4
   8320000    3
   8330000    3
   8340000    3
   8350000    4
   8360000    3
   8370000    2
   8380000    3
   8390000    3
   8400000    4
   8410000    5
   8420000    3
   8430000    3
   8440000    9
   8450000    3
   8460000    2
   8470000    4
   8480000    3
   8490000    2
   8500000    4
   8510000    4
   8520000    2
   8530000    3
   8540000    3
   8550000    4
   8560000    5
   8570000    3
   8580000    3
   8590000    2
   8600000    3
   8610000    4
   8620000    3
   8630000    4
   8640000    2
   8650000    4
   8660000    2
   8670000    3
   8680000    3
   8690000    2
   8700000    3
   8710000    3
   8720000    3
   8730000    3
   8740000    6
   8750000    4
   8760000    4
   8770000    3
   8780000    3
   8790000    2
   8800000    2
   8810000    2
   8820000    3
   8830000    3
   8840000    3
   8850000    3
   8860000    3
   8870000    3
   8880000    2
   8890000    3
   8900000    5
   8910000    2
   8920000    2
   8930000    5
   8940000    2
   8950000    3
   8960000    3
   8970000    3
   8980000    3
   8990000    4
   9000000    3
   9010000    4
   9020000    3
   9030000    3
   9040000    4
   9050000    2
   9060000    2
   9070000    6
   9080000    4
   9090000    3
   9100000    3
   9110000    3
   9120000    4
   9130000    2
   9140000    7
   9150000    3
   9160000    3
   9170000    2
   9180000    4
   9190000    3
   9200000    2
   9210000    4
   9220000    3
   9230000    2
   9240000    3
   9250000    3
   9260000    4
   9270000    3
   9280000    2
   9290000    4
   9300000    3
   9310000    3
   9320000    6
   9330000    2
   9340000    3
   9350000    3
   9360000    2
   9370000    3
   9380000    2
   9390000    2
   9400000    3
   9410000    3
   9420000    3
   9430000    6
   9440000    4
   9450000    7
   9460000    4
   9470000    8
   9480000    3
   9490000    6
   9500000    3
   9510000    5
   9520000    9
   9530000    3
   9540000    4
   9550000    3
   9560000    5
   9570000    6
   9580000    3
   9590000    4
   9600000    3
   9610000    4
   9620000    3
   9630000    3
   9640000    3
   9650000    6
   9660000    3
   9670000    4
   9680000    3
   9690000    3
   9700000    3
   9710000    4
   9720000    5
   9730000    3
   9740000    4
   9750000    3
   9760000    2
   9770000    3
   9780000    2
   9790000    3
   9800000    4
   9810000    8
   9820000    3
   9830000    5
   9840000    4
   9850000    4
   9860000    3
   9870000    3
   9880000    4
   9890000    2
   9900000    3
   9910000    3
   9920000    4
   9930000    5
   9940000    2
   9950000    2
   9960000    5
   9970000    3
   9980000    3
   9990000    5
  10000000    4
  10010000    3
  10020000    5
  10030000    3
  10040000    3
  10050000    3
  10060000    6
  10070000    3
  10080000    2
  10090000    3
  10100000    3
  10110000    3
  10120000    5
  10130000    5
  10140000    5
  10150000    5
  10160000    5
  10170000    4
  10180000    3
  10190000    5
  10200000    3
  10210000    3
  10220000    2
  10230000    4
  10240000    4
  10250000    2
  10260000    3
  10270000    7
  10280000    7
  10290000    5
  10300000    4
  10310000    5
  10320000    3
  10330000    3
  10340000    4
  10350000    3
  10360000    5
  10370000    3
  10380000    3
  10390000    2
  10400000    5
  10410000    4
  10420000    3
  10430000    5
  10440000    3
  10450000    3
  10460000    3
  10470000    3
  10480000    3
  10490000    3
  10500000    2
  10510000    2
  10520000    3
  10530000    4
  10540000    5
  10550000    3
  10560000    3
  10570000    2
  10580000    2
  10590000    3
  10600000    4
  10610000    3
  10620000    3
  10630000    3
  10640000    2
  10650000    3
  10660000    5
  10670000    4
  10680000    2
  10690000    3
  10700000    3
  10710000    5
  10720000    3
  10730000    2
  10740000    3
  10750000    2
  10760000    2
  10770000    3
  10780000    3
  10790000    5
  10800000    3
  10810000    4
  10820000    5
  10830000    3
  10840000    3
  10850000    2
  10860000    4
  10870000    2
  10880000    4
  10890000    4
  10900000    3
  10910000    4
  10920000    2
  10930000    2
  10940000    6
  10950000    3
  10960000    5
  10970000    7
  10980000    5
  10990000    7
  11000000    5
  11010000    4
  11020000    4
  11030000    3
  11040000    3
  11050000    2
  11060000    3
  11070000    5
  11080000    3
  11090000    3
  11100000    3
  11110000    2
  11120000    3
  11130000    3
  11140000    3
  11150000    2
  11160000    3
  11170000    2
  11180000    6
  11190000    3
  11200000    4
  11210000    3
  11220000    4
  11230000    4
  11240000    5
  11250000    3
  11260000    3
  11270000    4
  11280000    3
  11290000    3
  11300000    3
  11310000    4
  11320000    4
  11330000    4
  11340000    3
  11350000    3
  11360000    5
  11370000    4
  11380000    5
  11390000    4
  11400000    3
  11410000    2
  11420000    3
  11430000    3
  11440000    3
  11450000    3
  11460000    2
  11470000    2
  11480000    3
  11490000    3
  11500000    2
  11510000    3
  11520000    3
  11530000    2
  11540000    3
  11550000    3
  11560000    5
  11570000    3
  11580000    3
  11590000    4
  11600000    3
  11610000    3
  11620000    3
  11630000    5
  11640000    5
  11650000    4
  11660000    3
  11670000    2
  11680000    5
  11690000    3
  11700000    4
  11710000    3
  11720000    4
  11730000    2
  11740000    4
  11750000    3
  11760000    3
  11770000    2
  11780000    3
  11790000    3
  11800000    4
  11810000    3
  11820000    3
  11830000    6
  11840000    2
  11850000    4
  11860000    5
  11870000    3
  11880000    3
  11890000    3
  11900000    3
  11910000    3
  11920000    4
  11930000    5
  11940000    3
  11950000    4
  11960000    3
  11970000    3
  11980000    3
  11990000    4
  12000000    3
  12010000    3
  12020000    3
  12030000    2
  12040000    3
  12050000    4
  12060000    3
  12070000    3
  12080000    3
  12090000    4
  12100000    2
  12110000    2
  12120000    2
  12130000    3
  12140000    3
  12150000    3
  12160000    3
  12170000    3
  12180000    6
  12190000    5
  12200000    6
  12210000    5
  12220000    4
  12230000    3
  12240000    5
  12250000    3
  12260000    4
  12270000    3
  12280000    4
  12290000    3
  12300000    3
  12310000    2
  12320000    2
  12330000    3
  12340000    2
  12350000    3
  12360000    3
  12370000    3
  12380000    3
  12390000    3
  12400000    4
  12410000    3
  12420000    3
  12430000    3
  12440000    3
  12450000    3
  12460000    3
  12470000    3
  12480000    2
  12490000    2
  12500000    3
  12510000    2
  12520000    3
  12530000    3
  12540000    3
  12550000    3
  12560000    3
  12570000    3
  12580000    3
  12590000    3
  12600000    3
  12610000    3
  12620000    3
  12630000    3
  12640000    3
  12650000    2
  12660000    2
  12670000    3
  12680000    3
  12690000    3
  12700000    2
  12710000    4
  12720000    4
  12730000    3
  12740000    3
  12750000    3
  12760000    4
  12770000    4
  12780000    5
  12790000    3
  12800000    3
  12810000    3
  12820000    5
  12830000    3
  12840000    4
  12850000    3
  12860000    3
  12870000    4
  12880000    2
  12890000    3
  12900000    3
  12910000    3
  12920000    3
  12930000    4
  12940000    3
  12950000    3
  12960000    2
  12970000    2
  12980000    3
  12990000    4
  13000000    2
  13010000    3
  13020000    4
  13030000    4
  13040000    3
  13050000    2
  13060000    3
  13070000    3
  13080000    3
  13090000    3
  13100000    2
  13110000    3
  13120000    3
  13130000    4
  13140000    4
  13150000    2
  13160000    3
  13170000    4
  13180000    3
  13190000    3
  13200000    6
  13210000    3
  13220000    3
  13230000    3
  13240000    4
  13250000    3
  13260000    3
  13270000    4
  13280000    3
  13290000    3
  13300000    2
  13310000    2
  13320000    3
  13330000    2
  13340000    3
  13350000    3
  13360000    3
  13370000    4
  13380000    4
  13390000    3
  13400000    5
  13410000    7
  13420000    2
  13430000    3
  13440000    3
  13450000    5
  13460000    2
  13470000    3
  13480000    3
  13490000    3
  13500000    3
  13510000    2
  13520000    4
  13530000    2
  13540000    2
  13550000    3
  13560000    4
  13570000    3
  13580000    3
  13590000    3
  13600000    6
  13610000    2
  13620000    5
  13630000    2
  13640000    3
  13650000    3
  13660000    5
  13670000    3
  13680000    3
  13690000    3
  13700000    4
  13710000    4
  13720000    2
  13730000    2
  13740000    3
  13750000    3
  13760000    3
  13770000    4
  13780000    2
  13790000    4
  13800000    3
  13810000    3
  13820000    2
  13830000    3
  13840000    2
  13850000    3
  13860000    2
  13870000    3
  13880000    3
  13890000    5
  13900000    3
  13910000    3
  13920000    3
  13930000    3
  13940000    2
  13950000    6
  13960000    5
  13970000    4
  13980000    4
  13990000    3
  14000000    3
  14010000    3
  14020000    3
  14030000    3
  14040000    3
  14050000    3
  14060000    2
  14070000    2
  14080000    2
  14090000    3
  14100000    4
  14110000    3
  14120000    3
  14130000    3
  14140000    3
  14150000    3
  14160000    3
  14170000    3
  14180000    3
  14190000    5
  14200000    2
  14210000    2
  14220000    6
  14230000    2
  14240000    3
  14250000    4
  14260000    3
  14270000    2
  14280000    4
  14290000    4
  14300000    4
  14310000    3
  14320000    2
  14330000    3
  14340000    3
  14350000    3
  14360000    3
  14370000    4
  14380000    3
  14390000    3
  14400000    5
  14410000    4
  14420000    3
  14430000    2
  14440000    3
  14450000    3
  14460000    4
  14470000    3
  14480000    2
  14490000    4
  14500000    4
  14510000    2
  14520000    4
  14530000    4
  14540000    2
  14550000    5
  14560000    3
  14570000    5
  14580000    6
  14590000    3
  14600000    4
  14610000    3
  14620000    4
  14630000    2
  14640000    3
  14650000    2
  14660000    2
  14670000    2
  14680000    3
  14690000    2
  14700000    3
  14710000    3
  14720000    4
  14730000    2
  14740000    5
  14750000    2
  14760000    3
  14770000    3
  14780000    3
  14790000    3
  14800000    3
  14810000    4
  14820000    4
  14830000    7
  14840000    4
  14850000    6
  14860000    4
  14870000    3
  14880000    7
  14890000    2
  14900000    4
  14910000    3
  14920000    2
  14930000    4
  14940000    4
  14950000    2
  14960000    2
  14970000    3
  14980000    3
  14990000    3
  15000000    3
  15010000    2
  15020000    6
  15030000    2
  15040000    2
  15050000    3
  15060000    2
  15070000    3
  15080000    3
  15090000    4
  15100000    4
  15110000    3
  15120000    3
  15130000    2
  15140000    4
  15150000    4
  15160000    4
  15170000    3
  15180000    5
  15190000    3
  15200000    3
  15210000    3
  15220000    3
  15230000    2
  15240000    3
  15250000    4
  15260000    4
  15270000    3
  15280000    3
  15290000    3
  15300000    5
  15310000    5
  15320000    3
  15330000    4
  15340000    3
  15350000    6
  15360000    2
  15370000    4
  15380000    3
  15390000    5
  15400000    3
  15410000    4
  15420000    4
  15430000    3
  15440000    4
  15450000    4
  15460000    4
  15470000    2
  15480000    4
  15490000    4
  15500000    4
  15510000    2
  15520000    3
  15530000    3
  15540000    2
  15550000    4
  15560000    3
  15570000    4
  15580000    3
  15590000    3
  15600000    3
  15610000    3
  15620000    4
  15630000    3
  15640000    4
  15650000    3
  15660000    3
  15670000    3
  15680000    2
  15690000    4
  15700000    2
  15710000    3
  15720000    3
  15730000    5
  15740000    3
  15750000    6
  15760000    4
  15770000    3
  15780000    4
  15790000    3
  15800000    4
  15810000    3
  15820000    3
  15830000    3
  15840000    3
  15850000    3
  15860000    3
  15870000    4
  15880000    9
  15890000    6
  15900000    6
  15910000    2
  15920000    3
  15930000    3
  15940000    3
  15950000    3
  15960000    5
  15970000    3
  15980000    4
  15990000    3
  16000000    3
  16010000    3
  16020000    3
  16030000    3
  16040000    3
  16050000    3
  16060000    6
  16070000    6
  16080000    3
  16090000    5
  16100000    3
  16110000    3
  16120000    4
  16130000    4
  16140000    3
  16150000    3
  16160000    3
  16170000    4
  16180000    3
  16190000    4
  16200000    5
  16210000    4
  16220000    8
  16230000   10
  16240000    4
  16250000    2
  16260000    4
  16270000    8
  16280000    5
  16290000    7
  16300000    2
  16310000    4
  16320000    3
  16330000    4
  16340000    3
  16350000    3
  16360000    3
  16370000    3
  16380000    3
  16390000    3
  16400000    3
  16410000    4
  16420000    4
  16430000    3
  16440000    4
  16450000    3
  16460000    3
  16470000    3
  16480000    5
  16490000    4
  16500000    2
  16510000    3
  16520000    2
  16530000    3
  16540000    4
  16550000    4
  16560000    3
  16570000    5
  16580000    3
  16590000    3
  16600000    3
  16610000    3
  16620000    3
  16630000    3
  16640000    3
  16650000    2
  16660000    3
  16670000    3
  16680000    4
  16690000    3
  16700000    3
  16710000    3
  16720000    3
  16730000    3
  16740000    2
  16750000    2
  16760000    3
  16770000    4
  16780000    4
  16790000    5
  16800000    5
  16810000    3
  16820000    4
  16830000    4
  16840000    4
  16850000    3
  16860000    3
  16870000    5
  16880000    5
  16890000    3
  16900000    5
  16910000    3
  16920000    3
  16930000    5
  16940000    5
  16950000    5
  16960000    3
  16970000    3
  16980000    4
  16990000    5
  17000000    3
  17010000    3
  17020000    4
  17030000    3
  17040000    2
  17050000    2
  17060000    3
  17070000    4
  17080000    4
  17090000    4
  17100000    3
  17110000    5
  17120000    3
  17130000    3
  17140000    6
  17150000    3
  17160000    4
  17170000    5
  17180000    3
  17190000    3
  17200000    5
  17210000    3
  17220000    2
  17230000    3
  17240000    4
  17250000    4
  17260000    3
  17270000    3
  17280000    3
  17290000    3
  17300000    3
  17310000    2
  17320000    7
  17330000    3
  17340000    3
  17350000    6
  17360000    3
  17370000    4
  17380000    3
  17390000    4
  17400000    4
  17410000    3
  17420000    3
  17430000    3
  17440000    2
  17450000    3
  17460000    3
  17470000    5
  17480000    2
  17490000    5
  17500000    3
  17510000    4
  17520000    2
  17530000    6
  17540000    2
  17550000    3
  17560000    3
  17570000    3
  17580000    4
  17590000    3
  17600000    3
  17610000    3
  17620000    3
  17630000    5
  17640000    3
  17650000    3
  17660000    4
  17670000    7
  17680000    3
  17690000    3
  17700000    3
  17710000    3
  17720000    3
  17730000    2
  17740000    4
  17750000    3
  17760000    3
  17770000    3
  17780000    2
  17790000    4
  17800000    3
  17810000    3
  17820000    2
  17830000    3
  17840000    3
  17850000    3
  17860000    3
  17870000    4
  17880000    4
  17890000    3
  17900000    4
  17910000    2
  17920000    3
  17930000    4
  17940000    3
  17950000    3
  17960000    2
  17970000    4
  17980000    4
  17990000    5
  18000000    4
  18010000    4
  18020000    4
  18030000    3
  18040000    2
  18050000    3
  18060000    3
  18070000    3
  18080000    2
  18090000    2
  18100000    7
  18110000    3
  18120000    4
  18130000    2
  18140000    3
  18150000    2
  18160000    3
  18170000    3
  18180000    2
  18190000    4
  18200000    3
  18210000    2
  18220000    2
  18230000    3
  18240000    3
  18250000    3
  18260000    3
  18270000    3
  18280000    2
  18290000    4
  18300000    3
  18310000    2
  18320000    2
  18330000    3
  18340000    2
  18350000    4
  18360000    3
  18370000    5
  18380000    3
  18390000    2
  18400000    3
  18410000    4
  18420000    4
  18430000    3
  18440000    3
  18450000    3
  18460000    2
  18470000    3
  18480000    3
  18490000    4
  18500000    5
  18510000    4
  18520000    4
  18530000    3
  18540000    4
  18550000    3
  18560000    3
  18570000    3
  18580000    3
  18590000    3
  18600000    3
  18610000    3
  18620000    3
  18630000    4
  18640000    3
  18650000    4
  18660000    3
  18670000    4
  18680000    3
  18690000    3
  18700000    3
  18710000    3
  18720000    3
  18730000    2
  18740000    3
  18750000    3
  18760000    2
  18770000    3
  18780000    3
  18790000    3
  18800000    3
  18810000    3
  18820000    3
  18830000    5
  18840000    3
  18850000    3
  18860000    2
  18870000    4
  18880000    6
  18890000    2
  18900000    3
  18910000    2
  18920000    4
  18930000    8
  18940000    4
  18950000    2
  18960000    2
  18970000    4
  18980000    2
  18990000    3
  19000000    5
  19010000    4
  19020000    6
  19030000    3
  19040000    3
  19050000    4
  19060000    3
  19070000    5
  19080000    2
  19090000    3
  19100000    3
  19110000    4
  19120000    4
  19130000    3
  19140000    3
  19150000    3
  19160000    3
  19170000    4
  19180000    3
  19190000    4
  19200000    3
  19210000    3
  19220000    3
  19230000    2
  19240000    3
  19250000    3
  19260000    3
  19270000    4
  19280000    4
  19290000    2
  19300000    3
  19310000    3
  19320000    3
  19330000    3
  19340000    3
  19350000    3
  19360000    3
  19370000    5
  19380000    3
  19390000    3
  19400000    3
  19410000    3
  19420000    3
  19430000    3
  19440000    4
  19450000    3
  19460000    2
  19470000    5
  19480000    5
  19490000    2
  19500000    5
  19510000    4
  19520000    4
  19530000    3
  19540000    2
  19550000    3
  19560000    3
  19570000    3
  19580000    2
  19590000    6
  19600000    5
  19610000    3
  19620000    3
  19630000    3
  19640000    3
  19650000    3
  19660000    3
  19670000    3
  19680000    3
  19690000    3
  19700000    3
  19710000    4
  19720000    3
  19730000    4
  19740000    3
  19750000    4
  19760000    3
  19770000    2
  19780000    4
  19790000    4
  19800000    3
  19810000    3
  19820000    2
  19830000    3
  19840000    4
  19850000    3
  19860000    3
  19870000    3
  19880000    3
  19890000    2
  19900000    3
  19910000    4
  19920000    2
  19930000    3
  19940000    3
  19950000    3
  19960000    3
  19970000    4
  19980000    3
  19990000    5
  20000000    4
  20000000    4
  20010000    2
  20020000    3
  20030000    2
  20040000    2
  20050000    3
  20060000    5
  20070000    4
  20080000    3
  20090000    2
  20100000    5
  20110000    3
  20120000    5
  20130000    3
  20140000    3
  20150000    2
  20160000    5
  20170000    4
  20180000    4
  20190000    3
  20200000    2
  20210000    2
  20220000    4
  20230000    3
  20240000    2
  20250000    4
  20260000    2
  20270000    3
  20280000    3
  20290000    3
  20300000    3
  20310000    4
  20320000    2
  20330000    3
  20340000    3
  20350000    2
  20360000    3
  20370000    3
  20380000    2
  20390000    2
  20400000    2
  20410000    3
  20420000    4
  20430000    3
  20440000    3
  20450000    4
  20460000    3
  20470000    4
  20480000    3
  20490000    3
  20500000    3
  20510000    3
  20520000    3
  20530000    3
  20540000    2
  20550000    3
  20560000    4
  20570000    5
  20580000    3
  20590000    4
  20600000    4
  20610000    4
  20620000    3
  20630000    3
  20640000    2
  20650000    2
  20660000    3
  20670000    3
  20680000    3
  20690000    3
  20700000    3
  20710000    3
  20720000    2
  20730000    3
  20740000    3
  20750000    3
  20760000    3
  20770000    3
  20780000    4
  20790000    3
  20800000    3
  20810000    3
  20820000    3
  20830000    3
  20840000    4
  20850000    3
  20860000    3
  20870000    4
  20880000    3
  20890000    2
  20900000    3
  20910000    3
  20920000    3
  20930000    4
  20940000    3
  20950000    3
  20960000    3
  20970000    3
  20980000    2
  20990000    3
  21000000    3
  21010000    3
  21020000    7
  21030000    3
  21040000    4
  21050000    3
  21060000    3
  21070000    2
  21080000    4
  21090000    5
  21100000    8
  21110000    8
  21120000    5
  21130000    4
  21140000    4
  21150000    3
  21160000    3
  21170000    4
  21180000    3
  21190000    4
  21200000    5
  21210000    2
  21220000    6
  21230000    5
  21240000    3
  21250000    6
  21260000    3
  21270000    3
  21280000    4
  21290000    3
  21300000    6
  21310000    4
  21320000    4
  21330000    4
  21340000    2
  21350000    3
  21360000    6
  21370000    2
  21380000    6
  21390000    6
  21400000    4
  21410000    3
  21420000    4
  21430000    3
  21440000    3
  21450000    3
  21460000    2
  21470000    3
  21480000    2
  21490000    4
  21500000    2
  21510000    3
  21520000    3
  21530000    3
  21540000    3
  21550000    4
  21560000    3
  21570000    2
  21580000    2
  21590000    3
  21600000    2
  21610000    2
  21620000    3
  21630000    3
  21640000    2
  21650000    2
  21660000    3
  21670000    3
  21680000    5
  21690000    3
  21700000    2
  21710000    3
  21720000    3
  21730000    2
  21740000    2
  21750000    3
  21760000    3
  21770000    3
  21780000    3
  21790000    4
  21800000    6
  21810000    3
  21820000    3
  21830000    3
  21840000    3
  21850000    3
  21860000    4
  21870000    2
  21880000    2
  21890000    5
  21900000    4
  21910000   10
  21920000    4
  21930000    5
  21940000    4
  21950000    3
  21960000    3
  21970000    3
  21980000    2
  21990000    3
  22000000    3
  22010000    3
  22020000    3
  22030000    3
  22040000    5
  22050000    5
  22060000    3
  22070000    2
  22080000    4
  22090000    3
  22100000    2
  22110000    3
  22120000    3
  22130000    3
  22140000    3
  22150000    4
  22160000    3
  22170000    3
  22180000    3
  22190000    3
  22200000    4
  22210000    2
  22220000    2
  22230000    4
  22240000    3
  22250000    2
  22260000    3
  22270000    3
  22280000    2
  22290000    3
  22300000    2
  22310000    3
  22320000    2
  22330000    5
  22340000    5
  22350000    3
  22360000    3
  22370000    4
  22380000    2
  22390000    3
  22400000    3
  22410000    4
  22420000    4
  22430000    2
  22440000    3
  22450000    3
  22460000    4
  22470000    3
  22480000    3
  22490000    3
  22500000    3
  22510000    4
  22520000    3
  22530000    3
  22540000    3
  22550000    3
  22560000    3
  22570000    2
  22580000    4
  22590000    3
  22600000    3
  22610000    3
  22620000    3
  22630000    3
  22640000    3
  22650000    2
  22660000    2
  22670000    2
  22680000    3
  22690000    3
  22700000    5
  22710000    2
  22720000    3
  22730000    3
  22740000    3
  22750000    2
  22760000    3
  22770000    3
  22780000    3
  22790000    3
  22800000    3
  22810000    3
  22820000    3
  22830000    3
  22840000    2
  22850000    3
  22860000    4
  22870000    3
  22880000    2
  22890000    3
  22900000    3
  22910000    2
  22920000    2
  22930000    6
  22940000    4
  22950000    2
  22960000    3
  22970000    3
  22980000    2
  22990000    3
  23000000    3
  23010000    4
  23020000    3
  23030000    4
  23040000    3
  23050000    3
  23060000    2
  23070000    3
  23080000    2
  23090000    2
  23100000    3
  23110000    4
  23120000    3
  23130000    3
  23140000    4
  23150000    4
  23160000    3
  23170000    3
  23180000    3
  23190000    3
  23200000    3
  23210000    5
  23220000    3
  23230000    4
  23240000    4
  23250000    3
  23260000    3
  23270000    4
  23280000    3
  23290000    4
  23300000    3
  23310000    4
  23320000    2
  23330000    3
  23340000    2
  23350000    3
  23360000    2
  23370000    2
  23380000    4
  23390000    3
  23400000    2
  23410000    3
  23420000    3
  23430000    3
  23440000    3
  23450000    3
  23460000    4
  23470000    3
  23480000    3
  23490000    3
  23500000    3
  23510000    4
  23520000    3
  23530000    3
  23540000    3
  23550000    3
  23560000    2
  23570000    2
  23580000    5
  23590000    3
  23600000    5
  23610000    3
  23620000    3
  23630000    4
  23640000    3
  23650000    5
  23660000    3
  23670000    2
  23680000    2
  23690000    3
  23700000    3
  23710000    3
  23720000    7
  23730000    3
  23740000    3
  23750000    3
  23760000    3
  23770000    2
  23780000    2
  23790000    3
  23800000    5
  23810000    3
  23820000    3
  23830000    3
  23840000    2
  23850000    2
  23860000    2
  23870000    5
  23880000    3
  23890000    4
  23900000    5
  23910000    2
  23920000    4
  23930000    2
  23940000    3
  23950000    4
  23960000    4
  23970000    4
  23980000    3
  23990000    2
  24000000    4
  24010000    3
  24020000    3
  24030000    3
  24040000    3
  24050000    3
  24060000    3
  24070000    3
  24080000    4
  24090000    3
  24100000    2
  24110000    3
  24120000    2
  24130000    6
  24140000    3
  24150000    3
  24160000    3
  24170000    3
  24180000    2
  24190000    3
  24200000    3
  24210000    4
  24220000    3
  24230000    3
  24240000    3
  24250000    2
  24260000    3
  24270000    3
  24280000    4
  24290000    3
  24300000    4
  24310000    3
  24320000    4
  24330000    3
  24340000    3
  24350000    3
  24360000    2
  24370000    3
  24380000    2
  24390000    4
  24400000    3
  24410000    2
  24420000    3
  24430000    2
  24440000    3
  24450000    2
  24460000    3
  24470000    3
  24480000    3
  24490000    3
  24500000    3
  24510000    3
  24520000    3
  24530000    5
  24540000    3
  24550000    3
  24560000    3
  24570000    3
  24580000    3
  24590000    4
  24600000    3
  24610000    3
  24620000    3
  24630000    4
  24640000    3
  24650000    3
  24660000    5
  24670000    4
  24680000    3
  24690000    2
  24700000    2
  24710000    5
  24720000    4
  24730000    3
  24740000    6
  24750000    3
  24760000    4
  24770000    4
  24780000    2
  24790000    4
  24800000    4
  24810000    3
  24820000    3
  24830000    3
  24840000    4
  24850000    2
  24860000    3
  24870000    3
  24880000    3
  24890000    4
  24900000    4
  24910000    6
  24920000    3
  24930000    4
  24940000    4
  24950000    3
  24960000    3
  24970000    3
  24980000    3
  24990000    3
  25000000    4
  25010000    4
  25020000    4
  25030000    4
  25040000    5
  25050000    3
  25060000    4
  25070000    5
  25080000    3
  25090000    2
  25100000    2
  25110000    4
  25120000    3
  25130000    3
  25140000    2
  25150000    2
  25160000    3
  25170000    4
  25180000    3
  25190000    2
  25200000    3
  25210000    3
  25220000    3
  25230000    2
  25240000    2
  25250000    3
  25260000    4
  25270000    4
  25280000    3
  25290000    3
  25300000    3
  25310000    3
  25320000    4
  25330000    3
  25340000    4
  25350000    4
  25360000    3
  25370000    2
  25380000    3
  25390000    2
  25400000    3
  25410000    4
  25420000    5
  25430000    3
  25440000    2
  25450000    3
  25460000    4
  25470000    2
  25480000    3
  25490000    3
  25500000    4
  25510000    3
  25520000    3
  25530000    3
  25540000    4
  25550000    3
  25560000    3
  25570000    4
  25580000    3
  25590000    3
  25600000    3
  25610000    3
  25620000    3
  25630000    3
  25640000    4
  25650000    2
  25660000    3
  25670000    3
  25680000    2
  25690000    3
  25700000    4
  25710000    3
  25720000    4
  25730000    2
  25740000    2
  25750000    2
  25760000    3
  25770000    3
  25780000    4
  25790000    2
  25800000    3
  25810000    4
  25820000    4
  25830000    2
  25840000    5
  25850000    4
  25860000    5
  25870000    3
  25880000    3
  25890000    4
  25900000    3
  25910000    5
  25920000    4
  25930000    3
  25940000    5
  25950000    3
  25960000    3
  25970000    2
  25980000    3
  25990000    2
  26000000    3
  26010000    2
  26020000    4
  26030000    4
  26040000    5
  26050000    3
  26060000    5
  26070000    3
  26080000    3
  26090000    5
  26100000    3
  26110000    2
  26120000    4
  26130000    3
  26140000    3
  26150000    2
  26160000    3
  26170000    5
  26180000    4
  26190000    3
  26200000    5
  26210000    5
  26220000    4
  26230000    3
  26240000    5
  26250000    3
  26260000    3
  26270000    4
  26280000    2
  26290000    4
  26300000    3
  26310000    3
  26320000    5
  26330000    3
  26340000    5
  26350000    5
  26360000    5
  26370000    3
  26380000    3
  26390000    5
  26400000    3
  26410000    3
  26420000    3
  26430000    2
  26440000    4
  26450000    3
  26460000    5
  26470000    5
  26480000    5
  26490000    2
  26500000    3
  26510000    4
  26520000    3
  26530000    3
  26540000    4
  26550000    4
  26560000    3
  26570000    5
  26580000    4
  26590000    3
  26600000    3
  26610000    3
  26620000    3
  26630000    3
  26640000    5
  26650000    5
  26660000    3
  26670000    4
  26680000    3
  26690000    3
  26700000    2
  26710000    4
  26720000    3
  26730000    3
  26740000    3
  26750000    3
  26760000    3
  26770000    3
  26780000    3
  26790000    2
  26800000    3
  26810000    3
  26820000    3
  26830000    3
  26840000    3
  26850000    3
  26860000    3
  26870000    2
  26880000    5
  26890000    3
  26900000    3
  26910000    4
  26920000    3
  26930000    5
  26940000    3
  26950000    3
  26960000    4
  26970000    2
  26980000    3
  26990000    3
  27000000    3
  27010000    2
  27020000    3
  27030000    3
  27040000    3
  27050000    3
  27060000    4
  27070000    3
  27080000    3
  27090000    2
  27100000    3
  27110000    2
  27120000    2
  27130000    3
  27140000    2
  27150000    3
  27160000    4
  27170000    3
  27180000    3
  27190000    6
  27200000    4
  27210000    2
  27220000    5
  27230000    4
  27240000    3
  27250000    4
  27260000    3
  27270000    2
  27280000    4
  27290000    2
  27300000    3
  27310000    3
  27320000    3
  27330000    2
  27340000    4
  27350000    2
  27360000    3
  27370000    3
  27380000    3
  27390000    2
  27400000    3
  27410000    6
  27420000    7
  27430000    4
  27440000   10
  27450000    5
  27460000    2
  27470000    2
  27480000    3
  27490000    3
  27500000    3
  27510000    3
  27520000    3
  27530000    3
  27540000    2
  27550000    3
  27560000    5
  27570000    3
  27580000    3
  27590000    2
  27600000   10
  27610000    3
  27620000    3
  27630000    3
  27640000    2
  27650000    4
  27660000    4
  27670000    5
  27680000    6
  27690000    3
  27700000    2
  27710000    4
  27720000    5
  27730000    3
  27740000    4
  27750000    5
  27760000    3
  27770000    6
  27780000    3
  27790000    3
  27800000    2
  27810000    3
  27820000    3
  27830000    3
  27840000    3
  27850000    3
  27860000    3
  27870000    3
  27880000    3
  27890000    3
  27900000    3
  27910000    4
  27920000    3
  27930000    2
  27940000    2
  27950000    3
  27960000    2
  27970000    3
  27980000    2
  27990000    2
  28000000    4
  28010000    3
  28020000    4
  28030000    3
  28040000    2
  28050000    5
  28060000    3
  28070000    3
  28080000    2
  28090000    2
  28100000    4
  28110000    3
  28120000    2
  28130000    4
  28140000    3
  28150000    4
  28160000    3
  28170000    4
  28180000    4
  28190000    2
  28200000    3
  28210000    2
  28220000    4
  28230000    3
  28240000    3
  28250000    2
  28260000    3
  28270000    3
  28280000    3
  28290000    4
  28300000    3
  28310000    5
  28320000    3
  28330000    2
  28340000    3
  28350000    2
  28360000    5
  28370000    3
  28380000    3
  28390000    2
  28400000    5
  28410000    3
  28420000    3
  28430000    4
  28440000    3
  28450000    3
  28460000    3
  28470000    3
  28480000    5
  28490000    4
  28500000    3
  28510000    3
  28520000    3
  28530000    3
  28540000    2
  28550000    3
  28560000    4
  28570000    6
  28580000    3
  28590000    5
  28600000    3
  28610000    3
  28620000    5
  28630000    3
  28640000    3
  28650000    6
  28660000    4
  28670000    4
  28680000    3
  28690000    3
  28700000    3
  28710000    5
  28720000    3
  28730000    4
  28740000    2
  28750000    4
  28760000    3
  28770000    5
  28780000    3
  28790000    3
  28800000    3
  28810000    3
  28820000    3
  28830000    4
  28840000    6
  28850000    7
  28860000    5
  28870000    3
  28880000    2
  28890000    3
  28900000    3
  28910000    2
  28920000    4
  28930000    3
  28940000    3
  28950000    4
  28960000    3
  28970000    3
  28980000    2
  28990000    3
  29000000    6
  29010000    3
  29020000    6
  29030000    4
  29040000    2
  29050000    3
  29060000    3
  29070000    2
  29080000    2
  29090000    2
  29100000    2
  29110000    4
  29120000    3
  29130000    3
  29140000    4
  29150000    2
  29160000    4
  29170000    3
  29180000    3
  29190000    5
  29200000    6
  29210000    3
  29220000    2
  29230000    3
  29240000    3
  29250000    3
  29260000    3
  29270000    2
  29280000    2
  29290000    5
  29300000    4
  29310000    2
  29320000    3
  29330000    3
  29340000    4
  29350000    3
  29360000    3
  29370000    3
  29380000    2
  29390000    3
  29400000    3
  29410000    3
  29420000    3
  29430000    3
  29440000    4
  29450000    2
  29460000    2
  29470000    3
  29480000    3
  29490000    3
  29500000    3
  29510000    3
  29520000    4
  29530000    3
  29540000    4
  29550000    3
  29560000    4
  29570000    3
  29580000    3
  29590000    3
  29600000    4
  29610000    3
  29620000    5
  29630000    3
  29640000    3
  29650000    7
  29660000    2
  29670000    3
  29680000    4
  29690000    3
  29700000    3
  29710000    3
  29720000    3
  29730000    4
  29740000    4
  29750000    3
  29760000    3
  29770000    2
  29780000    3
  29790000    5
  29800000    3
  29810000    2
  29820000    4
  29830000    3
  29840000    3
  29850000    5
  29860000    2
  29870000    2
  29880000    2
  29890000    4
  29900000    4
  29910000    5
  29920000    2
  29930000    3
  29940000    3
  29950000    3
  29960000    2
  29970000    4
  29980000    3
  29990000    2
  30000000    3
  30010000    3
  30020000    2
  30030000    2
  30040000    2
  30050000    3
  30060000    3
  30070000    3
  30080000    4
  30090000    3
  30100000    5
  30110000    3
  30120000    3
  30130000    3
  30140000    3
  30150000    4
  30160000    4
  30170000    6
  30180000    3
  30190000    3
  30200000    5
  30210000    5
  30220000    8
  30230000    5
  30240000    3
  30250000    3
  30260000    3
  30270000    3
  30280000    4
  30290000    3
  30300000    2
  30310000    3
  30320000    4
  30330000    3
  30340000    3
  30350000    4
  30360000    3
  30370000    3
  30380000    3
  30390000    5
  30400000    4
  30410000    2
  30420000    2
  30430000    3
  30440000    2
  30450000    2
  30460000    6
  30470000    3
  30480000    3
  30490000    3
  30500000    3
  30510000    3
  30520000    3
  30530000    3
  30540000    3
  30550000    3
  30560000    2
  30570000    4
  30580000    3
  30590000    3
  30600000    3
  30610000    4
  30620000    3
  30630000    4
  30640000    3
  30650000    6
  30660000    3
  30670000    3
  30680000    2
  30690000    3
  30700000    4
  30710000    4
  30720000    3
  30730000    3
  30740000    3
  30750000    4
  30760000    5
  30770000    3
  30780000    2
  30790000    4
  30800000    3
  30810000    5
  30820000    3
  30830000    4
  30840000    3
  30850000    3
  30860000    3
  30870000    3
  30880000    3
  30890000    4
  30900000    4
  30910000    4
  30920000    3
  30930000    3
  30940000    3
  30950000    3
  30960000    2
  30970000    2
  30980000    3
  30990000    2
  31000000    3
  31010000    3
  31020000    3
  31030000    2
  31040000    3
  31050000    3
  31060000    3
  31070000    2
  31080000    3
  31090000    3
  31100000    3
  31110000    3
  31120000    3
  31130000    2
  31140000    4
  31150000    3
  31160000    4
  31170000    2
  31180000    3
  31190000    2
  31200000    3
  31210000    3
  31220000    4
  31230000    2
  31240000    3
  31250000    3
  31260000    3
  31270000    3
  31280000    3
  31290000    3
  31300000    3
  31310000    3
  31320000    3
  31330000    4
  31340000    3
  31350000    3
  31360000    4
  31370000    3
  31380000    3
  31390000    2
  31400000    3
  31410000    3
  31420000    3
  31430000    3
  31440000    4
  31450000    4
  31460000    3
  31470000    3
  31480000    4
  31490000    3
  31500000    3
  31510000    4
  31520000    3
  31530000    3
  31540000    4
  31550000    2
  31560000    4
  31570000    3
  31580000    3
  31590000    2
  31600000    3
  31610000    3
  31620000    4
  31630000    3
  31640000    3
  31650000    2
  31660000    3
  31670000    3
  31680000    3
  31690000    4
  31700000    6
  31710000    3
  31720000    3
  31730000    5
  31740000    4
  31750000    3
  31760000    2
  31770000    3
  31780000    2
  31790000    3
  31800000    2
  31810000    2
  31820000    2
  31830000    3
  31840000    3
  31850000    5
  31860000    3
  31870000    4
  31880000    3
  31890000    3
  31900000    2
  31910000    6
  31920000    6
  31930000    3
  31940000    4
  31950000    2
  31960000    4
  31970000    3
  31980000    4
  31990000    2
  32000000    3
  32010000    2
  32020000    3
  32030000    3
  32040000    4
  32050000    3
  32060000    3
  32070000    3
  32080000    4
  32090000    3
  32100000    3
  32110000    3
  32120000    3
  32130000    3
  32140000    5
  32150000    3
  32160000    3
  32170000    4
  32180000    4
  32190000    4
  32200000    3
  32210000    3
  32220000    4
  32230000    3
  32240000    3
  32250000    4
  32260000    2
  32270000    2
  32280000    3
  32290000    3
  32300000    3
  32310000    3
  32320000    4
  32330000    2
  32340000    4
  32350000    3
  32360000    4
  32370000    4
  32380000    3
  32390000    4
  32400000    3
  32410000    3
  32420000    3
  32430000    2
  32440000    3
  32450000    3
  32460000    3
  32470000    3
  32480000    3
  32490000    3
  32500000    3
  32510000    4
  32520000    3
  32530000    4
  32540000    4
  32550000    3
  32560000    3
  32570000    2
  32580000    3
  32590000    3
  32600000    2
  32610000    3
  32620000    2
  32630000    3
  32640000    2
  32650000    4
  32660000    3
  32670000    3
  32680000    3
  32690000    4
  32700000    3
  32710000    3
  32720000    3
  32730000    2
  32740000    3
  32750000    2
  32760000    3
  32770000    3
  32780000    3
  32790000    3
  32800000    3
  32810000    4
  32820000    3
  32830000    3
  32840000    3
  32850000    3
  32860000    3
  32870000    3
  32880000    3
  32890000    3
  32900000    4
  32910000    3
  32920000    3
  32930000    3
  32940000    3
  32950000    6
  32960000    4
  32970000    3
  32980000    5
  32990000    2
  33000000    3
  33010000    3
  33020000    2
  33030000    4
  33040000    2
  33050000    4
  33060000    4
  33070000    5
  33080000    4
  33090000    3
  33100000    3
  33110000    4
  33120000    3
  33130000    4
  33140000    3
  33150000    2
  33160000    2
  33170000    3
  33180000    3
  33190000    2
  33200000    5
  33210000    8
  33220000    2
  33230000    3
  33240000    3
  33250000    3
  33260000    4
  33270000    2
  33280000    2
  33290000    5
  33300000    2
  33310000    3
  33320000    4
  33330000    3
  33340000    3
  33350000    4
  33360000    3
  33370000    2
  33380000    2
  33390000    4
  33400000    4
  33410000    5
  33420000    5
  33430000    4
  33440000   10
  33450000    3
  33460000    3
  33470000    3
  33480000    3
  33490000    7
  33500000    2
  33510000    4
  33520000    4
  33530000    3
  33540000    3
  33550000    3
  33560000    2
  33570000    3
  33580000    3
  33590000    3
  33600000    4
  33610000    3
  33620000    3
  33630000    3
  33640000    3
  33650000    4
  33660000    3
  33670000    4
  33680000    4
  33690000    3
  33700000    4
  33710000    2
  33720000    2
  33730000    3
  33740000    5
  33750000    5
  33760000    5
  33770000    3
  33780000    2
  33790000    3
  33800000    3
  33810000    3
  33820000    3
  33830000    3
  33840000   10
  33850000    3
  33860000    3
  33870000    2
  33880000    3
  33890000    2
  33900000    2
  33910000    3
  33920000    3
  33930000    3
  33940000    3
  33950000    2
  33960000    3
  33970000    3
  33980000    3
  33990000    3
  34000000    4
  34010000    5
  34020000    2
  34030000    5
  34040000    2
  34050000    2
  34060000    3
  34070000    6
  34080000    3
  34090000    4
  34100000    3
  34110000    3
  34120000    2
  34130000    3
  34140000    4
  34150000    2
  34160000    2
  34170000    3
  34180000    4
  34190000    7
  34200000    4
  34210000    3
  34220000    3
  34230000    3
  34240000    3
  34250000    5
  34260000    3
  34270000    2
  34280000    4
  34290000    5
  34300000    3
  34310000    3
  34320000    4
  34330000    3
  34340000    3
  34350000    3
  34360000    3
  34370000    3
  34380000    3
  34390000    6
  34400000   11
  34410000    7
  34420000   11
  34430000    7
  34440000    7
  34450000    4
  34460000    6
  34470000    2
  34480000    3
  34490000    7
  34500000    9
  34510000    2
  34520000    2
  34530000    9
  34540000    9
  34550000    4
  34560000    3
  34570000   12
  34580000    6
  34590000   11
  34600000   11
  34610000    3
  34620000    5
  34630000    4
  34640000    3
  34650000    3
  34660000    2
  34670000    4
  34680000    3
  34690000    5
  34700000    2
  34710000    3
  34720000    3
  34730000    3
  34740000    3
  34750000    3
  34760000    3
  34770000    3
  34780000    3
  34790000    3
  34800000    3
  34810000    3
  34820000    4
  34830000    3
  34840000    3
  34850000    3
  34860000    3
  34870000    4
  34880000    4
  34890000    3
  34900000    3
  34910000    5
  34920000    4
  34930000    3
  34940000    4
  34950000    2
  34960000    3
  34970000    2
  34980000    2
  34990000    3
  35000000    6
  35010000   10
  35020000    6
  35030000    7
  35040000    4
  35050000    2
  35060000    3
  35070000    3
  35080000    2
  35090000    3
  35100000    6
  35110000    2
  35120000    4
  35130000    4
  35140000    3
  35150000    3
  35160000    4
  35170000    3
  35180000    3
  35190000    2
  35200000    3
  35210000    4
  35220000    7
  35230000    6
  35240000    5
  35250000    3
  35260000    3
  35270000    4
  35280000    6
  35290000    2
  35300000    4
  35310000    2
  35320000    5
  35330000    3
  35340000    3
  35350000    5
  35360000    3
  35370000    6
  35380000    3
  35390000    8
  35400000    2
  35410000    5
  35420000    3
  35430000    3
  35440000    5
  35450000    7
  35460000    4
  35470000    3
  35480000    8
  35490000    6
  35500000    2
  35510000    4
  35520000    6
  35530000    4
  35540000    6
  35550000    2
  35560000    2
  35570000    3
  35580000    3
  35590000    3
  35600000    3
  35610000    2
  35620000    3
  35630000    3
  35640000    3
  35650000    4
  35660000    3
  35670000    3
  35680000    2
  35690000    3
  35700000    2
  35710000    4
  35720000    2
  35730000    3
  35740000    5
  35750000    2
  35760000    4
  35770000    4
  35780000    6
  35790000    4
  35800000    5
  35810000    5
  35820000    3
  35830000    2
  35840000    4
  35850000    3
  35860000    4
  35870000    4
  35880000    3
  35890000    3
  35900000    2
  35910000    3
  35920000    3
  35930000    2
  35940000    2
  35950000    3
  35960000    3
  35970000    3
  35980000    2
  35990000    3
  36000000    3
  36010000    3
  36020000    3
  36030000    3
  36040000    4
  36050000    3
  36060000    3
  36070000    3
  36080000    3
  36090000    2
  36100000    3
  36110000    3
  36120000    3
  36130000    3
  36140000    4
  36150000    3
  36160000    3
  36170000    3
  36180000    4
  36190000    2
  36200000    3
  36210000    3
  36220000    3
  36230000    3
  36240000    2
  36250000    2
  36260000    2
  36270000    3
  36280000    2
  36290000    4
  36300000    3
  36310000    3
  36320000    2
  36330000    3
  36340000    3
  36350000    3
  36360000    3
  36370000    3
  36380000    2
  36390000    3
  36400000    3
  36410000    3
  36420000    3
  36430000    3
  36440000    3
  36450000    3
  36460000    4
  36470000    2
  36480000    3
  36490000    3
  36500000    3
  36510000    3
  36520000    3
  36530000    2
  36540000    3
  36550000    3
  36560000    3
  36570000    3
  36580000    3
  36590000    4
  36600000    3
  36610000    4
  36620000    4
  36630000    4
  36640000    3
  36650000    2
  36660000    3
  36670000    2
  36680000    3
  36690000    3
  36700000    4
  36710000    3
  36720000    5
  36730000    5
  36740000    7
  36750000    3
  36760000    3
  36770000    2
  36780000    3
  36790000    2
  36800000    4
  36810000    2
  36820000    4
  36830000    3
  36840000    2
  36850000    4
  36860000    3
  36870000    3
  36880000    3
  36890000    5
  36900000    2
  36910000    3
  36920000    3
  36930000    3
  36940000    4
  36950000    2
  36960000    4
  36970000    3
  36980000    3
  36990000    2
  37000000    3
  37010000    3
  37020000    3
  37030000    4
  37040000    5
  37050000    4
  37060000    3
  37070000    3
  37080000    3
  37090000    2
  37100000    3
  37110000    3
  37120000    3
  37130000    4
  37140000    3
  37150000    2
  37160000    3
  37170000    3
  37180000    3
  37190000    3
  37200000    3
  37210000    3
  37220000    3
  37230000    3
  37240000    4
  37250000    4
  37260000    4
  37270000    3
  37280000    3
  37290000    4
  37300000    3
  37310000    2
  37320000    6
  37330000    3
  37340000    3
  37350000    3
  37360000    3
  37370000    3
  37380000    3
  37390000    3
  37400000    3
  37410000    2
  37420000    3
  37430000    3
  37440000    4
  37450000    3
  37460000    3
  37470000    5
  37480000    3
  37490000    3
  37500000    4
  37510000    3
  37520000    3
  37530000    3
  37540000    2
  37550000    3
  37560000    3
  37570000    4
  37580000    3
  37590000    3
  37600000    2
  37610000    3
  37620000    3
  37630000    3
  37640000    3
  37650000    4
  37660000    3
  37670000    3
  37680000    2
  37690000    2
  37700000    3
  37710000    3
  37720000    3
  37730000    4
  37740000    3
  37750000    3
  37760000    4
  37770000    3
  37780000    2
  37790000    4
  37800000    4
  37810000    2
  37820000    2
  37830000    2
  37840000    2
  37850000    5
  37860000    3
  37870000    4
  37880000    2
  37890000    2
  37900000    3
  37910000    3
  37920000    3
  37930000    6
  37940000    2
  37950000    3
  37960000    3
  37970000    3
  37980000    3
  37990000    2
  38000000    2
  38010000    3
  38020000    2
  38030000    2
  38040000    3
  38050000    4
  38060000    3
  38070000    3
  38080000    4
  38090000    4
  38100000    4
  38110000    4
  38120000    3
  38130000    3
  38140000    3
  38150000    3
  38160000    4
  38170000    3
  38180000    3
  38190000    2
  38200000    2
  38210000    5
  38220000    5
  38230000    2
  38240000    2
  38250000    3
  38260000    3
  38270000    3
  38280000    4
  38290000    3
  38300000    2
  38310000    3
  38320000    3
  38330000    3
  38340000    2
  38350000    4
  38360000    4
  38370000    2
  38380000    2
  38390000    3
  38400000    3
  38410000    5
  38420000    3
  38430000    3
  38440000    3
  38450000    4
  38460000    5
  38470000    2
  38480000    2
  38490000    3
  38500000    3
  38510000    3
  38520000    3
  38530000    3
  38540000    3
  38550000    3
  38560000    2
  38570000    3
  38580000    3
  38590000    3
  38600000    2
  38610000    5
  38620000    3
  38630000    2
  38640000    3
  38650000    4
  38660000    3
  38670000    3
  38680000    3
  38690000    3
  38700000    3
  38710000    5
  38720000    4
  38730000    5
  38740000    5
  38750000    7
  38760000    5
  38770000    6
  38780000    3
  38790000    3
  38800000    3
  38810000    3
  38820000    3
  38830000    4
  38840000    2
  38850000    4
  38860000    2
  38870000    3
  38880000    2
  38890000    3
  38900000    2
  38910000   10
  38920000    6
  38930000    3
  38940000    3
  38950000    3
  38960000    5
  38970000    4
  38980000    2
  38990000    3
  39000000    3
  39010000    3
  39020000    3
  39030000    2
  39040000    6
  39050000    7
  39060000    4
  39070000    2
  39080000    3
  39090000    4
  39100000    3
  39110000    3
  39120000    3
  39130000    2
  39140000    3
  39150000    3
  39160000    3
  39170000    3
  39180000    3
  39190000    4
  39200000    3
  39210000    2
  39220000    4
  39230000    3
  39240000    4
  39250000    3
  39260000    2
  39270000    5
  39280000    3
  39290000    2
  39300000    3
  39310000    3
  39320000    3
  39330000    4
  39340000    5
  39350000    3
  39360000    3
  39370000    2
  39380000    4
  39390000    3
  39400000    3
  39410000    4
  39420000    4
  39430000    3
  39440000    4
  39450000    3
  39460000    3
  39470000    2
  39480000    2
  39490000    4
  39500000    3
  39510000    3
  39520000    3
  39530000    4
  39540000    3
  39550000    2
  39560000    4
  39570000    2
  39580000    4
  39590000    2
  39600000    4
  39610000    3
  39620000    3
  39630000    3
  39640000    6
  39650000    3
  39660000    3
  39670000    3
  39680000    3
  39690000    3
  39700000    3
  39710000    3
  39720000    4
  39730000    3
  39740000    3
  39750000    4
  39760000    2
  39770000    9
  39780000    3
  39790000    3
  39800000    3
  39810000    5
  39820000    4
  39830000    6
  39840000    4
  39850000    4
  39860000    4
  39870000    5
  39880000    3
  39890000    4
  39900000    3
  39910000    3
  39920000    5
  39930000    9
  39940000    2
  39950000    4
  39960000    4
  39970000    3
  39980000    4
  39990000    3
  40000000    4
  40000000    4
  40010000    5
  40020000    3
  40030000    4
  40040000    3
  40050000    3
  40060000    3
  40070000    4
  40080000    3
  40090000    4
  40100000    3
  40110000    3
  40120000    2
  40130000    4
  40140000    3
  40150000    3
  40160000    3
  40170000    3
  40180000    3
  40190000    3
  40200000   10
  40210000    4
  40220000    3
  40230000    3
  40240000    2
  40250000    3
  40260000    2
  40270000    3
  40280000    3
  40290000    4
  40300000    4
  40310000    3
  40320000    2
  40330000    3
  40340000    6
  40350000    5
  40360000    3
  40370000    3
  40380000    4
  40390000    3
  40400000    3
  40410000    3
  40420000    4
  40430000    4
  40440000    3
  40450000    3
  40460000    3
  40470000    3
  40480000    3
  40490000    4
  40500000    3
  40510000    2
  40520000    3
  40530000    3
  40540000    3
  40550000    3
  40560000    3
  40570000    3
  40580000    4
  40590000    3
  40600000    3
  40610000    5
  40620000    4
  40630000    2
  40640000    4
  40650000    7
  40660000   10
  40670000    2
  40680000    3
  40690000    4
  40700000    2
  40710000    6
  40720000    6
  40730000    3
  40740000    4
  40750000    5
  40760000    3
  40770000    3
  40780000    2
  40790000    3
  40800000    4
  40810000    3
  40820000    3
  40830000    2
  40840000    3
  40850000    4
  40860000    4
  40870000    3
  40880000    5
  40890000    3
  40900000    3
  40910000    2
  40920000    3
  40930000    3
  40940000    3
  40950000    2
  40960000    3
  40970000    2
  40980000    2
  40990000    3
  41000000    4
  41010000    3
  41020000    7
  41030000   12
  41040000    4
  41050000    2
  41060000    3
  41070000    2
  41080000    3
  41090000    3
  41100000    3
  41110000    4
  41120000    3
  41130000    3
  41140000    3
  41150000    3
  41160000    3
  41170000    3
  41180000    3
  41190000    3
  41200000    3
  41210000    3
  41220000    2
  41230000    3
  41240000    3
  41250000    4
  41260000    3
  41270000    3
  41280000    3
  41290000    3
  41300000    3
  41310000    3
  41320000    4
  41330000    3
  41340000    3
  41350000    4
  41360000    4
  41370000    4
  41380000    3
  41390000    3
  41400000    4
  41410000    3
  41420000    3
  41430000    2
  41440000    3
  41450000    3
  41460000    2
  41470000    3
  41480000    5
  41490000    3
  41500000    2
  41510000    3
  41520000    3
  41530000    2
  41540000    3
  41550000    3
  41560000    3
  41570000    3
  41580000    3
  41590000    2
  41600000    5
  41610000    3
  41620000    4
  41630000    3
  41640000    2
  41650000    3
  41660000    3
  41670000    3
  41680000    2
  41690000    3
  41700000    3
  41710000    3
  41720000    3
  41730000    3
  41740000    2
  41750000    3
  41760000    3
  41770000    3
  41780000    3
  41790000    3
  41800000    3
  41810000    3
  41820000    3
  41830000    3
  41840000    3
  41850000    3
  41860000    3
  41870000    4
  41880000    3
  41890000    3
  41900000    3
  41910000    3
  41920000    3
  41930000    7
  41940000    3
  41950000    3
  41960000    3
  41970000    2
  41980000    3
  41990000    3
  42000000    2
  42010000    7
  42020000    4
  42030000    3
  42040000    3
  42050000    2
  42060000    2
  42070000    2
  42080000    3
  42090000    6
  42100000    2
  42110000    3
  42120000    4
  42130000    3
  42140000    4
  42150000    3
  42160000    3
  42170000    4
  42180000    3
  42190000    3
  42200000    2
  42210000    3
  42220000    3
  42230000    3
  42240000    2
  42250000    3
  42260000    2
  42270000    3
  42280000    2
  42290000    3
  42300000    5
  42310000    2
  42320000    3
  42330000    3
  42340000    6
  42350000    3
  42360000    6
  42370000    4
  42380000    3
  42390000    3
  42400000    4
  42410000    4
  42420000    3
  42430000    3
  42440000    3
  42450000    4
  42460000    3
  42470000    3
  42480000    2
  42490000    3
  42500000    3
  42510000    3
  42520000    3
  42530000    3
  42540000    4
  42550000    3
  42560000    3
  42570000    4
  42580000    3
  42590000    5
  42600000    2
  42610000    4
  42620000    3
  42630000    3
  42640000    6
  42650000    3
  42660000    4
  42670000    4
  42680000    3
  42690000    3
  42700000    3
  42710000    2
  42720000    4
  42730000    3
  42740000    3
  42750000    3
  42760000    4
  42770000    4
  42780000    4
  42790000    4
  42800000    5
  42810000    5
  42820000    5
  42830000    4
  42840000    4
  42850000    3
  42860000    3
  42870000    3
  42880000    4
  42890000    4
  42900000    3
  42910000    3
  42920000    2
  42930000    3
  42940000    4
  42950000    3
  42960000    3
  42970000    3
  42980000    5
  42990000    2
  43000000    3
  43010000    2
  43020000    3
  43030000    3
  43040000    4
  43050000    4
  43060000    7
  43070000    3
  43080000    8
  43090000    7
  43100000    4
  43110000    3
  43120000    3
  43130000    2
  43140000    3
  43150000    3
  43160000    4
  43170000    3
  43180000    2
  43190000    2
  43200000    2
  43210000    3
  43220000    2
  43230000    4
  43240000    3
  43250000    2
  43260000    7
  43270000    5
  43280000    3
  43290000    3
  43300000    3
  43310000    3
  43320000    3
  43330000    4
  43340000    3
  43350000    2
  43360000    2
  43370000    2
  43380000    2
  43390000    2
  43400000    3
  43410000    9
  43420000    4
  43430000    3
  43440000    2
  43450000    3
  43460000    2
  43470000    3
  43480000    3
  43490000    4
  43500000    2
  43510000    3
  43520000    2
  43530000    3
  43540000    4
  43550000    5
  43560000    2
  43570000    3
  43580000    3
  43590000    4
  43600000    4
  43610000    5
  43620000    3
  43630000    3
  43640000    3
  43650000    3
  43660000    2
  43670000    4
  43680000    3
  43690000    2
  43700000    5
  43710000    4
  43720000    3
  43730000    3
  43740000    3
  43750000    2
  43760000    3
  43770000    3
  43780000    3
  43790000    4
  43800000    3
  43810000    3
  43820000    5
  43830000    3
  43840000    4
  43850000    3
  43860000    4
  43870000    3
  43880000    3
  43890000    3
  43900000    3
  43910000    3
  43920000    3
  43930000    3
  43940000    3
  43950000    3
  43960000    3
  43970000    3
  43980000    3
  43990000    2
  44000000    2
  44010000    4
  44020000    7
  44030000    3
  44040000    3
  44050000    5
  44060000    9
  44070000    4
  44080000    4
  44090000    2
  44100000    3
  44110000    2
  44120000    4
  44130000    3
  44140000    2
  44150000    5
  44160000    3
  44170000   11
  44180000   11
  44190000    6
  44200000    9
  44210000    5
  44220000    5
  44230000    3
  44240000    2
  44250000    3
  44260000    3
  44270000    3
  44280000    4
  44290000    3
  44300000    3
  44310000    3
  44320000    3
  44330000    3
  44340000    3
  44350000    5
  44360000    3
  44370000    3
  44380000    4
  44390000    2
  44400000    3
  44410000    3
  44420000    3
  44430000    3
  44440000    3
  44450000    3
  44460000    4
  44470000    3
  44480000    3
  44490000    3
  44500000    3
  44510000    3
  44520000    4
  44530000    2
  44540000    4
  44550000    2
  44560000    5
  44570000    7
  44580000    3
  44590000    4
  44600000    4
  44610000    3
  44620000    3
  44630000    3
  44640000    3
  44650000    3
  44660000    3
  44670000    4
  44680000    5
  44690000    6
  44700000    3
  44710000    3
  44720000    3
  44730000    4
  44740000    2
  44750000    6
  44760000    5
  44770000    6
  44780000    3
  44790000    6
  44800000    7
  44810000    3
  44820000    3
  44830000    3
  44840000    4
  44850000    3
  44860000    4
  44870000    5
  44880000    3
  44890000    8
  44900000    3
  44910000    3
  44920000    3
  44930000    5
  44940000    3
  44950000    3
  44960000    3
  44970000    2
  44980000    3
  44990000    3
  45000000    4
  45010000    4
  45020000    3
  45030000    3
  45040000    4
  45050000    4
  45060000    6
  45070000    5
  45080000    3
  45090000    5
  45100000    2
  45110000    3
  45120000    3
  45130000    4
  45140000    3
  45150000    3
  45160000    4
  45170000    3
  45180000    3
  45190000    2
  45200000    2
  45210000    3
  45220000    4
  45230000    2
  45240000    3
  45250000    4
  45260000    4
  45270000    3
  45280000    3
  45290000    4
  45300000    4
  45310000    2
  45320000    3
  45330000    3
  45340000    3
  45350000    2
  45360000    3
  45370000    3
  45380000    3
  45390000    2
  45400000    3
  45410000    3
  45420000    3
  45430000    3
  45440000    2
  45450000    3
  45460000    4
  45470000    3
  45480000    3
  45490000    3
  45500000    4
  45510000    2
  45520000    2
  45530000    4
  45540000    2
  45550000    3
  45560000    2
  45570000    3
  45580000    2
  45590000    5
  45600000    4
  45610000    2
  45620000    3
  45630000    3
  45640000    4
  45650000    2
  45660000    3
  45670000    3
  45680000    4
  45690000    4
  45700000    3
  45710000    4
  45720000    4
  45730000    5
  45740000    3
  45750000    3
  45760000    3
  45770000    3
  45780000    4
  45790000    3
  45800000    3
  45810000    3
  45820000    3
  45830000    3
  45840000    2
  45850000    3
  45860000    3
  45870000    3
  45880000    4
  45890000    6
  45900000    3
  45910000    3
  45920000    4
  45930000    3
  45940000    3
  45950000    4
  45960000    3
  45970000    3
  45980000    2
  45990000    3
  46000000    3
  46010000    3
  46020000    3
  46030000    3
  46040000    3
  46050000    3
  46060000    4
  46070000    2
  46080000    3
  46090000    3
  46100000    3
  46110000    3
  46120000    2
  46130000    3
  46140000    4
  46150000    5
  46160000    3
  46170000    5
  46180000    4
  46190000    3
  46200000    3
  46210000    3
  46220000    2
  46230000    5
  46240000    3
  46250000    2
  46260000    4
  46270000    3
  46280000    3
  46290000    7
  46300000    3
  46310000    3
  46320000    4
  46330000    3
  46340000    2
  46350000    4
  46360000    6
  46370000    3
  46380000    3
  46390000    5
  46400000    3
  46410000    3
  46420000    3
  46430000    3
  46440000    3
  46450000    2
  46460000    3
  46470000    4
  46480000    3
  46490000    3
  46500000    2
  46510000    4
  46520000    4
  46530000    4
  46540000    3
  46550000    2
  46560000    2
  46570000    3
  46580000    3
  46590000    5
  46600000    3
  46610000    5
  46620000    4
  46630000    5
  46640000    4
  46650000    4
  46660000    3
  46670000    3
  46680000    6
  46690000    3
  46700000    3
  46710000    3
  46720000    3
  46730000    3
  46740000    3
  46750000    3
  46760000    3
  46770000    5
  46780000    3
  46790000    3
  46800000    4
  46810000    3
  46820000    2
  46830000    2
  46840000    3
  46850000    3
  46860000    2
  46870000    4
  46880000    3
  46890000    3
  46900000    2
  46910000    3
  46920000    3
  46930000    3
  46940000    3
  46950000    3
  46960000    3
  46970000    2
  46980000    2
  46990000    2
  47000000    3
  47010000    3
  47020000    3
  47030000    3
  47040000    3
  47050000    3
  47060000    2
  47070000    3
  47080000    3
  47090000    3
  47100000    2
  47110000    3
  47120000    3
  47130000    3
  47140000    3
  47150000    2
  47160000    3
  47170000    3
  47180000    4
  47190000    3
  47200000    4
  47210000    2
  47220000    2
  47230000    4
  47240000    3
  47250000    3
  47260000    2
  47270000    2
  47280000    3
  47290000    2
  47300000    3
  47310000    3
  47320000    4
  47330000    4
  47340000    3
  47350000    3
  47360000    2
  47370000    3
  47380000    3
  47390000    3
  47400000    2
  47410000    3
  47420000    2
  47430000    4
  47440000    3
  47450000    4
  47460000    3
  47470000    3
  47480000    4
  47490000    3
  47500000    7
  47510000    5
  47520000    5
  47530000    5
  47540000    7
  47550000    5
  47560000    4
  47570000    3
  47580000    3
  47590000    4
  47600000    3
  47610000    2
  47620000   11
  47630000    6
  47640000    7
  47650000    3
  47660000    3
  47670000    2
  47680000    2
  47690000    7
  47700000    3
  47710000    4
  47720000   11
  47730000    4
  47740000    5
  47750000    3
  47760000    2
  47770000    3
  47780000    4
  47790000    2
  47800000    6
  47810000    3
  47820000    7
  47830000    3
  47840000    2
  47850000    5
  47860000    4
  47870000    3
  47880000    2
  47890000    5
  47900000    2
  47910000    4
  47920000    4
  47930000    5
  47940000    3
  47950000    4
  47960000    4
  47970000    3
  47980000    3
  47990000    4
  48000000    3
  48010000    3
  48020000    3
  48030000    4
  48040000    2
  48050000    3
  48060000    3
  48070000    3
  48080000    4
  48090000    6
  48100000    3
  48110000    3
  48120000    3
  48130000    5
  48140000    3
  48150000    3
  48160000    4
  48170000    3
  48180000    3
  48190000    4
  48200000    2
  48210000    3
  48220000    4
  48230000    5
  48240000    5
  48250000    2
  48260000    4
  48270000    2
  48280000    3
  48290000    2
  48300000    2
  48310000    3
  48320000    3
  48330000    3
  48340000    4
  48350000    2
  48360000    2
  48370000    3
  48380000    4
  48390000    4
  48400000    4
  48410000    3
  48420000    2
  48430000    3
  48440000    5
  48450000    3
  48460000    2
  48470000    4
  48480000    2
  48490000    3
  48500000    4
  48510000    4
  48520000    3
  48530000    4
  48540000    4
  48550000    3
  48560000    4
  48570000    3
  48580000    3
  48590000    3
  48600000    3
  48610000    3
  48620000    4
  48630000    3
  48640000    2
  48650000    4
  48660000    3
  48670000    5
  48680000    3
  48690000    3
  48700000    3
  48710000    3
  48720000    4
  48730000    6
  48740000    4
  48750000    3
  48760000    2
  48770000    2
  48780000    3
  48790000    3
  48800000    3
  48810000    4
  48820000    3
  48830000    2
  48840000    3
  48850000    3
  48860000    3
  48870000    3
  48880000    3
  48890000    4
  48900000    4
  48910000    4
  48920000    7
  48930000    3
  48940000    4
  48950000    3
  48960000    3
  48970000    3
  48980000    3
  48990000    3
  49000000    2
  49010000    3
  49020000    3
  49030000    3
  49040000    3
  49050000    4
  49060000    2
  49070000    3
  49080000    3
  49090000    3
  49100000    3
  49110000    3
  49120000    2
  49130000    3
  49140000    3
  49150000    3
  49160000    3
  49170000    2
  49180000    3
  49190000    3
  49200000    3
  49210000    3
  49220000    5
  49230000    3
  49240000    3
  49250000    3
  49260000    3
  49270000    3
  49280000    6
  49290000    5
  49300000    4
  49310000    3
  49320000    3
  49330000    2
  49340000    3
  49350000    4
  49360000    2
  49370000    3
  49380000    3
  49390000    3
  49400000    3
  49410000    3
  49420000    5
  49430000    4
  49440000    3
  49450000    2
  49460000    3
  49470000    3
  49480000    3
  49490000    4
  49500000    3
  49510000    3
  49520000    4
  49530000    3
  49540000    3
  49550000    3
  49560000    3
  49570000    3
  49580000    4
  49590000    2
  49600000    2
  49610000    3
  49620000    3
  49630000    4
  49640000    4
  49650000    4
  49660000    4
  49670000    2
  49680000    4
  49690000    4
  49700000    5
  49710000    5
  49720000    3
  49730000    3
  49740000    3
  49750000    4
  49760000    5
  49770000    3
  49780000    4
  49790000    3
  49800000    2
  49810000    3
  49820000    4
  49830000    3
  49840000    3
  49850000    3
  49860000    3
  49870000    4
  49880000    3
  49890000    3
  49900000    3
  49910000    5
  49920000    3
  49930000    3
  49940000    3
  49950000    5
  49960000    4
  49970000    3
  49980000    3
  49990000    2
  50000000    2
  50010000    2
  50020000    2
  50030000    3
  50040000    4
  50050000    2
  50060000    3
  50070000    3
  50080000    3
  50090000    4
  50100000    4
  50110000    5
  50120000    4
  50130000    3
  50140000    3
  50150000    4
  50160000    4
  50170000    3
  50180000    5
  50190000    4
  50200000    4
  50210000    2
  50220000    4
  50230000    2
  50240000    4
  50250000    3
  50260000    4
  50270000    3
  50280000    2
  50290000    3
  50300000    3
  50310000    4
  50320000    3
  50330000    3
  50340000    3
  50350000    3
  50360000    4
  50370000    3
  50380000    4
  50390000    3
  50400000    3
  50410000    3
  50420000    5
  50430000    3
  50440000    3
  50450000    4
  50460000    3
  50470000    5
  50480000    3
  50490000    5
  50500000    3
  50510000    2
  50520000    3
  50530000    3
  50540000    5
  50550000    5
  50560000    5
  50570000    4
  50580000    4
  50590000    4
  50600000    3
  50610000    3
  50620000    4
  50630000    4
  50640000    3
  50650000    4
  50660000    3
  50670000    3
  50680000    5
  50690000    7
  50700000    4
  50710000    3
  50720000    4
  50730000    3
  50740000    3
  50750000    3
  50760000    4
  50770000    6
  50780000    6
  50790000    3
  50800000    4
  50810000    4
  50820000    4
  50830000    5
  50840000    5
  50850000    3
  50860000    3
  50870000    7
  50880000    3
  50890000    3
  50900000    2
  50910000    3
  50920000    4
  50930000    4
  50940000    3
  50950000    4
  50960000    3
  50970000    4
  50980000    2
  50990000    4
  51000000    2
  51010000    3
  51020000    3
  51030000    3
  51040000    3
  51050000    2
  51060000    3
  51070000    3
  51080000    3
  51090000    4
  51100000    3
  51110000    3
  51120000    2
  51130000    3
  51140000    3
  51150000    2
  51160000    2
  51170000    6
  51180000    6
  51190000    3
  51200000    4
  51210000    3
  51220000    3
  51230000    3
  51240000    3
  51250000    4
  51260000    3
  51270000    3
  51280000    6
  51290000    3
  51300000    8
  51310000    3
  51320000    4
  51330000    3
  51340000    3
  51350000    3
  51360000    4
  51370000    4
  51380000    3
  51390000    4
  51400000    2
  51410000    5
  51420000    5
  51430000    2
  51440000    3
  51450000    4
  51460000    3
  51470000    6
  51480000    4
  51490000    7
  51500000    2
  51510000    3
  51520000    3
  51530000    4
  51540000    2
  51550000    2
  51560000    7
  51570000    3
  51580000    3
  51590000    3
  51600000    7
  51610000    4
  51620000    5
  51630000    2
  51640000    6
  51650000    4
  51660000    3
  51670000    2
  51680000    2
  51690000    3
  51700000    2
  51710000    3
  51720000    2
  51730000    3
  51740000    3
  51750000    4
  51760000    3
  51770000    4
  51780000    7
  51790000    3
  51800000    4
  51810000    3
  51820000    3
  51830000    3
  51840000    4
  51850000    3
  51860000    3
  51870000    3
  51880000    5
  51890000    3
  51900000    5
  51910000    8
  51920000    3
  51930000    2
  51940000    2
  51950000    3
  51960000    7
  51970000    3
  51980000    3
  51990000    2
  52000000    8
  52010000    4
  52020000    3
  52030000    3
  52040000    5
  52050000    3
  52060000    3
  52070000    2
  52080000    4
  52090000    2
  52100000    9
  52110000    3
  52120000    6
  52130000    6
  52140000    3
  52150000    4
  52160000    5
  52170000    4
  52180000    4
  52190000    3
  52200000    4
  52210000   11
  52220000    3
  52230000    4
  52240000    3
  52250000    2
  52260000    3
  52270000    3
  52280000    3
  52290000    3
  52300000    4
  52310000    3
  52320000    2
  52330000    2
  52340000    4
  52350000    2
  52360000    3
  52370000    3
  52380000    3
  52390000    5
  52400000    4
  52410000    4
  52420000    5
  52430000    5
  52440000    4
  52450000    3
  52460000    4
  52470000    3
  52480000    6
  52490000    3
  52500000    3
  52510000    5
  52520000    3
  52530000    5
  52540000    4
  52550000    5
  52560000    4
  52570000    4
  52580000    3
  52590000    3
  52600000    3
  52610000    3
  52620000    3
  52630000    3
  52640000    4
  52650000    4
  52660000    4
  52670000    4
  52680000    5
  52690000    4
  52700000    3
  52710000    4
  52720000    3
  52730000    4
  52740000    2
  52750000    3
  52760000    3
  52770000    4
  52780000    3
  52790000    3
  52800000    3
  52810000    3
  52820000    2
  52830000    3
  52840000    4
  52850000    3
  52860000    4
  52870000    4
  52880000    3
  52890000    3
  52900000    3
  52910000    3
  52920000    3
  52930000    3
  52940000    4
  52950000    3
  52960000    2
  52970000    3
  52980000    3
  52990000    3
  53000000    4
  53010000    3
  53020000    3
  53030000    3
  53040000    2
  53050000    3
  53060000    2
  53070000    3
  53080000    3
  53090000    2
  53100000    4
  53110000    5
  53120000    2
  53130000    4
  53140000    4
  53150000    5
  53160000    4
  53170000    3
  53180000    3
  53190000    3
  53200000    3
  53210000    5
  53220000    3
  53230000    4
  53240000    3
  53250000    3
  53260000    2
  53270000    3
  53280000    3
  53290000    2
  53300000    2
  53310000    4
  53320000    3
  53330000    3
  53340000    3
  53350000    3
  53360000    4
  53370000    5
  53380000    3
  53390000    3
  53400000    4
  53410000    2
  53420000    3
  53430000    2
  53440000    3
  53450000    2
  53460000    3
  53470000    4
  53480000    3
  53490000    3
  53500000    4
  53510000    3
  53520000    3
  53530000    3
  53540000    4
  53550000    3
  53560000    3
  53570000    4
  53580000    4
  53590000    3
  53600000    3
  53610000    4
  53620000    4
  53630000    3
  53640000    2
  53650000    5
  53660000    8
  53670000    4
  53680000    2
  53690000    2
  53700000    3
  53710000    4
  53720000    2
  53730000    3
  53740000    3
  53750000    2
  53760000    3
  53770000    3
  53780000    3
  53790000    4
  53800000    4
  53810000    4
  53820000    7
  53830000    3
  53840000    3
  53850000    2
  53860000    3
  53870000    5
  53880000    3
  53890000    4
  53900000    3
  53910000    4
  53920000    4
  53930000    3
  53940000    4
  53950000    3
  53960000    2
  53970000    2
  53980000    3
  53990000    3
  54000000    3
  54010000    3
  54020000    2
  54030000    3
  54040000    2
  54050000    6
  54060000    4
  54070000    6
  54080000    2
  54090000    3
  54100000    3
  54110000    3
  54120000    3
  54130000    4
  54140000    3
  54150000    2
  54160000    2
  54170000    3
  54180000    3
  54190000    2
  54200000    3
  54210000    5
  54220000    3
  54230000    3
  54240000    5
  54250000    5
  54260000    2
  54270000    5
  54280000    3
  54290000    2
  54300000    3
  54310000    3
  54320000    3
  54330000    5
  54340000    4
  54350000    4
  54360000    3
  54370000    2
  54380000    3
  54390000    2
  54400000    3
  54410000    2
  54420000    2
  54430000    4
  54440000    2
  54450000    3
  54460000    3
  54470000    3
  54480000    2
  54490000    3
  54500000    3
  54510000    3
  54520000    3
  54530000    4
  54540000    3
  54550000    3
  54560000    3
  54570000    3
  54580000    3
  54590000    2
  54600000    6
  54610000    3
  54620000    5
  54630000    4
  54640000    5
  54650000    3
  54660000    3
  54670000    3
  54680000    2
  54690000    5
  54700000    9
  54710000    5
  54720000    3
  54730000    3
  54740000    3
  54750000    2
  54760000    4
  54770000    2
  54780000    4
  54790000    4
  54800000    3
  54810000    3
  54820000    2
  54830000    4
  54840000    3
  54850000    3
  54860000    3
  54870000    3
  54880000    3
  54890000    3
  54900000    2
  54910000    4
  54920000    2
  54930000    3
  54940000    3
  54950000    3
  54960000    4
  54970000    3
  54980000    4
  54990000    5
  55000000    2
  55010000    3
  55020000    5
  55030000    5
  55040000    2
  55050000    3
  55060000    3
  55070000    3
  55080000    3
  55090000    4
  55100000    4
  55110000    3
  55120000    3
  55130000    3
  55140000    3
  55150000    6
  55160000    4
  55170000    2
  55180000    3
  55190000    3
  55200000    4
  55210000    3
  55220000    3
  55230000    2
  55240000    2
  55250000    3
  55260000    3
  55270000    5
  55280000    3
  55290000    2
  55300000    2
  55310000    3
  55320000    4
  55330000    2
  55340000    3
  55350000    3
  55360000    3
  55370000    6
  55380000    3
  55390000    3
  55400000    3
  55410000    3
  55420000    3
  55430000    3
  55440000    3
  55450000    2
  55460000    3
  55470000    3
  55480000    3
  55490000    3
  55500000    3
  55510000    3
  55520000    3
  55530000    3
  55540000    8
  55550000    2
  55560000    3
  55570000    2
  55580000    3
  55590000    2
  55600000    3
  55610000    4
  55620000    3
  55630000    3
  55640000    3
  55650000    3
  55660000    2
  55670000    3
  55680000    2
  55690000    2
  55700000    4
  55710000    2
  55720000    3
  55730000    4
  55740000    3
  55750000    2
  55760000    5
  55770000    4
  55780000    4
  55790000    4
  55800000    4
  55810000    3
  55820000    2
  55830000    5
  55840000    5
  55850000    4
  55860000    2
  55870000    3
  55880000    4
  55890000    2
  55900000    6
  55910000    4
  55920000    8
  55930000    3
  55940000    5
  55950000    6
  55960000    3
  55970000    2
  55980000    4
  55990000    3
  56000000    3
  56010000    2
  56020000    5
  56030000    7
  56040000    5
  56050000    9
  56060000    8
  56070000    2
  56080000    2
  56090000    4
  56100000    5
  56110000    9
  56120000    3
  56130000    3
  56140000    2
  56150000    2
  56160000    3
  56170000    3
  56180000    3
  56190000    3
  56200000    3
  56210000    4
  56220000    5
  56230000    3
  56240000    4
  56250000    4
  56260000    3
  56270000    3
  56280000    3
  56290000    3
  56300000    3
  56310000    3
  56320000    2
  56330000    3
  56340000    3
  56350000    3
  56360000    4
  56370000    2
  56380000    2
  56390000    2
  56400000    4
  56410000    4
  56420000    4
  56430000    3
  56440000    3
  56450000    2
  56460000    2
  56470000    3
  56480000    4
  56490000    3
  56500000    3
  56510000    4
  56520000    3
  56530000    3
  56540000    2
  56550000    2
  56560000    3
  56570000    3
  56580000    4
  56590000    6
  56600000    3
  56610000    2
  56620000    4
  56630000    2
  56640000    4
  56650000    5
  56660000    3
  56670000    5
  56680000    3
  56690000    3
  56700000    3
  56710000    5
  56720000    4
  56730000    6
  56740000    3
  56750000    3
  56760000    3
  56770000    3
  56780000    3
  56790000    2
  56800000    3
  56810000    3
  56820000    2
  56830000    3
  56840000    3
  56850000    5
  56860000    5
  56870000    3
  56880000    2
  56890000    3
  56900000    3
  56910000    2
  56920000    4
  56930000    2
  56940000    3
  56950000    4
  56960000    4
  56970000    3
  56980000   12
  56990000    8
  57000000    6
  57010000    4
  57020000    3
  57030000    4
  57040000    4
  57050000    3
  57060000    6
  57070000    2
  57080000    3
  57090000    5
  57100000    5
  57110000    6
  57120000    3
  57130000    2
  57140000    3
  57150000    3
  57160000    3
  57170000    6
  57180000    4
  57190000    4
  57200000    4
  57210000    5
  57220000    6
  57230000    3
  57240000    2
  57250000    4
  57260000    2
  57270000    3
  57280000    3
  57290000    3
  57300000    4
  57310000    2
  57320000    5
  57330000    4
  57340000    3
  57350000    5
  57360000    2
  57370000    5
  57380000    3
  57390000    3
  57400000    3
  57410000    2
  57420000    4
  57430000    3
  57440000    6
  57450000    7
  57460000    3
  57470000    5
  57480000    4
  57490000    3
  57500000    3
  57510000    3
  57520000    3
  57530000    4
  57540000    3
  57550000    3
  57560000    3
  57570000    3
  57580000    3
  57590000    2
  57600000    4
  57610000    3
  57620000    8
  57630000    4
  57640000    3
  57650000    3
  57660000    4
  57670000    3
  57680000    3
  57690000    3
  57700000    9
  57710000    2
  57720000    3
  57730000    3
  57740000    3
  57750000    4
  57760000    5
  57770000    4
  57780000    2
  57790000    3
  57800000    4
  57810000    3
  57820000    3
  57830000    4
  57840000    3
  57850000    3
  57860000    5
  57870000    4
  57880000    3
  57890000    3
  57900000    3
  57910000    4
  57920000    3
  57930000    4
  57940000    3
  57950000    3
  57960000    3
  57970000    4
  57980000    2
  57990000    3
  58000000    3
  58010000    3
  58020000    3
  58030000    3
  58040000    2
  58050000    3
  58060000    3
  58070000    4
  58080000    4
  58090000    3
  58100000    3
  58110000    3
  58120000    3
  58130000    3
  58140000    3
  58150000    5
  58160000    3
  58170000    5
  58180000   11
  58190000    2
  58200000    3
  58210000    5
  58220000    8
  58230000    7
  58240000    6
  58250000    5
  58260000    3
  58270000    3
  58280000    3
  58290000    5
  58300000    7
  58310000    3
  58320000    6
  58330000    6
  58340000    4
  58350000    2
  58360000    4
  58370000    4
  58380000    3
  58390000    3
  58400000    5
  58410000    3
  58420000    3
  58430000    5
  58440000    4
  58450000    3
  58460000    3
  58470000    4
  58480000    3
  58490000    4
  58500000    3
  58510000    3
  58520000    3
  58530000    5
  58540000    3
  58550000    4
  58560000    3
  58570000    3
  58580000    3
  58590000    3
  58600000    6
  58610000   11
  58620000    2
  58630000    3
  58640000    5
  58650000    4
  58660000    4
  58670000    3
  58680000    3
  58690000    2
  58700000    4
  58710000    4
  58720000    5
  58730000    2
  58740000    4
  58750000    6
  58760000    4
  58770000    7
  58780000    5
  58790000    3
  58800000    4
  58810000    2
  58820000    5
  58830000    3
  58840000    4
  58850000    3
  58860000    3
  58870000    4
  58880000    3
  58890000    4
  58900000    4
  58910000    3
  58920000    4
  58930000    3
  58940000    5
  58950000    3
  58960000    3
  58970000    5
  58980000    3
  58990000    2
  59000000    3
  59010000    4
  59020000    4
  59030000    2
  59040000    5
  59050000    2
  59060000    2
  59070000    3
  59080000    2
  59090000    3
  59100000    4
  59110000    3
  59120000    3
  59130000    4
  59140000    4
  59150000    3
  59160000    3
  59170000    2
  59180000    3
  59190000    3
  59200000    3
  59210000    3
  59220000    3
  59230000    3
  59240000    2
  59250000    3
  59260000    3
  59270000    3
  59280000    3
  59290000    2
  59300000    3
  59310000    3
  59320000    3
  59330000    4
  59340000    4
  59350000    4
  59360000    3
  59370000    2
  59380000    7
  59390000    2
  59400000    4
  59410000    3
  59420000    4
  59430000    3
  59440000    3
  59450000    4
  59460000    3
  59470000    5
  59480000    4
  59490000    2
  59500000    2
  59510000    4
  59520000    3
  59530000    3
  59540000    3
  59550000    6
  59560000    4
  59570000    3
  59580000    3
  59590000    5
  59600000    2
  59610000    3
  59620000    5
  59630000    5
  59640000    3
  59650000    5
  59660000    5
  59670000    3
  59680000    3
  59690000    8
  59700000    4
  59710000    2
  59720000    4
  59730000    2
  59740000    3
  59750000    4
  59760000    4
  59770000    3
  59780000    2
  59790000    3
  59800000    2
  59810000    3
  59820000    3
  59830000    4
  59840000    3
  59850000    3
  59860000    3
  59870000    2
  59880000    3
  59890000    3
  59900000    3
  59910000    3
  59920000    5
  59930000    3
  59940000    4
  59950000    4
  59960000    3
  59970000    2
  59980000    4
  59990000    4
  60000000    2
  60000000    2
  60010000    3
  60020000    5
  60030000    3
  60040000    3
  60050000    2
  60060000    4
  60070000    3
  60080000    4
  60090000    3
  60100000    4
  60110000    3
  60120000    3
  60130000    4
  60140000    3
  60150000    3
  60160000    3
  60170000    3
  60180000    2
  60190000    3
  60200000    3
  60210000    2
  60220000    2
  60230000    6
  60240000    4
  60250000    4
  60260000    3
  60270000    3
  60280000    4
  60290000    3
  60300000    3
  60310000    3
  60320000    4
  60330000    3
  60340000    4
  60350000    3
  60360000    4
  60370000    3
  60380000    3
  60390000    4
  60400000    3
  60410000    2
  60420000    4
  60430000    5
  60440000    9
  60450000    5
  60460000    3
  60470000    3
  60480000    4
  60490000    5
  60500000    5
  60510000    4
  60520000    3
  60530000    4
  60540000    5
  60550000    3
  60560000    3
  60570000    3
  60580000    2
  60590000    3
  60600000    3
  60610000    3
  60620000    3
  60630000    3
  60640000    2
  60650000    5
  60660000    3
  60670000    2
  60680000    5
  60690000    3
  60700000    3
  60710000    2
  60720000    4
  60730000    2
  60740000    3
  60750000    3
  60760000   11
  60770000    3
  60780000    3
  60790000    3
  60800000    9
  60810000    9
  60820000   10
  60830000    9
  60840000    6
  60850000    7
  60860000    9
  60870000    6
  60880000    4
  60890000    3
  60900000    5
  60910000    3
  60920000    5
  60930000    6
  60940000    3
  60950000    2
  60960000    3
  60970000    4
  60980000    4
  60990000    5
  61000000    4
  61010000    5
  61020000    4
  61030000    3
  61040000    3
  61050000    3
  61060000    3
  61070000    4
  61080000    5
  61090000    3
  61100000    3
  61110000    3
  61120000    3
  61130000    5
  61140000    3
  61150000    4
  61160000    5
  61170000    3
  61180000    3
  61190000    4
  61200000    3
  61210000    3
  61220000    3
  61230000    3
  61240000    3
  61250000    7
  61260000    2
  61270000    3
  61280000    3
  61290000    3
  61300000    4
  61310000    2
  61320000    2
  61330000    4
  61340000    3
  61350000    5
  61360000    4
  61370000    5
  61380000    4
  61390000    2
  61400000    3
  61410000    3
  61420000    3
  61430000    2
  61440000    3
  61450000    2
  61460000    3
  61470000    9
  61480000    3
  61490000    7
  61500000    5
  61510000    4
  61520000    5
  61530000    3
  61540000    5
  61550000    3
  61560000    2
  61570000    3
  61580000    8
  61590000    5
  61600000    7
  61610000    3
  61620000    3
  61630000    8
  61640000    4
  61650000    2
  61660000    6
  61670000    2
  61680000    3
  61690000    8
  61700000    5
  61710000    3
  61720000    5
  61730000    7
  61740000    6
  61750000    6
  61760000    8
  61770000    8
  61780000    3
  61790000    3
  61800000    2
  61810000    2
  61820000    2
  61830000    3
  61840000    2
  61850000    3
  61860000    5
  61870000    5
  61880000    3
  61890000    3
  61900000    2
  61910000    3
  61920000    3
  61930000    4
  61940000    5
  61950000    4
  61960000    9
  61970000    5
  61980000    4
  61990000    3
  62000000    7
  62010000    3
  62020000    3
  62030000    6
  62040000    6
  62050000   11
  62060000    3
  62070000    4
  62080000    4
  62090000    3
  62100000    4
  62110000    5
  62120000    5
  62130000    4
  62140000    3
  62150000    3
  62160000    4
  62170000    3
  62180000    4
  62190000    4
  62200000    3
  62210000    4
  62220000    3
  62230000    3
  62240000    5
  62250000    3
  62260000    4
  62270000    3
  62280000    4
  62290000    3
  62300000    3
  62310000    4
  62320000    3
  62330000    3
  62340000    4
  62350000    7
  62360000    4
  62370000    4
  62380000    4
  62390000    2
  62400000    3
  62410000    4
  62420000    5
  62430000    4
  62440000    4
  62450000    3
  62460000    4
  62470000    5
  62480000    4
  62490000    4
  62500000    2
  62510000    6
  62520000    2
  62530000    2
  62540000    6
  62550000    4
  62560000    2
  62570000    3
  62580000    3
  62590000    4
  62600000    5
  62610000    3
  62620000    4
  62630000    3
  62640000    3
  62650000    5
  62660000    3
  62670000    3
  62680000    5
  62690000    2
  62700000    2
  62710000    3
  62720000    3
  62730000    3
  62740000    4
  62750000    3
  62760000    3
  62770000    8
  62780000    7
  62790000    6
  62800000    3
  62810000    8
  62820000    4
  62830000    4
  62840000    7
  62850000    3
  62860000    3
  62870000    4
  62880000    3
  62890000    2
  62900000    4
  62910000    4
  62920000    4
  62930000    5
  62940000    3
  62950000    2
  62960000    6
  62970000    3
  62980000    3
  62990000    4
  63000000    2
  63010000    6
  63020000    3
  63030000    4
  63040000    4
  63050000    5
  63060000    5
  63070000    3
  63080000    3
  63090000    3
  63100000    4
  63110000    3
  63120000    4
  63130000    5
  63140000    5
  63150000    2
  63160000    2
  63170000    3
  63180000    3
  63190000    3
  63200000    4
  63210000    4
  63220000    3
  63230000    4
  63240000    2
  63250000    3
  63260000    5
  63270000    5
  63280000    3
  63290000    3
  63300000    2
  63310000    4
  63320000    6
  63330000    4
  63340000    3
  63350000    3
  63360000    3
  63370000    3
  63380000    3
  63390000    5
  63400000    5
  63410000    4
  63420000    6
  63430000    3
  63440000    2
  63450000    3
  63460000    5
  63470000    3
  63480000    4
  63490000    3
  63500000    5
  63510000    4
  63520000    4
  63530000    3
  63540000    3
  63550000    2
  63560000    3
  63570000    3
  63580000    4
  63590000    3
  63600000    4
  63610000    3
  63620000    5
  63630000    5
  63640000    3
  63650000    2
  63660000    5
  63670000    7
  63680000    4
  63690000    4
  63700000    4
  63710000    5
  63720000    2
  63730000    3
  63740000    3
  63750000    6
  63760000    3
  63770000    4
  63780000    4
  63790000    4
  63800000    2
  63810000    5
  63820000    3
  63830000    3
  63840000    2
  63850000    4
  63860000    2
  63870000    2
  63880000    3
  63890000    2
  63900000    3
  63910000    3
  63920000    6
  63930000    5
  63940000    2
  63950000    4
  63960000    3
  63970000    2
  63980000    6
  63990000    5
  64000000    3
  64010000    3
  64020000    4
  64030000    3
  64040000    4
  64050000    3
  64060000    5
  64070000    2
  64080000    3
  64090000    3
  64100000    7
  64110000    3
  64120000    3
  64130000    6
  64140000    3
  64150000    3
  64160000    3
  64170000    3
  64180000    3
  64190000    3
  64200000    3
  64210000    2
  64220000    4
  64230000    3
  64240000    3
  64250000    4
  64260000    4
  64270000    3
  64280000    3
  64290000    3
  64300000    4
  64310000    4
  64320000    3
  64330000    4
  64340000    3
  64350000    3
  64360000    3
  64370000    3
  64380000    3
  64390000    3
  64400000    3
  64410000    4
  64420000    3
  64430000    2
  64440000    2
  64450000    3
  64460000    3
  64470000    2
  64480000    3
  64490000    2
  64500000    3
  64510000    5
  64520000    3
  64530000    6
  64540000    4
  64550000    2
  64560000    4
  64570000    3
  64580000    3
  64590000    4
  64600000    3
  64610000    3
  64620000    3
  64630000    3
  64640000    5
  64650000    4
  64660000    2
  64670000    4
  64680000    2
  64690000    2
  64700000    2
  64710000    2
  64720000    3
  64730000    3
  64740000    3
  64750000    3
  64760000    3
  64770000    3
  64780000    2
  64790000    2
  64800000    3
  64810000    3
  64820000    3
  64830000    3
  64840000    4
  64850000    4
  64860000    3
  64870000    3
  64880000    5
  64890000    2
  64900000    2
  64910000    3
  64920000    3
  64930000    3
  64940000    3
  64950000    3
  64960000    3
  64970000    3
  64980000    3
  64990000    2
  65000000    3
  65010000    3
  65020000    3
  65030000    2
  65040000    4
  65050000    4
  65060000    3
  65070000    2
  65080000    2
  65090000    3
  65100000    3
  65110000    2
  65120000    3
  65130000    3
  65140000    6
  65150000    4
  65160000    4
  65170000    3
  65180000    4
  65190000    4
  65200000    5
  65210000    2
  65220000    6
  65230000    4
  65240000    2
  65250000    4
  65260000    3
  65270000    5
  65280000    3
  65290000    3
  65300000    5
  65310000    3
  65320000    3
  65330000    2
  65340000    3
  65350000    4
  65360000    5
  65370000    3
  65380000    3
  65390000    4
  65400000    3
  65410000    3
  65420000    3
  65430000    2
  65440000    2
  65450000    3
  65460000    3
  65470000    3
  65480000    3
  65490000    5
  65500000    5
  65510000    3
  65520000    3
  65530000    3
  65540000    4
  65550000    3
  65560000    3
  65570000    5
  65580000    3
  65590000    4
  65600000    3
  65610000    3
  65620000    3
  65630000    3
  65640000    7
  65650000    3
  65660000    2
  65670000    3
  65680000    4
  65690000    4
  65700000    3
  65710000    3
  65720000    4
  65730000    3
  65740000    3
  65750000    3
  65760000    2
  65770000    3
  65780000    5
  65790000    2
  65800000    2
  65810000    5
  65820000    3
  65830000    3
  65840000    5
  65850000    4
  65860000    3
  65870000    6
  65880000    5
  65890000    5
  65900000    6
  65910000    3
  65920000    5
  65930000   11
  65940000    5
  65950000    3
  65960000    3
  65970000    3
  65980000    6
  65990000    3
  66000000    2
  66010000    3
  66020000    3
  66030000    3
  66040000    8
  66050000    5
  66060000    3
  66070000    3
  66080000    3
  66090000    3
  66100000    8
  66110000    6
  66120000    3
  66130000    3
  66140000    3
  66150000    3
  66160000    6
  66170000    3
  66180000    3
  66190000    3
  66200000    5
  66210000    4
  66220000    3
  66230000    2
  66240000    5
  66250000    2
  66260000    3
  66270000    5
  66280000    6
  66290000    4
  66300000    2
  66310000    7
  66320000    2
  66330000    3
  66340000    4
  66350000    4
  66360000    3
  66370000    5
  66380000    4
  66390000    3
  66400000    3
  66410000    3
  66420000    4
  66430000    4
  66440000    4
  66450000    4
  66460000    5
  66470000    4
  66480000    4
  66490000    3
  66500000    2
  66510000    2
  66520000    3
  66530000    4
  66540000    3
  66550000    2
  66560000    5
  66570000    2
  66580000    3
  66590000    3
  66600000    2
  66610000    2
  66620000    7
  66630000    4
  66640000    4
  66650000    3
  66660000    3
  66670000    3
  66680000    4
  66690000    4
  66700000    3
  66710000    3
  66720000    3
  66730000    3
  66740000    3
  66750000    3
  66760000    4
  66770000    4
  66780000    2
  66790000    3
  66800000    4
  66810000    6
  66820000    7
  66830000    3
  66840000    5
  66850000    3
  66860000    3
  66870000    2
  66880000    3
  66890000    3
  66900000    3
  66910000    5
  66920000    3
  66930000    3
  66940000    6
  66950000    5
  66960000    3
  66970000    3
  66980000    3
  66990000    5
  67000000    3
  67010000    4
  67020000    3
  67030000    2
  67040000    3
  67050000    4
  67060000    3
  67070000    2
  67080000    3
  67090000    3
  67100000    4
  67110000    4
  67120000    3
  67130000    3
  67140000    3
  67150000    3
  67160000    4
  67170000    3
  67180000    3
  67190000    2
  67200000    3
  67210000    3
  67220000    3
  67230000    5
  67240000    3
  67250000    3
  67260000    3
  67270000    3
  67280000    5
  67290000    4
  67300000    3
  67310000    5
  67320000    3
  67330000    3
  67340000    4
  67350000    3
  67360000    2
  67370000    4
  67380000    3
  67390000    3
  67400000    3
  67410000    2
  67420000    2
  67430000    3
  67440000    3
  67450000    3
  67460000    2
  67470000    3
  67480000    3
  67490000    3
  67500000    3
  67510000    4
  67520000    3
  67530000    3
  67540000    2
  67550000    3
  67560000    3
  67570000    3
  67580000    4
  67590000    3
  67600000    4
  67610000    3
  67620000    3
  67630000    3
  67640000    3
  67650000    3
  67660000    3
  67670000    3
  67680000    2
  67690000    2
  67700000    3
  67710000    3
  67720000    3
  67730000    3
  67740000    2
  67750000    3
  67760000    3
  67770000    3
  67780000    4
  67790000    4
  67800000    7
  67810000    4
  67820000    2
  67830000    3
  67840000    3
  67850000    3
  67860000    4
  67870000    3
  67880000    3
  67890000    3
  67900000    3
  67910000    2
  67920000    3
  67930000    3
  67940000    4
  67950000    5
  67960000    3
  67970000    3
  67980000    3
  67990000    3
  68000000    3
  68010000    4
  68020000    3
  68030000    3
  68040000    3
  68050000    3
  68060000    3
  68070000    3
  68080000    6
  68090000    2
  68100000    6
  68110000    3
  68120000    3
  68130000    3
  68140000    3
  68150000    3
  68160000    4
  68170000    3
  68180000    2
  68190000    3
  68200000    2
  68210000    3
  68220000    4
  68230000    3
  68240000    4
  68250000    4
  68260000    5
  68270000    2
  68280000    3
  68290000    3
  68300000    4
  68310000    5
  68320000    3
  68330000    3
  68340000    3
  68350000    3
  68360000    3
  68370000    3
  68380000    4
  68390000    4
  68400000    3
  68410000    3
  68420000    2
  68430000    3
  68440000    5
  68450000    5
  68460000    2
  68470000    3
  68480000    3
  68490000    3
  68500000    7
  68510000    5
  68520000    4
  68530000    4
  68540000    4
  68550000    3
  68560000    4
  68570000    4
  68580000    4
  68590000    3
  68600000    4
  68610000    5
  68620000    2
  68630000    5
  68640000    3
  68650000    4
  68660000    2
  68670000    3
  68680000    2
  68690000    2
  68700000    3
  68710000    3
  68720000    3
  68730000    3
  68740000    2
  68750000    4
  68760000    2
  68770000    5
  68780000    4
  68790000   10
  68800000    6
  68810000    4
  68820000    2
  68830000    6
  68840000    4
  68850000    3
  68860000    4
  68870000    2
  68880000    3
  68890000    2
  68900000    2
  68910000    4
  68920000    2
  68930000    3
  68940000    3
  68950000    2
  68960000    3
  68970000    3
  68980000    3
  68990000    3
  69000000    3
  69010000    2
  69020000    3
  69030000    2
  69040000    4
  69050000    2
  69060000    5
  69070000    4
  69080000    2
  69090000    4
  69100000    5
  69110000    3
  69120000    4
  69130000    3
  69140000    3
  69150000    3
  69160000    3
  69170000    4
  69180000    3
  69190000    3
  69200000    5
  69210000    5
  69220000    6
  69230000    3
  69240000    3
  69250000    5
  69260000    3
  69270000    3
  69280000    3
  69290000    4
  69300000    3
  69310000    4
  69320000    2
  69330000    4
  69340000    4
  69350000    4
  69360000    4
  69370000    4
  69380000    3
  69390000    4
  69400000    4
  69410000    4
  69420000    3
  69430000    6
  69440000    3
  69450000    3
  69460000    2
  69470000    3
  69480000    3
  69490000    2
  69500000    4
  69510000    3
  69520000    2
  69530000    4
  69540000    4
  69550000    3
  69560000    4
  69570000    3
  69580000    3
  69590000    3
  69600000    5
  69610000    3
  69620000    2
  69630000    3
  69640000    3
  69650000    4
  69660000    5
  69670000    3
  69680000    3
  69690000    3
  69700000    3
  69710000    3
  69720000    2
  69730000    5
  69740000    5
  69750000    3
  69760000    3
  69770000    5
  69780000    3
  69790000    3
  69800000    3
  69810000    3
  69820000    4
  69830000    3
  69840000    5
  69850000    5
  69860000    3
  69870000    4
  69880000    3
  69890000    3
  69900000    5
  69910000    3
  69920000    4
  69930000    4
  69940000    4
  69950000    4
  69960000    3
  69970000    5
  69980000    3
  69990000    2
  70000000    7
  70010000    3
  70020000    3
  70030000    4
  70040000    3
  70050000    4
  70060000    4
  70070000    5
  70080000    2
  70090000    3
  70100000    3
  70110000    3
  70120000    5
  70130000    4
  70140000    3
  70150000    2
  70160000    3
  70170000    3
  70180000    3
  70190000    7
  70200000    3
  70210000    5
  70220000    3
  70230000    3
  70240000    2
  70250000    3
  70260000    4
  70270000    3
  70280000    5
  70290000    4
  70300000    4
  70310000    7
  70320000    6
  70330000    4
  70340000    3
  70350000    3
  70360000    2
  70370000    3
  70380000    7
  70390000    3
  70400000    3
  70410000    3
  70420000    2
  70430000    2
  70440000    5
  70450000    3
  70460000    3
  70470000    4
  70480000    4
  70490000    4
  70500000    3
  70510000    3
  70520000    3
  70530000    2
  70540000    4
  70550000    5
  70560000    3
  70570000    3
  70580000    3
  70590000    3
  70600000    5
  70610000    3
  70620000    5
  70630000    3
  70640000    3
  70650000    3
  70660000    3
  70670000    3
  70680000    4
  70690000    2
  70700000    3
  70710000    3
  70720000    3
  70730000    3
  70740000    3
  70750000    4
  70760000    4
  70770000    3
  70780000    5
  70790000    3
  70800000    3
  70810000    3
  70820000    3
  70830000    3
  70840000    3
  70850000    2
  70860000    3
  70870000    5
  70880000    7
  70890000    3
  70900000    2
  70910000    4
  70920000    3
  70930000    4
  70940000    3
  70950000    3
  70960000    4
  70970000    3
  70980000    3
  70990000    3
  71000000    2
  71010000    3
  71020000    2
  71030000    2
  71040000    3
  71050000    3
  71060000    5
  71070000    6
  71080000    2
  71090000    3
  71100000    4
  71110000    3
  71120000    3
  71130000    3
  71140000    3
  71150000    3
  71160000    2
  71170000    3
  71180000    3
  71190000    3
  71200000    4
  71210000    3
  71220000    4
  71230000    3
  71240000    2
  71250000    2
  71260000    3
  71270000    4
  71280000    5
  71290000    2
  71300000    2
  71310000    4
  71320000    3
  71330000    3
  71340000    3
  71350000    4
  71360000    2
  71370000    3
  71380000    5
  71390000    5
  71400000    2
  71410000    2
  71420000    3
  71430000    3
  71440000    4
  71450000    5
  71460000    4
  71470000    2
  71480000    3
  71490000    3
  71500000    8
  71510000    5
  71520000    3
  71530000    3
  71540000    3
  71550000    3
  71560000    3
  71570000    3
  71580000    3
  71590000    2
  71600000    3
  71610000    3
  71620000    3
  71630000    2
  71640000    5
  71650000    3
  71660000    3
  71670000    3
  71680000    2
  71690000    3
  71700000    3
  71710000    3
  71720000    3
  71730000    3
  71740000    3
  71750000    4
  71760000    3
  71770000    5
  71780000    3
  71790000    4
  71800000    5
  71810000    3
  71820000    3
  71830000    2
  71840000    3
  71850000    3
  71860000    3
  71870000    4
  71880000    3
  71890000    2
  71900000    3
  71910000    5
  71920000    3
  71930000    4
  71940000    4
  71950000    4
  71960000    3
  71970000    3
  71980000    3
  71990000    3
  72000000    3
  72010000    2
  72020000    5
  72030000    4
  72040000    5
  72050000    4
  72060000    3
  72070000    4
  72080000    2
  72090000    3
  72100000    3
  72110000    3
  72120000    4
  72130000    3
  72140000    4
  72150000    3
  72160000    2
  72170000    2
  72180000    7
  72190000    3
  72200000    4
  72210000    3
  72220000    3
  72230000    4
  72240000    3
  72250000    3
  72260000    2
  72270000    2
  72280000    3
  72290000    3
  72300000    3
  72310000    3
  72320000    4
  72330000    6
  72340000    5
  72350000    7
  72360000    8
  72370000    3
  72380000    2
  72390000    3
  72400000    4
  72410000    3
  72420000    3
  72430000    3
  72440000    2
  72450000    5
  72460000    3
  72470000    5
  72480000    4
  72490000    4
  72500000    2
  72510000    5
  72520000    5
  72530000    3
  72540000    3
  72550000    3
  72560000    3
  72570000    4
  72580000    2
  72590000    3
  72600000    3
  72610000    3
  72620000    4
  72630000    3
  72640000    4
  72650000    3
  72660000    3
  72670000    2
  72680000    3
  72690000    3
  72700000    3
  72710000    3
  72720000    5
  72730000    2
  72740000    3
  72750000    4
  72760000    4
  72770000    3
  72780000    4
  72790000    3
  72800000    4
  72810000    5
  72820000    3
  72830000    6
  72840000    9
  72850000    8
  72860000    2
  72870000    3
  72880000    3
  72890000    3
  72900000    3
  72910000    3
  72920000    4
  72930000    5
  72940000    3
  72950000    3
  72960000    2
  72970000    3
  72980000    4
  72990000    3
  73000000    3
  73010000    3
  73020000    3
  73030000    3
  73040000    3
  73050000    3
  73060000    4
  73070000    3
  73080000    3
  73090000    3
  73100000    3
  73110000    4
  73120000    2
  73130000    3
  73140000    3
  73150000    3
  73160000    3
  73170000    3
  73180000    2
  73190000    5
  73200000    5
  73210000    3
  73220000    3
  73230000    4
  73240000    5
  73250000    5
  73260000    4
  73270000    3
  73280000    3
  73290000    3
  73300000    3
  73310000    4
  73320000    3
  73330000    3
  73340000    4
  73350000    3
  73360000    4
  73370000    2
  73380000    6
  73390000    3
  73400000    4
  73410000    4
  73420000    3
  73430000    4
  73440000    3
  73450000    2
  73460000    3
  73470000    4
  73480000    2
  73490000    3
  73500000    3
  73510000    3
  73520000    3
  73530000    3
  73540000    3
  73550000    2
  73560000    2
  73570000    2
  73580000    3
  73590000    3
  73600000    3
  73610000    3
  73620000    4
  73630000    3
  73640000    3
  73650000    4
  73660000    3
  73670000    2
  73680000    3
  73690000    3
  73700000    3
  73710000    3
  73720000    2
  73730000    3
  73740000    4
  73750000    3
  73760000    3
  73770000    2
  73780000    2
  73790000    2
  73800000    4
  73810000    4
  73820000    4
  73830000    3
  73840000    3
  73850000    3
  73860000    2
  73870000    2
  73880000    3
  73890000    2
  73900000    3
  73910000    3
  73920000    3
  73930000    3
  73940000    4
  73950000    2
  73960000    5
  73970000    5
  73980000    3
  73990000    3
  74000000    4
  74010000    3
  74020000    3
  74030000    3
  74040000    5
  74050000    3
  74060000    4
  74070000    3
  74080000    5
  74090000    3
  74100000    2
  74110000    3
  74120000    2
  74130000    3
  74140000    5
  74150000    4
  74160000    3
  74170000    3
  74180000    3
  74190000    3
  74200000    3
  74210000    4
  74220000    4
  74230000    4
  74240000    3
  74250000    3
  74260000    4
  74270000    3
  74280000    3
  74290000    5
  74300000    3
  74310000    3
  74320000    3
  74330000    4
  74340000    4
  74350000    2
  74360000    3
  74370000    3
  74380000    3
  74390000    4
  74400000    2
  74410000    6
  74420000    2
  74430000    3
  74440000    3
  74450000    3
  74460000    3
  74470000    6
  74480000    8
  74490000    2
  74500000    3
  74510000    3
  74520000    2
  74530000    3
  74540000    6
  74550000    4
  74560000    3
  74570000    2
  74580000    4
  74590000    3
  74600000    3
  74610000    3
  74620000    4
  74630000    3
  74640000    2
  74650000    3
  74660000    2
  74670000    4
  74680000    3
  74690000    3
  74700000    2
  74710000    4
  74720000    4
  74730000    4
  74740000    3
  74750000    3
  74760000    6
  74770000    4
  74780000    4
  74790000    3
  74800000    2
  74810000    3
  74820000    3
  74830000    4
  74840000    3
  74850000    4
  74860000    4
  74870000    3
  74880000    2
  74890000    3
  74900000    3
  74910000    3
  74920000    3
  74930000    3
  74940000    3
  74950000    5
  74960000    3
  74970000    3
  74980000    4
  74990000    4
  75000000    3
  75010000    3
  75020000    8
  75030000    3
  75040000    3
  75050000    3
  75060000    2
  75070000    5
  75080000    2
  75090000    2
  75100000    3
  75110000    5
  75120000    2
  75130000    3
  75140000    3
  75150000    2
  75160000    5
  75170000    3
  75180000    3
  75190000    3
  75200000    3
  75210000    3
  75220000    3
  75230000    3
  75240000    3
  75250000    3
  75260000    4
  75270000    3
  75280000    4
  75290000    3
  75300000    3
  75310000    2
  75320000    3
  75330000    4
  75340000    2
  75350000    3
  75360000    3
  75370000    3
  75380000    4
  75390000    2
  75400000    4
  75410000    5
  75420000    2
  75430000    3
  75440000    3
  75450000    2
  75460000    3
  75470000    5
  75480000    2
  75490000    3
  75500000    2
  75510000    3
  75520000    4
  75530000    3
  75540000    4
  75550000    2
  75560000    3
  75570000    3
  75580000    2
  75590000    4
  75600000    6
  75610000    2
  75620000    7
  75630000    6
  75640000    2
  75650000    3
  75660000    4
  75670000    3
  75680000    2
  75690000    3
  75700000    4
  75710000    3
  75720000    2
  75730000    4
  75740000    3
  75750000    3
  75760000    3
  75770000    3
  75780000    5
  75790000    3
  75800000    4
  75810000    3
  75820000    4
  75830000    4
  75840000    3
  75850000    3
  75860000    2
  75870000    3
  75880000    2
  75890000    4
  75900000    4
  75910000    4
  75920000    3
  75930000    3
  75940000    3
  75950000    4
  75960000    3
  75970000    3
  75980000    3
  75990000    3
  76000000    4
  76010000    5
  76020000    3
  76030000    3
  76040000    5
  76050000    3
  76060000    4
  76070000    3
  76080000    3
  76090000    3
  76100000    2
  76110000    3
  76120000    4
  76130000    3
  76140000    2
  76150000    3
  76160000    4
  76170000    4
  76180000    3
  76190000    3
  76200000    3
  76210000    4
  76220000    3
  76230000    3
  76240000    4
  76250000    6
  76260000    3
  76270000    8
  76280000    5
  76290000    6
  76300000    3
  76310000    6
  76320000    3
  76330000    2
  76340000    3
  76350000    3
  76360000    2
  76370000    5
  76380000    7
  76390000    2
  76400000    4
  76410000    4
  76420000    3
  76430000    3
  76440000    2
  76450000    3
  76460000    2
  76470000    4
  76480000    3
  76490000    2
  76500000    3
  76510000    3
  76520000    3
  76530000    3
  76540000    3
  76550000    4
  76560000    4
  76570000    3
  76580000    3
  76590000    4
  76600000    3
  76610000    2
  76620000    2
  76630000    3
  76640000    3
  76650000    3
  76660000    3
  76670000    4
  76680000    3
  76690000    3
  76700000    3
  76710000    3
  76720000    3
  76730000    3
  76740000    3
  76750000    2
  76760000    3
  76770000    3
  76780000    8
  76790000    3
  76800000    2
  76810000    3
  76820000    3
  76830000    3
  76840000    2
  76850000    5
  76860000    4
  76870000    3
  76880000    2
  76890000    3
  76900000    3
  76910000    2
  76920000    3
  76930000    2
  76940000    3
  76950000    2
  76960000    3
  76970000    3
  76980000    4
  76990000    3
  77000000    3
  77010000    3
  77020000    3
  77030000    3
  77040000    3
  77050000    2
  77060000    3
  77070000    3
  77080000    2
  77090000    4
  77100000    4
  77110000    3
  77120000    5
  77130000    4
  77140000    5
  77150000    5
  77160000    5
  77170000    4
  77180000    2
  77190000    4
  77200000    5
  77210000    3
  77220000    3
  77230000    4
  77240000    3
  77250000    3
  77260000    5
  77270000    3
  77280000    5
  77290000    4
  77300000    4
  77310000    5
  77320000    3
  77330000    3
  77340000    3
  77350000    3
  77360000    3
  77370000    3
  77380000    4
  77390000    7
  77400000    3
  77410000    4
  77420000    2
  77430000    5
  77440000    4
  77450000    6
  77460000    5
  77470000    3
  77480000    5
  77490000    2
  77500000    3
  77510000    5
  77520000    3
  77530000    4
  77540000    3
  77550000    4
  77560000    2
  77570000    3
  77580000    4
  77590000    3
  77600000    3
  77610000    2
  77620000    3
  77630000    4
  77640000    2
  77650000    4
  77660000    5
  77670000    2
  77680000    3
  77690000    2
  77700000    3
  77710000    3
  77720000    3
  77730000    4
  77740000    3
  77750000    4
  77760000    3
  77770000    4
  77780000    3
  77790000    4
  77800000    2
  77810000    2
  77820000    2
  77830000    2
  77840000    3
  77850000    4
  77860000    4
  77870000    3
  77880000    4
  77890000    5
  77900000    3
  77910000    3
  77920000    3
  77930000    3
  77940000    4
  77950000    5
  77960000    3
  77970000    5
  77980000    5
  77990000    4
  78000000    4
  78010000    3
  78020000    5
  78030000    6
  78040000    5
  78050000    2
  78060000    2
  78070000    3
  78080000    2
  78090000    3
  78100000    3
  78110000    3
  78120000    2
  78130000    4
  78140000    5
  78150000    2
  78160000    4
  78170000    4
  78180000    7
  78190000    3
  78200000    5
  78210000    3
  78220000    3
  78230000    5
  78240000    4
  78250000    3
  78260000    4
  78270000    3
  78280000    2
  78290000    3
  78300000    2
  78310000    3
  78320000    4
  78330000    3
  78340000    3
  78350000    3
  78360000    3
  78370000    3
  78380000    3
  78390000    3
  78400000    3
  78410000    3
  78420000    3
  78430000    3
  78440000    4
  78450000    3
  78460000    3
  78470000    3
  78480000    3
  78490000    4
  78500000    3
  78510000    3
  78520000    3
  78530000    3
  78540000    3
  78550000    3
  78560000    3
  78570000    3
  78580000    3
  78590000    4
  78600000    4
  78610000    2
  78620000    3
  78630000    3
  78640000    4
  78650000    3
  78660000    4
  78670000    3
  78680000    3
  78690000    3
  78700000    3
  78710000    3
  78720000    3
  78730000    4
  78740000    3
  78750000    3
  78760000    4
  78770000    3
  78780000    3
  78790000    3
  78800000    3
  78810000    3
  78820000    3
  78830000    2
  78840000    3
  78850000    2
  78860000    4
  78870000    5
  78880000    3
  78890000    2
  78900000    3
  78910000    7
  78920000    5
  78930000    5
  78940000    3
  78950000    3
  78960000    5
  78970000    3
  78980000    3
  78990000    3
  79000000    3
  79010000    4
  79020000    6
  79030000    5
  79040000    2
  79050000    3
  79060000    4
  79070000    4
  79080000    3
  79090000    3
  79100000    3
  79110000    3
  79120000    3
  79130000    5
  79140000    3
  79150000    3
  79160000    3
  79170000    3
  79180000    4
  79190000    3
  79200000    3
  79210000    4
  79220000    4
  79230000    3
  79240000    4
  79250000    2
  79260000    3
  79270000    3
  79280000    3
  79290000    2
  79300000    3
  79310000    2
  79320000    2
  79330000    3
  79340000    4
  79350000    3
  79360000    5
  79370000    9
  79380000    5
  79390000    2
  79400000    3
  79410000    6
  79420000    4
  79430000    5
  79440000    5
  79450000    2
  79460000    2
  79470000    8
  79480000   10
  79490000    5
  79500000    5
  79510000    7
  79520000    3
  79530000    2
  79540000    6
  79550000    3
  79560000    2
  79570000    5
  79580000    4
  79590000    2
  79600000    5
  79610000    6
  79620000    4
  79630000    4
  79640000    3
  79650000    3
  79660000    5
  79670000    3
  79680000    3
  79690000    5
  79700000    3
  79710000    5
  79720000    6
  79730000    3
  79740000    3
  79750000    4
  79760000    6
  79770000    4
  79780000    4
  79790000    3
  79800000    5
  79810000    4
  79820000    3
  79830000    3
  79840000    2
  79850000    3
  79860000    5
  79870000    2
  79880000    3
  79890000    4
  79900000    3
  79910000    3
  79920000    4
  79930000    2
  79940000    3
  79950000    2
  79960000    2
  79970000    4
  79980000    3
  79990000    6
  80000000    4
  80000000    4
  80010000    4
  80020000    3
  80030000    3
  80040000    5
  80050000    2
  80060000    4
  80070000    3
  80080000    3
  80090000    3
  80100000    3
  80110000    3
  80120000    2
  80130000    3
  80140000    2
  80150000    2
  80160000    3
  80170000    4
  80180000    2
  80190000    2
  80200000    3
  80210000    3
  80220000    4
  80230000    3
  80240000    4
  80250000    3
  80260000    4
  80270000    4
  80280000    4
  80290000    3
  80300000    4
  80310000    5
  80320000    3
  80330000    2
  80340000    4
  80350000    2
  80360000    3
  80370000    2
  80380000    3
  80390000    3
  80400000    3
  80410000    3
  80420000    2
  80430000    3
  80440000    2
  80450000    4
  80460000    8
  80470000    3
  80480000    3
  80490000    3
  80500000    4
  80510000    3
  80520000    3
  80530000    3
  80540000    5
  80550000    3
  80560000    3
  80570000    3
  80580000    3
  80590000    3
  80600000    3
  80610000    3
  80620000    3
  80630000    3
  80640000    6
  80650000    3
  80660000    5
  80670000    9
  80680000    3
  80690000    2
  80700000    2
  80710000    6
  80720000    3
  80730000    3
  80740000    3
  80750000    3
  80760000    2
  80770000    4
  80780000    3
  80790000    2
  80800000    3
  80810000    4
  80820000    3
  80830000    3
  80840000    3
  80850000    3
  80860000    3
  80870000    3
  80880000    3
  80890000    2
  80900000    2
  80910000    3
  80920000    3
  80930000    3
  80940000    8
  80950000    4
  80960000    5
  80970000    4
  80980000    3
  80990000    4
  81000000    2
  81010000    3
  81020000    3
  81030000    3
  81040000    4
  81050000    3
  81060000   10
  81070000    4
  81080000    3
  81090000    3
  81100000    6
  81110000    4
  81120000    5
  81130000    4
  81140000    5
  81150000    7
  81160000    2
  81170000    3
  81180000    3
  81190000    2
  81200000    5
  81210000    3
  81220000    8
  81230000    4
  81240000    3
  81250000    4
  81260000    2
  81270000    3
  81280000    3
  81290000    3
  81300000    5
  81310000    3
  81320000    3
  81330000    3
  81340000    3
  81350000    4
  81360000    3
  81370000    3
  81380000    5
  81390000    3
  81400000    3
  81410000    4
  81420000    3
  81430000    4
  81440000    4
  81450000    5
  81460000    3
  81470000    5
  81480000    3
  81490000    3
  81500000    4
  81510000    3
  81520000    3
  81530000    4
  81540000    3
  81550000    3
  81560000    5
  81570000    4
  81580000    3
  81590000    2
  81600000    3
  81610000    3
  81620000    5
  81630000    3
  81640000    5
  81650000    5
  81660000    4
  81670000    3
  81680000    3
  81690000    3
  81700000    3
  81710000    2
  81720000    3
  81730000    3
  81740000    3
  81750000    3
  81760000    3
  81770000    3
  81780000    3
  81790000    3
  81800000    2
  81810000    3
  81820000    4
  81830000    3
  81840000    3
  81850000    4
  81860000    4
  81870000    3
  81880000    2
  81890000    2
  81900000    2
  81910000    3
  81920000    3
  81930000    3
  81940000    3
  81950000    5
  81960000    6
  81970000    3
  81980000    4
  81990000    4
  82000000    3
  82010000    3
  82020000    3
  82030000    3
  82040000    4
  82050000    4
  82060000    5
  82070000   10
  82080000    3
  82090000    4
  82100000    3
  82110000    3
  82120000    2
  82130000    3
  82140000    4
  82150000    3
  82160000    5
  82170000    2
  82180000    3
  82190000    3
  82200000    2
  82210000    5
  82220000    2
  82230000    3
  82240000    3
  82250000    3
  82260000    4
  82270000    4
  82280000    3
  82290000    4
  82300000    3
  82310000    6
  82320000    3
  82330000    3
  82340000    5
  82350000    4
  82360000    3
  82370000    3
  82380000    3
  82390000    4
  82400000    3
  82410000    4
  82420000    5
  82430000    4
  82440000    2
  82450000    2
  82460000    2
  82470000    3
  82480000    2
  82490000    2
  82500000    3
  82510000    3
  82520000    3
  82530000    3
  82540000    5
  82550000    3
  82560000    4
  82570000    5
  82580000    3
  82590000    4
  82600000    2
  82610000    3
  82620000    3
  82630000    3
  82640000    7
  82650000    3
  82660000    3
  82670000    3
  82680000    2
  82690000    4
  82700000    3
  82710000    2
  82720000    2
  82730000    3
  82740000    9
  82750000    4
  82760000    4
  82770000    7
  82780000    4
  82790000    3
  82800000    3
  82810000    3
  82820000    3
  82830000    4
  82840000    4
  82850000    4
  82860000    4
  82870000    4
  82880000    5
  82890000    5
  82900000    4
  82910000    4
  82920000    4
  82930000    2
  82940000    3
  82950000    5
  82960000    2
  82970000    5
  82980000    3
  82990000    4
  83000000    2
  83010000    3
  83020000    5
  83030000   13
  83040000    4
  83050000    4
  83060000    4
  83070000    4
  83080000    4
  83090000    5
  83100000    4
  83110000    3
  83120000    3
  83130000    3
  83140000    3
  83150000    4
  83160000    3
  83170000    2
  83180000    3
  83190000    4
  83200000    3
  83210000    5
  83220000    5
  83230000    5
  83240000    6
  83250000    4
  83260000    6
  83270000    3
  83280000    3
  83290000    4
  83300000    2
  83310000    3
  83320000    3
  83330000    5
  83340000    5
  83350000    3
  83360000    3
  83370000    3
  83380000    3
  83390000    2
  83400000    3
  83410000    4
  83420000    2
  83430000    5
  83440000    4
  83450000    4
  83460000    3
  83470000    3
  83480000    2
  83490000    5
  83500000    3
  83510000    2
  83520000    3
  83530000    3
  83540000    4
  83550000    3
  83560000    3
  83570000    3
  83580000    2
  83590000    4
  83600000    3
  83610000    3
  83620000    3
  83630000    2
  83640000    2
  83650000    3
  83660000    3
  83670000    3
  83680000    3
  83690000    3
  83700000    3
  83710000    3
  83720000    3
  83730000    2
  83740000    4
  83750000    2
  83760000    9
  83770000    4
  83780000    2
  83790000    3
  83800000    3
  83810000    7
  83820000    3
  83830000    4
  83840000    4
  83850000    2
  83860000    2
  83870000    5
  83880000    4
  83890000    5
  83900000    5
  83910000    6
  83920000    3
  83930000    3
  83940000    3
  83950000    4
  83960000    4
  83970000    3
  83980000    4
  83990000    4
  84000000    2
  84010000    2
  84020000    3
  84030000    2
  84040000    6
  84050000    2
  84060000    4
  84070000    3
  84080000    3
  84090000    4
  84100000    3
  84110000    3
  84120000    3
  84130000    3
  84140000    2
  84150000    4
  84160000    3
  84170000    3
  84180000    3
  84190000    3
  84200000    3
  84210000    2
  84220000    3
  84230000    2
  84240000    7
  84250000    4
  84260000    3
  84270000    2
  84280000    6
  84290000    4
  84300000    3
  84310000    3
  84320000    2
  84330000    3
  84340000    3
  84350000    3
  84360000    4
  84370000    3
  84380000    3
  84390000    3
  84400000    3
  84410000    3
  84420000    4
  84430000    3
  84440000    2
  84450000    5
  84460000    4
  84470000    3
  84480000    4
  84490000    3
  84500000    3
  84510000    3
  84520000    3
  84530000    3
  84540000    3
  84550000    3
  84560000    5
  84570000    4
  84580000    3
  84590000    8
  84600000    4
  84610000    3
  84620000    3
  84630000    3
  84640000    4
  84650000    7
  84660000    4
  84670000   10
  84680000    6
  84690000    8
  84700000   10
  84710000    4
  84720000    3
  84730000    2
  84740000    3
  84750000    3
  84760000    4
  84770000    6
  84780000    3
  84790000    7
  84800000    3
  84810000    4
  84820000    3
  84830000    3
  84840000    3
  84850000    6
  84860000    5
  84870000    3
  84880000    4
  84890000    3
  84900000    3
  84910000    6
  84920000    5
  84930000    4
  84940000    4
  84950000    9
  84960000    3
  84970000    4
  84980000    4
  84990000    2
  85000000    7
  85010000    8
  85020000    9
  85030000   12
  85040000    8
  85050000    8
  85060000    2
  85070000   11
  85080000    3
  85090000    5
  85100000    6
  85110000    4
  85120000    4
  85130000    3
  85140000    3
  85150000    3
  85160000    4
  85170000    3
  85180000    3
  85190000    2
  85200000    3
  85210000    3
  85220000    3
  85230000    3
  85240000    3
  85250000    5
  85260000    3
  85270000    3
  85280000    5
  85290000   11
  85300000    5
  85310000    3
  85320000    4
  85330000    3
  85340000    3
  85350000    4
  85360000    4
  85370000    6
  85380000    3
  85390000    6
  85400000    6
  85410000    2
  85420000    8
  85430000    4
  85440000    4
  85450000    5
  85460000    5
  85470000    5
  85480000    5
  85490000    3
  85500000    3
  85510000    2
  85520000    5
  85530000    3
  85540000    4
  85550000    3
  85560000    3
  85570000    4
  85580000    3
  85590000    2
  85600000    3
  85610000    2
  85620000    3
  85630000    3
  85640000    3
  85650000    4
  85660000    3
  85670000    4
  85680000    2
  85690000    3
  85700000    5
  85710000    3
  85720000    3
  85730000    3
  85740000    3
  85750000    2
  85760000    2
  85770000    3
  85780000    3
  85790000    2
  85800000    5
  85810000    2
  85820000    3
  85830000    2
  85840000    4
  85850000    4
  85860000    3
  85870000    3
  85880000    4
  85890000    3
  85900000    5
  85910000    4
  85920000    3
  85930000    5
  85940000    3
  85950000    4
  85960000    3
  85970000    3
  85980000    3
  85990000    3
  86000000    3
  86010000    2
  86020000    2
  86030000    2
  86040000    3
  86050000    2
  86060000    3
  86070000    3
  86080000    3
  86090000    4
  86100000    3
  86110000    4
  86120000    4
  86130000    5
  86140000    4
  86150000    3
  86160000    3
  86170000    3
  86180000    3
  86190000    2
  86200000    3
  86210000    4
  86220000    3
  86230000    2
  86240000    5
  86250000    3
  86260000    4
  86270000    3
  86280000    4
  86290000    5
  86300000    3
  86310000    3
  86320000    5
  86330000    4
  86340000    6
  86350000    3
  86360000    3
  86370000    3
  86380000    2
  86390000    4
  86400000    3
  86410000    3
  86420000    5
  86430000    4
  86440000    2
  86450000    3
  86460000    4
  86470000    2
  86480000    3
  86490000    3
  86500000    4
  86510000    5
  86520000    5
  86530000    3
  86540000    3
  86550000    3
  86560000    4
  86570000    4
  86580000    2
  86590000    6
  86600000    5
  86610000    3
  86620000    3
  86630000    2
  86640000    3
  86650000    5
  86660000    4
  86670000    4
  86680000    5
  86690000    3
  86700000    4
  86710000    6
  86720000    7
  86730000    5
  86740000    3
  86750000    3
  86760000    3
  86770000    3
  86780000    3
  86790000    3
  86800000    3
  86810000    3
  86820000    3
  86830000    4
  86840000    2
  86850000    5
  86860000    8
  86870000    5
  86880000    3
  86890000    4
  86900000    3
  86910000    7
  86920000    4
  86930000    3
  86940000    3
  86950000    6
  86960000    8
  86970000    5
  86980000    3
  86990000    3
  87000000    2
  87010000    5
  87020000    2
  87030000    4
  87040000    3
  87050000    4
  87060000    3
  87070000    3
  87080000    5
  87090000    3
  87100000    4
  87110000    3
  87120000    5
  87130000    4
  87140000    3
  87150000    7
  87160000    3
  87170000    2
  87180000    3
  87190000    4
  87200000    3
  87210000    3
  87220000    7
  87230000    3
  87240000    2
  87250000    3
  87260000    4
  87270000    3
  87280000    2
  87290000    4
  87300000    4
  87310000    2
  87320000    4
  87330000    5
  87340000    4
  87350000    4
  87360000    4
  87370000    4
  87380000    4
  87390000    4
  87400000    3
  87410000    5
  87420000    2
  87430000    3
  87440000    3
  87450000    4
  87460000    4
  87470000    5
  87480000    3
  87490000    2
  87500000    4
  87510000    3
  87520000    3
  87530000    3
  87540000    3
  87550000    4
  87560000    3
  87570000    3
  87580000    4
  87590000    4
  87600000    3
  87610000    4
  87620000    3
  87630000    3
  87640000    3
  87650000    4
  87660000    3
  87670000    5
  87680000    3
  87690000    2
  87700000    5
  87710000    3
  87720000    2
  87730000    4
  87740000    2
  87750000    5
  87760000    7
  87770000    3
  87780000    5
  87790000    4
  87800000    3
  87810000    3
  87820000    3
  87830000    3
  87840000    3
  87850000    5
  87860000    5
  87870000    3
  87880000    3
  87890000    3
  87900000    3
  87910000    3
  87920000    3
  87930000    2
  87940000    3
  87950000    3
  87960000    4
  87970000    3
  87980000    4
  87990000    3
  88000000    3
  88010000    4
  88020000    2
  88030000    3
  88040000    3
  88050000    3
  88060000    2
  88070000    2
  88080000    2
  88090000    4
  88100000    5
  88110000    5
  88120000    3
  88130000    3
  88140000    4
  88150000    2
  88160000    2
  88170000    3
  88180000    3
  88190000    3
  88200000    3
  88210000    3
  88220000    3
  88230000    3
  88240000    3
  88250000    3
  88260000    2
  88270000    3
  88280000    2
  88290000    3
  88300000    3
  88310000    3
  88320000    3
  88330000    3
  88340000    2
  88350000    2
  88360000    3
  88370000    7
  88380000    5
  88390000    4
  88400000    4
  88410000   10
  88420000    5
  88430000    3
  88440000    7
  88450000    2
  88460000    3
  88470000    2
  88480000    3
  88490000    2
  88500000    4
  88510000    3
  88520000    3
  88530000    4
  88540000    3
  88550000    4
  88560000    3
  88570000    3
  88580000    3
  88590000    2
  88600000    4
  88610000    3
  88620000    2
  88630000    5
  88640000    2
  88650000    4
  88660000    4
  88670000    5
  88680000    4
  88690000    4
  88700000    3
  88710000    2
  88720000    4
  88730000    2
  88740000    5
  88750000    2
  88760000    3
  88770000    3
  88780000    3
  88790000    3
  88800000    5
  88810000    3
  88820000    5
  88830000    3
  88840000    6
  88850000    4
  88860000    6
  88870000    4
  88880000    3
  88890000    4
  88900000    4
  88910000    4
  88920000    4
  88930000    3
  88940000    5
  88950000    3
  88960000    3
  88970000    3
  88980000    3
  88990000    3
  89000000    3
  89010000    3
  89020000    3
  89030000    3
  89040000    4
  89050000    2
  89060000    3
  89070000    4
  89080000    4
  89090000    3
  89100000    2
  89110000    3
  89120000    3
  89130000    3
  89140000    3
  89150000    4
  89160000    3
  89170000    2
  89180000    3
  89190000    4
  89200000    4
  89210000    3
  89220000    3
  89230000    3
  89240000    3
  89250000    4
  89260000    6
  89270000    3
  89280000    4
  89290000    3
  89300000    5
  89310000    3
  89320000    3
  89330000    2
  89340000    3
  89350000    3
  89360000    2
  89370000    8
  89380000    4
  89390000    3
  89400000    3
  89410000    4
  89420000    3
  89430000    4
  89440000    3
  89450000    4
  89460000    5
  89470000    3
  89480000    4
  89490000    3
  89500000    3
  89510000    3
  89520000    3
  89530000    3
  89540000    2
  89550000    3
  89560000    4
  89570000    4
  89580000    3
  89590000    3
  89600000    3
  89610000    3
  89620000    3
  89630000    4
  89640000    2
  89650000    4
  89660000    4
  89670000    7
  89680000    5
  89690000    3
  89700000    3
  89710000    2
  89720000    2
  89730000    6
  89740000    3
  89750000    3
  89760000    3
  89770000    2
  89780000    3
  89790000    2
  89800000    4
  89810000    3
  89820000    3
  89830000    4
  89840000    3
  89850000    4
  89860000    3
  89870000    2
  89880000    3
  89890000    3
  89900000    3
  89910000    4
  89920000    3
  89930000    4
  89940000    4
  89950000    2
  89960000    3
  89970000    3
  89980000    3
  89990000    3
  90000000    4
  90010000    2
  90020000    3
  90030000    2
  90040000    2
  90050000    4
  90060000    3
  90070000    2
  90080000    3
  90090000    2
  90100000    4
  90110000    3
  90120000    4
  90130000    3
  90140000    3
  90150000    3
  90160000    3
  90170000    4
  90180000    3
  90190000    3
  90200000    3
  90210000    4
  90220000    5
  90230000   10
  90240000    3
  90250000    4
  90260000    3
  90270000    3
  90280000    4
  90290000    3
  90300000    5
  90310000    5
  90320000    3
  90330000    2
  90340000    3
  90350000    3
  90360000    3
  90370000    3
  90380000    4
  90390000    3
  90400000    5
  90410000    2
  90420000    3
  90430000    3
  90440000    3
  90450000    3
  90460000    3
  90470000    3
  90480000    3
  90490000    3
  90500000    3
  90510000    3
  90520000    3
  90530000    3
  90540000    3
  90550000    3
  90560000    5
  90570000    3
  90580000    4
  90590000    7
  90600000    4
  90610000    3
  90620000    6
  90630000    6
  90640000    9
  90650000    4
  90660000    4
  90670000    4
  90680000    4
  90690000    3
  90700000    3
  90710000    6
  90720000    3
  90730000    2
  90740000    4
  90750000    4
  90760000    6
  90770000    7
  90780000    4
  90790000    3
  90800000    5
  90810000    4
  90820000    6
  90830000    5
  90840000    3
  90850000    4
  90860000    3
  90870000    4
  90880000    5
  90890000    3
  90900000    4
  90910000    4
  90920000    3
  90930000    8
  90940000    4
  90950000    4
  90960000    2
  90970000    4
  90980000    3
  90990000    9
  91000000    3
  91010000    3
  91020000    4
  91030000    5
  91040000    5
  91050000    3
  91060000    6
  91070000    3
  91080000    4
  91090000    3
  91100000    3
  91110000    3
  91120000    4
  91130000    3
  91140000    2
  91150000    3
  91160000    3
  91170000    3
  91180000    5
  91190000    2
  91200000    5
  91210000    3
  91220000    3
  91230000    4
  91240000    3
  91250000    3
  91260000    3
  91270000    3
  91280000    2
  91290000    3
  91300000    2
  91310000    2
  91320000    3
  91330000    3
  91340000    3
  91350000    2
  91360000    3
  91370000    3
  91380000    2
  91390000    3
  91400000    2
  91410000    3
  91420000    3
  91430000    5
  91440000    3
  91450000    3
  91460000    3
  91470000    4
  91480000    4
  91490000    5
  91500000    6
  91510000    4
  91520000    3
  91530000    2
  91540000    5
  91550000    2
  91560000    3
  91570000    3
  91580000    3
  91590000    5
  91600000    4
  91610000    3
  91620000    4
  91630000    2
  91640000    2
  91650000    4
  91660000    2
  91670000    3
  91680000    2
  91690000    5
  91700000    2
  91710000    3
  91720000    3
  91730000    2
  91740000    3
  91750000    3
  91760000    3
  91770000    3
  91780000    3
  91790000    2
  91800000    3
  91810000    3
  91820000    3
  91830000    3
  91840000    3
  91850000    3
  91860000    3
  91870000    3
  91880000    3
  91890000    5
  91900000    3
  91910000    4
  91920000    6
  91930000    3
  91940000    4
  91950000    3
  91960000    3
  91970000    6
  91980000    5
  91990000    5
  92000000    4
  92010000    3
  92020000    3
  92030000    3
  92040000    2
  92050000    4
  92060000    3
  92070000    3
  92080000    3
  92090000    4
  92100000    3
  92110000    4
  92120000    4
  92130000    2
  92140000    4
  92150000    3
  92160000    3
  92170000    4
  92180000    3
  92190000    3
  92200000    6
  92210000    3
  92220000    3
  92230000    3
  92240000    3
  92250000    3
  92260000    3
  92270000    2
  92280000    2
  92290000    3
  92300000    3
  92310000    3
  92320000    4
  92330000    4
  92340000    8
  92350000    3
  92360000    3
  92370000    4
  92380000    3
  92390000    3
  92400000    3
  92410000    3
  92420000    2
  92430000    3
  92440000    9
  92450000    3
  92460000    4
  92470000    5
  92480000    3
  92490000    2
  92500000    6
  92510000    3
  92520000    3
  92530000    4
  92540000    4
  92550000    3
  92560000    2
  92570000    3
  92580000    4
  92590000    3
  92600000    3
  92610000    3
  92620000    3
  92630000    3
  92640000    3
  92650000    4
  92660000    3
  92670000    3
  92680000    3
  92690000    3
  92700000    3
  92710000    4
  92720000    5
  92730000    4
  92740000    2
  92750000    4
  92760000    3
  92770000    3
  92780000    4
  92790000    4
  92800000    4
  92810000    4
  92820000    2
  92830000    3
  92840000    3
  92850000    2
  92860000    3
  92870000    3
  92880000    3
  92890000    3
  92900000    4
  92910000    3
  92920000    6
  92930000    4
  92940000    2
  92950000    2
  92960000    3
  92970000    3
  92980000    3
  92990000    5
  93000000    2
  93010000    2
  93020000    3
  93030000    2
  93040000    3
  93050000    3
  93060000    2
  93070000    3
  93080000    3
  93090000    3
  93100000    3
  93110000    3
  93120000    2
  93130000    4
  93140000    4
  93150000    5
  93160000    3
  93170000    3
  93180000    3
  93190000    2
  93200000    3
  93210000    4
  93220000    3
  93230000    4
  93240000    3
  93250000    3
  93260000    3
  93270000    3
  93280000    5
  93290000    3
  93300000    2
  93310000    2
  93320000    6
  93330000    3
  93340000    5
  93350000    3
  93360000    3
  93370000    3
  93380000    4
  93390000    2
  93400000    2
  93410000    8
  93420000    4
  93430000    3
  93440000    2
  93450000    3
  93460000    3
  93470000    3
  93480000    4
  93490000    2
  93500000    2
  93510000    5
  93520000    4
  93530000    4
  93540000    3
  93550000    2
  93560000    4
  93570000    3
  93580000    3
  93590000    7
  93600000    4
  93610000    3
  93620000    3
  93630000    3
  93640000    5
  93650000    5
  93660000    7
  93670000    3
  93680000    4
  93690000    2
  93700000    3
  93710000    3
  93720000    3
  93730000    3
  93740000    4
  93750000    2
  93760000    2
  93770000    8
  93780000    5
  93790000    5
  93800000    4
  93810000    4
  93820000    2
  93830000    2
  93840000    5
  93850000    2
  93860000    5
  93870000    3
  93880000    4
  93890000    5
  93900000    5
  93910000    4
  93920000    4
  93930000    5
  93940000    3
  93950000    2
  93960000    4
  93970000    3
  93980000    4
  93990000    3
  94000000    4
  94010000    2
  94020000    4
  94030000    4
  94040000    4
  94050000    3
  94060000    3
  94070000    2
  94080000    5
  94090000    4
  94100000    3
  94110000    3
  94120000    3
  94130000   10
  94140000    8
  94150000    3
  94160000    4
  94170000    4
  94180000    4
  94190000    4
  94200000    3
  94210000    3
  94220000    3
  94230000    3
  94240000    3
  94250000    4
  94260000    5
  94270000    4
  94280000    3
  94290000    2
  94300000    9
  94310000    7
  94320000    5
  94330000    3
  94340000    2
  94350000    8
  94360000    3
  94370000    3
  94380000    4
  94390000    4
  94400000    5
  94410000    3
  94420000    6
  94430000    4
  94440000    3
  94450000    5
  94460000    8
  94470000    5
  94480000    3
  94490000    7
  94500000    8
  94510000    4
  94520000    4
  94530000    2
  94540000    2
  94550000    3
  94560000    3
  94570000    3
  94580000    2
  94590000    4
  94600000    3
  94610000    3
  94620000    3
  94630000    3
  94640000    3
  94650000    3
  94660000    3
  94670000    6
  94680000    4
  94690000    3
  94700000    4
  94710000    4
  94720000    3
  94730000    4
  94740000    4
  94750000    2
  94760000    3
  94770000    9
  94780000    2
  94790000    3
  94800000    2
  94810000    3
  94820000    3
  94830000    5
  94840000    4
  94850000    3
  94860000    3
  94870000    3
  94880000    2
  94890000    2
  94900000    3
  94910000    4
  94920000    4
  94930000    3
  94940000    4
  94950000    4
  94960000    3
  94970000    3
  94980000    5
  94990000    4
  95000000    2
  95010000    8
  95020000    4
  95030000    7
  95040000    4
  95050000    4
  95060000    4
  95070000    3
  95080000    4
  95090000    3
  95100000    3
  95110000    3
  95120000   14
  95130000    2
  95140000    3
  95150000    3
  95160000    3
  95170000    3
  95180000    3
  95190000    4
  95200000    4
  95210000    4
  95220000    3
  95230000    3
  95240000    3
  95250000    2
  95260000    3
  95270000    3
  95280000    8
  95290000    3
  95300000    3
  95310000    4
  95320000    3
  95330000    3
  95340000    3
  95350000    3
  95360000    4
  95370000    3
  95380000    4
  95390000    4
  95400000    3
  95410000    5
  95420000    4
  95430000    3
  95440000    2
  95450000    2
  95460000    3
  95470000    3
  95480000    4
  95490000    3
  95500000    3
  95510000    3
  95520000    3
  95530000    7
  95540000    5
  95550000    2
  95560000    2
  95570000    3
  95580000    4
  95590000    4
  95600000    4
  95610000    4
  95620000    3
  95630000    4
  95640000    3
  95650000    2
  95660000    4
  95670000    5
  95680000    4
  95690000    3
  95700000    3
  95710000    3
  95720000    4
  95730000    3
  95740000    3
  95750000    3
  95760000    3
  95770000    5
  95780000    3
  95790000    3
  95800000    3
  95810000    3
  95820000    3
  95830000    3
  95840000    3
  95850000    6
  95860000    3
  95870000    3
  95880000    3
  95890000    3
  95900000    3
  95910000    3
  95920000    4
  95930000    2
  95940000    5
  95950000    2
  95960000    4
  95970000    2
  95980000    3
  95990000    4
  96000000    3
  96010000    3
  96020000    3
  96030000    4
  96040000    3
  96050000    4
  96060000    5
  96070000    3
  96080000    3
  96090000    3
  96100000    3
  96110000    4
  96120000    3
  96130000    3
  96140000    4
  96150000    3
  96160000    3
  96170000    3
  96180000    3
  96190000    4
  96200000    2
  96210000    3
  96220000    3
  96230000    3
  96240000    3
  96250000    4
  96260000    3
  96270000    3
  96280000    3
  96290000    3
  96300000    3
  96310000    5
  96320000    4
  96330000    3
  96340000    5
  96350000    4
  96360000    4
  96370000    3
  96380000    3
  96390000    2
  96400000    3
  96410000    3
  96420000    5
  96430000    3
  96440000    3
  96450000    5
  96460000    3
  96470000    3
  96480000    2
  96490000    3
  96500000    3
  96510000    3
  96520000    3
  96530000    4
  96540000    3
  96550000    5
  96560000    7
  96570000    3
  96580000    3
  96590000    3
  96600000    4
  96610000    4
  96620000    3
  96630000    4
  96640000    9
  96650000    8
  96660000    3
  96670000    4
  96680000    2
  96690000    3
  96700000    4
  96710000    5
  96720000    5
  96730000    3
  96740000    3
  96750000    6
  96760000    4
  96770000    3
  96780000    2
  96790000    3
  96800000    3
  96810000    3
  96820000    3
  96830000    3
  96840000    3
  96850000    3
  96860000    3
  96870000    3
  96880000    4
  96890000    3
  96900000    3
  96910000    2
  96920000    2
  96930000    3
  96940000    4
  96950000    5
  96960000    4
  96970000    3
  96980000    5
  96990000    3
  97000000    3
  97010000    3
  97020000    2
  97030000    3
  97040000    3
  97050000    3
  97060000    5
  97070000    3
  97080000    3
  97090000    3
  97100000    3
  97110000    3
  97120000    4
  97130000    3
  97140000    3
  97150000    3
  97160000    5
  97170000    3
  97180000    3
  97190000    4
  97200000    5
  97210000    4
  97220000    3
  97230000    4
  97240000    3
  97250000    3
  97260000    3
  97270000    3
  97280000    3
  97290000    2
  97300000    3
  97310000    4
  97320000    3
  97330000    3
  97340000    3
  97350000    3
  97360000    4
  97370000    5
  97380000    4
  97390000    4
  97400000    3
  97410000    5
  97420000    3
  97430000    3
  97440000    3
  97450000    3
  97460000    3
  97470000    2
  97480000    3
  97490000    2
  97500000    3
  97510000    3
  97520000    3
  97530000    4
  97540000    3
  97550000    3
  97560000    4
  97570000    3
  97580000    2
  97590000    3
  97600000    3
  97610000    3
  97620000    2
  97630000    3
  97640000    4
  97650000    3
  97660000    3
  97670000    4
  97680000    4
  97690000    4
  97700000    3
  97710000    3
  97720000    4
  97730000    3
  97740000    3
  97750000    3
  97760000    3
  97770000    3
  97780000    3
  97790000    3
  97800000    5
  97810000    3
  97820000    3
  97830000    4
  97840000    3
  97850000    4
  97860000    3
  97870000    2
  97880000    3
  97890000    3
  97900000    3
  97910000    3
  97920000    4
  97930000    3
  97940000    2
  97950000    3
  97960000    2
  97970000    5
  97980000    3
  97990000    2
  98000000    3
  98010000    3
  98020000    3
  98030000    3
  98040000    3
  98050000    3
  98060000    2
  98070000    3
  98080000    3
  98090000    2
  98100000    3
  98110000    3
  98120000    3
  98130000    3
  98140000    3
  98150000    3
  98160000    2
  98170000    3
  98180000    3
  98190000    4
  98200000    3
  98210000    3
  98220000    3
  98230000    4
  98240000    3
  98250000    2
  98260000    3
  98270000    4
  98280000    3
  98290000    3
  98300000    4
  98310000    2
  98320000    6
  98330000    4
  98340000    5
  98350000    5
  98360000    5
  98370000    3
  98380000    2
  98390000    3
  98400000    4
  98410000    3
  98420000    2
  98430000    4
  98440000    5
  98450000    4
  98460000    4
  98470000    3
  98480000    2
  98490000    3
  98500000    3
  98510000    3
  98520000    3
  98530000    6
  98540000    2
  98550000    4
  98560000    3
  98570000    2
  98580000    3
  98590000    3
  98600000    3
  98610000    3
  98620000    2
  98630000    3
  98640000    4
  98650000    3
  98660000    3
  98670000    3
  98680000    3
  98690000    3
  98700000    3
  98710000    2
  98720000    3
  98730000    5
  98740000    4
  98750000    4
  98760000    3
  98770000    4
  98780000    2
  98790000    2
  98800000    4
  98810000    4
  98820000    3
  98830000    3
  98840000    3
  98850000    3
  98860000    3
  98870000    6
  98880000    2
  98890000    2
  98900000    6
  98910000    3
  98920000    3
  98930000    5
  98940000    5
  98950000    3
  98960000    4
  98970000    3
  98980000    2
  98990000    3
  99000000    3
  99010000    3
  99020000    3
  99030000    4
  99040000    2
  99050000    4
  99060000    2
  99070000    3
  99080000    5
  99090000    3
  99100000    3
  99110000    3
  99120000    3
  99130000    4
  99140000    5
  99150000    3
  99160000    5
  99170000    5
  99180000    5
  99190000    3
  99200000    5
  99210000    5
  99220000    3
  99230000    4
  99240000    3
  99250000    3
  99260000    3
  99270000    2
  99280000    6
  99290000    7
  99300000   11
  99310000    6
  99320000    9
  99330000    7
  99340000    9
  99350000   11
  99360000    7
  99370000   14
  99380000    9
  99390000    3
  99400000    3
  99410000    4
  99420000    3
  99430000    3
  99440000    3
  99450000    6
  99460000    5
  99470000    6
  99480000    6
  99490000    5
  99500000    3
  99510000    3
  99520000    5
  99530000    3
  99540000    3
  99550000    3
  99560000   10
  99570000    4
  99580000    5
  99590000    3
  99600000    4
  99610000    5
  99620000    3
  99630000    3
  99640000    4
  99650000    3
  99660000    4
  99670000    3
  99680000    3
  99690000    9
  99700000    5
  99710000    6
  99720000    3
  99730000    5
  99740000    3
  99750000    9
  99760000    9
  99770000   12
  99780000    6
  99790000   12
  99800000    9
  99810000    9
  99820000   10
  99830000    7
  99840000    9
  99850000   13
  99860000    8
  99870000    9
  99880000    4
  99890000    6
  99900000    4
  99910000    4
  99920000    6
  99930000    3
  99940000    3
  99950000    3
  99960000    3
  99970000    4
  99980000    3
  99990000    3
 100000000    9
 100000000    9
 100010000   16
 100020000    7
 100030000    9
 100040000   22
 100050000   14
 100060000    4
 100070000    5
 100080000    3
 100090000    4
 100100000    3
 100110000    3
 100120000    3
 100130000    5
 100140000   17
 100150000   11
 100160000   20
 100170000   23
 100180000   19
 100190000   24
 100200000   15
 100210000   11
 100220000   24
 100230000   22
 100240000   23
 100250000   23
 100260000   23
 100270000   24
 100280000   24
 100290000   22
 100300000   16
 100310000   22
 100320000   23
 100330000   22
 100340000   25
 100350000   24
 100360000   24
 100370000   23
 100380000   22
 100390000   23
 100400000   24
 100410000   22
 100420000   24
 100430000   24
 100440000   23
 100450000   23
 100460000   22
 100470000   23
 100480000   22
 100490000   23
 100500000   25
 100510000   25
 100520000   24
 100530000   25
 100540000   23
 100550000   24
 100560000   22
 100570000   22
 100580000   24
 100590000   22
 100600000   23
 100610000   22
 100620000   25
 100630000   26
 100640000   26
 100650000   22
 100660000   23
 100670000   25
 100680000   26
 100690000   23
 100700000   23
 100710000   21
 100720000   23
 100730000   27
 100740000   23
 100750000   23
 100760000   23
 100770000   22
 100780000   24
 100790000   24
 100800000   23
 100810000   22
 100820000   20
 100830000   23
 100840000   23
 100850000   24
 100860000   23
 100870000   14
 100880000   23
 100890000   23
 100900000   24
 100910000   24
 100920000   23
 100930000   24
 100940000   26
 100950000   23
 100960000   23
 100970000   22
 100980000   23
 100990000   24
 101000000   22
 101010000   22
 101020000   24
 101030000   23
 101040000   24
 101050000   24
 101060000   24
 101070000   22
 101080000   23
 101090000   23
 101100000   22
 101110000   23
 101120000   23
 101130000   24
 101140000   24
 101150000   24
 101160000   23
 101170000   22
 101180000   23
 101190000   24
 101200000   22
 101210000   26
 101220000   24
 101230000   24
 101240000   25
 101250000   24
 101260000   21
 101270000    8
 101280000    5
 101290000    3
 101300000    5
 101310000    4
 101320000    5
 101330000    4
 101340000    4
 101350000    6
 101360000    7
 101370000   14
 101380000   16
 101390000    7
 101400000    7
 101410000   18
 101420000   17
 101430000    6
 101440000    3
 101450000    7
 101460000    5
 101470000    5
 101480000    3
 101490000    4
 101500000    3
 101510000    4
 101520000    9
 101530000    9
 101540000    8
 101550000    7
 101560000    9
 101570000    5
 101580000    4
 101590000    3
 101600000    2
 101610000    6
 101620000    5
 101630000    4
 101640000    3
 101650000    5
 101660000   10
 101670000    7
 101680000    5
 101690000    5
 101700000    3
 101710000    6
 101720000    3
 101730000    5
 101740000    3
 101750000    3
 101760000    8
 101770000    2
 101780000    3
 101790000    5
 101800000    9
 101810000    5
 101820000    3
 101830000    4
 101840000    3
 101850000    3
 101860000    2
 101870000    3
 101880000    4
 101890000    5
 101900000    3
 101910000   18
 101920000   11
 101930000   12
 101940000    7
 101950000   11
 101960000   12
 101970000    6
 101980000    5
 101990000    4
 102000000    2
 102010000    5
 102020000    2
 102030000   14
 102040000    5
 102050000    3
 102060000    4
 102070000    7
 102080000   10
 102090000    4
 102100000    3
 102110000    2
 102120000    3
 102130000    8
 102140000    3
 102150000    4
 102160000    9
 102170000    4
 102180000   10
 102190000   11
 102200000    4
 102210000    4
 102220000    4
 102230000    4
 102240000    7
 102250000    5
 102260000   10
 102270000    3
 102280000    3
 102290000    3
 102300000    4
 102310000    3
 102320000    6
 102330000    7
 102340000    3
 102350000    9
 102360000    3
 102370000    5
 102380000    5
 102390000    5
 102400000    4
 102410000    4
 102420000    5
 102430000    4
 102440000    3
 102450000   12
 102460000    4
 102470000    8
 102480000   11
 102490000    9
 102500000    5
 102510000    5
 102520000    5
 102530000   10
 102540000    5
 102550000    9
 102560000    9
 102570000    4
 102580000    6
 102590000    5
 102600000    5
 102610000   13
 102620000   18
 102630000   18
 102640000    9
 102650000   13
 102660000    4
 102670000    3
 102680000    2
 102690000    4
 102700000    7
 102710000    6
 102720000    3
 102730000    2
 102740000   12
 102750000   21
 102760000    6
 102770000    5
 102780000    4
 102790000    3
 102800000    3
 102810000    3
 102820000    4
 102830000   14
 102840000   15
 102850000   12
 102860000   11
 102870000    5
 102880000    5
 102890000    5
 102900000   10
 102910000   12
 102920000    3
 102930000    9
 102940000    3
 102950000   13
 102960000    9
 102970000   15
 102980000   14
 102990000    3
 103000000    5
 103010000    5
 103020000   13
 103030000    4
 103040000    9
 103050000   24
 103060000   22
 103070000   23
 103080000    5
 103090000    5
 103100000    8
 103110000    3
 103120000    3
 103130000    7
 103140000    3
 103150000   14
 103160000   15
 103170000    9
 103180000   17
 103190000    6
 103200000    5
 103210000    5
 103220000   12
 103230000    3
 103240000    3
 103250000    6
 103260000    6
 103270000   15
 103280000   11
 103290000   10
 103300000    3
 103310000   11
 103320000    9
 103330000    2
 103340000    3
 103350000    5
 103360000    5
 103370000    4
 103380000    3
 103390000   11
 103400000   14
 103410000   28
 103420000   27
 103430000   24
 103440000   18
 103450000   23
 103460000   12
 103470000   17
 103480000   11
 103490000   11
 103500000   13
 103510000   14
 103520000    3
 103530000    8
 103540000    6
 103550000    8
 103560000    5
 103570000    3
 103580000    6
 103590000    9
 103600000   11
 103610000    3
 103620000   15
 103630000   11
 103640000    9
 103650000   10
 103660000   10
 103670000    8
 103680000    8
 103690000    9
 103700000    3
 103710000    3
 103720000    2
 103730000    6
 103740000    6
 103750000    3
 103760000    2
 103770000    2
 103780000    5
 103790000    3
 103800000    4
 103810000    3
 103820000    3
 103830000    8
 103840000    3
 103850000    5
 103860000    2
 103870000    3
 103880000    6
 103890000    3
 103900000    7
 103910000    3
 103920000    6
 103930000    3
 103940000    9
 103950000    3
 103960000    3
 103970000    5
 103980000    3
 103990000    5
 104000000   11
 104010000   10
 104020000   11
 104030000   10
 104040000    4
 104050000    3
 104060000    4
 104070000    7
 104080000    3
 104090000    5
 104100000    3
 104110000    3
 104120000    3
 104130000    3
 104140000    3
 104150000    3
 104160000    3
 104170000   14
 104180000   16
 104190000   17
 104200000   23
 104210000   23
 104220000   26
 104230000   24
 104240000   22
 104250000   24
 104260000   32
 104270000   32
 104280000   27
 104290000   21
 104300000   23
 104310000   24
 104320000   23
 104330000   23
 104340000   23
 104350000   19
 104360000   24
 104370000   23
 104380000   23
 104390000   27
 104400000   24
 104410000   23
 104420000   23
 104430000   25
 104440000   24
 104450000   26
 104460000   24
 104470000   24
 104480000   23
 104490000   23
 104500000   22
 104510000   23
 104520000   23
 104530000   23
 104540000   23
 104550000   22
 104560000   20
 104570000   23
 104580000   23
 104590000   24
 104600000   25
 104610000   28
 104620000   30
 104630000   26
 104640000   24
 104650000   22
 104660000   23
 104670000   24
 104680000   28
 104690000   25
 104700000   26
 104710000   24
 104720000   27
 104730000   25
 104740000   22
 104750000   23
 104760000   25
 104770000   23
 104780000   24
 104790000   21
 104800000   23
 104810000   23
 104820000   23
 104830000   24
 104840000   22
 104850000   26
 104860000   29
 104870000   26
 104880000   27
 104890000   30
 104900000   25
 104910000   22
 104920000   24
 104930000   24
 104940000   25
 104950000   26
 104960000   25
 104970000   22
 104980000   23
 104990000   24
 105000000   22
 105010000   24
 105020000   24
 105030000   24
 105040000   24
 105050000   30
 105060000   24
 105070000   24
 105080000   23
 105090000   24
 105100000   22
 105110000   24
 105120000   25
 105130000   25
 105140000   25
 105150000   23
 105160000   23
 105170000   24
 105180000   24
 105190000   23
 105200000   23
 105210000   22
 105220000   22
 105230000   23
 105240000   22
 105250000   25
 105260000   24
 105270000   22
 105280000   22
 105290000   22
 105300000   25
 105310000   25
 105320000   22
 105330000   22
 105340000   27
 105350000   31
 105360000   28
 105370000   29
 105380000   31
 105390000   30
 105400000   22
 105410000   24
 105420000   25
 105430000   25
 105440000   24
 105450000   21
 105460000   29
 105470000   22
 105480000   22
 105490000   26
 105500000   25
 105510000   23
 105520000   23
 105530000   22
 105540000   24
 105550000   24
 105560000   26
 105570000   27
 105580000   25
 105590000   23
 105600000   22
 105610000   24
 105620000   23
 105630000   26
 105640000   25
 105650000   28
 105660000   23
 105670000   24
 105680000   23
 105690000   24
 105700000   24
 105710000   23
 105720000   28
 105730000   30
 105740000   24
 105750000   34
 105760000   24
 105770000   26
 105780000   24
 105790000   24
 105800000   23
 105810000   20
 105820000   25
 105830000   24
 105840000   24
 105850000   23
 105860000   23
 105870000   24
 105880000   22
 105890000   22
 105900000   23
 105910000   27
 105920000   25
 105930000   23
 105940000   22
 105950000   23
 105960000   23
 105970000   21
 105980000   23
 105990000   22
 106000000   22
 106010000   23
 106020000   22
 106030000   23
 106040000   22
 106050000   22
 106060000   24
 106070000   22
 106080000   24
 106090000   23
 106100000   23
 106110000   23
 106120000   30
 106130000   33
 106140000   32
 106150000   30
 106160000   32
 106170000   30
 106180000   22
 106190000   23
 106200000   24
 106210000   23
 106220000   22
 106230000   20
 106240000   24
 106250000   22
 106260000   24
 106270000   23
 106280000   23
 106290000   24
 106300000   22
 106310000   25
 106320000   26
 106330000   24
 106340000   30
 106350000   23
 106360000   24
 106370000   29
 106380000   28
 106390000   24
 106400000   22
 106410000   22
 106420000   26
 106430000   23
 106440000   25
 106450000   24
 106460000   25
 106470000   23
 106480000   23
 106490000   23
 106500000   23
 106510000   23
 106520000   26
 106530000   24
 106540000   25
 106550000   27
 106560000   25
 106570000   24
 106580000   23
 106590000   27
 106600000   28
 106610000   31
 106620000   31
 106630000   28
 106640000   27
 106650000   23
 106660000   23
 106670000   24
 106680000   24
 106690000   25
 106700000   25
 106710000   23
 106720000   23
 106730000   27
 106740000   24
 106750000   24
 106760000   22
 106770000   22
 106780000   22
 106790000   25
 106800000   21
 106810000   22
 106820000   21
 106830000   22
 106840000   24
 106850000   24
 106860000   22
 106870000   23
 106880000   25
 106890000   24
 106900000   24
 106910000   24
 106920000   22
 106930000   24
 106940000   24
 106950000   25
 106960000   23
 106970000   23
 106980000   24
 106990000   27
 107000000   24
 107010000   25
 107020000   23
 107030000   23
 107040000   24
 107050000   24
 107060000   24
 107070000   25
 107080000   28
 107090000   28
 107100000   28
 107110000   21
 107120000   10
 107130000   16
 107140000   24
 107150000   12
 107160000    4
 107170000   10
 107180000    4
 107190000    2
 107200000    3
 107210000    3
 107220000    6
 107230000    6
 107240000    6
 107250000    4
 107260000    4
 107270000   12
 107280000   21
 107290000   23
 107300000   23
 107310000   23
 107320000   22
 107330000   26
 107340000   33
 107350000   28
 107360000   29
 107370000   29
 107380000   23
 107390000   24
 107400000   26
 107410000   27
 107420000   27
 107430000   30
 107440000   32
 107450000   33
 107460000   27
 107470000   26
 107480000   24
 107490000   22
 107500000   23
 107510000   21
 107520000   17
 107530000   13
 107540000    8
 107550000    3
 107560000    4
 107570000    5
 107580000    4
 107590000    5
 107600000    3
 107610000    3
 107620000    4
 107630000    8
 107640000   10
 107650000   11
 107660000   11
 107670000   14
 107680000   14
 107690000   15
 107700000   15
 107710000    4
 107720000    7
 107730000   12
 107740000   12
 107750000    9
 107760000   12
 107770000   10
 107780000   11
 107790000   15
 107800000   10
 107810000   14
 107820000   12
 107830000   10
 107840000   10
 107850000    7
 107860000   11
 107870000    7
 107880000    9
 107890000    4
 107900000    4
 107910000    5
 107920000    3
 107930000    3
 107940000    5
 107950000    4
 107960000    3
 107970000    3
 107980000    3
 107990000    5
 108000000   10
 108010000   12
 108020000    8
 108030000   10
 108040000    5
 108050000    7
 108060000    3
 108070000    6
 108080000    3
 108090000    4
 108100000    6
 108110000    9
 108120000    8
 108130000    5
 108140000    6
 108150000   15
 108160000   13
 108170000    8
 108180000    3
 108190000   11
 108200000    5
 108210000    4
 108220000   10
 108230000    4
 108240000    6
 108250000    4
 108260000    9
 108270000    6
 108280000    9
 108290000   11
 108300000    8
 108310000   12
 108320000   11
 108330000    5
 108340000   10
 108350000    4
 108360000    3
 108370000    6
 108380000    4
 108390000    3
 108400000    7
 108410000   10
 108420000    5
 108430000    3
 108440000    4
 108450000    4
 108460000    7
 108470000    4
 108480000    5
 108490000    3
 108500000    5
 108510000    3
 108520000    3
 108530000    5
 108540000    3
 108550000    3
 108560000    3
 108570000    3
 108580000    3
 108590000    5
 108600000    3
 108610000    3
 108620000    2
 108630000    4
 108640000    3
 108650000    4
 108660000    3
 108670000    3
 108680000    3
 108690000    7
 108700000    3
 108710000    3
 108720000    3
 108730000    4
 108740000    3
 108750000    4
 108760000    3
 108770000    4
 108780000    5
 108790000    5
 108800000    3
 108810000    3
 108820000    6
 108830000    3
 108840000    6
 108850000    3
 108860000    7
 108870000    8
 108880000    3
 108890000    3
 108900000    3
 108910000    3
 108920000    5
 108930000    3
 108940000    5
 108950000    3
 108960000    3
 108970000    3
 108980000    6
 108990000    3
 109000000    4
 109010000    2
 109020000    4
 109030000    6
 109040000    3
 109050000    6
 109060000    4
 109070000    3
 109080000    4
 109090000    3
 109100000    4
 109110000    5
 109120000    2
 109130000    3
 109140000    3
 109150000    4
 109160000    5
 109170000    4
 109180000    3
 109190000    3
 109200000    3
 109210000    3
 109220000    7
 109230000    8
 109240000    3
 109250000    3
 109260000    4
 109270000    6
 109280000    3
 109290000    5
 109300000    6
 109310000    3
 109320000    5
 109330000    5
 109340000    3
 109350000    4
 109360000    3
 109370000    6
 109380000    3
 109390000    6
 109400000    5
 109410000    3
 109420000    2
 109430000    3
 109440000    2
 109450000    5
 109460000    4
 109470000   14
 109480000    9
 109490000    8
 109500000    7
 109510000    4
 109520000    4
 109530000    5
 109540000    4
 109550000    3
 109560000    6
 109570000    6
 109580000    9
 109590000    5
 109600000    5
 109610000    3
 109620000    4
 109630000   11
 109640000   12
 109650000    3
 109660000    5
 109670000    5
 109680000    5
 109690000    8
 109700000    3
 109710000    3
 109720000    3
 109730000    4
 109740000    4
 109750000   10
 109760000    3
 109770000    4
 109780000    3
 109790000    3
 109800000   10
 109810000    5
 109820000    9
 109830000   12
 109840000    5
 109850000   11
 109860000   11
 109870000    9
 109880000    5
 109890000   13
 109900000   22
 109910000   22
 109920000   24
 109930000   22
 109940000   24
 109950000   27
 109960000   30
 109970000   29
 109980000   27
 109990000   28
 110000000   24
 110010000   23
 110020000   23
 110030000   24
 110040000   23
 110050000   24
 110060000   24
 110070000   24
 110080000   25
 110090000   23
 110100000   26
 110110000   34
 110120000   28
 110130000   31
 110140000   29
 110150000   31
 110160000   35
 110170000   28
 110180000   25
 110190000   24
 110200000   30
 110210000   29
 110220000   24
 110230000   23
 110240000   24
 110250000   24
 110260000   23
 110270000   23
 110280000   23
 110290000   23
 110300000   24
 110310000   30
 110320000   30
 110330000   24
 110340000   25
 110350000   25
 110360000   25
 110370000   24
 110380000   23
 110390000   21
 110400000   16
 110410000    4
 110420000    5
 110430000    3
 110440000    3
 110450000    2
 110460000    9
 110470000    2
 110480000    3
 110490000    3
 110500000    3
 110510000    4
 110520000    4
 110530000    5
 110540000    4
 110550000    5
 110560000    5
 110570000    7
 110580000    6
 110590000    4
 110600000    6
 110610000    4
 110620000    2
 110630000    3
 110640000    3
 110650000    3
 110660000    3
 110670000    3
 110680000    3
 110690000    3
 110700000    3
 110710000    3
 110720000    3
 110730000    4
 110740000    4
 110750000    3
 110760000    4
 110770000    2
 110780000    4
 110790000    3
 110800000    4
 110810000    5
 110820000    7
 110830000    3
 110840000    3
 110850000    4
 110860000    4
 110870000    2
 110880000    3
 110890000    4
 110900000    3
 110910000    2
 110920000    3
 110930000    3
 110940000    3
 110950000    3
 110960000    3
 110970000    3
 110980000    3
 110990000    2
 111000000    4
 111010000    3
 111020000    3
 111030000    3
 111040000    4
 111050000    3
 111060000    3
 111070000    2
 111080000    4
 111090000    3
 111100000    3
 111110000    4
 111120000    3
 111130000    4
 111140000    4
 111150000    3
 111160000    3
 111170000    4
 111180000    4
 111190000    5
 111200000    3
 111210000    4
 111220000   12
 111230000    8
 111240000    9
 111250000   10
 111260000   14
 111270000   10
 111280000   12
 111290000    6
 111300000    9
 111310000    6
 111320000    9
 111330000   12
 111340000    4
 111350000    8
 111360000   12
 111370000   11
 111380000   11
 111390000   11
 111400000   10
 111410000   10
 111420000    3
 111430000    6
 111440000    5
 111450000   12
 111460000   14
 111470000   16
 111480000   12
 111490000    3
 111500000    3
 111510000    3
 111520000    3
 111530000    3
 111540000    3
 111550000    4
 111560000    5
 111570000    6
 111580000    3
 111590000    3
 111600000    4
 111610000    4
 111620000    3
 111630000    5
 111640000    5
 111650000    3
 111660000    3
 111670000    4
 111680000    3
 111690000    3
 111700000    4
 111710000    4
 111720000    6
 111730000    6
 111740000    3
 111750000    6
 111760000    2
 111770000    3
 111780000    5
 111790000    3
 111800000    5
 111810000    3
 111820000    3
 111830000    6
 111840000    3
 111850000    2
 111860000    2
 111870000    3
 111880000    5
 111890000    4
 111900000    5
 111910000    2
 111920000    4
 111930000    4
 111940000    3
 111950000    3
 111960000    3
 111970000    2
 111980000    4
 111990000    4
 112000000    5
 112010000    5
 112020000    5
 112030000    5
 112040000    4
 112050000    5
 112060000    4
 112070000    4
 112080000    5
 112090000    3
 112100000    5
 112110000    2
 112120000    4
 112130000    4
 112140000    4
 112150000    4
 112160000    5
 112170000    5
 112180000    4
 112190000    3
 112200000    4
 112210000    4
 112220000    5
 112230000    3
 112240000    3
 112250000    3
 112260000    3
 112270000    3
 112280000    2
 112290000    5
 112300000    2
 112310000    3
 112320000    5
 112330000    4
 112340000    3
 112350000    4
 112360000    3
 112370000    3
 112380000    4
 112390000    4
 112400000    3
 112410000    4
 112420000    3
 112430000    4
 112440000    3
 112450000    3
 112460000    4
 112470000    3
 112480000    5
 112490000    4
 112500000    2
 112510000    3
 112520000    3
 112530000    3
 112540000    2
 112550000    2
 112560000    3
 112570000    4
 112580000    2
 112590000    4
 112600000    4
 112610000    5
 112620000    3
 112630000    4
 112640000    4
 112650000    4
 112660000    4
 112670000    4
 112680000    3
 112690000    3
 112700000    3
 112710000    3
 112720000    3
 112730000    4
 112740000    3
 112750000    4
 112760000    5
 112770000    3
 112780000    3
 112790000    4
 112800000    3
 112810000    3
 112820000    4
 112830000    3
 112840000    3
 112850000    3
 112860000    2
 112870000    2
 112880000    2
 112890000    2
 112900000    2
 112910000    4
 112920000    5
 112930000    4
 112940000    3
 112950000    4
 112960000    3
 112970000    3
 112980000    4
 112990000    3
 113000000    2
 113010000    2
 113020000    3
 113030000    3
 113040000    3
 113050000    2
 113060000    3
 113070000    3
 113080000    2
 113090000    3
 113100000    4
 113110000    3
 113120000    3
 113130000    3
 113140000    2
 113150000    4
 113160000    3
 113170000    5
 113180000    4
 113190000    4
 113200000    4
 113210000    3
 113220000    3
 113230000    3
 113240000    5
 113250000    7
 113260000    3
 113270000    3
 113280000    4
 113290000    3
 113300000    3
 113310000    2
 113320000    3
 113330000    3
 113340000    2
 113350000    3
 113360000    3
 113370000    4
 113380000    4
 113390000    3
 113400000    2
 113410000    2
 113420000    3
 113430000    5
 113440000    3
 113450000    3
 113460000    4
 113470000    3
 113480000    3
 113490000    3
 113500000    3
 113510000    3
 113520000    3
 113530000    2
 113540000    3
 113550000    3
 113560000    3
 113570000    3
 113580000    3
 113590000    6
 113600000    3
 113610000    3
 113620000    4
 113630000    3
 113640000    2
 113650000    2
 113660000    3
 113670000    3
 113680000    2
 113690000    3
 113700000    4
 113710000    3
 113720000    3
 113730000    2
 113740000    3
 113750000    3
 113760000    3
 113770000    4
 113780000    3
 113790000    2
 113800000    3
 113810000    4
 113820000    2
 113830000    3
 113840000    4
 113850000    3
 113860000    3
 113870000    3
 113880000    3
 113890000    4
 113900000    3
 113910000    3
 113920000    3
 113930000    5
 113940000    3
 113950000    2
 113960000    2
 113970000    4
 113980000    2
 113990000    3
 114000000    2
 114010000    3
 114020000    3
 114030000    3
 114040000    5
 114050000    3
 114060000    3
 114070000    3
 114080000    4
 114090000    3
 114100000    3
 114110000    3
 114120000    2
 114130000    3
 114140000    4
 114150000    3
 114160000    4
 114170000    5
 114180000    3
 114190000    3
 114200000    4
 114210000    4
 114220000    2
 114230000    3
 114240000    3
 114250000    3
 114260000    3
 114270000    4
 114280000    3
 114290000    3
 114300000    3
 114310000    3
 114320000    2
 114330000    3
 114340000    4
 114350000    3
 114360000    3
 114370000    4
 114380000    2
 114390000    3
 114400000    3
 114410000    4
 114420000    3
 114430000    5
 114440000    3
 114450000    3
 114460000    3
 114470000    3
 114480000    2
 114490000    6
 114500000    5
 114510000    3
 114520000    4
 114530000    2
 114540000    2
 114550000    4
 114560000    3
 114570000    3
 114580000    4
 114590000    3
 114600000    2
 114610000    3
 114620000    3
 114630000    2
 114640000    3
 114650000    3
 114660000    3
 114670000    3
 114680000    4
 114690000    4
 114700000    7
 114710000    2
 114720000    3
 114730000    4
 114740000    3
 114750000    2
 114760000    4
 114770000    3
 114780000    4
 114790000    3
 114800000    3
 114810000    3
 114820000    4
 114830000    4
 114840000    3
 114850000    4
 114860000    3
 114870000    4
 114880000    3
 114890000    3
 114900000    9
 114910000    7
 114920000    3
 114930000    3
 114940000    3
 114950000    2
 114960000    3
 114970000    3
 114980000    2
 114990000    3
 115000000    3
 115010000    4
 115020000    3
 115030000    3
 115040000    3
 115050000    3
 115060000    6
 115070000    5
 115080000    3
 115090000    3
 115100000    3
 115110000    7
 115120000    3
 115130000    3
 115140000    3
 115150000    3
 115160000    3
 115170000    4
 115180000    3
 115190000    3
 115200000    3
 115210000    2
 115220000    3
 115230000    3
 115240000    3
 115250000    3
 115260000    3
 115270000    3
 115280000    2
 115290000    5
 115300000    3
 115310000    2
 115320000    3
 115330000    3
 115340000    3
 115350000    5
 115360000    4
 115370000    3
 115380000    2
 115390000    2
 115400000    3
 115410000    2
 115420000    3
 115430000    3
 115440000    3
 115450000    3
 115460000    2
 115470000    7
 115480000    3
 115490000    3
 115500000    3
 115510000    3
 115520000    4
 115530000    3
 115540000    3
 115550000    3
 115560000    3
 115570000    3
 115580000    2
 115590000    3
 115600000    3
 115610000    4
 115620000    4
 115630000    5
 115640000    4
 115650000    3
 115660000    5
 115670000    3
 115680000    2
 115690000    6
 115700000    5
 115710000    2
 115720000    4
 115730000    3
 115740000    3
 115750000    4
 115760000    3
 115770000    5
 115780000    3
 115790000    3
 115800000    4
 115810000    3
 115820000    3
 115830000    3
 115840000    6
 115850000    2
 115860000    3
 115870000    3
 115880000    3
 115890000    3
 115900000    2
 115910000    3
 115920000    2
 115930000    3
 115940000    3
 115950000    3
 115960000    3
 115970000    3
 115980000    4
 115990000    2
 116000000    3
 116010000    2
 116020000    3
 116030000    3
 116040000    3
 116050000    3
 116060000    3
 116070000    4
 116080000    3
 116090000    3
 116100000    3
 116110000    3
 116120000    3
 116130000    3
 116140000    2
 116150000    3
 116160000    4
 116170000    5
 116180000    2
 116190000    2
 116200000    3
 116210000    3
 116220000    2
 116230000    5
 116240000    3
 116250000    4
 116260000    3
 116270000    3
 116280000    3
 116290000    3
 116300000    3
 116310000    3
 116320000    3
 116330000    3
 116340000    3
 116350000    2
 116360000    3
 116370000    3
 116380000    2
 116390000    3
 116400000    3
 116410000    2
 116420000    3
 116430000    3
 116440000    4
 116450000    2
 116460000    4
 116470000    3
 116480000    3
 116490000    3
 116500000    3
 116510000    3
 116520000    3
 116530000    4
 116540000    5
 116550000    5
 116560000    3
 116570000    2
 116580000    2
 116590000    3
 116600000    3
 116610000    4
 116620000    4
 116630000    4
 116640000    3
 116650000    4
 116660000    3
 116670000    3
 116680000    6
 116690000    4
 116700000    3
 116710000    5
 116720000    3
 116730000    3
 116740000    4
 116750000    4
 116760000    3
 116770000    4
 116780000    4
 116790000    3
 116800000    3
 116810000    3
 116820000    3
 116830000    3
 116840000    3
 116850000    4
 116860000    4
 116870000    4
 116880000    3
 116890000    4
 116900000    5
 116910000    2
 116920000    2
 116930000    3
 116940000    4
 116950000    3
 116960000    4
 116970000    2
 116980000    2
 116990000    3
 117000000    6
 117010000    3
 117020000    3
 117030000    3
 117040000    4
 117050000    3
 117060000    3
 117070000    2
 117080000    4
 117090000    4
 117100000    3
 117110000    4
 117120000    3
 117130000    4
 117140000    3
 117150000    3
 117160000    3
 117170000    3
 117180000    3
 117190000    3
 117200000    3
 117210000    3
 117220000    3
 117230000    4
 117240000    3
 117250000    4
 117260000    2
 117270000    3
 117280000    4
 117290000    3
 117300000    3
 117310000    3
 117320000    3
 117330000    4
 117340000    3
 117350000    3
 117360000    3
 117370000    3
 117380000    4
 117390000    3
 117400000    3
 117410000    4
 117420000    2
 117430000    2
 117440000    3
 117450000    3
 117460000    4
 117470000    3
 117480000    4
 117490000    3
 117500000    3
 117510000    2
 117520000    4
 117530000    4
 117540000    3
 117550000    4
 117560000    6
 117570000    2
 117580000    3
 117590000    3
 117600000    3
 117610000    3
 117620000    3
 117630000    3
 117640000    3
 117650000    3
 117660000    3
 117670000    3
 117680000    3
 117690000    4
 117700000    3
 117710000    3
 117720000    3
 117730000    3
 117740000    3
 117750000    3
 117760000    2
 117770000    2
 117780000    4
 117790000    4
 117800000    3
 117810000    3
 117820000    9
 117830000    4
 117840000    3
 117850000    3
 117860000    5
 117870000    4
 117880000    3
 117890000    4
 117900000    4
 117910000    2
 117920000    3
 117930000    4
 117940000    3
 117950000    3
 117960000    3
 117970000    2
 117980000    3
 117990000    3
 118000000    3
 118010000    2
 118020000    3
 118030000    3
 118040000    3
 118050000    3
 118060000    5
 118070000    3
 118080000    2
 118090000    4
 118100000    3
 118110000    3
 118120000    3
 118130000    4
 118140000    3
 118150000    4
 118160000    3
 118170000    3
 118180000    3
 118190000    3
 118200000    2
 118210000    3
 118220000    3
 118230000    3
 118240000    3
 118250000    4
 118260000    4
 118270000    4
 118280000    4
 118290000    3
 118300000    2
 118310000    4
 118320000    3
 118330000    3
 118340000    2
 118350000    4
 118360000    6
 118370000    3
 118380000    3
 118390000    4
 118400000    9
 118410000    3
 118420000    4
 118430000    3
 118440000    3
 118450000    3
 118460000    4
 118470000    3
 118480000    3
 118490000    4
 118500000    4
 118510000    3
 118520000    3
 118530000    3
 118540000    3
 118550000    3
 118560000    3
 118570000    3
 118580000    3
 118590000    4
 118600000    2
 118610000    4
 118620000    2
 118630000    3
 118640000    4
 118650000    3
 118660000    4
 118670000    3
 118680000    3
 118690000    6
 118700000    4
 118710000    3
 118720000    2
 118730000    3
 118740000    3
 118750000    4
 118760000    3
 118770000    3
 118780000    3
 118790000    5
 118800000    3
 118810000    4
 118820000    3
 118830000    3
 118840000    5
 118850000    3
 118860000    4
 118870000    2
 118880000    5
 118890000    3
 118900000    4
 118910000    3
 118920000    3
 118930000    4
 118940000    3
 118950000    2
 118960000    3
 118970000    5
 118980000    3
 118990000    3
 119000000    3
 119010000    3
 119020000    3
 119030000    3
 119040000    4
 119050000    2
 119060000    4
 119070000    4
 119080000    3
 119090000    4
 119100000    4
 119110000    4
 119120000    4
 119130000    3
 119140000    5
 119150000    5
 119160000    3
 119170000    3
 119180000    4
 119190000    3
 119200000    3
 119210000    3
 119220000    2
 119230000    3
 119240000    3
 119250000    4
 119260000    3
 119270000    3
 119280000    3
 119290000    3
 119300000    3
 119310000    3
 119320000    3
 119330000    2
 119340000    3
 119350000    3
 119360000    3
 119370000    5
 119380000    2
 119390000    3
 119400000    8
 119410000    5
 119420000    4
 119430000    5
 119440000    4
 119450000    3
 119460000    3
 119470000    3
 119480000    3
 119490000    7
 119500000    5
 119510000    3
 119520000    4
 119530000    3
 119540000    6
 119550000    2
 119560000    3
 119570000    3
 119580000    3
 119590000    3
 119600000    4
 119610000    3
 119620000    4
 119630000    3
 119640000    5
 119650000    3
 119660000    4
 119670000    4
 119680000    4
 119690000    3
 119700000    3
 119710000    2
 119720000    4
 119730000    5
 119740000    4
 119750000    4
 119760000    3
 119770000    2
 119780000    3
 119790000    3
 119800000    2
 119810000    3
 119820000    3
 119830000    4
 119840000    3
 119850000    3
 119860000    3
 119870000    3
 119880000    5
 119890000    3
 119900000    3
 119910000    2
 119920000    4
 119930000    3
 119940000    2
 119950000    3
 119960000    3
 119970000    2
 119980000    3
 119990000    3
 120000000    3
 120000000    3
 120010000    5
 120020000    2
 120030000    5
 120040000    4
 120050000    7
 120060000    3
 120070000    4
 120080000    5
 120090000    4
 120100000    3
 120110000    4
 120120000    3
 120130000    2
 120140000    4
 120150000    3
 120160000    5
 120170000    5
 120180000    3
 120190000    2
 120200000    4
 120210000    5
 120220000    3
 120230000    3
 120240000    3
 120250000    4
 120260000    3
 120270000    3
 120280000    3
 120290000    4
 120300000    7
 120310000    3
 120320000    3
 120330000    4
 120340000    4
 120350000    3
 120360000    6
 120370000    5
 120380000    2
 120390000    3
 120400000    2
 120410000    4
 120420000    4
 120430000    2
 120440000    3
 120450000    3
 120460000    3
 120470000    4
 120480000    3
 120490000    3
 120500000    4
 120510000    4
 120520000    3
 120530000    4
 120540000    3
 120550000    6
 120560000    2
 120570000    3
 120580000    3
 120590000    3
 120600000    2
 120610000    3
 120620000    4
 120630000    3
 120640000    4
 120650000    4
 120660000    3
 120670000    5
 120680000    3
 120690000    3
 120700000    4
 120710000    3
 120720000    2
 120730000    3
 120740000    2
 120750000    3
 120760000    3
 120770000    3
 120780000    4
 120790000    4
 120800000    4
 120810000    5
 120820000    4
 120830000    3
 120840000    4
 120850000    3
 120860000    5
 120870000    3
 120880000    4
 120890000    3
 120900000    3
 120910000    3
 120920000    3
 120930000    3
 120940000    5
 120950000    4
 120960000    3
 120970000    3
 120980000    5
 120990000    3
 121000000    3
 121010000    2
 121020000    3
 121030000    2
 121040000    4
 121050000    3
 121060000    2
 121070000    4
 121080000    3
 121090000    3
 121100000    3
 121110000    3
 121120000    3
 121130000    4
 121140000    5
 121150000    3
 121160000    2
 121170000    3
 121180000    4
 121190000    5
 121200000    7
 121210000    6
 121220000    5
 121230000    3
 121240000    3
 121250000    5
 121260000    4
 121270000    4
 121280000    3
 121290000    3
 121300000    2
 121310000    3
 121320000    2
 121330000    4
 121340000    4
 121350000    3
 121360000    3
 121370000    3
 121380000    6
 121390000    2
 121400000    2
 121410000    4
 121420000    5
 121430000    5
 121440000    4
 121450000    4
 121460000    2
 121470000    3
 121480000    3
 121490000    3
 121500000    3
 121510000    3
 121520000    3
 121530000    3
 121540000    3
 121550000    4
 121560000    3
 121570000    4
 121580000    3
 121590000    4
 121600000    3
 121610000    3
 121620000    3
 121630000    3
 121640000    2
 121650000    3
 121660000    4
 121670000    3
 121680000    4
 121690000    4
 121700000    4
 121710000    2
 121720000    3
 121730000    3
 121740000    3
 121750000    3
 121760000    3
 121770000    6
 121780000    3
 121790000    4
 121800000    3
 121810000    3
 121820000    3
 121830000    3
 121840000    3
 121850000    4
 121860000    3
 121870000    4
 121880000    3
 121890000    3
 121900000    3
 121910000    4
 121920000    3
 121930000    5
 121940000    3
 121950000    2
 121960000    3
 121970000    3
 121980000    2
 121990000    3
 122000000    4
 122010000    3
 122020000    3
 122030000    3
 122040000    3
 122050000    6
 122060000    5
 122070000    3
 122080000    5
 122090000    3
 122100000    4
 122110000    3
 122120000    3
 122130000    5
 122140000    2
 122150000    4
 122160000    2
 122170000    2
 122180000    3
 122190000    3
 122200000    3
 122210000    3
 122220000    3
 122230000    2
 122240000    3
 122250000    3
 122260000    3
 122270000    3
 122280000    3
 122290000    3
 122300000    3
 122310000    3
 122320000    3
 122330000    4
 122340000    3
 122350000    3
 122360000    3
 122370000    2
 122380000    3
 122390000    2
 122400000    3
 122410000    3
 122420000    2
 122430000    3
 122440000    2
 122450000    3
 122460000    3
 122470000    5
 122480000    3
 122490000    2
 122500000    5
 122510000    5
 122520000    2
 122530000    5
 122540000    4
 122550000    4
 122560000    3
 122570000    3
 122580000    3
 122590000    5
 122600000    4
 122610000    5
 122620000    3
 122630000    6
 122640000    5
 122650000    4
 122660000    3
 122670000    5
 122680000    3
 122690000    3
 122700000    4
 122710000    3
 122720000    3
 122730000    3
 122740000    3
 122750000    3
 122760000    4
 122770000    2
 122780000    2
 122790000    3
 122800000    4
 122810000    3
 122820000    3
 122830000    3
 122840000    3
 122850000    3
 122860000    3
 122870000    5
 122880000    3
 122890000    3
 122900000    3
 122910000    3
 122920000    4
 122930000    4
 122940000    4
 122950000    3
 122960000    3
 122970000    4
 122980000    8
 122990000    5
 123000000    3
 123010000    4
 123020000    3
 123030000    3
 123040000    3
 123050000    9
 123060000    4
 123070000    3
 123080000    5
 123090000    3
 123100000    5
 123110000    4
 123120000    3
 123130000    3
 123140000    4
 123150000    2
 123160000    3
 123170000    4
 123180000    5
 123190000    3
 123200000    6
 123210000    3
 123220000    4
 123230000    4
 123240000    3
 123250000    4
 123260000    3
 123270000    3
 123280000    3
 123290000    7
 123300000    3
 123310000    3
 123320000    3
 123330000    2
 123340000    3
 123350000    4
 123360000    4
 123370000    4
 123380000    5
 123390000    4
 123400000    5
 123410000    3
 123420000    3
 123430000    4
 123440000    3
 123450000    3
 123460000    3
 123470000    3
 123480000    3
 123490000    2
 123500000    2
 123510000    3
 123520000    2
 123530000    5
 123540000    3
 123550000    2
 123560000    5
 123570000    3
 123580000    3
 123590000    5
 123600000    4
 123610000    5
 123620000    4
 123630000    4
 123640000    3
 123650000    3
 123660000    3
 123670000    3
 123680000    5
 123690000    3
 123700000    3
 123710000    4
 123720000    3
 123730000    4
 123740000    4
 123750000    2
 123760000    2
 123770000    3
 123780000    3
 123790000    3
 123800000    3
 123810000    3
 123820000    2
 123830000    3
 123840000    4
 123850000    3
 123860000    4
 123870000    3
 123880000    2
 123890000    5
 123900000    5
 123910000    3
 123920000    3
 123930000    3
 123940000    2
 123950000    4
 123960000    3
 123970000    7
 123980000    3
 123990000    3
 124000000    6
 124010000    3
 124020000    3
 124030000    4
 124040000    4
 124050000   11
 124060000    5
 124070000    8
 124080000    3
 124090000    4
 124100000    4
 124110000    4
 124120000    6
 124130000    3
 124140000    2
 124150000    5
 124160000    3
 124170000    4
 124180000    4
 124190000    3
 124200000    4
 124210000    3
 124220000    4
 124230000    3
 124240000    4
 124250000    3
 124260000    5
 124270000    3
 124280000    5
 124290000    3
 124300000    3
 124310000    4
 124320000    5
 124330000    5
 124340000    3
 124350000    5
 124360000    3
 124370000    3
 124380000    3
 124390000    3
 124400000    3
 124410000    2
 124420000    6
 124430000    4
 124440000    4
 124450000    5
 124460000    3
 124470000    3
 124480000    5
 124490000    4
 124500000    4
 124510000    2
 124520000    4
 124530000    3
 124540000    7
 124550000    3
 124560000    3
 124570000    3
 124580000    3
 124590000    3
 124600000    3
 124610000    5
 124620000    3
 124630000    3
 124640000    6
 124650000    2
 124660000    3
 124670000    2
 124680000    2
 124690000    4
 124700000    3
 124710000    3
 124720000    4
 124730000    3
 124740000    3
 124750000    2
 124760000    3
 124770000    3
 124780000    4
 124790000    3
 124800000    2
 124810000    3
 124820000    3
 124830000    4
 124840000    2
 124850000    2
 124860000    3
 124870000    3
 124880000    3
 124890000    3
 124900000    3
 124910000    4
 124920000    4
 124930000    4
 124940000    4
 124950000    3
 124960000    3
 124970000    4
 124980000    4
 124990000    3
 125000000    3
 125010000    2
 125020000    3
 125030000    3
 125040000    3
 125050000    3
 125060000    7
 125070000    4
 125080000    3
 125090000    3
 125100000    2
 125110000    3
 125120000    2
 125130000    3
 125140000    6
 125150000    3
 125160000    2
 125170000    4
 125180000    5
 125190000    3
 125200000    6
 125210000    5
 125220000    3
 125230000    3
 125240000    3
 125250000    2
 125260000    3
 125270000    4
 125280000    4
 125290000    2
 125300000    2
 125310000    3
 125320000    3
 125330000    4
 125340000    4
 125350000    3
 125360000    6
 125370000    3
 125380000    4
 125390000    4
 125400000    4
 125410000    3
 125420000    2
 125430000    4
 125440000    3
 125450000    3
 125460000    3
 125470000    4
 125480000    4
 125490000    7
 125500000    2
 125510000    3
 125520000    3
 125530000    4
 125540000    4
 125550000    2
 125560000    5
 125570000    3
 125580000    3
 125590000    3
 125600000   10
 125610000    2
 125620000    5
 125630000    3
 125640000    6
 125650000    2
 125660000    7
 125670000    8
 125680000    3
 125690000    3
 125700000    3
 125710000    5
 125720000    4
 125730000    5
 125740000    3
 125750000    6
 125760000    9
 125770000    5
 125780000    5
 125790000    3
 125800000    3
 125810000    3
 125820000    2
 125830000    2
 125840000    3
 125850000    2
 125860000    3
 125870000    5
 125880000    3
 125890000    4
 125900000    3
 125910000    5
 125920000    3
 125930000    3
 125940000    2
 125950000    3
 125960000    3
 125970000    3
 125980000    4
 125990000    2
 126000000    4
 126010000    5
 126020000    5
 126030000    4
 126040000    3
 126050000    3
 126060000    3
 126070000    4
 126080000    2
 126090000    4
 126100000    3
 126110000    3
 126120000    4
 126130000    6
 126140000    6
 126150000    3
 126160000    5
 126170000    3
 126180000    3
 126190000    3
 126200000    3
 126210000    4
 126220000    2
 126230000    3
 126240000    5
 126250000    4
 126260000    3
 126270000    4
 126280000    4
 126290000    2
 126300000    3
 126310000    3
 126320000    4
 126330000    4
 126340000    4
 126350000    5
 126360000    3
 126370000    3
 126380000    5
 126390000    2
 126400000    3
 126410000    6
 126420000    3
 126430000    3
 126440000    3
 126450000    4
 126460000    4
 126470000    2
 126480000    4
 126490000    3
 126500000    3
 126510000    4
 126520000    5
 126530000    3
 126540000    3
 126550000    3
 126560000    4
 126570000    4
 126580000    4
 126590000    3
 126600000    3
 126610000    3
 126620000    2
 126630000    2
 126640000    3
 126650000    3
 126660000    3
 126670000    3
 126680000    2
 126690000    5
 126700000    2
 126710000    4
 126720000    4
 126730000    3
 126740000    4
 126750000    3
 126760000    3
 126770000    4
 126780000    4
 126790000    3
 126800000    3
 126810000    3
 126820000    2
 126830000    3
 126840000    3
 126850000    4
 126860000    3
 126870000    3
 126880000    3
 126890000    5
 126900000    4
 126910000    2
 126920000    2
 126930000    3
 126940000    5
 126950000    7
 126960000    4
 126970000    5
 126980000    5
 126990000    4
 127000000    3
 127010000    3
 127020000    4
 127030000    2
 127040000    5
 127050000    3
 127060000    3
 127070000    4
 127080000    2
 127090000    4
 127100000    5
 127110000    3
 127120000    4
 127130000    3
 127140000    2
 127150000    6
 127160000    3
 127170000    2
 127180000    3
 127190000    3
 127200000    3
 127210000    2
 127220000    3
 127230000    4
 127240000    3
 127250000    3
 127260000    3
 127270000    4
 127280000    3
 127290000    5
 127300000    3
 127310000    3
 127320000    2
 127330000    2
 127340000    3
 127350000    3
 127360000    3
 127370000    3
 127380000    3
 127390000    3
 127400000    3
 127410000    7
 127420000    3
 127430000    3
 127440000    3
 127450000    3
 127460000    3
 127470000    3
 127480000    3
 127490000    3
 127500000    3
 127510000    3
 127520000    3
 127530000    2
 127540000    3
 127550000    4
 127560000    4
 127570000    3
 127580000    3
 127590000    3
 127600000    3
 127610000    5
 127620000    3
 127630000    3
 127640000    2
 127650000    3
 127660000    3
 127670000    3
 127680000    5
 127690000    3
 127700000    2
 127710000    2
 127720000    2
 127730000    3
 127740000    4
 127750000    3
 127760000    3
 127770000    3
 127780000    2
 127790000    3
 127800000    3
 127810000    3
 127820000    4
 127830000    7
 127840000    4
 127850000    3
 127860000    3
 127870000    4
 127880000    3
 127890000    3
 127900000    3
 127910000    6
 127920000    5
 127930000    4
 127940000    4
 127950000    3
 127960000    3
 127970000    3
 127980000    3
 127990000    2
 128000000    3
 128010000    3
 128020000    3
 128030000    3
 128040000    2
 128050000    4
 128060000    6
 128070000    2
 128080000    3
 128090000    3
 128100000    2
 128110000    3
 128120000    3
 128130000    4
 128140000    3
 128150000    3
 128160000    4
 128170000    4
 128180000    4
 128190000    3
 128200000    3
 128210000    3
 128220000    3
 128230000    3
 128240000    2
 128250000    4
 128260000    3
 128270000    4
 128280000    3
 128290000    3
 128300000    3
 128310000    3
 128320000    4
 128330000    3
 128340000    2
 128350000    2
 128360000    3
 128370000    3
 128380000    4
 128390000    5
 128400000    3
 128410000    3
 128420000    3
 128430000    3
 128440000    3
 128450000    2
 128460000    4
 128470000    4
 128480000    3
 128490000    3
 128500000    3
 128510000    5
 128520000    4
 128530000    4
 128540000    6
 128550000    6
 128560000    4
 128570000    3
 128580000    7
 128590000    3
 128600000    4
 128610000    4
 128620000    3
 128630000    4
 128640000    3
 128650000    3
 128660000    5
 128670000    5
 128680000    5
 128690000    4
 128700000    6
 128710000    3
 128720000    4
 128730000    3
 128740000    3
 128750000    3
 128760000    4
 128770000    6
 128780000    4
 128790000    3
 128800000    4
 128810000    5
 128820000    3
 128830000    4
 128840000    4
 128850000    2
 128860000    3
 128870000    2
 128880000    3
 128890000    3
 128900000    8
 128910000    3
 128920000    4
 128930000    4
 128940000    4
 128950000    8
 128960000    3
 128970000    4
 128980000    3
 128990000    5
 129000000    3
 129010000    2
 129020000    3
 129030000    3
 129040000    6
 129050000    3
 129060000    4
 129070000    7
 129080000    8
 129090000    7
 129100000    4
 129110000    4
 129120000    3
 129130000    3
 129140000    2
 129150000    3
 129160000    4
 129170000    3
 129180000    2
 129190000    4
 129200000    4
 129210000    3
 129220000    3
 129230000    4
 129240000    3
 129250000    3
 129260000    2
 129270000    4
 129280000    4
 129290000    5
 129300000    5
 129310000    3
 129320000    3
 129330000    2
 129340000    5
 129350000    4
 129360000    4
 129370000    4
 129380000    5
 129390000    4
 129400000    5
 129410000    5
 129420000    3
 129430000    2
 129440000    5
 129450000    5
 129460000    7
 129470000    5
 129480000    5
 129490000    3
 129500000    2
 129510000    4
 129520000    3
 129530000    3
 129540000    4
 129550000    4
 129560000    5
 129570000    4
 129580000    2
 129590000    6
 129600000    6
 129610000    5
 129620000    5
 129630000    7
 129640000    5
 129650000    3
 129660000    3
 129670000    3
 129680000    6
 129690000    2
 129700000    3
 129710000    4
 129720000    3
 129730000    3
 129740000    3
 129750000    4
 129760000    3
 129770000    3
 129780000    3
 129790000    3
 129800000    4
 129810000    2
 129820000    3
 129830000    4
 129840000    4
 129850000    4
 129860000    3
 129870000    6
 129880000    3
 129890000    3
 129900000    3
 129910000    3
 129920000    3
 129930000    4
 129940000    4
 129950000    3
 129960000    5
 129970000    3
 129980000    4
 129990000    3
 130000000    3
 130010000    3
 130020000    3
 130030000    3
 130040000    3
 130050000    3
 130060000    3
 130070000    6
 130080000    5
 130090000    3
 130100000    2
 130110000    3
 130120000    9
 130130000    3
 130140000    2
 130150000    5
 130160000    4
 130170000    6
 130180000    3
 130190000    3
 130200000    2
 130210000    5
 130220000    4
 130230000    3
 130240000    4
 130250000    5
 130260000    3
 130270000    3
 130280000    3
 130290000    3
 130300000    2
 130310000    3
 130320000    2
 130330000    3
 130340000    3
 130350000    3
 130360000    5
 130370000    4
 130380000    3
 130390000    3
 130400000    3
 130410000    3
 130420000    5
 130430000    3
 130440000    3
 130450000    3
 130460000    3
 130470000    4
 130480000    3
 130490000    3
 130500000    3
 130510000    2
 130520000    2
 130530000    3
 130540000    3
 130550000    3
 130560000    4
 130570000    3
 130580000    3
 130590000    4
 130600000    3
 130610000    5
 130620000    5
 130630000    5
 130640000    3
 130650000    5
 130660000    4
 130670000    3
 130680000    3
 130690000    9
 130700000    3
 130710000    6
 130720000    3
 130730000    5
 130740000    2
 130750000    3
 130760000    3
 130770000    8
 130780000    2
 130790000    3
 130800000    3
 130810000    6
 130820000    5
 130830000    4
 130840000    3
 130850000    3
 130860000    3
 130870000    4
 130880000    5
 130890000    3
 130900000    5
 130910000    4
 130920000    4
 130930000    3
 130940000    3
 130950000    3
 130960000    9
 130970000    3
 130980000    3
 130990000    2
 131000000    3
 131010000    3
 131020000    2
 131030000    3
 131040000    5
 131050000    5
 131060000    4
 131070000    2
 131080000    3
 131090000    3
 131100000    2
 131110000    2
 131120000    3
 131130000    3
 131140000    3
 131150000    4
 131160000    3
 131170000    4
 131180000    3
 131190000    4
 131200000    3
 131210000    3
 131220000    4
 131230000    3
 131240000    2
 131250000    3
 131260000    3
 131270000    2
 131280000    3
 131290000    8
 131300000    3
 131310000    4
 131320000    4
 131330000    3
 131340000    3
 131350000    3
 131360000    4
 131370000    4
 131380000    3
 131390000    5
 131400000    3
 131410000    3
 131420000    2
 131430000    3
 131440000    3
 131450000    3
 131460000    2
 131470000    3
 131480000    4
 131490000    3
 131500000    3
 131510000    3
 131520000    2
 131530000    3
 131540000    3
 131550000    2
 131560000    3
 131570000    2
 131580000    4
 131590000    3
 131600000    5
 131610000    6
 131620000    3
 131630000    2
 131640000    2
 131650000    2
 131660000    4
 131670000    3
 131680000    3
 131690000    5
 131700000    6
 131710000    3
 131720000    4
 131730000    4
 131740000    3
 131750000    3
 131760000    3
 131770000    5
 131780000    2
 131790000    4
 131800000    3
 131810000    3
 131820000    3
 131830000    4
 131840000    2
 131850000    2
 131860000    3
 131870000    3
 131880000    3
 131890000    3
 131900000    4
 131910000    3
 131920000    4
 131930000    6
 131940000    3
 131950000    3
 131960000    4
 131970000    5
 131980000    3
 131990000    3
 132000000    4
 132010000    2
 132020000    2
 132030000    3
 132040000    3
 132050000    3
 132060000    2
 132070000    3
 132080000    3
 132090000    3
 132100000    3
 132110000    4
 132120000    3
 132130000    3
 132140000    3
 132150000    3
 132160000    3
 132170000    3
 132180000    3
 132190000    2
 132200000    4
 132210000    3
 132220000    2
 132230000    2
 132240000    3
 132250000    2
 132260000    4
 132270000    2
 132280000    3
 132290000    3
 132300000    3
 132310000    4
 132320000    6
 132330000    3
 132340000    3
 132350000    3
 132360000    4
 132370000    3
 132380000    4
 132390000    4
 132400000    2
 132410000    4
 132420000    2
 132430000    4
 132440000    3
 132450000    3
 132460000    4
 132470000    3
 132480000    3
 132490000    3
 132500000    3
 132510000    3
 132520000    3
 132530000    2
 132540000    3
 132550000    4
 132560000    4
 132570000    3
 132580000    4
 132590000    3
 132600000    3
 132610000    2
 132620000    4
 132630000    2
 132640000    3
 132650000    4
 132660000    4
 132670000    3
 132680000    3
 132690000    5
 132700000    2
 132710000    3
 132720000    6
 132730000    3
 132740000    3
 132750000    2
 132760000    2
 132770000    3
 132780000    3
 132790000    6
 132800000    4
 132810000    2
 132820000    4
 132830000    2
 132840000    4
 132850000    3
 132860000    4
 132870000    3
 132880000    3
 132890000    2
 132900000    3
 132910000    4
 132920000    3
 132930000    3
 132940000    4
 132950000    4
 132960000    3
 132970000    3
 132980000    3
 132990000    3
 133000000    4
 133010000    3
 133020000    3
 133030000    2
 133040000    3
 133050000    2
 133060000    3
 133070000    3
 133080000    3
 133090000    5
 133100000    5
 133110000    3
 133120000    2
 133130000    3
 133140000    4
 133150000    3
 133160000    3
 133170000    2
 133180000    3
 133190000    3
 133200000    4
 133210000    3
 133220000    3
 133230000    4
 133240000    3
 133250000    3
 133260000    4
 133270000    5
 133280000    3
 133290000    3
 133300000    3
 133310000    3
 133320000    4
 133330000    3
 133340000    4
 133350000    4
 133360000    4
 133370000    3
 133380000    3
 133390000    3
 133400000    3
 133410000    3
 133420000    5
 133430000    3
 133440000    4
 133450000    2
 133460000    3
 133470000    2
 133480000    4
 133490000    3
 133500000    3
 133510000    3
 133520000    4
 133530000    3
 133540000    3
 133550000    4
 133560000    3
 133570000    3
 133580000    3
 133590000    2
 133600000    5
 133610000    2
 133620000    3
 133630000    3
 133640000    3
 133650000    5
 133660000    2
 133670000    2
 133680000    3
 133690000    3
 133700000    2
 133710000    3
 133720000    4
 133730000    4
 133740000    3
 133750000    3
 133760000    4
 133770000    3
 133780000    4
 133790000    4
 133800000    3
 133810000    2
 133820000    2
 133830000    3
 133840000    2
 133850000    3
 133860000    4
 133870000    3
 133880000    3
 133890000    4
 133900000    4
 133910000    3
 133920000    3
 133930000    2
 133940000    3
 133950000    4
 133960000    3
 133970000    2
 133980000    2
 133990000    3
 134000000    4
 134010000    3
 134020000    3
 134030000    4
 134040000    4
 134050000    4
 134060000    3
 134070000    4
 134080000    2
 134090000    5
 134100000    6
 134110000    5
 134120000    4
 134130000    3
 134140000    3
 134150000    2
 134160000    3
 134170000    3
 134180000    3
 134190000    4
 134200000    3
 134210000    3
 134220000    3
 134230000    3
 134240000    4
 134250000    4
 134260000    5
 134270000    3
 134280000    3
 134290000    4
 134300000    4
 134310000    3
 134320000    3
 134330000    7
 134340000    4
 134350000    3
 134360000    5
 134370000    4
 134380000    3
 134390000    6
 134400000    3
 134410000    3
 134420000    3
 134430000    4
 134440000    2
 134450000    4
 134460000    2
 134470000    3
 134480000    3
 134490000    3
 134500000    3
 134510000    2
 134520000    3
 134530000    3
 134540000    3
 134550000    3
 134560000    3
 134570000    5
 134580000    4
 134590000    3
 134600000    2
 134610000    6
 134620000    3
 134630000    5
 134640000    3
 134650000    5
 134660000    3
 134670000    2
 134680000    3
 134690000    3
 134700000    3
 134710000    4
 134720000    3
 134730000    3
 134740000    7
 134750000    4
 134760000    7
 134770000    3
 134780000    4
 134790000    3
 134800000    3
 134810000    3
 134820000    3
 134830000    3
 134840000    3
 134850000    5
 134860000    4
 134870000    5
 134880000    3
 134890000    4
 134900000    4
 134910000    5
 134920000    3
 134930000    4
 134940000    3
 134950000    3
 134960000    3
 134970000    4
 134980000    3
 134990000    3
 135000000    3
 135010000    3
 135020000    4
 135030000    3
 135040000    3
 135050000    4
 135060000    3
 135070000    3
 135080000    3
 135090000    3
 135100000    3
 135110000    3
 135120000    3
 135130000    3
 135140000    4
 135150000    7
 135160000    3
 135170000    2
 135180000    4
 135190000    3
 135200000    3
 135210000    4
 135220000    3
 135230000    3
 135240000    3
 135250000    4
 135260000    2
 135270000    4
 135280000    4
 135290000    4
 135300000    2
 135310000    3
 135320000    3
 135330000    4
 135340000    2
 135350000    2
 135360000    3
 135370000    3
 135380000    3
 135390000    4
 135400000    3
 135410000    3
 135420000    6
 135430000   10
 135440000    3
 135450000    9
 135460000    8
 135470000    5
 135480000    8
 135490000    3
 135500000    4
 135510000    5
 135520000    5
 135530000    4
 135540000    5
 135550000    6
 135560000    4
 135570000    4
 135580000    3
 135590000    3
 135600000    3
 135610000    3
 135620000    3
 135630000    5
 135640000    2
 135650000    2
 135660000    5
 135670000    4
 135680000    3
 135690000    3
 135700000    4
 135710000    4
 135720000    5
 135730000    5
 135740000    4
 135750000    3
 135760000    3
 135770000    4
 135780000    2
 135790000    3
 135800000    3
 135810000    2
 135820000    5
 135830000    4
 135840000    4
 135850000    3
 135860000    3
 135870000    3
 135880000    6
 135890000    5
 135900000    4
 135910000    4
 135920000    3
 135930000    5
 135940000    2
 135950000    3
 135960000    3
 135970000    7
 135980000    3
 135990000    3
 136000000    2
 136010000    3
 136020000    6
 136030000    5
 136040000    3
 136050000    4
 136060000    9
 136070000    3
 136080000    2
 136090000    4
 136100000    4
 136110000    5
 136120000    3
 136130000    5
 136140000    4
 136150000    3
 136160000    4
 136170000    3
 136180000    6
 136190000    3
 136200000    5
 136210000    2
 136220000    3
 136230000    3
 136240000    3
 136250000    2
 136260000    3
 136270000    6
 136280000    3
 136290000    3
 136300000    3
 136310000    3
 136320000    2
 136330000    3
 136340000    2
 136350000    6
 136360000    4
 136370000    3
 136380000    2
 136390000    4
 136400000    2
 136410000    3
 136420000    5
 136430000    4
 136440000    2
 136450000    3
 136460000    4
 136470000    4
 136480000    2
 136490000    5
 136500000    2
 136510000    5
 136520000    4
 136530000    3
 136540000    3
 136550000    2
 136560000    4
 136570000    4
 136580000    3
 136590000    3
 136600000    3
 136610000    3
 136620000    3
 136630000    4
 136640000    3
 136650000    5
 136660000    3
 136670000    3
 136680000    3
 136690000    4
 136700000    2
 136710000    7
 136720000    3
 136730000    4
 136740000    6
 136750000    5
 136760000    9
 136770000    2
 136780000    3
 136790000    5
 136800000    4
 136810000    3
 136820000    3
 136830000    4
 136840000    3
 136850000    5
 136860000    4
 136870000    2
 136880000    3
 136890000    3
 136900000    3
 136910000    3
 136920000    4
 136930000    3
 136940000    4
 136950000    6
 136960000    5
 136970000    3
 136980000    5
 136990000    3
 137000000    4
 137010000    3
 137020000    4
 137030000    4
 137040000    3
 137050000    4
 137060000    4
 137070000    3
 137080000    4
 137090000    3
 137100000    3
 137110000    4
 137120000    4
 137130000    3
 137140000    3
 137150000    3
 137160000    3
 137170000    3
 137180000    3
 137190000    2
 137200000    4
 137210000    2
 137220000    2
 137230000    4
 137240000    6
 137250000    3
 137260000    3
 137270000    3
 137280000    3
 137290000    3
 137300000    6
 137310000    4
 137320000    3
 137330000    3
 137340000    3
 137350000    3
 137360000    2
 137370000    3
 137380000    2
 137390000    6
 137400000    2
 137410000    4
 137420000    3
 137430000    5
 137440000    3
 137450000    4
 137460000    2
 137470000    2
 137480000    3
 137490000    3
 137500000    3
 137510000    3
 137520000    4
 137530000    3
 137540000    4
 137550000    4
 137560000    4
 137570000    3
 137580000    4
 137590000    3
 137600000    4
 137610000    4
 137620000    2
 137630000    4
 137640000    2
 137650000    2
 137660000    3
 137670000    4
 137680000    3
 137690000    3
 137700000    5
 137710000    4
 137720000    3
 137730000    5
 137740000    3
 137750000    3
 137760000    5
 137770000    4
 137780000    4
 137790000    4
 137800000    3
 137810000    2
 137820000    4
 137830000    4
 137840000    3
 137850000    2
 137860000    3
 137870000    4
 137880000    3
 137890000    3
 137900000    5
 137910000    3
 137920000    3
 137930000    3
 137940000    4
 137950000    3
 137960000    2
 137970000    3
 137980000    3
 137990000    3
 138000000    4
 138010000    3
 138020000    3
 138030000    3
 138040000    4
 138050000    2
 138060000    5
 138070000    2
 138080000    3
 138090000    3
 138100000    4
 138110000    5
 138120000    2
 138130000    4
 138140000    3
 138150000    5
 138160000    3
 138170000    3
 138180000    3
 138190000    5
 138200000    3
 138210000    3
 138220000    3
 138230000    5
 138240000    3
 138250000    3
 138260000    4
 138270000    6
 138280000    3
 138290000    3
 138300000    4
 138310000    3
 138320000    4
 138330000    3
 138340000    3
 138350000    2
 138360000    3
 138370000    2
 138380000    2
 138390000    3
 138400000    3
 138410000    4
 138420000    2
 138430000    3
 138440000    4
 138450000    3
 138460000    4
 138470000    4
 138480000    2
 138490000    4
 138500000    3
 138510000    5
 138520000    2
 138530000    3
 138540000    4
 138550000    4
 138560000    4
 138570000    7
 138580000    3
 138590000    5
 138600000    4
 138610000    3
 138620000    4
 138630000    4
 138640000    3
 138650000    4
 138660000    4
 138670000    4
 138680000    2
 138690000    3
 138700000    3
 138710000    4
 138720000    5
 138730000    2
 138740000    3
 138750000    3
 138760000    4
 138770000    3
 138780000    2
 138790000    4
 138800000    3
 138810000    2
 138820000    3
 138830000    3
 138840000    4
 138850000    2
 138860000    5
 138870000    3
 138880000    3
 138890000    2
 138900000    3
 138910000    4
 138920000    3
 138930000    4
 138940000    2
 138950000    3
 138960000    5
 138970000    3
 138980000    2
 138990000    3
 139000000    3
 139010000    4
 139020000    3
 139030000    3
 139040000    4
 139050000    4
 139060000    3
 139070000    4
 139080000    8
 139090000    3
 139100000    8
 139110000    6
 139120000    6
 139130000    4
 139140000    5
 139150000    4
 139160000    4
 139170000    2
 139180000    3
 139190000    4
 139200000    4
 139210000    3
 139220000    3
 139230000    3
 139240000    6
 139250000    2
 139260000    2
 139270000    5
 139280000    2
 139290000    3
 139300000    4
 139310000    4
 139320000    4
 139330000    3
 139340000    3
 139350000    3
 139360000    2
 139370000    4
 139380000    3
 139390000    2
 139400000    3
 139410000    4
 139420000    5
 139430000    3
 139440000    3
 139450000    5
 139460000    3
 139470000    4
 139480000    3
 139490000    3
 139500000    3
 139510000    5
 139520000    2
 139530000    3
 139540000    3
 139550000    4
 139560000    2
 139570000    8
 139580000    4
 139590000   12
 139600000    3
 139610000    5
 139620000    3
 139630000    3
 139640000    3
 139650000    4
 139660000    3
 139670000    5
 139680000    2
 139690000    3
 139700000    3
 139710000    3
 139720000    4
 139730000    3
 139740000    3
 139750000    2
 139760000    3
 139770000    3
 139780000    3
 139790000    3
 139800000    4
 139810000    4
 139820000    3
 139830000    3
 139840000    3
 139850000    4
 139860000    3
 139870000    5
 139880000    2
 139890000    5
 139900000    3
 139910000    4
 139920000    3
 139930000    3
 139940000    3
 139950000    3
 139960000    2
 139970000    2
 139980000    4
 139990000    3
 140000000    4
 140000000    4
 140010000    4
 140020000    3
 140030000    3
 140040000    2
 140050000    4
 140060000    4
 140070000    4
 140080000    3
 140090000    4
 140100000    3
 140110000    3
 140120000    3
 140130000    3
 140140000    3
 140150000    5
 140160000    3
 140170000    3
 140180000    2
 140190000    5
 140200000    4
 140210000    3
 140220000    3
 140230000    3
 140240000    3
 140250000    3
 140260000    4
 140270000    4
 140280000    8
 140290000    7
 140300000    5
 140310000    5
 140320000    3
 140330000    3
 140340000    3
 140350000    5
 140360000    3
 140370000    3
 140380000    2
 140390000    3
 140400000    3
 140410000    3
 140420000    4
 140430000    2
 140440000    3
 140450000    2
 140460000    4
 140470000    3
 140480000    3
 140490000    3
 140500000    3
 140510000    3
 140520000    4
 140530000    3
 140540000    3
 140550000    2
 140560000    5
 140570000    3
 140580000    4
 140590000    3
 140600000    4
 140610000    2
 140620000    3
 140630000    3
 140640000    3
 140650000    3
 140660000    3
 140670000    3
 140680000    3
 140690000    3
 140700000    3
 140710000    4
 140720000    3
 140730000    2
 140740000    3
 140750000    3
 140760000    3
 140770000    3
 140780000    5
 140790000    5
 140800000    3
 140810000    2
 140820000    4
 140830000    4
 140840000    3
 140850000    5
 140860000    3
 140870000    3
 140880000    7
 140890000    6
 140900000    4
 140910000    3
 140920000    3
 140930000    4
 140940000    3
 140950000    3
 140960000    3
 140970000    4
 140980000    5
 140990000    3
 141000000    3
 141010000    4
 141020000    5
 141030000    3
 141040000    2
 141050000    4
 141060000    3
 141070000    3
 141080000    5
 141090000    3
 141100000    3
 141110000    5
 141120000    3
 141130000    3
 141140000    3
 141150000    3
 141160000    2
 141170000    3
 141180000    4
 141190000    3
 141200000    5
 141210000    4
 141220000   11
 141230000    3
 141240000    3
 141250000    2
 141260000    2
 141270000    4
 141280000    4
 141290000    4
 141300000    4
 141310000    6
 141320000    3
 141330000    2
 141340000    4
 141350000    4
 141360000    4
 141370000    3
 141380000    3
 141390000    5
 141400000    3
 141410000    2
 141420000    3
 141430000    3
 141440000    3
 141450000    3
 141460000    3
 141470000    4
 141480000    3
 141490000    4
 141500000    4
 141510000    2
 141520000    3
 141530000    3
 141540000    2
 141550000    2
 141560000    5
 141570000    2
 141580000    4
 141590000    3
 141600000    3
 141610000    3
 141620000    3
 141630000    3
 141640000    3
 141650000    3
 141660000    3
 141670000    3
 141680000    2
 141690000    2
 141700000    3
 141710000    3
 141720000    3
 141730000    3
 141740000    3
 141750000    2
 141760000    2
 141770000    3
 141780000    3
 141790000    3
 141800000    3
 141810000    3
 141820000    3
 141830000    3
 141840000    3
 141850000    5
 141860000    3
 141870000    3
 141880000    4
 141890000    4
 141900000    4
 141910000    3
 141920000    3
 141930000    2
 141940000    3
 141950000    3
 141960000    3
 141970000    3
 141980000    4
 141990000    5
 142000000    3
 142010000    2
 142020000    4
 142030000    3
 142040000    3
 142050000    3
 142060000    4
 142070000    3
 142080000    3
 142090000    4
 142100000    2
 142110000    4
 142120000    3
 142130000    2
 142140000    2
 142150000    2
 142160000    2
 142170000    2
 142180000    3
 142190000    4
 142200000    3
 142210000    3
 142220000    3
 142230000    2
 142240000    3
 142250000    3
 142260000    3
 142270000    3
 142280000    3
 142290000    5
 142300000    3
 142310000    7
 142320000    2
 142330000    4
 142340000    3
 142350000    4
 142360000    5
 142370000    3
 142380000    4
 142390000    3
 142400000    7
 142410000    2
 142420000    3
 142430000    3
 142440000    3
 142450000    3
 142460000    3
 142470000    4
 142480000    3
 142490000    3
 142500000    3
 142510000    3
 142520000    3
 142530000    4
 142540000    4
 142550000    3
 142560000    3
 142570000    4
 142580000    3
 142590000    3
 142600000    3
 142610000    3
 142620000    3
 142630000    2
 142640000    3
 142650000    3
 142660000    3
 142670000    3
 142680000    3
 142690000    3
 142700000    3
 142710000    3
 142720000    3
 142730000    2
 142740000    3
 142750000    3
 142760000    5
 142770000    4
 142780000    4
 142790000    7
 142800000    4
 142810000    3
 142820000    2
 142830000    3
 142840000    4
 142850000    3
 142860000    3
 142870000    2
 142880000    3
 142890000    3
 142900000    3
 142910000    3
 142920000    5
 142930000    3
 142940000    2
 142950000    5
 142960000    4
 142970000    4
 142980000    5
 142990000    3
 143000000    4
 143010000    2
 143020000    3
 143030000    2
 143040000    2
 143050000    3
 143060000    3
 143070000    2
 143080000    4
 143090000    4
 143100000    2
 143110000    4
 143120000    3
 143130000    3
 143140000    3
 143150000    3
 143160000    2
 143170000    4
 143180000    3
 143190000    2
 143200000    3
 143210000    3
 143220000    3
 143230000    3
 143240000    3
 143250000    4
 143260000    6
 143270000    5
 143280000    7
 143290000    5
 143300000   13
 143310000    3
 143320000    5
 143330000    3
 143340000    3
 143350000    4
 143360000    4
 143370000    3
 143380000    5
 143390000    2
 143400000    3
 143410000    2
 143420000    3
 143430000    3
 143440000    6
 143450000    8
 143460000    4
 143470000    5
 143480000    3
 143490000    3
 143500000    4
 143510000    2
 143520000    3
 143530000    3
 143540000    8
 143550000    4
 143560000    2
 143570000    3
 143580000    2
 143590000    3
 143600000    3
 143610000    3
 143620000    4
 143630000    2
 143640000    3
 143650000    3
 143660000    3
 143670000    4
 143680000   10
 143690000   10
 143700000    4
 143710000    6
 143720000    4
 143730000    8
 143740000    3
 143750000    3
 143760000    4
 143770000    5
 143780000    3
 143790000    3
 143800000    2
 143810000    4
 143820000    2
 143830000    2
 143840000    4
 143850000    3
 143860000    4
 143870000    3
 143880000    3
 143890000    4
 143900000    4
 143910000    3
 143920000    4
 143930000    3
 143940000    5
 143950000    4
 143960000    4
 143970000    5
 143980000    3
 143990000    4
 144000000    8
 144010000    4
 144020000    3
 144030000    2
 144040000    3
 144050000   10
 144060000    3
 144070000    4
 144080000    3
 144090000    4
 144100000    4
 144110000    3
 144120000    3
 144130000    3
 144140000    3
 144150000    4
 144160000    3
 144170000    3
 144180000    4
 144190000    6
 144200000    3
 144210000    3
 144220000    3
 144230000    3
 144240000    2
 144250000    3
 144260000    3
 144270000    2
 144280000    3
 144290000    3
 144300000    2
 144310000    4
 144320000    4
 144330000    3
 144340000    3
 144350000    5
 144360000    5
 144370000    7
 144380000    4
 144390000    4
 144400000    3
 144410000    3
 144420000    5
 144430000    4
 144440000    5
 144450000    6
 144460000    4
 144470000    8
 144480000    3
 144490000    3
 144500000    3
 144510000    3
 144520000    6
 144530000    3
 144540000    4
 144550000    2
 144560000    3
 144570000    3
 144580000    3
 144590000    9
 144600000    8
 144610000    3
 144620000    4
 144630000    5
 144640000    4
 144650000    4
 144660000    2
 144670000    4
 144680000    4
 144690000    3
 144700000    3
 144710000    4
 144720000    3
 144730000    8
 144740000    5
 144750000    5
 144760000    3
 144770000   10
 144780000    9
 144790000    3
 144800000    3
 144810000    5
 144820000    3
 144830000    8
 144840000    3
 144850000    3
 144860000    6
 144870000    4
 144880000    5
 144890000    4
 144900000    6
 144910000    4
 144920000    3
 144930000    5
 144940000    4
 144950000    3
 144960000    3
 144970000    3
 144980000    5
 144990000    3
 145000000    3
 145010000    4
 145020000    4
 145030000    3
 145040000    4
 145050000    3
 145060000    4
 145070000    4
 145080000    3
 145090000    4
 145100000    4
 145110000    2
 145120000    6
 145130000    3
 145140000    4
 145150000    8
 145160000    6
 145170000    3
 145180000    4
 145190000    7
 145200000    4
 145210000    2
 145220000    4
 145230000    3
 145240000    3
 145250000    3
 145260000    4
 145270000    3
 145280000    3
 145290000    4
 145300000    3
 145310000    3
 145320000    2
 145330000    3
 145340000    5
 145350000    3
 145360000    3
 145370000    4
 145380000    4
 145390000    4
 145400000    3
 145410000    3
 145420000    4
 145430000    4
 145440000    3
 145450000    3
 145460000    3
 145470000    3
 145480000    3
 145490000    3
 145500000    5
 145510000    3
 145520000    5
 145530000    7
 145540000    2
 145550000    2
 145560000    2
 145570000    3
 145580000    4
 145590000    2
 145600000    3
 145610000    3
 145620000    3
 145630000    3
 145640000    4
 145650000    3
 145660000    3
 145670000    3
 145680000    3
 145690000    4
 145700000    3
 145710000    3
 145720000    5
 145730000    3
 145740000    3
 145750000    3
 145760000    4
 145770000    8
 145780000    5
 145790000    4
 145800000    4
 145810000    3
 145820000    3
 145830000    3
 145840000    4
 145850000    4
 145860000    2
 145870000    4
 145880000    2
 145890000    3
 145900000    3
 145910000    3
 145920000    3
 145930000    4
 145940000    5
 145950000    3
 145960000    3
 145970000    3
 145980000    4
 145990000    6
 146000000    4
 146010000    5
 146020000    4
 146030000    3
 146040000    4
 146050000    2
 146060000    3
 146070000    4
 146080000    3
 146090000    3
 146100000    3
 146110000    4
 146120000    5
 146130000    3
 146140000    4
 146150000    4
 146160000    5
 146170000    3
 146180000   10
 146190000    5
 146200000    8
 146210000   10
 146220000   12
 146230000   10
 146240000    4
 146250000    3
 146260000    2
 146270000    3
 146280000    3
 146290000    3
 146300000    3
 146310000    3
 146320000    7
 146330000    3
 146340000    3
 146350000    4
 146360000    2
 146370000    3
 146380000    5
 146390000    3
 146400000    4
 146410000    4
 146420000    7
 146430000   11
 146440000    9
 146450000    4
 146460000    7
 146470000    6
 146480000    5
 146490000    4
 146500000    5
 146510000    7
 146520000    4
 146530000    5
 146540000    3
 146550000    3
 146560000    3
 146570000    3
 146580000    2
 146590000    3
 146600000    5
 146610000    5
 146620000    3
 146630000    3
 146640000    3
 146650000    3
 146660000    2
 146670000    3
 146680000    2
 146690000    4
 146700000    2
 146710000    4
 146720000    4
 146730000    6
 146740000    3
 146750000    4
 146760000    5
 146770000    5
 146780000    4
 146790000    2
 146800000    4
 146810000    6
 146820000    4
 146830000    5
 146840000    3
 146850000    2
 146860000    3
 146870000    2
 146880000    2
 146890000    3
 146900000    3
 146910000    5
 146920000    2
 146930000    4
 146940000    3
 146950000    3
 146960000    3
 146970000    6
 146980000    8
 146990000    3
 147000000    2
 147010000    3
 147020000    3
 147030000    2
 147040000    4
 147050000    5
 147060000    5
 147070000    4
 147080000    4
 147090000    3
 147100000    3
 147110000    3
 147120000    4
 147130000    3
 147140000    5
 147150000   12
 147160000    3
 147170000    3
 147180000    5
 147190000    4
 147200000    3
 147210000    3
 147220000    4
 147230000    4
 147240000    2
 147250000    3
 147260000    5
 147270000    2
 147280000    3
 147290000    3
 147300000    4
 147310000    3
 147320000    5
 147330000    3
 147340000    2
 147350000    4
 147360000    5
 147370000    3
 147380000    9
 147390000    2
 147400000    3
 147410000    6
 147420000    4
 147430000    5
 147440000    4
 147450000    3
 147460000    3
 147470000    3
 147480000    2
 147490000    3
 147500000    3
 147510000    2
 147520000    3
 147530000    3
 147540000    3
 147550000    3
 147560000    4
 147570000    3
 147580000    4
 147590000    5
 147600000    3
 147610000    3
 147620000    3
 147630000    4
 147640000    3
 147650000    7
 147660000    6
 147670000    5
 147680000    6
 147690000    6
 147700000    4
 147710000    3
 147720000    5
 147730000    2
 147740000    3
 147750000    3
 147760000    2
 147770000    3
 147780000    4
 147790000    3
 147800000    3
 147810000    2
 147820000    3
 147830000    5
 147840000    3
 147850000    2
 147860000    3
 147870000    3
 147880000    2
 147890000    3
 147900000    4
 147910000    5
 147920000    4
 147930000    5
 147940000    4
 147950000    2
 147960000    3
 147970000    8
 147980000    3
 147990000    4
 148000000    3
 148010000    3
 148020000    2
 148030000    5
 148040000    3
 148050000    5
 148060000    3
 148070000    3
 148080000    3
 148090000    4
 148100000    3
 148110000    5
 148120000    3
 148130000    3
 148140000    5
 148150000    3
 148160000    2
 148170000    5
 148180000    3
 148190000    3
 148200000    3
 148210000    2
 148220000    2
 148230000    2
 148240000    2
 148250000    3
 148260000    2
 148270000    3
 148280000    4
 148290000    3
 148300000    5
 148310000    4
 148320000    4
 148330000    4
 148340000    3
 148350000    2
 148360000    4
 148370000    4
 148380000    2
 148390000    3
 148400000    2
 148410000    5
 148420000    3
 148430000    4
 148440000    4
 148450000    3
 148460000    2
 148470000    2
 148480000    5
 148490000    3
 148500000    4
 148510000    6
 148520000    3
 148530000    5
 148540000    4
 148550000    5
 148560000    4
 148570000    8
 148580000    5
 148590000    5
 148600000   11
 148610000    4
 148620000    5
 148630000    5
 148640000    3
 148650000    6
 148660000    2
 148670000    2
 148680000    3
 148690000    3
 148700000    3
 148710000    4
 148720000    3
 148730000    3
 148740000    5
 148750000    4
 148760000    3
 148770000    4
 148780000    4
 148790000    2
 148800000    3
 148810000    3
 148820000    3
 148830000    4
 148840000    3
 148850000    2
 148860000    2
 148870000    5
 148880000    2
 148890000    3
 148900000    3
 148910000    3
 148920000    3
 148930000    3
 148940000    4
 148950000    3
 148960000    2
 148970000    2
 148980000    4
 148990000    3
 149000000    3
 149010000    3
 149020000    2
 149030000    3
 149040000    3
 149050000    3
 149060000    4
 149070000    3
 149080000    3
 149090000    4
 149100000    2
 149110000    5
 149120000    2
 149130000    3
 149140000    4
 149150000    4
 149160000    4
 149170000    4
 149180000    6
 149190000    4
 149200000    4
 149210000    3
 149220000    2
 149230000    2
 149240000    4
 149250000    3
 149260000    3
 149270000    2
 149280000    2
 149290000    3
 149300000    3
 149310000    4
 149320000    4
 149330000    3
 149340000    5
 149350000    2
 149360000    3
 149370000    4
 149380000    3
 149390000    2
 149400000    4
 149410000    3
 149420000    4
 149430000    4
 149440000    3
 149450000    4
 149460000    3
 149470000    4
 149480000    3
 149490000    3
 149500000    3
 149510000    6
 149520000    2
 149530000    2
 149540000    3
 149550000    4
 149560000    2
 149570000    2
 149580000    2
 149590000    4
 149600000    3
 149610000    3
 149620000    3
 149630000    4
 149640000    3
 149650000    3
 149660000    3
 149670000    3
 149680000    3
 149690000    5
 149700000    3
 149710000    7
 149720000    6
 149730000    3
 149740000    4
 149750000    4
 149760000    3
 149770000    4
 149780000    4
 149790000    5
 149800000    3
 149810000    3
 149820000    3
 149830000    3
 149840000    3
 149850000    3
 149860000    3
 149870000    3
 149880000    3
 149890000    4
 149900000    3
 149910000    2
 149920000    3
 149930000    4
 149940000    4
 149950000    3
 149960000    3
 149970000    3
 149980000    5
 149990000    3
 150000000    4
 150010000    3
 150020000    5
 150030000    3
 150040000    4
 150050000    3
 150060000    3
 150070000    3
 150080000    3
 150090000    3
 150100000    3
 150110000    4
 150120000    4
 150130000    2
 150140000    3
 150150000    4
 150160000    2
 150170000    4
 150180000    4
 150190000    5
 150200000    4
 150210000    3
 150220000    2
 150230000    5
 150240000    4
 150250000    4
 150260000    4
 150270000    3
 150280000    2
 150290000    2
 150300000    2
 150310000    5
 150320000    2
 150330000    3
 150340000    3
 150350000    2
 150360000    2
 150370000    3
 150380000    3
 150390000    3
 150400000    7
 150410000    2
 150420000    2
 150430000    4
 150440000    5
 150450000    3
 150460000    4
 150470000    3
 150480000    4
 150490000    3
 150500000    4
 150510000    5
 150520000    4
 150530000    3
 150540000    4
 150550000    4
 150560000    3
 150570000    5
 150580000    3
 150590000    2
 150600000    5
 150610000    4
 150620000    3
 150630000    3
 150640000    3
 150650000    4
 150660000    4
 150670000    5
 150680000    3
 150690000    3
 150700000    4
 150710000    3
 150720000    3
 150730000    4
 150740000    5
 150750000    8
 150760000    3
 150770000    4
 150780000    3
 150790000    3
 150800000    3
 150810000    4
 150820000    2
 150830000    3
 150840000    5
 150850000    3
 150860000    4
 150870000    3
 150880000    3
 150890000    6
 150900000    2
 150910000    3
 150920000    4
 150930000    2
 150940000    2
 150950000    3
 150960000    4
 150970000    4
 150980000    2
 150990000    3
 151000000    5
 151010000    2
 151020000    3
 151030000    3
 151040000    4
 151050000    3
 151060000    6
 151070000    3
 151080000    4
 151090000    3
 151100000    3
 151110000    3
 151120000    5
 151130000    4
 151140000    3
 151150000    3
 151160000    3
 151170000    4
 151180000    4
 151190000    5
 151200000    3
 151210000    3
 151220000    3
 151230000    3
 151240000    3
 151250000    3
 151260000    4
 151270000    3
 151280000    5
 151290000    3
 151300000    3
 151310000    3
 151320000    3
 151330000    3
 151340000    4
 151350000    3
 151360000    3
 151370000    2
 151380000    4
 151390000    6
 151400000    4
 151410000    5
 151420000    3
 151430000    3
 151440000    2
 151450000    3
 151460000    7
 151470000    5
 151480000    5
 151490000    3
 151500000    5
 151510000    3
 151520000    3
 151530000    3
 151540000    3
 151550000    5
 151560000    3
 151570000    3
 151580000    3
 151590000    2
 151600000    3
 151610000    3
 151620000    5
 151630000    5
 151640000    4
 151650000    5
 151660000    3
 151670000    3
 151680000    3
 151690000    8
 151700000    2
 151710000    4
 151720000    3
 151730000    3
 151740000    3
 151750000    3
 151760000    5
 151770000    2
 151780000    4
 151790000    3
 151800000    2
 151810000    3
 151820000    3
 151830000    4
 151840000    3
 151850000    3
 151860000    5
 151870000    5
 151880000    2
 151890000    2
 151900000    3
 151910000    3
 151920000    4
 151930000    3
 151940000    3
 151950000    3
 151960000    4
 151970000    2
 151980000    3
 151990000    2
 152000000    4
 152010000    3
 152020000    5
 152030000    4
 152040000    4
 152050000    3
 152060000    4
 152070000    3
 152080000    8
 152090000    4
 152100000    3
 152110000    3
 152120000    3
 152130000    4
 152140000    2
 152150000    2
 152160000    3
 152170000    7
 152180000    2
 152190000    3
 152200000    3
 152210000    4
 152220000    6
 152230000    4
 152240000    3
 152250000    3
 152260000    3
 152270000    2
 152280000    4
 152290000    2
 152300000    6
 152310000    5
 152320000    6
 152330000    4
 152340000    3
 152350000    5
 152360000    5
 152370000    3
 152380000    4
 152390000    4
 152400000    4
 152410000    3
 152420000    3
 152430000    3
 152440000    4
 152450000    6
 152460000    3
 152470000    3
 152480000    4
 152490000    4
 152500000    3
 152510000    3
 152520000    3
 152530000    4
 152540000    3
 152550000    3
 152560000    3
 152570000    3
 152580000    2
 152590000    3
 152600000    4
 152610000    3
 152620000    2
 152630000    3
 152640000    3
 152650000    3
 152660000    3
 152670000    2
 152680000    3
 152690000    3
 152700000    3
 152710000    3
 152720000    3
 152730000    6
 152740000    2
 152750000    3
 152760000    3
 152770000    3
 152780000    5
 152790000    3
 152800000    3
 152810000    3
 152820000    2
 152830000    4
 152840000    3
 152850000    3
 152860000    3
 152870000    3
 152880000    3
 152890000    3
 152900000    2
 152910000    3
 152920000    3
 152930000    3
 152940000    3
 152950000    5
 152960000    2
 152970000    3
 152980000    4
 152990000    3
 153000000    4
 153010000    3
 153020000    5
 153030000    3
 153040000    4
 153050000    8
 153060000    6
 153070000    4
 153080000    4
 153090000    3
 153100000    2
 153110000    5
 153120000    3
 153130000    3
 153140000    3
 153150000    6
 153160000    7
 153170000    2
 153180000    3
 153190000    3
 153200000    3
 153210000    3
 153220000    5
 153230000    2
 153240000    4
 153250000    2
 153260000    3
 153270000    3
 153280000    3
 153290000    3
 153300000    3
 153310000    4
 153320000    4
 153330000    7
 153340000    2
 153350000    5
 153360000    3
 153370000    3
 153380000    3
 153390000    4
 153400000    4
 153410000    7
 153420000    7
 153430000    4
 153440000    2
 153450000    3
 153460000    3
 153470000    2
 153480000    2
 153490000    3
 153500000    4
 153510000    3
 153520000    3
 153530000    3
 153540000    3
 153550000    4
 153560000    4
 153570000    3
 153580000    3
 153590000    3
 153600000    3
 153610000    5
 153620000    4
 153630000    3
 153640000    5
 153650000    8
 153660000    3
 153670000    3
 153680000    2
 153690000    3
 153700000    4
 153710000    3
 153720000    2
 153730000    3
 153740000   10
 153750000    3
 153760000    4
 153770000    8
 153780000    3
 153790000    3
 153800000    5
 153810000    3
 153820000    3
 153830000    3
 153840000    3
 153850000    4
 153860000    3
 153870000    4
 153880000    4
 153890000    4
 153900000    3
 153910000    3
 153920000    3
 153930000    4
 153940000    4
 153950000    4
 153960000    3
 153970000    3
 153980000    3
 153990000    2
 154000000    4
 154010000    3
 154020000    5
 154030000    4
 154040000    4
 154050000    3
 154060000    3
 154070000    3
 154080000    2
 154090000    3
 154100000    3
 154110000    3
 154120000    2
 154130000    2
 154140000    3
 154150000    5
 154160000    3
 154170000    4
 154180000    3
 154190000    3
 154200000    3
 154210000    3
 154220000    4
 154230000    4
 154240000    3
 154250000    3
 154260000    3
 154270000    4
 154280000    4
 154290000    4
 154300000    3
 154310000    4
 154320000    4
 154330000    3
 154340000    3
 154350000    3
 154360000    3
 154370000    3
 154380000    4
 154390000    2
 154400000    3
 154410000    4
 154420000    3
 154430000    3
 154440000    3
 154450000    2
 154460000    3
 154470000    4
 154480000    3
 154490000    2
 154500000    2
 154510000    3
 154520000    3
 154530000    4
 154540000    4
 154550000    4
 154560000    3
 154570000    3
 154580000    5
 154590000    3
 154600000    3
 154610000    3
 154620000    4
 154630000    3
 154640000    2
 154650000    3
 154660000    3
 154670000    6
 154680000    3
 154690000    3
 154700000    4
 154710000    3
 154720000    3
 154730000    2
 154740000    3
 154750000    2
 154760000    4
 154770000    2
 154780000    2
 154790000    3
 154800000    2
 154810000    3
 154820000    3
 154830000    4
 154840000    4
 154850000    3
 154860000    3
 154870000    4
 154880000    3
 154890000    3
 154900000    3
 154910000    3
 154920000    2
 154930000    2
 154940000    3
 154950000    3
 154960000    4
 154970000    3
 154980000    3
 154990000    2
 155000000    3
 155010000    2
 155020000    2
 155030000    3
 155040000    2
 155050000    3
 155060000    2
 155070000    2
 155080000    3
 155090000    3
 155100000    3
 155110000    4
 155120000    5
 155130000    2
 155140000    2
 155150000    5
 155160000    3
 155170000    2
 155180000    3
 155190000    4
 155200000    2
 155210000    3
 155220000    3
 155230000    4
 155240000    4
 155250000    4
 155260000    3
 155270000    4
 155280000    3
 155290000    3
 155300000    5
 155310000    4
 155320000    4
 155330000    4
 155340000    4
 155350000    5
 155360000    2
 155370000    3
 155380000    4
 155390000    3
 155400000    4
 155410000    2
 155420000    2
 155430000    4
 155440000    3
 155450000    5
 155460000    4
 155470000    3
 155480000    4
 155490000    3
 155500000    3
 155510000    2
 155520000    4
 155530000    5
 155540000    2
 155550000    3
 155560000    3
 155570000    4
 155580000    4
 155590000    4
 155600000    3
 155610000    4
 155620000    3
 155630000    3
 155640000    3
 155650000    4
 155660000    3
 155670000    3
 155680000    3
 155690000    3
 155700000    3
 155710000    3
 155720000    2
 155730000    4
 155740000    4
 155750000    5
 155760000    5
 155770000    5
 155780000    2
 155790000    3
 155800000    3
 155810000    3
 155820000    4
 155830000    4
 155840000    3
 155850000    3
 155860000    4
 155870000    4
 155880000    6
 155890000    7
 155900000   13
 155910000    2
 155920000    3
 155930000    3
 155940000    3
 155950000    3
 155960000    4
 155970000    3
 155980000    2
 155990000    3
 156000000    4
 156010000    4
 156020000    3
 156030000    3
 156040000    3
 156050000    2
 156060000    3
 156070000    3
 156080000    2
 156090000    2
 156100000    3
 156110000    2
 156120000    3
 156130000    3
 156140000    3
 156150000    4
 156160000    7
 156170000    3
 156180000    3
 156190000    3
 156200000    4
 156210000    3
 156220000    3
 156230000    3
 156240000    3
 156250000    3
 156260000    3
 156270000    3
 156280000    2
 156290000    2
 156300000    3
 156310000    4
 156320000    3
 156330000    2
 156340000    2
 156350000    4
 156360000    4
 156370000    4
 156380000    3
 156390000    4
 156400000    3
 156410000    3
 156420000    3
 156430000    4
 156440000    3
 156450000    3
 156460000    3
 156470000    3
 156480000    6
 156490000    3
 156500000    3
 156510000    6
 156520000    3
 156530000    3
 156540000    3
 156550000    3
 156560000    4
 156570000    3
 156580000    4
 156590000    3
 156600000    3
 156610000    4
 156620000    5
 156630000    6
 156640000    3
 156650000    3
 156660000    4
 156670000    4
 156680000    4
 156690000    2
 156700000    3
 156710000    2
 156720000    4
 156730000    2
 156740000    4
 156750000    3
 156760000    4
 156770000    3
 156780000    4
 156790000    3
 156800000    3
 156810000    3
 156820000    4
 156830000    8
 156840000    2
 156850000    3
 156860000    7
 156870000    3
 156880000    4
 156890000    4
 156900000    3
 156910000    2
 156920000    5
 156930000    4
 156940000    3
 156950000    2
 156960000    4
 156970000    3
 156980000    4
 156990000    5
 157000000    2
 157010000    3
 157020000    3
 157030000    3
 157040000    3
 157050000    3
 157060000    4
 157070000    3
 157080000    3
 157090000    3
 157100000    3
 157110000    5
 157120000    4
 157130000    4
 157140000    4
 157150000    3
 157160000    3
 157170000    4
 157180000    3
 157190000    3
 157200000    3
 157210000    5
 157220000    3
 157230000    4
 157240000    3
 157250000    4
 157260000    5
 157270000    2
 157280000    3
 157290000    5
 157300000    3
 157310000    3
 157320000    3
 157330000    6
 157340000    4
 157350000    3
 157360000    3
 157370000    2
 157380000    3
 157390000    3
 157400000    4
 157410000    2
 157420000    5
 157430000    3
 157440000    3
 157450000    4
 157460000    5
 157470000    4
 157480000    3
 157490000    3
 157500000    5
 157510000    2
 157520000    2
 157530000    3
 157540000    2
 157550000    7
 157560000    4
 157570000    3
 157580000    2
 157590000    3
 157600000    2
 157610000    3
 157620000    3
 157630000    4
 157640000    3
 157650000    6
 157660000    3
 157670000    4
 157680000    8
 157690000    9
 157700000    8
 157710000    3
 157720000    7
 157730000    3
 157740000    4
 157750000    3
 157760000    2
 157770000    3
 157780000    3
 157790000    3
 157800000    3
 157810000    3
 157820000    2
 157830000    3
 157840000    3
 157850000    3
 157860000    4
 157870000    3
 157880000    3
 157890000    3
 157900000    3
 157910000    5
 157920000    3
 157930000    2
 157940000    4
 157950000    4
 157960000    3
 157970000    3
 157980000    3
 157990000    2
 158000000    4
 158010000    3
 158020000    3
 158030000    3
 158040000    2
 158050000    3
 158060000    3
 158070000    3
 158080000    2
 158090000    3
 158100000    2
 158110000    3
 158120000    6
 158130000    4
 158140000    5
 158150000    4
 158160000    4
 158170000    4
 158180000    3
 158190000    3
 158200000    3
 158210000    3
 158220000    6
 158230000    3
 158240000    3
 158250000    2
 158260000    4
 158270000    5
 158280000    3
 158290000    3
 158300000    5
 158310000    3
 158320000    3
 158330000    3
 158340000    3
 158350000    2
 158360000    7
 158370000    3
 158380000    4
 158390000    4
 158400000    4
 158410000    5
 158420000    4
 158430000    3
 158440000    3
 158450000    5
 158460000    4
 158470000    5
 158480000    5
 158490000    3
 158500000    3
 158510000    5
 158520000    3
 158530000    3
 158540000    5
 158550000    4
 158560000    3
 158570000    4
 158580000    6
 158590000    3
 158600000    3
 158610000    4
 158620000    3
 158630000    3
 158640000    3
 158650000    4
 158660000    4
 158670000    3
 158680000    2
 158690000    4
 158700000    3
 158710000    4
 158720000    2
 158730000    3
 158740000    4
 158750000    3
 158760000    4
 158770000    3
 158780000    3
 158790000    4
 158800000    3
 158810000    2
 158820000    2
 158830000    2
 158840000    2
 158850000    2
 158860000    3
 158870000    3
 158880000    3
 158890000    3
 158900000    3
 158910000    3
 158920000   12
 158930000    2
 158940000    4
 158950000    3
 158960000    3
 158970000    3
 158980000    3
 158990000    5
 159000000    5
 159010000    4
 159020000    4
 159030000    5
 159040000    5
 159050000    4
 159060000    3
 159070000    6
 159080000    4
 159090000    3
 159100000    2
 159110000    2
 159120000    5
 159130000    2
 159140000    3
 159150000    2
 159160000    2
 159170000    3
 159180000    3
 159190000    3
 159200000    5
 159210000    3
 159220000    3
 159230000    3
 159240000    2
 159250000    3
 159260000    3
 159270000    2
 159280000    4
 159290000    2
 159300000    6
 159310000    3
 159320000    3
 159330000    2
 159340000    3
 159350000    4
 159360000    5
 159370000    3
 159380000    3
 159390000    4
 159400000    4
 159410000    3
 159420000    3
 159430000    3
 159440000    4
 159450000    2
 159460000    3
 159470000    4
 159480000    4
 159490000    3
 159500000    3
 159510000    3
 159520000    2
 159530000    6
 159540000    2
 159550000    2
 159560000    3
 159570000    3
 159580000    3
 159590000    5
 159600000    3
 159610000    2
 159620000    6
 159630000    3
 159640000    9
 159650000    9
 159660000    2
 159670000    3
 159680000    3
 159690000    4
 159700000    4
 159710000    3
 159720000    5
 159730000    2
 159740000    3
 159750000    3
 159760000    3
 159770000    3
 159780000    3
 159790000    4
 159800000    3
 159810000    4
 159820000    3
 159830000    5
 159840000    3
 159850000    3
 159860000    4
 159870000    3
 159880000    2
 159890000    4
 159900000    2
 159910000    3
 159920000    3
 159930000    5
 159940000    4
 159950000    3
 159960000    3
 159970000    3
 159980000    3
 159990000    3
 160000000    3
 160000000    3
 160010000    4
 160020000    3
 160030000    2
 160040000    4
 160050000    4
 160060000    3
 160070000    6
 160080000    4
 160090000    3
 160100000    4
 160110000    3
 160120000    3
 160130000    4
 160140000    3
 160150000    3
 160160000   11
 160170000    4
 160180000    5
 160190000    3
 160200000    6
 160210000    4
 160220000    3
 160230000    2
 160240000    2
 160250000    2
 160260000    4
 160270000    3
 160280000    3
 160290000    5
 160300000    3
 160310000    8
 160320000    5
 160330000    4
 160340000    3
 160350000    3
 160360000    3
 160370000    5
 160380000    3
 160390000    4
 160400000    3
 160410000    3
 160420000    2
 160430000    3
 160440000    3
 160450000    5
 160460000    3
 160470000    5
 160480000    4
 160490000    3
 160500000    3
 160510000    3
 160520000    2
 160530000    4
 160540000    3
 160550000    3
 160560000    3
 160570000   10
 160580000    9
 160590000   11
 160600000    5
 160610000    4
 160620000    5
 160630000    3
 160640000    8
 160650000    3
 160660000    5
 160670000    2
 160680000    4
 160690000    4
 160700000    2
 160710000    3
 160720000    2
 160730000    3
 160740000    3
 160750000    4
 160760000    3
 160770000    3
 160780000    3
 160790000    3
 160800000    3
 160810000    3
 160820000    4
 160830000    3
 160840000    3
 160850000    3
 160860000    4
 160870000    4
 160880000    3
 160890000    3
 160900000    3
 160910000    3
 160920000    3
 160930000    3
 160940000    6
 160950000    2
 160960000    4
 160970000    5
 160980000    7
 160990000    8
 161000000    4
 161010000    5
 161020000    6
 161030000    5
 161040000    3
 161050000    4
 161060000    6
 161070000    8
 161080000    3
 161090000    5
 161100000    5
 161110000    2
 161120000    3
 161130000    2
 161140000    3
 161150000    3
 161160000    4
 161170000    2
 161180000    2
 161190000    4
 161200000    5
 161210000    5
 161220000    5
 161230000    4
 161240000    4
 161250000    5
 161260000    3
 161270000    5
 161280000    3
 161290000    3
 161300000    3
 161310000    4
 161320000    4
 161330000    4
 161340000    2
 161350000    3
 161360000    3
 161370000    2
 161380000    4
 161390000    5
 161400000    3
 161410000    3
 161420000    3
 161430000    4
 161440000    2
 161450000    3
 161460000    4
 161470000    6
 161480000    3
 161490000    3
 161500000    3
 161510000    3
 161520000    5
 161530000    4
 161540000    3
 161550000    5
 161560000    3
 161570000    4
 161580000    4
 161590000    3
 161600000    2
 161610000    4
 161620000    3
 161630000    5
 161640000    3
 161650000    2
 161660000    3
 161670000    3
 161680000    4
 161690000    4
 161700000    4
 161710000    2
 161720000    2
 161730000    3
 161740000    3
 161750000    5
 161760000    2
 161770000    3
 161780000    3
 161790000    2
 161800000    3
 161810000    2
 161820000    3
 161830000    3
 161840000    4
 161850000    3
 161860000    3
 161870000    3
 161880000    7
 161890000    3
 161900000    3
 161910000    3
 161920000    3
 161930000    4
 161940000    4
 161950000    3
 161960000    5
 161970000    4
 161980000    8
 161990000    3
 162000000    2
 162010000    3
 162020000    3
 162030000    3
 162040000    3
 162050000    4
 162060000    2
 162070000    4
 162080000    3
 162090000    5
 162100000    2
 162110000    4
 162120000    3
 162130000    3
 162140000    3
 162150000    3
 162160000    4
 162170000    8
 162180000   11
 162190000    6
 162200000    2
 162210000    3
 162220000    3
 162230000    4
 162240000    2
 162250000    4
 162260000    5
 162270000    5
 162280000    3
 162290000    4
 162300000    5
 162310000    3
 162320000    3
 162330000    4
 162340000    3
 162350000    4
 162360000    4
 162370000    3
 162380000    3
 162390000    3
 162400000    5
 162410000    3
 162420000    3
 162430000    3
 162440000    3
 162450000    3
 162460000    3
 162470000    4
 162480000    3
 162490000    2
 162500000    3
 162510000    2
 162520000    3
 162530000    3
 162540000    3
 162550000    3
 162560000    4
 162570000    4
 162580000    2
 162590000    4
 162600000    4
 162610000    3
 162620000    5
 162630000    4
 162640000    3
 162650000    3
 162660000    3
 162670000    5
 162680000    2
 162690000    4
 162700000    3
 162710000    3
 162720000    4
 162730000    3
 162740000    2
 162750000    3
 162760000    4
 162770000    3
 162780000    3
 162790000    3
 162800000    3
 162810000    4
 162820000    3
 162830000    5
 162840000    4
 162850000    3
 162860000    4
 162870000    3
 162880000    2
 162890000    5
 162900000    3
 162910000    2
 162920000    3
 162930000    5
 162940000    2
 162950000    3
 162960000    4
 162970000    4
 162980000    3
 162990000    3
 163000000    2
 163010000    4
 163020000    3
 163030000    3
 163040000    2
 163050000    3
 163060000    3
 163070000    5
 163080000    7
 163090000    2
 163100000    4
 163110000    3
 163120000    6
 163130000    5
 163140000    3
 163150000    3
 163160000    3
 163170000    5
 163180000    3
 163190000    3
 163200000    2
 163210000    3
 163220000    6
 163230000    4
 163240000    4
 163250000    6
 163260000    5
 163270000    3
 163280000    3
 163290000    3
 163300000    3
 163310000    3
 163320000    3
 163330000    2
 163340000    7
 163350000    4
 163360000    3
 163370000    4
 163380000    3
 163390000    2
 163400000    4
 163410000    3
 163420000    2
 163430000    3
 163440000    4
 163450000    3
 163460000    3
 163470000    3
 163480000    4
 163490000    2
 163500000    4
 163510000    3
 163520000    2
 163530000    3
 163540000    2
 163550000    5
 163560000    6
 163570000    3
 163580000    3
 163590000    3
 163600000    3
 163610000    4
 163620000    4
 163630000    3
 163640000    5
 163650000    5
 163660000    3
 163670000    3
 163680000    3
 163690000    3
 163700000    2
 163710000    3
 163720000    2
 163730000    3
 163740000    3
 163750000    3
 163760000    4
 163770000    3
 163780000    3
 163790000    4
 163800000    2
 163810000    5
 163820000    3
 163830000    4
 163840000    3
 163850000    6
 163860000    3
 163870000    4
 163880000    3
 163890000    3
 163900000    3
 163910000    2
 163920000    3
 163930000    3
 163940000    5
 163950000    2
 163960000    4
 163970000    4
 163980000    4
 163990000    5
 164000000    3
 164010000    3
 164020000    4
 164030000    5
 164040000    4
 164050000    4
 164060000    3
 164070000    5
 164080000    5
 164090000    2
 164100000    3
 164110000    4
 164120000    4
 164130000    3
 164140000    5
 164150000    5
 164160000    3
 164170000    5
 164180000    4
 164190000    3
 164200000    3
 164210000    3
 164220000    4
 164230000    3
 164240000    4
 164250000    3
 164260000    4
 164270000    5
 164280000    3
 164290000    5
 164300000    2
 164310000    3
 164320000    4
 164330000    3
 164340000    2
 164350000    3
 164360000    3
 164370000    2
 164380000    2
 164390000    2
 164400000    3
 164410000    3
 164420000    3
 164430000    2
 164440000    3
 164450000    4
 164460000    4
 164470000    4
 164480000    4
 164490000    2
 164500000    3
 164510000    3
 164520000    3
 164530000    5
 164540000    2
 164550000    3
 164560000    5
 164570000    4
 164580000    5
 164590000    3
 164600000    5
 164610000    3
 164620000    3
 164630000    3
 164640000    4
 164650000    3
 164660000    3
 164670000    3
 164680000    3
 164690000    3
 164700000    4
 164710000    3
 164720000    4
 164730000    5
 164740000    3
 164750000    3
 164760000    3
 164770000    6
 164780000    7
 164790000    3
 164800000    5
 164810000    4
 164820000    4
 164830000    3
 164840000    5
 164850000    3
 164860000    3
 164870000    4
 164880000    4
 164890000    3
 164900000    2
 164910000    3
 164920000    4
 164930000    5
 164940000    3
 164950000    3
 164960000    2
 164970000    3
 164980000    2
 164990000    3
 165000000    3
 165010000    3
 165020000    3
 165030000    3
 165040000    4
 165050000    3
 165060000    3
 165070000    2
 165080000    3
 165090000    3
 165100000    3
 165110000    3
 165120000    3
 165130000    5
 165140000    4
 165150000    3
 165160000    3
 165170000    3
 165180000    6
 165190000    5
 165200000    6
 165210000    6
 165220000    3
 165230000    3
 165240000    4
 165250000    2
 165260000    3
 165270000    3
 165280000    5
 165290000    4
 165300000    5
 165310000    3
 165320000    5
 165330000    2
 165340000    2
 165350000    3
 165360000    5
 165370000    4
 165380000    3
 165390000    2
 165400000    3
 165410000    4
 165420000    5
 165430000    5
 165440000    2
 165450000    3
 165460000    4
 165470000    2
 165480000    3
 165490000    3
 165500000    3
 165510000    4
 165520000    6
 165530000    2
 165540000    3
 165550000    3
 165560000    6
 165570000    3
 165580000    4
 165590000    6
 165600000    6
 165610000   11
 165620000    9
 165630000    8
 165640000    4
 165650000    5
 165660000    3
 165670000    2
 165680000    3
 165690000    2
 165700000    3
 165710000    8
 165720000    3
 165730000    4
 165740000    3
 165750000    3
 165760000    2
 165770000    6
 165780000    6
 165790000    8
 165800000    2
 165810000    3
 165820000    2
 165830000    9
 165840000    5
 165850000    5
 165860000    3
 165870000    6
 165880000    5
 165890000    2
 165900000    3
 165910000    3
 165920000    2
 165930000    3
 165940000    3
 165950000    3
 165960000    3
 165970000    3
 165980000    3
 165990000    3
 166000000    5
 166010000    3
 166020000    4
 166030000    4
 166040000    2
 166050000    3
 166060000    3
 166070000    3
 166080000    3
 166090000    3
 166100000    4
 166110000    3
 166120000    2
 166130000    4
 166140000    3
 166150000    3
 166160000    3
 166170000    3
 166180000    6
 166190000    2
 166200000    3
 166210000    4
 166220000    3
 166230000    5
 166240000    3
 166250000    2
 166260000    3
 166270000    5
 166280000    3
 166290000    5
 166300000    3
 166310000    3
 166320000    3
 166330000    2
 166340000    3
 166350000    3
 166360000    4
 166370000    3
 166380000    3
 166390000    3
 166400000    3
 166410000    5
 166420000    3
 166430000    3
 166440000    3
 166450000    3
 166460000    4
 166470000    4
 166480000    5
 166490000    3
 166500000    3
 166510000    4
 166520000    4
 166530000    3
 166540000    3
 166550000    5
 166560000    2
 166570000    3
 166580000    3
 166590000    3
 166600000    4
 166610000    4
 166620000    5
 166630000    3
 166640000    3
 166650000    3
 166660000    3
 166670000    3
 166680000    2
 166690000    2
 166700000    3
 166710000    3
 166720000    3
 166730000    3
 166740000    2
 166750000    3
 166760000    2
 166770000    3
 166780000    2
 166790000    3
 166800000    3
 166810000    5
 166820000    4
 166830000    3
 166840000    3
 166850000    4
 166860000    3
 166870000    6
 166880000    4
 166890000    3
 166900000    3
 166910000    3
 166920000    3
 166930000    4
 166940000    2
 166950000    3
 166960000    3
 166970000    2
 166980000    3
 166990000    3
 167000000    3
 167010000    5
 167020000    5
 167030000    4
 167040000    2
 167050000    3
 167060000    6
 167070000    6
 167080000    3
 167090000    2
 167100000    3
 167110000    3
 167120000    2
 167130000    3
 167140000    4
 167150000    2
 167160000    3
 167170000    3
 167180000    2
 167190000    8
 167200000    5
 167210000    6
 167220000    3
 167230000    3
 167240000    4
 167250000    6
 167260000    3
 167270000    4
 167280000    4
 167290000    4
 167300000    4
 167310000    4
 167320000    2
 167330000    4
 167340000    3
 167350000    5
 167360000    4
 167370000    3
 167380000    3
 167390000    3
 167400000    4
 167410000    4
 167420000    2
 167430000    3
 167440000    4
 167450000    3
 167460000    3
 167470000    5
 167480000    3
 167490000    3
 167500000    3
 167510000    4
 167520000    3
 167530000    2
 167540000    5
 167550000    3
 167560000    4
 167570000    2
 167580000    4
 167590000    5
 167600000    2
 167610000    2
 167620000    4
 167630000    4
 167640000    2
 167650000    2
 167660000    3
 167670000    3
 167680000    4
 167690000    3
 167700000    6
 167710000    2
 167720000    3
 167730000    3
 167740000    3
 167750000    3
 167760000    2
 167770000    3
 167780000    3
 167790000    2
 167800000    2
 167810000    4
 167820000    3
 167830000    3
 167840000    6
 167850000    9
 167860000    4
 167870000    3
 167880000    3
 167890000    4
 167900000    3
 167910000    2
 167920000    3
 167930000    3
 167940000    2
 167950000    7
 167960000    3
 167970000    2
 167980000    5
 167990000    4
 168000000    3
 168010000    3
 168020000    3
 168030000    3
 168040000    4
 168050000    3
 168060000    6
 168070000    2
 168080000    4
 168090000    3
 168100000    4
 168110000    3
 168120000    3
 168130000    2
 168140000    3
 168150000    3
 168160000    7
 168170000    2
 168180000    8
 168190000    3
 168200000    3
 168210000    5
 168220000    5
 168230000    4
 168240000    3
 168250000    3
 168260000    3
 168270000    4
 168280000    5
 168290000    5
 168300000    3
 168310000    7
 168320000    7
 168330000    3
 168340000    3
 168350000    3
 168360000    3
 168370000    5
 168380000    4
 168390000    4
 168400000    3
 168410000    4
 168420000    3
 168430000    4
 168440000    2
 168450000    3
 168460000    2
 168470000    3
 168480000    3
 168490000    3
 168500000    3
 168510000    3
 168520000    2
 168530000    3
 168540000    3
 168550000    3
 168560000    4
 168570000    2
 168580000    4
 168590000    2
 168600000    4
 168610000    4
 168620000    6
 168630000    7
 168640000    7
 168650000    3
 168660000    3
 168670000    3
 168680000    6
 168690000    5
 168700000    3
 168710000    3
 168720000    3
 168730000    3
 168740000    3
 168750000    6
 168760000    3
 168770000    3
 168780000    3
 168790000    5
 168800000    6
 168810000    5
 168820000    4
 168830000    5
 168840000    2
 168850000    4
 168860000    2
 168870000    3
 168880000    3
 168890000    3
 168900000    3
 168910000    3
 168920000    3
 168930000    5
 168940000    2
 168950000    3
 168960000    2
 168970000    6
 168980000    4
 168990000    3
 169000000    3
 169010000    3
 169020000    3
 169030000    3
 169040000    6
 169050000    3
 169060000    2
 169070000    3
 169080000    3
 169090000    3
 169100000    4
 169110000    4
 169120000    3
 169130000    3
 169140000    3
 169150000    3
 169160000    4
 169170000    6
 169180000    4
 169190000    4
 169200000    5
 169210000    4
 169220000    3
 169230000    2
 169240000    2
 169250000    4
 169260000    3
 169270000    5
 169280000    5
 169290000    5
 169300000    4
 169310000    5
 169320000    4
 169330000    3
 169340000    3
 169350000    3
 169360000    2
 169370000    3
 169380000    3
 169390000    3
 169400000    3
 169410000    4
 169420000    2
 169430000    3
 169440000    4
 169450000    2
 169460000    2
 169470000    3
 169480000    2
 169490000    4
 169500000    5
 169510000    3
 169520000    3
 169530000    3
 169540000    4
 169550000    3
 169560000    3
 169570000    4
 169580000    6
 169590000    3
 169600000    7
 169610000    5
 169620000    3
 169630000    3
 169640000    4
 169650000    3
 169660000    3
 169670000    3
 169680000    3
 169690000    2
 169700000    3
 169710000    3
 169720000    3
 169730000    3
 169740000    2
 169750000    6
 169760000    4
 169770000    2
 169780000    5
 169790000    5
 169800000    4
 169810000    4
 169820000    3
 169830000    2
 169840000    2
 169850000    5
 169860000    3
 169870000    3
 169880000    7
 169890000    3
 169900000    4
 169910000    3
 169920000    2
 169930000    3
 169940000    3
 169950000    3
 169960000    3
 169970000    3
 169980000    3
 169990000    2
 170000000    5
 170010000    6
 170020000    5
 170030000    3
 170040000    3
 170050000    2
 170060000    3
 170070000    3
 170080000    6
 170090000    8
 170100000    6
 170110000    3
 170120000    3
 170130000    3
 170140000    3
 170150000    3
 170160000    3
 170170000    3
 170180000    3
 170190000    3
 170200000    2
 170210000    3
 170220000    5
 170230000    3
 170240000    3
 170250000    3
 170260000    4
 170270000    3
 170280000    3
 170290000    4
 170300000    2
 170310000    3
 170320000    3
 170330000    2
 170340000    6
 170350000    3
 170360000    3
 170370000    2
 170380000    5
 170390000    4
 170400000    4
 170410000    4
 170420000    3
 170430000    3
 170440000    3
 170450000    5
 170460000    3
 170470000    3
 170480000    2
 170490000    5
 170500000    3
 170510000    3
 170520000    4
 170530000    3
 170540000    4
 170550000    3
 170560000    3
 170570000    4
 170580000    4
 170590000    3
 170600000    3
 170610000    5
 170620000    3
 170630000    4
 170640000    4
 170650000    3
 170660000    3
 170670000    3
 170680000    4
 170690000    6
 170700000    5
 170710000    4
 170720000    7
 170730000    3
 170740000    2
 170750000    2
 170760000    3
 170770000    3
 170780000    4
 170790000    3
 170800000    3
 170810000    4
 170820000    3
 170830000    9
 170840000    3
 170850000    3
 170860000    5
 170870000    2
 170880000    4
 170890000    3
 170900000    2
 170910000    4
 170920000    3
 170930000    4
 170940000    3
 170950000    3
 170960000    3
 170970000    3
 170980000    2
 170990000    3
 171000000    3
 171010000    3
 171020000    2
 171030000    5
 171040000    4
 171050000    3
 171060000    3
 171070000    2
 171080000    4
 171090000    4
 171100000    6
 171110000    5
 171120000    4
 171130000    6
 171140000    5
 171150000    3
 171160000    2
 171170000    2
 171180000    4
 171190000    2
 171200000    2
 171210000    3
 171220000    3
 171230000    3
 171240000    2
 171250000    3
 171260000    2
 171270000    5
 171280000    4
 171290000    4
 171300000    3
 171310000    4
 171320000    5
 171330000    5
 171340000    4
 171350000    3
 171360000    4
 171370000    3
 171380000    3
 171390000    3
 171400000    5
 171410000    4
 171420000    3
 171430000    3
 171440000    3
 171450000    5
 171460000    5
 171470000    3
 171480000    3
 171490000    7
 171500000    5
 171510000    3
 171520000    8
 171530000    5
 171540000    5
 171550000    4
 171560000    4
 171570000    4
 171580000    6
 171590000    4
 171600000    2
 171610000    3
 171620000    2
 171630000    3
 171640000    3
 171650000    4
 171660000    3
 171670000    3
 171680000    3
 171690000    4
 171700000    3
 171710000    3
 171720000    3
 171730000    2
 171740000    3
 171750000    2
 171760000    3
 171770000    4
 171780000    2
 171790000    8
 171800000    2
 171810000    4
 171820000    3
 171830000    5
 171840000    4
 171850000    6
 171860000    3
 171870000    3
 171880000    6
 171890000    3
 171900000    3
 171910000    4
 171920000    4
 171930000    4
 171940000    3
 171950000    6
 171960000    4
 171970000    4
 171980000    3
 171990000   10
 172000000    2
 172010000    2
 172020000    2
 172030000    2
 172040000   12
 172050000    6
 172060000    3
 172070000    2
 172080000    4
 172090000    2
 172100000    3
 172110000    3
 172120000    4
 172130000    3
 172140000    3
 172150000    3
 172160000    4
 172170000    4
 172180000    3
 172190000    6
 172200000    4
 172210000    4
 172220000    4
 172230000    3
 172240000    3
 172250000    3
 172260000    3
 172270000    4
 172280000    6
 172290000    2
 172300000    4
 172310000    2
 172320000    4
 172330000    5
 172340000    4
 172350000   10
 172360000   11
 172370000    3
 172380000    3
 172390000    5
 172400000    4
 172410000    8
 172420000    4
 172430000    3
 172440000    3
 172450000    4
 172460000    3
 172470000    3
 172480000    4
 172490000    3
 172500000    2
 172510000    3
 172520000    3
 172530000    7
 172540000    3
 172550000    4
 172560000    5
 172570000    5
 172580000    3
 172590000    9
 172600000    4
 172610000    4
 172620000    3
 172630000    3
 172640000    3
 172650000    5
 172660000    3
 172670000    3
 172680000    3
 172690000    2
 172700000    3
 172710000    3
 172720000    4
 172730000    4
 172740000    7
 172750000    3
 172760000    2
 172770000    3
 172780000    3
 172790000    4
 172800000    5
 172810000    4
 172820000    3
 172830000    3
 172840000    4
 172850000    3
 172860000    4
 172870000    3
 172880000    2
 172890000    4
 172900000    4
 172910000    3
 172920000    2
 172930000    8
 172940000    5
 172950000    5
 172960000    3
 172970000    3
 172980000    3
 172990000    3
 173000000    3
 173010000    3
 173020000    3
 173030000    3
 173040000    4
 173050000    3
 173060000    4
 173070000    3
 173080000    3
 173090000    3
 173100000    7
 173110000    5
 173120000    2
 173130000    5
 173140000    2
 173150000    3
 173160000    5
 173170000    3
 173180000    3
 173190000    5
 173200000    4
 173210000    7
 173220000    3
 173230000    2
 173240000    2
 173250000    3
 173260000    4
 173270000    3
 173280000    3
 173290000    2
 173300000    3
 173310000    3
 173320000    2
 173330000    3
 173340000    4
 173350000    5
 173360000    3
 173370000    3
 173380000    3
 173390000    3
 173400000    3
 173410000    6
 173420000    5
 173430000    3
 173440000    5
 173450000    5
 173460000    4
 173470000    2
 173480000    4
 173490000    4
 173500000    3
 173510000    3
 173520000    3
 173530000    5
 173540000    2
 173550000    3
 173560000    5
 173570000    4
 173580000    2
 173590000    3
 173600000    4
 173610000    3
 173620000    3
 173630000    4
 173640000    6
 173650000    5
 173660000    4
 173670000    9
 173680000    4
 173690000    4
 173700000    7
 173710000    3
 173720000    2
 173730000    5
 173740000    3
 173750000    3
 173760000    5
 173770000    6
 173780000    3
 173790000    5
 173800000    3
 173810000   11
 173820000    9
 173830000    5
 173840000    3
 173850000   11
 173860000    8
 173870000    7
 173880000    4
 173890000    4
 173900000    5
 173910000    3
 173920000    6
 173930000    3
 173940000    3
 173950000    7
 173960000    4
 173970000    5
 173980000    4
 173990000    5
 174000000    5
 174010000    3
 174020000    3
 174030000    5
 174040000    4
 174050000    3
 174060000    7
 174070000    7
 174080000    2
 174090000    4
 174100000    4
 174110000    3
 174120000    4
 174130000    3
 174140000    3
 174150000    5
 174160000    5
 174170000    7
 174180000    4
 174190000    5
 174200000    3
 174210000    7
 174220000    5
 174230000    5
 174240000    4
 174250000    5
 174260000    5
 174270000    3
 174280000    3
 174290000    2
 174300000    3
 174310000    2
 174320000    4
 174330000    3
 174340000    3
 174350000    4
 174360000    3
 174370000    3
 174380000    2
 174390000    3
 174400000    3
 174410000    3
 174420000    2
 174430000    6
 174440000    7
 174450000    3
 174460000    2
 174470000    5
 174480000    5
 174490000    3
 174500000    4
 174510000    2
 174520000    3
 174530000    3
 174540000    3
 174550000    3
 174560000    3
 174570000    3
 174580000    3
 174590000    3
 174600000    3
 174610000    3
 174620000    2
 174630000    5
 174640000    3
 174650000    5
 174660000    3
 174670000    5
 174680000    4
 174690000    3
 174700000    3
 174710000    3
 174720000    3
 174730000    3
 174740000    6
 174750000    6
 174760000    4
 174770000    4
 174780000    3
 174790000    4
 174800000    2
 174810000   10
 174820000    6
 174830000    9
 174840000    6
 174850000    3
 174860000    2
 174870000    4
 174880000    6
 174890000    2
 174900000    2
 174910000    4
 174920000    2
 174930000    2
 174940000    2
 174950000    5
 174960000    5
 174970000    3
 174980000    2
 174990000    3
 175000000    4
 175010000    4
 175020000    3
 175030000    4
 175040000    2
 175050000    2
 175060000    7
 175070000    3
 175080000    2
 175090000    2
 175100000    3
 175110000    3
 175120000    3
 175130000    3
 175140000    4
 175150000    3
 175160000    3
 175170000    4
 175180000    3
 175190000    3
 175200000    3
 175210000    3
 175220000    3
 175230000    4
 175240000    3
 175250000    3
 175260000    6
 175270000    3
 175280000    4
 175290000    3
 175300000    4
 175310000    4
 175320000    3
 175330000    2
 175340000    3
 175350000    3
 175360000    3
 175370000    5
 175380000    4
 175390000    2
 175400000    4
 175410000    4
 175420000    2
 175430000    2
 175440000    3
 175450000    2
 175460000    4
 175470000    4
 175480000    3
 175490000    3
 175500000    6
 175510000    4
 175520000    4
 175530000    2
 175540000   10
 175550000    5
 175560000    3
 175570000    3
 175580000    4
 175590000    4
 175600000    2
 175610000    3
 175620000    3
 175630000    4
 175640000    3
 175650000    4
 175660000    2
 175670000    3
 175680000    4
 175690000    3
 175700000    3
 175710000    3
 175720000    5
 175730000    3
 175740000    2
 175750000    6
 175760000    3
 175770000    3
 175780000    4
 175790000    3
 175800000    4
 175810000    4
 175820000    4
 175830000    3
 175840000    5
 175850000    5
 175860000    3
 175870000    3
 175880000    3
 175890000    3
 175900000    4
 175910000    3
 175920000    3
 175930000    4
 175940000    6
 175950000    5
 175960000    6
 175970000    4
 175980000    3
 175990000    5
 176000000    9
 176010000    6
 176020000    2
 176030000    4
 176040000    3
 176050000    6
 176060000    5
 176070000    2
 176080000    7
 176090000    4
 176100000    3
 176110000    5
 176120000    3
 176130000    8
 176140000    7
 176150000    5
 176160000    3
 176170000    5
 176180000    4
 176190000    8
 176200000    3
 176210000    3
 176220000    3
 176230000    3
 176240000    3
 176250000    4
 176260000    3
 176270000    7
 176280000    3
 176290000    5
 176300000    6
 176310000    7
 176320000    6
 176330000    3
 176340000    2
 176350000   10
 176360000    6
 176370000    3
 176380000    5
 176390000    4
 176400000    3
 176410000    2
 176420000    3
 176430000    3
 176440000    3
 176450000    3
 176460000    3
 176470000    2
 176480000    2
 176490000    3
 176500000    2
 176510000    5
 176520000    3
 176530000    5
 176540000    3
 176550000    4
 176560000    3
 176570000    4
 176580000    3
 176590000    3
 176600000    7
 176610000    4
 176620000    3
 176630000    3
 176640000    4
 176650000    2
 176660000    3
 176670000    3
 176680000    3
 176690000    4
 176700000    2
 176710000    3
 176720000    3
 176730000    3
 176740000    3
 176750000    2
 176760000    4
 176770000    3
 176780000    3
 176790000    2
 176800000    3
 176810000    4
 176820000    5
 176830000    4
 176840000    2
 176850000    3
 176860000    4
 176870000    2
 176880000    3
 176890000    4
 176900000    3
 176910000    3
 176920000    3
 176930000    3
 176940000    4
 176950000    3
 176960000    3
 176970000    3
 176980000    3
 176990000    3
 177000000    3
 177010000    3
 177020000    4
 177030000    3
 177040000    2
 177050000    2
 177060000    3
 177070000    3
 177080000    7
 177090000    3
 177100000    4
 177110000    5
 177120000    9
 177130000    5
 177140000    5
 177150000    5
 177160000    3
 177170000    3
 177180000    7
 177190000    7
 177200000    3
 177210000    5
 177220000    5
 177230000    6
 177240000    5
 177250000    8
 177260000    4
 177270000    4
 177280000    5
 177290000    6
 177300000    3
 177310000    3
 177320000    3
 177330000   10
 177340000    4
 177350000   10
 177360000    4
 177370000    4
 177380000    8
 177390000   11
 177400000    3
 177410000    6
 177420000    3
 177430000    3
 177440000    3
 177450000    3
 177460000    3
 177470000    3
 177480000    4
 177490000    2
 177500000    3
 177510000    6
 177520000    2
 177530000    4
 177540000    9
 177550000    5
 177560000    2
 177570000    3
 177580000    3
 177590000    4
 177600000    2
 177610000    3
 177620000    5
 177630000    5
 177640000    4
 177650000    3
 177660000    3
 177670000    3
 177680000    4
 177690000    3
 177700000    3
 177710000    2
 177720000    3
 177730000    4
 177740000    5
 177750000    4
 177760000    3
 177770000    3
 177780000    3
 177790000    4
 177800000    2
 177810000    3
 177820000    5
 177830000    3
 177840000    3
 177850000    3
 177860000    4
 177870000    3
 177880000    3
 177890000    5
 177900000    3
 177910000    3
 177920000    3
 177930000    3
 177940000    4
 177950000    2
 177960000    5
 177970000    3
 177980000    3
 177990000    3
 178000000    5
 178010000    3
 178020000    2
 178030000    3
 178040000    4
 178050000    3
 178060000    4
 178070000    4
 178080000    3
 178090000    4
 178100000    7
 178110000    6
 178120000    4
 178130000    4
 178140000    4
 178150000    3
 178160000    3
 178170000    4
 178180000    5
 178190000    5
 178200000    3
 178210000    2
 178220000    9
 178230000    4
 178240000    5
 178250000    4
 178260000    5
 178270000    6
 178280000    4
 178290000    4
 178300000    3
 178310000    3
 178320000    4
 178330000    3
 178340000    3
 178350000    2
 178360000    5
 178370000    2
 178380000    3
 178390000    3
 178400000    4
 178410000    3
 178420000    3
 178430000    3
 178440000    5
 178450000    4
 178460000    4
 178470000    4
 178480000    3
 178490000    3
 178500000    5
 178510000    3
 178520000    3
 178530000    2
 178540000    3
 178550000    3
 178560000    3
 178570000    3
 178580000    3
 178590000    3
 178600000    3
 178610000    3
 178620000    5
 178630000    3
 178640000    3
 178650000    4
 178660000    3
 178670000    4
 178680000    3
 178690000    3
 178700000    4
 178710000    3
 178720000    3
 178730000    2
 178740000    2
 178750000    3
 178760000    3
 178770000    3
 178780000    6
 178790000    2
 178800000    3
 178810000    2
 178820000    3
 178830000    4
 178840000    2
 178850000    4
 178860000    5
 178870000    6
 178880000    5
 178890000    5
 178900000    3
 178910000    5
 178920000    4
 178930000    8
 178940000    3
 178950000    6
 178960000    5
 178970000    2
 178980000    3
 178990000    7
 179000000    9
 179010000    4
 179020000    4
 179030000    6
 179040000    4
 179050000    9
 179060000    5
 179070000    3
 179080000    8
 179090000    8
 179100000    3
 179110000    4
 179120000    4
 179130000    4
 179140000    4
 179150000    5
 179160000    3
 179170000    4
 179180000    8
 179190000    3
 179200000    5
 179210000   10
 179220000    4
 179230000    3
 179240000    4
 179250000    4
 179260000    3
 179270000    2
 179280000    4
 179290000    4
 179300000    3
 179310000    4
 179320000    3
 179330000    5
 179340000    3
 179350000    3
 179360000    3
 179370000    4
 179380000    3
 179390000    4
 179400000    2
 179410000    2
 179420000    3
 179430000    7
 179440000    3
 179450000    7
 179460000    5
 179470000    6
 179480000    4
 179490000    7
 179500000    4
 179510000    2
 179520000    3
 179530000    4
 179540000    3
 179550000    3
 179560000    3
 179570000    3
 179580000    3
 179590000    3
 179600000    3
 179610000    3
 179620000    4
 179630000    4
 179640000    2
 179650000    3
 179660000    3
 179670000    3
 179680000    3
 179690000    5
 179700000    3
 179710000    4
 179720000    4
 179730000    2
 179740000    3
 179750000    4
 179760000    3
 179770000    3
 179780000    3
 179790000    3
 179800000    3
 179810000    2
 179820000    3
 179830000    5
 179840000    3
 179850000    4
 179860000    3
 179870000    4
 179880000    3
 179890000    4
 179900000    8
 179910000    2
 179920000    2
 179930000    4
 179940000    5
 179950000    4
 179960000    6
 179970000    4
 179980000    7
 179990000    2
 180000000    3
 180000000    3
 180010000    3
 180020000    2
 180030000    3
 180040000    4
 180050000    4
 180060000    3
 180070000    5
 180080000    3
 180090000   10
 180100000    5
 180110000    3
 180120000    3
 180130000    3
 180140000    3
 180150000    3
 180160000    4
 180170000    4
 180180000    4
 180190000    4
 180200000    7
 180210000    5
 180220000    4
 180230000    6
 180240000    8
 180250000    7
 180260000    5
 180270000    5
 180280000    4
 180290000    3
 180300000    2
 180310000    3
 180320000    4
 180330000    4
 180340000    2
 180350000    4
 180360000    4
 180370000    3
 180380000    5
 180390000    3
 180400000    3
 180410000    2
 180420000    4
 180430000    7
 180440000    4
 180450000    5
 180460000    5
 180470000    3
 180480000    5
 180490000    3
 180500000    3
 180510000    2
 180520000    3
 180530000    3
 180540000    4
 180550000    3
 180560000    3
 180570000    4
 180580000    5
 180590000    6
 180600000    4
 180610000    5
 180620000    4
 180630000    3
 180640000    3
 180650000    4
 180660000    3
 180670000    3
 180680000    2
 180690000    3
 180700000    3
 180710000    3
 180720000    3
 180730000    3
 180740000    5
 180750000    5
 180760000    3
 180770000    7
 180780000    2
 180790000    4
 180800000    3
 180810000    3
 180820000    3
 180830000    2
 180840000    3
 180850000    3
 180860000    2
 180870000    3
 180880000    3
 180890000    3
 180900000    3
 180910000    3
 180920000    4
 180930000    4
 180940000    3
 180950000    4
 180960000    4
 180970000    3
 180980000    5
 180990000    4
 181000000    4
 181010000    5
 181020000    3
 181030000    2
 181040000    9
 181050000    2
 181060000    2
 181070000    2
 181080000    2
 181090000    3
 181100000    5
 181110000    6
 181120000    4
 181130000    6
 181140000    7
 181150000    4
 181160000    4
 181170000    3
 181180000    8
 181190000   10
 181200000    9
 181210000    4
 181220000    5
 181230000    4
 181240000    3
 181250000    3
 181260000    3
 181270000    5
 181280000    7
 181290000    4
 181300000    3
 181310000    5
 181320000    3
 181330000    7
 181340000    5
 181350000    4
 181360000    3
 181370000    3
 181380000    4
 181390000    3
 181400000    3
 181410000    3
 181420000    3
 181430000    3
 181440000    3
 181450000    4
 181460000    3
 181470000    2
 181480000    3
 181490000    2
 181500000    4
 181510000    3
 181520000    3
 181530000    3
 181540000    2
 181550000    5
 181560000    2
 181570000    2
 181580000    4
 181590000    3
 181600000    3
 181610000    3
 181620000    3
 181630000    3
 181640000    3
 181650000    3
 181660000    4
 181670000    6
 181680000    2
 181690000    7
 181700000    4
 181710000    3
 181720000    4
 181730000    3
 181740000    3
 181750000    5
 181760000    3
 181770000    2
 181780000    3
 181790000    4
 181800000    2
 181810000    7
 181820000    3
 181830000    3
 181840000    5
 181850000    2
 181860000    3
 181870000    3
 181880000    4
 181890000    4
 181900000    5
 181910000    5
 181920000    4
 181930000    3
 181940000    5
 181950000    3
 181960000    3
 181970000    2
 181980000    4
 181990000    2
 182000000    3
 182010000    3
 182020000    5
 182030000    6
 182040000    4
 182050000    3
 182060000    3
 182070000    3
 182080000    4
 182090000    3
 182100000    3
 182110000    3
 182120000    4
 182130000    3
 182140000    5
 182150000    4
 182160000    2
 182170000    3
 182180000    3
 182190000    2
 182200000    3
 182210000    2
 182220000    2
 182230000    3
 182240000    3
 182250000    2
 182260000    2
 182270000    2
 182280000   10
 182290000    3
 182300000    4
 182310000    3
 182320000    4
 182330000    2
 182340000    4
 182350000    4
 182360000    2
 182370000    6
 182380000    5
 182390000    4
 182400000    4
 182410000    2
 182420000    3
 182430000    3
 182440000    2
 182450000    2
 182460000    2
 182470000    3
 182480000    3
 182490000    3
 182500000    2
 182510000    3
 182520000    3
 182530000    5
 182540000    3
 182550000    2
 182560000    3
 182570000    2
 182580000    4
 182590000    2
 182600000    3
 182610000    5
 182620000    3
 182630000    2
 182640000    3
 182650000    3
 182660000    4
 182670000    5
 182680000    3
 182690000    2
 182700000    4
 182710000    4
 182720000    4
 182730000    3
 182740000    3
 182750000    3
 182760000    3
 182770000    3
 182780000    4
 182790000    4
 182800000    3
 182810000    3
 182820000    2
 182830000    3
 182840000    3
 182850000    2
 182860000    2
 182870000    4
 182880000    4
 182890000    2
 182900000    2
 182910000    2
 182920000    4
 182930000    5
 182940000    3
 182950000    2
 182960000    3
 182970000    3
 182980000    3
 182990000    3
 183000000    3
 183010000    3
 183020000    3
 183030000    3
 183040000    3
 183050000    3
 183060000    3
 183070000    4
 183080000    3
 183090000    2
 183100000    3
 183110000    5
 183120000    3
 183130000    2
 183140000    4
 183150000    4
 183160000    4
 183170000    3
 183180000    4
 183190000    3
 183200000    4
 183210000    4
 183220000    2
 183230000    5
 183240000    3
 183250000    4
 183260000    3
 183270000    3
 183280000    2
 183290000    4
 183300000    3
 183310000    2
 183320000    4
 183330000    3
 183340000    3
 183350000    4
 183360000    4
 183370000    5
 183380000    5
 183390000    6
 183400000    4
 183410000   10
 183420000    6
 183430000    3
 183440000    2
 183450000    3
 183460000    3
 183470000    6
 183480000    4
 183490000    2
 183500000    5
 183510000    5
 183520000    2
 183530000    2
 183540000    3
 183550000    3
 183560000    3
 183570000    5
 183580000    3
 183590000    4
 183600000    3
 183610000    3
 183620000    3
 183630000    4
 183640000    5
 183650000    3
 183660000    4
 183670000    4
 183680000    4
 183690000    7
 183700000    3
 183710000    3
 183720000    4
 183730000    3
 183740000    3
 183750000    3
 183760000    4
 183770000    3
 183780000    5
 183790000    3
 183800000    3
 183810000    6
 183820000    5
 183830000    4
 183840000    3
 183850000    3
 183860000    4
 183870000    4
 183880000    4
 183890000    4
 183900000    2
 183910000    3
 183920000    3
 183930000    4
 183940000    7
 183950000    4
 183960000    3
 183970000    3
 183980000    4
 183990000    3
 184000000    3
 184010000    4
 184020000    3
 184030000    5
 184040000    3
 184050000    2
 184060000    4
 184070000    3
 184080000    4
 184090000    4
 184100000    3
 184110000    4
 184120000    3
 184130000    7
 184140000    3
 184150000    3
 184160000    3
 184170000    5
 184180000    3
 184190000    3
 184200000    3
 184210000    4
 184220000    2
 184230000    5
 184240000    5
 184250000    5
 184260000    4
 184270000    3
 184280000    5
 184290000    4
 184300000    5
 184310000    3
 184320000    7
 184330000    4
 184340000    5
 184350000    3
 184360000    3
 184370000    4
 184380000    2
 184390000    2
 184400000    3
 184410000    3
 184420000    3
 184430000    4
 184440000    2
 184450000    2
 184460000    3
 184470000    3
 184480000    3
 184490000    3
 184500000    2
 184510000    3
 184520000    4
 184530000    3
 184540000    2
 184550000    3
 184560000    2
 184570000    3
 184580000    5
 184590000    3
 184600000    5
 184610000    3
 184620000    3
 184630000    4
 184640000    3
 184650000    3
 184660000    3
 184670000    3
 184680000    4
 184690000    3
 184700000    3
 184710000    3
 184720000    4
 184730000    3
 184740000    3
 184750000    4
 184760000    3
 184770000    3
 184780000    2
 184790000    5
 184800000    4
 184810000    4
 184820000    3
 184830000    3
 184840000    3
 184850000    3
 184860000    3
 184870000    4
 184880000    3
 184890000    3
 184900000    4
 184910000    4
 184920000    3
 184930000    4
 184940000    2
 184950000    5
 184960000    3
 184970000    7
 184980000    8
 184990000    4
 185000000    2
 185010000    3
 185020000    3
 185030000    7
 185040000    2
 185050000    3
 185060000    3
 185070000    4
 185080000    3
 185090000    2
 185100000    3
 185110000    3
 185120000    3
 185130000    5
 185140000    4
 185150000    2
 185160000    4
 185170000    2
 185180000    9
 185190000    5
 185200000    4
 185210000    3
 185220000    4
 185230000    4
 185240000    3
 185250000    2
 185260000    4
 185270000    5
 185280000    4
 185290000    3
 185300000    4
 185310000    3
 185320000    2
 185330000    5
 185340000    3
 185350000    5
 185360000    2
 185370000    3
 185380000    3
 185390000    5
 185400000    2
 185410000    3
 185420000    4
 185430000    5
 185440000    3
 185450000    5
 185460000    2
 185470000    5
 185480000    3
 185490000    2
 185500000    2
 185510000    3
 185520000    3
 185530000    3
 185540000    3
 185550000    4
 185560000    3
 185570000    3
 185580000    2
 185590000    3
 185600000    3
 185610000    3
 185620000    3
 185630000    3
 185640000    4
 185650000    2
 185660000    3
 185670000    3
 185680000    3
 185690000    3
 185700000    3
 185710000    4
 185720000    3
 185730000    2
 185740000    3
 185750000    3
 185760000    4
 185770000    5
 185780000    3
 185790000    3
 185800000    3
 185810000    4
 185820000    2
 185830000    3
 185840000    4
 185850000    4
 185860000    3
 185870000    3
 185880000    4
 185890000    3
 185900000    4
 185910000    2
 185920000    6
 185930000    3
 185940000    3
 185950000    8
 185960000    4
 185970000    3
 185980000    6
 185990000    4
 186000000    3
 186010000    3
 186020000    3
 186030000    4
 186040000    3
 186050000    4
 186060000    3
 186070000    3
 186080000    3
 186090000    5
 186100000    3
 186110000    3
 186120000    2
 186130000    4
 186140000    3
 186150000    3
 186160000    4
 186170000    5
 186180000    5
 186190000    2
 186200000    4
 186210000    4
 186220000    4
 186230000    3
 186240000    2
 186250000    3
 186260000    3
 186270000    5
 186280000    4
 186290000    4
 186300000    4
 186310000    3
 186320000    5
 186330000    4
 186340000    5
 186350000    3
 186360000    3
 186370000    3
 186380000    5
 186390000    4
 186400000    3
 186410000    3
 186420000    3
 186430000    4
 186440000    4
 186450000    4
 186460000    3
 186470000    2
 186480000    3
 186490000    3
 186500000    4
 186510000    3
 186520000    3
 186530000    4
 186540000    3
 186550000    2
 186560000    4
 186570000    3
 186580000    2
 186590000    3
 186600000    3
 186610000    9
 186620000    3
 186630000    3
 186640000    3
 186650000    7
 186660000    3
 186670000    3
 186680000    3
 186690000    3
 186700000    5
 186710000    8
 186720000    7
 186730000    5
 186740000    6
 186750000    3
 186760000    4
 186770000    4
 186780000    3
 186790000    3
 186800000    3
 186810000    3
 186820000    4
 186830000    3
 186840000    3
 186850000    3
 186860000    3
 186870000    3
 186880000    3
 186890000    3
 186900000   11
 186910000    5
 186920000    3
 186930000    5
 186940000    3
 186950000    5
 186960000    4
 186970000    3
 186980000    3
 186990000    3
 187000000    3
 187010000    6
 187020000    3
 187030000    6
 187040000    3
 187050000    2
 187060000    2
 187070000    4
 187080000    3
 187090000    3
 187100000    3
 187110000    3
 187120000    3
 187130000    3
 187140000    2
 187150000    5
 187160000    2
 187170000    3
 187180000    3
 187190000    6
 187200000    5
 187210000    4
 187220000    2
 187230000    4
 187240000    4
 187250000    4
 187260000    5
 187270000    3
 187280000    4
 187290000   12
 187300000    2
 187310000    5
 187320000    3
 187330000    6
 187340000    3
 187350000    3
 187360000    3
 187370000    3
 187380000    2
 187390000    3
 187400000    3
 187410000    2
 187420000    4
 187430000    5
 187440000    3
 187450000    4
 187460000    3
 187470000    3
 187480000    2
 187490000    2
 187500000    4
 187510000    3
 187520000    4
 187530000    2
 187540000    6
 187550000    4
 187560000    3
 187570000    5
 187580000    3
 187590000    3
 187600000    3
 187610000    4
 187620000    4
 187630000    2
 187640000    3
 187650000    3
 187660000    3
 187670000    3
 187680000    3
 187690000    3
 187700000    2
 187710000    3
 187720000    4
 187730000    3
 187740000    3
 187750000    2
 187760000    3
 187770000    5
 187780000    2
 187790000    4
 187800000    3
 187810000    4
 187820000    4
 187830000    3
 187840000    3
 187850000    4
 187860000    2
 187870000    3
 187880000    3
 187890000    3
 187900000    3
 187910000    4
 187920000    3
 187930000    4
 187940000    5
 187950000    3
 187960000    3
 187970000    3
 187980000    2
 187990000    3
 188000000    3
 188010000    3
 188020000    3
 188030000    5
 188040000    2
 188050000    3
 188060000    2
 188070000    2
 188080000    2
 188090000    3
 188100000    3
 188110000    4
 188120000    3
 188130000    2
 188140000    3
 188150000    3
 188160000    3
 188170000    3
 188180000    4
 188190000    8
 188200000    4
 188210000    3
 188220000    3
 188230000    3
 188240000    3
 188250000    3
 188260000    3
 188270000    3
 188280000    2
 188290000    4
 188300000    3
 188310000    4
 188320000    3
 188330000    2
 188340000    3
 188350000    3
 188360000    2
 188370000    2
 188380000    3
 188390000    3
 188400000    6
 188410000    3
 188420000    4
 188430000    3
 188440000    3
 188450000    5
 188460000    4
 188470000    4
 188480000    3
 188490000    3
 188500000    4
 188510000    2
 188520000    3
 188530000    3
 188540000    3
 188550000    4
 188560000    3
 188570000    3
 188580000    8
 188590000    6
 188600000    9
 188610000    4
 188620000    4
 188630000    7
 188640000    3
 188650000    4
 188660000    5
 188670000    5
 188680000    4
 188690000    4
 188700000    3
 188710000    4
 188720000    2
 188730000    4
 188740000    3
 188750000    3
 188760000    3
 188770000    3
 188780000    3
 188790000    4
 188800000    4
 188810000    4
 188820000    3
 188830000    3
 188840000    4
 188850000    4
 188860000    4
 188870000    3
 188880000    2
 188890000    3
 188900000    3
 188910000    2
 188920000    3
 188930000    2
 188940000    3
 188950000    2
 188960000    3
 188970000    3
 188980000    2
 188990000    6
 189000000    3
 189010000    2
 189020000    3
 189030000    2
 189040000    2
 189050000    3
 189060000    5
 189070000    6
 189080000    3
 189090000    3
 189100000    3
 189110000    4
 189120000    3
 189130000    3
 189140000    4
 189150000    3
 189160000    2
 189170000    3
 189180000    3
 189190000    4
 189200000    3
 189210000    2
 189220000    3
 189230000    5
 189240000    4
 189250000    3
 189260000    3
 189270000    3
 189280000    3
 189290000    4
 189300000    4
 189310000    3
 189320000    3
 189330000    4
 189340000    3
 189350000    3
 189360000    3
 189370000    3
 189380000    3
 189390000    4
 189400000    3
 189410000    4
 189420000    3
 189430000    3
 189440000    4
 189450000    4
 189460000    2
 189470000    4
 189480000    4
 189490000    4
 189500000    3
 189510000    3
 189520000    5
 189530000    4
 189540000    3
 189550000    4
 189560000    6
 189570000    2
 189580000    3
 189590000    2
 189600000    5
 189610000    3
 189620000    2
 189630000    2
 189640000    4
 189650000    3
 189660000    2
 189670000    3
 189680000    3
 189690000    3
 189700000    3
 189710000    6
 189720000    3
 189730000    3
 189740000    3
 189750000    4
 189760000    3
 189770000    2
 189780000    4
 189790000    4
 189800000    3
 189810000    3
 189820000    4
 189830000    4
 189840000    3
 189850000    4
 189860000    4
 189870000    3
 189880000    3
 189890000    3
 189900000    5
 189910000    4
 189920000    3
 189930000    4
 189940000    3
 189950000    6
 189960000    2
 189970000    4
 189980000    3
 189990000    2
 190000000    3
 190010000    3
 190020000    3
 190030000    3
 190040000    4
 190050000    4
 190060000    3
 190070000    5
 190080000    3
 190090000    3
 190100000    5
 190110000    3
 190120000    4
 190130000    3
 190140000    3
 190150000    3
 190160000    3
 190170000    3
 190180000    5
 190190000    3
 190200000    3
 190210000    4
 190220000    3
 190230000    3
 190240000    2
 190250000    3
 190260000    5
 190270000    3
 190280000    2
 190290000    3
 190300000    3
 190310000    3
 190320000    3
 190330000    3
 190340000    3
 190350000    3
 190360000    4
 190370000    3
 190380000    3
 190390000    3
 190400000    3
 190410000    3
 190420000    2
 190430000    4
 190440000    3
 190450000    3
 190460000    2
 190470000    3
 190480000    4
 190490000    3
 190500000    4
 190510000    3
 190520000    5
 190530000    4
 190540000    3
 190550000    6
 190560000    6
 190570000    6
 190580000    5
 190590000    5
 190600000    3
 190610000    3
 190620000    2
 190630000    3
 190640000    3
 190650000    3
 190660000    3
 190670000    4
 190680000    3
 190690000    4
 190700000    3
 190710000    3
 190720000    3
 190730000    4
 190740000    2
 190750000    5
 190760000    3
 190770000    3
 190780000    3
 190790000    5
 190800000    3
 190810000    4
 190820000    3
 190830000    3
 190840000    3
 190850000    4
 190860000    3
 190870000    3
 190880000    2
 190890000    5
 190900000    4
 190910000    3
 190920000    3
 190930000    4
 190940000    3
 190950000    3
 190960000    3
 190970000    3
 190980000    3
 190990000    3
 191000000    3
 191010000    3
 191020000    4
 191030000    4
 191040000    2
 191050000    3
 191060000    4
 191070000    3
 191080000    3
 191090000    3
 191100000    3
 191110000    3
 191120000    3
 191130000    3
 191140000    5
 191150000    4
 191160000    3
 191170000    3
 191180000    4
 191190000    4
 191200000    4
 191210000    6
 191220000    4
 191230000    4
 191240000    5
 191250000    5
 191260000    4
 191270000    5
 191280000    3
 191290000    3
 191300000    3
 191310000    6
 191320000    7
 191330000    2
 191340000    3
 191350000    2
 191360000    4
 191370000    4
 191380000    3
 191390000    3
 191400000    4
 191410000    3
 191420000    4
 191430000    4
 191440000    3
 191450000    3
 191460000    5
 191470000    3
 191480000    2
 191490000    3
 191500000    3
 191510000    2
 191520000    5
 191530000    3
 191540000    4
 191550000    3
 191560000    3
 191570000    3
 191580000    3
 191590000    3
 191600000    3
 191610000    3
 191620000    4
 191630000    3
 191640000    3
 191650000    4
 191660000    4
 191670000    4
 191680000    3
 191690000    5
 191700000    2
 191710000    5
 191720000    3
 191730000    3
 191740000    3
 191750000    3
 191760000    4
 191770000    2
 191780000    3
 191790000    3
 191800000    2
 191810000    3
 191820000    5
 191830000    3
 191840000    3
 191850000    4
 191860000    3
 191870000    3
 191880000    5
 191890000    4
 191900000    6
 191910000    4
 191920000    3
 191930000    3
 191940000    3
 191950000    2
 191960000    3
 191970000    3
 191980000    5
 191990000    3
 192000000    3
 192010000    3
 192020000    2
 192030000    3
 192040000    3
 192050000    3
 192060000    5
 192070000    4
 192080000    3
 192090000    4
 192100000    4
 192110000    4
 192120000    2
 192130000    3
 192140000    3
 192150000    3
 192160000    3
 192170000    4
 192180000    3
 192190000    3
 192200000    4
 192210000    2
 192220000    4
 192230000    3
 192240000    2
 192250000    3
 192260000    3
 192270000    5
 192280000    3
 192290000    4
 192300000    3
 192310000    3
 192320000    2
 192330000   11
 192340000    5
 192350000    3
 192360000    4
 192370000    6
 192380000    7
 192390000    4
 192400000    4
 192410000    2
 192420000    4
 192430000    3
 192440000    3
 192450000    3
 192460000    3
 192470000    4
 192480000    3
 192490000    3
 192500000    3
 192510000    4
 192520000    3
 192530000    3
 192540000    6
 192550000    3
 192560000    2
 192570000    3
 192580000    3
 192590000    5
 192600000    4
 192610000    2
 192620000    3
 192630000    3
 192640000    7
 192650000    4
 192660000    3
 192670000    4
 192680000    7
 192690000    4
 192700000    3
 192710000    3
 192720000    2
 192730000    4
 192740000    4
 192750000    2
 192760000    3
 192770000    2
 192780000    3
 192790000    5
 192800000    3
 192810000    4
 192820000    4
 192830000    3
 192840000    3
 192850000    2
 192860000    3
 192870000    3
 192880000    3
 192890000    3
 192900000    4
 192910000    3
 192920000    2
 192930000    3
 192940000    4
 192950000    3
 192960000    5
 192970000    8
 192980000    3
 192990000    3
 193000000    3
 193010000    3
 193020000    7
 193030000    2
 193040000    2
 193050000    4
 193060000    8
 193070000    4
 193080000    3
 193090000    3
 193100000    4
 193110000    3
 193120000    4
 193130000    2
 193140000    4
 193150000    4
 193160000    3
 193170000    3
 193180000    3
 193190000    3
 193200000    3
 193210000    3
 193220000    3
 193230000    4
 193240000    3
 193250000    3
 193260000    4
 193270000    7
 193280000    6
 193290000    4
 193300000    8
 193310000    4
 193320000    4
 193330000    3
 193340000    6
 193350000    9
 193360000    6
 193370000    2
 193380000    3
 193390000    3
 193400000    5
 193410000    3
 193420000    5
 193430000    2
 193440000    5
 193450000    4
 193460000    3
 193470000    3
 193480000    2
 193490000    4
 193500000    3
 193510000    3
 193520000    4
 193530000    3
 193540000    2
 193550000    5
 193560000    2
 193570000    3
 193580000    3
 193590000    3
 193600000    3
 193610000    5
 193620000    4
 193630000    4
 193640000    2
 193650000    2
 193660000    3
 193670000    2
 193680000    3
 193690000    3
 193700000    3
 193710000    5
 193720000    4
 193730000    2
 193740000    3
 193750000    2
 193760000    4
 193770000    3
 193780000    3
 193790000    6
 193800000    3
 193810000    2
 193820000    3
 193830000    4
 193840000    2
 193850000    4
 193860000    3
 193870000    2
 193880000    2
 193890000    3
 193900000    6
 193910000    3
 193920000    3
 193930000    2
 193940000    3
 193950000    3
 193960000    4
 193970000    3
 193980000    3
 193990000    5
 194000000    2
 194010000    3
 194020000    6
 194030000    3
 194040000    3
 194050000    6
 194060000    3
 194070000    5
 194080000    3
 194090000    3
 194100000    3
 194110000    4
 194120000    5
 194130000    2
 194140000    3
 194150000    3
 194160000    3
 194170000    4
 194180000    3
 194190000    2
 194200000    4
 194210000    5
 194220000    4
 194230000    2
 194240000    5
 194250000    2
 194260000    6
 194270000    3
 194280000    3
 194290000    3
 194300000    4
 194310000    3
 194320000    5
 194330000    2
 194340000    3
 194350000    5
 194360000    2
 194370000    4
 194380000    5
 194390000    3
 194400000    4
 194410000   12
 194420000    4
 194430000    6
 194440000    5
 194450000    3
 194460000    3
 194470000    5
 194480000    7
 194490000    3
 194500000    4
 194510000    2
 194520000    4
 194530000    5
 194540000    3
 194550000    4
 194560000    3
 194570000    4
 194580000    4
 194590000    4
 194600000    5
 194610000    4
 194620000    8
 194630000    4
 194640000    3
 194650000    4
 194660000    4
 194670000    4
 194680000    9
 194690000    4
 194700000    3
 194710000    3
 194720000    4
 194730000    3
 194740000    4
 194750000    4
 194760000    2
 194770000    5
 194780000    4
 194790000    3
 194800000    4
 194810000    6
 194820000    3
 194830000    4
 194840000    3
 194850000    5
 194860000    2
 194870000    4
 194880000    3
 194890000    3
 194900000    3
 194910000    5
 194920000    4
 194930000    2
 194940000    3
 194950000    3
 194960000    6
 194970000    5
 194980000    4
 194990000    3
 195000000    3
 195010000    3
 195020000    5
 195030000    2
 195040000    3
 195050000    4
 195060000    5
 195070000    3
 195080000    4
 195090000    4
 195100000    3
 195110000    3
 195120000    6
 195130000    4
 195140000    7
 195150000    6
 195160000    8
 195170000    4
 195180000    3
 195190000    4
 195200000    3
 195210000    3
 195220000    4
 195230000    3
 195240000    5
 195250000    4
 195260000    7
 195270000    6
 195280000    2
 195290000    5
 195300000    2
 195310000   10
 195320000   10
 195330000    3
 195340000    6
 195350000    3
 195360000    3
 195370000    2
 195380000    3
 195390000    4
 195400000    4
 195410000    3
 195420000    3
 195430000    3
 195440000    3
 195450000    4
 195460000    2
 195470000    3
 195480000    3
 195490000    7
 195500000    4
 195510000    5
 195520000    2
 195530000    2
 195540000    5
 195550000    2
 195560000    3
 195570000    3
 195580000    2
 195590000    4
 195600000    2
 195610000    3
 195620000    6
 195630000    4
 195640000    3
 195650000    3
 195660000    3
 195670000    4
 195680000    2
 195690000    3
 195700000    3
 195710000    2
 195720000    3
 195730000    3
 195740000    3
 195750000    4
 195760000    4
 195770000    3
 195780000    4
 195790000    4
 195800000    4
 195810000    3
 195820000    3
 195830000    3
 195840000    3
 195850000    5
 195860000    2
 195870000    3
 195880000    6
 195890000    5
 195900000    3
 195910000    3
 195920000    9
 195930000    5
 195940000    3
 195950000    3
 195960000    3
 195970000    3
 195980000    3
 195990000    4
 196000000    3
 196010000    4
 196020000    4
 196030000    4
 196040000    2
 196050000    3
 196060000    3
 196070000    3
 196080000    3
 196090000    3
 196100000    3
 196110000    5
 196120000    3
 196130000    3
 196140000    4
 196150000    5
 196160000    3
 196170000    3
 196180000    2
 196190000    3
 196200000    9
 196210000    3
 196220000    4
 196230000    5
 196240000    4
 196250000    4
 196260000    2
 196270000    3
 196280000    3
 196290000    3
 196300000    3
 196310000    4
 196320000    3
 196330000    2
 196340000    3
 196350000    4
 196360000    3
 196370000    4
 196380000    4
 196390000    3
 196400000    5
 196410000    5
 196420000    2
 196430000    3
 196440000    3
 196450000    3
 196460000    3
 196470000    2
 196480000    3
 196490000    3
 196500000    3
 196510000    3
 196520000    3
 196530000    3
 196540000    3
 196550000    3
 196560000    4
 196570000    6
 196580000    4
 196590000    3
 196600000    5
 196610000    6
 196620000    6
 196630000    3
 196640000    4
 196650000    3
 196660000    3
 196670000    3
 196680000    3
 196690000    3
 196700000    2
 196710000    3
 196720000    2
 196730000    3
 196740000    3
 196750000    3
 196760000    3
 196770000    2
 196780000    4
 196790000    3
 196800000    4
 196810000    3
 196820000    3
 196830000    4
 196840000    3
 196850000    3
 196860000    3
 196870000    3
 196880000    3
 196890000    3
 196900000    5
 196910000    2
 196920000    4
 196930000    2
 196940000    4
 196950000    4
 196960000    3
 196970000    3
 196980000    4
 196990000    3
 197000000    3
 197010000    3
 197020000    2
 197030000    3
 197040000    3
 197050000    2
 197060000    4
 197070000    3
 197080000    3
 197090000    2
 197100000    3
 197110000    3
 197120000    3
 197130000    5
 197140000    4
 197150000    3
 197160000    5
 197170000    4
 197180000    5
 197190000    2
 197200000    2
 197210000    3
 197220000    3
 197230000    2
 197240000    3
 197250000    4
 197260000    4
 197270000    3
 197280000    2
 197290000    3
 197300000    4
 197310000    2
 197320000    3
 197330000    3
 197340000    3
 197350000    2
 197360000    5
 197370000    3
 197380000    3
 197390000    4
 197400000    2
 197410000    3
 197420000    4
 197430000    3
 197440000    4
 197450000    3
 197460000    4
 197470000    3
 197480000    4
 197490000    3
 197500000    2
 197510000    3
 197520000    3
 197530000    5
 197540000    3
 197550000    3
 197560000    4
 197570000    3
 197580000    9
 197590000    5
 197600000    2
 197610000    3
 197620000    3
 197630000    3
 197640000    5
 197650000    3
 197660000    3
 197670000    3
 197680000    2
 197690000    3
 197700000    2
 197710000    4
 197720000    6
 197730000    5
 197740000    5
 197750000    3
 197760000    4
 197770000    3
 197780000    3
 197790000    3
 197800000    3
 197810000    3
 197820000    4
 197830000    3
 197840000    3
 197850000    3
 197860000    3
 197870000    3
 197880000    3
 197890000    3
 197900000    3
 197910000    3
 197920000    2
 197930000    3
 197940000    3
 197950000    3
 197960000    3
 197970000    3
 197980000    3
 197990000    3
 198000000    3
 198010000    3
 198020000    4
 198030000    3
 198040000    4
 198050000    3
 198060000    3
 198070000    5
 198080000    3
 198090000    3
 198100000    3
 198110000    3
 198120000    3
 198130000    3
 198140000    3
 198150000    4
 198160000    4
 198170000    2
 198180000    3
 198190000    3
 198200000    4
 198210000    3
 198220000    3
 198230000    2
 198240000    2
 198250000    3
 198260000    5
 198270000    4
 198280000    4
 198290000    3
 198300000    3
 198310000    4
 198320000    4
 198330000    3
 198340000    4
 198350000    4
 198360000    4
 198370000    3
 198380000    3
 198390000    4
 198400000    5
 198410000    4
 198420000    3
 198430000    6
 198440000    4
 198450000    5
 198460000    3
 198470000    3
 198480000    2
 198490000    3
 198500000    3
 198510000    3
 198520000    2
 198530000    3
 198540000    3
 198550000    3
 198560000    4
 198570000    3
 198580000    2
 198590000    5
 198600000    2
 198610000    2
 198620000    6
 198630000    4
 198640000    3
 198650000    2
 198660000    3
 198670000    3
 198680000    4
 198690000    4
 198700000    5
 198710000    3
 198720000   11
 198730000    5
 198740000    2
 198750000    5
 198760000    3
 198770000    3
 198780000    2
 198790000    2
 198800000    5
 198810000    5
 198820000    5
 198830000    2
 198840000    3
 198850000    5
 198860000    3
 198870000    3
 198880000    3
 198890000    3
 198900000    3
 198910000    2
 198920000    7
 198930000    5
 198940000    7
 198950000    5
 198960000    2
 198970000    3
 198980000    3
 198990000    3
 199000000    3
 199010000    4
 199020000    6
 199030000    3
 199040000    3
 199050000    7
 199060000    7
 199070000    4
 199080000    2
 199090000    5
 199100000    4
 199110000    5
 199120000    4
 199130000    2
 199140000    2
 199150000    3
 199160000    5
 199170000    2
 199180000    2
 199190000    5
 199200000    3
 199210000    4
 199220000    5
 199230000    3
 199240000    3
 199250000    3
 199260000    6
 199270000    2
 199280000    2
 199290000    5
 199300000    3
 199310000    2
 199320000    8
 199330000    3
 199340000    3
 199350000    5
 199360000    6
 199370000    3
 199380000    4
 199390000   10
 199400000    5
 199410000   10
 199420000    9
 199430000    2
 199440000    6
 199450000    4
 199460000    4
 199470000   10
 199480000    9
 199490000    8
 199500000    6
 199510000    5
 199520000    3
 199530000    5
 199540000    8
 199550000    6
 199560000   13
 199570000    7
 199580000    2
 199590000    3
 199600000    6
 199610000    2
 199620000    4
 199630000    2
 199640000    2
 199650000    4
 199660000    7
 199670000    3
 199680000    2
 199690000    5
 199700000    4
 199710000    3
 199720000    3
 199730000    3
 199740000    3
 199750000    4
 199760000    3
 199770000    3
 199780000    6
 199790000    6
 199800000    3
 199810000    4
 199820000    3
 199830000    4
 199840000    5
 199850000    3
 199860000    3
 199870000    3
 199880000    3
 199890000    3
 199900000    3
 199910000    4
 199920000    6
 199930000    3
 199940000    9
 199950000    2
 199960000    3
 199970000    3
 199980000    4
 199990000    8
 200000000    4
 200000000    4
 200010000    3
 200020000    4
 200030000    4
 200040000    3
 200050000    4
 200060000    2
 200070000    2
 200080000    8
 200090000    4
 200100000    3
 200110000    3
 200120000    3
 200130000    4
 200140000    5
 200150000    4
 200160000    6
 200170000    4
 200180000    3
 200190000    3
 200200000    5
 200210000    3
 200220000    3
 200230000    4
 200240000    3
 200250000    5
 200260000    3
 200270000    3
 200280000    3
 200290000    3
 200300000    3
 200310000    3
 200320000    3
 200330000    3
 200340000    3
 200350000    2
 200360000    3
 200370000    5
 200380000    3
 200390000    4
 200400000    3
 200410000    4
 200420000   11
 200430000    3
 200440000    3
 200450000    5
 200460000    3
 200470000    3
 200480000    4
 200490000    3
 200500000    3
 200510000    2
 200520000    3
 200530000    5
 200540000    3
 200550000    4
 200560000    5
 200570000    3
 200580000    2
 200590000    2
 200600000    6
 200610000    5
 200620000    6
 200630000    3
 200640000    4
 200650000    3
 200660000    3
 200670000    3
 200680000    2
 200690000    4
 200700000    2
 200710000    2
 200720000    4
 200730000    2
 200740000    3
 200750000    3
 200760000    3
 200770000    5
 200780000    4
 200790000    3
 200800000    2
 200810000    3
 200820000    3
 200830000    4
 200840000    3
 200850000    3
 200860000    3
 200870000    4
 200880000    4
 200890000    3
 200900000    4
 200910000    2
 200920000    3
 200930000    3
 200940000    4
 200950000    6
 200960000    2
 200970000    3
 200980000    3
 200990000    4
 201000000    5
 201010000    6
 201020000    4
 201030000    4
 201040000    2
 201050000    3
 201060000    4
 201070000    8
 201080000    6
 201090000    3
 201100000    3
 201110000    5
 201120000    3
 201130000    3
 201140000    3
 201150000    4
 201160000    3
 201170000    5
 201180000    2
 201190000    2
 201200000    6
 201210000    4
 201220000    2
 201230000    3
 201240000    3
 201250000    3
 201260000    3
 201270000    2
 201280000    6
 201290000    3
 201300000    3
 201310000    6
 201320000    9
 201330000    3
 201340000    3
 201350000    4
 201360000    3
 201370000    3
 201380000    3
 201390000    3
 201400000    2
 201410000    9
 201420000    3
 201430000    5
 201440000    4
 201450000    3
 201460000    3
 201470000    3
 201480000    7
 201490000    3
 201500000    4
 201510000    4
 201520000    3
 201530000    3
 201540000    4
 201550000    4
 201560000    4
 201570000    2
 201580000    4
 201590000    4
 201600000    4
 201610000    3
 201620000    3
 201630000    5
 201640000    4
 201650000    3
 201660000    3
 201670000    3
 201680000    3
 201690000    3
 201700000    4
 201710000    3
 201720000    4
 201730000    3
 201740000    3
 201750000    3
 201760000    3
 201770000    3
 201780000    3
 201790000    4
 201800000    4
 201810000    3
 201820000    4
 201830000    3
 201840000    4
 201850000    3
 201860000    3
 201870000    2
 201880000    3
 201890000    3
 201900000    4
 201910000    2
 201920000    3
 201930000    3
 201940000    3
 201950000    3
 201960000    5
 201970000    3
 201980000    3
 201990000    4
 202000000    3
 202010000    6
 202020000    3
 202030000    3
 202040000    3
 202050000    3
 202060000    2
 202070000    3
 202080000    5
 202090000    3
 202100000    3
 202110000    3
 202120000    2
 202130000    3
 202140000    4
 202150000    4
 202160000    5
 202170000    5
 202180000    3
 202190000    3
 202200000    7
 202210000    3
 202220000    5
 202230000    4
 202240000    4
 202250000    3
 202260000    3
 202270000    3
 202280000    3
 202290000    4
 202300000    3
 202310000    4
 202320000    2
 202330000    5
 202340000    2
 202350000    3
 202360000    3
 202370000    3
 202380000    3
 202390000    3
 202400000    5
 202410000    6
 202420000    2
 202430000    3
 202440000    3
 202450000    3
 202460000    3
 202470000    3
 202480000    3
 202490000    3
 202500000    3
 202510000    4
 202520000    3
 202530000    6
 202540000    3
 202550000    5
 202560000    4
 202570000    3
 202580000    9
 202590000    2
 202600000    4
 202610000    6
 202620000    6
 202630000    3
 202640000    3
 202650000    4
 202660000    3
 202670000    4
 202680000    3
 202690000    5
 202700000    3
 202710000    4
 202720000    3
 202730000    3
 202740000    3
 202750000    3
 202760000    2
 202770000    3
 202780000    3
 202790000    4
 202800000    3
 202810000    3
 202820000    3
 202830000    2
 202840000    3
 202850000    6
 202860000    3
 202870000    7
 202880000    4
 202890000    2
 202900000    4
 202910000    4
 202920000    3
 202930000    2
 202940000    3
 202950000    4
 202960000    3
 202970000    3
 202980000    2
 202990000    2
 203000000    7
 203010000    3
 203020000    3
 203030000    4
 203040000    4
 203050000    3
 203060000    4
 203070000    3
 203080000    3
 203090000    3
 203100000    2
 203110000    2
 203120000    3
 203130000    3
 203140000    2
 203150000    4
 203160000    5
 203170000    4
 203180000    3
 203190000    2
 203200000    7
 203210000    2
 203220000   11
 203230000    3
 203240000    3
 203250000    3
 203260000    5
 203270000    3
 203280000    5
 203290000    2
 203300000    4
 203310000    6
 203320000    4
 203330000    3
 203340000    7
 203350000    2
 203360000    4
 203370000    2
 203380000    6
 203390000    5
 203400000    3
 203410000    3
 203420000    3
 203430000    2
 203440000    2
 203450000    2
 203460000    3
 203470000    3
 203480000    2
 203490000    3
 203500000    2
 203510000    4
 203520000    3
 203530000    3
 203540000    4
 203550000    3
 203560000    4
 203570000    3
 203580000    4
 203590000    3
 203600000    4
 203610000    4
 203620000    3
 203630000    3
 203640000    4
 203650000    4
 203660000    3
 203670000    3
 203680000    3
 203690000    2
 203700000    3
 203710000    3
 203720000    3
 203730000    2
 203740000    3
 203750000    3
 203760000    4
 203770000    4
 203780000    3
 203790000    3
 203800000    3
 203810000    2
 203820000    2
 203830000    3
 203840000    3
 203850000    5
 203860000    4
 203870000    3
 203880000    4
 203890000    3
 203900000    3
 203910000    3
 203920000    2
 203930000    3
 203940000    4
 203950000    2
 203960000    3
 203970000    3
 203980000    3
 203990000    3
 204000000    4
 204010000    3
 204020000    3
 204030000    3
 204040000    3
 204050000    3
 204060000    3
 204070000    4
 204080000    4
 204090000    4
 204100000    5
 204110000    3
 204120000    3
 204130000    7
 204140000    2
 204150000    3
 204160000    3
 204170000    3
 204180000    3
 204190000    6
 204200000    3
 204210000    4
 204220000    3
 204230000    3
 204240000    4
 204250000    3
 204260000    3
 204270000    4
 204280000    3
 204290000    2
 204300000    6
 204310000    4
 204320000    3
 204330000    3
 204340000    3
 204350000    3
 204360000    3
 204370000    3
 204380000    8
 204390000    8
 204400000    4
 204410000    5
 204420000    3
 204430000    4
 204440000    4
 204450000    3
 204460000    4
 204470000    2
 204480000    4
 204490000    2
 204500000    4
 204510000    3
 204520000    3
 204530000    3
 204540000    3
 204550000    3
 204560000    4
 204570000    3
 204580000    2
 204590000    3
 204600000    3
 204610000    2
 204620000    2
 204630000    4
 204640000    2
 204650000    3
 204660000    3
 204670000    2
 204680000    3
 204690000    2
 204700000    3
 204710000    3
 204720000    2
 204730000    3
 204740000    3
 204750000    3
 204760000    3
 204770000    3
 204780000    4
 204790000    4
 204800000    4
 204810000    4
 204820000    3
 204830000    3
 204840000    3
 204850000    3
 204860000    4
 204870000    4
 204880000    3
 204890000    6
 204900000    3
 204910000    3
 204920000    2
 204930000    4
 204940000    3
 204950000    2
 204960000    4
 204970000    2
 204980000    3
 204990000    5
 205000000    3
 205010000    4
 205020000    4
 205030000    4
 205040000    3
 205050000    3
 205060000    3
 205070000    3
 205080000    3
 205090000    3
 205100000    3
 205110000    3
 205120000    4
 205130000    3
 205140000    4
 205150000    3
 205160000    4
 205170000    2
 205180000    3
 205190000    3
 205200000    4
 205210000    3
 205220000    2
 205230000    5
 205240000    4
 205250000    4
 205260000    3
 205270000    2
 205280000    4
 205290000    7
 205300000    3
 205310000    4
 205320000    3
 205330000    5
 205340000    3
 205350000    3
 205360000    4
 205370000    3
 205380000    3
 205390000    4
 205400000    3
 205410000    3
 205420000    4
 205430000    7
 205440000    2
 205450000    3
 205460000    3
 205470000    5
 205480000    3
 205490000    4
 205500000    2
 205510000    4
 205520000    4
 205530000    5
 205540000    5
 205550000    3
 205560000    5
 205570000    3
 205580000    2
 205590000    2
 205600000    3
 205610000    3
 205620000    2
 205630000    3
 205640000    4
 205650000    5
 205660000    3
 205670000    2
 205680000    3
 205690000    2
 205700000    4
 205710000    3
 205720000    7
 205730000    4
 205740000    2
 205750000    3
 205760000    3
 205770000    5
 205780000    3
 205790000    3
 205800000    3
 205810000    3
 205820000    5
 205830000    3
 205840000    2
 205850000    3
 205860000    4
 205870000    3
 205880000    5
 205890000    5
 205900000    3
 205910000    5
 205920000    3
 205930000    3
 205940000    3
 205950000    3
 205960000    3
 205970000    3
 205980000    3
 205990000    5
 206000000    2
 206010000    3
 206020000    3
 206030000    2
 206040000    5
 206050000    3
 206060000    3
 206070000    3
 206080000    3
 206090000    3
 206100000    2
 206110000    4
 206120000    2
 206130000    3
 206140000    3
 206150000    2
 206160000    3
 206170000    3
 206180000    2
 206190000    2
 206200000    4
 206210000    3
 206220000    4
 206230000    4
 206240000    4
 206250000    3
 206260000    4
 206270000    4
 206280000    4
 206290000    3
 206300000    3
 206310000    3
 206320000    3
 206330000    4
 206340000    4
 206350000    3
 206360000    4
 206370000    3
 206380000    3
 206390000    2
 206400000    3
 206410000    3
 206420000    4
 206430000    4
 206440000    3
 206450000    3
 206460000    4
 206470000    4
 206480000    5
 206490000    3
 206500000    4
 206510000    4
 206520000    6
 206530000    4
 206540000    4
 206550000    5
 206560000    3
 206570000    3
 206580000    4
 206590000    3
 206600000    3
 206610000    3
 206620000    6
 206630000    5
 206640000    5
 206650000    4
 206660000    4
 206670000    4
 206680000    3
 206690000    2
 206700000    6
 206710000    7
 206720000    3
 206730000    4
 206740000    3
 206750000    3
 206760000    4
 206770000    2
 206780000    2
 206790000    3
 206800000    3
 206810000    3
 206820000    6
 206830000    5
 206840000    4
 206850000    4
 206860000    3
 206870000    2
 206880000    4
 206890000    3
 206900000    3
 206910000    3
 206920000    3
 206930000    3
 206940000    3
 206950000    3
 206960000    5
 206970000    3
 206980000    2
 206990000    4
 207000000    3
 207010000    4
 207020000    5
 207030000    4
 207040000    3
 207050000    5
 207060000    3
 207070000    4
 207080000    3
 207090000    4
 207100000    6
 207110000   10
 207120000    2
 207130000    3
 207140000    3
 207150000    3
 207160000    3
 207170000    3
 207180000    3
 207190000    5
 207200000    3
 207210000    3
 207220000    3
 207230000    4
 207240000    3
 207250000    3
 207260000    3
 207270000    2
 207280000    4
 207290000    4
 207300000    3
 207310000    2
 207320000    2
 207330000    2
 207340000    5
 207350000    3
 207360000    3
 207370000    3
 207380000    5
 207390000    3
 207400000    6
 207410000    3
 207420000    2
 207430000    4
 207440000    4
 207450000    4
 207460000    3
 207470000    3
 207480000    3
 207490000    3
 207500000    3
 207510000    2
 207520000    3
 207530000    3
 207540000    4
 207550000    4
 207560000    5
 207570000    3
 207580000    3
 207590000    2
 207600000    3
 207610000    4
 207620000    5
 207630000    2
 207640000    4
 207650000    3
 207660000    4
 207670000    3
 207680000    4
 207690000    4
 207700000    3
 207710000    3
 207720000    3
 207730000    3
 207740000    3
 207750000    3
 207760000    4
 207770000    3
 207780000    2
 207790000    3
 207800000    5
 207810000    2
 207820000    5
 207830000    4
 207840000    5
 207850000    2
 207860000    3
 207870000    4
 207880000    4
 207890000    4
 207900000    3
 207910000    4
 207920000    3
 207930000    3
 207940000    3
 207950000    4
 207960000    3
 207970000    6
 207980000    3
 207990000    3
 208000000    6
 208010000    4
 208020000    3
 208030000    5
 208040000    3
 208050000    4
 208060000    2
 208070000    4
 208080000    2
 208090000    3
 208100000    3
 208110000    3
 208120000    3
 208130000    4
 208140000    4
 208150000    5
 208160000    3
 208170000    3
 208180000    4
 208190000    3
 208200000    4
 208210000    5
 208220000    2
 208230000    3
 208240000    3
 208250000    2
 208260000    3
 208270000    4
 208280000    3
 208290000    3
 208300000    5
 208310000    3
 208320000    2
 208330000    3
 208340000    3
 208350000    3
 208360000    3
 208370000    4
 208380000    3
 208390000    5
 208400000    3
 208410000    4
 208420000    3
 208430000    4
 208440000    5
 208450000    3
 208460000    5
 208470000    3
 208480000    3
 208490000    4
 208500000    3
 208510000    4
 208520000    2
 208530000    3
 208540000    4
 208550000    4
 208560000    2
 208570000    2
 208580000    2
 208590000    5
 208600000    2
 208610000    4
 208620000    3
 208630000    3
 208640000    3
 208650000    3
 208660000    3
 208670000    3
 208680000    3
 208690000    4
 208700000    3
 208710000    3
 208720000    4
 208730000    3
 208740000    4
 208750000    3
 208760000    4
 208770000    3
 208780000    5
 208790000    3
 208800000    2
 208810000    3
 208820000    3
 208830000    3
 208840000    2
 208850000    3
 208860000    3
 208870000    3
 208880000    3
 208890000    3
 208900000    4
 208910000    4
 208920000    3
 208930000    3
 208940000    4
 208950000    2
 208960000    5
 208970000    4
 208980000    4
 208990000    4
 209000000    2
 209010000    5
 209020000    4
 209030000    3
 209040000    3
 209050000    8
 209060000    3
 209070000    2
 209080000    3
 209090000    2
 209100000    2
 209110000    3
 209120000    3
 209130000    7
 209140000    4
 209150000    2
 209160000    5
 209170000    3
 209180000    6
 209190000    4
 209200000    3
 209210000    4
 209220000    5
 209230000    3
 209240000    3
 209250000    3
 209260000    2
 209270000    3
 209280000    4
 209290000    2
 209300000    4
 209310000    3
 209320000    4
 209330000    3
 209340000    5
 209350000    3
 209360000    6
 209370000    3
 209380000    2
 209390000    3
 209400000    5
 209410000    3
 209420000    2
 209430000    2
 209440000    3
 209450000    3
 209460000    8
 209470000    4
 209480000    3
 209490000    5
 209500000    3
 209510000    3
 209520000    3
 209530000    4
 209540000    2
 209550000    3
 209560000    4
 209570000    3
 209580000    5
 209590000    3
 209600000    3
 209610000    2
 209620000    3
 209630000    6
 209640000    3
 209650000    5
 209660000    2
 209670000    3
 209680000    3
 209690000    3
 209700000    5
 209710000    5
 209720000    4
 209730000    3
 209740000    3
 209750000    3
 209760000    8
 209770000    5
 209780000    3
 209790000    3
 209800000    5
 209810000    5
 209820000    4
 209830000    4
 209840000    3
 209850000    3
 209860000    4
 209870000    5
 209880000    4
 209890000    4
 209900000    3
 209910000    2
 209920000    4
 209930000    2
 209940000    2
 209950000    2
 209960000    2
 209970000    3
 209980000    5
 209990000    5
 210000000    6
 210010000    3
 210020000    3
 210030000    2
 210040000    4
 210050000    3
 210060000    3
 210070000    3
 210080000    6
 210090000    3
 210100000    5
 210110000    2
 210120000    6
 210130000    5
 210140000    3
 210150000    3
 210160000    4
 210170000    3
 210180000    4
 210190000    3
 210200000    4
 210210000    4
 210220000    3
 210230000    3
 210240000    3
 210250000    5
 210260000    3
 210270000    3
 210280000    5
 210290000    3
 210300000    3
 210310000    3
 210320000    5
 210330000    3
 210340000    4
 210350000    3
 210360000    3
 210370000    3
 210380000    3
 210390000    3
 210400000    3
 210410000    3
 210420000    4
 210430000    4
 210440000    3
 210450000    5
 210460000    3
 210470000    5
 210480000    3
 210490000    4
 210500000    3
 210510000    2
 210520000    3
 210530000    2
 210540000    5
 210550000    3
 210560000    3
 210570000    4
 210580000    3
 210590000    3
 210600000    3
 210610000    3
 210620000    3
 210630000    3
 210640000    3
 210650000    3
 210660000    3
 210670000    3
 210680000    4
 210690000    3
 210700000    4
 210710000    5
 210720000    3
 210730000    5
 210740000    8
 210750000    3
 210760000    4
 210770000    4
 210780000    3
 210790000    3
 210800000    3
 210810000    5
 210820000    2
 210830000    2
 210840000    3
 210850000    3
 210860000    3
 210870000    3
 210880000    3
 210890000    3
 210900000    3
 210910000    3
 210920000    4
 210930000    2
 210940000    3
 210950000    3
 210960000    3
 210970000    4
 210980000    3
 210990000    4
 211000000    3
 211010000    3
 211020000    2
 211030000    3
 211040000    3
 211050000    3
 211060000    4
 211070000    3
 211080000    4
 211090000    3
 211100000    4
 211110000    5
 211120000    3
 211130000    3
 211140000    3
 211150000    3
 211160000    5
 211170000    2
 211180000    3
 211190000    3
 211200000   10
 211210000    6
 211220000    3
 211230000    4
 211240000    4
 211250000    3
 211260000    4
 211270000    3
 211280000    6
 211290000    3
 211300000    4
 211310000   11
 211320000    9
 211330000    4
 211340000    3
 211350000    3
 211360000    4
 211370000    6
 211380000    3
 211390000    7
 211400000    3
 211410000    3
 211420000    2
 211430000    7
 211440000    3
 211450000    5
 211460000    5
 211470000    3
 211480000    3
 211490000    3
 211500000    4
 211510000    3
 211520000    3
 211530000    5
 211540000    3
 211550000    3
 211560000    5
 211570000    4
 211580000    7
 211590000    4
 211600000    3
 211610000    2
 211620000    3
 211630000    3
 211640000    3
 211650000    3
 211660000    2
 211670000    5
 211680000    2
 211690000    6
 211700000    2
 211710000    5
 211720000    3
 211730000    2
 211740000    8
 211750000    6
 211760000    4
 211770000    4
 211780000    4
 211790000   11
 211800000    5
 211810000    6
 211820000    4
 211830000    8
 211840000    9
 211850000    6
 211860000    5
 211870000    2
 211880000    3
 211890000    5
 211900000    3
 211910000    4
 211920000    5
 211930000    3
 211940000    6
 211950000    5
 211960000    5
 211970000    7
 211980000    5
 211990000    3
 212000000    3
 212010000    3
 212020000    4
 212030000    4
 212040000    3
 212050000    3
 212060000    4
 212070000    4
 212080000    5
 212090000    3
 212100000    5
 212110000    4
 212120000    3
 212130000    3
 212140000    4
 212150000    3
 212160000    3
 212170000    4
 212180000    5
 212190000    3
 212200000    6
 212210000    3
 212220000    4
 212230000    8
 212240000    3
 212250000    3
 212260000    3
 212270000    2
 212280000    3
 212290000    4
 212300000    3
 212310000    2
 212320000    3
 212330000    2
 212340000    4
 212350000    3
 212360000    3
 212370000    3
 212380000    4
 212390000    5
 212400000    3
 212410000    3
 212420000    5
 212430000    3
 212440000    3
 212450000    3
 212460000    4
 212470000    5
 212480000    5
 212490000    5
 212500000    9
 212510000   10
 212520000    3
 212530000    5
 212540000    7
 212550000    4
 212560000    2
 212570000    2
 212580000    3
 212590000    3
 212600000    2
 212610000    3
 212620000    3
 212630000    3
 212640000    3
 212650000    3
 212660000    5
 212670000    2
 212680000    9
 212690000    7
 212700000    3
 212710000    3
 212720000    3
 212730000    5
 212740000    3
 212750000    3
 212760000    2
 212770000    5
 212780000    4
 212790000    4
 212800000    2
 212810000    3
 212820000    3
 212830000    2
 212840000    4
 212850000    3
 212860000    3
 212870000    5
 212880000    4
 212890000    3
 212900000    3
 212910000    5
 212920000    2
 212930000    4
 212940000    9
 212950000    5
 212960000    9
 212970000    2
 212980000    3
 212990000    3
 213000000    3
 213010000    3
 213020000    6
 213030000    3
 213040000    4
 213050000    3
 213060000    4
 213070000    3
 213080000    3
 213090000    3
 213100000    3
 213110000    3
 213120000    3
 213130000    2
 213140000    3
 213150000    4
 213160000    3
 213170000    3
 213180000    3
 213190000    3
 213200000    4
 213210000    3
 213220000    3
 213230000    2
 213240000    3
 213250000    3
 213260000    3
 213270000    4
 213280000    4
 213290000    2
 213300000    3
 213310000    3
 213320000    3
 213330000    4
 213340000    3
 213350000    3
 213360000    3
 213370000    3
 213380000    3
 213390000    3
 213400000    3
 213410000    3
 213420000    3
 213430000    3
 213440000    3
 213450000    3
 213460000    2
 213470000    3
 213480000    3
 213490000    3
 213500000    3
 213510000    3
 213520000    4
 213530000    4
 213540000    8
 213550000    5
 213560000    4
 213570000    3
 213580000    5
 213590000    9
 213600000    3
 213610000    9
 213620000    3
 213630000    3
 213640000    4
 213650000    4
 213660000    3
 213670000    3
 213680000    4
 213690000    2
 213700000    3
 213710000    2
 213720000    3
 213730000    4
 213740000    4
 213750000    3
 213760000    3
 213770000    3
 213780000    3
 213790000    3
 213800000    3
 213810000    3
 213820000    3
 213830000    3
 213840000    3
 213850000    4
 213860000    4
 213870000    4
 213880000    3
 213890000    4
 213900000    3
 213910000    3
 213920000    3
 213930000    4
 213940000    3
 213950000    2
 213960000    4
 213970000    4
 213980000    2
 213990000    3
 214000000    2
 214010000    3
 214020000    3
 214030000    3
 214040000    3
 214050000    4
 214060000    3
 214070000    3
 214080000    3
 214090000    5
 214100000    4
 214110000    3
 214120000    3
 214130000    3
 214140000    3
 214150000    3
 214160000    3
 214170000    4
 214180000    3
 214190000    4
 214200000    4
 214210000    5
 214220000    3
 214230000    4
 214240000    3
 214250000    3
 214260000    3
 214270000    2
 214280000    2
 214290000    4
 214300000    3
 214310000    4
 214320000    4
 214330000    3
 214340000    3
 214350000    3
 214360000    4
 214370000    3
 214380000    3
 214390000    3
 214400000    3
 214410000    3
 214420000    3
 214430000    2
 214440000    2
 214450000    3
 214460000    4
 214470000    3
 214480000    3
 214490000    3
 214500000    4
 214510000    4
 214520000    2
 214530000    3
 214540000    3
 214550000    5
 214560000    7
 214570000    6
 214580000    8
 214590000    3
 214600000    3
 214610000    3
 214620000    2
 214630000    2
 214640000    5
 214650000    4
 214660000    2
 214670000    3
 214680000    3
 214690000    3
 214700000    4
 214710000    5
 214720000    3
 214730000    3
 214740000    4
 214750000    9
 214760000    2
 214770000    2
 214780000    3
 214790000    4
 214800000    4
 214810000    3
 214820000    4
 214830000    3
 214840000    3
 214850000    4
 214860000    3
 214870000    3
 214880000    2
 214890000    3
 214900000    3
 214910000    3
 214920000    3
 214930000    3
 214940000    2
 214950000    5
 214960000    3
 214970000    3
 214980000    3
 214990000    4
 215000000    2
 215010000    5
 215020000    3
 215030000    2
 215040000    3
 215050000    2
 215060000    3
 215070000    5
 215080000    4
 215090000    3
 215100000    3
 215110000    3
 215120000    3
 215130000    5
 215140000    3
 215150000    4
 215160000    4
 215170000    7
 215180000    4
 215190000    5
 215200000    2
 215210000    7
 215220000    3
 215230000    4
 215240000    3
 215250000    4
 215260000    3
 215270000    4
 215280000    3
 215290000    3
 215300000    3
 215310000    6
 215320000    5
 215330000    3
 215340000    6
 215350000    4
 215360000    6
 215370000    3
 215380000    4
 215390000    2
 215400000    3
 215410000    5
 215420000    7
 215430000    5
 215440000    3
 215450000    5
 215460000    4
 215470000    3
 215480000    3
 215490000    3
 215500000    5
 215510000    3
 215520000    2
 215530000    4
 215540000    4
 215550000    2
 215560000    3
 215570000    3
 215580000    5
 215590000    5
 215600000    3
 215610000    3
 215620000    2
 215630000    3
 215640000    5
 215650000    3
 215660000    3
 215670000    4
 215680000    4
 215690000    4
 215700000    4
 215710000    3
 215720000    4
 215730000    3
 215740000    3
 215750000    7
 215760000    3
 215770000    4
 215780000    3
 215790000    4
 215800000    3
 215810000    3
 215820000    3
 215830000    5
 215840000    2
 215850000    3
 215860000    2
 215870000    3
 215880000    7
 215890000    6
 215900000    5
 215910000    2
 215920000    4
 215930000    7
 215940000    3
 215950000    5
 215960000    4
 215970000    4
 215980000    7
 215990000    6
 216000000    5
 216010000    2
 216020000    3
 216030000    3
 216040000    3
 216050000    4
 216060000    4
 216070000    3
 216080000    7
 216090000    4
 216100000    6
 216110000    7
 216120000    3
 216130000    3
 216140000    2
 216150000    2
 216160000    4
 216170000    3
 216180000    3
 216190000    3
 216200000    3
 216210000    3
 216220000    3
 216230000    3
 216240000    2
 216250000    3
 216260000    4
 216270000    3
 216280000    3
 216290000    2
 216300000    3
 216310000    2
 216320000    2
 216330000    3
 216340000    3
 216350000    3
 216360000    2
 216370000    3
 216380000    2
 216390000    3
 216400000    3
 216410000    2
 216420000    6
 216430000    2
 216440000    6
 216450000    4
 216460000    3
 216470000    9
 216480000    3
 216490000    3
 216500000    4
 216510000    4
 216520000    5
 216530000    4
 216540000    6
 216550000    3
 216560000    3
 216570000    4
 216580000    4
 216590000    4
 216600000    2
 216610000    3
 216620000    4
 216630000    3
 216640000    4
 216650000    4
 216660000    3
 216670000    3
 216680000    3
 216690000    7
 216700000    3
 216710000    2
 216720000    3
 216730000    2
 216740000    3
 216750000    2
 216760000    8
 216770000    3
 216780000    3
 216790000    3
 216800000    4
 216810000    3
 216820000    3
 216830000    3
 216840000    8
 216850000    3
 216860000    3
 216870000    2
 216880000    3
 216890000    3
 216900000    2
 216910000    5
 216920000    7
 216930000    6
 216940000    3
 216950000    3
 216960000    3
 216970000    7
 216980000    3
 216990000    3
 217000000    7
 217010000    3
 217020000    3
 217030000    5
 217040000    5
 217050000    4
 217060000    7
 217070000    6
 217080000    3
 217090000    3
 217100000    3
 217110000    3
 217120000    3
 217130000    3
 217140000    5
 217150000    3
 217160000    3
 217170000    3
 217180000    4
 217190000    3
 217200000    4
 217210000    3
 217220000    5
 217230000    2
 217240000    3
 217250000    3
 217260000    6
 217270000    4
 217280000    2
 217290000    3
 217300000    3
 217310000    4
 217320000    4
 217330000    3
 217340000    3
 217350000    4
 217360000    3
 217370000    4
 217380000    3
 217390000    3
 217400000    3
 217410000    5
 217420000    3
 217430000    4
 217440000    3
 217450000    2
 217460000    5
 217470000    3
 217480000    4
 217490000    2
 217500000    2
 217510000    3
 217520000    4
 217530000    2
 217540000    3
 217550000    3
 217560000    4
 217570000    3
 217580000    4
 217590000    3
 217600000    4
 217610000    3
 217620000    2
 217630000    5
 217640000    3
 217650000    5
 217660000    3
 217670000    4
 217680000    3
 217690000    3
 217700000    5
 217710000    3
 217720000    3
 217730000    4
 217740000    3
 217750000    3
 217760000    3
 217770000    2
 217780000    6
 217790000    4
 217800000    4
 217810000    3
 217820000    3
 217830000    3
 217840000    3
 217850000    3
 217860000    2
 217870000    4
 217880000    4
 217890000    5
 217900000    4
 217910000    4
 217920000    2
 217930000    2
 217940000    5
 217950000    2
 217960000    3
 217970000    3
 217980000    4
 217990000    4
 218000000    3
 218010000    7
 218020000    3
 218030000    3
 218040000   10
 218050000    9
 218060000    3
 218070000    5
 218080000    3
 218090000    9
 218100000    3
 218110000    3
 218120000    8
 218130000    5
 218140000    9
 218150000    4
 218160000    3
 218170000    3
 218180000    9
 218190000    3
 218200000    4
 218210000    5
 218220000    5
 218230000    4
 218240000    3
 218250000    3
 218260000    5
 218270000    5
 218280000    3
 218290000    3
 218300000    5
 218310000    5
 218320000    5
 218330000    4
 218340000    8
 218350000    3
 218360000    3
 218370000    4
 218380000    9
 218390000    3
 218400000    4
 218410000    5
 218420000    3
 218430000    4
 218440000    4
 218450000    3
 218460000    4
 218470000    3
 218480000    8
 218490000    3
 218500000    6
 218510000    2
 218520000    3
 218530000    3
 218540000    2
 218550000    2
 218560000    3
 218570000    7
 218580000    7
 218590000   10
 218600000    4
 218610000    3
 218620000    3
 218630000    3
 218640000    4
 218650000    3
 218660000    5
 218670000    3
 218680000    2
 218690000    4
 218700000    5
 218710000    2
 218720000    2
 218730000    3
 218740000    4
 218750000    3
 218760000    3
 218770000    3
 218780000    3
 218790000    4
 218800000    6
 218810000    3
 218820000    3
 218830000    2
 218840000    3
 218850000    3
 218860000    2
 218870000    3
 218880000    3
 218890000    3
 218900000    7
 218910000    3
 218920000    4
 218930000    3
 218940000    2
 218950000    3
 218960000    2
 218970000    3
 218980000    2
 218990000    2
 219000000    5
 219010000    6
 219020000    6
 219030000    2
 219040000    3
 219050000    3
 219060000    7
 219070000    4
 219080000    3
 219090000    3
 219100000    5
 219110000    3
 219120000    4
 219130000    4
 219140000    3
 219150000    3
 219160000    3
 219170000    5
 219180000    4
 219190000    4
 219200000    4
 219210000    2
 219220000    3
 219230000    4
 219240000    3
 219250000    4
 219260000    3
 219270000    3
 219280000    3
 219290000    3
 219300000    3
 219310000    5
 219320000    7
 219330000    3
 219340000    3
 219350000    3
 219360000    2
 219370000    2
 219380000    3
 219390000    2
 219400000    3
 219410000    4
 219420000    2
 219430000    3
 219440000    2
 219450000    3
 219460000    5
 219470000    4
 219480000    3
 219490000    4
 219500000    2
 219510000    3
 219520000    5
 219530000    2
 219540000    3
 219550000    3
 219560000    3
 219570000    2
 219580000    3
 219590000    3
 219600000    4
 219610000    3
 219620000    3
 219630000    3
 219640000    3
 219650000    4
 219660000    2
 219670000    2
 219680000    3
 219690000    3
 219700000    4
 219710000    4
 219720000    4
 219730000    3
 219740000    3
 219750000    3
 219760000    5
 219770000    3
 219780000    2
 219790000    3
 219800000    4
 219810000    3
 219820000    4
 219830000    3
 219840000    3
 219850000    3
 219860000    3
 219870000    3
 219880000    4
 219890000    4
 219900000    3
 219910000    5
 219920000    5
 219930000    5
 219940000    3
 219950000    3
 219960000    2
 219970000    6
 219980000    3
 219990000    3
 220000000    5
 220010000    4
 220020000    3
 220030000    3
 220040000    3
 220050000    3
 220060000    3
 220070000    4
 220080000    4
 220090000    2
 220100000    4
 220110000    3
 220120000    3
 220130000    3
 220140000    2
 220150000    3
 220160000    4
 220170000    3
 220180000    4
 220190000    3
 220200000    3
 220210000    3
 220220000    3
 220230000    2
 220240000    3
 220250000    4
 220260000    4
 220270000    2
 220280000    3
 220290000    3
 220300000    3
 220310000    4
 220320000    4
 220330000    4
 220340000    3
 220350000    3
 220360000    3
 220370000    2
 220380000    4
 220390000    3
 220400000    4
 220410000    4
 220420000    4
 220430000    3
 220440000    3
 220450000    4
 220460000    3
 220470000    2
 220480000    4
 220490000    3
 220500000    3
 220510000    2
 220520000    3
 220530000    3
 220540000    3
 220550000    3
 220560000    4
 220570000    3
 220580000    2
 220590000    3
 220600000    4
 220610000    4
 220620000    4
 220630000    3
 220640000    4
 220650000    3
 220660000    4
 220670000    2
 220680000    4
 220690000    3
 220700000    3
 220710000    3
 220720000    3
 220730000    3
 220740000    2
 220750000    3
 220760000    3
 220770000    2
 220780000    4
 220790000    6
 220800000    3
 220810000    3
 220820000    2
 220830000    4
 220840000    3
 220850000    3
 220860000    3
 220870000    4
 220880000    6
 220890000    3
 220900000   10
 220910000    4
 220920000    5
 220930000    4
 220940000    2
 220950000    5
 220960000    3
 220970000    2
 220980000    5
 220990000    3
 221000000    3
 221010000    3
 221020000    4
 221030000    4
 221040000    3
 221050000    4
 221060000    4
 221070000    5
 221080000    2
 221090000    3
 221100000    4
 221110000    2
 221120000    3
 221130000    3
 221140000    3
 221150000    4
 221160000    6
 221170000    4
 221180000    2
 221190000    4
 221200000    2
 221210000    5
 221220000    2
 221230000    5
 221240000    3
 221250000    4
 221260000    3
 221270000    4
 221280000    3
 221290000    3
 221300000    3
 221310000    3
 221320000    3
 221330000    3
 221340000    4
 221350000    3
 221360000    3
 221370000    3
 221380000    4
 221390000    3
 221400000    3
 221410000    3
 221420000    3
 221430000    2
 221440000    3
 221450000    4
 221460000    4
 221470000    3
 221480000    2
 221490000    2
 221500000    4
 221510000    4
 221520000    3
 221530000    6
 221540000    4
 221550000    3
 221560000    2
 221570000    3
 221580000    4
 221590000    3
 221600000    3
 221610000    4
 221620000    4
 221630000    4
 221640000    3
 221650000    2
 221660000    3
 221670000    4
 221680000    4
 221690000    3
 221700000    3
 221710000    3
 221720000    4
 221730000    4
 221740000    6
 221750000    3
 221760000    2
 221770000    3
 221780000    2
 221790000    8
 221800000    8
 221810000    6
 221820000    6
 221830000    5
 221840000    3
 221850000    4
 221860000    3
 221870000    3
 221880000    4
 221890000    3
 221900000    3
 221910000    6
 221920000    3
 221930000    3
 221940000    3
 221950000    3
 221960000    3
 221970000    4
 221980000    3
 221990000    3
 222000000    2
 222010000    3
 222020000    4
 222030000    4
 222040000    3
 222050000    2
 222060000    3
 222070000    4
 222080000    4
 222090000    8
 222100000    5
 222110000    6
 222120000    3
 222130000    2
 222140000    5
 222150000    3
 222160000    3
 222170000    4
 222180000    2
 222190000    6
 222200000    4
 222210000    8
 222220000    6
 222230000    3
 222240000    7
 222250000    4
 222260000    5
 222270000    3
 222280000    4
 222290000    7
 222300000    6
 222310000    2
 222320000    2
 222330000    3
 222340000    4
 222350000    3
 222360000    7
 222370000    3
 222380000   11
 222390000    8
 222400000    3
 222410000    5
 222420000    2
 222430000    5
 222440000    3
 222450000    5
 222460000    4
 222470000    6
 222480000    4
 222490000    3
 222500000    3
 222510000    3
 222520000    3
 222530000    3
 222540000    4
 222550000    3
 222560000    3
 222570000    3
 222580000    2
 222590000    4
 222600000    8
 222610000    3
 222620000    3
 222630000    7
 222640000    8
 222650000    6
 222660000    5
 222670000    8
 222680000    3
 222690000    4
 222700000    2
 222710000    7
 222720000    4
 222730000    4
 222740000    5
 222750000    3
 222760000    4
 222770000    3
 222780000    3
 222790000    2
 222800000    3
 222810000    3
 222820000    4
 222830000    3
 222840000    4
 222850000    4
 222860000    4
 222870000    3
 222880000    4
 222890000    3
 222900000    3
 222910000    7
 222920000    3
 222930000    3
 222940000    2
 222950000    2
 222960000    4
 222970000    3
 222980000    5
 222990000    4
 223000000    2
 223010000    3
 223020000    2
 223030000    3
 223040000    4
 223050000    3
 223060000    3
 223070000    3
 223080000    2
 223090000    3
 223100000    4
 223110000    5
 223120000    3
 223130000    3
 223140000    3
 223150000    4
 223160000    4
 223170000    2
 223180000    3
 223190000    4
 223200000    3
 223210000    2
 223220000    3
 223230000    3
 223240000    6
 223250000    3
 223260000    2
 223270000    3
 223280000    3
 223290000    2
 223300000    4
 223310000    2
 223320000    5
 223330000    3
 223340000    3
 223350000    3
 223360000    3
 223370000    5
 223380000    3
 223390000    6
 223400000    4
 223410000    2
 223420000    3
 223430000    3
 223440000    8
 223450000    2
 223460000    4
 223470000    3
 223480000    3
 223490000    3
 223500000    3
 223510000    2
 223520000    3
 223530000    4
 223540000    2
 223550000    3
 223560000    3
 223570000    2
 223580000    3
 223590000    5
 223600000    3
 223610000    5
 223620000    5
 223630000    3
 223640000   10
 223650000    7
 223660000    4
 223670000    3
 223680000    2
 223690000    2
 223700000    6
 223710000    4
 223720000    4
 223730000    2
 223740000    4
 223750000    3
 223760000    3
 223770000    3
 223780000    2
 223790000    3
 223800000    5
 223810000    5
 223820000    7
 223830000    3
 223840000    5
 223850000    9
 223860000    5
 223870000    6
 223880000    5
 223890000    2
 223900000    3
 223910000    3
 223920000    4
 223930000    3
 223940000    3
 223950000    4
 223960000    3
 223970000    3
 223980000    3
 223990000    3
 224000000    2
 224010000    3
 224020000    3
 224030000    3
 224040000    4
 224050000    3
 224060000    7
 224070000    5
 224080000    3
 224090000    5
 224100000    3
 224110000    4
 224120000    2
 224130000    5
 224140000    3
 224150000    5
 224160000    4
 224170000    4
 224180000    3
 224190000    5
 224200000    3
 224210000    3
 224220000    3
 224230000    4
 224240000    3
 224250000    3
 224260000    3
 224270000    4
 224280000    3
 224290000    3
 224300000    3
 224310000    3
 224320000    3
 224330000    2
 224340000    2
 224350000    3
 224360000    2
 224370000    2
 224380000    3
 224390000    2
 224400000    3
 224410000    4
 224420000    3
 224430000    3
 224440000    7
 224450000    3
 224460000    3
 224470000    4
 224480000    2
 224490000    4
 224500000    5
 224510000    6
 224520000    3
 224530000    3
 224540000    3
 224550000    4
 224560000    3
 224570000    3
 224580000    3
 224590000    3
 224600000    3
 224610000    3
 224620000    4
 224630000    2
 224640000    3
 224650000    3
 224660000    4
 224670000    2
 224680000    3
 224690000    3
 224700000    3
 224710000    3
 224720000    3
 224730000    4
 224740000    3
 224750000    3
 224760000    4
 224770000    3
 224780000    3
 224790000    4
 224800000    4
 224810000    3
 224820000    4
 224830000    4
 224840000    4
 224850000    3
 224860000    3
 224870000    4
 224880000    3
 224890000    4
 224900000    7
 224910000    3
 224920000    4
 224930000    4
 224940000    6
 224950000    3
 224960000    5
 224970000    5
 224980000    6
 224990000    4
 225000000    3
 225010000    3
 225020000    5
 225030000    4
 225040000    3
 225050000    4
 225060000    4
 225070000    4
 225080000    4
 225090000    4
 225100000    4
 225110000    4
 225120000    4
 225130000    4
 225140000    4
 225150000    4
 225160000    4
 225170000    4
 225180000    3
 225190000    3
 225200000    6
 225210000    3
 225220000    4
 225230000    3
 225240000    3
 225250000    3
 225260000    4
 225270000    7
 225280000   12
 225290000    3
 225300000    4
 225310000    2
 225320000    4
 225330000    3
 225340000    3
 225350000    3
 225360000   12
 225370000    2
 225380000    5
 225390000    3
 225400000    4
 225410000    7
 225420000    6
 225430000    3
 225440000    9
 225450000    2
 225460000    4
 225470000    9
 225480000    9
 225490000    7
 225500000    5
 225510000    3
 225520000    7
 225530000    5
 225540000    2
 225550000    2
 225560000    3
 225570000    5
 225580000    2
 225590000    3
 225600000    5
 225610000    6
 225620000    4
 225630000    4
 225640000    5
 225650000    4
 225660000    7
 225670000    6
 225680000    3
 225690000    5
 225700000    7
 225710000    7
 225720000    7
 225730000    6
 225740000    4
 225750000    5
 225760000    2
 225770000    4
 225780000    3
 225790000    4
 225800000    3
 225810000    2
 225820000    7
 225830000    2
 225840000    5
 225850000    5
 225860000    3
 225870000    5
 225880000    4
 225890000    4
 225900000    3
 225910000    7
 225920000    2
 225930000    2
 225940000    3
 225950000    2
 225960000    3
 225970000    5
 225980000    3
 225990000    3
 226000000    9
 226010000    4
 226020000    5
 226030000    3
 226040000    4
 226050000    3
 226060000    3
 226070000    2
 226080000    3
 226090000    2
 226100000    4
 226110000    3
 226120000    2
 226130000    3
 226140000    2
 226150000    4
 226160000    6
 226170000    3
 226180000    4
 226190000    5
 226200000    5
 226210000    3
 226220000    6
 226230000    4
 226240000    6
 226250000    4
 226260000    6
 226270000    5
 226280000    5
 226290000    3
 226300000    4
 226310000    3
 226320000    2
 226330000    3
 226340000    2
 226350000    5
 226360000    3
 226370000    2
 226380000    2
 226390000    2
 226400000    3
 226410000    4
 226420000    3
 226430000    3
 226440000    3
 226450000    3
 226460000    3
 226470000    3
 226480000    2
 226490000    3
 226500000    3
 226510000    3
 226520000    2
 226530000    3
 226540000    5
 226550000    4
 226560000    3
 226570000    2
 226580000    3
 226590000    2
 226600000    3
 226610000    3
 226620000    3
 226630000    2
 226640000    4
 226650000    4
 226660000    7
 226670000    5
 226680000    4
 226690000    3
 226700000    3
 226710000    3
 226720000    3
 226730000    3
 226740000    2
 226750000    4
 226760000    4
 226770000    3
 226780000    3
 226790000    3
 226800000    4
 226810000    3
 226820000    3
 226830000    4
 226840000    4
 226850000    3
 226860000    4
 226870000    3
 226880000    3
 226890000    3
 226900000    3
 226910000    3
 226920000    2
 226930000    4
 226940000    3
 226950000    3
 226960000    3
 226970000    3
 226980000    5
 226990000    4
 227000000    4
 227010000    4
 227020000    4
 227030000    5
 227040000    3
 227050000    5
 227060000    3
 227070000    4
 227080000    3
 227090000    3
 227100000    5
 227110000    4
 227120000    3
 227130000    4
 227140000    6
 227150000    2
 227160000    3
 227170000    3
 227180000    3
 227190000    3
 227200000    5
 227210000    6
 227220000    3
 227230000    3
 227240000    5
 227250000    4
 227260000    3
 227270000    3
 227280000    3
 227290000    5
 227300000    4
 227310000    3
 227320000    3
 227330000    4
 227340000    2
 227350000    3
 227360000    3
 227370000    3
 227380000    4
 227390000    4
 227400000    4
 227410000    5
 227420000    3
 227430000    5
 227440000    3
 227450000    2
 227460000    3
 227470000    3
 227480000    2
 227490000    4
 227500000    3
 227510000    3
 227520000    7
 227530000    3
 227540000    5
 227550000    3
 227560000    5
 227570000    3
 227580000    4
 227590000    5
 227600000    6
 227610000    8
 227620000    6
 227630000    4
 227640000    3
 227650000    4
 227660000    6
 227670000    5
 227680000    3
 227690000    3
 227700000    2
 227710000    5
 227720000    3
 227730000   10
 227740000    9
 227750000    3
 227760000    6
 227770000    5
 227780000    3
 227790000    6
 227800000    3
 227810000    3
 227820000    3
 227830000    5
 227840000    3
 227850000    4
 227860000    2
 227870000    2
 227880000    3
 227890000    4
 227900000    9
 227910000    3
 227920000    3
 227930000    3
 227940000    6
 227950000    4
 227960000    5
 227970000    3
 227980000    3
 227990000    3
 228000000    3
 228010000    6
 228020000    7
 228030000    3
 228040000    3
 228050000    3
 228060000    3
 228070000    3
 228080000    5
 228090000    2
 228100000    3
 228110000    3
 228120000    3
 228130000    3
 228140000    3
 228150000    2
 228160000    3
 228170000    3
 228180000    3
 228190000    2
 228200000    3
 228210000    3
 228220000    3
 228230000    4
 228240000    2
 228250000    3
 228260000    4
 228270000    5
 228280000    3
 228290000    4
 228300000    4
 228310000    4
 228320000    2
 228330000    3
 228340000    4
 228350000    3
 228360000    3
 228370000    4
 228380000    3
 228390000    3
 228400000    3
 228410000    4
 228420000    3
 228430000    4
 228440000    3
 228450000    3
 228460000    3
 228470000    3
 228480000    4
 228490000    3
 228500000    6
 228510000    3
 228520000    4
 228530000    3
 228540000    3
 228550000    4
 228560000    4
 228570000    4
 228580000    4
 228590000    5
 228600000    2
 228610000    4
 228620000    3
 228630000    3
 228640000    6
 228650000    3
 228660000    3
 228670000    3
 228680000    3
 228690000    3
 228700000    3
 228710000    3
 228720000    3
 228730000    2
 228740000    2
 228750000    2
 228760000    2
 228770000    5
 228780000    9
 228790000    3
 228800000    4
 228810000    3
 228820000    4
 228830000    3
 228840000    3
 228850000    8
 228860000    8
 228870000    3
 228880000    7
 228890000    4
 228900000    5
 228910000    3
 228920000    7
 228930000    3
 228940000    3
 228950000    3
 228960000    3
 228970000    4
 228980000    3
 228990000    3
 229000000    2
 229010000    6
 229020000    6
 229030000    5
 229040000    3
 229050000    4
 229060000    4
 229070000    2
 229080000    3
 229090000    6
 229100000    4
 229110000    8
 229120000    6
 229130000    4
 229140000    4
 229150000    5
 229160000    4
 229170000    4
 229180000    5
 229190000    3
 229200000    4
 229210000    3
 229220000    3
 229230000    4
 229240000    3
 229250000    3
 229260000    3
 229270000    2
 229280000    4
 229290000    3
 229300000    6
 229310000    4
 229320000    3
 229330000    2
 229340000    4
 229350000    3
 229360000    3
 229370000    2
 229380000    3
 229390000    3
 229400000    2
 229410000    2
 229420000    3
 229430000    3
 229440000    4
 229450000    3
 229460000    3
 229470000    2
 229480000    3
 229490000    3
 229500000    5
 229510000   10
 229520000    4
 229530000    4
 229540000    9
 229550000    4
 229560000    3
 229570000    5
 229580000    5
 229590000    2
 229600000    4
 229610000    2
 229620000    3
 229630000    3
 229640000    2
 229650000    2
 229660000    2
 229670000    2
 229680000    3
 229690000    2
 229700000    5
 229710000    3
 229720000    3
 229730000    4
 229740000    4
 229750000    5
 229760000    3
 229770000    5
 229780000    2
 229790000    3
 229800000    2
 229810000    4
 229820000    3
 229830000    4
 229840000    4
 229850000    4
 229860000    3
 229870000    4
 229880000    3
 229890000    3
 229900000    4
 229910000    2
 229920000    3
 229930000    3
 229940000    3
 229950000    3
 229960000    2
 229970000    3
 229980000    5
 229990000    2
 230000000    5
 230010000    3
 230020000    3
 230030000    4
 230040000    4
 230050000    6
 230060000    3
 230070000    3
 230080000    3
 230090000    3
 230100000    3
 230110000    3
 230120000    4
 230130000    2
 230140000    3
 230150000    4
 230160000    3
 230170000    3
 230180000    3
 230190000    4
 230200000    2
 230210000    3
 230220000    3
 230230000    4
 230240000    3
 230250000    3
 230260000    3
 230270000    3
 230280000    3
 230290000    3
 230300000    3
 230310000    4
 230320000    4
 230330000    3
 230340000    2
 230350000    3
 230360000    3
 230370000    2
 230380000    2
 230390000    3
 230400000    3
 230410000    2
 230420000    3
 230430000    3
 230440000    3
 230450000    3
 230460000    2
 230470000    5
 230480000    4
 230490000    5
 230500000    3
 230510000    3
 230520000    3
 230530000    3
 230540000    5
 230550000    5
 230560000    8
 230570000    4
 230580000    3
 230590000    4
 230600000    3
 230610000    3
 230620000    4
 230630000    3
 230640000    2
 230650000    4
 230660000    3
 230670000    3
 230680000    7
 230690000    5
 230700000    3
 230710000    5
 230720000    4
 230730000    5
 230740000    3
 230750000    3
 230760000    4
 230770000    4
 230780000    3
 230790000    3
 230800000    3
 230810000    4
 230820000    3
 230830000    4
 230840000    2
 230850000    3
 230860000    4
 230870000    3
 230880000    3
 230890000    3
 230900000    3
 230910000    3
 230920000    4
 230930000    4
 230940000    3
 230950000    3
 230960000    2
 230970000    4
 230980000    3
 230990000    2
 231000000    3
 231010000    5
 231020000    7
 231030000    4
 231040000    3
 231050000    3
 231060000    3
 231070000    3
 231080000    4
 231090000    3
 231100000    2
 231110000    3
 231120000    4
 231130000    3
 231140000    3
 231150000    4
 231160000    4
 231170000    3
 231180000    5
 231190000    4
 231200000    5
 231210000    4
 231220000    3
 231230000    4
 231240000    4
 231250000    3
 231260000    7
 231270000    4
 231280000    4
 231290000    3
 231300000    6
 231310000    5
 231320000    2
 231330000    2
 231340000    3
 231350000    5
 231360000    6
 231370000    5
 231380000    3
 231390000    4
 231400000    4
 231410000    3
 231420000    3
 231430000    9
 231440000    3
 231450000    2
 231460000    3
 231470000    3
 231480000    4
 231490000    3
 231500000    4
 231510000    3
 231520000    3
 231530000    3
 231540000    2
 231550000    6
 231560000    5
 231570000    3
 231580000    3
 231590000    2
 231600000    3
 231610000    7
 231620000    2
 231630000    2
 231640000    5
 231650000    3
 231660000    3
 231670000    3
 231680000    4
 231690000    5
 231700000    3
 231710000    3
 231720000    3
 231730000    3
 231740000    3
 231750000    3
 231760000    2
 231770000    2
 231780000    3
 231790000    4
 231800000    3
 231810000    4
 231820000    2
 231830000    4
 231840000    3
 231850000    4
 231860000    6
 231870000    3
 231880000    3
 231890000    3
 231900000    2
 231910000    3
 231920000    3
 231930000    6
 231940000    3
 231950000    6
 231960000    3
 231970000    3
 231980000    4
 231990000    5
 232000000    3
 232010000    7
 232020000    4
 232030000    3
 232040000    4
 232050000    4
 232060000    3
 232070000    4
 232080000    2
 232090000    3
 232100000    2
 232110000    5
 232120000    3
 232130000    5
 232140000    5
 232150000    4
 232160000    3
 232170000    3
 232180000    3
 232190000    3
 232200000    3
 232210000    2
 232220000    2
 232230000    3
 232240000    3
 232250000    2
 232260000    7
 232270000    3
 232280000    4
 232290000    4
 232300000    3
 232310000    3
 232320000    2
 232330000    3
 232340000    2
 232350000    3
 232360000    5
 232370000    7
 232380000   10
 232390000    2
 232400000    4
 232410000    3
 232420000    3
 232430000    4
 232440000    4
 232450000    2
 232460000    9
 232470000    8
 232480000    8
 232490000    3
 232500000    3
 232510000    3
 232520000    3
 232530000    4
 232540000    4
 232550000    2
 232560000    3
 232570000    4
 232580000   11
 232590000    2
 232600000    4
 232610000    2
 232620000    3
 232630000    5
 232640000    4
 232650000    3
 232660000    3
 232670000    4
 232680000    3
 232690000    3
 232700000    4
 232710000    5
 232720000    4
 232730000    3
 232740000    4
 232750000    3
 232760000    5
 232770000    2
 232780000    5
 232790000    5
 232800000    3
 232810000    3
 232820000    3
 232830000    3
 232840000    3
 232850000    5
 232860000    5
 232870000    3
 232880000    6
 232890000    7
 232900000    3
 232910000    3
 232920000    3
 232930000    4
 232940000    5
 232950000    7
 232960000    4
 232970000    3
 232980000    6
 232990000    3
 233000000    7
 233010000    6
 233020000    3
 233030000    4
 233040000    4
 233050000    3
 233060000    2
 233070000    4
 233080000    4
 233090000    7
 233100000    5
 233110000    3
 233120000    7
 233130000    7
 233140000    4
 233150000    3
 233160000    3
 233170000    2
 233180000    3
 233190000    4
 233200000    5
 233210000    3
 233220000    5
 233230000    3
 233240000    3
 233250000    3
 233260000    3
 233270000    3
 233280000    6
 233290000    4
 233300000    3
 233310000    3
 233320000    4
 233330000    6
 233340000    6
 233350000    4
 233360000    3
 233370000    3
 233380000    3
 233390000    3
 233400000    5
 233410000    2
 233420000    2
 233430000    4
 233440000    3
 233450000    4
 233460000    3
 233470000    4
 233480000    3
 233490000    2
 233500000    4
 233510000    2
 233520000    5
 233530000    2
 233540000    4
 233550000    4
 233560000    3
 233570000    5
 233580000    3
 233590000    6
 233600000    3
 233610000    3
 233620000    5
 233630000    8
 233640000    4
 233650000    3
 233660000    3
 233670000    4
 233680000    5
 233690000    2
 233700000    4
 233710000    4
 233720000    3
 233730000    6
 233740000    7
 233750000    4
 233760000    4
 233770000    3
 233780000    3
 233790000    3
 233800000    3
 233810000    2
 233820000    8
 233830000    3
 233840000    3
 233850000    3
 233860000    3
 233870000    5
 233880000    3
 233890000    4
 233900000    3
 233910000    7
 233920000    4
 233930000    2
 233940000    4
 233950000    3
 233960000    4
 233970000    3
 233980000    3
 233990000    3
 234000000    4
 234010000    3
 234020000    2
 234030000    4
 234040000    4
 234050000    4
 234060000    2
 234070000    3
 234080000    4
 234090000    2
 234100000    3
 234110000    2
 234120000    2
 234130000    3
 234140000    6
 234150000    3
 234160000    3
 234170000    4
 234180000    4
 234190000    3
 234200000    2
 234210000    3
 234220000    4
 234230000    3
 234240000    3
 234250000    5
 234260000    5
 234270000    5
 234280000    3
 234290000    7
 234300000    5
 234310000    5
 234320000    7
 234330000    7
 234340000    9
 234350000    4
 234360000   10
 234370000    4
 234380000    4
 234390000    2
 234400000    4
 234410000    7
 234420000    3
 234430000    4
 234440000    3
 234450000    3
 234460000    2
 234470000    3
 234480000    4
 234490000    5
 234500000    4
 234510000    3
 234520000    2
 234530000    3
 234540000    3
 234550000    3
 234560000    2
 234570000    8
 234580000    4
 234590000    7
 234600000    5
 234610000    8
 234620000    2
 234630000    6
 234640000    3
 234650000    2
 234660000    3
 234670000    2
 234680000    6
 234690000    7
 234700000    4
 234710000    8
 234720000    5
 234730000    3
 234740000    3
 234750000    3
 234760000    6
 234770000    3
 234780000    3
 234790000    6
 234800000    6
 234810000    4
 234820000    3
 234830000    5
 234840000    9
 234850000    5
 234860000    4
 234870000    4
 234880000    4
 234890000    3
 234900000    4
 234910000    3
 234920000    3
 234930000    4
 234940000    3
 234950000    7
 234960000    3
 234970000    4
 234980000    4
 234990000    3
 235000000    3
 235010000    2
 235020000    5
 235030000    3
 235040000    3
 235050000    4
 235060000    4
 235070000    3
 235080000    2
 235090000    2
 235100000    4
 235110000    2
 235120000    2
 235130000    4
 235140000    4
 235150000    3
 235160000    3
 235170000    3
 235180000    3
 235190000    4
 235200000    2
 235210000    2
 235220000    3
 235230000    3
 235240000    3
 235250000    2
 235260000    2
 235270000    3
 235280000    3
 235290000    3
 235300000    2
 235310000    2
 235320000    2
 235330000    3
 235340000    5
 235350000    2
 235360000    2
 235370000    5
 235380000    4
 235390000    3
 235400000    3
 235410000    7
 235420000    4
 235430000    4
 235440000    3
 235450000    3
 235460000    3
 235470000    2
 235480000    4
 235490000    4
 235500000    3
 235510000    5
 235520000    3
 235530000    5
 235540000    5
 235550000    2
 235560000    4
 235570000    7
 235580000    2
 235590000    7
 235600000    3
 235610000    3
 235620000    3
 235630000    3
 235640000    3
 235650000    5
 235660000    6
 235670000    6
 235680000    4
 235690000    5
 235700000    3
 235710000    3
 235720000    3
 235730000    2
 235740000    3
 235750000    3
 235760000    8
 235770000    5
 235780000    9
 235790000    2
 235800000    3
 235810000    3
 235820000    2
 235830000    2
 235840000    3
 235850000    3
 235860000    4
 235870000    3
 235880000    3
 235890000    4
 235900000    8
 235910000    5
 235920000    3
 235930000    5
 235940000    2
 235950000    4
 235960000    2
 235970000    4
 235980000    7
 235990000    4
 236000000    3
 236010000    2
 236020000    2
 236030000    4
 236040000    3
 236050000    3
 236060000    3
 236070000    5
 236080000    3
 236090000    3
 236100000    4
 236110000    3
 236120000    2
 236130000    3
 236140000    3
 236150000    4
 236160000    3
 236170000    3
 236180000    3
 236190000    8
 236200000    5
 236210000    3
 236220000    5
 236230000    2
 236240000    3
 236250000    3
 236260000    4
 236270000    2
 236280000    3
 236290000    3
 236300000    3
 236310000    6
 236320000    3
 236330000    3
 236340000    3
 236350000    3
 236360000    3
 236370000    3
 236380000    4
 236390000    3
 236400000    4
 236410000    4
 236420000    5
 236430000    3
 236440000    6
 236450000    4
 236460000    3
 236470000    3
 236480000    2
 236490000    3
 236500000    3
 236510000    3
 236520000    3
 236530000    3
 236540000    3
 236550000    3
 236560000    5
 236570000    3
 236580000    6
 236590000    5
 236600000    3
 236610000    4
 236620000    3
 236630000    3
 236640000    4
 236650000    5
 236660000    3
 236670000    2
 236680000    5
 236690000    2
 236700000    2
 236710000    3
 236720000    3
 236730000    4
 236740000    2
 236750000    2
 236760000    3
 236770000    3
 236780000    4
 236790000    5
 236800000    3
 236810000    3
 236820000    3
 236830000    3
 236840000    5
 236850000    3
 236860000    5
 236870000    4
 236880000    4
 236890000    3
 236900000    3
 236910000    3
 236920000    5
 236930000    3
 236940000    3
 236950000    5
 236960000    4
 236970000    2
 236980000    2
 236990000    3
 237000000    4
 237010000    4
 237020000    4
 237030000    3
 237040000    4
 237050000    2
 237060000    4
 237070000    3
 237080000    4
 237090000    3
 237100000    2
 237110000    3
 237120000    3
 237130000    3
 237140000    3
 237150000    4
 237160000    4
 237170000    5
 237180000    4
 237190000    3
 237200000    5
 237210000    3
 237220000    3
 237230000    3
 237240000    3
 237250000    3
 237260000    4
 237270000    3
 237280000    3
 237290000    5
 237300000    2
 237310000    5
 237320000    4
 237330000    5
 237340000    7
 237350000    2
 237360000    2
 237370000    3
 237380000    3
 237390000    3
 237400000    2
 237410000    3
 237420000    3
 237430000    2
 237440000    3
 237450000    2
 237460000    4
 237470000    2
 237480000    2
 237490000    3
 237500000    2
 237510000    2
 237520000    4
 237530000    4
 237540000    2
 237550000    3
 237560000    4
 237570000    3
 237580000    3
 237590000    2
 237600000    3
 237610000    4
 237620000    3
 237630000    3
 237640000    3
 237650000    3
 237660000    6
 237670000    2
 237680000    5
 237690000    7
 237700000    2
 237710000    3
 237720000    3
 237730000    3
 237740000    3
 237750000    3
 237760000    4
 237770000    3
 237780000    3
 237790000    3
 237800000    3
 237810000    3
 237820000    3
 237830000    4
 237840000    5
 237850000    4
 237860000    4
 237870000    2
 237880000    3
 237890000    3
 237900000    3
 237910000    3
 237920000    4
 237930000    2
 237940000    4
 237950000    3
 237960000    4
 237970000    3
 237980000    4
 237990000    6
 238000000    3
 238010000    4
 238020000    2
 238030000    2
 238040000    5
 238050000    3
 238060000    4
 238070000    2
 238080000    6
 238090000    5
 238100000    4
 238110000    4
 238120000    5
 238130000    4
 238140000    3
 238150000    5
 238160000    3
 238170000    5
 238180000    3
 238190000    4
 238200000    3
 238210000    4
 238220000    2
 238230000    3
 238240000    3
 238250000    3
 238260000    4
 238270000    3
 238280000    3
 238290000    3
 238300000    5
 238310000    4
 238320000    3
 238330000    5
 238340000    4
 238350000    4
 238360000    4
 238370000    5
 238380000    5
 238390000    3
 238400000    5
 238410000    3
 238420000    3
 238430000    3
 238440000    3
 238450000    3
 238460000    2
 238470000    3
 238480000    3
 238490000    2
 238500000    4
 238510000    2
 238520000    3
 238530000    2
 238540000    4
 238550000    2
 238560000    2
 238570000    4
 238580000    3
 238590000    6
 238600000    6
 238610000    8
 238620000    3
 238630000    4
 238640000    4
 238650000    2
 238660000    7
 238670000    6
 238680000   10
 238690000    5
 238700000    3
 238710000    3
 238720000    8
 238730000    7
 238740000    3
 238750000    4
 238760000    3
 238770000    6
 238780000    7
 238790000    9
 238800000    6
 238810000    6
 238820000    4
 238830000    5
 238840000    3
 238850000    2
 238860000    3
 238870000    5
 238880000    4
 238890000    4
 238900000    3
 238910000    3
 238920000    4
 238930000    4
 238940000    2
 238950000    4
 238960000    3
 238970000    4
 238980000    4
 238990000    4
 239000000    3
 239010000    3
 239020000    3
 239030000    3
 239040000    3
 239050000    3
 239060000    3
 239070000    3
 239080000    3
 239090000    3
 239100000    3
 239110000    3
 239120000    3
 239130000    2
 239140000    3
 239150000    3
 239160000    2
 239170000    3
 239180000    3
 239190000    4
 239200000    2
 239210000    2
 239220000    3
 239230000    3
 239240000    2
 239250000    3
 239260000    4
 239270000    3
 239280000    3
 239290000    3
 239300000    2
 239310000    7
 239320000    7
 239330000    4
 239340000    3
 239350000    4
 239360000    3
 239370000    5
 239380000    2
 239390000    4
 239400000    3
 239410000    3
 239420000    3
 239430000    2
 239440000    3
 239450000    4
 239460000    4
 239470000    3
 239480000    3
 239490000    3
 239500000    4
 239510000    2
 239520000    3
 239530000    2
 239540000    3
 239550000    3
 239560000    3
 239570000    2
 239580000    4
 239590000    5
 239600000    6
 239610000    4
 239620000    3
 239630000    4
 239640000    2
 239650000    3
 239660000    5
 239670000    5
 239680000    4
 239690000    3
 239700000    3
 239710000    4
 239720000    3
 239730000    3
 239740000    6
 239750000    4
 239760000    2
 239770000    3
 239780000    3
 239790000    3
 239800000    4
 239810000    3
 239820000    3
 239830000    7
 239840000    3
 239850000    3
 239860000    3
 239870000    5
 239880000    2
 239890000    4
 239900000    3
 239910000    3
 239920000    3
 239930000    4
 239940000    3
 239950000    3
 239960000    4
 239970000    4
 239980000    4
 239990000    3
 240000000    3
 240010000    3
 240020000    3
 240030000    3
 240040000    3
 240050000    3
 240060000    3
 240070000    4
 240080000    4
 240090000    3
 240100000    3
 240110000    3
 240120000    3
 240130000    5
 240140000    3
 240150000    3
 240160000    4
 240170000    2
 240180000    4
 240190000    3
 240200000    2
 240210000    3
 240220000    3
 240230000    3
 240240000    2
 240250000    4
 240260000    5
 240270000    3
 240280000    3
 240290000    3
 240300000    2
 240310000    3
 240320000    4
 240330000    3
 240340000    3
 240350000    2
 240360000    3
 240370000    3
 240380000    4
 240390000    5
 240400000    4
 240410000    3
 240420000    4
 240430000    3
 240440000    2
 240450000    5
 240460000    3
 240470000    3
 240480000    7
 240490000    3
 240500000    3
 240510000    5
 240520000    3
 240530000    3
 240540000    2
 240550000    3
 240560000    3
 240570000    3
 240580000    3
 240590000    3
 240600000    3
 240610000    5
 240620000    5
 240630000    2
 240640000    3
 240650000    3
 240660000    7
 240670000    4
 240680000    4
 240690000    3
 240700000    4
 240710000    3
 240720000    4
 240730000    3
 240740000    8
 240750000    3
 240760000    3
 240770000    4
 240780000    4
 240790000    3
 240800000    3
 240810000    2
 240820000    7
 240830000    6
 240840000    7
 240850000    2
 240860000    3
 240870000    3
 240880000    3
 240890000    2
 240900000    4
 240910000    4
 240920000    3
 240930000    3
 240940000    3
 240950000    3
 240960000    4
 240970000    3
 240980000    2
 240990000    2
 241000000    3
 241010000    4
 241020000    3
 241030000    3
 241040000    3
 241050000    3
 241060000    3
 241070000    4
 241080000    3
 241090000    3
 241100000    3
 241110000    3
 241120000    2
 241130000    4
 241140000    4
 241150000    4
 241160000    5
 241170000    2
 241180000    2
 241190000    3
 241200000    3
 241210000    3
 241220000    3
 241230000    3
 241240000    4
 241250000    4
 241260000    3
 241270000    2
 241280000    4
 241290000    3
 241300000    2
 241310000    3
 241320000    4
 241330000    3
 241340000    3
 241350000    3
 241360000    4
 241370000    3
 241380000    4
 241390000    3
 241400000    4
 241410000    3
 241420000    3
 241430000    3
 241440000    3
 241450000    3
 241460000    4
 241470000    3
 241480000    3
 241490000    3
 241500000    3
 241510000    3
 241520000    3
 241530000    3
 241540000    3
 241550000    3
 241560000    4
 241570000    2
 241580000    2
 241590000    3
 241600000    4
 241610000    3
 241620000    3
 241630000    3
 241640000    3
 241650000    3
 241660000    3
 241670000    4
 241680000    3
 241690000    4
 241700000    3
 241710000    3
 241720000    4
 241730000   10
 241740000    3
 241750000    4
 241760000    4
 241770000    6
 241780000    3
 241790000    3
 241800000    3
 241810000    5
 241820000    5
 241830000    3
 241840000    3
 241850000    4
 241860000    3
 241870000    3
 241880000    4
 241890000    5
 241900000    3
 241910000    5
 241920000    2
 241930000    4
 241940000    3
 241950000    5
 241960000    3
 241970000    4
 241980000    3
 241990000    3
 242000000    2
 242010000    3
 242020000    3
 242030000    6
 242040000    3
 242050000    4
 242060000    4
 242070000    3
 242080000    2
 242090000    3
 242100000    3
 242110000    3
 242120000    3
 242130000    3
 242140000    3
 242150000    6
 242160000    3
 242170000    2
 242180000    3
 242190000    3
 242200000    4
 242210000    3
 242220000    3
 242230000    3
 242240000    3
 242250000    3
 242260000    3
 242270000    3
 242280000    3
 242290000    4
 242300000    4
 242310000    3
 242320000    5
 242330000    3
 242340000    3
 242350000    6
 242360000    3
 242370000    5
 242380000    6
 242390000    3
 242400000    4
 242410000    2
 242420000    5
 242430000    4
 242440000   10
 242450000    7
 242460000    4
 242470000    3
 242480000    2
 242490000    3
 242500000    3
 242510000    4
 242520000    3
 242530000    3
 242540000    3
 242550000    5
 242560000    4
 242570000    5
 242580000    3
 242590000    6
 242600000    4
 242610000    4
 242620000   10
 242630000    8
 242640000    8
 242650000    7
 242660000    4
 242670000    9
 242680000    9
 242690000    5
 242700000    5
 242710000    3
 242720000    3
 242730000    3
 242740000    5
 242750000    3
 242760000    3
 242770000    4
 242780000    3
 242790000    3
 242800000    4
 242810000    5
 242820000    2
 242830000    7
 242840000    4
 242850000    4
 242860000    5
 242870000    9
 242880000    8
 242890000    8
 242900000    3
 242910000    4
 242920000    4
 242930000    3
 242940000    3
 242950000    2
 242960000    3
 242970000    5
 242980000    3
 242990000    2
 243000000    3
 243010000    3
 243020000    3
 243030000    3
 243040000    3
 243050000    4
 243060000    3
 243070000    3
 243080000    3
 243090000    3
 243100000    4
 243110000    3
 243120000    4
 243130000    3
 243140000    4
 243150000    4
 243160000    6
 243170000   10
 243180000    2
 243190000    3
 243200000    4
 243210000    2
 243220000    4
 243230000    3
 243240000    5
 243250000    5
 243260000    2
 243270000    3
 243280000    7
 243290000    3
 243300000    4
 243310000    3
 243320000    2
 243330000    3
 243340000    3
 243350000    4
 243360000    3
 243370000    5
 243380000    3
 243390000    6
 243400000    3
 243410000    4
 243420000    7
 243430000    4
 243440000    3
 243450000    4
 243460000    3
 243470000    7
 243480000    3
 243490000    4
 243500000   10
 243510000    2
 243520000    3
 243530000    6
 243540000    5
 243550000    5
 243560000    3
 243570000    7
 243580000    7
 243590000    4
 243600000    3
 243610000    3
 243620000    3
 243630000    3
 243640000    3
 243650000    4
 243660000    3
 243670000    4
 243680000    4
 243690000    4
 243700000    3
 243710000    4
 243720000    7
 243730000    4
 243740000    3
 243750000    4
 243760000    3
 243770000    3
 243780000    3
 243790000    5
 243800000    5
 243810000    2
 243820000    2
 243830000    2
 243840000    3
 243850000    4
 243860000    3
 243870000    4
 243880000    3
 243890000    2
 243900000    4
 243910000    5
 243920000    2
 243930000    2
 243940000    3
 243950000    4
 243960000    4
 243970000    4
 243980000    7
 243990000    3
 244000000    3
 244010000    2
 244020000    4
 244030000    3
 244040000    3
 244050000    3
 244060000    3
 244070000    3
 244080000    3
 244090000    3
 244100000    5
 244110000    4
 244120000    3
 244130000    5
 244140000    2
 244150000    3
 244160000    3
 244170000    3
 244180000    3
 244190000    3
 244200000    5
 244210000    3
 244220000    2
 244230000    4
 244240000    3
 244250000    3
 244260000    4
 244270000    6
 244280000   12
 244290000    7
 244300000    5
 244310000    4
 244320000    3
 244330000    4
 244340000    2
 244350000    3
 244360000    2
 244370000    4
 244380000    2
 244390000    4
 244400000    4
 244410000    3
 244420000    3
 244430000    3
 244440000    3
 244450000    4
 244460000    2
 244470000    2
 244480000    3
 244490000    4
 244500000    3
 244510000    4
 244520000    2
 244530000    4
 244540000    4
 244550000    5
 244560000    3
 244570000    3
 244580000    4
 244590000    2
 244600000    3
 244610000    3
 244620000    2
 244630000    5
 244640000    4
 244650000    3
 244660000    3
 244670000    3
 244680000    3
 244690000    3
 244700000    2
 244710000    4
 244720000    3
 244730000    3
 244740000    3
 244750000    2
 244760000    3
 244770000    3
 244780000    3
 244790000    4
 244800000    3
 244810000    3
 244820000    3
 244830000    3
 244840000    4
 244850000    3
 244860000    3
 244870000    4
 244880000    3
 244890000    3
 244900000    4
 244910000    3
 244920000    3
 244930000    4
 244940000    3
 244950000    3
 244960000    7
 244970000    4
 244980000    5
 244990000    4
 245000000    2
 245010000    3
 245020000    3
 245030000    3
 245040000    3
 245050000    3
 245060000    4
 245070000    3
 245080000    3
 245090000    2
 245100000    3
 245110000    2
 245120000    4
 245130000    3
 245140000    3
 245150000    3
 245160000    3
 245170000    2
 245180000    6
 245190000    3
 245200000    7
 245210000    2
 245220000    3
 245230000    4
 245240000    3
 245250000    2
 245260000    5
 245270000    2
 245280000    4
 245290000    4
 245300000    3
 245310000    2
 245320000    5
 245330000    5
 245340000    5
 245350000    3
 245360000    2
 245370000    3
 245380000    4
 245390000    4
 245400000    3
 245410000    4
 245420000    3
 245430000    3
 245440000    3
 245450000    3
 245460000    4
 245470000    3
 245480000    4
 245490000    3
 245500000    2
 245510000    3
 245520000    3
 245530000    3
 245540000    4
 245550000    3
 245560000    3
 245570000    3
 245580000    4
 245590000    3
 245600000    3
 245610000    4
 245620000    9
 245630000    3
 245640000    3
 245650000    6
 245660000    9
 245670000    3
 245680000    6
 245690000    4
 245700000    3
 245710000    3
 245720000    3
 245730000    3
 245740000    3
 245750000    3
 245760000    4
 245770000    3
 245780000    4
 245790000    4
 245800000    3
 245810000    4
 245820000    5
 245830000    3
 245840000    4
 245850000    3
 245860000    4
 245870000    2
 245880000    4
 245890000    4
 245900000    3
 245910000    2
 245920000    4
 245930000    3
 245940000    2
 245950000    4
 245960000    4
 245970000    3
 245980000    4
 245990000    3
 246000000    3
 246010000    5
 246020000    4
 246030000    4
 246040000    3
 246050000   10
 246060000    4
 246070000    3
 246080000    3
 246090000    3
 246100000    3
 246110000    3
 246120000    4
 246130000    2
 246140000    4
 246150000    3
 246160000    3
 246170000    3
 246180000    4
 246190000    3
 246200000    3
 246210000    3
 246220000    3
 246230000    3
 246240000    3
 246250000    6
 246260000    3
 246270000    3
 246280000    3
 246290000    3
 246300000    4
 246310000    3
 246320000    4
 246330000    4
 246340000    3
 246350000    2
 246360000    3
 246370000    3
 246380000    3
 246390000    8
 246400000    4
 246410000    3
 246420000    3
 246430000    4
 246440000    9
 246450000    5
 246460000    3
 246470000    2
 246480000    4
 246490000    4
 246500000    3
 246510000    6
 246520000    3
 246530000    4
 246540000    2
 246550000   14
 246560000    4
 246570000    3
 246580000    3
 246590000    3
 246600000    2
 246610000    6
 246620000    2
 246630000   10
 246640000   11
 246650000    3
 246660000    4
 246670000    3
 246680000    3
 246690000    3
 246700000    3
 246710000    5
 246720000    2
 246730000    2
 246740000    3
 246750000    3
 246760000    7
 246770000    3
 246780000    5
 246790000    3
 246800000    7
 246810000    3
 246820000    4
 246830000    8
 246840000    4
 246850000    5
 246860000    3
 246870000    7
 246880000    6
 246890000    4
 246900000    3
 246910000    3
 246920000    4
 246930000    6
 246940000    5
 246950000    4
 246960000    6
 246970000    5
 246980000    5
 246990000    3
 247000000    7
 247010000    3
 247020000    8
 247030000    4
 247040000    6
 247050000    4
 247060000    3
 247070000    3
 247080000    3
 247090000    3
 247100000    6
 247110000    3
 247120000    9
 247130000    5
 247140000    5
 247150000    3
 247160000    3
 247170000    3
 247180000    6
 247190000    4
 247200000    7
 247210000    6
 247220000    5
 247230000    4
 247240000    3
 247250000    4
 247260000    5
 247270000    3
 247280000    3
 247290000    3
 247300000    4
 247310000    3
 247320000    3
 247330000    5
 247340000    4
 247350000    8
 247360000   11
 247370000    4
 247380000    4
 247390000    4
 247400000    5
 247410000    3
 247420000    7
 247430000    5
 247440000    4
 247450000    5
 247460000    8
 247470000    3
 247480000    3
 247490000    4
 247500000    4
 247510000    3
 247520000    3
 247530000    3
 247540000    3
 247550000    3
 247560000    3
 247570000    2
 247580000    2
 247590000    3
 247600000    4
 247610000    5
 247620000    5
 247630000    2
 247640000    3
 247650000    4
 247660000    2
 247670000    6
 247680000    3
 247690000    4
 247700000    4
 247710000    6
 247720000    3
 247730000    6
 247740000    5
 247750000    3
 247760000    2
 247770000    4
 247780000    2
 247790000    4
 247800000    3
 247810000    8
 247820000    3
 247830000    4
 247840000    5
 247850000    3
 247860000    3
 247870000    5
 247880000    3
 247890000    3
 247900000    3
 247910000    4
 247920000    3
 247930000    5
 247940000    3
 247950000    3
 247960000    3
 247970000    3
 247980000    2
 247990000    3
 248000000    3
 248010000    5
 248020000    4
 248030000    3
 248040000    3
 248050000    3
 248060000    5
 248070000    3
 248080000    3
 248090000   10
 248100000    3
 248110000    3
 248120000    3
 248130000    3
 248140000    3
 248150000    3
 248160000    5
 248170000    3
 248180000    4
 248190000    4
 248200000    3
 248210000    7
 248220000    3
 248230000    3
 248240000    4
 248250000    4
 248260000    4
 248270000    3
 248280000    2
 248290000    4
 248300000    3
 248310000    3
 248320000    2
 248330000    5
 248340000    7
 248350000   10
 248360000    7
 248370000    3
 248380000    5
 248390000    3
 248400000    3
 248410000    3
 248420000    3
 248430000    4
 248440000    3
 248450000    3
 248460000    3
 248470000    3
 248480000    2
 248490000    4
 248500000    3
 248510000    3
 248520000    4
 248530000    4
 248540000    3
 248550000    3
 248560000    5
 248570000    8
 248580000    8
 248590000    5
 248600000    3
 248610000    2
 248620000    3
 248630000    3
 248640000    3
 248650000    4
 248660000    4
 248670000    4
 248680000    2
 248690000    4
 248700000    3
 248710000    3
 248720000    3
 248730000    4
 248740000    3
 248750000    4
 248760000    3
 248770000    4
 248780000    3
 248790000    3
 248800000    4
 248810000    3
 248820000    3
 248830000    3
 248840000    4
 248850000    4
 248860000    3
 248870000    3
 248880000    3
 248890000    3
 248900000    5
 248910000    5
 248920000    7
 248930000    5
 248940000   10
 248950000    4
 248960000    6
 248970000    4
 248980000    3
 248990000    3
 249000000    3
 249010000    3
 249020000    7
 249030000    2
 249040000    4
 249050000    5
 249060000    3
 249070000    3
 249080000    3
 249090000    3
 249100000    4
 249110000    4
 249120000    3
 249130000    3
 249140000    3
 249150000    3
 249160000    3
 249170000    4
 249180000    2
 249190000    2
 249200000    5
 249210000    3
 249220000    4
 249230000    4
 249240000    3
 249250000    5
 249260000    2
 249270000    3
 249280000    3
 249290000    3
 249300000    5
 249310000    3
 249320000    3
 249330000    5
 249340000    6
 249350000    3
 249360000    3
 249370000    4
 249380000    4
 249390000    3
 249400000    3
 249410000    3
 249420000    3
 249430000    4
 249440000    2
 249450000    4
 249460000    4
 249470000    3
 249480000    2
 249490000    7
 249500000    5
 249510000    4
 249520000    3
 249530000    3
 249540000    3
 249550000    2
 249560000    3
 249570000    4
 249580000    3
 249590000    3
 249600000    4
 249610000    3
 249620000    4
 249630000    4
 249640000    4
 249650000    2
 249660000    2
 249670000    3
 249680000    4
 249690000    5
 249700000    3
 249710000    3
 249720000    3
 249730000    3
 249740000    3
 249750000    3
 249760000    3
 249770000    4
 249780000    5
 249790000    2
[truncated: 328,385 more chars]
