# Supplementary material for: Directional translocation resistance of Zika xrRNA
Source: Nat Commun. 2020 Jul 27;11:3749. doi: 10.1038/s41467-020-17508-7 (PMC7385498; doi:10.1038/s41467-020-17508-7)
Supplement: Supplementary file 4 — Source Data [file 41467_2020_17508_MOESM4_ESM.zip › Source_Data_Figures/Fig2B/3'translocation-rate_r0-T300K/r_6_translocated_portion.dat]

# Trajectory file ../../zika_rna/03_translocation_by_force_ramping/TP_END2/rate1x/t95/r_6/dump_t95_Rramped.lammpstrj
# time  length_translocated_portion
         0    3
     10000    2
     20000    3
     30000    5
     40000    3
     50000    3
     60000    4
     70000    3
     80000    5
     90000    3
    100000    3
    110000    4
    120000    4
    130000    4
    140000    3
    150000    3
    160000    5
    170000    5
    180000    2
    190000    5
    200000    2
    210000    2
    220000    2
    230000    5
    240000    3
    250000    5
    260000    6
    270000    4
    280000    3
    290000    3
    300000    2
    310000    2
    320000    5
    330000    3
    340000    5
    350000    3
    360000    4
    370000    2
    380000    2
    390000    3
    400000    3
    410000    4
    420000    3
    430000    2
    440000    3
    450000    2
    460000    4
    470000    3
    480000    4
    490000    3
    500000    2
    510000    4
    520000    4
    530000    8
    540000    9
    550000    5
    560000    5
    570000    3
    580000    5
    590000    4
    600000    4
    610000    4
    620000    2
    630000    3
    640000    4
    650000    3
    660000    3
    670000    3
    680000    5
    690000    3
    700000    3
    710000    3
    720000    4
    730000    2
    740000    3
    750000    2
    760000    3
    770000    3
    780000    3
    790000    3
    800000    2
    810000    2
    820000    2
    830000    2
    840000    3
    850000    3
    860000    3
    870000    4
    880000    3
    890000    2
    900000    3
    910000    2
    920000    3
    930000    3
    940000    2
    950000    3
    960000    2
    970000    2
    980000    3
    990000    2
   1000000    3
   1010000    4
   1020000    3
   1030000    3
   1040000    3
   1050000    5
   1060000    2
   1070000    3
   1080000    3
   1090000    3
   1100000    3
   1110000    3
   1120000    3
   1130000    3
   1140000    4
   1150000    3
   1160000    3
   1170000    4
   1180000    3
   1190000    3
   1200000    4
   1210000    3
   1220000    2
   1230000    4
   1240000    3
   1250000    3
   1260000    3
   1270000    2
   1280000    3
   1290000    3
   1300000    2
   1310000    4
   1320000    3
   1330000    4
   1340000    4
   1350000    4
   1360000    4
   1370000    2
   1380000    3
   1390000    2
   1400000    2
   1410000    3
   1420000    4
   1430000    3
   1440000    3
   1450000    3
   1460000    3
   1470000    3
   1480000    5
   1490000    5
   1500000    4
   1510000    3
   1520000    4
   1530000    3
   1540000    2
   1550000    3
   1560000    3
   1570000    3
   1580000    3
   1590000    3
   1600000    3
   1610000    2
   1620000    3
   1630000    4
   1640000    2
   1650000    4
   1660000    3
   1670000    3
   1680000    3
   1690000    3
   1700000    3
   1710000    3
   1720000    3
   1730000    5
   1740000    2
   1750000    3
   1760000    3
   1770000    5
   1780000    4
   1790000    2
   1800000    3
   1810000    3
   1820000    3
   1830000    3
   1840000    2
   1850000    3
   1860000    3
   1870000    2
   1880000    4
   1890000    3
   1900000    2
   1910000    2
   1920000    2
   1930000    2
   1940000    3
   1950000    3
   1960000    3
   1970000    4
   1980000    2
   1990000    3
   2000000    3
   2010000    5
   2020000    3
   2030000    3
   2040000    2
   2050000    3
   2060000    3
   2070000    3
   2080000    3
   2090000    2
   2100000    3
   2110000    5
   2120000    3
   2130000    2
   2140000    2
   2150000    3
   2160000    3
   2170000    2
   2180000    3
   2190000    3
   2200000    3
   2210000    5
   2220000    2
   2230000    3
   2240000    4
   2250000    4
   2260000    3
   2270000    3
   2280000    2
   2290000    6
   2300000    3
   2310000    3
   2320000    3
   2330000    2
   2340000    3
   2350000    4
   2360000    3
   2370000    3
   2380000    2
   2390000    3
   2400000    5
   2410000    3
   2420000    4
   2430000    3
   2440000    5
   2450000    3
   2460000    3
   2470000    3
   2480000    3
   2490000    2
   2500000    4
   2510000    3
   2520000    4
   2530000    3
   2540000    2
   2550000    3
   2560000    3
   2570000    3
   2580000    4
   2590000    4
   2600000    3
   2610000    6
   2620000    4
   2630000    3
   2640000    3
   2650000    3
   2660000    3
   2670000    2
   2680000    2
   2690000    2
   2700000    4
   2710000    3
   2720000    3
   2730000    2
   2740000    3
   2750000    3
   2760000    3
   2770000    3
   2780000    3
   2790000    3
   2800000    2
   2810000    3
   2820000    3
   2830000    3
   2840000    3
   2850000    3
   2860000    4
   2870000    3
   2880000    4
   2890000    4
   2900000    3
   2910000    4
   2920000    3
   2930000    4
   2940000    3
   2950000    3
   2960000    2
   2970000    4
   2980000    2
   2990000    3
   3000000    3
   3010000    4
   3020000    4
   3030000    4
   3040000    2
   3050000    3
   3060000    3
   3070000    3
   3080000    3
   3090000    2
   3100000    3
   3110000    3
   3120000    2
   3130000    3
   3140000    3
   3150000    3
   3160000    3
   3170000    3
   3180000    5
   3190000    3
   3200000    3
   3210000    3
   3220000    3
   3230000    3
   3240000    3
   3250000    3
   3260000    3
   3270000    3
   3280000    4
   3290000    3
   3300000    4
   3310000    3
   3320000    3
   3330000    4
   3340000    2
   3350000    5
   3360000    3
   3370000    5
   3380000    4
   3390000    3
   3400000    4
   3410000    4
   3420000    5
   3430000    2
   3440000    3
   3450000    3
   3460000    4
   3470000    3
   3480000    3
   3490000    5
   3500000    3
   3510000    5
   3520000    2
   3530000    3
   3540000    4
   3550000    4
   3560000    5
   3570000    6
   3580000    4
   3590000    8
   3600000    4
   3610000    4
   3620000    3
   3630000    4
   3640000    3
   3650000    4
   3660000    3
   3670000    3
   3680000    3
   3690000    4
   3700000    3
   3710000    4
   3720000    4
   3730000    3
   3740000    3
   3750000    4
   3760000    5
   3770000    4
   3780000    3
   3790000    3
   3800000    3
   3810000    3
   3820000    2
   3830000    2
   3840000    5
   3850000    3
   3860000    3
   3870000    3
   3880000    3
   3890000    3
   3900000    3
   3910000    4
   3920000    3
   3930000    2
   3940000    2
   3950000    3
   3960000    4
   3970000    3
   3980000    3
   3990000    3
   4000000    3
   4010000    4
   4020000    4
   4030000    6
   4040000    3
   4050000   11
   4060000    5
   4070000    9
   4080000    4
   4090000    2
   4100000    4
   4110000    3
   4120000    3
   4130000    3
   4140000    3
   4150000    3
   4160000    5
   4170000    4
   4180000    3
   4190000    4
   4200000    3
   4210000    6
   4220000    3
   4230000    2
   4240000    3
   4250000    3
   4260000    5
   4270000    3
   4280000    3
   4290000    3
   4300000    3
   4310000    3
   4320000    3
   4330000    4
   4340000    5
   4350000    3
   4360000    3
   4370000    3
   4380000    3
   4390000    4
   4400000    5
   4410000    2
   4420000    6
   4430000    5
   4440000    4
   4450000    2
   4460000    2
   4470000    5
   4480000    2
   4490000    3
   4500000    5
   4510000    4
   4520000    3
   4530000    2
   4540000    3
   4550000    3
   4560000    3
   4570000    3
   4580000    2
   4590000    3
   4600000    2
   4610000    3
   4620000    7
   4630000    3
   4640000    3
   4650000    4
   4660000    4
   4670000    4
   4680000    3
   4690000    3
   4700000    3
   4710000    4
   4720000    4
   4730000    2
   4740000    3
   4750000    3
   4760000    2
   4770000    4
   4780000    4
   4790000    4
   4800000    4
   4810000    3
   4820000    2
   4830000    4
   4840000    2
   4850000    3
   4860000    4
   4870000    6
   4880000    8
   4890000    2
   4900000    3
   4910000    4
   4920000    3
   4930000    2
   4940000    4
   4950000    3
   4960000    3
   4970000    4
   4980000    3
   4990000    3
   5000000    3
   5010000    2
   5020000    3
   5030000    3
   5040000    3
   5050000    3
   5060000    3
   5070000    4
   5080000    4
   5090000    3
   5100000    3
   5110000    3
   5120000    3
   5130000    3
   5140000    3
   5150000    3
   5160000    3
   5170000    3
   5180000    4
   5190000    4
   5200000    4
   5210000    3
   5220000    3
   5230000    3
   5240000    3
   5250000    3
   5260000    2
   5270000    3
   5280000    3
   5290000    2
   5300000    4
   5310000    4
   5320000    4
   5330000    3
   5340000    4
   5350000    5
   5360000    3
   5370000    4
   5380000    4
   5390000    3
   5400000    2
   5410000    2
   5420000    2
   5430000    3
   5440000    3
   5450000    5
   5460000    4
   5470000    6
   5480000    3
   5490000    3
   5500000    5
   5510000    4
   5520000    4
   5530000    5
   5540000    2
   5550000    2
   5560000    4
   5570000    3
   5580000    3
   5590000    2
   5600000    3
   5610000    3
   5620000    3
   5630000    3
   5640000    3
   5650000    3
   5660000    3
   5670000    3
   5680000    3
   5690000    3
   5700000    3
   5710000    3
   5720000    3
   5730000    3
   5740000    2
   5750000    3
   5760000    3
   5770000    4
   5780000    3
   5790000    3
   5800000    2
   5810000    5
   5820000    3
   5830000    3
   5840000    3
   5850000    2
   5860000    4
   5870000    3
   5880000    4
   5890000    4
   5900000    4
   5910000    3
   5920000    3
   5930000    2
   5940000    4
   5950000    2
   5960000    4
   5970000    4
   5980000    3
   5990000    3
   6000000    2
   6010000    4
   6020000    3
   6030000    4
   6040000    3
   6050000    2
   6060000    5
   6070000    4
   6080000    2
   6090000    3
   6100000    3
   6110000    3
   6120000    4
   6130000    3
   6140000    5
   6150000    2
   6160000    3
   6170000    3
   6180000    3
   6190000    4
   6200000    4
   6210000    2
   6220000    3
   6230000    4
   6240000    3
   6250000    3
   6260000    2
   6270000    3
   6280000    4
   6290000    2
   6300000    5
   6310000    3
   6320000    4
   6330000    5
   6340000    4
   6350000    6
   6360000    3
   6370000    3
   6380000    2
   6390000    5
   6400000    3
   6410000    4
   6420000    5
   6430000    3
   6440000    3
   6450000    4
   6460000    4
   6470000    3
   6480000    4
   6490000    4
   6500000    3
   6510000    3
   6520000    5
   6530000    4
   6540000    3
   6550000    3
   6560000    3
   6570000    3
   6580000    3
   6590000    3
   6600000    2
   6610000    3
   6620000    3
   6630000    3
   6640000    4
   6650000    5
   6660000    3
   6670000    3
   6680000    4
   6690000    3
   6700000    3
   6710000    3
   6720000    3
   6730000    3
   6740000    3
   6750000    3
   6760000    5
   6770000    4
   6780000    3
   6790000    4
   6800000    5
   6810000    4
   6820000    4
   6830000    6
   6840000    3
   6850000    3
   6860000    2
   6870000    3
   6880000    2
   6890000    3
   6900000    4
   6910000    4
   6920000    3
   6930000    4
   6940000    8
   6950000    4
   6960000    2
   6970000    3
   6980000    3
   6990000    2
   7000000    3
   7010000    5
   7020000    7
   7030000    3
   7040000    2
   7050000    4
   7060000    2
   7070000    3
   7080000    3
   7090000    3
   7100000    4
   7110000    2
   7120000    3
   7130000    5
   7140000    2
   7150000    4
   7160000    3
   7170000    3
   7180000    4
   7190000    3
   7200000    2
   7210000    3
   7220000    3
   7230000    3
   7240000    5
   7250000    3
   7260000    3
   7270000    3
   7280000    2
   7290000    4
   7300000    4
   7310000    6
   7320000    3
   7330000    4
   7340000    3
   7350000    4
   7360000    3
   7370000    3
   7380000    3
   7390000    5
   7400000    4
   7410000    8
   7420000    9
   7430000   12
   7440000    8
   7450000    4
   7460000   11
   7470000    3
   7480000    3
   7490000    2
   7500000    4
   7510000    4
   7520000    3
   7530000    3
   7540000    3
   7550000    4
   7560000    5
   7570000    2
   7580000    3
   7590000    3
   7600000    3
   7610000    4
   7620000    2
   7630000    3
   7640000    4
   7650000    3
   7660000    3
   7670000    4
   7680000    3
   7690000    3
   7700000    3
   7710000    3
   7720000    2
   7730000    7
   7740000    3
   7750000    2
   7760000    3
   7770000    6
   7780000    4
   7790000    3
   7800000    2
   7810000    3
   7820000    3
   7830000    3
   7840000    3
   7850000    3
   7860000    3
   7870000    2
   7880000    5
   7890000    3
   7900000    4
   7910000    5
   7920000    5
   7930000    3
   7940000    3
   7950000    2
   7960000    3
   7970000    4
   7980000    3
   7990000    5
   8000000    3
   8010000    4
   8020000    2
   8030000    2
   8040000    3
   8050000    5
   8060000    3
   8070000    3
   8080000    3
   8090000    3
   8100000    2
   8110000    4
   8120000    5
   8130000    2
   8140000    3
   8150000    4
   8160000    3
   8170000    4
   8180000    3
   8190000    2
   8200000    2
   8210000    3
   8220000    3
   8230000    3
   8240000    3
   8250000    3
   8260000    3
   8270000    3
   8280000    3
   8290000    3
   8300000    3
   8310000    2
   8320000    3
   8330000    3
   8340000    3
   8350000    4
   8360000    3
   8370000    2
   8380000    3
   8390000    3
   8400000    2
   8410000    3
   8420000    4
   8430000    3
   8440000    5
   8450000    3
   8460000    3
   8470000    2
   8480000    3
   8490000    3
   8500000    3
   8510000    4
   8520000    3
   8530000    2
   8540000    3
   8550000    3
   8560000    5
   8570000    3
   8580000    3
   8590000    6
   8600000    2
   8610000    4
   8620000    3
   8630000    5
   8640000    3
   8650000    2
   8660000    5
   8670000    4
   8680000    3
   8690000    3
   8700000    4
   8710000    5
   8720000    3
   8730000    2
   8740000    5
   8750000    3
   8760000    2
   8770000    5
   8780000    5
   8790000    4
   8800000    3
   8810000    2
   8820000    4
   8830000    3
   8840000    2
   8850000    3
   8860000    4
   8870000    3
   8880000    4
   8890000    4
   8900000    2
   8910000    4
   8920000    3
   8930000    2
   8940000    3
   8950000    4
   8960000    3
   8970000    3
   8980000    3
   8990000    8
   9000000    3
   9010000    4
   9020000    3
   9030000    3
   9040000    3
   9050000    3
   9060000    3
   9070000    3
   9080000    3
   9090000    5
   9100000    2
   9110000    3
   9120000    2
   9130000    3
   9140000    3
   9150000    3
   9160000    3
   9170000    3
   9180000    4
   9190000    5
   9200000    3
   9210000    3
   9220000    3
   9230000    6
   9240000    2
   9250000    4
   9260000    3
   9270000    3
   9280000    3
   9290000    3
   9300000    3
   9310000    3
   9320000    2
   9330000    4
   9340000    3
   9350000    4
   9360000    4
   9370000    4
   9380000    3
   9390000    2
   9400000    3
   9410000    2
   9420000    2
   9430000    3
   9440000    2
   9450000    3
   9460000    3
   9470000    3
   9480000    3
   9490000    2
   9500000    4
   9510000    2
   9520000    2
   9530000    3
   9540000    3
   9550000    3
   9560000    3
   9570000    3
   9580000    3
   9590000    3
   9600000    3
   9610000    3
   9620000    3
   9630000    3
   9640000    3
   9650000    3
   9660000    4
   9670000    4
   9680000    4
   9690000    3
   9700000    4
   9710000    4
   9720000    2
   9730000    2
   9740000    3
   9750000    3
   9760000    3
   9770000    3
   9780000    3
   9790000    3
   9800000    5
   9810000    3
   9820000    4
   9830000    5
   9840000    6
   9850000    3
   9860000    5
   9870000    4
   9880000    3
   9890000    4
   9900000    4
   9910000    3
   9920000    4
   9930000    4
   9940000    4
   9950000    3
   9960000    4
   9970000    3
   9980000    3
   9990000    3
  10000000    3
  10010000    3
  10020000    4
  10030000    3
  10040000    3
  10050000    3
  10060000    3
  10070000    3
  10080000    3
  10090000    2
  10100000    4
  10110000    3
  10120000    2
  10130000    3
  10140000    2
  10150000    3
  10160000    5
  10170000    3
  10180000    3
  10190000    3
  10200000    3
  10210000    3
  10220000    3
  10230000    3
  10240000    3
  10250000    3
  10260000    3
  10270000    3
  10280000    4
  10290000    3
  10300000    2
  10310000    3
  10320000    3
  10330000    3
  10340000    3
  10350000    3
  10360000    4
  10370000    3
  10380000    2
  10390000    3
  10400000    3
  10410000    4
  10420000    3
  10430000    3
  10440000    3
  10450000    3
  10460000    3
  10470000    6
  10480000    3
  10490000    3
  10500000    3
  10510000    3
  10520000    3
  10530000    4
  10540000    3
  10550000    2
  10560000    3
  10570000    3
  10580000    3
  10590000    3
  10600000    4
  10610000    3
  10620000    4
  10630000    4
  10640000    4
  10650000    3
  10660000    3
  10670000    3
  10680000    4
  10690000    3
  10700000    3
  10710000    3
  10720000    2
  10730000    3
  10740000    2
  10750000    3
  10760000    3
  10770000    3
  10780000    4
  10790000    3
  10800000    4
  10810000    2
  10820000    3
  10830000    2
  10840000    3
  10850000    4
  10860000    2
  10870000    3
  10880000    3
  10890000    2
  10900000    2
  10910000    2
  10920000    3
  10930000    4
  10940000    3
  10950000    5
  10960000    3
  10970000    3
  10980000    3
  10990000    3
  11000000    3
  11010000    3
  11020000    4
  11030000    4
  11040000    2
  11050000    5
  11060000    7
  11070000    5
  11080000    2
  11090000    4
  11100000    3
  11110000    3
  11120000    3
  11130000    2
  11140000    3
  11150000    3
  11160000    3
  11170000    4
  11180000    3
  11190000    3
  11200000    4
  11210000    3
  11220000    3
  11230000    2
  11240000    4
  11250000    4
  11260000    4
  11270000    3
  11280000    3
  11290000    3
  11300000    4
  11310000    3
  11320000    3
  11330000    2
  11340000    4
  11350000    4
  11360000    3
  11370000    3
  11380000    3
  11390000    3
  11400000    3
  11410000    3
  11420000    4
  11430000    3
  11440000    4
  11450000    4
  11460000    3
  11470000    3
  11480000    3
  11490000    3
  11500000    3
  11510000    3
  11520000    3
  11530000    2
  11540000    3
  11550000    5
  11560000    3
  11570000    4
  11580000    3
  11590000    3
  11600000    3
  11610000    4
  11620000    4
  11630000    4
  11640000    3
  11650000    4
  11660000    4
  11670000    3
  11680000    3
  11690000    3
  11700000    3
  11710000    3
  11720000    3
  11730000    3
  11740000    3
  11750000    3
  11760000    3
  11770000    3
  11780000    4
  11790000    3
  11800000    3
  11810000    4
  11820000    3
  11830000    3
  11840000    3
  11850000    3
  11860000    5
  11870000    4
  11880000    5
  11890000    3
  11900000    4
  11910000    2
  11920000    5
  11930000    2
  11940000    3
  11950000    2
  11960000    3
  11970000    3
  11980000    3
  11990000    2
  12000000    3
  12010000    3
  12020000    4
  12030000    4
  12040000    3
  12050000    3
  12060000    3
  12070000    3
  12080000    4
  12090000    3
  12100000    3
  12110000    4
  12120000    6
  12130000    3
  12140000    3
  12150000    3
  12160000    3
  12170000    4
  12180000    2
  12190000    4
  12200000    3
  12210000    2
  12220000    2
  12230000    3
  12240000    3
  12250000    4
  12260000    4
  12270000    4
  12280000    4
  12290000    3
  12300000    4
  12310000    3
  12320000    3
  12330000    2
  12340000    3
  12350000    4
  12360000    4
  12370000    3
  12380000    6
  12390000    3
  12400000    3
  12410000    2
  12420000    3
  12430000    2
  12440000    3
  12450000    3
  12460000    3
  12470000    4
  12480000    3
  12490000    3
  12500000    3
  12510000    3
  12520000    3
  12530000    4
  12540000    3
  12550000    3
  12560000    3
  12570000    3
  12580000    3
  12590000    3
  12600000    3
  12610000    3
  12620000    3
  12630000    3
  12640000    3
  12650000    3
  12660000    3
  12670000    3
  12680000    3
  12690000    3
  12700000    3
  12710000    3
  12720000    4
  12730000    7
  12740000    3
  12750000    3
  12760000    3
  12770000    3
  12780000    3
  12790000    4
  12800000    3
  12810000    3
  12820000    3
  12830000    3
  12840000    4
  12850000    3
  12860000    3
  12870000    3
  12880000    3
  12890000    3
  12900000    3
  12910000    4
  12920000    3
  12930000    6
  12940000    3
  12950000    3
  12960000    4
  12970000    2
  12980000    3
  12990000    2
  13000000    3
  13010000    3
  13020000    3
  13030000    3
  13040000    3
  13050000    5
  13060000    5
  13070000    4
  13080000    4
  13090000    3
  13100000    3
  13110000    4
  13120000    3
  13130000    3
  13140000    3
  13150000    3
  13160000    2
  13170000    3
  13180000    3
  13190000    4
  13200000    3
  13210000    3
  13220000    2
  13230000    3
  13240000    3
  13250000    3
  13260000    4
  13270000    3
  13280000    3
  13290000    2
  13300000    3
  13310000    3
  13320000    2
  13330000    2
  13340000    4
  13350000    3
  13360000    3
  13370000    3
  13380000    4
  13390000    3
  13400000    4
  13410000    4
  13420000    2
  13430000    3
  13440000    2
  13450000    3
  13460000    3
  13470000    5
  13480000    3
  13490000    2
  13500000    4
  13510000    4
  13520000    2
  13530000    4
  13540000    3
  13550000    3
  13560000    3
  13570000    3
  13580000    4
  13590000    3
  13600000    4
  13610000    2
  13620000    2
  13630000    4
  13640000    4
  13650000    2
  13660000    3
  13670000    5
  13680000    4
  13690000    3
  13700000    3
  13710000    4
  13720000    2
  13730000    8
  13740000    2
  13750000    3
  13760000    4
  13770000    3
  13780000    3
  13790000    3
  13800000    4
  13810000    2
  13820000    3
  13830000    3
  13840000    2
  13850000    3
  13860000    4
  13870000    4
  13880000    3
  13890000    5
  13900000    3
  13910000    2
  13920000    3
  13930000    4
  13940000    7
  13950000    8
  13960000    3
  13970000    2
  13980000    4
  13990000    3
  14000000    2
  14010000    3
  14020000    3
  14030000    2
  14040000    2
  14050000    3
  14060000    3
  14070000    4
  14080000    3
  14090000    4
  14100000    3
  14110000    4
  14120000    3
  14130000    3
  14140000    3
  14150000    3
  14160000    2
  14170000    3
  14180000    3
  14190000    3
  14200000    3
  14210000    3
  14220000    3
  14230000    3
  14240000    5
  14250000    3
  14260000    4
  14270000    3
  14280000    3
  14290000    3
  14300000    2
  14310000    3
  14320000    2
  14330000    5
  14340000    3
  14350000    2
  14360000    2
  14370000    3
  14380000    3
  14390000    2
  14400000    2
  14410000    4
  14420000    4
  14430000    3
  14440000    2
  14450000    3
  14460000    3
  14470000    2
  14480000    2
  14490000    3
  14500000    3
  14510000    3
  14520000    3
  14530000    4
  14540000    3
  14550000    2
  14560000    4
  14570000    2
  14580000    3
  14590000    4
  14600000    3
  14610000    3
  14620000    3
  14630000    2
  14640000    3
  14650000    3
  14660000    4
  14670000    2
  14680000    4
  14690000    4
  14700000    4
  14710000    4
  14720000    3
  14730000    3
  14740000    3
  14750000    3
  14760000    3
  14770000    4
  14780000    3
  14790000    3
  14800000    3
  14810000    3
  14820000    3
  14830000    3
  14840000    2
  14850000    3
  14860000    3
  14870000    4
  14880000    3
  14890000    5
  14900000    2
  14910000    4
  14920000    3
  14930000    6
  14940000    3
  14950000    2
  14960000    4
  14970000    2
  14980000    2
  14990000    3
  15000000    2
  15010000    3
  15020000    4
  15030000    2
  15040000    3
  15050000    4
  15060000    3
  15070000    3
  15080000    3
  15090000    4
  15100000    2
  15110000    3
  15120000    3
  15130000    3
  15140000    3
  15150000    2
  15160000    3
  15170000    3
  15180000    4
  15190000    3
  15200000    3
  15210000    3
  15220000    4
  15230000    3
  15240000    4
  15250000    4
  15260000    4
  15270000    3
  15280000    4
  15290000    2
  15300000    3
  15310000    5
  15320000    3
  15330000    3
  15340000    3
  15350000    3
  15360000    4
  15370000    2
  15380000    3
  15390000    3
  15400000    3
  15410000    3
  15420000    3
  15430000    3
  15440000    3
  15450000    3
  15460000    3
  15470000    5
  15480000    5
  15490000    3
  15500000    3
  15510000    3
  15520000    3
  15530000    4
  15540000    3
  15550000    3
  15560000    5
  15570000    3
  15580000    3
  15590000    3
  15600000    3
  15610000    4
  15620000    3
  15630000    2
  15640000    3
  15650000    3
  15660000    3
  15670000    6
  15680000    3
  15690000    2
  15700000    2
  15710000    2
  15720000    2
  15730000    3
  15740000    3
  15750000    3
  15760000    3
  15770000    3
  15780000    3
  15790000    4
  15800000    4
  15810000    3
  15820000    5
  15830000    2
  15840000    4
  15850000    3
  15860000    3
  15870000    3
  15880000    3
  15890000    3
  15900000    3
  15910000    5
  15920000    3
  15930000    3
  15940000    3
  15950000    3
  15960000    3
  15970000    3
  15980000    3
  15990000    6
  16000000    3
  16010000    3
  16020000    3
  16030000    3
  16040000    3
  16050000    3
  16060000    3
  16070000    3
  16080000    4
  16090000    3
  16100000    3
  16110000    3
  16120000    5
  16130000    2
  16140000    3
  16150000    3
  16160000    2
  16170000    2
  16180000    3
  16190000    2
  16200000    3
  16210000    4
  16220000    3
  16230000    2
  16240000    3
  16250000    3
  16260000    3
  16270000    4
  16280000    3
  16290000    3
  16300000    4
  16310000    3
  16320000    3
  16330000    4
  16340000    3
  16350000    3
  16360000    2
  16370000    3
  16380000    3
  16390000    6
  16400000    6
  16410000    3
  16420000    5
  16430000    4
  16440000    3
  16450000    3
  16460000    4
  16470000    3
  16480000    3
  16490000    6
  16500000    2
  16510000    2
  16520000    3
  16530000    3
  16540000    3
  16550000    4
  16560000    3
  16570000    3
  16580000    3
  16590000    2
  16600000    3
  16610000    4
  16620000    4
  16630000   10
  16640000    3
  16650000    5
  16660000    3
  16670000    2
  16680000    3
  16690000    2
  16700000    3
  16710000    3
  16720000    3
  16730000    3
  16740000    3
  16750000    3
  16760000    3
  16770000    4
  16780000    5
  16790000    4
  16800000    3
  16810000    3
  16820000    4
  16830000    3
  16840000    3
  16850000    3
  16860000    3
  16870000    5
  16880000    3
  16890000    3
  16900000    3
  16910000    3
  16920000    3
  16930000    4
  16940000    5
  16950000    4
  16960000    2
  16970000    3
  16980000    5
  16990000    4
  17000000    2
  17010000    4
  17020000    6
  17030000    4
  17040000    4
  17050000    2
  17060000    2
  17070000    3
  17080000    3
  17090000    2
  17100000    3
  17110000    3
  17120000    6
  17130000    3
  17140000    3
  17150000    2
  17160000    2
  17170000    3
  17180000    5
  17190000    4
  17200000    4
  17210000    5
  17220000    4
  17230000    2
  17240000    3
  17250000    5
  17260000    3
  17270000    3
  17280000    3
  17290000    4
  17300000    3
  17310000    3
  17320000    3
  17330000    4
  17340000    2
  17350000    3
  17360000    2
  17370000    3
  17380000    3
  17390000    4
  17400000    3
  17410000    2
  17420000    3
  17430000    3
  17440000    3
  17450000    3
  17460000    3
  17470000    3
  17480000    3
  17490000    4
  17500000    3
  17510000    4
  17520000    3
  17530000    3
  17540000    3
  17550000    3
  17560000    3
  17570000    7
  17580000    5
  17590000    2
  17600000    3
  17610000    2
  17620000    3
  17630000    2
  17640000    4
  17650000    2
  17660000    2
  17670000    3
  17680000    4
  17690000    3
  17700000    2
  17710000    3
  17720000    2
  17730000    3
  17740000    7
  17750000    3
  17760000    4
  17770000    3
  17780000    3
  17790000    3
  17800000    2
  17810000    3
  17820000    3
  17830000    3
  17840000    3
  17850000    3
  17860000    5
  17870000    3
  17880000    3
  17890000    3
  17900000    3
  17910000    3
  17920000    3
  17930000    4
  17940000    3
  17950000    4
  17960000    4
  17970000    3
  17980000    3
  17990000    6
  18000000    3
  18010000    4
  18020000    3
  18030000    2
  18040000    3
  18050000    3
  18060000    2
  18070000    2
  18080000    2
  18090000    3
  18100000    4
  18110000    3
  18120000    3
  18130000    3
  18140000    3
  18150000    3
  18160000    9
  18170000    3
  18180000    4
  18190000    3
  18200000    5
  18210000    3
  18220000    3
  18230000    3
  18240000    2
  18250000    3
  18260000    4
  18270000    2
  18280000    3
  18290000    2
  18300000    2
  18310000    4
  18320000    3
  18330000    3
  18340000    3
  18350000    3
  18360000    3
  18370000    3
  18380000    3
  18390000    3
  18400000    3
  18410000    3
  18420000    2
  18430000    3
  18440000    4
  18450000    3
  18460000    3
  18470000    2
  18480000    2
  18490000    3
  18500000    3
  18510000    2
  18520000    4
  18530000    4
  18540000    3
  18550000    2
  18560000    3
  18570000    4
  18580000    5
  18590000    7
  18600000    3
  18610000    3
  18620000    3
  18630000    3
  18640000    3
  18650000    3
  18660000    3
  18670000    2
  18680000    2
  18690000    3
  18700000    4
  18710000    4
  18720000    3
  18730000    4
  18740000    4
  18750000    2
  18760000    4
  18770000    3
  18780000    3
  18790000    4
  18800000    3
  18810000    3
  18820000    4
  18830000    4
  18840000    3
  18850000    2
  18860000    3
  18870000    4
  18880000    4
  18890000    2
  18900000    3
  18910000    2
  18920000    5
  18930000    5
  18940000    4
  18950000    5
  18960000    2
  18970000    3
  18980000    3
  18990000    2
  19000000    3
  19010000    3
  19020000    3
  19030000    5
  19040000    3
  19050000    3
  19060000    4
  19070000    4
  19080000    4
  19090000    4
  19100000    3
  19110000    3
  19120000    2
  19130000    3
  19140000    2
  19150000    2
  19160000    3
  19170000    3
  19180000    3
  19190000    3
  19200000    2
  19210000    2
  19220000    2
  19230000    3
  19240000    3
  19250000    4
  19260000    3
  19270000    4
  19280000    4
  19290000    3
  19300000    3
  19310000    3
  19320000    2
  19330000    4
  19340000    2
  19350000    3
  19360000    3
  19370000    5
  19380000    2
  19390000    4
  19400000    2
  19410000    2
  19420000    3
  19430000    3
  19440000    3
  19450000    3
  19460000    4
  19470000    4
  19480000    2
  19490000    5
  19500000    2
  19510000    4
  19520000    3
  19530000    4
  19540000    3
  19550000    4
  19560000    2
  19570000    3
  19580000    3
  19590000    3
  19600000    4
  19610000    3
  19620000    2
  19630000    3
  19640000    3
  19650000    2
  19660000    3
  19670000    3
  19680000    2
  19690000    3
  19700000    3
  19710000    5
  19720000    5
  19730000    2
  19740000    3
  19750000    5
  19760000    3
  19770000    4
  19780000    2
  19790000    3
  19800000    2
  19810000    2
  19820000    3
  19830000    2
  19840000    2
  19850000    2
  19860000    2
  19870000    4
  19880000    2
  19890000    4
  19900000    3
  19910000    6
  19920000    3
  19930000    4
  19940000    3
  19950000    3
  19960000    4
  19970000    3
  19980000    3
  19990000    2
  20000000    2
  20000000    2
  20010000    6
  20020000    4
  20030000    4
  20040000    4
  20050000    3
  20060000    2
  20070000    5
  20080000    4
  20090000    5
  20100000    3
  20110000    4
  20120000    4
  20130000    3
  20140000    3
  20150000    6
  20160000    3
  20170000    3
  20180000    3
  20190000    3
  20200000    2
  20210000    2
  20220000    4
  20230000    3
  20240000    3
  20250000    3
  20260000    2
  20270000    2
  20280000    3
  20290000    4
  20300000    2
  20310000    4
  20320000    4
  20330000    4
  20340000    3
  20350000    3
  20360000    2
  20370000    3
  20380000    3
  20390000    3
  20400000    3
  20410000    5
  20420000    3
  20430000    3
  20440000    3
  20450000    5
  20460000    8
  20470000    4
  20480000    2
  20490000    3
  20500000    3
  20510000    4
  20520000    3
  20530000    3
  20540000    3
  20550000    2
  20560000    4
  20570000    9
  20580000    3
  20590000    2
  20600000    4
  20610000    4
  20620000    2
  20630000    2
  20640000    3
  20650000    3
  20660000    4
  20670000    4
  20680000    3
  20690000    5
  20700000    5
  20710000    4
  20720000    3
  20730000    3
  20740000    3
  20750000    2
  20760000    3
  20770000    3
  20780000    3
  20790000    3
  20800000    2
  20810000    3
  20820000    3
  20830000    6
  20840000    3
  20850000    2
  20860000    3
  20870000    3
  20880000    3
  20890000    5
  20900000    4
  20910000    3
  20920000    3
  20930000    2
  20940000    3
  20950000    5
  20960000    3
  20970000    4
  20980000    3
  20990000    3
  21000000    3
  21010000    4
  21020000    4
  21030000    3
  21040000    4
  21050000    3
  21060000    4
  21070000    4
  21080000    5
  21090000    4
  21100000    3
  21110000    3
  21120000    3
  21130000    4
  21140000    3
  21150000    3
  21160000    5
  21170000    3
  21180000    2
  21190000    3
  21200000    3
  21210000    3
  21220000    3
  21230000    3
  21240000    5
  21250000    3
  21260000    3
  21270000    4
  21280000    4
  21290000    3
  21300000    2
  21310000    3
  21320000    2
  21330000    3
  21340000    4
  21350000    3
  21360000    5
  21370000    4
  21380000    5
  21390000    3
  21400000    4
  21410000    4
  21420000    4
  21430000    4
  21440000    3
  21450000    3
  21460000    3
  21470000    3
  21480000    7
  21490000    4
  21500000    4
  21510000    5
  21520000    4
  21530000    3
  21540000    3
  21550000    4
  21560000    5
  21570000    3
  21580000    2
  21590000    3
  21600000    3
  21610000    3
  21620000    3
  21630000    4
  21640000    3
  21650000    3
  21660000    3
  21670000    2
  21680000    3
  21690000    3
  21700000    3
  21710000    3
  21720000    3
  21730000    4
  21740000    3
  21750000    5
  21760000    3
  21770000    5
  21780000    3
  21790000    3
  21800000    4
  21810000    3
  21820000    3
  21830000    6
  21840000    4
  21850000    3
  21860000    3
  21870000    4
  21880000    3
  21890000    2
  21900000    3
  21910000    3
  21920000    2
  21930000    3
  21940000    4
  21950000    2
  21960000    3
  21970000    3
  21980000    4
  21990000    4
  22000000    3
  22010000    2
  22020000    3
  22030000    4
  22040000    4
  22050000    2
  22060000    2
  22070000    3
  22080000    5
  22090000    2
  22100000    5
  22110000    5
  22120000    6
  22130000    5
  22140000    5
  22150000    3
  22160000    3
  22170000    3
  22180000    3
  22190000    3
  22200000    5
  22210000    4
  22220000    5
  22230000    4
  22240000    4
  22250000    2
  22260000    4
  22270000    5
  22280000    4
  22290000    4
  22300000    3
  22310000    3
  22320000    2
  22330000    4
  22340000    4
  22350000    2
  22360000    3
  22370000    3
  22380000    3
  22390000    3
  22400000    3
  22410000    4
  22420000    2
  22430000    2
  22440000    3
  22450000    3
  22460000    3
  22470000    2
  22480000    3
  22490000    3
  22500000    3
  22510000    2
  22520000    4
  22530000    3
  22540000    4
  22550000    3
  22560000    4
  22570000    5
  22580000    3
  22590000    4
  22600000    3
  22610000    3
  22620000    2
  22630000    3
  22640000    3
  22650000    3
  22660000    3
  22670000    3
  22680000    2
  22690000    3
  22700000    3
  22710000    4
  22720000    4
  22730000    3
  22740000    2
  22750000    3
  22760000    3
  22770000    3
  22780000    3
  22790000    3
  22800000    2
  22810000    2
  22820000    3
  22830000    2
  22840000    2
  22850000    4
  22860000    4
  22870000    2
  22880000    3
  22890000    4
  22900000    2
  22910000    3
  22920000    3
  22930000    3
  22940000    5
  22950000    4
  22960000    3
  22970000    3
  22980000    3
  22990000    3
  23000000    2
  23010000    8
  23020000    9
  23030000    2
  23040000    2
  23050000    3
  23060000    6
  23070000    4
  23080000    4
  23090000    3
  23100000    4
  23110000    4
  23120000    2
  23130000    2
  23140000    2
  23150000    4
  23160000    2
  23170000    5
  23180000    4
  23190000    5
  23200000    3
  23210000    5
  23220000    3
  23230000    5
  23240000    5
  23250000    3
  23260000    3
  23270000    3
  23280000    3
  23290000    3
  23300000    4
  23310000    4
  23320000    2
  23330000    4
  23340000    3
  23350000    3
  23360000    4
  23370000    3
  23380000    3
  23390000    5
  23400000    3
  23410000    4
  23420000    4
  23430000    3
  23440000    4
  23450000    4
  23460000    2
  23470000    3
  23480000    2
  23490000    3
  23500000    4
  23510000    3
  23520000    2
  23530000    3
  23540000    3
  23550000    3
  23560000    4
  23570000    2
  23580000    3
  23590000    2
  23600000    2
  23610000    3
  23620000    3
  23630000    3
  23640000    2
  23650000    3
  23660000    5
  23670000    2
  23680000    3
  23690000    3
  23700000    3
  23710000    2
  23720000    3
  23730000    4
  23740000    3
  23750000    2
  23760000    3
  23770000    4
  23780000    2
  23790000    4
  23800000    3
  23810000    3
  23820000    5
  23830000    5
  23840000    5
  23850000    2
  23860000    3
  23870000    3
  23880000    3
  23890000    4
  23900000    3
  23910000    2
  23920000    3
  23930000    4
  23940000    3
  23950000    3
  23960000    4
  23970000    2
  23980000    2
  23990000    4
  24000000    3
  24010000    4
  24020000    6
  24030000    6
  24040000    6
  24050000    4
  24060000    4
  24070000    4
  24080000    3
  24090000    3
  24100000    3
  24110000    4
  24120000    3
  24130000    3
  24140000    3
  24150000    3
  24160000    3
  24170000    3
  24180000    3
  24190000    4
  24200000    3
  24210000    3
  24220000    3
  24230000    3
  24240000    3
  24250000    3
  24260000    3
  24270000    4
  24280000    3
  24290000    3
  24300000    3
  24310000    4
  24320000    3
  24330000    3
  24340000    3
  24350000    3
  24360000    4
  24370000    4
  24380000    4
  24390000    4
  24400000    3
  24410000    3
  24420000    2
  24430000    3
  24440000    2
  24450000    3
  24460000    3
  24470000    3
  24480000    5
  24490000    3
  24500000    3
  24510000    3
  24520000    3
  24530000    3
  24540000    3
  24550000    3
  24560000    2
  24570000    3
  24580000    3
  24590000    2
  24600000    3
  24610000    4
  24620000    2
  24630000    3
  24640000    3
  24650000    2
  24660000    3
  24670000    2
  24680000    3
  24690000    4
  24700000    3
  24710000    3
  24720000    4
  24730000    3
  24740000    2
  24750000    2
  24760000    4
  24770000    7
  24780000    3
  24790000    3
  24800000    3
  24810000    3
  24820000    3
  24830000    3
  24840000    3
  24850000    4
  24860000    7
  24870000    2
  24880000    3
  24890000    4
  24900000    3
  24910000    2
  24920000    4
  24930000    3
  24940000    2
  24950000    3
  24960000    3
  24970000    3
  24980000    3
  24990000    3
  25000000    2
  25010000    5
  25020000    3
  25030000    3
  25040000    3
  25050000    4
  25060000    3
  25070000    3
  25080000    2
  25090000    3
  25100000    5
  25110000    2
  25120000    3
  25130000    3
  25140000    3
  25150000    3
  25160000    3
  25170000    3
  25180000    3
  25190000    3
  25200000    4
  25210000    6
  25220000    4
  25230000    3
  25240000    3
  25250000    4
  25260000    2
  25270000    2
  25280000    2
  25290000    2
  25300000    2
  25310000    3
  25320000    4
  25330000    3
  25340000    4
  25350000    3
  25360000    3
  25370000    4
  25380000    3
  25390000    2
  25400000    3
  25410000    2
  25420000    3
  25430000    4
  25440000    5
  25450000    3
  25460000    2
  25470000    2
  25480000    4
  25490000    2
  25500000    3
  25510000    3
  25520000    3
  25530000    5
  25540000    3
  25550000    3
  25560000    3
  25570000    3
  25580000    3
  25590000    3
  25600000    3
  25610000    3
  25620000    3
  25630000    3
  25640000    4
  25650000    5
  25660000    2
  25670000    3
  25680000    2
  25690000    3
  25700000    3
  25710000    4
  25720000    4
  25730000    3
  25740000    2
  25750000    2
  25760000    3
  25770000    6
  25780000   10
  25790000    8
  25800000    5
  25810000    5
  25820000    4
  25830000    3
  25840000    2
  25850000    2
  25860000    5
  25870000    3
  25880000    3
  25890000    3
  25900000    5
  25910000    3
  25920000    2
  25930000    3
  25940000   10
  25950000    5
  25960000    6
  25970000    3
  25980000    4
  25990000    5
  26000000    3
  26010000    3
  26020000    4
  26030000    2
  26040000    3
  26050000    2
  26060000    3
  26070000    4
  26080000    3
  26090000    2
  26100000    6
  26110000    2
  26120000    3
  26130000    2
  26140000    3
  26150000    2
  26160000    3
  26170000    4
  26180000    5
  26190000    4
  26200000    4
  26210000    3
  26220000    2
  26230000    5
  26240000    3
  26250000    3
  26260000    4
  26270000    3
  26280000    2
  26290000    5
  26300000    3
  26310000    4
  26320000    3
  26330000    7
  26340000    6
  26350000    5
  26360000    3
  26370000    2
  26380000    4
  26390000    3
  26400000    2
  26410000    2
  26420000    2
  26430000    3
  26440000    3
  26450000    3
  26460000    3
  26470000    4
  26480000    4
  26490000    2
  26500000    2
  26510000    4
  26520000    3
  26530000    4
  26540000    3
  26550000    4
  26560000    2
  26570000    3
  26580000    3
  26590000    2
  26600000    3
  26610000    4
  26620000    2
  26630000    2
  26640000    3
  26650000    2
  26660000    5
  26670000    3
  26680000    3
  26690000    5
  26700000    3
  26710000    7
  26720000    2
  26730000    3
  26740000    3
  26750000    4
  26760000    3
  26770000    2
  26780000    2
  26790000    4
  26800000    9
  26810000    3
  26820000    3
  26830000    3
  26840000    3
  26850000    2
  26860000    3
  26870000    2
  26880000    3
  26890000    3
  26900000    3
  26910000    2
  26920000    2
  26930000    2
  26940000    4
  26950000    3
  26960000    3
  26970000    2
  26980000    2
  26990000    3
  27000000    3
  27010000    3
  27020000    2
  27030000    2
  27040000    3
  27050000    3
  27060000    3
  27070000    3
  27080000    3
  27090000    3
  27100000    4
  27110000    3
  27120000    3
  27130000    2
  27140000    3
  27150000    4
  27160000    4
  27170000    4
  27180000    2
  27190000    3
  27200000    3
  27210000    7
  27220000    4
  27230000    3
  27240000    5
  27250000    3
  27260000    2
  27270000    3
  27280000    3
  27290000    3
  27300000    3
  27310000    3
  27320000    3
  27330000    4
  27340000    3
  27350000    4
  27360000    4
  27370000    4
  27380000    3
  27390000    2
  27400000    4
  27410000    3
  27420000    3
  27430000    4
  27440000    3
  27450000    2
  27460000    4
  27470000    4
  27480000    3
  27490000    3
  27500000    5
  27510000    2
  27520000    3
  27530000    3
  27540000    2
  27550000    2
  27560000    3
  27570000    2
  27580000    3
  27590000    3
  27600000    3
  27610000    2
  27620000    3
  27630000    4
  27640000    3
  27650000    4
  27660000    4
  27670000    2
  27680000    4
  27690000    3
  27700000    3
  27710000    3
  27720000    3
  27730000    4
  27740000    4
  27750000    3
  27760000    2
  27770000    3
  27780000    3
  27790000    2
  27800000    5
  27810000    3
  27820000    3
  27830000    4
  27840000    5
  27850000    4
  27860000    3
  27870000    2
  27880000    5
  27890000    4
  27900000    4
  27910000    3
  27920000    3
  27930000    3
  27940000    2
  27950000    5
  27960000    4
  27970000   10
  27980000    2
  27990000    3
  28000000    4
  28010000    5
  28020000    4
  28030000    4
  28040000    2
  28050000    3
  28060000    8
  28070000    3
  28080000    4
  28090000    3
  28100000    4
  28110000    3
  28120000    3
  28130000    4
  28140000    3
  28150000    3
  28160000    3
  28170000    3
  28180000    4
  28190000    3
  28200000    5
  28210000    3
  28220000    2
  28230000    3
  28240000    2
  28250000    2
  28260000    3
  28270000    3
  28280000    3
  28290000    4
  28300000    3
  28310000    3
  28320000    4
  28330000    4
  28340000    4
  28350000    3
  28360000    3
  28370000    3
  28380000    2
  28390000    4
  28400000    4
  28410000    3
  28420000    2
  28430000    3
  28440000    3
  28450000    2
  28460000    4
  28470000    3
  28480000    2
  28490000    3
  28500000    3
  28510000    3
  28520000    4
  28530000    4
  28540000    2
  28550000    3
  28560000    3
  28570000    3
  28580000    6
  28590000    2
  28600000    5
  28610000    4
  28620000    3
  28630000    3
  28640000    2
  28650000    3
  28660000    2
  28670000    4
  28680000    3
  28690000    4
  28700000    5
  28710000    4
  28720000    5
  28730000    3
  28740000    3
  28750000    4
  28760000    3
  28770000    4
  28780000    3
  28790000    2
  28800000    3
  28810000    3
  28820000    3
  28830000    2
  28840000    3
  28850000    3
  28860000    3
  28870000    3
  28880000    3
  28890000    3
  28900000    5
  28910000    3
  28920000    5
  28930000    2
  28940000    2
  28950000    4
  28960000    4
  28970000    4
  28980000    4
  28990000    3
  29000000    3
  29010000    3
  29020000    2
  29030000    4
  29040000    2
  29050000    5
  29060000    3
  29070000    3
  29080000    2
  29090000    3
  29100000    2
  29110000    3
  29120000    4
  29130000    4
  29140000    4
  29150000    4
  29160000    3
  29170000    4
  29180000    3
  29190000    3
  29200000    4
  29210000    3
  29220000    3
  29230000    3
  29240000    5
  29250000    3
  29260000    3
  29270000    3
  29280000    2
  29290000    3
  29300000    2
  29310000    2
  29320000    2
  29330000    2
  29340000    3
  29350000    2
  29360000    3
  29370000    4
  29380000    3
  29390000    3
  29400000    4
  29410000    4
  29420000    3
  29430000    3
  29440000    3
  29450000    2
  29460000    3
  29470000    4
  29480000    5
  29490000    4
  29500000    4
  29510000    8
  29520000    2
  29530000    4
  29540000    4
  29550000    6
  29560000    7
  29570000    3
  29580000    4
  29590000    4
  29600000    3
  29610000    5
  29620000    2
  29630000    4
  29640000   10
  29650000    3
  29660000    3
  29670000    2
  29680000    3
  29690000    3
  29700000    3
  29710000    3
  29720000    3
  29730000    4
  29740000    5
  29750000    5
  29760000    4
  29770000    2
  29780000    3
  29790000    3
  29800000    2
  29810000    3
  29820000    2
  29830000    3
  29840000    3
  29850000    2
  29860000    3
  29870000    3
  29880000    4
  29890000    3
  29900000    3
  29910000    3
  29920000    5
  29930000    3
  29940000    4
  29950000    3
  29960000    3
  29970000    5
  29980000    4
  29990000    2
  30000000    3
  30010000    7
  30020000    3
  30030000    4
  30040000    3
  30050000    3
  30060000    2
  30070000    3
  30080000    3
  30090000    4
  30100000    2
  30110000    2
  30120000    4
  30130000    4
  30140000    2
  30150000    5
  30160000    2
  30170000    3
  30180000    3
  30190000    2
  30200000    3
  30210000    3
  30220000    4
  30230000    2
  30240000    3
  30250000    3
  30260000    3
  30270000    3
  30280000    3
  30290000    3
  30300000    4
  30310000    2
  30320000    3
  30330000    3
  30340000    3
  30350000    6
  30360000    3
  30370000    5
  30380000    3
  30390000    3
  30400000    3
  30410000    3
  30420000    5
  30430000    2
  30440000    3
  30450000    2
  30460000    3
  30470000    3
  30480000    6
  30490000    3
  30500000    3
  30510000    2
  30520000    4
  30530000    5
  30540000    2
  30550000    2
  30560000    5
  30570000    3
  30580000    3
  30590000    4
  30600000    3
  30610000    4
  30620000    4
  30630000    3
  30640000    4
  30650000    2
  30660000    3
  30670000    5
  30680000    3
  30690000    4
  30700000    3
  30710000    3
  30720000    2
  30730000    4
  30740000    2
  30750000    3
  30760000    2
  30770000    3
  30780000    3
  30790000    3
  30800000    3
  30810000    3
  30820000    5
  30830000    3
  30840000    6
  30850000    2
  30860000    4
  30870000    4
  30880000    2
  30890000    5
  30900000    3
  30910000    4
  30920000    3
  30930000    4
  30940000    3
  30950000    4
  30960000    3
  30970000    3
  30980000    3
  30990000    2
  31000000    3
  31010000    2
  31020000    3
  31030000    3
  31040000    3
  31050000    6
  31060000    3
  31070000    3
  31080000    5
  31090000    2
  31100000    6
  31110000    6
  31120000    7
  31130000    5
  31140000    5
  31150000    6
  31160000    6
  31170000    6
  31180000    2
  31190000    3
  31200000    3
  31210000    2
  31220000    3
  31230000    7
  31240000    4
  31250000    9
  31260000    8
  31270000    3
  31280000    3
  31290000    3
  31300000    3
  31310000    6
  31320000    5
  31330000    3
  31340000    6
  31350000    2
  31360000    3
  31370000    3
  31380000    3
  31390000    3
  31400000    5
  31410000    4
  31420000    4
  31430000    3
  31440000    2
  31450000    3
  31460000    2
  31470000    3
  31480000    3
  31490000    3
  31500000    3
  31510000    3
  31520000    3
  31530000    3
  31540000    3
  31550000    3
  31560000    4
  31570000    5
  31580000    8
  31590000    4
  31600000    6
  31610000    2
  31620000    3
  31630000    5
  31640000    3
  31650000    3
  31660000    2
  31670000    3
  31680000    4
  31690000    6
  31700000    5
  31710000    3
  31720000    3
  31730000    2
  31740000    3
  31750000    2
  31760000    4
  31770000    3
  31780000    2
  31790000    3
  31800000    3
  31810000    3
  31820000    2
  31830000    3
  31840000    3
  31850000    4
  31860000    3
  31870000    3
  31880000    3
  31890000    3
  31900000    2
  31910000    5
  31920000    3
  31930000    4
  31940000    4
  31950000    4
  31960000    7
  31970000    3
  31980000    4
  31990000    4
  32000000    2
  32010000    6
  32020000    3
  32030000    5
  32040000    3
  32050000    2
  32060000    8
  32070000    4
  32080000    4
  32090000    3
  32100000    4
  32110000    3
  32120000    3
  32130000    4
  32140000    2
  32150000    3
  32160000    3
  32170000    3
  32180000    3
  32190000    3
  32200000    2
  32210000    3
  32220000    3
  32230000    2
  32240000    4
  32250000    5
  32260000    3
  32270000    3
  32280000    3
  32290000    4
  32300000    3
  32310000    3
  32320000    7
  32330000    3
  32340000    2
  32350000    3
  32360000    3
  32370000    3
  32380000    2
  32390000    5
  32400000    3
  32410000    2
  32420000    2
  32430000    4
  32440000    3
  32450000    3
  32460000    5
  32470000    3
  32480000    3
  32490000    3
  32500000    3
  32510000    4
  32520000    2
  32530000    3
  32540000    2
  32550000    3
  32560000    3
  32570000    3
  32580000    3
  32590000    3
  32600000    3
  32610000    3
  32620000    3
  32630000    3
  32640000    2
  32650000    4
  32660000    3
  32670000    4
  32680000    4
  32690000    3
  32700000    3
  32710000    5
  32720000    3
  32730000    3
  32740000    4
  32750000    2
  32760000    3
  32770000    3
  32780000    3
  32790000    3
  32800000    2
  32810000    4
  32820000    3
  32830000    5
  32840000    3
  32850000    2
  32860000    3
  32870000    3
  32880000    6
  32890000    4
  32900000    4
  32910000    3
  32920000    3
  32930000    2
  32940000    3
  32950000    4
  32960000    3
  32970000    2
  32980000    3
  32990000    6
  33000000    4
  33010000    4
  33020000    4
  33030000    7
  33040000    3
  33050000    3
  33060000    3
  33070000    2
  33080000    3
  33090000    4
  33100000    3
  33110000    4
  33120000    3
  33130000    3
  33140000    3
  33150000    3
  33160000    2
  33170000    3
  33180000    2
  33190000    4
  33200000    4
  33210000    4
  33220000    5
  33230000    3
  33240000    7
  33250000    2
  33260000    3
  33270000    2
  33280000    3
  33290000    3
  33300000    7
  33310000    4
  33320000    3
  33330000    4
  33340000    3
  33350000    3
  33360000    3
  33370000    2
  33380000    3
  33390000    2
  33400000    4
  33410000    2
  33420000    3
  33430000    5
  33440000    3
  33450000    4
  33460000    3
  33470000    3
  33480000    4
  33490000    3
  33500000    4
  33510000    3
  33520000    3
  33530000    5
  33540000    4
  33550000    3
  33560000    5
  33570000    6
  33580000    4
  33590000    4
  33600000    2
  33610000    2
  33620000    3
  33630000    3
  33640000    3
  33650000    3
  33660000    3
  33670000    3
  33680000    3
  33690000    4
  33700000    2
  33710000    4
  33720000    3
  33730000    2
  33740000    3
  33750000    6
  33760000    2
  33770000    3
  33780000    3
  33790000    4
  33800000    4
  33810000    2
  33820000    3
  33830000    3
  33840000    2
  33850000    3
  33860000    3
  33870000    3
  33880000    3
  33890000    7
  33900000    3
  33910000    3
  33920000    5
  33930000    3
  33940000    2
  33950000    4
  33960000    3
  33970000    3
  33980000    2
  33990000    2
  34000000    5
  34010000    3
  34020000    2
  34030000    4
  34040000    2
  34050000    3
  34060000    4
  34070000    4
  34080000    3
  34090000    2
  34100000    3
  34110000    2
  34120000    2
  34130000    3
  34140000    4
  34150000    3
  34160000    4
  34170000    3
  34180000    2
  34190000    2
  34200000    4
  34210000    3
  34220000    4
  34230000    3
  34240000    3
  34250000    3
  34260000    3
  34270000    2
  34280000    3
  34290000    4
  34300000    4
  34310000    4
  34320000    4
  34330000    4
  34340000    4
  34350000    4
  34360000    3
  34370000    3
  34380000    3
  34390000    5
  34400000    4
  34410000    3
  34420000    3
  34430000    4
  34440000    3
  34450000    3
  34460000    3
  34470000    3
  34480000    2
  34490000    3
  34500000    2
  34510000    4
  34520000    3
  34530000    3
  34540000    2
  34550000    7
  34560000    3
  34570000    3
  34580000    5
  34590000    5
  34600000    3
  34610000    4
  34620000    2
  34630000    3
  34640000    3
  34650000    3
  34660000    4
  34670000    4
  34680000    3
  34690000    3
  34700000    3
  34710000    4
  34720000    2
  34730000    3
  34740000    3
  34750000    3
  34760000    5
  34770000    2
  34780000    3
  34790000    3
  34800000    3
  34810000    4
  34820000    5
  34830000    3
  34840000    3
  34850000    3
  34860000    3
  34870000    3
  34880000    3
  34890000    2
  34900000    3
  34910000    3
  34920000    2
  34930000    3
  34940000    3
  34950000    2
  34960000    4
  34970000    4
  34980000    4
  34990000    2
  35000000    3
  35010000    2
  35020000    3
  35030000    7
  35040000    5
  35050000    5
  35060000    3
  35070000    4
  35080000    3
  35090000    4
  35100000    3
  35110000    4
  35120000    3
  35130000    5
  35140000    4
  35150000    3
  35160000    3
  35170000    3
  35180000    3
  35190000    2
  35200000    2
  35210000    2
  35220000    4
  35230000    2
  35240000    3
  35250000    3
  35260000    3
  35270000    4
  35280000    3
  35290000    3
  35300000    3
  35310000    2
  35320000    4
  35330000    3
  35340000    3
  35350000    3
  35360000    3
  35370000    3
  35380000    5
  35390000    3
  35400000    2
  35410000    2
  35420000    2
  35430000    2
  35440000    3
  35450000    5
  35460000    4
  35470000    2
  35480000    3
  35490000    4
  35500000    5
  35510000    3
  35520000    2
  35530000    3
  35540000    3
  35550000    3
  35560000    3
  35570000    3
  35580000    3
  35590000    3
  35600000    3
  35610000    4
  35620000    3
  35630000    7
  35640000    3
  35650000    5
  35660000    6
  35670000    3
  35680000    7
  35690000    4
  35700000    4
  35710000    3
  35720000    3
  35730000    4
  35740000    3
  35750000    3
  35760000    3
  35770000    3
  35780000    3
  35790000    3
  35800000    3
  35810000    4
  35820000    3
  35830000    6
  35840000    2
  35850000    4
  35860000    3
  35870000    2
  35880000    3
  35890000    4
  35900000    3
  35910000    3
  35920000    3
  35930000   10
  35940000    3
  35950000    4
  35960000    4
  35970000    3
  35980000    3
  35990000    5
  36000000    6
  36010000    3
  36020000    5
  36030000    4
  36040000    3
  36050000    3
  36060000    2
  36070000    3
  36080000    2
  36090000    3
  36100000    4
  36110000    4
  36120000    3
  36130000    3
  36140000    3
  36150000    3
  36160000    3
  36170000    3
  36180000    3
  36190000    3
  36200000    3
  36210000    2
  36220000    3
  36230000    2
  36240000    2
  36250000    4
  36260000    2
  36270000    3
  36280000    2
  36290000    3
  36300000    3
  36310000    3
  36320000    3
  36330000    3
  36340000    3
  36350000    4
  36360000    5
  36370000    6
  36380000    5
  36390000    4
  36400000    3
  36410000    3
  36420000    2
  36430000    3
  36440000    6
  36450000    2
  36460000    3
  36470000    3
  36480000    3
  36490000    3
  36500000    3
  36510000    3
  36520000    4
  36530000    3
  36540000    2
  36550000    3
  36560000    5
  36570000    3
  36580000    3
  36590000    4
  36600000    6
  36610000    4
  36620000    2
  36630000    5
  36640000    2
  36650000    3
  36660000    2
  36670000    2
  36680000    3
  36690000    3
  36700000    3
  36710000    4
  36720000    3
  36730000    4
  36740000    3
  36750000    3
  36760000    2
  36770000    3
  36780000    3
  36790000    3
  36800000    4
  36810000    5
  36820000    3
  36830000    3
  36840000    3
  36850000    2
  36860000    4
  36870000    2
  36880000    3
  36890000    3
  36900000    3
  36910000    3
  36920000    4
  36930000    3
  36940000    3
  36950000    3
  36960000    4
  36970000    3
  36980000    3
  36990000    3
  37000000    2
  37010000    3
  37020000    3
  37030000    3
  37040000    3
  37050000    2
  37060000    3
  37070000    5
  37080000    3
  37090000    3
  37100000    4
  37110000    3
  37120000    2
  37130000    3
  37140000    3
  37150000    3
  37160000    3
  37170000    6
  37180000    3
  37190000    7
  37200000    3
  37210000    2
  37220000    2
  37230000    3
  37240000    3
  37250000    2
  37260000    2
  37270000    2
  37280000    3
  37290000    3
  37300000    4
  37310000    4
  37320000    2
  37330000    3
  37340000    2
  37350000    3
  37360000    2
  37370000    4
  37380000    3
  37390000    3
  37400000    3
  37410000    3
  37420000    3
  37430000    4
  37440000    4
  37450000    2
  37460000    5
  37470000    3
  37480000    4
  37490000    3
  37500000    2
  37510000    3
  37520000    2
  37530000    5
  37540000    3
  37550000    4
  37560000    4
  37570000    3
  37580000    3
  37590000    3
  37600000    2
  37610000    9
  37620000    3
  37630000    3
  37640000    3
  37650000    5
  37660000    2
  37670000    4
  37680000    5
  37690000    7
  37700000    2
  37710000    4
  37720000    4
  37730000    3
  37740000    2
  37750000    4
  37760000    3
  37770000    3
  37780000    3
  37790000    3
  37800000    3
  37810000    3
  37820000    3
  37830000    3
  37840000    3
  37850000    3
  37860000    3
  37870000    5
  37880000    3
  37890000    3
  37900000    3
  37910000    4
  37920000    3
  37930000    3
  37940000    7
  37950000    3
  37960000    4
  37970000    2
  37980000    3
  37990000    3
  38000000    2
  38010000    4
  38020000    4
  38030000    3
  38040000    3
  38050000    2
  38060000    2
  38070000    3
  38080000    3
  38090000    4
  38100000    3
  38110000    3
  38120000    3
  38130000    3
  38140000    3
  38150000    3
  38160000    4
  38170000    4
  38180000    3
  38190000    3
  38200000    3
  38210000    5
  38220000    4
  38230000    3
  38240000    2
  38250000    2
  38260000    3
  38270000    3
  38280000    3
  38290000    3
  38300000    3
  38310000    3
  38320000    3
  38330000    3
  38340000    4
  38350000    4
  38360000    5
  38370000    5
  38380000    5
  38390000    6
  38400000    4
  38410000    3
  38420000    3
  38430000    3
  38440000    4
  38450000    3
  38460000    4
  38470000    3
  38480000    3
  38490000    3
  38500000    4
  38510000    2
  38520000    3
  38530000    2
  38540000    3
  38550000    5
  38560000    4
  38570000    4
  38580000    2
  38590000    3
  38600000    3
  38610000    3
  38620000    5
  38630000    4
  38640000    3
  38650000    3
  38660000    7
  38670000    2
  38680000    3
  38690000    5
  38700000    5
  38710000    3
  38720000    3
  38730000    3
  38740000    6
  38750000    3
  38760000    3
  38770000    4
  38780000    3
  38790000    3
  38800000    3
  38810000    3
  38820000    3
  38830000    4
  38840000    3
  38850000    4
  38860000    3
  38870000    4
  38880000    4
  38890000    3
  38900000    2
  38910000    3
  38920000    2
  38930000    3
  38940000    3
  38950000    3
  38960000    3
  38970000    3
  38980000    3
  38990000    2
  39000000    3
  39010000    3
  39020000    3
  39030000    3
  39040000    2
  39050000    5
  39060000    3
  39070000    3
  39080000    2
  39090000    4
  39100000    3
  39110000    2
  39120000    3
  39130000    3
  39140000    4
  39150000    5
  39160000    3
  39170000    4
  39180000    2
  39190000    4
  39200000    3
  39210000    3
  39220000    3
  39230000    6
  39240000    3
  39250000    3
  39260000    2
  39270000    4
  39280000    2
  39290000    5
  39300000    3
  39310000    2
  39320000    3
  39330000    3
  39340000    3
  39350000    3
  39360000    3
  39370000    2
  39380000    3
  39390000    3
  39400000    5
  39410000    3
  39420000    3
  39430000    3
  39440000    4
  39450000    3
  39460000    3
  39470000    3
  39480000    3
  39490000    3
  39500000    3
  39510000    6
  39520000    4
  39530000    7
  39540000    3
  39550000    3
  39560000    3
  39570000    2
  39580000    3
  39590000    3
  39600000    3
  39610000    3
  39620000    3
  39630000    3
  39640000    3
  39650000    2
  39660000    3
  39670000    7
  39680000    3
  39690000    3
  39700000    6
  39710000    4
  39720000    3
  39730000    5
  39740000    4
  39750000    4
  39760000    4
  39770000    4
  39780000    3
  39790000    2
  39800000    6
  39810000    3
  39820000    5
  39830000    5
  39840000    3
  39850000    3
  39860000    2
  39870000    3
  39880000    3
  39890000    3
  39900000    3
  39910000    3
  39920000    9
  39930000    5
  39940000    2
  39950000    5
  39960000    3
  39970000    7
  39980000    4
  39990000    4
  40000000    3
  40000000    3
  40010000    2
  40020000    3
  40030000    2
  40040000    2
  40050000    2
  40060000    3
  40070000    4
  40080000    3
  40090000    3
  40100000    2
  40110000    3
  40120000    2
  40130000    5
  40140000   11
  40150000    5
  40160000    3
  40170000    3
  40180000    3
  40190000    2
  40200000    6
  40210000    3
  40220000    3
  40230000    3
  40240000    3
  40250000    2
  40260000    2
  40270000    3
  40280000    3
  40290000    3
  40300000    3
  40310000    5
  40320000    3
  40330000    3
  40340000    5
  40350000    4
  40360000    2
  40370000    5
  40380000    3
  40390000    3
  40400000    5
  40410000    3
  40420000    6
  40430000    3
  40440000    3
  40450000    6
  40460000    3
  40470000    4
  40480000    3
  40490000    3
  40500000    3
  40510000    3
  40520000    3
  40530000    3
  40540000    3
  40550000    3
  40560000    3
  40570000    4
  40580000    4
  40590000    3
  40600000    3
  40610000    3
  40620000    3
  40630000    3
  40640000    3
  40650000    3
  40660000    4
  40670000    2
  40680000    4
  40690000    4
  40700000    3
  40710000    3
  40720000    2
  40730000    3
  40740000    4
  40750000    3
  40760000    3
  40770000    3
  40780000    2
  40790000    5
  40800000    4
  40810000    2
  40820000    3
  40830000    2
  40840000    3
  40850000    3
  40860000    3
  40870000    4
  40880000    2
  40890000    3
  40900000    3
  40910000    5
  40920000    3
  40930000    3
  40940000    3
  40950000    3
  40960000    3
  40970000    2
  40980000    2
  40990000    3
  41000000    4
  41010000    3
  41020000    4
  41030000    3
  41040000    4
  41050000    3
  41060000    2
  41070000    3
  41080000    4
  41090000    4
  41100000    4
  41110000    3
  41120000    3
  41130000    3
  41140000    3
  41150000    3
  41160000    7
  41170000    2
  41180000    4
  41190000    4
  41200000    3
  41210000    4
  41220000    3
  41230000    3
  41240000    3
  41250000    4
  41260000    3
  41270000    3
  41280000    4
  41290000    4
  41300000    3
  41310000    5
  41320000    3
  41330000    2
  41340000    5
  41350000    2
  41360000    3
  41370000    5
  41380000    3
  41390000    2
  41400000    4
  41410000    3
  41420000    2
  41430000    3
  41440000    3
  41450000    3
  41460000    4
  41470000    2
  41480000    4
  41490000    3
  41500000    2
  41510000    3
  41520000    3
  41530000    3
  41540000    3
  41550000    3
  41560000    4
  41570000    3
  41580000    3
  41590000    4
  41600000    3
  41610000    2
  41620000    3
  41630000    3
  41640000    4
  41650000    2
  41660000    2
  41670000    4
  41680000    4
  41690000    2
  41700000    3
  41710000    2
  41720000    2
  41730000    3
  41740000    5
  41750000    3
  41760000    3
  41770000    2
  41780000    3
  41790000    3
  41800000    4
  41810000    3
  41820000    3
  41830000    3
  41840000    3
  41850000    2
  41860000    4
  41870000    3
  41880000    4
  41890000    4
  41900000    3
  41910000    5
  41920000    3
  41930000    2
  41940000    3
  41950000    2
  41960000    2
  41970000    4
  41980000    2
  41990000    2
  42000000    6
  42010000    4
  42020000    4
  42030000    2
  42040000    2
  42050000    3
  42060000    4
  42070000    3
  42080000    3
  42090000    3
  42100000    2
  42110000    3
  42120000    3
  42130000    3
  42140000    3
  42150000    4
  42160000    4
  42170000    4
  42180000    2
  42190000    2
  42200000    2
  42210000    5
  42220000    2
  42230000    7
  42240000    3
  42250000    3
  42260000    5
  42270000    3
  42280000    3
  42290000    2
  42300000    3
  42310000    3
  42320000    6
  42330000    3
  42340000    2
  42350000    3
  42360000    3
  42370000    4
  42380000    3
  42390000    4
  42400000    3
  42410000    4
  42420000    2
  42430000    3
  42440000    3
  42450000    3
  42460000    3
  42470000    3
  42480000    5
  42490000    3
  42500000    3
  42510000    3
  42520000    3
  42530000    3
  42540000    3
  42550000    3
  42560000    3
  42570000    3
  42580000    4
  42590000    4
  42600000    3
  42610000    3
  42620000    3
  42630000    3
  42640000    2
  42650000    3
  42660000    4
  42670000    3
  42680000    2
  42690000    4
  42700000    2
  42710000    2
  42720000    4
  42730000    2
  42740000    3
  42750000    3
  42760000    2
  42770000    5
  42780000    5
  42790000    3
  42800000    5
  42810000    3
  42820000    3
  42830000    2
  42840000    3
  42850000    2
  42860000    2
  42870000    2
  42880000    4
  42890000    3
  42900000    2
  42910000    3
  42920000    3
  42930000    3
  42940000    3
  42950000    3
  42960000    4
  42970000    4
  42980000    3
  42990000    2
  43000000    3
  43010000    2
  43020000    3
  43030000    3
  43040000    3
  43050000    3
  43060000    2
  43070000    4
  43080000    2
  43090000    3
  43100000    2
  43110000    3
  43120000    3
  43130000    3
  43140000    2
  43150000    2
  43160000    3
  43170000    3
  43180000    4
  43190000    3
  43200000    3
  43210000    3
  43220000    2
  43230000    3
  43240000    3
  43250000    2
  43260000    3
  43270000    3
  43280000    2
  43290000    2
  43300000    3
  43310000    2
  43320000    3
  43330000    3
  43340000    4
  43350000    3
  43360000    5
  43370000    3
  43380000    4
  43390000    8
  43400000    3
  43410000    2
  43420000    3
  43430000    3
  43440000    3
  43450000    3
  43460000    4
  43470000    2
  43480000    6
  43490000    3
  43500000    3
  43510000    3
  43520000    2
  43530000    3
  43540000    3
  43550000    3
  43560000    3
  43570000    4
  43580000    4
  43590000    4
  43600000    3
  43610000    2
  43620000    2
  43630000    3
  43640000    2
  43650000    3
  43660000    3
  43670000    3
  43680000    2
  43690000    4
  43700000    3
  43710000    2
  43720000    2
  43730000    3
  43740000    5
  43750000    3
  43760000    3
  43770000    3
  43780000    3
  43790000    8
  43800000    3
  43810000    4
  43820000    3
  43830000    4
  43840000    3
  43850000    3
  43860000    4
  43870000    4
  43880000    3
  43890000    4
  43900000    4
  43910000    3
  43920000    3
  43930000    3
  43940000    3
  43950000    3
  43960000    4
  43970000    3
  43980000    2
  43990000    4
  44000000    4
  44010000    4
  44020000    3
  44030000    4
  44040000    3
  44050000    4
  44060000    4
  44070000    3
  44080000    2
  44090000    3
  44100000    4
  44110000    3
  44120000    3
  44130000    3
  44140000    2
  44150000    2
  44160000    4
  44170000    2
  44180000    3
  44190000    2
  44200000    2
  44210000    3
  44220000    3
  44230000    2
  44240000    9
  44250000    5
  44260000    3
  44270000    3
  44280000    2
  44290000    3
  44300000    3
  44310000    3
  44320000    3
  44330000    6
  44340000    3
  44350000    3
  44360000    3
  44370000    5
  44380000    5
  44390000    3
  44400000    3
  44410000    4
  44420000    5
  44430000    2
  44440000    2
  44450000    9
  44460000    5
  44470000    3
  44480000    4
  44490000    2
  44500000    2
  44510000    3
  44520000    3
  44530000    5
  44540000    3
  44550000    3
  44560000   10
  44570000   10
  44580000    3
  44590000    5
  44600000    3
  44610000    4
  44620000    2
  44630000    5
  44640000    4
  44650000    4
  44660000    3
  44670000    2
  44680000    4
  44690000    4
  44700000    5
  44710000    3
  44720000    4
  44730000    5
  44740000    3
  44750000    3
  44760000    2
  44770000    4
  44780000    4
  44790000    3
  44800000    4
  44810000    4
  44820000    3
  44830000    3
  44840000    4
  44850000    3
  44860000    5
  44870000    3
  44880000    4
  44890000    4
  44900000    2
  44910000    3
  44920000    3
  44930000    4
  44940000    2
  44950000    4
  44960000    2
  44970000    3
  44980000    4
  44990000    3
  45000000    4
  45010000    4
  45020000    4
  45030000    3
  45040000    3
  45050000    2
  45060000    3
  45070000    2
  45080000    3
  45090000    2
  45100000    2
  45110000    2
  45120000    3
  45130000    3
  45140000    3
  45150000    3
  45160000    4
  45170000    3
  45180000    3
  45190000    3
  45200000    5
  45210000    4
  45220000    3
  45230000    3
  45240000    4
  45250000    6
  45260000    4
  45270000    8
  45280000    4
  45290000    3
  45300000    4
  45310000    3
  45320000    4
  45330000    4
  45340000    3
  45350000    3
  45360000    3
  45370000    5
  45380000    3
  45390000    3
  45400000    3
  45410000    3
  45420000    3
  45430000    3
  45440000    2
  45450000    3
  45460000    2
  45470000    2
  45480000    4
  45490000    4
  45500000    4
  45510000    3
  45520000    3
  45530000    3
  45540000    2
  45550000    4
  45560000    2
  45570000    4
  45580000    2
  45590000    3
  45600000    4
  45610000    4
  45620000    4
  45630000    5
  45640000    2
  45650000    6
  45660000    7
  45670000    5
  45680000    3
  45690000    3
  45700000    2
  45710000    2
  45720000    2
  45730000    6
  45740000    4
  45750000    4
  45760000    4
  45770000    3
  45780000    3
  45790000    3
  45800000    3
  45810000    3
  45820000    3
  45830000    3
  45840000    3
  45850000    3
  45860000    3
  45870000    4
  45880000    3
  45890000    3
  45900000    3
  45910000    4
  45920000    3
  45930000    4
  45940000    3
  45950000    4
  45960000    6
  45970000    4
  45980000    5
  45990000    3
  46000000    3
  46010000    3
  46020000    3
  46030000    4
  46040000    3
  46050000    7
  46060000    3
  46070000    3
  46080000    3
  46090000    2
  46100000    4
  46110000    3
  46120000    3
  46130000    3
  46140000    3
  46150000    3
  46160000    5
  46170000    2
  46180000    3
  46190000    4
  46200000    4
  46210000    3
  46220000    3
  46230000    2
  46240000    2
  46250000    4
  46260000    3
  46270000    2
  46280000    3
  46290000    3
  46300000    3
  46310000    5
  46320000    3
  46330000    3
  46340000    3
  46350000    3
  46360000    3
  46370000    3
  46380000    3
  46390000    4
  46400000    3
  46410000    3
  46420000    3
  46430000    3
  46440000    3
  46450000    3
  46460000    4
  46470000    4
  46480000    4
  46490000    4
  46500000    5
  46510000    2
  46520000    3
  46530000    3
  46540000    2
  46550000    3
  46560000    3
  46570000    3
  46580000    3
  46590000    3
  46600000    3
  46610000    3
  46620000    3
  46630000    4
  46640000    3
  46650000    4
  46660000    3
  46670000    2
  46680000    3
  46690000    3
  46700000    3
  46710000    3
  46720000    3
  46730000    3
  46740000    3
  46750000    3
  46760000    3
  46770000    2
  46780000    5
  46790000    3
  46800000    3
  46810000    2
  46820000    2
  46830000    2
  46840000    3
  46850000    3
  46860000    3
  46870000    2
  46880000    3
  46890000    8
  46900000    5
  46910000    6
  46920000    3
  46930000    3
  46940000    3
  46950000    2
  46960000    2
  46970000    3
  46980000    3
  46990000    4
  47000000    7
  47010000    2
  47020000    3
  47030000    3
  47040000    3
  47050000    3
  47060000    4
  47070000    3
  47080000    3
  47090000    4
  47100000    3
  47110000    3
  47120000    3
  47130000    3
  47140000    3
  47150000    3
  47160000    3
  47170000    5
  47180000    4
  47190000    3
  47200000    4
  47210000    3
  47220000    4
  47230000    3
  47240000    5
  47250000    4
  47260000    2
  47270000    3
  47280000    3
  47290000    2
  47300000    3
  47310000    3
  47320000    3
  47330000    3
  47340000    3
  47350000    3
  47360000    5
  47370000    3
  47380000    3
  47390000    2
  47400000    3
  47410000    5
  47420000    5
  47430000    4
  47440000    4
  47450000    4
  47460000    3
  47470000    3
  47480000    4
  47490000    4
  47500000    3
  47510000    2
  47520000    3
  47530000    5
  47540000    3
  47550000    3
  47560000    2
  47570000    4
  47580000    3
  47590000    3
  47600000    3
  47610000    3
  47620000    4
  47630000    4
  47640000    3
  47650000    3
  47660000    8
  47670000    5
  47680000    3
  47690000    4
  47700000    4
  47710000    5
  47720000    4
  47730000    3
  47740000    3
  47750000    2
  47760000    2
  47770000    3
  47780000    2
  47790000    3
  47800000    4
  47810000    6
  47820000    3
  47830000    3
  47840000    4
  47850000    3
  47860000    2
  47870000    3
  47880000    2
  47890000    3
  47900000    4
  47910000    3
  47920000    2
  47930000    4
  47940000    8
  47950000    3
  47960000    3
  47970000    3
  47980000    4
  47990000    4
  48000000    3
  48010000    4
  48020000    5
  48030000    3
  48040000    3
  48050000    4
  48060000    4
  48070000    4
  48080000    4
  48090000    4
  48100000    3
  48110000    5
  48120000    3
  48130000    3
  48140000    3
  48150000    6
  48160000    4
  48170000    3
  48180000    4
  48190000    3
  48200000    2
  48210000    3
  48220000    5
  48230000    3
  48240000    4
  48250000    2
  48260000    4
  48270000    3
  48280000    3
  48290000    3
  48300000    3
  48310000    5
  48320000    6
  48330000    5
  48340000    4
  48350000    4
  48360000    4
  48370000    2
  48380000    5
  48390000    2
  48400000    3
  48410000    3
  48420000    5
  48430000    4
  48440000    5
  48450000    5
  48460000    3
  48470000    3
  48480000    3
  48490000    2
  48500000    3
  48510000    2
  48520000    3
  48530000    5
  48540000    2
  48550000   10
  48560000   11
  48570000    4
  48580000    4
  48590000    5
  48600000    9
  48610000    3
  48620000    3
  48630000    4
  48640000    2
  48650000    3
  48660000    5
  48670000    2
  48680000    2
  48690000    3
  48700000    3
  48710000    3
  48720000    2
  48730000    2
  48740000    3
  48750000    3
  48760000    4
  48770000    3
  48780000    3
  48790000    3
  48800000    3
  48810000    3
  48820000    3
  48830000    3
  48840000    3
  48850000    3
  48860000    5
  48870000    3
  48880000    3
  48890000    4
  48900000    5
  48910000    5
  48920000    3
  48930000    3
  48940000    3
  48950000    4
  48960000    3
  48970000    3
  48980000    3
  48990000    3
  49000000    3
  49010000    3
  49020000    4
  49030000    3
  49040000    4
  49050000    3
  49060000    5
  49070000    4
  49080000    4
  49090000    4
  49100000    3
  49110000    4
  49120000    4
  49130000    4
  49140000    2
  49150000    6
  49160000    3
  49170000    3
  49180000    4
  49190000    3
  49200000    3
  49210000    3
  49220000    7
  49230000    3
  49240000    2
  49250000    4
  49260000    4
  49270000    3
  49280000    3
  49290000    4
  49300000    3
  49310000    3
  49320000    3
  49330000    3
  49340000    4
  49350000    5
  49360000    3
  49370000    5
  49380000    3
  49390000    3
  49400000    3
  49410000    3
  49420000    3
  49430000    2
  49440000    3
  49450000    3
  49460000    3
  49470000    3
  49480000    3
  49490000    3
  49500000    5
  49510000    3
  49520000    3
  49530000    3
  49540000    3
  49550000    3
  49560000    2
  49570000    3
  49580000    2
  49590000    3
  49600000    3
  49610000    3
  49620000    4
  49630000    4
  49640000    3
  49650000    3
  49660000    2
  49670000    4
  49680000    3
  49690000    3
  49700000    4
  49710000    3
  49720000    3
  49730000    3
  49740000    3
  49750000    4
  49760000    3
  49770000    2
  49780000    3
  49790000    3
  49800000    4
  49810000    5
  49820000    2
  49830000    2
  49840000    4
  49850000    3
  49860000    3
  49870000    3
  49880000    3
  49890000    4
  49900000    6
  49910000    5
  49920000    5
  49930000    5
  49940000    6
  49950000    2
  49960000    4
  49970000    3
  49980000    2
  49990000    7
  50000000    5
  50010000    5
  50020000    4
  50030000   10
  50040000    2
  50050000    9
  50060000    3
  50070000    5
  50080000    6
  50090000    7
  50100000    6
  50110000    5
  50120000    2
  50130000    4
  50140000    2
  50150000    3
  50160000    3
  50170000    5
  50180000    2
  50190000    4
  50200000    3
  50210000    4
  50220000    4
  50230000    2
  50240000    3
  50250000    5
  50260000    3
  50270000    2
  50280000    2
  50290000    5
  50300000    3
  50310000    2
  50320000    4
  50330000    8
  50340000    4
  50350000    4
  50360000    4
  50370000    5
  50380000    2
  50390000    3
  50400000    5
  50410000    9
  50420000    6
  50430000    3
  50440000    2
  50450000    3
  50460000    3
  50470000    2
  50480000    4
  50490000    3
  50500000    3
  50510000    3
  50520000    4
  50530000    3
  50540000    4
  50550000    4
  50560000    4
  50570000    5
  50580000    5
  50590000    4
  50600000    3
  50610000    3
  50620000    4
  50630000    4
  50640000    2
  50650000    7
  50660000    2
  50670000    3
  50680000    3
  50690000    6
  50700000    2
  50710000    5
  50720000    3
  50730000    2
  50740000    4
  50750000    3
  50760000    3
  50770000    3
  50780000    3
  50790000    2
  50800000    4
  50810000    2
  50820000    4
  50830000    4
  50840000    5
  50850000    4
  50860000    3
  50870000    4
  50880000    3
  50890000    5
  50900000    5
  50910000    3
  50920000    3
  50930000    4
  50940000    3
  50950000    3
  50960000    3
  50970000    3
  50980000    3
  50990000    3
  51000000    3
  51010000    3
  51020000    3
  51030000    3
  51040000    3
  51050000    3
  51060000    4
  51070000    4
  51080000    4
  51090000    5
  51100000    2
  51110000    3
  51120000    3
  51130000    4
  51140000    6
  51150000    3
  51160000    3
  51170000    3
  51180000    3
  51190000    2
  51200000    4
  51210000    2
  51220000    2
  51230000    3
  51240000    3
  51250000    5
  51260000    4
  51270000    3
  51280000    3
  51290000    3
  51300000    3
  51310000    4
  51320000    4
  51330000    3
  51340000    3
  51350000    3
  51360000    3
  51370000    3
  51380000    3
  51390000    3
  51400000    3
  51410000    3
  51420000    4
  51430000    3
  51440000    3
  51450000    3
  51460000    3
  51470000    3
  51480000    3
  51490000    3
  51500000    3
  51510000    2
  51520000    3
  51530000    3
  51540000    3
  51550000    2
  51560000    4
  51570000    2
  51580000    3
  51590000    3
  51600000    3
  51610000    3
  51620000    3
  51630000    4
  51640000    2
  51650000    3
  51660000    4
  51670000    6
  51680000    3
  51690000    2
  51700000    4
  51710000    3
  51720000    2
  51730000    3
  51740000    2
  51750000    4
  51760000    3
  51770000    3
  51780000    2
  51790000    3
  51800000    2
  51810000    5
  51820000    3
  51830000    2
  51840000    4
  51850000    3
  51860000    3
  51870000    4
  51880000    5
  51890000    3
  51900000    3
  51910000    3
  51920000    3
  51930000    4
  51940000    3
  51950000    2
  51960000    4
  51970000    3
  51980000    2
  51990000    3
  52000000    2
  52010000    3
  52020000    3
  52030000    2
  52040000    2
  52050000    3
  52060000    2
  52070000    2
  52080000    3
  52090000    4
  52100000    3
  52110000    3
  52120000    3
  52130000    3
  52140000    3
  52150000    3
  52160000    2
  52170000    3
  52180000    3
  52190000    2
  52200000    3
  52210000    3
  52220000    3
  52230000    2
  52240000    3
  52250000    4
  52260000    4
  52270000    3
  52280000    3
  52290000    3
  52300000    3
  52310000    3
  52320000    4
  52330000    3
  52340000    4
  52350000    3
  52360000    2
  52370000    4
  52380000    3
  52390000    3
  52400000    3
  52410000    3
  52420000    3
  52430000    2
  52440000    3
  52450000    2
  52460000    4
  52470000    3
  52480000    3
  52490000    3
  52500000    3
  52510000    2
  52520000    4
  52530000    3
  52540000    3
  52550000    4
  52560000    3
  52570000    4
  52580000    4
  52590000    3
  52600000    3
  52610000    2
  52620000    6
  52630000    4
  52640000    2
  52650000    4
  52660000    4
  52670000    3
  52680000    4
  52690000    4
  52700000    4
  52710000    4
  52720000    2
  52730000    4
  52740000    3
  52750000    7
  52760000    3
  52770000    2
  52780000    3
  52790000    2
  52800000    4
  52810000    3
  52820000    5
  52830000    2
  52840000    3
  52850000    2
  52860000    9
  52870000    2
  52880000    2
  52890000    4
  52900000    3
  52910000    3
  52920000    3
  52930000    3
  52940000    3
  52950000    2
  52960000    3
  52970000    4
  52980000    2
  52990000    3
  53000000    5
  53010000    6
  53020000    3
  53030000    3
  53040000    2
  53050000    3
  53060000    3
  53070000    3
  53080000    3
  53090000    3
  53100000    4
  53110000    3
  53120000    3
  53130000    3
  53140000    3
  53150000    3
  53160000    4
  53170000    3
  53180000    3
  53190000    2
  53200000    2
  53210000    2
  53220000    7
  53230000    5
  53240000    4
  53250000    3
  53260000    3
  53270000    3
  53280000    3
  53290000    3
  53300000    3
  53310000    4
  53320000    4
  53330000    3
  53340000    3
  53350000    3
  53360000    4
  53370000    2
  53380000    2
  53390000    4
  53400000    3
  53410000    3
  53420000    3
  53430000    5
  53440000    3
  53450000    3
  53460000    7
  53470000    3
  53480000    3
  53490000    3
  53500000    3
  53510000    3
  53520000    2
  53530000    3
  53540000    3
  53550000    4
  53560000    2
  53570000    2
  53580000    2
  53590000    4
  53600000    4
  53610000    2
  53620000    3
  53630000    3
  53640000    2
  53650000    5
  53660000    3
  53670000    2
  53680000    9
  53690000   10
  53700000    6
  53710000   14
  53720000    7
  53730000    3
  53740000    4
  53750000    3
  53760000    4
  53770000    3
  53780000    4
  53790000    4
  53800000    2
  53810000    3
  53820000    3
  53830000    3
  53840000    3
  53850000    2
  53860000    2
  53870000    3
  53880000    3
  53890000    5
  53900000    2
  53910000    3
  53920000    3
  53930000    2
  53940000    4
  53950000    3
  53960000    5
  53970000    3
  53980000    2
  53990000    3
  54000000    3
  54010000    3
  54020000    3
  54030000    4
  54040000    4
  54050000    4
  54060000    4
  54070000    3
  54080000    3
  54090000    3
  54100000    3
  54110000    2
  54120000    2
  54130000    3
  54140000    3
  54150000    3
  54160000    4
  54170000    3
  54180000    4
  54190000    2
  54200000    6
  54210000    2
  54220000    4
  54230000    3
  54240000    3
  54250000    3
  54260000    3
  54270000    3
  54280000    5
  54290000    3
  54300000    4
  54310000    3
  54320000    3
  54330000    2
  54340000    3
  54350000    2
  54360000    5
  54370000    6
  54380000    3
  54390000    2
  54400000    3
  54410000    3
  54420000    2
  54430000    5
  54440000    3
  54450000    6
  54460000    6
  54470000    3
  54480000    3
  54490000    3
  54500000    3
  54510000    3
  54520000    3
  54530000    3
  54540000    4
  54550000    3
  54560000    3
  54570000    3
  54580000    2
  54590000    5
  54600000    3
  54610000    4
  54620000    3
  54630000    4
  54640000    3
  54650000    2
  54660000    4
  54670000    4
  54680000    3
  54690000    3
  54700000    3
  54710000    2
  54720000    3
  54730000    2
  54740000    8
  54750000    3
  54760000    3
  54770000    2
  54780000    4
  54790000    2
  54800000    4
  54810000    3
  54820000    2
  54830000    3
  54840000    2
  54850000    4
  54860000    4
  54870000    2
  54880000    3
  54890000    3
  54900000    3
  54910000    3
  54920000    3
  54930000    2
  54940000    3
  54950000    3
  54960000    3
  54970000    4
  54980000    2
  54990000    3
  55000000    3
  55010000    2
  55020000    5
  55030000    3
  55040000    3
  55050000    2
  55060000    3
  55070000    4
  55080000    2
  55090000    4
  55100000    4
  55110000    4
  55120000    2
  55130000    3
  55140000    5
  55150000    2
  55160000    3
  55170000    2
  55180000    2
  55190000    4
  55200000    3
  55210000    3
  55220000    3
  55230000    3
  55240000    3
  55250000    3
  55260000    2
  55270000    3
  55280000    3
  55290000    2
  55300000    7
  55310000    3
  55320000    3
  55330000    4
  55340000    3
  55350000    6
  55360000    2
  55370000    3
  55380000    2
  55390000    3
  55400000    4
  55410000    4
  55420000    3
  55430000    3
  55440000    3
  55450000    3
  55460000    3
  55470000    3
  55480000    3
  55490000    3
  55500000    3
  55510000    2
  55520000    2
  55530000    4
  55540000    4
  55550000    3
  55560000    6
  55570000    2
  55580000    2
  55590000    3
  55600000    3
  55610000    4
  55620000    3
  55630000    4
  55640000    3
  55650000    9
  55660000    2
  55670000    3
  55680000    4
  55690000    3
  55700000    5
  55710000    3
  55720000    6
  55730000    3
  55740000    3
  55750000    2
  55760000    3
  55770000    3
  55780000    4
  55790000    3
  55800000    2
  55810000    3
  55820000    3
  55830000    2
  55840000    7
  55850000    3
  55860000    3
  55870000    2
  55880000    4
  55890000    4
  55900000    3
  55910000    2
  55920000    2
  55930000    2
  55940000    4
  55950000    2
  55960000    4
  55970000    4
  55980000    3
  55990000    3
  56000000    4
  56010000    2
  56020000    4
  56030000    3
  56040000    3
  56050000    3
  56060000    3
  56070000    5
  56080000    3
  56090000    3
  56100000    2
  56110000    2
  56120000    2
  56130000    3
  56140000    5
  56150000    2
  56160000    3
  56170000    5
  56180000    3
  56190000    3
  56200000    3
  56210000    3
  56220000    3
  56230000    3
  56240000    3
  56250000    4
  56260000    3
  56270000    3
  56280000    4
  56290000    3
  56300000    3
  56310000    3
  56320000    3
  56330000    3
  56340000    2
  56350000    3
  56360000    3
  56370000    3
  56380000    2
  56390000    3
  56400000    3
  56410000    4
  56420000    3
  56430000    5
  56440000    2
  56450000    4
  56460000    2
  56470000    3
  56480000    3
  56490000    3
  56500000    4
  56510000    4
  56520000    5
  56530000    3
  56540000    3
  56550000    3
  56560000    4
  56570000    4
  56580000    7
  56590000    2
  56600000    4
  56610000    5
  56620000    3
  56630000    5
  56640000    4
  56650000    2
  56660000    6
  56670000    3
  56680000    3
  56690000    4
  56700000    4
  56710000    2
  56720000    3
  56730000    5
  56740000    6
  56750000    6
  56760000    3
  56770000    3
  56780000    3
  56790000    3
  56800000    3
  56810000    3
  56820000    3
  56830000    4
  56840000    3
  56850000    3
  56860000    2
  56870000    3
  56880000    3
  56890000    3
  56900000    4
  56910000    3
  56920000    5
  56930000    3
  56940000    3
  56950000    4
  56960000    3
  56970000    3
  56980000    5
  56990000    3
  57000000    2
  57010000    3
  57020000    3
  57030000    4
  57040000    5
  57050000    5
  57060000    7
  57070000    2
  57080000    6
  57090000    5
  57100000    3
  57110000    3
  57120000    3
  57130000    3
  57140000    3
  57150000    3
  57160000    3
  57170000    3
  57180000    3
  57190000    4
  57200000    3
  57210000    3
  57220000    4
  57230000    4
  57240000    3
  57250000    3
  57260000    3
  57270000    4
  57280000    4
  57290000    3
  57300000    2
  57310000    2
  57320000    4
  57330000    4
  57340000    3
  57350000    4
  57360000    2
  57370000    2
  57380000    3
  57390000    4
  57400000    4
  57410000    3
  57420000    5
  57430000    3
  57440000    5
  57450000    4
  57460000    2
  57470000    3
  57480000    3
  57490000    5
  57500000    3
  57510000    4
  57520000    3
  57530000    3
  57540000    3
  57550000    4
  57560000    4
  57570000    4
  57580000    5
  57590000    3
  57600000    3
  57610000    3
  57620000    3
  57630000    3
  57640000    2
  57650000    2
  57660000    2
  57670000    2
  57680000    2
  57690000    2
  57700000    5
  57710000    4
  57720000    2
  57730000    5
  57740000    6
  57750000    4
  57760000    6
  57770000    3
  57780000    4
  57790000    3
  57800000    2
  57810000    2
  57820000    2
  57830000    4
  57840000    2
  57850000    3
  57860000    3
  57870000    3
  57880000    3
  57890000    3
  57900000    3
  57910000    3
  57920000    3
  57930000    5
  57940000    2
  57950000    3
  57960000    4
  57970000    3
  57980000    3
  57990000    4
  58000000    3
  58010000    3
  58020000    4
  58030000    3
  58040000    3
  58050000    4
  58060000    3
  58070000    4
  58080000    2
  58090000    2
  58100000    3
  58110000    2
  58120000    5
  58130000    5
  58140000    5
  58150000    3
  58160000    2
  58170000    4
  58180000    3
  58190000    3
  58200000    3
  58210000    3
  58220000    3
  58230000    3
  58240000    3
  58250000    2
  58260000    4
  58270000    4
  58280000    3
  58290000    2
  58300000    3
  58310000    3
  58320000    3
  58330000    3
  58340000    2
  58350000    3
  58360000    4
  58370000    3
  58380000    4
  58390000    4
  58400000    3
  58410000    3
  58420000    4
  58430000    4
  58440000    3
  58450000    3
  58460000    3
  58470000    3
  58480000    3
  58490000    2
  58500000    4
  58510000    4
  58520000    3
  58530000    2
  58540000    5
  58550000    2
  58560000    3
  58570000    2
  58580000    2
  58590000    3
  58600000    3
  58610000    3
  58620000    3
  58630000    3
  58640000    3
  58650000    2
  58660000    3
  58670000    5
  58680000    5
  58690000    3
  58700000    3
  58710000    2
  58720000    3
  58730000    3
  58740000    3
  58750000    5
  58760000    4
  58770000    3
  58780000    2
  58790000    3
  58800000    2
  58810000    2
  58820000    3
  58830000    4
  58840000    3
  58850000    4
  58860000    4
  58870000    6
  58880000    4
  58890000    3
  58900000    3
  58910000    3
  58920000    4
  58930000    3
  58940000    4
  58950000    2
  58960000    3
  58970000    3
  58980000    3
  58990000    3
  59000000    4
  59010000    5
  59020000    3
  59030000    3
  59040000    3
  59050000    2
  59060000    4
  59070000    3
  59080000    4
  59090000    2
  59100000    3
  59110000    3
  59120000    3
  59130000    5
  59140000    3
  59150000    4
  59160000    5
  59170000    2
  59180000    4
  59190000    3
  59200000    3
  59210000    3
  59220000    2
  59230000    3
  59240000    3
  59250000    3
  59260000    4
  59270000    3
  59280000    3
  59290000    3
  59300000    3
  59310000    3
  59320000    3
  59330000    2
  59340000    2
  59350000    3
  59360000    3
  59370000    4
  59380000    5
  59390000    5
  59400000    4
  59410000    3
  59420000    3
  59430000    3
  59440000    3
  59450000    3
  59460000    2
  59470000    3
  59480000    3
  59490000    5
  59500000    4
  59510000    5
  59520000    4
  59530000    4
  59540000    3
  59550000    3
  59560000    4
  59570000    4
  59580000    3
  59590000    3
  59600000    3
  59610000    3
  59620000    2
  59630000    2
  59640000    2
  59650000    3
  59660000    3
  59670000    5
  59680000    3
  59690000    3
  59700000    4
  59710000    3
  59720000    3
  59730000    3
  59740000    3
  59750000    3
  59760000    4
  59770000    3
  59780000    2
  59790000    3
  59800000    3
  59810000    3
  59820000    3
  59830000    3
  59840000    2
  59850000    4
  59860000    4
  59870000    2
  59880000    3
  59890000    3
  59900000    3
  59910000    3
  59920000    3
  59930000    4
  59940000    3
  59950000    3
  59960000    3
  59970000    5
  59980000    4
  59990000    7
  60000000    3
  60000000    3
  60010000    5
  60020000    4
  60030000    2
  60040000    4
  60050000    3
  60060000    3
  60070000    3
  60080000    3
  60090000    3
  60100000    3
  60110000    4
  60120000    2
  60130000    3
  60140000    3
  60150000    3
  60160000    3
  60170000    3
  60180000    3
  60190000    4
  60200000    4
  60210000    3
  60220000    2
  60230000    3
  60240000    2
  60250000    5
  60260000    3
  60270000    2
  60280000    3
  60290000    2
  60300000    3
  60310000    3
  60320000    3
  60330000    3
  60340000    3
  60350000    4
  60360000    2
  60370000    2
  60380000    3
  60390000    3
  60400000    4
  60410000    3
  60420000    3
  60430000    5
  60440000    3
  60450000    3
  60460000    3
  60470000    3
  60480000    2
  60490000    4
  60500000    2
  60510000    4
  60520000    3
  60530000    5
  60540000    3
  60550000    4
  60560000    2
  60570000    4
  60580000    3
  60590000    3
  60600000    3
  60610000    4
  60620000    3
  60630000    3
  60640000    3
  60650000    5
  60660000    4
  60670000    4
  60680000    4
  60690000    4
  60700000    3
  60710000    4
  60720000    2
  60730000    3
  60740000    4
  60750000    3
  60760000    3
  60770000    3
  60780000    3
  60790000    3
  60800000    4
  60810000    2
  60820000    3
  60830000    3
  60840000    5
  60850000    3
  60860000    2
  60870000    5
  60880000    3
  60890000    2
  60900000    3
  60910000    3
  60920000    2
  60930000    3
  60940000    2
  60950000    2
  60960000    3
  60970000    3
  60980000    3
  60990000    2
  61000000    3
  61010000    3
  61020000    3
  61030000    4
  61040000    3
  61050000    3
  61060000    4
  61070000    3
  61080000    3
  61090000    2
  61100000    2
  61110000    3
  61120000    4
  61130000    4
  61140000    3
  61150000    3
  61160000    2
  61170000    4
  61180000    2
  61190000    4
  61200000    3
  61210000    3
  61220000    4
  61230000    3
  61240000    4
  61250000    4
  61260000    3
  61270000    4
  61280000    3
  61290000    2
  61300000    4
  61310000    3
  61320000    3
  61330000    3
  61340000    3
  61350000    3
  61360000    3
  61370000    3
  61380000    2
  61390000    3
  61400000    3
  61410000    4
  61420000    5
  61430000    3
  61440000    4
  61450000    2
  61460000    4
  61470000    4
  61480000    3
  61490000    2
  61500000    2
  61510000    3
  61520000    3
  61530000    3
  61540000    4
  61550000    2
  61560000    4
  61570000    2
  61580000    2
  61590000    3
  61600000    3
  61610000    4
  61620000    3
  61630000    3
  61640000    3
  61650000    3
  61660000    3
  61670000    5
  61680000    2
  61690000    3
  61700000    4
  61710000    5
  61720000    2
  61730000    3
  61740000    3
  61750000    3
  61760000    3
  61770000    4
  61780000    2
  61790000    3
  61800000    2
  61810000    2
  61820000    3
  61830000    3
  61840000    3
  61850000    3
  61860000    2
  61870000    3
  61880000    3
  61890000    2
  61900000    3
  61910000    3
  61920000    3
  61930000    3
  61940000    3
  61950000    4
  61960000    4
  61970000    2
  61980000    3
  61990000    3
  62000000    3
  62010000    3
  62020000    3
  62030000    3
  62040000    2
  62050000    3
  62060000    3
  62070000    3
  62080000    3
  62090000    3
  62100000    3
  62110000    2
  62120000    5
  62130000    2
  62140000    3
  62150000    3
  62160000    4
  62170000    3
  62180000    4
  62190000    4
  62200000    3
  62210000    3
  62220000    5
  62230000    3
  62240000    6
  62250000    3
  62260000    3
  62270000    3
  62280000    3
  62290000    3
  62300000    3
  62310000    3
  62320000    2
  62330000    9
  62340000    3
  62350000    3
  62360000    2
  62370000    4
  62380000    3
  62390000    3
  62400000    5
  62410000    4
  62420000    3
  62430000    3
  62440000    3
  62450000    2
  62460000    4
  62470000    5
  62480000    3
  62490000    3
  62500000    3
  62510000    2
  62520000    4
  62530000    3
  62540000    3
  62550000    4
  62560000    2
  62570000    3
  62580000    4
  62590000    3
  62600000    3
  62610000    3
  62620000    3
  62630000    3
  62640000    3
  62650000    3
  62660000    3
  62670000    2
  62680000    3
  62690000    4
  62700000    5
  62710000    3
  62720000    4
  62730000    3
  62740000    5
  62750000    5
  62760000    6
  62770000    4
  62780000    3
  62790000    2
  62800000    3
  62810000    3
  62820000    3
  62830000    3
  62840000    3
  62850000    4
  62860000    2
  62870000    3
  62880000    3
  62890000    3
  62900000    3
  62910000    3
  62920000    3
  62930000    3
  62940000    3
  62950000    4
  62960000    3
  62970000    3
  62980000    3
  62990000    5
  63000000    3
  63010000    4
  63020000    3
  63030000    2
  63040000    3
  63050000    3
  63060000    3
  63070000    4
  63080000    4
  63090000    3
  63100000    2
  63110000    2
  63120000    4
  63130000    4
  63140000    3
  63150000    3
  63160000    3
  63170000    3
  63180000    3
  63190000    3
  63200000    3
  63210000    4
  63220000    3
  63230000    4
  63240000    3
  63250000    3
  63260000    3
  63270000    4
  63280000    3
  63290000    3
  63300000    4
  63310000    5
  63320000    4
  63330000    3
  63340000    3
  63350000    3
  63360000    3
  63370000    3
  63380000    3
  63390000    2
  63400000    4
  63410000    2
  63420000    3
  63430000    4
  63440000    4
  63450000    3
  63460000    4
  63470000    3
  63480000    5
  63490000    3
  63500000    2
  63510000    8
  63520000    5
  63530000    3
  63540000    3
  63550000    3
  63560000    2
  63570000    4
  63580000    3
  63590000    2
  63600000    3
  63610000    5
  63620000    3
  63630000    3
  63640000    3
  63650000    4
  63660000    2
  63670000    2
  63680000    3
  63690000    3
  63700000    3
  63710000    3
  63720000    3
  63730000    3
  63740000    5
  63750000    3
  63760000    4
  63770000    4
  63780000    4
  63790000    5
  63800000    3
  63810000    2
  63820000    3
  63830000    5
  63840000    6
  63850000    2
  63860000    3
  63870000    8
  63880000    3
  63890000    3
  63900000    3
  63910000    4
  63920000    3
  63930000    3
  63940000    3
  63950000    5
  63960000    4
  63970000    5
  63980000    3
  63990000    3
  64000000    5
  64010000    4
  64020000    5
  64030000    3
  64040000    6
  64050000    2
  64060000    8
  64070000    5
  64080000    5
  64090000    5
  64100000    6
  64110000    5
  64120000    2
  64130000    2
  64140000    2
  64150000    4
  64160000    3
  64170000    3
  64180000    3
  64190000    4
  64200000    2
  64210000    2
  64220000    3
  64230000    4
  64240000    2
  64250000    3
  64260000    4
  64270000    3
  64280000    5
  64290000    6
  64300000    4
  64310000    5
  64320000    3
  64330000    3
  64340000    5
  64350000    4
  64360000    5
  64370000    4
  64380000    2
  64390000    3
  64400000    3
  64410000    3
  64420000    3
  64430000    4
  64440000    3
  64450000    2
  64460000    6
  64470000    2
  64480000    4
  64490000    7
  64500000    2
  64510000    3
  64520000    3
  64530000    3
  64540000    4
  64550000    7
  64560000    3
  64570000    4
  64580000    4
  64590000    2
  64600000    4
  64610000    2
  64620000    3
  64630000    3
  64640000    3
  64650000    3
  64660000    3
  64670000    6
  64680000    3
  64690000    6
  64700000    4
  64710000    3
  64720000    2
  64730000    4
  64740000    6
  64750000    2
  64760000    5
  64770000    3
  64780000    6
  64790000    3
  64800000    8
  64810000    3
  64820000    3
  64830000    3
  64840000    5
  64850000    5
  64860000    4
  64870000    4
  64880000    5
  64890000    3
  64900000    2
  64910000    3
  64920000    3
  64930000    3
  64940000    5
  64950000    3
  64960000    3
  64970000    3
  64980000    3
  64990000    4
  65000000    3
  65010000    3
  65020000    5
  65030000    3
  65040000    5
  65050000    4
  65060000    3
  65070000    3
  65080000    2
  65090000    2
  65100000    3
  65110000    5
  65120000    3
  65130000    4
  65140000    4
  65150000    2
  65160000    6
  65170000    3
  65180000    2
  65190000    4
  65200000    3
  65210000    3
  65220000    3
  65230000    3
  65240000    4
  65250000    4
  65260000    3
  65270000    3
  65280000    3
  65290000    3
  65300000    3
  65310000    3
  65320000    4
  65330000    5
  65340000    4
  65350000    3
  65360000    3
  65370000    4
  65380000    3
  65390000    4
  65400000    4
  65410000    3
  65420000    3
  65430000    3
  65440000    4
  65450000    3
  65460000    3
  65470000    3
  65480000    3
  65490000    3
  65500000    3
  65510000    4
  65520000    3
  65530000    4
  65540000    3
  65550000    4
  65560000    3
  65570000    3
  65580000    4
  65590000    3
  65600000    5
  65610000    4
  65620000    3
  65630000    5
  65640000    7
  65650000    4
  65660000    4
  65670000    3
  65680000    3
  65690000    3
  65700000    3
  65710000    3
  65720000    3
  65730000    3
  65740000    3
  65750000    2
  65760000    3
  65770000    3
  65780000    3
  65790000    3
  65800000    2
  65810000    3
  65820000    3
  65830000    4
  65840000    4
  65850000    3
  65860000    5
  65870000    5
  65880000    4
  65890000    3
  65900000    4
  65910000    5
  65920000    3
  65930000    2
  65940000    4
  65950000    4
  65960000    3
  65970000    2
  65980000    4
  65990000    2
  66000000    3
  66010000    3
  66020000    8
  66030000    6
  66040000    3
  66050000    3
  66060000    3
  66070000    4
  66080000    3
  66090000    3
  66100000    3
  66110000    3
  66120000    4
  66130000    4
  66140000    4
  66150000    3
  66160000    3
  66170000    3
  66180000    6
  66190000    2
  66200000    7
  66210000    3
  66220000    6
  66230000    3
  66240000    3
  66250000    4
  66260000    2
  66270000    3
  66280000    4
  66290000    4
  66300000    3
  66310000    3
  66320000    2
  66330000    3
  66340000    2
  66350000    2
  66360000    3
  66370000    4
  66380000    3
  66390000    3
  66400000    3
  66410000    2
  66420000    3
  66430000    2
  66440000    3
  66450000    2
  66460000    4
  66470000    3
  66480000    5
  66490000    2
  66500000    3
  66510000    4
  66520000    3
  66530000    3
  66540000    3
  66550000    4
  66560000    5
  66570000    3
  66580000    4
  66590000    3
  66600000    5
  66610000    3
  66620000    3
  66630000    3
  66640000    4
  66650000    3
  66660000    6
  66670000    4
  66680000    3
  66690000    3
  66700000    3
  66710000    4
  66720000    2
  66730000    3
  66740000    9
  66750000    5
  66760000    2
  66770000    3
  66780000    5
  66790000    4
  66800000    4
  66810000    2
  66820000    2
  66830000    4
  66840000    3
  66850000    3
  66860000    4
  66870000    3
  66880000    4
  66890000    3
  66900000    3
  66910000    3
  66920000    4
  66930000    3
  66940000    3
  66950000    3
  66960000    3
  66970000    4
  66980000    2
  66990000    6
  67000000    8
  67010000    3
  67020000    3
  67030000    3
  67040000    3
  67050000    3
  67060000    3
  67070000    3
  67080000    4
  67090000    5
  67100000    4
  67110000    3
  67120000    5
  67130000    2
  67140000    2
  67150000    3
  67160000    3
  67170000    3
  67180000    3
  67190000    4
  67200000    3
  67210000    4
  67220000    4
  67230000    2
  67240000    2
  67250000    5
  67260000    4
  67270000    3
  67280000    4
  67290000    2
  67300000    3
  67310000    3
  67320000    3
  67330000    4
  67340000    3
  67350000    3
  67360000    2
  67370000    3
  67380000    3
  67390000    4
  67400000    3
  67410000    3
  67420000    3
  67430000    3
  67440000    3
  67450000    3
  67460000    3
  67470000    3
  67480000    2
  67490000    2
  67500000    3
  67510000    3
  67520000    3
  67530000    3
  67540000    4
  67550000    4
  67560000    3
  67570000    4
  67580000    2
  67590000    3
  67600000    3
  67610000    4
  67620000    3
  67630000    2
  67640000    3
  67650000    2
  67660000    3
  67670000    3
  67680000    2
  67690000    3
  67700000    3
  67710000    3
  67720000    2
  67730000    3
  67740000    2
  67750000    3
  67760000    4
  67770000    3
  67780000    5
  67790000    3
  67800000    2
  67810000    2
  67820000    3
  67830000    2
  67840000    2
  67850000    3
  67860000    4
  67870000    2
  67880000    3
  67890000    4
  67900000    2
  67910000    4
  67920000    4
  67930000    3
  67940000    2
  67950000    3
  67960000    3
  67970000    3
  67980000    3
  67990000    5
  68000000    4
  68010000    3
  68020000    5
  68030000    3
  68040000    2
  68050000    3
  68060000    3
  68070000    3
  68080000    3
  68090000    4
  68100000    2
  68110000    2
  68120000    2
  68130000    2
  68140000    3
  68150000    3
  68160000    4
  68170000    3
  68180000    3
  68190000    3
  68200000    4
  68210000    4
  68220000    4
  68230000    4
  68240000    4
  68250000    5
  68260000    3
  68270000    5
  68280000    3
  68290000    3
  68300000    3
  68310000    2
  68320000    3
  68330000    3
  68340000    3
  68350000    3
  68360000    2
  68370000    3
  68380000    2
  68390000    3
  68400000    2
  68410000    5
  68420000    3
  68430000    3
  68440000    3
  68450000    4
  68460000    6
  68470000    3
  68480000    3
  68490000    4
  68500000    3
  68510000    3
  68520000    3
  68530000    2
  68540000    3
  68550000    3
  68560000    3
  68570000    3
  68580000    2
  68590000    3
  68600000    4
  68610000    3
  68620000    3
  68630000    4
  68640000    4
  68650000    3
  68660000    5
  68670000    5
  68680000    4
  68690000    2
  68700000    3
  68710000    3
  68720000    4
  68730000    3
  68740000    3
  68750000    3
  68760000    4
  68770000    2
  68780000    3
  68790000    3
  68800000    3
  68810000    2
  68820000    2
  68830000    2
  68840000    4
  68850000    3
  68860000    3
  68870000    2
  68880000    3
  68890000    2
  68900000    4
  68910000    3
  68920000    3
  68930000    2
  68940000    3
  68950000    3
  68960000    4
  68970000    4
  68980000    3
  68990000    3
  69000000    3
  69010000    3
  69020000    3
  69030000    4
  69040000    3
  69050000    3
  69060000    3
  69070000    3
  69080000    3
  69090000    3
  69100000    3
  69110000    3
  69120000    4
  69130000    2
  69140000    3
  69150000    2
  69160000    2
  69170000    4
  69180000    3
  69190000    3
  69200000    3
  69210000    3
  69220000    2
  69230000    7
  69240000    3
  69250000    3
  69260000    5
  69270000    4
  69280000    6
  69290000    4
  69300000    3
  69310000    3
  69320000    3
  69330000    4
  69340000    3
  69350000    4
  69360000    6
  69370000    2
  69380000    4
  69390000    2
  69400000    3
  69410000    3
  69420000    3
  69430000    3
  69440000    3
  69450000    2
  69460000    4
  69470000    4
  69480000    3
  69490000    4
  69500000    4
  69510000    3
  69520000    3
  69530000    2
  69540000    4
  69550000    3
  69560000    3
  69570000    3
  69580000    3
  69590000    4
  69600000    2
  69610000    3
  69620000    4
  69630000    3
  69640000    5
  69650000    3
  69660000    3
  69670000    5
  69680000    3
  69690000    3
  69700000    3
  69710000    3
  69720000    3
  69730000    4
  69740000    2
  69750000    3
  69760000    3
  69770000    3
  69780000    2
  69790000    3
  69800000    2
  69810000    3
  69820000    3
  69830000    4
  69840000    3
  69850000    3
  69860000    3
  69870000    4
  69880000    5
  69890000    4
  69900000    7
  69910000    3
  69920000    3
  69930000    4
  69940000    4
  69950000    3
  69960000    4
  69970000    4
  69980000    2
  69990000    3
  70000000    3
  70010000    3
  70020000    3
  70030000    2
  70040000    3
  70050000    4
  70060000    3
  70070000    2
  70080000    4
  70090000    5
  70100000    5
  70110000    6
  70120000    3
  70130000    5
  70140000    3
  70150000    3
  70160000    2
  70170000    4
  70180000    3
  70190000    2
  70200000    3
  70210000    3
  70220000    3
  70230000    3
  70240000    2
  70250000    2
  70260000    3
  70270000    3
  70280000    2
  70290000    5
  70300000    5
  70310000    2
  70320000    3
  70330000    3
  70340000    3
  70350000    3
  70360000    3
  70370000    3
  70380000    4
  70390000    3
  70400000    5
  70410000    3
  70420000    3
  70430000    3
  70440000    3
  70450000    3
  70460000    2
  70470000    2
  70480000    3
  70490000    3
  70500000    3
  70510000    2
  70520000    3
  70530000    3
  70540000    3
  70550000    3
  70560000    3
  70570000    6
  70580000    2
  70590000    4
  70600000    3
  70610000    6
  70620000    7
  70630000    3
  70640000    4
  70650000    3
  70660000    3
  70670000    3
  70680000    2
  70690000    4
  70700000    3
  70710000    3
  70720000    2
  70730000    4
  70740000    3
  70750000    3
  70760000    4
  70770000    3
  70780000    2
  70790000    3
  70800000    4
  70810000    5
  70820000    3
  70830000    2
  70840000    3
  70850000    2
  70860000    3
  70870000    3
  70880000    2
  70890000    5
  70900000    2
  70910000    4
  70920000    2
  70930000    4
  70940000    3
  70950000    3
  70960000    4
  70970000    3
  70980000    2
  70990000    4
  71000000    3
  71010000    4
  71020000    6
  71030000    2
  71040000    6
  71050000    3
  71060000    3
  71070000    5
  71080000    5
  71090000    3
  71100000    3
  71110000    3
  71120000    2
  71130000    3
  71140000    7
  71150000    2
  71160000    4
  71170000    2
  71180000    6
  71190000    9
  71200000   11
  71210000    3
  71220000    3
  71230000    2
  71240000    3
  71250000    5
  71260000    3
  71270000    2
  71280000    5
  71290000    5
  71300000    4
  71310000    3
  71320000    3
  71330000    2
  71340000    3
  71350000    4
  71360000    4
  71370000    4
  71380000    3
  71390000    2
  71400000    3
  71410000    4
  71420000    3
  71430000    3
  71440000    6
  71450000    3
  71460000    3
  71470000    3
  71480000    3
  71490000    3
  71500000    4
  71510000    3
  71520000    4
  71530000    4
  71540000    3
  71550000    6
  71560000    4
  71570000    3
  71580000    3
  71590000    5
  71600000    2
  71610000    3
  71620000    5
  71630000    3
  71640000    3
  71650000    4
  71660000    3
  71670000    3
  71680000    4
  71690000    3
  71700000    2
  71710000    3
  71720000    3
  71730000    4
  71740000    6
  71750000    2
  71760000    7
  71770000    3
  71780000    4
  71790000    4
  71800000    4
  71810000    2
  71820000    3
  71830000    3
  71840000    2
  71850000    3
  71860000    4
  71870000    4
  71880000    4
  71890000    3
  71900000    4
  71910000    3
  71920000    3
  71930000    3
  71940000    3
  71950000    3
  71960000    2
  71970000    3
  71980000    3
  71990000    5
  72000000    3
  72010000    3
  72020000    3
  72030000    3
  72040000    4
  72050000    3
  72060000    3
  72070000    2
  72080000    3
  72090000    6
  72100000    2
  72110000    5
  72120000    3
  72130000    3
  72140000    3
  72150000    2
  72160000    3
  72170000    4
  72180000    4
  72190000    4
  72200000    3
  72210000    3
  72220000    3
  72230000    3
  72240000    4
  72250000    3
  72260000    3
  72270000    4
  72280000    4
  72290000    4
  72300000    4
  72310000    3
  72320000    2
  72330000    3
  72340000    4
  72350000    4
  72360000    2
  72370000    3
  72380000    4
  72390000    3
  72400000    3
  72410000    3
  72420000    3
  72430000    4
  72440000    2
  72450000    2
  72460000    3
  72470000    4
  72480000    3
  72490000    3
  72500000    4
  72510000    3
  72520000    3
  72530000    3
  72540000    3
  72550000    4
  72560000    4
  72570000    3
  72580000    3
  72590000    3
  72600000    3
  72610000    4
  72620000    3
  72630000    3
  72640000    3
  72650000    4
  72660000    3
  72670000    3
  72680000    4
  72690000    4
  72700000    3
  72710000    3
  72720000    2
  72730000    2
  72740000    3
  72750000    2
  72760000    3
  72770000    3
  72780000    3
  72790000    3
  72800000    2
  72810000    5
  72820000    3
  72830000    3
  72840000    3
  72850000    2
  72860000    3
  72870000    3
  72880000    4
  72890000    2
  72900000    2
  72910000    5
  72920000    4
  72930000    2
  72940000    3
  72950000    4
  72960000    3
  72970000    3
  72980000    2
  72990000    2
  73000000    3
  73010000    2
  73020000    2
  73030000    3
  73040000    4
  73050000    2
  73060000    4
  73070000    2
  73080000    5
  73090000    5
  73100000    3
  73110000    4
  73120000    2
  73130000    2
  73140000    3
  73150000    3
  73160000    3
  73170000    4
  73180000    4
  73190000    3
  73200000    5
  73210000    3
  73220000    3
  73230000    4
  73240000    8
  73250000    3
  73260000    3
  73270000    2
  73280000    3
  73290000    4
  73300000    4
  73310000    3
  73320000    5
  73330000    5
  73340000    2
  73350000    3
  73360000    6
  73370000    5
  73380000    3
  73390000    4
  73400000    3
  73410000    5
  73420000    4
  73430000    5
  73440000    3
  73450000    4
  73460000    5
  73470000    3
  73480000    5
  73490000    3
  73500000    4
  73510000    3
  73520000    3
  73530000    4
  73540000    4
  73550000    4
  73560000    3
  73570000    5
  73580000    3
  73590000    4
  73600000    3
  73610000    3
  73620000    4
  73630000    3
  73640000    2
  73650000    6
  73660000    4
  73670000    2
  73680000    4
  73690000    2
  73700000    3
  73710000    3
  73720000    2
  73730000    3
  73740000    4
  73750000    3
  73760000    3
  73770000    3
  73780000    3
  73790000    4
  73800000    2
  73810000    3
  73820000    4
  73830000    5
  73840000    4
  73850000    5
  73860000    6
  73870000    5
  73880000    5
  73890000    4
  73900000    3
  73910000    4
  73920000    2
  73930000    3
  73940000    3
  73950000    3
  73960000    3
  73970000    4
  73980000    3
  73990000    4
  74000000    4
  74010000    3
  74020000    4
  74030000    3
  74040000    4
  74050000    3
  74060000    3
  74070000    2
  74080000    3
  74090000    2
  74100000    6
  74110000    3
  74120000    3
  74130000    5
  74140000    3
  74150000    2
  74160000    5
  74170000    2
  74180000    3
  74190000    3
  74200000    3
  74210000    2
  74220000    3
  74230000    3
  74240000    3
  74250000    2
  74260000    2
  74270000    4
  74280000    3
  74290000    2
  74300000    3
  74310000    4
  74320000    3
  74330000    3
  74340000    2
  74350000    4
  74360000    3
  74370000    6
  74380000    3
  74390000    3
  74400000    3
  74410000    3
  74420000    5
  74430000    3
  74440000    2
  74450000    2
  74460000    3
  74470000    3
  74480000    3
  74490000    3
  74500000    3
  74510000    3
  74520000    4
  74530000    2
  74540000    2
  74550000    4
  74560000    3
  74570000    2
  74580000    5
  74590000    3
  74600000    3
  74610000    3
  74620000    3
  74630000    2
  74640000    4
  74650000    3
  74660000    4
  74670000    3
  74680000    3
  74690000    7
  74700000    6
  74710000    5
  74720000    3
  74730000    3
  74740000    2
  74750000    3
  74760000    4
  74770000    2
  74780000    3
  74790000    6
  74800000    8
  74810000    5
  74820000    3
  74830000    3
  74840000    3
  74850000    2
  74860000    3
  74870000    3
  74880000    4
  74890000    3
  74900000    3
  74910000    2
  74920000    4
  74930000    2
  74940000    3
  74950000    2
  74960000    5
  74970000    3
  74980000    3
  74990000    3
  75000000    4
  75010000    4
  75020000    3
  75030000    3
  75040000    3
  75050000    3
  75060000    2
  75070000    3
  75080000    3
  75090000    2
  75100000    2
  75110000    3
  75120000    4
  75130000    4
  75140000    5
  75150000    4
  75160000    3
  75170000    7
  75180000    3
  75190000    3
  75200000    3
  75210000    2
  75220000    3
  75230000    3
  75240000    3
  75250000    4
  75260000    3
  75270000    4
  75280000    6
  75290000    2
  75300000    3
  75310000    2
  75320000    3
  75330000    2
  75340000    4
  75350000    2
  75360000    6
  75370000    3
  75380000    3
  75390000   12
  75400000    3
  75410000    2
  75420000    5
  75430000    3
  75440000    4
  75450000    4
  75460000    3
  75470000    2
  75480000    3
  75490000    3
  75500000    3
  75510000    2
  75520000    4
  75530000    3
  75540000    3
  75550000    3
  75560000    2
  75570000    3
  75580000   13
  75590000    3
  75600000    3
  75610000    3
  75620000    3
  75630000    4
  75640000    5
  75650000    3
  75660000    3
  75670000    3
  75680000    4
  75690000    6
  75700000    4
  75710000    4
  75720000    3
  75730000    2
  75740000    3
  75750000    4
  75760000    3
  75770000    3
  75780000    4
  75790000    4
  75800000    4
  75810000    3
  75820000    4
  75830000    3
  75840000    4
  75850000    3
  75860000    3
  75870000    3
  75880000    3
  75890000    4
  75900000    4
  75910000    5
  75920000    4
  75930000    3
  75940000    6
  75950000    5
  75960000    3
  75970000    2
  75980000    9
  75990000    4
  76000000    5
  76010000    6
  76020000    3
  76030000   11
  76040000   11
  76050000    5
  76060000    6
  76070000    3
  76080000    4
  76090000    4
  76100000    4
  76110000    3
  76120000    3
  76130000    5
  76140000    5
  76150000    3
  76160000    4
  76170000    3
  76180000    3
  76190000    3
  76200000    3
  76210000    4
  76220000    4
  76230000    2
  76240000    2
  76250000    3
  76260000    5
  76270000    4
  76280000    3
  76290000    3
  76300000    5
  76310000    7
  76320000    6
  76330000    5
  76340000   10
  76350000    9
  76360000   10
  76370000    7
  76380000    6
  76390000    4
  76400000   10
  76410000    4
  76420000    8
  76430000    4
  76440000    5
  76450000    5
  76460000    3
  76470000    4
  76480000    8
  76490000    3
  76500000    6
  76510000    4
  76520000    3
  76530000    2
  76540000    3
  76550000    3
  76560000    3
  76570000    3
  76580000    2
  76590000    3
  76600000    3
  76610000    3
  76620000    4
  76630000    4
  76640000    2
  76650000    3
  76660000    4
  76670000    3
  76680000    3
  76690000    2
  76700000    4
  76710000    4
  76720000    3
  76730000    3
  76740000    3
  76750000    3
  76760000    3
  76770000    4
  76780000    2
  76790000    3
  76800000    7
  76810000    3
  76820000    3
  76830000    3
  76840000    3
  76850000    5
  76860000    3
  76870000    4
  76880000    5
  76890000    5
  76900000   11
  76910000    3
  76920000    5
  76930000    4
  76940000    5
  76950000   11
  76960000    4
  76970000    5
  76980000    3
  76990000    3
  77000000    5
  77010000    5
  77020000    3
  77030000    5
  77040000    7
  77050000    7
  77060000    5
  77070000    3
  77080000    4
  77090000    5
  77100000    4
  77110000    9
  77120000    2
  77130000    2
  77140000    4
  77150000    4
  77160000    4
  77170000    3
  77180000    2
  77190000    3
  77200000    3
  77210000    3
  77220000    3
  77230000    3
  77240000    2
  77250000    3
  77260000    4
  77270000    3
  77280000    2
  77290000    3
  77300000    4
  77310000    5
  77320000    3
  77330000    2
  77340000    3
  77350000    5
  77360000    3
  77370000    3
  77380000    2
  77390000    3
  77400000    3
  77410000    4
  77420000    4
  77430000    2
  77440000    3
  77450000    3
  77460000    3
  77470000    4
  77480000    3
  77490000    4
  77500000    3
  77510000    4
  77520000    8
  77530000    3
  77540000    3
  77550000    5
  77560000    6
  77570000    3
  77580000    2
  77590000    9
  77600000   10
  77610000    9
  77620000    6
  77630000    9
  77640000    3
  77650000    3
  77660000    3
  77670000    3
  77680000    8
  77690000    2
  77700000    7
  77710000    4
  77720000    3
  77730000    5
  77740000    3
  77750000    3
  77760000    3
  77770000    3
  77780000    4
  77790000    4
  77800000    3
  77810000    3
  77820000    3
  77830000    4
  77840000    7
  77850000    5
  77860000    3
  77870000    4
  77880000    4
  77890000    4
  77900000    3
  77910000    3
  77920000    3
  77930000    2
  77940000    2
  77950000    3
  77960000    3
  77970000    3
  77980000    5
  77990000    5
  78000000    4
  78010000    4
  78020000    3
  78030000    3
  78040000    3
  78050000    3
  78060000    4
  78070000    3
  78080000    5
  78090000    2
  78100000    4
  78110000    5
  78120000    3
  78130000    3
  78140000    5
  78150000    3
  78160000    4
  78170000    3
  78180000    3
  78190000    3
  78200000    5
  78210000    3
  78220000    8
  78230000    4
  78240000    3
  78250000    3
  78260000    3
  78270000    9
  78280000    5
  78290000    8
  78300000    3
  78310000    7
  78320000    2
  78330000    5
  78340000    4
  78350000    6
  78360000    3
  78370000    4
  78380000    4
  78390000    4
  78400000    3
  78410000    4
  78420000    5
  78430000    2
  78440000    5
  78450000    6
  78460000    4
  78470000    4
  78480000    4
  78490000    2
  78500000    3
  78510000    4
  78520000    3
  78530000    5
  78540000    4
  78550000    4
  78560000    4
  78570000    3
  78580000    4
  78590000    3
  78600000    3
  78610000    4
  78620000    2
  78630000    6
  78640000    3
  78650000    3
  78660000    2
  78670000    2
  78680000    3
  78690000    3
  78700000    3
  78710000    4
  78720000    5
  78730000    5
  78740000    3
  78750000    4
  78760000    2
  78770000    4
  78780000    4
  78790000    4
  78800000    3
  78810000    4
  78820000    4
  78830000    5
  78840000    3
  78850000    5
  78860000    3
  78870000    4
  78880000    3
  78890000    3
  78900000    3
  78910000    3
  78920000    6
  78930000    3
  78940000    3
  78950000    5
  78960000    3
  78970000    3
  78980000    5
  78990000    5
  79000000    4
  79010000    3
  79020000    5
  79030000    3
  79040000    3
  79050000    2
  79060000    2
  79070000    3
  79080000    3
  79090000    4
  79100000    4
  79110000    3
  79120000    5
  79130000    4
  79140000    6
  79150000    3
  79160000    3
  79170000    4
  79180000    5
  79190000    5
  79200000    3
  79210000    5
  79220000    3
  79230000    3
  79240000    3
  79250000    3
  79260000    3
  79270000    3
  79280000    3
  79290000    3
  79300000    2
  79310000    2
  79320000    2
  79330000    5
  79340000    2
  79350000    2
  79360000    4
  79370000    3
  79380000    3
  79390000    4
  79400000    4
  79410000    3
  79420000    4
  79430000    5
  79440000    5
  79450000    4
  79460000    5
  79470000    3
  79480000    3
  79490000    3
  79500000    4
  79510000    3
  79520000    4
  79530000    3
  79540000    3
  79550000    3
  79560000    3
  79570000    2
  79580000    3
  79590000    3
  79600000    4
  79610000    6
  79620000    6
  79630000    4
  79640000    3
  79650000    4
  79660000    2
  79670000    3
  79680000    3
  79690000    2
  79700000    3
  79710000    3
  79720000    3
  79730000    4
  79740000    3
  79750000    3
  79760000    4
  79770000    4
  79780000    5
  79790000    4
  79800000    3
  79810000    4
  79820000    4
  79830000    3
  79840000   14
  79850000    2
  79860000    3
  79870000    3
  79880000    5
  79890000    2
  79900000    4
  79910000    3
  79920000    5
  79930000    3
  79940000    3
  79950000    4
  79960000    2
  79970000    3
  79980000    4
  79990000    3
  80000000    4
  80000000    4
  80010000    3
  80020000    5
  80030000    3
  80040000    3
  80050000    4
  80060000    3
  80070000    3
  80080000    3
  80090000    3
  80100000    6
  80110000    4
  80120000    3
  80130000    3
  80140000    4
  80150000    5
  80160000    3
  80170000    3
  80180000    4
  80190000    3
  80200000    3
  80210000    3
  80220000    3
  80230000    3
  80240000    4
  80250000    3
  80260000    3
  80270000    3
  80280000    7
  80290000    4
  80300000    9
  80310000    3
  80320000    4
  80330000    3
  80340000    6
  80350000    4
  80360000    4
  80370000    5
  80380000    3
  80390000    3
  80400000    2
  80410000    5
  80420000    4
  80430000    4
  80440000    6
  80450000    3
  80460000    4
  80470000    3
  80480000    3
  80490000    3
  80500000    3
  80510000    3
  80520000    3
  80530000    2
  80540000    4
  80550000    3
  80560000    3
  80570000    6
  80580000    5
  80590000    3
  80600000    3
  80610000    4
  80620000    5
  80630000    5
  80640000    3
  80650000    2
  80660000    3
  80670000    4
  80680000    4
  80690000    4
  80700000    5
  80710000    3
  80720000    4
  80730000    3
  80740000    3
  80750000    6
  80760000    3
  80770000    3
  80780000    3
  80790000    5
  80800000    3
  80810000    3
  80820000    3
  80830000    3
  80840000    3
  80850000    3
  80860000    2
  80870000    4
  80880000    4
  80890000    4
  80900000    2
  80910000    3
  80920000    2
  80930000    3
  80940000    6
  80950000    6
  80960000    3
  80970000    3
  80980000    3
  80990000    3
  81000000    5
  81010000    3
  81020000    4
  81030000    4
  81040000    4
  81050000    3
  81060000    3
  81070000    3
  81080000    3
  81090000    3
  81100000    3
  81110000    3
  81120000    3
  81130000    2
  81140000    3
  81150000    3
  81160000    3
  81170000    4
  81180000    2
  81190000    2
  81200000    4
  81210000    6
  81220000    3
  81230000    8
  81240000    6
  81250000    3
  81260000    4
  81270000    3
  81280000    3
  81290000    3
  81300000    4
  81310000    3
  81320000    3
  81330000    5
  81340000    5
  81350000    3
  81360000    3
  81370000    3
  81380000    3
  81390000    3
  81400000    3
  81410000    6
  81420000    4
  81430000    2
  81440000    2
  81450000    2
  81460000    3
  81470000    3
  81480000    2
  81490000    2
  81500000    4
  81510000    2
  81520000    3
  81530000    2
  81540000    4
  81550000    3
  81560000    4
  81570000    4
  81580000    2
  81590000    6
  81600000    4
  81610000    2
  81620000    5
  81630000   12
  81640000   11
  81650000    7
  81660000    3
  81670000    3
  81680000    3
  81690000    3
  81700000    3
  81710000    3
  81720000    3
  81730000    3
  81740000    5
  81750000    5
  81760000    3
  81770000    5
  81780000    6
  81790000    3
  81800000    3
  81810000    3
  81820000    4
  81830000    6
  81840000    3
  81850000    2
  81860000    7
  81870000    3
  81880000    6
  81890000    5
  81900000    4
  81910000    6
  81920000    3
  81930000    2
  81940000    4
  81950000    3
  81960000    4
  81970000    3
  81980000    4
  81990000    3
  82000000    3
  82010000    4
  82020000    3
  82030000    4
  82040000    3
  82050000    6
  82060000    4
  82070000    4
  82080000    4
  82090000    8
  82100000    3
  82110000    4
  82120000    3
  82130000    2
  82140000    3
  82150000    3
  82160000    8
  82170000    4
  82180000    4
  82190000    3
  82200000    3
  82210000    2
  82220000    2
  82230000    3
  82240000    2
  82250000    3
  82260000    4
  82270000    3
  82280000    3
  82290000    4
  82300000    3
  82310000    3
  82320000    4
  82330000    4
  82340000    7
  82350000    8
  82360000    4
  82370000    4
  82380000    4
  82390000    4
  82400000    5
  82410000    3
  82420000    3
  82430000    6
  82440000    3
  82450000    2
  82460000    2
  82470000    3
  82480000    2
  82490000    3
  82500000    3
  82510000    3
  82520000    3
  82530000    4
  82540000    3
  82550000    4
  82560000    3
  82570000    2
  82580000    2
  82590000    3
  82600000    3
  82610000    3
  82620000    3
  82630000    3
  82640000    3
  82650000    3
  82660000    5
  82670000    3
  82680000    4
  82690000    5
  82700000    3
  82710000    3
  82720000    3
  82730000    2
  82740000    2
  82750000    5
  82760000    3
  82770000    2
  82780000    4
  82790000    3
  82800000    6
  82810000    2
  82820000    3
  82830000    4
  82840000    6
  82850000    3
  82860000    3
  82870000    3
  82880000    3
  82890000    4
  82900000    2
  82910000    5
  82920000    3
  82930000    2
  82940000    3
  82950000    4
  82960000    9
  82970000   10
  82980000    4
  82990000    8
  83000000    5
  83010000    3
  83020000   10
  83030000    3
  83040000    4
  83050000    3
  83060000    2
  83070000    4
  83080000    4
  83090000    3
  83100000    3
  83110000    2
  83120000    3
  83130000    3
  83140000    5
  83150000    5
  83160000    5
  83170000    3
  83180000    5
  83190000    9
  83200000    4
  83210000    8
  83220000    4
  83230000    2
  83240000    5
  83250000    2
  83260000    3
  83270000    4
  83280000    4
  83290000   10
  83300000    3
  83310000    4
  83320000    2
  83330000    3
  83340000    4
  83350000    3
  83360000    5
  83370000    4
  83380000    3
  83390000    5
  83400000    3
  83410000    2
  83420000    5
  83430000    3
  83440000    4
  83450000    5
  83460000    4
  83470000    3
  83480000    3
  83490000    3
  83500000    5
  83510000    4
  83520000    4
  83530000    2
  83540000    3
  83550000    3
  83560000    2
  83570000    3
  83580000    3
  83590000    4
  83600000    3
  83610000    7
  83620000    3
  83630000    3
  83640000    3
  83650000    3
  83660000    3
  83670000    3
  83680000    3
  83690000    4
  83700000    3
  83710000    2
  83720000    2
  83730000    3
  83740000    4
  83750000    4
  83760000    3
  83770000    4
  83780000    3
  83790000    2
  83800000    4
  83810000    3
  83820000    5
  83830000    5
  83840000    6
  83850000    4
  83860000    3
  83870000    3
  83880000    2
  83890000    3
  83900000    3
  83910000    3
  83920000    4
  83930000    3
  83940000    3
  83950000    2
  83960000    2
  83970000    3
  83980000    3
  83990000    3
  84000000    3
  84010000    3
  84020000    3
  84030000    7
  84040000    4
  84050000    3
  84060000    5
  84070000    2
  84080000    2
  84090000    4
  84100000    3
  84110000    4
  84120000    3
  84130000    6
  84140000    3
  84150000    6
  84160000    3
  84170000    3
  84180000    3
  84190000    3
  84200000    3
  84210000    5
  84220000    4
  84230000    4
  84240000    6
  84250000    3
  84260000    3
  84270000    3
  84280000    5
  84290000    3
  84300000    3
  84310000    6
  84320000    4
  84330000    3
  84340000    2
  84350000    5
  84360000    3
  84370000    2
  84380000    3
  84390000    4
  84400000    3
  84410000    3
  84420000    2
  84430000    3
  84440000    3
  84450000    3
  84460000    3
  84470000    4
  84480000    4
  84490000    2
  84500000    2
  84510000    6
  84520000    5
  84530000    2
  84540000    3
  84550000    4
  84560000    2
  84570000    3
  84580000    3
  84590000    4
  84600000    4
  84610000    3
  84620000    3
  84630000    3
  84640000    3
  84650000    3
  84660000    3
  84670000    4
  84680000    3
  84690000    3
  84700000    3
  84710000    3
  84720000    2
  84730000    3
  84740000    3
  84750000    3
  84760000    3
  84770000    4
  84780000    2
  84790000    4
  84800000    4
  84810000    5
  84820000    2
  84830000    3
  84840000    3
  84850000    3
  84860000    3
  84870000    3
  84880000    3
  84890000    3
  84900000    2
  84910000    6
  84920000    3
  84930000    3
  84940000    4
  84950000    3
  84960000    2
  84970000    3
  84980000    3
  84990000    3
  85000000    3
  85010000    2
  85020000    3
  85030000    2
  85040000    2
  85050000    3
  85060000    4
  85070000    5
  85080000    3
  85090000    2
  85100000    4
  85110000    5
  85120000    3
  85130000    3
  85140000    3
  85150000    3
  85160000    4
  85170000    3
  85180000    4
  85190000    2
  85200000    3
  85210000    4
  85220000    4
  85230000    3
  85240000    4
  85250000    4
  85260000    5
  85270000    4
  85280000    3
  85290000    3
  85300000    4
  85310000    3
  85320000    2
  85330000    7
  85340000    2
  85350000    3
  85360000    4
  85370000    5
  85380000    4
  85390000    7
  85400000    8
  85410000    4
  85420000    5
  85430000    2
  85440000    2
  85450000    3
  85460000    3
  85470000    8
  85480000    3
  85490000    6
  85500000    2
  85510000    3
  85520000    3
  85530000   10
  85540000    5
  85550000    3
  85560000    3
  85570000    3
  85580000    3
  85590000    2
  85600000    3
  85610000    3
  85620000    4
  85630000    2
  85640000    5
  85650000    3
  85660000    4
  85670000    3
  85680000    3
  85690000    3
  85700000    3
  85710000    3
  85720000    4
  85730000    3
  85740000    3
  85750000    2
  85760000    2
  85770000    3
  85780000    4
  85790000    3
  85800000    5
  85810000    2
  85820000    3
  85830000    2
  85840000    5
  85850000    3
  85860000    3
  85870000    5
  85880000    3
  85890000    3
  85900000    3
  85910000    4
  85920000    3
  85930000    3
  85940000    4
  85950000    3
  85960000    3
  85970000    2
  85980000    2
  85990000    4
  86000000    2
  86010000    3
  86020000    2
  86030000    2
  86040000    3
  86050000    4
  86060000    3
  86070000    3
  86080000    2
  86090000    4
  86100000    3
  86110000    3
  86120000    4
  86130000    5
  86140000    4
  86150000   10
  86160000    6
  86170000    3
  86180000    3
  86190000    2
  86200000    3
  86210000    6
  86220000    9
  86230000   13
  86240000    9
  86250000    5
  86260000    2
  86270000    4
  86280000    3
  86290000    3
  86300000    2
  86310000    3
  86320000    3
  86330000    3
  86340000    3
  86350000    3
  86360000    3
  86370000    2
  86380000    3
  86390000    3
  86400000    3
  86410000    8
  86420000    3
  86430000    2
  86440000    2
  86450000    2
  86460000    2
  86470000    4
  86480000    3
  86490000    5
  86500000    5
  86510000    2
  86520000    3
  86530000    4
  86540000    3
  86550000    3
  86560000    3
  86570000    7
  86580000    3
  86590000    3
  86600000    4
  86610000    9
  86620000    4
  86630000    3
  86640000    4
  86650000    3
  86660000    3
  86670000    3
  86680000    5
  86690000    9
  86700000    3
  86710000    5
  86720000    4
  86730000    3
  86740000    3
  86750000    4
  86760000    3
  86770000    4
  86780000    3
  86790000    2
  86800000    2
  86810000    3
  86820000    3
  86830000    3
  86840000    3
  86850000    3
  86860000    4
  86870000    4
  86880000    2
  86890000    3
  86900000    3
  86910000    4
  86920000    4
  86930000    7
  86940000    3
  86950000    2
  86960000    2
  86970000    8
  86980000    4
  86990000    2
  87000000    2
  87010000    2
  87020000    6
  87030000    4
  87040000    3
  87050000    3
  87060000    2
  87070000    3
  87080000    4
  87090000    2
  87100000    3
  87110000    3
  87120000    3
  87130000    2
  87140000    4
  87150000    3
  87160000    8
  87170000    3
  87180000    3
  87190000    5
  87200000    4
  87210000    3
  87220000    3
  87230000    3
  87240000    3
  87250000    3
  87260000    4
  87270000    2
  87280000    3
  87290000    4
  87300000    3
  87310000    4
  87320000    3
  87330000    5
  87340000    3
  87350000    4
  87360000    4
  87370000    2
  87380000    2
  87390000    3
  87400000    3
  87410000    4
  87420000    3
  87430000    2
  87440000    3
  87450000    3
  87460000    4
  87470000    3
  87480000    3
  87490000    4
  87500000    5
  87510000    7
  87520000    6
  87530000    3
  87540000    3
  87550000    2
  87560000    5
  87570000    3
  87580000    6
  87590000    3
  87600000    3
  87610000    3
  87620000   10
  87630000    6
  87640000    3
  87650000    3
  87660000    2
  87670000    4
  87680000    4
  87690000    3
  87700000    5
  87710000    4
  87720000    3
  87730000    2
  87740000    3
  87750000    3
  87760000    4
  87770000    3
  87780000    3
  87790000    5
  87800000    3
  87810000    3
  87820000    3
  87830000    2
  87840000    4
  87850000    3
  87860000    3
  87870000    3
  87880000    3
  87890000    3
  87900000    4
  87910000    3
  87920000    3
  87930000    2
  87940000    3
  87950000    6
  87960000    4
  87970000    2
  87980000    2
  87990000    4
  88000000    3
  88010000    3
  88020000    3
  88030000    2
  88040000    3
  88050000    4
  88060000    2
  88070000    3
  88080000    2
  88090000    3
  88100000    3
  88110000    3
  88120000    3
  88130000    3
  88140000    5
  88150000    4
  88160000    2
  88170000    4
  88180000    2
  88190000    3
  88200000    3
  88210000    3
  88220000    3
  88230000    2
  88240000    4
  88250000    2
  88260000    3
  88270000    2
  88280000    4
  88290000    3
  88300000    3
  88310000    3
  88320000    3
  88330000    2
  88340000    3
  88350000    3
  88360000    3
  88370000    2
  88380000    3
  88390000    3
  88400000    2
  88410000    3
  88420000    3
  88430000    2
  88440000    3
  88450000    3
  88460000    3
  88470000    4
  88480000    2
  88490000    3
  88500000    3
  88510000    3
  88520000    2
  88530000    3
  88540000    3
  88550000    3
  88560000    3
  88570000    3
  88580000    2
  88590000    5
  88600000    3
  88610000    3
  88620000    5
  88630000    4
  88640000    5
  88650000    4
  88660000    4
  88670000    3
  88680000    4
  88690000    4
  88700000    5
  88710000    3
  88720000    3
  88730000    6
  88740000    3
  88750000    3
  88760000    3
  88770000    4
  88780000    3
  88790000    3
  88800000    4
  88810000    3
  88820000    3
  88830000    3
  88840000    3
  88850000    3
  88860000    4
  88870000    4
  88880000    3
  88890000    4
  88900000    4
  88910000    6
  88920000    4
  88930000    2
  88940000    4
  88950000    3
  88960000    3
  88970000    3
  88980000    4
  88990000    4
  89000000    5
  89010000    4
  89020000    5
  89030000    2
  89040000    3
  89050000    3
  89060000    2
  89070000    3
  89080000    2
  89090000    4
  89100000    4
  89110000    2
  89120000    3
  89130000    3
  89140000    3
  89150000    3
  89160000    3
  89170000    5
  89180000    5
  89190000    3
  89200000    4
  89210000    3
  89220000    4
  89230000    3
  89240000    3
  89250000    3
  89260000    3
  89270000    3
  89280000    5
  89290000    3
  89300000    3
  89310000    5
  89320000    4
  89330000    3
  89340000    3
  89350000    3
  89360000    2
  89370000    3
  89380000    3
  89390000    3
  89400000    5
  89410000    3
  89420000    3
  89430000    3
  89440000    4
  89450000    3
  89460000    3
  89470000    5
  89480000    5
  89490000    4
  89500000    3
  89510000    3
  89520000    3
  89530000    4
  89540000    2
  89550000    4
  89560000    2
  89570000    4
  89580000    3
  89590000    3
  89600000    2
  89610000    3
  89620000    3
  89630000    4
  89640000    4
  89650000    3
  89660000    3
  89670000    3
  89680000    3
  89690000    4
  89700000    3
  89710000    3
  89720000    2
  89730000    2
  89740000    3
  89750000    4
  89760000    3
  89770000    5
  89780000    5
  89790000    3
  89800000    5
  89810000    3
  89820000    2
  89830000    2
  89840000    3
  89850000    2
  89860000    2
  89870000    2
  89880000    2
  89890000    4
  89900000    3
  89910000    3
  89920000    3
  89930000    2
  89940000    2
  89950000    3
  89960000    5
  89970000    4
  89980000    2
  89990000    2
  90000000    3
  90010000    3
  90020000    4
  90030000    3
  90040000    2
  90050000    3
  90060000    6
  90070000    3
  90080000    4
  90090000    4
  90100000    2
  90110000    3
  90120000    3
  90130000    3
  90140000    2
  90150000    3
  90160000    3
  90170000    3
  90180000    3
  90190000    2
  90200000    3
  90210000    3
  90220000    4
  90230000    3
  90240000    3
  90250000    3
  90260000    2
  90270000    3
  90280000    3
  90290000    3
  90300000    2
  90310000    3
  90320000    3
  90330000    3
  90340000    5
  90350000    3
  90360000    3
  90370000    2
  90380000    3
  90390000    2
  90400000    2
  90410000    3
  90420000    3
  90430000    3
  90440000    3
  90450000    3
  90460000    4
  90470000    4
  90480000    2
  90490000    3
  90500000    3
  90510000    3
  90520000    3
  90530000    3
  90540000    3
  90550000    3
  90560000    3
  90570000    3
  90580000    3
  90590000    3
  90600000    3
  90610000    3
  90620000    3
  90630000    3
  90640000    3
  90650000    3
  90660000    3
  90670000    3
  90680000    3
  90690000    3
  90700000    3
  90710000    3
  90720000    5
  90730000    3
  90740000    3
  90750000    3
  90760000    3
  90770000    3
  90780000    2
  90790000    2
  90800000    3
  90810000    2
  90820000    3
  90830000    3
  90840000    2
  90850000    3
  90860000    4
  90870000    2
  90880000    4
  90890000    4
  90900000    4
  90910000    2
  90920000    3
  90930000    3
  90940000    3
  90950000    4
  90960000    5
  90970000    3
  90980000    4
  90990000    3
  91000000    3
  91010000    2
  91020000    3
  91030000    3
  91040000    3
  91050000    3
  91060000    3
  91070000    2
  91080000    4
  91090000    4
  91100000    3
  91110000    2
  91120000    4
  91130000    3
  91140000    5
  91150000    2
  91160000    3
  91170000    4
  91180000    9
  91190000    7
  91200000    3
  91210000    3
  91220000    2
  91230000    3
  91240000    3
  91250000    6
  91260000    4
  91270000    3
  91280000    3
  91290000    3
  91300000    3
  91310000    3
  91320000    4
  91330000    5
  91340000    2
  91350000    3
  91360000    3
  91370000    3
  91380000    3
  91390000    3
  91400000    5
  91410000    4
  91420000    3
  91430000    5
  91440000    3
  91450000    3
  91460000    3
  91470000    3
  91480000    4
  91490000    2
  91500000    4
  91510000   11
  91520000    5
  91530000    4
  91540000    3
  91550000    2
  91560000    4
  91570000    2
  91580000    5
  91590000    3
  91600000    3
  91610000   10
  91620000   10
  91630000    5
  91640000    4
  91650000    3
  91660000    2
  91670000    3
  91680000    8
  91690000    2
  91700000    4
  91710000    3
  91720000    4
  91730000    2
  91740000    3
  91750000    2
  91760000    3
  91770000    3
  91780000    5
  91790000    4
  91800000    4
  91810000    4
  91820000    5
  91830000    5
  91840000    8
  91850000    3
  91860000    4
  91870000    3
  91880000    4
  91890000    4
  91900000    4
  91910000    4
  91920000    5
  91930000    6
  91940000    3
  91950000    3
  91960000    6
  91970000    4
  91980000    4
  91990000    4
  92000000    3
  92010000    4
  92020000    3
  92030000    3
  92040000    4
  92050000    3
  92060000    3
  92070000    3
  92080000    3
  92090000    4
  92100000    3
  92110000    2
  92120000    6
  92130000    3
  92140000    3
  92150000    4
  92160000    7
  92170000    3
  92180000    2
  92190000    2
  92200000    3
  92210000    6
  92220000    3
  92230000    3
  92240000    3
  92250000    4
  92260000    3
  92270000    4
  92280000    3
  92290000    4
  92300000    4
  92310000    3
  92320000    6
  92330000    4
  92340000    3
  92350000    2
  92360000    2
  92370000    3
  92380000    6
  92390000    2
  92400000    4
  92410000    5
  92420000    3
  92430000    4
  92440000    4
  92450000    3
  92460000    3
  92470000    3
  92480000    4
  92490000    4
  92500000    4
  92510000    2
  92520000    4
  92530000    3
  92540000    4
  92550000    8
  92560000    4
  92570000    2
  92580000    3
  92590000    2
  92600000    2
  92610000    3
  92620000    3
  92630000    4
  92640000    4
  92650000    3
  92660000    4
  92670000    4
  92680000    4
  92690000    3
  92700000    2
  92710000    3
  92720000    3
  92730000    3
  92740000    3
  92750000    3
  92760000    4
  92770000    2
  92780000    3
  92790000    3
  92800000    3
  92810000    3
  92820000    3
  92830000    4
  92840000    4
  92850000    4
  92860000    4
  92870000    5
  92880000    3
  92890000    2
  92900000    7
  92910000    3
  92920000    5
  92930000    4
  92940000    6
  92950000    3
  92960000    3
  92970000    4
  92980000    3
  92990000    3
  93000000    5
  93010000    3
  93020000   10
  93030000    3
  93040000    3
  93050000    2
  93060000    4
  93070000    3
  93080000    5
  93090000    4
  93100000    3
  93110000    3
  93120000    4
  93130000    4
  93140000    4
  93150000    2
  93160000    7
  93170000    6
  93180000   12
  93190000    3
  93200000    3
  93210000    3
  93220000    5
  93230000    3
  93240000    3
  93250000    2
  93260000    3
  93270000    6
  93280000    3
  93290000    2
  93300000    2
  93310000    5
  93320000    7
  93330000    5
  93340000    5
  93350000    2
  93360000    2
  93370000    3
  93380000    4
  93390000    3
  93400000    3
  93410000    3
  93420000    3
  93430000    4
  93440000    3
  93450000    5
  93460000    7
  93470000    3
  93480000    3
  93490000    5
  93500000    2
  93510000    5
  93520000    3
  93530000    4
  93540000    4
  93550000    3
  93560000    4
  93570000    7
  93580000    3
  93590000    3
  93600000    3
  93610000    3
  93620000    4
  93630000    4
  93640000    5
  93650000    5
  93660000    3
  93670000    4
  93680000    3
  93690000    5
  93700000    3
  93710000    4
  93720000    3
  93730000    3
  93740000    2
  93750000    2
  93760000    3
  93770000    3
  93780000    3
  93790000    3
  93800000    3
  93810000    3
  93820000    3
  93830000    4
  93840000    5
  93850000    3
  93860000    4
  93870000    6
  93880000    3
  93890000    4
  93900000    2
  93910000    3
  93920000    4
  93930000    4
  93940000    3
  93950000    3
  93960000    5
  93970000    4
  93980000    3
  93990000    3
  94000000    3
  94010000    4
  94020000    3
  94030000    3
  94040000    4
  94050000    3
  94060000    4
  94070000    4
  94080000    5
  94090000    2
  94100000    3
  94110000    2
  94120000    6
  94130000    3
  94140000    2
  94150000    5
  94160000    4
  94170000    6
  94180000    3
  94190000    7
  94200000    4
  94210000    3
  94220000    8
  94230000    3
  94240000    2
  94250000    4
  94260000    3
  94270000    3
  94280000    2
  94290000    4
  94300000    4
  94310000    3
  94320000    4
  94330000    4
  94340000    2
  94350000    4
  94360000    4
  94370000    3
  94380000    3
  94390000    3
  94400000    6
  94410000    5
  94420000    4
  94430000    2
  94440000    3
  94450000    7
  94460000    6
  94470000    5
  94480000    3
  94490000    4
  94500000    4
  94510000    6
  94520000    4
  94530000    4
  94540000    3
  94550000    3
  94560000    2
  94570000    4
  94580000    4
  94590000    3
  94600000    3
  94610000    3
  94620000    3
  94630000    3
  94640000    3
  94650000    7
  94660000    3
  94670000    4
  94680000    3
  94690000    4
  94700000    4
  94710000    3
  94720000    3
  94730000    3
  94740000    3
  94750000    3
  94760000    3
  94770000    3
  94780000    4
  94790000    3
  94800000    3
  94810000    3
  94820000    2
  94830000    3
  94840000    6
  94850000    3
  94860000    2
  94870000    7
  94880000    3
  94890000    3
  94900000    2
  94910000    3
  94920000    5
  94930000    4
  94940000    5
  94950000    3
  94960000    5
  94970000    3
  94980000    4
  94990000    3
  95000000    4
  95010000    2
  95020000    3
  95030000    3
  95040000    3
  95050000    5
  95060000    3
  95070000    3
  95080000    4
  95090000    3
  95100000    4
  95110000    6
  95120000    5
  95130000    5
  95140000    3
  95150000    3
  95160000    4
  95170000    4
  95180000    3
  95190000    4
  95200000    3
  95210000    3
  95220000    4
  95230000    3
  95240000    4
  95250000    4
  95260000    3
  95270000    3
  95280000    4
  95290000    4
  95300000    3
  95310000    4
  95320000    3
  95330000    2
  95340000    3
  95350000    4
  95360000    3
  95370000    3
  95380000    3
  95390000    5
  95400000    4
  95410000    2
  95420000    4
  95430000    3
  95440000   11
  95450000    5
  95460000    4
  95470000    3
  95480000    4
  95490000    5
  95500000    3
  95510000    4
  95520000    3
  95530000    3
  95540000    3
  95550000    3
  95560000    4
  95570000    3
  95580000    3
  95590000    2
  95600000    2
  95610000    2
  95620000    2
  95630000    2
  95640000    4
  95650000    3
  95660000    3
  95670000    4
  95680000    5
  95690000    3
  95700000    3
  95710000    3
  95720000    4
  95730000    3
  95740000    3
  95750000    4
  95760000    3
  95770000    4
  95780000    2
  95790000    3
  95800000    3
  95810000    7
  95820000    3
  95830000    4
  95840000    2
  95850000    5
  95860000    3
  95870000    4
  95880000    3
  95890000    2
  95900000    3
  95910000    3
  95920000    6
  95930000    2
  95940000    3
  95950000    3
  95960000    3
  95970000    5
  95980000    5
  95990000    3
  96000000    6
  96010000    4
  96020000    4
  96030000    4
  96040000    6
  96050000    2
  96060000    3
  96070000    4
  96080000    5
  96090000    3
  96100000    3
  96110000    4
  96120000    3
  96130000    7
  96140000    3
  96150000    3
  96160000    4
  96170000    2
  96180000    2
  96190000    3
  96200000    3
  96210000    2
  96220000    3
  96230000    2
  96240000    3
  96250000    3
  96260000    4
  96270000    4
  96280000    5
  96290000    3
  96300000    3
  96310000    3
  96320000    3
  96330000    3
  96340000    4
  96350000    5
  96360000    4
  96370000    3
  96380000    5
  96390000    3
  96400000    5
  96410000    5
  96420000    3
  96430000    6
  96440000    3
  96450000    7
  96460000    4
  96470000    3
  96480000    3
  96490000    6
  96500000    4
  96510000    3
  96520000    3
  96530000    5
  96540000    3
  96550000    3
  96560000    3
  96570000    4
  96580000    2
  96590000    3
  96600000    3
  96610000    3
  96620000    3
  96630000    3
  96640000    3
  96650000    3
  96660000    2
  96670000    4
  96680000    3
  96690000    3
  96700000    4
  96710000    3
  96720000    2
  96730000    3
  96740000    3
  96750000    2
  96760000    3
  96770000    3
  96780000    3
  96790000    4
  96800000    3
  96810000    2
  96820000    3
  96830000    3
  96840000    4
  96850000    3
  96860000    3
  96870000    3
  96880000    3
  96890000    3
  96900000    2
  96910000    2
  96920000    3
  96930000    3
  96940000    5
  96950000    3
  96960000    3
  96970000    3
  96980000    3
  96990000    3
  97000000    3
  97010000    3
  97020000    3
  97030000    3
  97040000    3
  97050000    3
  97060000    4
  97070000    3
  97080000    4
  97090000    3
  97100000    3
  97110000    4
  97120000    6
  97130000    3
  97140000    3
  97150000    2
  97160000    4
  97170000    6
  97180000    2
  97190000    3
  97200000    3
  97210000    4
  97220000    3
  97230000    5
  97240000    4
  97250000    3
  97260000    4
  97270000    3
  97280000    4
  97290000    5
  97300000    2
  97310000    3
  97320000    2
  97330000    3
  97340000    3
  97350000    3
  97360000    2
  97370000    3
  97380000    3
  97390000    3
  97400000    3
  97410000    4
  97420000    2
  97430000    4
  97440000    4
  97450000    2
  97460000    4
  97470000    4
  97480000    4
  97490000    4
  97500000    4
  97510000    3
  97520000    3
  97530000    6
  97540000    4
  97550000    3
  97560000    4
  97570000    4
  97580000    3
  97590000    2
  97600000    3
  97610000    3
  97620000    3
  97630000    3
  97640000    3
  97650000    3
  97660000    4
  97670000    2
  97680000    4
  97690000    4
  97700000    5
  97710000    3
  97720000    4
  97730000   11
  97740000    6
  97750000    5
  97760000    4
  97770000    3
  97780000    3
  97790000    5
  97800000    3
  97810000    4
  97820000    4
  97830000    9
  97840000    4
  97850000    3
  97860000    4
  97870000    5
  97880000    4
  97890000    4
  97900000    4
  97910000    5
  97920000    5
  97930000    5
  97940000    5
  97950000    4
  97960000    5
  97970000    5
  97980000    4
  97990000    4
  98000000    5
  98010000    3
  98020000    2
  98030000    3
  98040000    4
  98050000    4
  98060000    3
  98070000    3
  98080000    3
  98090000    2
  98100000    3
  98110000    3
  98120000    4
  98130000    3
  98140000    2
  98150000    3
  98160000    2
  98170000    2
  98180000    2
  98190000    2
  98200000    4
  98210000    3
  98220000    5
  98230000    4
  98240000    3
  98250000    3
  98260000    4
  98270000    5
  98280000    6
  98290000    4
  98300000    3
  98310000    4
  98320000    3
  98330000    3
  98340000    3
  98350000    2
  98360000    3
  98370000    3
  98380000    3
  98390000    3
  98400000    3
  98410000    2
  98420000    4
  98430000    2
  98440000    2
  98450000    3
  98460000    3
  98470000    4
  98480000    3
  98490000    4
  98500000    4
  98510000    4
  98520000    4
  98530000    3
  98540000    2
  98550000    3
  98560000    3
  98570000    3
  98580000    5
  98590000    3
  98600000    4
  98610000    2
  98620000    4
  98630000    4
  98640000    4
  98650000    7
  98660000    3
  98670000    2
  98680000    4
  98690000    3
  98700000    4
  98710000    3
  98720000    2
  98730000    6
  98740000    3
  98750000    3
  98760000    5
  98770000    2
  98780000    4
  98790000    5
  98800000    3
  98810000    3
  98820000    2
  98830000    4
  98840000    4
  98850000    4
  98860000    3
  98870000    3
  98880000    3
  98890000    4
  98900000    4
  98910000    3
  98920000    4
  98930000    4
  98940000    5
  98950000    3
  98960000    3
  98970000    3
  98980000    5
  98990000    6
  99000000    4
  99010000    4
  99020000    2
  99030000    5
  99040000    3
  99050000    5
  99060000    5
  99070000    2
  99080000    4
  99090000    2
  99100000    3
  99110000    2
  99120000    3
  99130000    5
  99140000    3
  99150000    4
  99160000    4
  99170000    6
  99180000    3
  99190000    3
  99200000    4
  99210000    3
  99220000    2
  99230000    3
  99240000    3
  99250000    4
  99260000    3
  99270000    3
  99280000    6
  99290000    3
  99300000    3
  99310000    3
  99320000    3
  99330000    3
  99340000    2
  99350000    2
  99360000    4
  99370000    2
  99380000    3
  99390000    4
  99400000    4
  99410000    3
  99420000    2
  99430000    2
  99440000    4
  99450000    4
  99460000    3
  99470000    3
  99480000    4
  99490000    3
  99500000    3
  99510000    4
  99520000    6
  99530000    3
  99540000    3
  99550000    3
  99560000    3
  99570000    4
  99580000    7
  99590000    2
  99600000    3
  99610000    4
  99620000    6
  99630000    4
  99640000    3
  99650000    3
  99660000    6
  99670000    5
  99680000    2
  99690000    3
  99700000    4
  99710000    4
  99720000    3
  99730000    3
  99740000    3
  99750000    2
  99760000    3
  99770000    3
  99780000    3
  99790000    3
  99800000    3
  99810000    3
  99820000    3
  99830000    4
  99840000    3
  99850000    3
  99860000    4
  99870000    2
  99880000    4
  99890000    2
  99900000    4
  99910000    3
  99920000    3
  99930000    3
  99940000    6
  99950000    2
  99960000    4
  99970000    4
  99980000    4
  99990000    5
 100000000    3
 100000000    3
 100010000    3
 100020000    3
 100030000    4
 100040000    2
 100050000    3
 100060000    3
 100070000    7
 100080000    7
 100090000    4
 100100000   11
 100110000   10
 100120000    3
 100130000    3
 100140000    3
 100150000    3
 100160000    4
 100170000    5
 100180000    4
 100190000    4
 100200000    4
 100210000    3
 100220000    3
 100230000    5
 100240000    3
 100250000    3
 100260000    6
 100270000    2
 100280000    4
 100290000    2
 100300000    2
 100310000    8
 100320000    3
 100330000    3
 100340000    6
 100350000    6
 100360000    3
 100370000    4
 100380000    2
 100390000    3
 100400000    7
 100410000    3
 100420000    2
 100430000    3
 100440000    5
 100450000    3
 100460000    4
 100470000    5
 100480000    5
 100490000    3
 100500000    3
 100510000    6
 100520000    4
 100530000    4
 100540000    3
 100550000    4
 100560000    3
 100570000    3
 100580000    2
 100590000    6
 100600000    6
 100610000    3
 100620000    5
 100630000    5
 100640000    4
 100650000    8
 100660000    2
 100670000    2
 100680000    5
 100690000    3
 100700000    2
 100710000    4
 100720000    4
 100730000    3
 100740000    3
 100750000    3
 100760000    4
 100770000    9
 100780000    5
 100790000    3
 100800000    4
 100810000    3
 100820000    4
 100830000    4
 100840000    3
 100850000    8
 100860000   10
 100870000    3
 100880000    4
 100890000    4
 100900000    2
 100910000    2
 100920000    3
 100930000    3
 100940000    3
 100950000    4
 100960000    5
 100970000    3
 100980000    3
 100990000    6
 101000000    3
 101010000    4
 101020000    3
 101030000    5
 101040000    3
 101050000    4
 101060000    5
 101070000    3
 101080000    3
 101090000    4
 101100000    4
 101110000    4
 101120000    4
 101130000    2
 101140000    3
 101150000    3
 101160000    4
 101170000    4
 101180000    3
 101190000    9
 101200000    3
 101210000    4
 101220000    2
 101230000    4
 101240000    3
 101250000    3
 101260000    3
 101270000    2
 101280000    9
 101290000    4
 101300000    8
 101310000    4
 101320000    3
 101330000    3
 101340000    2
 101350000    3
 101360000    3
 101370000    3
 101380000    3
 101390000    3
 101400000    6
 101410000    2
 101420000    5
 101430000    6
 101440000    2
 101450000    4
 101460000    3
 101470000    9
 101480000    8
 101490000    2
 101500000    2
 101510000    3
 101520000    3
 101530000    8
 101540000    8
 101550000    2
 101560000    5
 101570000    3
 101580000    3
 101590000    3
 101600000    3
 101610000    4
 101620000    5
 101630000    3
 101640000    5
 101650000    4
 101660000    3
 101670000    3
 101680000    3
 101690000    3
 101700000    5
 101710000    3
 101720000    4
 101730000    5
 101740000    4
 101750000    4
 101760000    3
 101770000    4
 101780000    3
 101790000    7
 101800000    3
 101810000    3
 101820000    4
 101830000    3
 101840000    3
 101850000    4
 101860000    3
 101870000    4
 101880000    3
 101890000    3
 101900000    4
 101910000    4
 101920000    3
 101930000    3
 101940000    4
 101950000    2
 101960000    3
 101970000    5
 101980000    5
 101990000    3
 102000000    4
 102010000    5
 102020000    3
 102030000    5
 102040000    5
 102050000    3
 102060000    3
 102070000    3
 102080000    2
 102090000    3
 102100000    3
 102110000    2
 102120000    3
 102130000    4
 102140000    3
 102150000    4
 102160000    6
 102170000    4
 102180000    3
 102190000    4
 102200000    3
 102210000    3
 102220000    3
 102230000    5
 102240000    3
 102250000    3
 102260000    3
 102270000    3
 102280000    3
 102290000    4
 102300000    2
 102310000    3
 102320000    4
 102330000    4
 102340000    3
 102350000    2
 102360000    5
 102370000    4
 102380000    3
 102390000    5
 102400000    2
 102410000    4
 102420000    5
 102430000    2
 102440000    4
 102450000    3
 102460000    3
 102470000    6
 102480000    3
 102490000    2
 102500000    3
 102510000    3
 102520000    4
 102530000    3
 102540000    3
 102550000    2
 102560000    3
 102570000    3
 102580000    4
 102590000    3
 102600000    3
 102610000    3
 102620000    3
 102630000    3
 102640000    3
 102650000    3
 102660000    3
 102670000    3
 102680000    5
 102690000    4
 102700000    3
 102710000   12
 102720000    5
 102730000    5
 102740000    6
 102750000    4
 102760000    3
 102770000    3
 102780000    2
 102790000    4
 102800000    3
 102810000    3
 102820000    3
 102830000    5
 102840000    2
 102850000    3
 102860000    3
 102870000    5
 102880000    3
 102890000    3
 102900000    3
 102910000    4
 102920000    2
 102930000    3
 102940000    3
 102950000    3
 102960000    3
 102970000    3
 102980000    4
 102990000    3
 103000000    3
 103010000    5
 103020000    4
 103030000    2
 103040000    3
 103050000    7
 103060000    4
 103070000    2
 103080000    3
 103090000    7
 103100000    8
 103110000    4
 103120000    3
 103130000    5
 103140000    6
 103150000    9
 103160000    7
 103170000    5
 103180000    5
 103190000    4
 103200000    2
 103210000    5
 103220000    7
 103230000    3
 103240000    5
 103250000    2
 103260000    2
 103270000    3
 103280000    3
 103290000    3
 103300000    3
 103310000    3
 103320000    3
 103330000    3
 103340000    2
 103350000    4
 103360000    4
 103370000    2
 103380000    3
 103390000    3
 103400000    4
 103410000    4
 103420000    9
 103430000    4
 103440000    5
 103450000    2
 103460000    7
 103470000    5
 103480000    5
 103490000   11
 103500000   13
 103510000    5
 103520000    4
 103530000    3
 103540000    2
 103550000    4
 103560000    4
 103570000    3
 103580000    5
 103590000    3
 103600000    2
 103610000    2
 103620000    3
 103630000    3
 103640000    4
 103650000    3
 103660000    2
 103670000    4
 103680000    2
 103690000    4
 103700000    3
 103710000    4
 103720000    3
 103730000    3
 103740000    3
 103750000    3
 103760000    4
 103770000    4
 103780000    4
 103790000    3
 103800000    5
 103810000    4
 103820000    3
 103830000    3
 103840000    2
 103850000    4
 103860000    3
 103870000    3
 103880000    3
 103890000    3
 103900000    3
 103910000    5
 103920000    3
 103930000    2
 103940000    4
 103950000    2
 103960000    3
 103970000    5
 103980000    2
 103990000    3
 104000000    4
 104010000    3
 104020000    4
 104030000    3
 104040000    3
 104050000    3
 104060000    3
 104070000    3
 104080000    2
 104090000    5
 104100000    3
 104110000    3
 104120000    2
 104130000   10
 104140000    3
 104150000    2
 104160000    4
 104170000    5
 104180000    3
 104190000    3
 104200000    4
 104210000    3
 104220000    4
 104230000    3
 104240000    3
 104250000    6
 104260000    3
 104270000    2
 104280000    4
 104290000    2
 104300000    4
 104310000    3
 104320000    4
 104330000    4
 104340000    2
 104350000    2
 104360000    3
 104370000    4
 104380000    3
 104390000    2
 104400000    3
 104410000    3
 104420000    3
 104430000    3
 104440000    3
 104450000    3
 104460000    2
 104470000    3
 104480000    3
 104490000    2
 104500000    6
 104510000    2
 104520000    2
 104530000    2
 104540000    3
 104550000    4
 104560000    3
 104570000    3
 104580000    4
 104590000    3
 104600000    3
 104610000    3
 104620000    6
 104630000    3
 104640000    6
 104650000    3
 104660000    2
 104670000    3
 104680000    3
 104690000    3
 104700000    3
 104710000    4
 104720000    7
 104730000    2
 104740000    4
 104750000   13
 104760000    9
 104770000    4
 104780000    6
 104790000    9
 104800000    9
 104810000    8
 104820000    4
 104830000   10
 104840000    5
 104850000    2
 104860000    6
 104870000    6
 104880000   11
 104890000    2
 104900000    6
 104910000    4
 104920000    4
 104930000    8
 104940000    3
 104950000    2
 104960000    5
 104970000    3
 104980000    3
 104990000    3
 105000000    4
 105010000    3
 105020000    3
 105030000    3
 105040000    3
 105050000    3
 105060000    4
 105070000    2
 105080000    3
 105090000    3
 105100000    2
 105110000    3
 105120000    3
 105130000    3
 105140000    3
 105150000    3
 105160000    3
 105170000    4
 105180000    3
 105190000    2
 105200000    2
 105210000    2
 105220000    4
 105230000    2
 105240000    3
 105250000    3
 105260000    3
 105270000    4
 105280000    4
 105290000    2
 105300000    5
 105310000    5
 105320000    4
 105330000    6
 105340000    6
 105350000    3
 105360000    6
 105370000    7
 105380000    4
 105390000    4
 105400000    4
 105410000    6
 105420000    4
 105430000    7
 105440000    4
 105450000    6
 105460000    5
 105470000    3
 105480000    5
 105490000    5
 105500000    3
 105510000    3
 105520000    4
 105530000    5
 105540000    4
 105550000    3
 105560000    5
 105570000    2
 105580000    2
 105590000    3
 105600000    3
 105610000    3
 105620000    3
 105630000    4
 105640000    3
 105650000    2
 105660000    3
 105670000    6
 105680000    5
 105690000    4
 105700000    4
 105710000    5
 105720000    3
 105730000    3
 105740000    6
 105750000    6
 105760000    3
 105770000    3
 105780000    2
 105790000    3
 105800000    2
 105810000    4
 105820000    3
 105830000    2
 105840000    3
 105850000    3
 105860000    2
 105870000    3
 105880000    4
 105890000    2
 105900000    5
 105910000    3
 105920000    3
 105930000    3
 105940000    5
 105950000    6
 105960000    5
 105970000    4
 105980000    4
 105990000    6
 106000000    4
 106010000    3
 106020000    3
 106030000    3
 106040000    3
 106050000    3
 106060000    6
 106070000    3
 106080000    3
 106090000    3
 106100000    3
 106110000    4
 106120000    3
 106130000    3
 106140000    3
 106150000    3
 106160000    4
 106170000    3
 106180000    4
 106190000    3
 106200000    4
 106210000    3
 106220000    3
 106230000    4
 106240000    3
 106250000    4
 106260000    3
 106270000    3
 106280000    4
 106290000    4
 106300000    5
 106310000    5
 106320000    4
 106330000    2
 106340000    3
 106350000    3
 106360000    5
 106370000    3
 106380000    3
 106390000    4
 106400000    4
 106410000    3
 106420000    3
 106430000    2
 106440000    3
 106450000    6
 106460000    2
 106470000    3
 106480000    3
 106490000    2
 106500000    3
 106510000    6
 106520000    3
 106530000    3
 106540000    2
 106550000    3
 106560000    5
 106570000    4
 106580000    3
 106590000    3
 106600000    3
 106610000    3
 106620000    3
 106630000    3
 106640000    5
 106650000    5
 106660000    3
 106670000    4
 106680000    4
 106690000    3
 106700000    4
 106710000    2
 106720000    6
 106730000    2
 106740000    2
 106750000    3
 106760000    4
 106770000    3
 106780000    2
 106790000    4
 106800000    4
 106810000    5
 106820000    4
 106830000    3
 106840000    3
 106850000    4
 106860000    3
 106870000    3
 106880000    2
 106890000    3
 106900000    3
 106910000    2
 106920000    4
 106930000    5
 106940000    2
 106950000    3
 106960000    3
 106970000    3
 106980000    2
 106990000    3
 107000000    2
 107010000    3
 107020000    4
 107030000    4
 107040000    2
 107050000    2
 107060000    3
 107070000    3
 107080000    4
 107090000    4
 107100000    5
 107110000    2
 107120000    3
 107130000    3
 107140000    3
 107150000    3
 107160000    3
 107170000    5
 107180000    3
 107190000    3
 107200000    2
 107210000    4
 107220000    4
 107230000    2
 107240000    3
 107250000    3
 107260000    5
 107270000    2
 107280000    3
 107290000    5
 107300000    3
 107310000    5
 107320000    6
 107330000    9
 107340000    2
 107350000    3
 107360000    2
 107370000    3
 107380000    7
 107390000    8
 107400000    2
 107410000    6
 107420000    2
 107430000    3
 107440000    4
 107450000    6
 107460000    3
 107470000    3
 107480000    3
 107490000    3
 107500000    3
 107510000    3
 107520000    4
 107530000    2
 107540000    2
 107550000    3
 107560000    3
 107570000    4
 107580000    3
 107590000    4
 107600000    3
 107610000    3
 107620000    3
 107630000    3
 107640000    3
 107650000    4
 107660000    3
 107670000    3
 107680000    5
 107690000    4
 107700000    4
 107710000    8
 107720000    3
 107730000    5
 107740000    2
 107750000    3
 107760000    3
 107770000    5
 107780000    4
 107790000    4
 107800000    8
 107810000    3
 107820000    4
 107830000    3
 107840000    3
 107850000    3
 107860000    2
 107870000    5
 107880000    5
 107890000    3
 107900000    3
 107910000    4
 107920000    3
 107930000    2
 107940000    3
 107950000    4
 107960000    3
 107970000    2
 107980000    3
 107990000    3
 108000000    3
 108010000    3
 108020000    3
 108030000    2
 108040000    3
 108050000    3
 108060000    2
 108070000    5
 108080000    5
 108090000    4
 108100000    4
 108110000    3
 108120000    3
 108130000    3
 108140000    2
 108150000    2
 108160000    2
 108170000    3
 108180000    4
 108190000    6
 108200000    3
 108210000    3
 108220000    3
 108230000    2
 108240000    2
 108250000    2
 108260000    3
 108270000    2
 108280000    2
 108290000    3
 108300000    4
 108310000    3
 108320000    4
 108330000    3
 108340000    3
 108350000    5
 108360000    4
 108370000    5
 108380000    4
 108390000    3
 108400000    3
 108410000    4
 108420000    4
 108430000    3
 108440000    2
 108450000    3
 108460000    2
 108470000    2
 108480000    3
 108490000    3
 108500000    3
 108510000    4
 108520000    4
 108530000    3
 108540000    2
 108550000    3
 108560000    2
 108570000    5
 108580000    3
 108590000    3
 108600000    2
 108610000    4
 108620000    4
 108630000    7
 108640000    3
 108650000    3
 108660000    5
 108670000    4
 108680000    3
 108690000    3
 108700000    3
 108710000    3
 108720000    4
 108730000    4
 108740000    2
 108750000    4
 108760000    3
 108770000    4
 108780000    2
 108790000    4
 108800000    3
 108810000    3
 108820000    3
 108830000    3
 108840000    4
 108850000    8
 108860000    3
 108870000    7
 108880000    4
 108890000    6
 108900000    3
 108910000    6
 108920000    4
 108930000    4
 108940000    3
 108950000    5
 108960000    3
 108970000    7
 108980000    3
 108990000    4
 109000000    5
 109010000    4
 109020000    4
 109030000    3
 109040000    2
 109050000    2
 109060000    3
 109070000    3
 109080000    3
 109090000    3
 109100000    3
 109110000    3
 109120000    4
 109130000    3
 109140000    3
 109150000    4
 109160000    3
 109170000    8
 109180000    3
 109190000    4
 109200000    3
 109210000    2
 109220000    7
 109230000    6
 109240000    4
 109250000    4
 109260000    3
 109270000    3
 109280000    3
 109290000    3
 109300000    4
 109310000    6
 109320000    3
 109330000    3
 109340000    4
 109350000    5
 109360000    2
 109370000    3
 109380000    8
 109390000    5
 109400000    4
 109410000    4
 109420000    2
 109430000    5
 109440000    4
 109450000    5
 109460000    3
 109470000    2
 109480000    3
 109490000    4
 109500000    2
 109510000    3
 109520000    5
 109530000    3
 109540000    3
 109550000    3
 109560000    2
 109570000    3
 109580000    3
 109590000    5
 109600000    3
 109610000    6
 109620000    3
 109630000    3
 109640000    3
 109650000    4
 109660000    2
 109670000    3
 109680000    3
 109690000    3
 109700000    3
 109710000    2
 109720000    3
 109730000    6
 109740000    5
 109750000    4
 109760000    5
 109770000    3
 109780000    4
 109790000    3
 109800000    3
 109810000    3
 109820000    3
 109830000    3
 109840000    4
 109850000    3
 109860000    3
 109870000    4
 109880000    2
 109890000    4
 109900000    3
 109910000    3
 109920000    4
 109930000    3
 109940000    4
 109950000    3
 109960000    4
 109970000    3
 109980000    4
 109990000    5
 110000000    3
 110010000    3
 110020000    3
 110030000    3
 110040000    3
 110050000    2
 110060000    3
 110070000    3
 110080000    3
 110090000    3
 110100000    3
 110110000    3
 110120000    3
 110130000    4
 110140000    4
 110150000    3
 110160000    5
 110170000    4
 110180000    3
 110190000    5
 110200000    5
 110210000    3
 110220000    3
 110230000    3
 110240000    4
 110250000    3
 110260000    2
 110270000    4
 110280000    3
 110290000    3
 110300000    7
 110310000    4
 110320000    4
 110330000    2
 110340000    3
 110350000    3
 110360000    4
 110370000    4
 110380000    3
 110390000    3
 110400000    4
 110410000    4
 110420000    2
 110430000    3
 110440000    2
 110450000    3
 110460000    5
 110470000    5
 110480000    3
 110490000    3
 110500000    3
 110510000    4
 110520000    5
 110530000    3
 110540000    4
 110550000    5
 110560000    2
 110570000    3
 110580000    4
 110590000    3
 110600000    3
 110610000    4
 110620000    3
 110630000    2
 110640000    3
 110650000    3
 110660000    4
 110670000    2
 110680000    3
 110690000    4
 110700000    4
 110710000    3
 110720000    3
 110730000    3
 110740000    3
 110750000    2
 110760000    7
 110770000    4
 110780000    3
 110790000    3
 110800000    4
 110810000    3
 110820000    3
 110830000    3
 110840000    3
 110850000    3
 110860000    3
 110870000    3
 110880000    3
 110890000    3
 110900000    3
 110910000    2
 110920000    2
 110930000    7
 110940000    4
 110950000    2
 110960000    4
 110970000    6
 110980000    4
 110990000    3
 111000000    3
 111010000    3
 111020000    3
 111030000    2
 111040000    3
 111050000    3
 111060000    4
 111070000    3
 111080000    4
 111090000    9
 111100000    4
 111110000    6
 111120000    7
 111130000    3
 111140000    3
 111150000    3
 111160000    3
 111170000    2
 111180000    3
 111190000    3
 111200000    3
 111210000    3
 111220000    3
 111230000    3
 111240000    3
 111250000    3
 111260000    3
 111270000    3
 111280000    3
 111290000    5
 111300000    3
 111310000    4
 111320000    3
 111330000    7
 111340000    5
 111350000    3
 111360000    3
 111370000    3
 111380000    3
 111390000    5
 111400000    3
 111410000    3
 111420000    6
 111430000    3
 111440000    3
 111450000    3
 111460000    3
 111470000    3
 111480000    3
 111490000    3
 111500000    3
 111510000    3
 111520000    3
 111530000    3
 111540000    3
 111550000    2
 111560000    3
 111570000    2
 111580000    2
 111590000    5
 111600000    3
 111610000    2
 111620000    5
 111630000    3
 111640000    4
 111650000    3
 111660000    4
 111670000    2
 111680000    2
 111690000    2
 111700000    3
 111710000    3
 111720000    6
 111730000    2
 111740000    3
 111750000    3
 111760000    3
 111770000    2
 111780000    3
 111790000    6
 111800000   11
 111810000    7
 111820000    4
 111830000    3
 111840000    3
 111850000    3
 111860000    2
 111870000    3
 111880000    3
 111890000    4
 111900000    3
 111910000    3
 111920000    3
 111930000    5
 111940000    3
 111950000    3
 111960000    3
 111970000    4
 111980000    2
 111990000    3
 112000000    2
 112010000    5
 112020000    3
 112030000    3
 112040000    3
 112050000    4
 112060000    4
 112070000    7
 112080000    5
 112090000    2
 112100000    3
 112110000    5
 112120000    2
 112130000    4
 112140000    3
 112150000    3
 112160000    3
 112170000    6
 112180000    6
 112190000    2
 112200000    5
 112210000    3
 112220000    3
 112230000    3
 112240000    3
 112250000    5
 112260000    4
 112270000    3
 112280000    2
 112290000    2
 112300000    4
 112310000    2
 112320000    3
 112330000    3
 112340000    3
 112350000    3
 112360000    4
 112370000    2
 112380000    3
 112390000    4
 112400000    3
 112410000    3
 112420000    2
 112430000    2
 112440000    4
 112450000    3
 112460000    3
 112470000    3
 112480000    3
 112490000    4
 112500000    3
 112510000    3
 112520000    3
 112530000    2
 112540000    3
 112550000    2
 112560000    3
 112570000    3
 112580000    3
 112590000    2
 112600000    4
 112610000    2
 112620000    3
 112630000    4
 112640000    2
 112650000    2
 112660000    2
 112670000    3
 112680000    3
 112690000    3
 112700000    3
 112710000    4
 112720000    4
 112730000    2
 112740000    4
 112750000    4
 112760000    3
 112770000    3
 112780000    3
 112790000    3
 112800000    4
 112810000    3
 112820000    3
 112830000    3
 112840000    4
 112850000    4
 112860000    3
 112870000    3
 112880000    2
 112890000    3
 112900000    3
 112910000    3
 112920000    4
 112930000    3
 112940000    4
 112950000    3
 112960000    3
 112970000    2
 112980000    3
 112990000    2
 113000000    3
 113010000    3
 113020000    3
 113030000    4
 113040000    2
 113050000    2
 113060000    4
 113070000    5
 113080000    6
 113090000    5
 113100000    3
 113110000    6
 113120000    7
 113130000    3
 113140000    2
 113150000    3
 113160000    4
 113170000    3
 113180000    3
 113190000    4
 113200000    4
 113210000    2
 113220000    3
 113230000    4
 113240000    6
 113250000    2
 113260000    3
 113270000    3
 113280000    3
 113290000    2
 113300000    3
 113310000    3
 113320000    5
 113330000    6
 113340000    2
 113350000    3
 113360000    5
 113370000    3
 113380000    2
 113390000    3
 113400000    3
 113410000    3
 113420000    2
 113430000    3
 113440000    2
 113450000    6
 113460000    3
 113470000    3
 113480000    3
 113490000    3
 113500000    3
 113510000    3
 113520000    3
 113530000    3
 113540000    3
 113550000    3
 113560000    3
 113570000    3
 113580000    5
 113590000    3
 113600000    2
 113610000    3
 113620000    3
 113630000    2
 113640000    3
 113650000    3
 113660000    3
 113670000    3
 113680000    3
 113690000    3
 113700000    3
 113710000    2
 113720000    3
 113730000    3
 113740000    3
 113750000    4
 113760000    6
 113770000    3
 113780000    4
 113790000    4
 113800000    3
 113810000    5
 113820000    3
 113830000    3
 113840000    3
 113850000    3
 113860000    3
 113870000    8
 113880000    8
 113890000    4
 113900000    2
 113910000    3
 113920000    4
 113930000    3
 113940000    4
 113950000    3
 113960000    3
 113970000    5
 113980000    3
 113990000    2
 114000000    4
 114010000    3
 114020000    2
 114030000    3
 114040000    4
 114050000    8
 114060000    6
 114070000    3
 114080000    6
 114090000    3
 114100000    3
 114110000    3
 114120000    3
 114130000    3
 114140000    4
 114150000    2
 114160000    3
 114170000    5
 114180000    3
 114190000    2
 114200000    3
 114210000    3
 114220000    2
 114230000    3
 114240000    3
 114250000    5
 114260000    2
 114270000    3
 114280000    2
 114290000    3
 114300000    4
 114310000    3
 114320000    3
 114330000    3
 114340000    4
 114350000    4
 114360000    3
 114370000    5
 114380000    3
 114390000    2
 114400000    3
 114410000    6
 114420000    4
 114430000    2
 114440000    4
 114450000    3
 114460000    6
 114470000    3
 114480000    3
 114490000    3
 114500000    4
 114510000    5
 114520000    3
 114530000    2
 114540000    3
 114550000    3
 114560000    3
 114570000    3
 114580000    2
 114590000    3
 114600000    4
 114610000    6
 114620000    3
 114630000    2
 114640000    3
 114650000    2
 114660000    3
 114670000    3
 114680000    4
 114690000    9
 114700000    4
 114710000    3
 114720000    4
 114730000    4
 114740000    3
 114750000    3
 114760000    3
 114770000    4
 114780000    3
 114790000    4
 114800000    2
 114810000    2
 114820000    3
 114830000    2
 114840000    3
 114850000    4
 114860000    3
 114870000    3
 114880000    4
 114890000    3
 114900000    2
 114910000    3
 114920000    3
 114930000    4
 114940000    3
 114950000    4
 114960000    3
 114970000    3
 114980000    3
 114990000    3
 115000000    3
 115010000    3
 115020000    4
 115030000    2
 115040000    3
 115050000    2
 115060000    3
 115070000    3
 115080000    3
 115090000    4
 115100000    3
 115110000    8
 115120000    4
 115130000    6
 115140000    3
 115150000    3
 115160000    2
 115170000    3
 115180000    4
 115190000    3
 115200000    3
 115210000    5
 115220000    5
 115230000    3
 115240000    3
 115250000    3
 115260000    2
 115270000    3
 115280000    3
 115290000    3
 115300000    3
 115310000    4
 115320000    3
 115330000    3
 115340000    3
 115350000    3
 115360000    3
 115370000    6
 115380000    3
 115390000    3
 115400000    4
 115410000    3
 115420000    3
 115430000    4
 115440000    3
 115450000    5
 115460000    3
 115470000    4
 115480000    3
 115490000    3
 115500000    4
 115510000    3
 115520000    2
 115530000    4
 115540000    2
 115550000    3
 115560000    3
 115570000    4
 115580000    3
 115590000    5
 115600000    5
 115610000    4
 115620000    3
 115630000    4
 115640000    4
 115650000    3
 115660000    3
 115670000    3
 115680000    4
 115690000    3
 115700000    3
 115710000    4
 115720000    2
 115730000    3
 115740000    3
 115750000    3
 115760000    3
 115770000    3
 115780000    3
 115790000    4
 115800000    3
 115810000    3
 115820000    3
 115830000    4
 115840000    2
 115850000    4
 115860000    3
 115870000    3
 115880000    3
 115890000    3
 115900000    3
 115910000    4
 115920000    3
 115930000    5
 115940000    3
 115950000    2
 115960000    3
 115970000    5
 115980000    6
 115990000    4
 116000000    4
 116010000    2
 116020000    4
 116030000   10
 116040000    4
 116050000    2
 116060000    3
 116070000    5
 116080000    5
 116090000    3
 116100000    4
 116110000    3
 116120000    2
 116130000    4
 116140000    3
 116150000    5
 116160000    3
 116170000    2
 116180000    3
 116190000    6
 116200000    4
 116210000    2
 116220000    3
 116230000    4
 116240000    7
 116250000    4
 116260000    2
 116270000    3
 116280000    3
 116290000    3
 116300000    3
 116310000    3
 116320000    3
 116330000    3
 116340000    3
 116350000    3
 116360000    3
 116370000    2
 116380000    4
 116390000    6
 116400000    4
 116410000    3
 116420000    5
 116430000    4
 116440000    2
 116450000    3
 116460000    3
 116470000    3
 116480000    3
 116490000    5
 116500000    2
 116510000    3
 116520000    4
 116530000    4
 116540000    2
 116550000    3
 116560000    4
 116570000    3
 116580000    4
 116590000    3
 116600000    3
 116610000    3
 116620000    8
 116630000    3
 116640000    4
 116650000    7
 116660000    3
 116670000    3
 116680000    3
 116690000    3
 116700000    3
 116710000    4
 116720000    3
 116730000    4
 116740000    3
 116750000    3
 116760000    3
 116770000    4
 116780000    2
 116790000    3
 116800000    3
 116810000    3
 116820000    4
 116830000    3
 116840000    3
 116850000    3
 116860000    2
 116870000    2
 116880000    4
 116890000    3
 116900000    3
 116910000    4
 116920000    2
 116930000    2
 116940000    4
 116950000    3
 116960000    2
 116970000    4
 116980000    2
 116990000    3
 117000000    4
 117010000    2
 117020000    5
 117030000    3
 117040000    5
 117050000    8
 117060000    3
 117070000    3
 117080000    3
 117090000    3
 117100000    2
 117110000    3
 117120000    4
 117130000    4
 117140000    4
 117150000    3
 117160000    2
 117170000    3
 117180000    3
 117190000    3
 117200000    2
 117210000    4
 117220000    5
 117230000    6
 117240000    5
 117250000    3
 117260000    4
 117270000    3
 117280000    4
 117290000    3
 117300000    3
 117310000    3
 117320000    8
 117330000    5
 117340000    3
 117350000    4
 117360000    4
 117370000    3
 117380000    3
 117390000    3
 117400000    6
 117410000    2
 117420000    2
 117430000    3
 117440000    4
 117450000    3
 117460000    3
 117470000    3
 117480000    3
 117490000    4
 117500000    3
 117510000    2
 117520000    4
 117530000    3
 117540000    3
 117550000    3
 117560000    3
 117570000    3
 117580000    2
 117590000    4
 117600000    4
 117610000    4
 117620000    3
 117630000    3
 117640000    3
 117650000    3
 117660000    6
 117670000    5
 117680000    2
 117690000    3
 117700000    3
 117710000    3
 117720000    3
 117730000    3
 117740000    4
 117750000    3
 117760000    2
 117770000    3
 117780000    2
 117790000    3
 117800000    3
 117810000    3
 117820000    4
 117830000    3
 117840000    3
 117850000    4
 117860000    2
 117870000    5
 117880000    2
 117890000    4
 117900000    3
 117910000    2
 117920000    5
 117930000    3
 117940000    3
 117950000    3
 117960000    3
 117970000    3
 117980000    4
 117990000    4
 118000000    3
 118010000    5
 118020000    3
 118030000    4
 118040000    4
 118050000    3
 118060000    4
 118070000    4
 118080000    3
 118090000    2
 118100000    2
 118110000    2
 118120000    3
 118130000    4
 118140000    7
 118150000    4
 118160000    5
 118170000    4
 118180000    3
 118190000    3
 118200000    3
 118210000    3
 118220000    3
 118230000    4
 118240000    3
 118250000    3
 118260000    3
 118270000    2
 118280000    3
 118290000    5
 118300000    3
 118310000    4
 118320000    3
 118330000    3
 118340000    3
 118350000    3
 118360000    2
 118370000    3
 118380000    4
 118390000    2
 118400000    2
 118410000    3
 118420000    4
 118430000    3
 118440000    5
 118450000    3
 118460000    5
 118470000    3
 118480000    2
 118490000    2
 118500000    3
 118510000    3
 118520000    2
 118530000    5
 118540000    2
 118550000    4
 118560000    2
 118570000    3
 118580000    5
 118590000    4
 118600000    3
 118610000    5
 118620000    4
 118630000    3
 118640000    4
 118650000    3
 118660000    2
 118670000    5
 118680000    4
 118690000    3
 118700000    3
 118710000    4
 118720000    4
 118730000    4
 118740000    5
 118750000    3
 118760000    3
 118770000    3
 118780000    3
 118790000    3
 118800000    3
 118810000    3
 118820000    8
 118830000    2
 118840000    3
 118850000    3
 118860000    4
 118870000    4
 118880000    4
 118890000    4
 118900000    3
 118910000    3
 118920000    2
 118930000    5
 118940000    2
 118950000    3
 118960000    4
 118970000    3
 118980000    2
 118990000    3
 119000000    4
 119010000    2
 119020000    4
 119030000    3
 119040000    2
 119050000    3
 119060000    2
 119070000    4
 119080000    2
 119090000    4
 119100000    4
 119110000    4
 119120000    3
 119130000    3
 119140000    5
 119150000    3
 119160000    3
 119170000    3
 119180000    3
 119190000    3
 119200000    3
 119210000    6
 119220000    4
 119230000    2
 119240000    3
 119250000    5
 119260000    3
 119270000    3
 119280000    3
 119290000    3
 119300000    3
 119310000    3
 119320000    3
 119330000    4
 119340000    3
 119350000    2
 119360000    3
 119370000    3
 119380000    3
 119390000    5
 119400000    3
 119410000    3
 119420000    3
 119430000    3
 119440000    4
 119450000    3
 119460000    4
 119470000    2
 119480000    3
 119490000    3
 119500000    4
 119510000    5
 119520000    2
 119530000    4
 119540000    4
 119550000    4
 119560000    4
 119570000    2
 119580000    9
 119590000    3
 119600000    3
 119610000    4
 119620000    3
 119630000    3
 119640000    4
 119650000    4
 119660000    7
 119670000    3
 119680000    3
 119690000    3
 119700000    2
 119710000    7
 119720000    4
 119730000    3
 119740000    2
 119750000    2
 119760000    4
 119770000    4
 119780000    7
 119790000    2
 119800000    2
 119810000    2
 119820000    4
 119830000    3
 119840000    4
 119850000    4
 119860000    3
 119870000    4
 119880000    3
 119890000    3
 119900000    3
 119910000    4
 119920000    5
 119930000    4
 119940000    2
 119950000    3
 119960000    3
 119970000    4
 119980000    4
 119990000    3
 120000000    3
 120000000    3
 120010000    3
 120020000    3
 120030000    4
 120040000    3
 120050000    3
 120060000    4
 120070000    3
 120080000    3
 120090000    3
 120100000    3
 120110000    3
 120120000    3
 120130000    2
 120140000    4
 120150000    3
 120160000    3
 120170000    3
 120180000    3
 120190000    4
 120200000    3
 120210000    4
 120220000    3
 120230000    4
 120240000    2
 120250000    4
 120260000    3
 120270000    3
 120280000    5
 120290000    3
 120300000    3
 120310000    4
 120320000    9
 120330000    4
 120340000    4
 120350000    5
 120360000    2
 120370000    3
 120380000    3
 120390000    2
 120400000    4
 120410000   13
 120420000   12
 120430000    3
 120440000    2
 120450000    6
 120460000    2
 120470000    4
 120480000    3
 120490000    3
 120500000    3
 120510000    2
 120520000    3
 120530000    4
 120540000    2
 120550000    5
 120560000    3
 120570000    3
 120580000    3
 120590000    3
 120600000    3
 120610000    4
 120620000    4
 120630000    5
 120640000    3
 120650000    3
 120660000    3
 120670000    3
 120680000    5
 120690000    2
 120700000    3
 120710000    2
 120720000    4
 120730000    3
 120740000    4
 120750000    2
 120760000    2
 120770000    3
 120780000    3
 120790000    4
 120800000    2
 120810000    3
 120820000    3
 120830000    3
 120840000    3
 120850000    3
 120860000    3
 120870000    3
 120880000    3
 120890000    3
 120900000    3
 120910000    3
 120920000    7
 120930000    3
 120940000    2
 120950000    4
 120960000    4
 120970000    4
 120980000    2
 120990000    8
 121000000    3
 121010000    4
 121020000    3
 121030000    3
 121040000    3
 121050000    2
 121060000    3
 121070000    3
 121080000    4
 121090000    2
 121100000    4
 121110000    3
 121120000    3
 121130000    5
 121140000    5
 121150000    3
 121160000    3
 121170000    3
 121180000    4
 121190000    2
 121200000    3
 121210000    3
 121220000    3
 121230000    3
 121240000    3
 121250000    5
 121260000    2
 121270000    3
 121280000    4
 121290000    4
 121300000    4
 121310000    3
 121320000    4
 121330000    3
 121340000    3
 121350000    2
 121360000    3
 121370000    3
 121380000    4
 121390000    5
 121400000    6
 121410000    3
 121420000    3
 121430000    4
 121440000    3
 121450000    3
 121460000    4
 121470000    3
 121480000    4
 121490000    3
 121500000    2
 121510000    3
 121520000    4
 121530000    2
 121540000    4
 121550000    7
 121560000    4
 121570000    3
 121580000    4
 121590000    3
 121600000    3
 121610000    4
 121620000    4
 121630000    4
 121640000    3
 121650000    3
 121660000    3
 121670000    5
 121680000    6
 121690000    3
 121700000    3
 121710000    3
 121720000    3
 121730000    3
 121740000    2
 121750000    2
 121760000    4
 121770000    4
 121780000    2
 121790000    7
 121800000    3
 121810000    3
 121820000    4
 121830000    3
 121840000    4
 121850000    4
 121860000    3
 121870000    3
 121880000    3
 121890000    2
 121900000    3
 121910000    3
 121920000    6
 121930000    3
 121940000    7
 121950000    3
 121960000    3
 121970000    3
 121980000    3
 121990000    3
 122000000    4
 122010000    3
 122020000    3
 122030000    3
 122040000    2
 122050000    2
 122060000    3
 122070000    3
 122080000    2
 122090000    4
 122100000    3
 122110000    3
 122120000    4
 122130000    3
 122140000    3
 122150000    3
 122160000    2
 122170000    2
 122180000    3
 122190000    4
 122200000    3
 122210000    3
 122220000    3
 122230000    7
 122240000    3
 122250000    3
 122260000    4
 122270000    5
 122280000    2
 122290000    5
 122300000    3
 122310000    5
 122320000    3
 122330000    2
 122340000    3
 122350000    3
 122360000    4
 122370000    3
 122380000    3
 122390000    3
 122400000    3
 122410000    2
 122420000    3
 122430000    4
 122440000    3
 122450000    3
 122460000    4
 122470000    4
 122480000    3
 122490000    4
 122500000    3
 122510000    3
 122520000    2
 122530000    4
 122540000    3
 122550000    3
 122560000    3
 122570000    2
 122580000    2
 122590000    3
 122600000    2
 122610000    3
 122620000    3
 122630000    3
 122640000    3
 122650000    4
 122660000    4
 122670000    3
 122680000    3
 122690000    2
 122700000    3
 122710000    3
 122720000    3
 122730000    3
 122740000    3
 122750000    3
 122760000    3
 122770000    3
 122780000    3
 122790000    3
 122800000    3
 122810000    3
 122820000    3
 122830000    3
 122840000    3
 122850000    3
 122860000    2
 122870000    3
 122880000    3
 122890000    3
 122900000    3
 122910000    3
 122920000    3
 122930000    3
 122940000    3
 122950000    3
 122960000    3
 122970000    5
 122980000    3
 122990000    3
 123000000    4
 123010000    3
 123020000    3
 123030000    2
 123040000    5
 123050000    3
 123060000    4
 123070000    2
 123080000    3
 123090000    3
 123100000    2
 123110000    2
 123120000    2
 123130000    4
 123140000    2
 123150000    3
 123160000    3
 123170000    3
 123180000    3
 123190000    3
 123200000    3
 123210000    3
 123220000    3
 123230000    2
 123240000    3
 123250000    4
 123260000    4
 123270000    4
 123280000    3
 123290000    2
 123300000    3
 123310000    5
 123320000    3
 123330000    4
 123340000    3
 123350000    3
 123360000    2
 123370000    4
 123380000    3
 123390000    3
 123400000    5
 123410000    6
 123420000    8
 123430000    9
 123440000    6
 123450000    4
 123460000    3
 123470000    3
 123480000    5
 123490000    5
 123500000    3
 123510000    3
 123520000    4
 123530000    3
 123540000    3
 123550000    5
 123560000    5
 123570000    2
 123580000    4
 123590000    6
 123600000    3
 123610000    2
 123620000    4
 123630000    3
 123640000    3
 123650000    5
 123660000    3
 123670000    2
 123680000    2
 123690000    7
 123700000    4
 123710000    3
 123720000    3
 123730000    3
 123740000    2
 123750000    3
 123760000    4
 123770000    4
 123780000    2
 123790000    4
 123800000    3
 123810000    3
 123820000    3
 123830000    4
 123840000    3
 123850000    5
 123860000    6
 123870000    3
 123880000    3
 123890000    3
 123900000    3
 123910000    2
 123920000    3
 123930000    4
 123940000    2
 123950000    2
 123960000    4
 123970000    3
 123980000    4
 123990000    4
 124000000    3
 124010000    3
 124020000    3
 124030000    3
 124040000    3
 124050000    3
 124060000    3
 124070000    3
 124080000    3
 124090000    3
 124100000    3
 124110000    3
 124120000    2
 124130000    3
 124140000   12
 124150000    3
 124160000    3
 124170000    3
 124180000    3
 124190000    3
 124200000    2
 124210000    3
 124220000    3
 124230000    3
 124240000    3
 124250000    3
 124260000    5
 124270000    2
 124280000    3
 124290000    3
 124300000    3
 124310000    2
 124320000    3
 124330000    3
 124340000    3
 124350000    3
 124360000    3
 124370000    4
 124380000    4
 124390000    5
 124400000    3
 124410000    6
 124420000    4
 124430000    8
 124440000    7
 124450000    3
 124460000    4
 124470000    3
 124480000    3
 124490000    3
 124500000    3
 124510000    4
 124520000    9
 124530000    5
 124540000    3
 124550000    4
 124560000    2
 124570000    5
 124580000    3
 124590000    5
 124600000    3
 124610000    4
 124620000    2
 124630000    4
 124640000    4
 124650000    7
 124660000    3
 124670000    4
 124680000    3
 124690000    6
 124700000    2
 124710000    3
 124720000    3
 124730000    3
 124740000    2
 124750000    3
 124760000    3
 124770000    3
 124780000    4
 124790000    4
 124800000    4
 124810000    6
 124820000    4
 124830000    3
 124840000    5
 124850000    3
 124860000    5
 124870000    6
 124880000    3
 124890000    3
 124900000    3
 124910000    4
 124920000    5
 124930000    5
 124940000    2
 124950000    2
 124960000    3
 124970000    8
 124980000    4
 124990000    8
 125000000    4
 125010000    4
 125020000    3
 125030000    3
 125040000    3
 125050000    4
 125060000    4
 125070000    4
 125080000    3
 125090000    3
 125100000    7
 125110000    3
 125120000    4
 125130000    4
 125140000    4
 125150000    2
 125160000    3
 125170000    3
 125180000    3
 125190000    3
 125200000    4
 125210000    2
 125220000    5
 125230000    2
 125240000    3
 125250000    3
 125260000    3
 125270000    3
 125280000    4
 125290000    2
 125300000    3
 125310000    3
 125320000    4
 125330000    3
 125340000    2
 125350000    4
 125360000    3
 125370000    2
 125380000    4
 125390000    3
 125400000    3
 125410000    3
 125420000    4
 125430000    7
 125440000    2
 125450000    2
 125460000    3
 125470000    3
 125480000    4
 125490000    2
 125500000    4
 125510000    3
 125520000    4
 125530000    2
 125540000    3
 125550000    4
 125560000    3
 125570000    3
 125580000    3
 125590000    3
 125600000    3
 125610000    4
 125620000    3
 125630000    4
 125640000    3
 125650000    3
 125660000    3
 125670000    3
 125680000    2
 125690000    3
 125700000    3
 125710000    3
 125720000    2
 125730000    3
 125740000    4
 125750000    3
 125760000    3
 125770000    7
 125780000    3
 125790000    3
 125800000    3
 125810000    3
 125820000    2
 125830000    3
 125840000    4
 125850000    4
 125860000    5
 125870000    3
 125880000    3
 125890000    4
 125900000    3
 125910000    3
 125920000    3
 125930000    3
 125940000    3
 125950000    3
 125960000    4
 125970000    3
 125980000    4
 125990000    3
 126000000    4
 126010000    3
 126020000    3
 126030000    3
 126040000    3
 126050000    3
 126060000    3
 126070000    5
 126080000    2
 126090000    3
 126100000    3
 126110000    3
 126120000    5
 126130000    4
 126140000    3
 126150000    2
 126160000    3
 126170000    3
 126180000    3
 126190000    3
 126200000    4
 126210000    3
 126220000    2
 126230000    2
 126240000    2
 126250000    4
 126260000    3
 126270000    4
 126280000    2
 126290000    3
 126300000    3
 126310000    3
 126320000    4
 126330000    4
 126340000    4
 126350000    4
 126360000    3
 126370000    2
 126380000    4
 126390000    2
 126400000    4
 126410000    3
 126420000    2
 126430000    7
 126440000    3
 126450000    5
 126460000    5
 126470000    2
 126480000    4
 126490000    7
 126500000    3
 126510000    4
 126520000    4
 126530000    5
 126540000    3
 126550000   10
 126560000   10
 126570000    5
 126580000    3
 126590000    4
 126600000    3
 126610000    3
 126620000    6
 126630000    4
 126640000    4
 126650000    4
 126660000    3
 126670000    5
 126680000    3
 126690000    3
 126700000    4
 126710000    4
 126720000    4
 126730000    3
 126740000    3
 126750000    3
 126760000    3
 126770000    3
 126780000    3
 126790000    2
 126800000    3
 126810000    3
 126820000    3
 126830000    3
 126840000    3
 126850000    3
 126860000    3
 126870000    3
 126880000    3
 126890000    4
 126900000    3
 126910000    3
 126920000    4
 126930000    5
 126940000    4
 126950000    3
 126960000    7
 126970000    4
 126980000    6
 126990000    3
 127000000    5
 127010000    5
 127020000    2
 127030000    4
 127040000    5
 127050000    4
 127060000    3
 127070000    4
 127080000    4
 127090000    4
 127100000    3
 127110000    2
 127120000    3
 127130000    3
 127140000    3
 127150000    3
 127160000    4
 127170000    2
 127180000    3
 127190000    3
 127200000    3
 127210000    3
 127220000    2
 127230000    2
 127240000    4
 127250000    3
 127260000    2
 127270000    3
 127280000    2
 127290000    3
 127300000    3
 127310000    3
 127320000    3
 127330000    5
 127340000    2
 127350000    2
 127360000   12
 127370000    4
 127380000    2
 127390000    5
 127400000    3
 127410000    5
 127420000    4
 127430000    4
 127440000    3
 127450000    7
 127460000    2
 127470000    4
 127480000    5
 127490000    3
 127500000    3
 127510000    3
 127520000    3
 127530000    4
 127540000    2
 127550000    6
 127560000    5
 127570000    3
 127580000    4
 127590000    3
 127600000    3
 127610000    3
 127620000    2
 127630000    2
 127640000    2
 127650000    2
 127660000    3
 127670000    3
 127680000    3
 127690000    5
 127700000    7
 127710000    3
 127720000    5
 127730000    3
 127740000    3
 127750000    3
 127760000    3
 127770000    6
 127780000    3
 127790000    3
 127800000    3
 127810000    6
 127820000    4
 127830000    3
 127840000    9
 127850000    5
 127860000    6
 127870000   12
 127880000   13
 127890000    2
 127900000    5
 127910000    5
 127920000    3
 127930000    4
 127940000    3
 127950000    3
 127960000    4
 127970000    3
 127980000    3
 127990000    3
 128000000    2
 128010000    2
 128020000    3
 128030000    2
 128040000    3
 128050000    2
 128060000    3
 128070000    5
 128080000    2
 128090000    4
 128100000    3
 128110000    3
 128120000    3
 128130000    3
 128140000    4
 128150000    3
 128160000    4
 128170000    7
 128180000    7
 128190000    2
 128200000    8
 128210000    2
 128220000    7
 128230000    5
 128240000    3
 128250000    3
 128260000    3
 128270000    3
 128280000    2
 128290000    3
 128300000    3
 128310000    2
 128320000    2
 128330000    4
 128340000    5
 128350000    3
 128360000    4
 128370000    5
 128380000    4
 128390000    3
 128400000    3
 128410000    4
 128420000    3
 128430000    4
 128440000    4
 128450000    4
 128460000    5
 128470000    5
 128480000    3
 128490000    4
 128500000    4
 128510000    3
 128520000    4
 128530000    5
 128540000    3
 128550000    2
 128560000    5
 128570000    3
 128580000    3
 128590000    3
 128600000    5
 128610000    3
 128620000    3
 128630000    2
 128640000    4
 128650000    2
 128660000    4
 128670000    3
 128680000    9
 128690000    3
 128700000    2
 128710000    4
 128720000    4
 128730000    5
 128740000    3
 128750000    4
 128760000    2
 128770000    5
 128780000    3
 128790000    3
 128800000    3
 128810000    2
 128820000    5
 128830000    4
 128840000    3
 128850000    3
 128860000    2
 128870000    3
 128880000    3
 128890000    3
 128900000    3
 128910000    3
 128920000    3
 128930000    4
 128940000    3
 128950000    3
 128960000    3
 128970000    3
 128980000    3
 128990000    4
 129000000    2
 129010000    5
 129020000    3
 129030000    3
 129040000    4
 129050000    3
 129060000    3
 129070000    4
 129080000    3
 129090000    3
 129100000    3
 129110000    3
 129120000    3
 129130000    3
 129140000    3
 129150000    6
 129160000    7
 129170000    7
 129180000    4
 129190000    5
 129200000    5
 129210000    6
 129220000    4
 129230000    4
 129240000    3
 129250000    3
 129260000    4
 129270000    3
 129280000    3
 129290000    3
 129300000    3
 129310000    4
 129320000    4
 129330000    3
 129340000    3
 129350000    3
 129360000    4
 129370000    3
 129380000    3
 129390000    3
 129400000    3
 129410000    4
 129420000    3
 129430000    4
 129440000    6
 129450000    7
 129460000    5
 129470000    5
 129480000    3
 129490000    9
 129500000    3
 129510000    5
 129520000    3
 129530000    5
 129540000    4
 129550000    4
 129560000    5
 129570000    3
 129580000    3
 129590000    2
 129600000    3
 129610000    3
 129620000    6
 129630000    4
 129640000    4
 129650000    2
 129660000    2
 129670000    3
 129680000    3
 129690000    3
 129700000    3
 129710000    4
 129720000    3
 129730000    4
 129740000    4
 129750000    4
 129760000    4
 129770000    6
 129780000    3
 129790000    4
 129800000    7
 129810000    4
 129820000    3
 129830000    6
 129840000    3
 129850000    3
 129860000    4
 129870000    3
 129880000    3
 129890000    3
 129900000    2
 129910000    4
 129920000    3
 129930000    3
 129940000    4
 129950000    3
 129960000    9
 129970000    2
 129980000    3
 129990000    2
 130000000    3
 130010000    7
 130020000    9
 130030000    3
 130040000    7
 130050000    6
 130060000    3
 130070000    5
 130080000    5
 130090000    8
 130100000    5
 130110000    5
 130120000    3
 130130000    3
 130140000    3
 130150000    4
 130160000    4
 130170000    4
 130180000    3
 130190000    3
 130200000    3
 130210000    4
 130220000    3
 130230000    2
 130240000    4
 130250000    2
 130260000    3
 130270000    3
 130280000    3
 130290000    3
 130300000    3
 130310000    2
 130320000    4
 130330000    2
 130340000    3
 130350000    2
 130360000    3
 130370000    6
 130380000    5
 130390000    3
 130400000    3
 130410000    3
 130420000    3
 130430000    3
 130440000    4
 130450000    4
 130460000    4
 130470000    4
 130480000    4
 130490000    9
 130500000    9
 130510000    3
 130520000    4
 130530000    4
 130540000    3
 130550000    4
 130560000    4
 130570000    6
 130580000    7
 130590000    4
 130600000    4
 130610000    5
 130620000    2
 130630000    3
 130640000    3
 130650000    5
 130660000    3
 130670000    4
 130680000    5
 130690000    3
 130700000    3
 130710000    2
 130720000    3
 130730000    4
 130740000    3
 130750000    3
 130760000    3
 130770000    3
 130780000    3
 130790000    3
 130800000    2
 130810000    3
 130820000    4
 130830000    2
 130840000    4
 130850000    4
 130860000    4
 130870000    6
 130880000    2
 130890000    2
 130900000    8
 130910000    5
 130920000    3
 130930000    6
 130940000    5
 130950000    6
 130960000    3
 130970000    4
 130980000    3
 130990000    4
 131000000    2
 131010000    3
 131020000    3
 131030000    3
 131040000    3
 131050000    4
 131060000    3
 131070000    3
 131080000    3
 131090000    3
 131100000    3
 131110000    5
 131120000    3
 131130000    3
 131140000    3
 131150000    3
 131160000    3
 131170000    4
 131180000    5
 131190000    3
 131200000    3
 131210000    5
 131220000    3
 131230000    3
 131240000    2
 131250000    2
 131260000    3
 131270000    5
 131280000    3
 131290000    3
 131300000    2
 131310000    3
 131320000    3
 131330000    3
 131340000    3
 131350000    3
 131360000    2
 131370000    3
 131380000    2
 131390000    3
 131400000    5
 131410000    4
 131420000    4
 131430000    3
 131440000    4
 131450000    3
 131460000    6
 131470000    6
 131480000    5
 131490000    7
 131500000    4
 131510000    4
 131520000    4
 131530000    3
 131540000    6
 131550000    5
 131560000    5
 131570000    3
 131580000    3
 131590000    5
 131600000    5
 131610000    3
 131620000    3
 131630000    5
 131640000    3
 131650000    4
 131660000    3
 131670000    3
 131680000    4
 131690000    4
 131700000    4
 131710000    4
 131720000    3
 131730000    4
 131740000    3
 131750000    3
 131760000    3
 131770000    3
 131780000    3
 131790000    4
 131800000    4
 131810000    3
 131820000    8
 131830000    5
 131840000    4
 131850000    5
 131860000    3
 131870000    3
 131880000    2
 131890000    3
 131900000    2
 131910000    4
 131920000    3
 131930000    5
 131940000    5
 131950000    4
 131960000    2
 131970000    5
 131980000    5
 131990000    5
 132000000    4
 132010000    3
 132020000    3
 132030000    3
 132040000    3
 132050000    5
 132060000    2
 132070000    3
 132080000    5
 132090000    4
 132100000    3
 132110000    4
 132120000    3
 132130000    4
 132140000    2
 132150000    4
 132160000    3
 132170000    5
 132180000    3
 132190000    6
 132200000    2
 132210000    3
 132220000    3
 132230000    5
 132240000    5
 132250000    3
 132260000    4
 132270000    5
 132280000    4
 132290000    5
 132300000    3
 132310000    4
 132320000    4
 132330000    5
 132340000    3
 132350000    4
 132360000    3
 132370000    3
 132380000    3
 132390000    3
 132400000    3
 132410000    3
 132420000    3
 132430000    3
 132440000    4
 132450000    3
 132460000    4
 132470000    4
 132480000    3
 132490000    4
 132500000    4
 132510000    3
 132520000    6
 132530000    4
 132540000    3
 132550000    3
 132560000    3
 132570000    3
 132580000    4
 132590000    2
 132600000    4
 132610000    3
 132620000    2
 132630000    4
 132640000    3
 132650000    3
 132660000    2
 132670000    3
 132680000    3
 132690000    4
 132700000    4
 132710000    3
 132720000    3
 132730000    3
 132740000    4
 132750000    7
 132760000    6
 132770000    2
 132780000    2
 132790000    4
 132800000    4
 132810000    3
 132820000    3
 132830000    4
 132840000    6
 132850000    2
 132860000    2
 132870000    3
 132880000    5
 132890000    2
 132900000    4
 132910000    4
 132920000    4
 132930000    3
 132940000    5
 132950000    3
 132960000    4
 132970000    4
 132980000    3
 132990000    4
 133000000    3
 133010000    4
 133020000    3
 133030000    3
 133040000    4
 133050000    3
 133060000    2
 133070000    4
 133080000    3
 133090000    5
 133100000    3
 133110000    3
 133120000    4
 133130000    3
 133140000    3
 133150000    3
 133160000    3
 133170000    3
 133180000    3
 133190000    4
 133200000    3
 133210000    3
 133220000    3
 133230000    3
 133240000    3
 133250000    3
 133260000    5
 133270000    6
 133280000    3
 133290000    4
 133300000    3
 133310000    4
 133320000    3
 133330000    3
 133340000    3
 133350000    3
 133360000    5
 133370000    3
 133380000    3
 133390000    3
 133400000    3
 133410000    3
 133420000    3
 133430000    4
 133440000    3
 133450000    3
 133460000    3
 133470000    2
 133480000    3
 133490000    3
 133500000    3
 133510000    5
 133520000    6
 133530000    3
 133540000    3
 133550000    2
 133560000    2
 133570000    3
 133580000    4
 133590000    3
 133600000    5
 133610000    3
 133620000    3
 133630000    3
 133640000    4
 133650000    7
 133660000    2
 133670000    4
 133680000    3
 133690000    3
 133700000    2
 133710000    3
 133720000    3
 133730000    3
 133740000    4
 133750000    3
 133760000    3
 133770000    3
 133780000    3
 133790000    4
 133800000    3
 133810000    3
 133820000    4
 133830000    3
 133840000    4
 133850000    4
 133860000    3
 133870000    3
 133880000    4
 133890000    3
 133900000    2
 133910000    3
 133920000    4
 133930000    3
 133940000    3
 133950000    3
 133960000    4
 133970000    3
 133980000    3
 133990000    2
 134000000    3
 134010000    4
 134020000    3
 134030000    3
 134040000    2
 134050000    3
 134060000    3
 134070000    3
 134080000    3
 134090000    3
 134100000    3
 134110000    3
 134120000    3
 134130000    2
 134140000    4
 134150000    4
 134160000    3
 134170000    3
 134180000    3
 134190000    3
 134200000    2
 134210000    3
 134220000    4
 134230000    6
 134240000    4
 134250000    7
 134260000    2
 134270000    4
 134280000    3
 134290000    4
 134300000    5
 134310000    2
 134320000    3
 134330000    3
 134340000    4
 134350000    4
 134360000    5
 134370000    6
 134380000    6
 134390000    3
 134400000    2
 134410000    3
 134420000    3
 134430000    3
 134440000    3
 134450000    3
 134460000    4
 134470000    3
 134480000    5
 134490000    3
 134500000    4
 134510000    3
 134520000    4
 134530000    3
 134540000    4
 134550000    2
 134560000    3
 134570000    3
 134580000    2
 134590000    2
 134600000    2
 134610000    3
 134620000    4
 134630000    2
 134640000    4
 134650000    4
 134660000    4
 134670000    4
 134680000    3
 134690000    4
 134700000    3
 134710000    4
 134720000    3
 134730000    5
 134740000    4
 134750000    5
 134760000    5
 134770000    2
 134780000    2
 134790000    3
 134800000    2
 134810000    3
 134820000    5
 134830000    3
 134840000    3
 134850000    3
 134860000    7
 134870000    5
 134880000    4
 134890000    4
 134900000    4
 134910000    3
 134920000    3
 134930000    3
 134940000    2
 134950000    4
 134960000    3
 134970000    3
 134980000    3
 134990000    4
 135000000    3
 135010000    2
 135020000    4
 135030000    2
 135040000    3
 135050000    4
 135060000    3
 135070000    3
 135080000    5
 135090000    4
 135100000    4
 135110000    2
 135120000    3
 135130000    2
 135140000    4
 135150000    3
 135160000    6
 135170000    4
 135180000    3
 135190000    3
 135200000    3
 135210000    3
 135220000    4
 135230000    4
 135240000    4
 135250000    3
 135260000    3
 135270000    3
 135280000    3
 135290000    3
 135300000    3
 135310000    5
 135320000    2
 135330000    3
 135340000    3
 135350000    4
 135360000    3
 135370000    3
 135380000    2
 135390000    2
 135400000    3
 135410000    4
 135420000    2
 135430000    5
 135440000    3
 135450000    3
 135460000    2
 135470000    3
 135480000    3
 135490000    3
 135500000    4
 135510000    4
 135520000    3
 135530000    3
 135540000    4
 135550000    3
 135560000    3
 135570000    5
 135580000    3
 135590000    3
 135600000    3
 135610000    3
 135620000    4
 135630000    3
 135640000    2
 135650000    6
 135660000    3
 135670000    3
 135680000    2
 135690000    2
 135700000    3
 135710000    4
 135720000    4
 135730000    3
 135740000    3
 135750000    4
 135760000    3
 135770000    6
 135780000    3
 135790000    7
 135800000    3
 135810000    4
 135820000    2
 135830000    4
 135840000    3
 135850000    3
 135860000    4
 135870000    3
 135880000    4
 135890000    3
 135900000    4
 135910000    2
 135920000    4
 135930000    3
 135940000    2
 135950000    3
 135960000    3
 135970000    4
 135980000    6
 135990000    4
 136000000    3
 136010000    3
 136020000    3
 136030000    3
 136040000    4
 136050000    3
 136060000    3
 136070000    3
 136080000    6
 136090000    5
 136100000    2
 136110000    2
 136120000    3
 136130000    6
 136140000    5
 136150000    4
 136160000    3
 136170000    4
 136180000    3
 136190000    6
 136200000    4
 136210000    3
 136220000    2
 136230000    4
 136240000    3
 136250000    3
 136260000    3
 136270000    3
 136280000    3
 136290000    4
 136300000    2
 136310000    3
 136320000    3
 136330000    3
 136340000    3
 136350000    3
 136360000    5
 136370000    3
 136380000    3
 136390000    3
 136400000    3
 136410000    4
 136420000    3
 136430000    3
 136440000    3
 136450000    3
 136460000    3
 136470000    3
 136480000    3
 136490000    3
 136500000    4
 136510000    3
 136520000    3
 136530000    3
 136540000    4
 136550000    3
 136560000    3
 136570000    3
 136580000    4
 136590000    3
 136600000    4
 136610000    3
 136620000    6
 136630000    3
 136640000    2
 136650000    3
 136660000    4
 136670000    4
 136680000    3
 136690000    2
 136700000    3
 136710000    4
 136720000    3
 136730000    3
 136740000    4
 136750000    4
 136760000    5
 136770000    3
 136780000    5
 136790000    3
 136800000    4
 136810000    3
 136820000    2
 136830000    2
 136840000    3
 136850000    3
 136860000    3
 136870000    3
 136880000    3
 136890000    3
 136900000    4
 136910000    3
 136920000    3
 136930000    3
 136940000    3
 136950000    7
 136960000   10
 136970000    4
 136980000    3
 136990000    4
 137000000    4
 137010000    9
 137020000    4
 137030000    4
 137040000    3
 137050000    4
 137060000    3
 137070000    3
 137080000    3
 137090000    3
 137100000    2
 137110000    3
 137120000    3
 137130000    5
 137140000    4
 137150000    5
 137160000    4
 137170000    3
 137180000    3
 137190000    3
 137200000    4
 137210000    3
 137220000    3
 137230000    3
 137240000    2
 137250000    3
 137260000    5
 137270000    3
 137280000    4
 137290000    4
 137300000    3
 137310000    3
 137320000    2
 137330000    2
 137340000    4
 137350000    2
 137360000    3
 137370000    3
 137380000    3
 137390000    5
 137400000    3
 137410000    3
 137420000    4
 137430000    4
 137440000    3
 137450000    2
 137460000    2
 137470000    5
 137480000    3
 137490000    3
 137500000    3
 137510000    2
 137520000    3
 137530000    3
 137540000    6
 137550000    3
 137560000    5
 137570000    3
 137580000    3
 137590000    3
 137600000    5
 137610000    3
 137620000    3
 137630000    2
 137640000    3
 137650000    4
 137660000    3
 137670000    6
 137680000    5
 137690000    3
 137700000    3
 137710000    3
 137720000    3
 137730000    3
 137740000    5
 137750000    4
 137760000    4
 137770000    5
 137780000    4
 137790000    3
 137800000    4
 137810000    3
 137820000    3
 137830000    3
 137840000    2
 137850000    3
 137860000    4
 137870000    3
 137880000    4
 137890000    3
 137900000    5
 137910000    3
 137920000    3
 137930000    3
 137940000    3
 137950000    3
 137960000    3
 137970000    2
 137980000    3
 137990000    4
 138000000    2
 138010000    3
 138020000    4
 138030000    2
 138040000    4
 138050000    5
 138060000    3
 138070000    5
 138080000    4
 138090000    2
 138100000    2
 138110000    4
 138120000    7
 138130000    3
 138140000    6
 138150000    3
 138160000    3
 138170000    3
 138180000    4
 138190000    3
 138200000    3
 138210000    8
 138220000    4
 138230000    3
 138240000    7
 138250000    3
 138260000    3
 138270000    3
 138280000    3
 138290000    3
 138300000    4
 138310000    4
 138320000    3
 138330000    4
 138340000    3
 138350000    3
 138360000    5
 138370000    3
 138380000    3
 138390000    3
 138400000    2
 138410000    3
 138420000    3
 138430000    3
 138440000    3
 138450000    5
 138460000    3
 138470000    4
 138480000    5
 138490000    3
 138500000    2
 138510000    3
 138520000    3
 138530000    5
 138540000    4
 138550000    4
 138560000    4
 138570000    3
 138580000    5
 138590000    5
 138600000    3
 138610000    3
 138620000    4
 138630000    8
 138640000    7
 138650000    2
 138660000    3
 138670000    2
 138680000    2
 138690000    3
 138700000    3
 138710000    4
 138720000    3
 138730000    3
 138740000    3
 138750000    3
 138760000    3
 138770000    2
 138780000    3
 138790000    2
 138800000    3
 138810000    4
 138820000    4
 138830000    3
 138840000    3
 138850000    3
 138860000    3
 138870000    4
 138880000    3
 138890000    3
 138900000    4
 138910000    3
 138920000    6
 138930000    3
 138940000    3
 138950000    2
 138960000    3
 138970000    3
 138980000    3
 138990000    3
 139000000    3
 139010000    3
 139020000    3
 139030000    3
 139040000    3
 139050000    2
 139060000    3
 139070000    4
 139080000    3
 139090000    3
 139100000    3
 139110000    3
 139120000    3
 139130000    3
 139140000    4
 139150000    3
 139160000    4
 139170000    3
 139180000    3
 139190000    3
 139200000    3
 139210000    3
 139220000    2
 139230000    3
 139240000    3
 139250000    4
 139260000    3
 139270000    4
 139280000    3
 139290000    6
 139300000    7
 139310000    3
 139320000    5
 139330000    3
 139340000    3
 139350000    4
 139360000    3
 139370000    3
 139380000    4
 139390000    3
 139400000    3
 139410000    3
 139420000    3
 139430000    4
 139440000    3
 139450000    4
 139460000    3
 139470000    4
 139480000    5
 139490000    2
 139500000    6
 139510000    4
 139520000    5
 139530000   10
 139540000    4
 139550000    3
 139560000    2
 139570000    6
 139580000    3
 139590000    3
 139600000    4
 139610000    5
 139620000    9
 139630000    5
 139640000    4
 139650000   10
 139660000    3
 139670000    2
 139680000    7
 139690000    5
 139700000    4
 139710000    8
 139720000    9
 139730000    4
 139740000    3
 139750000    2
 139760000    3
 139770000    4
 139780000    8
 139790000    2
 139800000    2
 139810000    2
 139820000    3
 139830000    3
 139840000    2
 139850000    3
 139860000    4
 139870000    9
 139880000    6
 139890000    7
 139900000    5
 139910000    3
 139920000    2
 139930000    4
 139940000    4
 139950000    4
 139960000    7
 139970000    4
 139980000    4
 139990000    6
 140000000    3
 140000000    3
 140010000    3
 140020000    3
 140030000    4
 140040000    3
 140050000    3
 140060000    3
 140070000    3
 140080000    2
 140090000    5
 140100000    4
 140110000    9
 140120000    6
 140130000    4
 140140000    3
 140150000    3
 140160000    5
 140170000    3
 140180000    4
 140190000    4
 140200000    3
 140210000   12
 140220000    6
 140230000    3
 140240000    3
 140250000    5
 140260000    3
 140270000    2
 140280000    5
 140290000    3
 140300000    3
 140310000    3
 140320000    4
 140330000    3
 140340000    3
 140350000    3
 140360000    4
 140370000    3
 140380000    4
 140390000    4
 140400000    3
 140410000    3
 140420000    3
 140430000    4
 140440000    3
 140450000    3
 140460000    7
 140470000    2
 140480000    3
 140490000    4
 140500000    5
 140510000    4
 140520000    4
 140530000    4
 140540000    3
 140550000    2
 140560000    3
 140570000    5
 140580000    3
 140590000    3
 140600000    4
 140610000    2
 140620000    3
 140630000    2
 140640000    3
 140650000    8
 140660000    3
 140670000    3
 140680000    3
 140690000    2
 140700000    3
 140710000    2
 140720000    5
 140730000    3
 140740000    3
 140750000    3
 140760000    2
 140770000    3
 140780000    4
 140790000   11
 140800000    7
 140810000    2
 140820000    5
 140830000    5
 140840000    6
 140850000    4
 140860000    4
 140870000    4
 140880000    4
 140890000    2
 140900000    3
 140910000    5
 140920000    3
 140930000    5
 140940000    3
 140950000    4
 140960000    5
 140970000    3
 140980000    3
 140990000    4
 141000000    2
 141010000    2
 141020000    3
 141030000    4
 141040000    4
 141050000    3
 141060000    4
 141070000    3
 141080000    2
 141090000    2
 141100000    4
 141110000    2
 141120000    3
 141130000    3
 141140000    2
 141150000    3
 141160000    2
 141170000    4
 141180000    2
 141190000    3
 141200000    4
 141210000    2
 141220000    3
 141230000    2
 141240000    6
 141250000    6
 141260000    2
 141270000    3
 141280000    6
 141290000    3
 141300000    3
 141310000    6
 141320000    4
 141330000    3
 141340000    3
 141350000    3
 141360000    3
 141370000    3
 141380000    4
 141390000    4
 141400000    3
 141410000    3
 141420000    3
 141430000    2
 141440000    4
 141450000    5
 141460000    3
 141470000    4
 141480000    3
 141490000    2
 141500000    4
 141510000    4
 141520000    2
 141530000    3
 141540000    3
 141550000    3
 141560000    3
 141570000    2
 141580000    3
 141590000    3
 141600000    4
 141610000    3
 141620000    3
 141630000    2
 141640000    7
 141650000    3
 141660000    4
 141670000    3
 141680000    2
 141690000    3
 141700000    3
 141710000    5
 141720000    3
 141730000    3
 141740000    3
 141750000    5
 141760000    5
 141770000    4
 141780000    3
 141790000    3
 141800000    5
 141810000    4
 141820000    7
 141830000    3
 141840000    5
 141850000    3
 141860000    3
 141870000    5
 141880000    5
 141890000    5
 141900000    5
 141910000    3
 141920000    2
 141930000    5
 141940000    3
 141950000    3
 141960000    2
 141970000    3
 141980000    3
 141990000    3
 142000000    3
 142010000    3
 142020000    4
 142030000    3
 142040000    4
 142050000    3
 142060000    2
 142070000    2
 142080000    3
 142090000    3
 142100000    2
 142110000    2
 142120000    4
 142130000    3
 142140000    4
 142150000    5
 142160000    6
 142170000    3
 142180000    3
 142190000    3
 142200000    4
 142210000    3
 142220000    4
 142230000    3
 142240000    4
 142250000    3
 142260000    4
 142270000    3
 142280000    3
 142290000    2
 142300000    3
 142310000    4
 142320000    2
 142330000    4
 142340000    5
 142350000    4
 142360000    4
 142370000    3
 142380000    3
 142390000    3
 142400000    3
 142410000    3
 142420000    5
 142430000    3
 142440000    3
 142450000    5
 142460000    3
 142470000    3
 142480000    3
 142490000    2
 142500000    2
 142510000    3
 142520000    3
 142530000    3
 142540000    3
 142550000    4
 142560000    3
 142570000    3
 142580000    3
 142590000    4
 142600000    8
 142610000    3
 142620000    4
 142630000    4
 142640000    4
 142650000    2
 142660000    3
 142670000    2
 142680000    3
 142690000    3
 142700000    3
 142710000    3
 142720000    3
 142730000    4
 142740000    3
 142750000    3
 142760000    2
 142770000    2
 142780000    4
 142790000    3
 142800000    3
 142810000    3
 142820000    3
 142830000    2
 142840000    3
 142850000    2
 142860000    4
 142870000    3
 142880000    4
 142890000    2
 142900000    3
 142910000    4
 142920000    3
 142930000    4
 142940000    3
 142950000    3
 142960000    5
 142970000    3
 142980000    4
 142990000    3
 143000000    3
 143010000    5
 143020000    3
 143030000    3
 143040000    3
 143050000    3
 143060000    3
 143070000    3
 143080000    3
 143090000    4
 143100000    4
 143110000    3
 143120000    3
 143130000    5
 143140000    3
 143150000    5
 143160000    3
 143170000    3
 143180000    3
 143190000    3
 143200000    3
 143210000    2
 143220000    3
 143230000    3
 143240000    3
 143250000    4
 143260000    2
 143270000    3
 143280000    3
 143290000    3
 143300000    2
 143310000    2
 143320000    3
 143330000    3
 143340000    3
 143350000    2
 143360000    3
 143370000    2
 143380000    2
 143390000    3
 143400000    3
 143410000    2
 143420000    4
 143430000    3
 143440000    4
 143450000    4
 143460000    3
 143470000    4
 143480000    7
 143490000    5
 143500000    3
 143510000    3
 143520000    5
 143530000    3
 143540000    3
 143550000    3
 143560000    2
 143570000    3
 143580000    3
 143590000    2
 143600000    4
 143610000    3
 143620000    3
 143630000    5
 143640000    4
 143650000    3
 143660000    5
 143670000    4
 143680000    3
 143690000    3
 143700000    4
 143710000    3
 143720000    3
 143730000    4
 143740000    3
 143750000    3
 143760000    3
 143770000    4
 143780000    6
 143790000    2
 143800000    5
 143810000    3
 143820000    3
 143830000    3
 143840000    3
 143850000    3
 143860000    3
 143870000    3
 143880000    3
 143890000    6
 143900000    3
 143910000    3
 143920000    5
 143930000    4
 143940000    3
 143950000    2
 143960000    3
 143970000    3
 143980000    2
 143990000    3
 144000000    3
 144010000    3
 144020000    4
 144030000    3
 144040000    3
 144050000    3
 144060000    2
 144070000    3
 144080000    2
 144090000    3
 144100000    3
 144110000    4
 144120000    3
 144130000    3
 144140000    5
 144150000    4
 144160000    3
 144170000    5
 144180000    3
 144190000    5
 144200000    4
 144210000    4
 144220000    2
 144230000    4
 144240000    4
 144250000    5
 144260000    4
 144270000    3
 144280000    3
 144290000    4
 144300000    6
 144310000    4
 144320000    4
 144330000    5
 144340000    7
 144350000   10
 144360000    2
 144370000    4
 144380000    3
 144390000    3
 144400000    6
 144410000    4
 144420000    3
 144430000    2
 144440000    3
 144450000    2
 144460000    4
 144470000    5
 144480000    5
 144490000    3
 144500000    3
 144510000    3
 144520000    4
 144530000   12
 144540000    5
 144550000    2
 144560000    5
 144570000    4
 144580000    3
 144590000    3
 144600000    5
 144610000    8
 144620000    2
 144630000    3
 144640000    3
 144650000    3
 144660000    5
 144670000    7
 144680000    4
 144690000    3
 144700000    2
 144710000    3
 144720000    5
 144730000    4
 144740000    3
 144750000    2
 144760000    4
 144770000    6
 144780000    4
 144790000    3
 144800000    3
 144810000    5
 144820000    3
 144830000    5
 144840000    2
 144850000    6
 144860000    5
 144870000    3
 144880000    4
 144890000    4
 144900000    2
 144910000    3
 144920000    6
 144930000    4
 144940000    3
 144950000    3
 144960000    5
 144970000    6
 144980000    4
 144990000    4
 145000000    3
 145010000    6
 145020000    3
 145030000    6
 145040000    3
 145050000    7
 145060000    3
 145070000    7
 145080000    3
 145090000    3
 145100000    3
 145110000    3
 145120000    4
 145130000    3
 145140000    4
 145150000    3
 145160000    5
 145170000    3
 145180000    5
 145190000    4
 145200000    5
 145210000    4
 145220000    4
 145230000    4
 145240000    3
 145250000    5
 145260000    5
 145270000    3
 145280000    4
 145290000    4
 145300000    3
 145310000    2
 145320000    3
 145330000    4
 145340000    3
 145350000    3
 145360000    4
 145370000    5
 145380000    3
 145390000    2
 145400000    4
 145410000    3
 145420000    4
 145430000    3
 145440000    3
 145450000    3
 145460000    3
 145470000    3
 145480000    3
 145490000    2
 145500000    4
 145510000    4
 145520000    3
 145530000    3
 145540000    4
 145550000    5
 145560000    5
 145570000    3
 145580000    4
 145590000    4
 145600000    4
 145610000    5
 145620000    3
 145630000    5
 145640000    3
 145650000    2
 145660000    3
 145670000    3
 145680000    4
 145690000    5
 145700000    3
 145710000    5
 145720000    5
 145730000    5
 145740000    3
 145750000    3
 145760000    2
 145770000    3
 145780000   10
 145790000    5
 145800000    3
 145810000    5
 145820000    3
 145830000    2
 145840000    3
 145850000    3
 145860000    4
 145870000    3
 145880000    2
 145890000    3
 145900000    3
 145910000    4
 145920000    3
 145930000    6
 145940000    5
 145950000    8
 145960000    5
 145970000    6
 145980000    3
 145990000    3
 146000000    3
 146010000    4
 146020000    3
 146030000    3
 146040000    3
 146050000    2
 146060000    5
 146070000    2
 146080000    4
 146090000    4
 146100000    5
 146110000    4
 146120000    4
 146130000    5
 146140000    3
 146150000    4
 146160000    3
 146170000    2
 146180000    4
 146190000    2
 146200000    4
 146210000    3
 146220000    3
 146230000    3
 146240000    4
 146250000    3
 146260000    3
 146270000    5
 146280000    4
 146290000    5
 146300000    4
 146310000    4
 146320000    2
 146330000    3
 146340000    3
 146350000    3
 146360000    5
 146370000    4
 146380000    4
 146390000    2
 146400000    5
 146410000    3
 146420000    3
 146430000    2
 146440000    4
 146450000    7
 146460000    4
 146470000    4
 146480000    2
 146490000    2
 146500000    2
 146510000    2
 146520000    2
 146530000    3
 146540000    3
 146550000    5
 146560000    3
 146570000    3
 146580000    8
 146590000   11
 146600000    7
 146610000   10
 146620000    5
 146630000    3
 146640000    4
 146650000    2
 146660000   13
 146670000    3
 146680000    2
 146690000    2
 146700000    3
 146710000    4
 146720000    3
 146730000    6
 146740000    2
 146750000    4
 146760000    2
 146770000    3
 146780000    4
 146790000    3
 146800000    2
 146810000    3
 146820000    5
 146830000    3
 146840000    3
 146850000    3
 146860000    3
 146870000    3
 146880000    2
 146890000    3
 146900000    3
 146910000    7
 146920000    4
 146930000    3
 146940000    2
 146950000    3
 146960000    4
 146970000    4
 146980000    3
 146990000    3
 147000000    5
 147010000    8
 147020000    4
 147030000    2
 147040000    5
 147050000    4
 147060000    4
 147070000    4
 147080000    4
 147090000    4
 147100000    3
 147110000    2
 147120000    6
 147130000    4
 147140000    3
 147150000    3
 147160000    2
 147170000    4
 147180000    4
 147190000    2
 147200000    3
 147210000    3
 147220000    2
 147230000    4
 147240000    5
 147250000    4
 147260000    4
 147270000    4
 147280000    3
 147290000    4
 147300000    4
 147310000    4
 147320000    4
 147330000    2
 147340000    3
 147350000    4
 147360000    4
 147370000    2
 147380000    3
 147390000    2
 147400000    4
 147410000    3
 147420000    5
 147430000    6
 147440000    3
 147450000    3
 147460000    3
 147470000    3
 147480000    3
 147490000    3
 147500000    4
 147510000    5
 147520000    3
 147530000    3
 147540000    3
 147550000    4
 147560000    3
 147570000    3
 147580000    4
 147590000    5
 147600000    4
 147610000    5
 147620000    4
 147630000    3
 147640000    3
 147650000    3
 147660000    3
 147670000    3
 147680000    3
 147690000    3
 147700000    4
 147710000    2
 147720000    3
 147730000    4
 147740000    5
 147750000    3
 147760000    3
 147770000    2
 147780000    4
 147790000    2
 147800000    3
 147810000    3
 147820000    2
 147830000    3
 147840000    3
 147850000    6
 147860000    5
 147870000    6
 147880000    7
 147890000    5
 147900000    3
 147910000    3
 147920000    5
 147930000    3
 147940000    4
 147950000    3
 147960000    3
 147970000    3
 147980000    2
 147990000    4
 148000000    5
 148010000    4
 148020000    3
 148030000    4
 148040000    4
 148050000    5
 148060000    4
 148070000    3
 148080000    3
 148090000    3
 148100000    3
 148110000    4
 148120000    4
 148130000    3
 148140000    4
 148150000    3
 148160000    3
 148170000    3
 148180000    5
 148190000    3
 148200000    2
 148210000    4
 148220000    3
 148230000    5
 148240000    2
 148250000    5
 148260000    5
 148270000    3
 148280000    3
 148290000    4
 148300000    4
 148310000    2
 148320000    3
 148330000    3
 148340000    5
 148350000    2
 148360000    7
 148370000    4
 148380000    3
 148390000    5
 148400000    3
 148410000    3
 148420000    4
 148430000    4
 148440000    3
 148450000    3
 148460000    2
 148470000    4
 148480000    3
 148490000    2
 148500000    4
 148510000    3
 148520000    3
 148530000   12
 148540000    5
 148550000    3
 148560000    2
 148570000    2
 148580000    4
 148590000    4
 148600000    2
 148610000    3
 148620000    3
 148630000    3
 148640000    3
 148650000    3
 148660000    3
 148670000    4
 148680000    3
 148690000    3
 148700000    3
 148710000    3
 148720000    3
 148730000    3
 148740000    3
 148750000    3
 148760000    4
 148770000    3
 148780000    4
 148790000    2
 148800000    4
 148810000    2
 148820000    3
 148830000    3
 148840000    3
 148850000    3
 148860000    4
 148870000    3
 148880000    2
 148890000    3
 148900000    4
 148910000    3
 148920000    3
 148930000    3
 148940000    4
 148950000    4
 148960000    3
 148970000    3
 148980000    4
 148990000    2
 149000000    3
 149010000    2
 149020000    3
 149030000    3
 149040000    3
 149050000    3
 149060000    3
 149070000    4
 149080000    3
 149090000    3
 149100000    3
 149110000    4
 149120000    3
 149130000    2
 149140000    2
 149150000    3
 149160000    3
 149170000    3
 149180000    3
 149190000    3
 149200000    4
 149210000    2
 149220000    3
 149230000    2
 149240000    4
 149250000    8
 149260000    3
 149270000    4
 149280000    4
 149290000    3
 149300000    3
 149310000    2
 149320000    4
 149330000    3
 149340000    2
 149350000    4
 149360000    2
 149370000    3
 149380000    5
 149390000    3
 149400000    4
 149410000    3
 149420000    3
 149430000    3
 149440000    6
 149450000    3
 149460000    3
 149470000    2
 149480000    2
 149490000    4
 149500000    3
 149510000    3
 149520000    2
 149530000    4
 149540000    3
 149550000    2
 149560000    3
 149570000    2
 149580000    5
 149590000    3
 149600000    4
 149610000    2
 149620000    5
 149630000    4
 149640000    4
 149650000    2
 149660000    2
 149670000    3
 149680000    3
 149690000    5
 149700000    4
 149710000    3
 149720000    3
 149730000    3
 149740000    3
 149750000    3
 149760000    3
 149770000    3
 149780000    3
 149790000    3
 149800000    3
 149810000    3
 149820000    5
 149830000    3
 149840000    2
 149850000    7
 149860000    3
 149870000    3
 149880000    3
 149890000    5
 149900000    5
 149910000    2
 149920000    4
 149930000    5
 149940000    4
 149950000    3
 149960000    3
 149970000    2
 149980000    4
 149990000    2
 150000000    3
 150010000    3
 150020000    3
 150030000    2
 150040000    2
 150050000    3
 150060000    3
 150070000    3
 150080000    3
 150090000    4
 150100000    3
 150110000    4
 150120000    3
 150130000    2
 150140000    4
 150150000    2
 150160000    3
 150170000    5
 150180000    3
 150190000    3
 150200000    3
 150210000    2
 150220000    3
 150230000    4
 150240000    3
 150250000    3
 150260000    3
 150270000    3
 150280000    3
 150290000    3
 150300000    3
 150310000    3
 150320000    3
 150330000    3
 150340000    3
 150350000    4
 150360000    3
 150370000    3
 150380000    4
 150390000    5
 150400000    5
 150410000    6
 150420000    5
 150430000   10
 150440000    7
 150450000    3
 150460000    8
 150470000    3
 150480000    4
 150490000    5
 150500000    3
 150510000    3
 150520000    3
 150530000    3
 150540000    3
 150550000    7
 150560000    3
 150570000    3
 150580000    6
 150590000    2
 150600000    5
 150610000    7
 150620000    3
 150630000    3
 150640000    3
 150650000    3
 150660000    3
 150670000    3
 150680000    6
 150690000    5
 150700000    7
 150710000    6
 150720000    4
 150730000    3
 150740000    3
 150750000    5
 150760000    3
 150770000    3
 150780000    3
 150790000    2
 150800000    4
 150810000    4
 150820000    2
 150830000    4
 150840000    8
 150850000    4
 150860000    6
 150870000    3
 150880000    3
 150890000    2
 150900000    3
 150910000    4
 150920000    3
 150930000    3
 150940000    3
 150950000    2
 150960000    3
 150970000    3
 150980000    2
 150990000    3
 151000000    2
 151010000    3
 151020000    3
 151030000    3
 151040000    3
 151050000    3
 151060000    2
 151070000    3
 151080000    5
 151090000    3
 151100000    3
 151110000    4
 151120000    3
 151130000    3
 151140000    3
 151150000    3
 151160000    2
 151170000    5
 151180000    3
 151190000    2
 151200000    2
 151210000    4
 151220000    3
 151230000    3
 151240000    2
 151250000    2
 151260000    3
 151270000    5
 151280000    2
 151290000    4
 151300000    3
 151310000    3
 151320000    5
 151330000    3
 151340000    4
 151350000    4
 151360000    3
 151370000    3
 151380000    3
 151390000    3
 151400000    4
 151410000    4
 151420000    4
 151430000    3
 151440000    3
 151450000    3
 151460000    3
 151470000    4
 151480000    3
 151490000    4
 151500000    3
 151510000    3
 151520000    3
 151530000    3
 151540000    3
 151550000    3
 151560000    3
 151570000    3
 151580000    3
 151590000    3
 151600000    3
 151610000    3
 151620000    2
 151630000    5
 151640000    4
 151650000    2
 151660000    2
 151670000    3
 151680000    3
 151690000    2
 151700000    3
 151710000    3
 151720000    3
 151730000    3
 151740000    3
 151750000    3
 151760000    3
 151770000    3
 151780000    3
 151790000    3
 151800000    3
 151810000    3
 151820000    3
 151830000    4
 151840000    4
 151850000    3
 151860000    6
 151870000    4
 151880000    4
 151890000    3
 151900000    3
 151910000    3
 151920000    3
 151930000    3
 151940000    3
 151950000    3
 151960000    5
 151970000    3
 151980000    2
 151990000    3
 152000000    3
 152010000    3
 152020000    6
 152030000    2
 152040000    3
 152050000    3
 152060000    3
 152070000    5
 152080000    3
 152090000    2
 152100000    3
 152110000    3
 152120000    3
 152130000    3
 152140000    4
 152150000    3
 152160000    3
 152170000    2
 152180000    2
 152190000    3
 152200000    5
 152210000    4
 152220000    3
 152230000    5
 152240000    6
 152250000    5
 152260000    2
 152270000    3
 152280000    6
 152290000    2
 152300000    3
 152310000    3
 152320000    3
 152330000    3
 152340000    3
 152350000    3
 152360000    4
 152370000    3
 152380000    2
 152390000    4
 152400000    3
 152410000    4
 152420000    4
 152430000    4
 152440000    3
 152450000    3
 152460000    3
 152470000    2
 152480000    4
 152490000    3
 152500000    3
 152510000    3
 152520000    3
 152530000    4
 152540000    2
 152550000    3
 152560000    3
 152570000    3
 152580000    3
 152590000    4
 152600000    3
 152610000    2
 152620000    3
 152630000    3
 152640000    4
 152650000    3
 152660000    2
 152670000    4
 152680000    4
 152690000    3
 152700000    3
 152710000    4
 152720000    3
 152730000    2
 152740000    3
 152750000    4
 152760000    2
 152770000    3
 152780000    3
 152790000    3
 152800000    5
 152810000    3
 152820000    4
 152830000    3
 152840000    2
 152850000    3
 152860000    3
 152870000    3
 152880000    3
 152890000    3
 152900000    3
 152910000    3
 152920000    3
 152930000    4
 152940000    5
 152950000    5
 152960000    5
 152970000    4
 152980000    3
 152990000    4
 153000000    3
 153010000    4
 153020000    3
 153030000    3
 153040000    3
 153050000    2
 153060000    2
 153070000    3
 153080000    4
 153090000    2
 153100000    3
 153110000    3
 153120000    2
 153130000    3
 153140000    2
 153150000    2
 153160000    4
 153170000    7
 153180000    5
 153190000    5
 153200000    5
 153210000    3
 153220000    3
 153230000    4
 153240000    3
 153250000    2
 153260000    2
 153270000    3
 153280000    3
 153290000    3
 153300000    3
 153310000    5
 153320000    2
 153330000    2
 153340000    2
 153350000    4
 153360000    3
 153370000    3
 153380000    4
 153390000    4
 153400000    3
 153410000    4
 153420000    5
 153430000    4
 153440000    3
 153450000    2
 153460000    4
 153470000    3
 153480000    4
 153490000    6
 153500000    6
 153510000    2
 153520000    3
 153530000    5
 153540000    3
 153550000    3
 153560000    2
 153570000    6
 153580000    4
 153590000    2
 153600000    3
 153610000    3
 153620000    3
 153630000    3
 153640000    3
 153650000    4
 153660000    3
 153670000    3
 153680000    3
 153690000    5
 153700000    3
 153710000    3
 153720000    2
 153730000    3
 153740000    3
 153750000    3
 153760000    3
 153770000    2
 153780000    4
 153790000    3
 153800000    3
 153810000    2
 153820000    3
 153830000    9
 153840000   11
 153850000    5
 153860000    3
 153870000    3
 153880000    3
 153890000    4
 153900000    3
 153910000    3
 153920000    4
 153930000    3
 153940000    2
 153950000    3
 153960000    5
 153970000    5
 153980000    3
 153990000    2
 154000000    3
 154010000    3
 154020000    3
 154030000    4
 154040000    3
 154050000    3
 154060000    3
 154070000    3
 154080000    3
 154090000    3
 154100000    3
 154110000    3
 154120000    3
 154130000    3
 154140000    2
 154150000    6
 154160000    3
 154170000    3
 154180000    3
 154190000    3
 154200000    4
 154210000    3
 154220000    3
 154230000    3
 154240000    5
 154250000    4
 154260000    3
 154270000    5
 154280000    3
 154290000    3
 154300000    6
 154310000    4
 154320000    3
 154330000    4
 154340000    3
 154350000    2
 154360000    3
 154370000    3
 154380000    2
 154390000    4
 154400000    3
 154410000    3
 154420000    3
 154430000    3
 154440000    3
 154450000    3
 154460000    2
 154470000    2
 154480000    3
 154490000    2
 154500000    3
 154510000    6
 154520000    3
 154530000    3
 154540000    3
 154550000    3
 154560000    4
 154570000    4
 154580000    4
 154590000    4
 154600000    3
 154610000    3
 154620000    3
 154630000    4
 154640000    4
 154650000    3
 154660000    3
 154670000    3
 154680000    4
 154690000    3
 154700000    3
 154710000    4
 154720000    3
 154730000    3
 154740000    2
 154750000    3
 154760000    4
 154770000    3
 154780000    4
 154790000    5
 154800000    3
 154810000    5
 154820000    3
 154830000    3
 154840000    4
 154850000    4
 154860000    2
 154870000    3
 154880000    4
 154890000    5
 154900000    2
 154910000    3
 154920000    5
 154930000    3
 154940000    3
 154950000    3
 154960000    3
 154970000    3
 154980000    3
 154990000    2
 155000000    3
 155010000    3
 155020000    3
 155030000    3
 155040000    2
 155050000    3
 155060000    5
 155070000    4
 155080000    2
 155090000    2
 155100000    4
 155110000    2
 155120000    4
 155130000    3
 155140000    4
 155150000    4
 155160000    3
 155170000    2
 155180000    3
 155190000    3
 155200000    3
 155210000    3
 155220000    4
 155230000    6
 155240000    3
 155250000    3
 155260000    3
 155270000    5
 155280000    3
 155290000    4
 155300000    3
 155310000    4
 155320000    4
 155330000    3
 155340000    3
 155350000    3
 155360000    2
 155370000    3
 155380000    3
 155390000    3
 155400000    3
 155410000    2
 155420000    3
 155430000    2
 155440000    4
 155450000    3
 155460000    3
 155470000    3
 155480000    3
 155490000    2
 155500000    2
 155510000    3
 155520000    4
 155530000    2
 155540000    2
 155550000    4
 155560000    2
 155570000    3
 155580000    5
 155590000    4
 155600000    6
 155610000    4
 155620000    2
 155630000    3
 155640000    4
 155650000    3
 155660000    3
 155670000    4
 155680000    3
 155690000    2
 155700000    5
 155710000    6
 155720000    3
 155730000    6
 155740000    3
 155750000    3
 155760000    3
 155770000    3
 155780000    3
 155790000    3
 155800000    4
 155810000    3
 155820000    3
 155830000    2
 155840000    4
 155850000    3
 155860000    3
 155870000    4
 155880000    2
 155890000    5
 155900000    2
 155910000    3
 155920000    6
 155930000    4
 155940000    3
 155950000    2
 155960000    3
 155970000    4
 155980000    3
 155990000    4
 156000000    3
 156010000    3
 156020000    3
 156030000    3
 156040000    3
 156050000    3
 156060000    2
 156070000    3
 156080000    3
 156090000    2
 156100000    3
 156110000    4
 156120000    3
 156130000    2
 156140000    3
 156150000    3
 156160000    3
 156170000    4
 156180000    3
 156190000    3
 156200000    3
 156210000    3
 156220000    3
 156230000    3
 156240000    3
 156250000    3
 156260000    4
 156270000    4
 156280000    3
 156290000    3
 156300000    4
 156310000    3
 156320000    5
 156330000    4
 156340000    3
 156350000    3
 156360000    4
 156370000    3
 156380000    4
 156390000    3
 156400000    4
 156410000    3
 156420000    5
 156430000    3
 156440000    2
 156450000    2
 156460000    6
 156470000    2
 156480000    2
 156490000    4
 156500000    5
 156510000    3
 156520000    4
 156530000    3
 156540000    3
 156550000    7
 156560000    3
 156570000    2
 156580000    2
 156590000    2
 156600000    3
 156610000    2
 156620000    3
 156630000    3
 156640000    4
 156650000    5
 156660000    5
 156670000    3
 156680000    3
 156690000    3
 156700000    3
 156710000    3
 156720000    3
 156730000    2
 156740000    3
 156750000    5
 156760000    3
 156770000    3
 156780000    3
 156790000    6
 156800000    3
 156810000    3
 156820000    5
 156830000    2
 156840000    4
 156850000    4
 156860000    4
 156870000    5
 156880000    3
 156890000    2
 156900000    3
 156910000    3
 156920000    2
 156930000    4
 156940000    5
 156950000    5
 156960000    5
 156970000    3
 156980000    3
 156990000    3
 157000000    2
 157010000    4
 157020000    3
 157030000    3
 157040000    2
 157050000    3
 157060000    3
 157070000    3
 157080000    3
 157090000    3
 157100000    5
 157110000    4
 157120000    3
 157130000    3
 157140000    2
 157150000    3
 157160000    3
 157170000    2
 157180000    2
 157190000    3
 157200000    4
 157210000    2
 157220000    6
 157230000    6
 157240000    3
 157250000    6
 157260000    2
 157270000    3
 157280000    9
 157290000    4
 157300000    3
 157310000    3
 157320000    4
 157330000    3
 157340000    3
 157350000    5
 157360000    4
 157370000    2
 157380000    2
 157390000    2
 157400000    3
 157410000    2
 157420000    5
 157430000    3
 157440000    4
 157450000    3
 157460000    3
 157470000    2
 157480000    3
 157490000    3
 157500000    3
 157510000    4
 157520000    3
 157530000    3
 157540000    4
 157550000    4
 157560000    3
 157570000    2
 157580000    3
 157590000    3
 157600000    3
 157610000    2
 157620000    5
 157630000    3
 157640000    3
 157650000    2
 157660000    3
 157670000    4
 157680000    2
 157690000    4
 157700000    2
 157710000    3
 157720000    4
 157730000    4
 157740000    2
 157750000    5
 157760000    3
 157770000    2
 157780000    4
 157790000    3
 157800000    3
 157810000    5
 157820000    3
 157830000    3
 157840000    4
 157850000    2
 157860000    3
 157870000    3
 157880000    3
 157890000    4
 157900000    5
 157910000    6
 157920000    8
 157930000    9
 157940000    8
 157950000    3
 157960000    4
 157970000    3
 157980000    3
 157990000    4
 158000000    3
 158010000    5
 158020000    3
 158030000    4
 158040000    3
 158050000    3
 158060000    3
 158070000    4
 158080000    2
 158090000    4
 158100000    2
 158110000    3
 158120000    3
 158130000    3
 158140000    3
 158150000    3
 158160000    5
 158170000    4
 158180000    3
 158190000    7
 158200000    3
 158210000    6
 158220000    3
 158230000    2
 158240000    4
 158250000    2
 158260000    3
 158270000    3
 158280000    2
 158290000    5
 158300000    5
 158310000    5
 158320000    3
 158330000    3
 158340000    3
 158350000    9
 158360000    2
 158370000    5
 158380000    3
 158390000    3
 158400000    8
 158410000    9
 158420000    4
 158430000    3
 158440000    5
 158450000    4
 158460000    3
 158470000    4
 158480000    2
 158490000    3
 158500000    4
 158510000    3
 158520000    3
 158530000    2
 158540000    3
 158550000    3
 158560000    3
 158570000    4
 158580000    4
 158590000    3
 158600000    3
 158610000    3
 158620000    3
 158630000    5
 158640000    4
 158650000    3
 158660000    3
 158670000    3
 158680000    3
 158690000    3
 158700000    5
 158710000    3
 158720000    4
 158730000    3
 158740000    2
 158750000    3
 158760000    3
 158770000    5
 158780000    2
 158790000    3
 158800000    4
 158810000    3
 158820000    3
 158830000    3
 158840000    3
 158850000    3
 158860000    5
 158870000    3
 158880000    2
 158890000    3
 158900000    5
 158910000    4
 158920000    5
 158930000    3
 158940000    4
 158950000    4
 158960000    2
 158970000    4
 158980000    4
 158990000    3
 159000000    3
 159010000    5
 159020000    7
 159030000    3
 159040000    2
 159050000    6
 159060000    3
 159070000    7
 159080000    3
 159090000    2
 159100000    3
 159110000    3
 159120000    4
 159130000    3
 159140000    4
 159150000    3
 159160000    2
 159170000    2
 159180000    2
 159190000    5
 159200000    3
 159210000    4
 159220000    3
 159230000    4
 159240000    2
 159250000    3
 159260000    4
 159270000    4
 159280000    4
 159290000    4
 159300000    4
 159310000    3
 159320000    3
 159330000    3
 159340000    3
 159350000    2
 159360000    3
 159370000    4
 159380000    3
 159390000    3
 159400000    3
 159410000    3
 159420000    3
 159430000    3
 159440000    3
 159450000    3
 159460000    8
 159470000    4
 159480000    4
 159490000    3
 159500000    2
 159510000    2
 159520000    3
 159530000    3
 159540000    3
 159550000    3
 159560000    5
 159570000    4
 159580000    5
 159590000    3
 159600000    4
 159610000    3
 159620000    3
 159630000    4
 159640000    3
 159650000    2
 159660000    4
 159670000    3
 159680000    3
 159690000    4
 159700000    3
 159710000    4
 159720000    3
 159730000    3
 159740000    2
 159750000    4
 159760000    5
 159770000    3
 159780000    4
 159790000    4
 159800000    3
 159810000    2
 159820000    2
 159830000    3
 159840000    4
 159850000    3
 159860000    4
 159870000    3
 159880000    2
 159890000    4
 159900000    3
 159910000    3
 159920000    3
 159930000    3
 159940000    3
 159950000    3
 159960000    4
 159970000    5
 159980000    4
 159990000    3
 160000000    2
 160000000    2
 160010000    3
 160020000    5
 160030000    2
 160040000    2
 160050000    3
 160060000    5
 160070000    3
 160080000    3
 160090000    3
 160100000    3
 160110000    3
 160120000    2
 160130000    2
 160140000    3
 160150000    3
 160160000    3
 160170000    4
 160180000    3
 160190000    3
 160200000    3
 160210000    3
 160220000    5
 160230000    2
 160240000    4
 160250000    3
 160260000    3
 160270000    3
 160280000    3
 160290000    5
 160300000    5
 160310000    4
 160320000    3
 160330000    3
 160340000    5
 160350000    3
 160360000    3
 160370000    3
 160380000    3
 160390000    3
 160400000    2
 160410000    3
 160420000    4
 160430000    3
 160440000    4
 160450000    4
 160460000    5
 160470000    3
 160480000    3
 160490000    3
 160500000    5
 160510000    2
 160520000    3
 160530000    3
 160540000    6
 160550000    5
 160560000    2
 160570000    3
 160580000    3
 160590000    4
 160600000    3
 160610000    3
 160620000    4
 160630000    3
 160640000    3
 160650000    6
 160660000   11
 160670000   10
 160680000    2
 160690000    6
 160700000    4
 160710000    3
 160720000    2
 160730000    3
 160740000    4
 160750000    3
 160760000    2
 160770000    4
 160780000    4
 160790000    3
 160800000    3
 160810000    3
 160820000    3
 160830000    3
 160840000    2
 160850000    2
 160860000    4
 160870000    3
 160880000    3
 160890000    3
 160900000    3
 160910000    3
 160920000    4
 160930000    3
 160940000    4
 160950000    2
 160960000    3
 160970000    4
 160980000    3
 160990000    3
 161000000    3
 161010000    3
 161020000    3
 161030000    3
 161040000    3
 161050000    2
 161060000    2
 161070000    2
 161080000    3
 161090000    3
 161100000    2
 161110000    3
 161120000    4
 161130000    2
 161140000    2
 161150000    2
 161160000    2
 161170000    3
 161180000    5
 161190000    3
 161200000    4
 161210000    3
 161220000    3
 161230000    4
 161240000    3
 161250000    4
 161260000    5
 161270000    3
 161280000    2
 161290000    6
 161300000    8
 161310000    3
 161320000    5
 161330000    8
 161340000    4
 161350000    9
 161360000    4
 161370000    3
 161380000    3
 161390000    3
 161400000    2
 161410000    6
 161420000    4
 161430000    7
 161440000    4
 161450000    3
 161460000    5
 161470000    2
 161480000    4
 161490000    7
 161500000    5
 161510000    3
 161520000    3
 161530000    3
 161540000    3
 161550000    2
 161560000    6
 161570000    5
 161580000    2
 161590000    2
 161600000    3
 161610000    3
 161620000    8
 161630000    3
 161640000    5
 161650000    3
 161660000    3
 161670000    4
 161680000    5
 161690000    2
 161700000    2
 161710000    3
 161720000    4
 161730000    3
 161740000    5
 161750000    3
 161760000    2
 161770000    3
 161780000    3
 161790000    3
 161800000    3
 161810000    4
 161820000    4
 161830000    5
 161840000    5
 161850000    3
 161860000    5
 161870000    6
 161880000    6
 161890000    3
 161900000    4
 161910000    3
 161920000    4
 161930000    4
 161940000    7
 161950000    3
 161960000    3
 161970000    6
 161980000    3
 161990000    3
 162000000    3
 162010000    3
 162020000    3
 162030000    3
 162040000    3
 162050000    4
 162060000    4
 162070000    4
 162080000    3
 162090000    3
 162100000    3
 162110000    2
 162120000    3
 162130000    3
 162140000    3
 162150000    3
 162160000    3
 162170000    3
 162180000    4
 162190000    3
 162200000    4
 162210000    2
 162220000    3
 162230000    3
 162240000    2
 162250000    2
 162260000    4
 162270000    4
 162280000    4
 162290000    3
 162300000    3
 162310000    3
 162320000    3
 162330000    3
 162340000    4
 162350000    7
 162360000    3
 162370000    4
 162380000    3
 162390000    3
 162400000    4
 162410000    4
 162420000    5
 162430000    5
 162440000    3
 162450000    4
 162460000    4
 162470000    6
 162480000    3
 162490000    4
 162500000    6
 162510000    9
 162520000    4
 162530000    4
 162540000    2
 162550000    5
 162560000    3
 162570000    5
 162580000    4
 162590000    4
 162600000    3
 162610000    4
 162620000    3
 162630000    3
 162640000    3
 162650000    5
 162660000    3
 162670000    2
 162680000    4
 162690000    3
 162700000    5
 162710000    6
 162720000    5
 162730000    3
 162740000    5
 162750000    4
 162760000    4
 162770000    3
 162780000    2
 162790000    5
 162800000    4
 162810000    4
 162820000    3
 162830000    6
 162840000    5
 162850000    3
 162860000    7
 162870000    4
 162880000    6
 162890000    3
 162900000    3
 162910000    3
 162920000    3
 162930000    3
 162940000    3
 162950000    3
 162960000    3
 162970000    3
 162980000    4
 162990000    7
 163000000    4
 163010000    4
 163020000    3
 163030000    2
 163040000    4
 163050000    7
 163060000    4
 163070000    4
 163080000    6
 163090000    3
 163100000    3
 163110000    3
 163120000    3
 163130000    4
 163140000    6
 163150000   10
 163160000    8
 163170000    3
 163180000    3
 163190000    4
 163200000    2
 163210000    3
 163220000   10
 163230000    9
 163240000    2
 163250000    4
 163260000    4
 163270000    2
 163280000    3
 163290000    5
 163300000    8
 163310000    5
 163320000    2
 163330000    4
 163340000    3
 163350000    4
 163360000    3
 163370000    3
 163380000    3
 163390000    7
 163400000    2
 163410000    4
 163420000    4
 163430000    3
 163440000    3
 163450000    2
 163460000    3
 163470000    3
 163480000    3
 163490000    2
 163500000    3
 163510000    3
 163520000    2
 163530000    2
 163540000    4
 163550000    5
 163560000    5
 163570000    3
 163580000    2
 163590000    3
 163600000    3
 163610000    3
 163620000    3
 163630000    3
 163640000    3
 163650000    2
 163660000    3
 163670000    3
 163680000    3
 163690000    4
 163700000    3
 163710000    5
 163720000    4
 163730000    4
 163740000    2
 163750000    3
 163760000    5
 163770000    4
 163780000    3
 163790000    4
 163800000    2
 163810000    4
 163820000    3
 163830000    2
 163840000    4
 163850000    3
 163860000    4
 163870000    5
 163880000    3
 163890000    7
 163900000    3
 163910000    3
 163920000    4
 163930000    3
 163940000    5
 163950000    4
 163960000    3
 163970000    3
 163980000    4
 163990000    3
 164000000    4
 164010000    8
 164020000    3
 164030000    5
 164040000    4
 164050000    3
 164060000    3
 164070000    3
 164080000    3
 164090000    3
 164100000    4
 164110000    3
 164120000    4
 164130000    3
 164140000    4
 164150000    3
 164160000    5
 164170000    3
 164180000    3
 164190000    4
 164200000    3
 164210000    3
 164220000    3
 164230000    3
 164240000    3
 164250000    3
 164260000    3
 164270000    3
 164280000    3
 164290000    2
 164300000    3
 164310000    2
 164320000    3
 164330000    3
 164340000    3
 164350000    4
 164360000    4
 164370000    3
 164380000    5
 164390000   11
 164400000    3
 164410000    3
 164420000    4
 164430000    3
 164440000    4
 164450000    2
 164460000    3
 164470000    3
 164480000    2
 164490000    4
 164500000    3
 164510000    4
 164520000    3
 164530000    5
 164540000    4
 164550000    3
 164560000    2
 164570000    3
 164580000    3
 164590000    4
 164600000    3
 164610000    2
 164620000    3
 164630000    4
 164640000    3
 164650000    4
 164660000    2
 164670000    6
 164680000    4
 164690000    3
 164700000    3
 164710000    3
 164720000    5
 164730000    2
 164740000    3
 164750000    5
 164760000    3
 164770000    3
 164780000    3
 164790000    3
 164800000    3
 164810000    3
 164820000    3
 164830000    3
 164840000    3
 164850000    3
 164860000    3
 164870000    3
 164880000    3
 164890000    3
 164900000    4
 164910000    2
 164920000    3
 164930000    3
 164940000    4
 164950000    3
 164960000    3
 164970000    5
 164980000    2
 164990000    4
 165000000    3
 165010000    3
 165020000    3
 165030000    2
 165040000    3
 165050000    3
 165060000    3
 165070000    3
 165080000    3
 165090000    3
 165100000    3
 165110000    3
 165120000    3
 165130000    4
 165140000    2
 165150000    4
 165160000    3
 165170000    2
 165180000    6
 165190000    3
 165200000    5
 165210000    4
 165220000    3
 165230000    4
 165240000    3
 165250000    3
 165260000    3
 165270000    3
 165280000    6
 165290000    4
 165300000    6
 165310000    2
 165320000    3
 165330000    3
 165340000    2
 165350000    3
 165360000    3
 165370000    4
 165380000    4
 165390000    4
 165400000    3
 165410000    2
 165420000    3
 165430000    4
 165440000    2
 165450000    2
 165460000    2
 165470000    3
 165480000    3
 165490000    3
 165500000    3
 165510000    8
 165520000    3
 165530000    2
 165540000    3
 165550000    3
 165560000    2
 165570000    4
 165580000    3
 165590000    4
 165600000    3
 165610000    3
 165620000    7
 165630000    3
 165640000    3
 165650000    2
 165660000    4
 165670000    2
 165680000    6
 165690000    6
 165700000    5
 165710000    3
 165720000    3
 165730000    3
 165740000    3
 165750000    3
 165760000    3
 165770000    3
 165780000    3
 165790000    4
 165800000    2
 165810000    3
 165820000    4
 165830000    3
 165840000    4
 165850000    6
 165860000    3
 165870000    3
 165880000    5
 165890000    4
 165900000    2
 165910000    4
 165920000    3
 165930000    4
 165940000    4
 165950000    3
 165960000    4
 165970000    4
 165980000    4
 165990000    3
 166000000    3
 166010000    3
 166020000    3
 166030000    4
 166040000   10
 166050000    3
 166060000    3
 166070000    3
 166080000    2
 166090000    3
 166100000    3
 166110000    2
 166120000    3
 166130000    3
 166140000    3
 166150000    3
 166160000    3
 166170000    4
 166180000    5
 166190000    3
 166200000    3
 166210000    4
 166220000    3
 166230000    3
 166240000    5
 166250000    5
 166260000    3
 166270000    3
 166280000    3
 166290000    4
 166300000    3
 166310000    3
 166320000    4
 166330000    2
 166340000    5
 166350000    5
 166360000    5
 166370000    6
 166380000    3
 166390000    2
 166400000    5
 166410000    3
 166420000    3
 166430000    3
 166440000    2
 166450000    3
 166460000    3
 166470000    4
 166480000    3
 166490000    3
 166500000    3
 166510000    8
 166520000    3
 166530000    5
 166540000    5
 166550000    3
 166560000    3
 166570000    4
 166580000    5
 166590000    4
 166600000    7
 166610000    3
 166620000    3
 166630000    4
 166640000    3
 166650000    3
 166660000    3
 166670000    3
 166680000    3
 166690000    3
 166700000    3
 166710000    2
 166720000    3
 166730000    5
 166740000    5
 166750000    3
 166760000    5
 166770000    4
 166780000    6
 166790000    4
 166800000    3
 166810000    3
 166820000    6
 166830000    3
 166840000    3
 166850000    3
 166860000    4
 166870000    3
 166880000    3
 166890000    4
 166900000    3
 166910000    3
 166920000    3
 166930000    6
 166940000    4
 166950000    3
 166960000    3
 166970000    6
 166980000    5
 166990000    5
 167000000    3
 167010000    3
 167020000    3
 167030000    3
 167040000    2
 167050000    3
 167060000    3
 167070000    5
 167080000    3
 167090000    3
 167100000    5
 167110000    2
 167120000    4
 167130000    3
 167140000    3
 167150000    3
 167160000    3
 167170000    3
 167180000    4
 167190000    5
 167200000    3
 167210000    3
 167220000    3
 167230000    2
 167240000    3
 167250000    3
 167260000    3
 167270000    4
 167280000    6
 167290000    5
 167300000    4
 167310000    4
 167320000    3
 167330000    3
 167340000    5
 167350000    3
 167360000    4
 167370000    4
 167380000    8
 167390000    3
 167400000    3
 167410000    3
 167420000    3
 167430000    2
 167440000    7
 167450000    3
 167460000    2
 167470000    3
 167480000    2
 167490000    4
 167500000    4
 167510000    2
 167520000    4
 167530000    3
 167540000    3
 167550000    3
 167560000    4
 167570000    4
 167580000    3
 167590000    2
 167600000    2
 167610000    6
 167620000    3
 167630000    3
 167640000    3
 167650000    3
 167660000    5
 167670000    4
 167680000    6
 167690000    3
 167700000    4
 167710000    5
 167720000    3
 167730000    3
 167740000    3
 167750000    3
 167760000    7
 167770000   11
 167780000    4
 167790000    3
 167800000    5
 167810000    4
 167820000    3
 167830000    3
 167840000    3
 167850000    3
 167860000    3
 167870000    4
 167880000    5
 167890000    7
 167900000    2
 167910000    3
 167920000    3
 167930000    2
 167940000    3
 167950000    5
 167960000    2
 167970000    2
 167980000    9
 167990000    8
 168000000    4
 168010000    2
 168020000    4
 168030000    5
 168040000    4
 168050000    4
 168060000    3
 168070000    4
 168080000    3
 168090000    5
 168100000    5
 168110000    6
 168120000    4
 168130000    4
 168140000    3
 168150000    3
 168160000    5
 168170000    2
 168180000    2
 168190000    4
 168200000    5
 168210000    3
 168220000    3
 168230000    3
 168240000    4
 168250000    3
 168260000    3
 168270000    3
 168280000    3
 168290000    6
 168300000    3
 168310000    3
 168320000    3
 168330000    7
 168340000    3
 168350000    4
 168360000    4
 168370000    3
 168380000    3
 168390000    3
 168400000    3
 168410000    3
 168420000    3
 168430000    2
 168440000    3
 168450000    2
 168460000    2
 168470000    2
 168480000    7
 168490000    2
 168500000    4
 168510000    3
 168520000    5
 168530000    3
 168540000    3
 168550000    3
 168560000    4
 168570000    2
 168580000    4
 168590000    4
 168600000    3
 168610000    4
 168620000    3
 168630000    3
 168640000    3
 168650000    3
 168660000    3
 168670000    3
 168680000    5
 168690000    3
 168700000    3
 168710000    3
 168720000    3
 168730000    4
 168740000    9
 168750000    2
 168760000    3
 168770000    6
 168780000    3
 168790000    6
 168800000    2
 168810000    3
 168820000    4
 168830000    2
 168840000    3
 168850000    4
 168860000    3
 168870000    2
 168880000    3
 168890000    3
 168900000    2
 168910000    5
 168920000    3
 168930000    3
 168940000    2
 168950000    5
 168960000    3
 168970000    3
 168980000    3
 168990000    6
 169000000    4
 169010000    3
 169020000    4
 169030000   12
 169040000    8
 169050000    3
 169060000    5
 169070000    4
 169080000    5
 169090000    3
 169100000    3
 169110000    3
 169120000    3
 169130000    4
 169140000    2
 169150000    3
 169160000    4
 169170000    3
 169180000    4
 169190000    3
 169200000    5
 169210000    4
 169220000    4
 169230000    4
 169240000    3
 169250000    6
 169260000    2
 169270000    3
 169280000    3
 169290000    3
 169300000    3
 169310000    3
 169320000    3
 169330000    3
 169340000    4
 169350000    3
 169360000    8
 169370000    3
 169380000    4
 169390000    7
 169400000    5
 169410000    4
 169420000    3
 169430000    6
 169440000    3
 169450000    4
 169460000    3
 169470000    4
 169480000    6
 169490000    3
 169500000    3
 169510000    7
 169520000    6
 169530000    3
 169540000    5
 169550000    3
 169560000    6
 169570000    4
 169580000    3
 169590000    4
 169600000    4
 169610000    4
 169620000    3
 169630000    6
 169640000    3
 169650000    4
 169660000    3
 169670000    3
 169680000    3
 169690000    2
 169700000    4
 169710000    2
 169720000    3
 169730000    2
 169740000    3
 169750000    3
 169760000    3
 169770000    6
 169780000    3
 169790000    2
 169800000    6
 169810000    5
 169820000    4
 169830000    6
 169840000    5
 169850000    3
 169860000    3
 169870000    6
 169880000    3
 169890000    5
 169900000    3
 169910000    6
 169920000    3
 169930000    5
 169940000    3
 169950000    3
 169960000    4
 169970000    3
 169980000    3
 169990000    3
 170000000    3
 170010000    3
 170020000    4
 170030000    3
 170040000    3
 170050000    3
 170060000    2
 170070000    2
 170080000    3
 170090000    4
 170100000    2
 170110000    2
 170120000    3
 170130000    3
 170140000    2
 170150000    3
 170160000    4
 170170000    2
 170180000    3
 170190000    4
 170200000    3
 170210000    3
 170220000    2
 170230000    2
 170240000    3
 170250000    2
 170260000    5
 170270000    3
 170280000    3
 170290000    5
 170300000    3
 170310000    3
 170320000    3
 170330000    3
 170340000    3
 170350000    5
 170360000    5
 170370000    6
 170380000    3
 170390000    3
 170400000    3
 170410000    5
 170420000    4
 170430000    4
 170440000    4
 170450000    3
 170460000    4
 170470000    4
 170480000    9
 170490000    3
 170500000    2
 170510000    3
 170520000    4
 170530000    3
 170540000    2
 170550000    3
 170560000    3
 170570000    3
 170580000    2
 170590000    3
 170600000    5
 170610000    3
 170620000    3
 170630000    2
 170640000    3
 170650000    4
 170660000    3
 170670000    4
 170680000    3
 170690000    3
 170700000    3
 170710000    4
 170720000    8
 170730000    3
 170740000    3
 170750000    3
 170760000    3
 170770000    3
 170780000    3
 170790000    3
 170800000    2
 170810000    4
 170820000    2
 170830000    3
 170840000    5
 170850000    3
 170860000    4
 170870000    4
 170880000    3
 170890000    3
 170900000    3
 170910000    2
 170920000    3
 170930000    4
 170940000    4
 170950000    3
 170960000    3
 170970000    3
 170980000    5
 170990000    3
 171000000    2
 171010000    3
 171020000    3
 171030000    3
 171040000    4
 171050000    4
 171060000    2
 171070000    3
 171080000    3
 171090000    5
 171100000    3
 171110000    6
 171120000    5
 171130000    4
 171140000    2
 171150000    3
 171160000    3
 171170000    4
 171180000    4
 171190000    7
 171200000    3
 171210000    3
 171220000    4
 171230000    6
 171240000    4
 171250000    4
 171260000    3
 171270000    5
 171280000    8
 171290000    6
 171300000    5
 171310000    3
 171320000    3
 171330000    3
 171340000    4
 171350000    3
 171360000    3
 171370000    3
 171380000    5
 171390000    5
 171400000    7
 171410000    5
 171420000    3
 171430000    2
 171440000    3
 171450000    3
 171460000    3
 171470000    2
 171480000    4
 171490000    3
 171500000    4
 171510000    3
 171520000    4
 171530000    4
 171540000    3
 171550000    3
 171560000    2
 171570000    3
 171580000    3
 171590000    4
 171600000    3
 171610000    3
 171620000    3
 171630000    4
 171640000    5
 171650000    3
 171660000    4
 171670000    4
 171680000    2
 171690000    3
 171700000    3
 171710000    3
 171720000    6
 171730000    3
 171740000    3
 171750000    4
 171760000    3
 171770000    4
 171780000    3
 171790000    3
 171800000    2
 171810000    2
 171820000    3
 171830000    5
 171840000    3
 171850000    3
 171860000    3
 171870000    3
 171880000    3
 171890000    3
 171900000    5
 171910000    2
 171920000    5
 171930000    3
 171940000    3
 171950000    8
 171960000    3
 171970000    3
 171980000    4
 171990000    3
 172000000    3
 172010000    4
 172020000    3
 172030000    3
 172040000    3
 172050000    3
 172060000    4
 172070000    3
 172080000    2
 172090000    3
 172100000    3
 172110000    3
 172120000    3
 172130000    3
 172140000    4
 172150000    2
 172160000    3
 172170000    3
 172180000    3
 172190000    3
 172200000    3
 172210000    2
 172220000    3
 172230000    3
 172240000    3
 172250000    3
 172260000    2
 172270000    4
 172280000    2
 172290000    5
 172300000    3
 172310000    4
 172320000    5
 172330000    5
 172340000    3
 172350000    3
 172360000    4
 172370000    3
 172380000    4
 172390000    3
 172400000    4
 172410000    3
 172420000    3
 172430000    5
 172440000    3
 172450000    3
 172460000    4
 172470000    3
 172480000    3
 172490000    3
 172500000    4
 172510000    3
 172520000    4
 172530000    3
 172540000    5
 172550000    3
 172560000    5
 172570000    2
 172580000    4
 172590000    3
 172600000    4
 172610000    4
 172620000    5
 172630000    4
 172640000    3
 172650000    3
 172660000    3
 172670000    3
 172680000    4
 172690000    3
 172700000    3
 172710000    5
 172720000    2
 172730000    3
 172740000    4
 172750000    8
 172760000    3
 172770000    4
 172780000    3
 172790000    3
 172800000    4
 172810000    2
 172820000    3
 172830000    2
 172840000    4
 172850000    4
 172860000    4
 172870000    5
 172880000    3
 172890000    4
 172900000    6
 172910000    5
 172920000    8
 172930000    3
 172940000    5
 172950000    8
 172960000    3
 172970000    3
 172980000    4
 172990000    4
 173000000    4
 173010000    3
 173020000    3
 173030000    3
 173040000    4
 173050000    3
 173060000    3
 173070000    5
 173080000    3
 173090000    3
 173100000    2
 173110000    2
 173120000    3
 173130000    6
 173140000    3
 173150000    5
 173160000    6
 173170000    2
 173180000    7
 173190000    2
 173200000   10
 173210000    5
 173220000    3
 173230000    7
 173240000    3
 173250000    3
 173260000    3
 173270000    2
 173280000    3
 173290000    3
 173300000    6
 173310000    2
 173320000    4
 173330000    3
 173340000    2
 173350000    6
 173360000    3
 173370000    3
 173380000    3
 173390000    3
 173400000    3
 173410000    3
 173420000    3
 173430000    3
 173440000    3
 173450000    2
 173460000    3
 173470000    3
 173480000    2
 173490000    3
 173500000    4
 173510000    3
 173520000    3
 173530000    3
 173540000    3
 173550000    7
 173560000    3
 173570000    5
 173580000    3
 173590000    3
 173600000    4
 173610000    3
 173620000    2
 173630000    3
 173640000    3
 173650000    3
 173660000    3
 173670000    2
 173680000    4
 173690000    3
 173700000    3
 173710000    3
 173720000    3
 173730000    6
 173740000    3
 173750000    3
 173760000    2
 173770000    3
 173780000    2
 173790000    2
 173800000    2
 173810000    3
 173820000    3
 173830000    3
 173840000    3
 173850000    2
 173860000    3
 173870000    3
 173880000    3
 173890000    4
 173900000    5
 173910000    2
 173920000    2
 173930000    3
 173940000    2
 173950000    3
 173960000    4
 173970000    4
 173980000    3
 173990000    3
 174000000    2
 174010000    4
 174020000    4
 174030000    5
 174040000    2
 174050000    4
 174060000    2
 174070000    5
 174080000    3
 174090000    4
 174100000    3
 174110000    3
 174120000    4
 174130000    4
 174140000    3
 174150000    5
 174160000    3
 174170000    5
 174180000    4
 174190000    2
 174200000    3
 174210000    3
 174220000    3
 174230000    3
 174240000    3
 174250000    4
 174260000    4
 174270000    3
 174280000    3
 174290000    3
 174300000    3
 174310000    3
 174320000    3
 174330000    2
 174340000    4
 174350000    4
 174360000    3
 174370000    4
 174380000    3
 174390000    3
 174400000    2
 174410000    2
 174420000    3
 174430000    3
 174440000    3
 174450000    2
 174460000    3
 174470000    3
 174480000    2
 174490000    2
 174500000    3
 174510000    3
 174520000    3
 174530000    3
 174540000    3
 174550000    3
 174560000    2
 174570000    4
 174580000    4
 174590000    3
 174600000    3
 174610000    5
 174620000    3
 174630000    3
 174640000    4
 174650000    5
 174660000    4
 174670000    4
 174680000    3
 174690000    3
 174700000    4
 174710000    2
 174720000    5
 174730000    3
 174740000    5
 174750000    3
 174760000    3
 174770000    4
 174780000    6
 174790000    3
 174800000    3
 174810000    3
 174820000    2
 174830000    4
 174840000    2
 174850000    3
 174860000    4
 174870000    4
 174880000    4
 174890000    4
 174900000    3
 174910000    3
 174920000    3
 174930000    3
 174940000    3
 174950000    4
 174960000    7
 174970000    5
 174980000    5
 174990000    3
 175000000    5
 175010000    3
 175020000    3
 175030000    3
 175040000    4
 175050000    3
 175060000    3
 175070000    3
 175080000    3
 175090000    3
 175100000    3
 175110000    3
 175120000    2
 175130000    3
 175140000    3
 175150000    3
 175160000    3
 175170000    2
 175180000    4
 175190000    3
 175200000    3
 175210000    2
 175220000    2
 175230000    3
 175240000    3
 175250000    3
 175260000    6
 175270000    5
 175280000    3
 175290000    8
 175300000    3
 175310000    2
 175320000    3
 175330000    4
 175340000    3
 175350000    5
 175360000    3
 175370000    3
 175380000    2
 175390000    4
 175400000    5
 175410000    4
 175420000    4
 175430000    2
 175440000    3
 175450000    3
 175460000    2
 175470000    3
 175480000    2
 175490000    5
 175500000    3
 175510000    6
 175520000    3
 175530000    3
 175540000    4
 175550000    4
 175560000    3
 175570000    4
 175580000    5
 175590000    3
 175600000    8
 175610000    3
 175620000    3
 175630000    3
 175640000    4
 175650000    3
 175660000    6
 175670000    5
 175680000    2
 175690000    4
 175700000    5
 175710000    4
 175720000    4
 175730000    4
 175740000    5
 175750000    3
 175760000    3
 175770000    7
 175780000   10
 175790000    3
 175800000    3
 175810000    4
 175820000    4
 175830000    3
 175840000    5
 175850000    3
 175860000    3
 175870000    4
 175880000    4
 175890000    3
 175900000    3
 175910000    3
 175920000    3
 175930000   10
 175940000   10
 175950000    2
 175960000    2
 175970000    4
 175980000    8
 175990000    3
 176000000    5
 176010000    4
 176020000    3
 176030000    3
 176040000    3
 176050000    4
 176060000    2
 176070000    4
 176080000    3
 176090000    3
 176100000    3
 176110000    4
 176120000    4
 176130000    3
 176140000    3
 176150000    3
 176160000    3
 176170000    4
 176180000    3
 176190000    3
 176200000    3
 176210000    4
 176220000    5
 176230000    4
 176240000    3
 176250000    3
 176260000    4
 176270000    6
 176280000    2
 176290000    4
 176300000    3
 176310000    3
 176320000    3
 176330000    3
 176340000    3
 176350000    5
 176360000    3
 176370000    5
 176380000    3
 176390000    6
 176400000    3
 176410000    6
 176420000    5
 176430000    3
 176440000    4
 176450000    4
 176460000    3
 176470000    4
 176480000    3
 176490000    3
 176500000    3
 176510000    4
 176520000    4
 176530000    5
 176540000    3
 176550000    5
 176560000    5
 176570000    5
 176580000    5
 176590000    4
 176600000    4
 176610000    4
 176620000    5
 176630000    3
 176640000    4
 176650000    2
 176660000    3
 176670000    4
 176680000    3
 176690000    4
 176700000    7
 176710000    5
 176720000    4
 176730000    2
 176740000    2
 176750000    4
 176760000    3
 176770000    3
 176780000    5
 176790000    3
 176800000    2
 176810000    3
 176820000    5
 176830000    5
 176840000    3
 176850000    5
 176860000    3
 176870000    3
 176880000    3
 176890000    5
 176900000    3
 176910000    3
 176920000    3
 176930000    3
 176940000    5
 176950000    3
 176960000    3
 176970000    3
 176980000    5
 176990000    3
 177000000    3
 177010000    3
 177020000    4
 177030000    2
 177040000    4
 177050000    2
 177060000    3
 177070000    3
 177080000    4
 177090000    3
 177100000    3
 177110000    3
 177120000    3
 177130000    4
 177140000    4
 177150000    2
 177160000    3
 177170000    2
 177180000    6
 177190000    5
 177200000    4
 177210000    6
 177220000    3
 177230000    3
 177240000    3
 177250000    2
 177260000    4
 177270000    4
 177280000    4
 177290000    6
 177300000    4
 177310000    5
 177320000    8
 177330000    9
 177340000    3
 177350000    2
 177360000    3
 177370000    3
 177380000    3
 177390000    5
 177400000    3
 177410000    3
 177420000    3
 177430000    6
 177440000    3
 177450000    4
 177460000    4
 177470000    2
 177480000    3
 177490000    4
 177500000    2
 177510000    3
 177520000    3
 177530000    3
 177540000    2
 177550000    3
 177560000    7
 177570000    3
 177580000    5
 177590000    3
 177600000    3
 177610000    3
 177620000    3
 177630000    4
 177640000    5
 177650000    3
 177660000    2
 177670000    4
 177680000    4
 177690000    5
 177700000    3
 177710000    3
 177720000    5
 177730000    2
 177740000    4
 177750000    3
 177760000    2
 177770000    7
 177780000    3
 177790000    5
 177800000    4
 177810000    5
 177820000    3
 177830000    2
 177840000    3
 177850000    3
 177860000    3
 177870000    5
 177880000    2
 177890000    4
 177900000    3
 177910000    3
 177920000    6
 177930000    3
 177940000    4
 177950000    2
 177960000    2
 177970000    6
 177980000    3
 177990000    3
 178000000    2
 178010000    6
 178020000    3
 178030000    4
 178040000    4
 178050000    3
 178060000    3
 178070000    3
 178080000    3
 178090000    3
 178100000    3
 178110000    3
 178120000    5
 178130000    7
 178140000    3
 178150000    3
 178160000    3
 178170000    4
 178180000    2
 178190000    2
 178200000    6
 178210000    5
 178220000    5
 178230000    5
 178240000    3
 178250000    3
 178260000    3
 178270000    5
 178280000    3
 178290000    3
 178300000    3
 178310000    3
 178320000    5
 178330000    3
 178340000    3
 178350000    5
 178360000    3
 178370000    3
 178380000    3
 178390000    3
 178400000    8
 178410000    3
 178420000    3
 178430000    3
 178440000    3
 178450000    3
 178460000    2
 178470000    3
 178480000    4
 178490000    6
 178500000    4
 178510000    4
 178520000    4
 178530000    4
 178540000    3
 178550000    3
 178560000    7
 178570000    3
 178580000    3
 178590000    3
 178600000    2
 178610000    3
 178620000    3
 178630000    3
 178640000    5
 178650000    2
 178660000    4
 178670000    3
 178680000    3
 178690000    3
 178700000    3
 178710000    2
 178720000    3
 178730000    3
 178740000    3
 178750000    3
 178760000    3
 178770000    5
 178780000    5
 178790000    3
 178800000    3
 178810000    2
 178820000    3
 178830000    5
 178840000    3
 178850000    3
 178860000    3
 178870000    3
 178880000    3
 178890000    4
 178900000    3
 178910000    4
 178920000    3
 178930000    6
 178940000    2
 178950000    3
 178960000    3
 178970000    2
 178980000    3
 178990000    7
 179000000    5
 179010000    3
 179020000    3
 179030000    3
 179040000    5
 179050000    3
 179060000    2
 179070000    3
 179080000    5
 179090000    3
 179100000    4
 179110000    3
 179120000    3
 179130000    3
 179140000    4
 179150000    4
 179160000    3
 179170000    3
 179180000    3
 179190000    4
 179200000    3
 179210000    3
 179220000    3
 179230000    3
 179240000    3
 179250000    4
 179260000    2
 179270000    2
 179280000    3
 179290000    3
 179300000    5
 179310000    3
 179320000    2
 179330000    5
 179340000    4
 179350000    3
 179360000    4
 179370000    4
 179380000    6
 179390000    5
 179400000    5
 179410000    4
 179420000    7
 179430000    6
 179440000    3
 179450000    4
 179460000    2
 179470000    2
 179480000    3
 179490000    4
 179500000    3
 179510000    2
 179520000    2
 179530000    3
 179540000    5
 179550000    3
 179560000    3
 179570000    3
 179580000    3
 179590000    4
 179600000    5
 179610000    2
 179620000    5
 179630000    6
 179640000    3
 179650000    4
 179660000    3
 179670000    8
 179680000    8
 179690000    4
 179700000    4
 179710000    2
 179720000    4
 179730000    3
 179740000    3
 179750000    4
 179760000    3
 179770000    3
 179780000    3
 179790000    3
 179800000    2
 179810000    2
 179820000    3
 179830000    2
 179840000    3
 179850000    4
 179860000    3
 179870000    3
 179880000    2
 179890000    2
 179900000    3
 179910000    4
 179920000    3
 179930000    3
 179940000    3
 179950000    3
 179960000    3
 179970000    5
 179980000    6
 179990000    5
 180000000    2
 180000000    2
 180010000    4
 180020000    3
 180030000    3
 180040000    4
 180050000    3
 180060000    3
 180070000    5
 180080000    5
 180090000    3
 180100000    5
 180110000    5
 180120000    3
 180130000    4
 180140000    3
 180150000    5
 180160000    3
 180170000    3
 180180000    5
 180190000    3
 180200000    6
 180210000    9
 180220000    5
 180230000    4
 180240000    4
 180250000    5
 180260000    4
 180270000    3
 180280000    3
 180290000    2
 180300000    4
 180310000    3
 180320000    4
 180330000    5
 180340000    3
 180350000    2
 180360000    3
 180370000    3
 180380000    4
 180390000    5
 180400000    4
 180410000    3
 180420000    3
 180430000    4
 180440000    5
 180450000    3
 180460000    3
 180470000    3
 180480000    3
 180490000    3
 180500000    6
 180510000    3
 180520000    3
 180530000    3
 180540000    5
 180550000    5
 180560000    5
 180570000    5
 180580000    3
 180590000    8
 180600000    5
 180610000    4
 180620000    3
 180630000    3
 180640000    3
 180650000    3
 180660000    2
 180670000    4
 180680000    5
 180690000    4
 180700000    3
 180710000    4
 180720000    2
 180730000    3
 180740000    6
 180750000    4
 180760000    5
 180770000    3
 180780000    3
 180790000    3
 180800000    3
 180810000    3
 180820000    4
 180830000    3
 180840000    4
 180850000    3
 180860000    3
 180870000    3
 180880000    3
 180890000    4
 180900000    4
 180910000    4
 180920000    4
 180930000    3
 180940000    3
 180950000    2
 180960000    5
 180970000    3
 180980000    3
 180990000    3
 181000000    4
 181010000    2
 181020000    2
 181030000    4
 181040000    2
 181050000    3
 181060000    3
 181070000    3
 181080000    3
 181090000    3
 181100000    3
 181110000    4
 181120000    3
 181130000    2
 181140000    3
 181150000    3
 181160000    4
 181170000    3
 181180000    3
 181190000    5
 181200000    3
 181210000    3
 181220000    8
 181230000    5
 181240000    3
 181250000    4
 181260000    3
 181270000    3
 181280000    5
 181290000    3
 181300000    4
 181310000    3
 181320000    3
 181330000    4
 181340000    3
 181350000    3
 181360000    3
 181370000    3
 181380000    3
 181390000    5
 181400000    4
 181410000    4
 181420000    3
 181430000    3
 181440000    2
 181450000    3
 181460000    4
 181470000    3
 181480000    2
 181490000    4
 181500000    3
 181510000    3
 181520000    3
 181530000    3
 181540000    4
 181550000    3
 181560000    5
 181570000    2
 181580000    4
 181590000    2
 181600000    3
 181610000    3
 181620000    3
 181630000    3
 181640000    4
 181650000    4
 181660000    2
 181670000    3
 181680000    3
 181690000    5
 181700000    2
 181710000    3
 181720000    4
 181730000    2
 181740000    2
 181750000    4
 181760000    4
 181770000    3
 181780000    4
 181790000    3
 181800000    4
 181810000    4
 181820000    4
 181830000    4
 181840000    3
 181850000    3
 181860000    3
 181870000    2
 181880000    3
 181890000    6
 181900000    5
 181910000    3
 181920000    3
 181930000    3
 181940000    4
 181950000    5
 181960000    3
 181970000    4
 181980000    3
 181990000    3
 182000000    5
 182010000    4
 182020000    3
 182030000    3
 182040000    4
 182050000    3
 182060000    3
 182070000    3
 182080000    3
 182090000    2
 182100000    3
 182110000    3
 182120000    9
 182130000    5
 182140000    3
 182150000    4
 182160000    5
 182170000    3
 182180000    2
 182190000    3
 182200000    4
 182210000    3
 182220000    3
 182230000    3
 182240000    2
 182250000    4
 182260000    3
 182270000    4
 182280000    3
 182290000    5
 182300000    2
 182310000    3
 182320000    3
 182330000    3
 182340000    3
 182350000    2
 182360000    3
 182370000    3
 182380000    4
 182390000    3
 182400000    3
 182410000    3
 182420000    4
 182430000    3
 182440000    3
 182450000    4
 182460000    2
 182470000    3
 182480000    3
 182490000    3
 182500000    5
 182510000    5
 182520000    3
 182530000    3
 182540000    3
 182550000    3
 182560000    4
 182570000    3
 182580000    3
 182590000    3
 182600000    4
 182610000    4
 182620000    5
 182630000    4
 182640000    3
 182650000    3
 182660000    2
 182670000    3
 182680000    3
 182690000    3
 182700000    2
 182710000    2
 182720000    3
 182730000    3
 182740000    4
 182750000    3
 182760000    3
 182770000    3
 182780000    4
 182790000    2
 182800000    4
 182810000    4
 182820000    4
 182830000    2
 182840000    3
 182850000    3
 182860000    3
 182870000    3
 182880000    3
 182890000    3
 182900000    3
 182910000    3
 182920000    3
 182930000    2
 182940000    3
 182950000    3
 182960000    6
 182970000    5
 182980000    8
 182990000    9
 183000000    7
 183010000    2
 183020000    2
 183030000    3
 183040000    2
 183050000    3
 183060000    3
 183070000    5
 183080000    3
 183090000    4
 183100000    3
 183110000    3
 183120000    3
 183130000    3
 183140000    3
 183150000    4
 183160000    8
 183170000    4
 183180000    3
 183190000    4
 183200000    4
 183210000    2
 183220000    6
 183230000    3
 183240000    6
 183250000    3
 183260000    2
 183270000    4
 183280000    2
 183290000    4
 183300000    3
 183310000    5
 183320000    4
 183330000    4
 183340000    3
 183350000    7
 183360000    3
 183370000    3
 183380000    3
 183390000    4
 183400000    4
 183410000    3
 183420000    4
 183430000    4
 183440000    3
 183450000    4
 183460000    3
 183470000    2
 183480000    3
 183490000    3
 183500000    3
 183510000    4
 183520000    7
 183530000    3
 183540000    5
 183550000    4
 183560000    9
 183570000    4
 183580000    3
 183590000    2
 183600000    6
 183610000    3
 183620000    3
 183630000    4
 183640000    3
 183650000    6
 183660000    2
 183670000    5
 183680000    4
 183690000    4
 183700000    4
 183710000    6
 183720000    4
 183730000    7
 183740000    3
 183750000    3
 183760000    3
 183770000    3
 183780000    3
 183790000    2
 183800000    3
 183810000    3
 183820000    8
 183830000    6
 183840000    4
 183850000    3
 183860000    7
 183870000    5
 183880000    3
 183890000    3
 183900000    6
 183910000    2
 183920000    3
 183930000    4
 183940000    3
 183950000    4
 183960000    3
 183970000    3
 183980000    2
 183990000    2
 184000000    3
 184010000    2
 184020000    3
 184030000    2
 184040000    2
 184050000    3
 184060000    3
 184070000    3
 184080000   11
 184090000    3
 184100000    3
 184110000    3
 184120000    3
 184130000    3
 184140000    3
 184150000    3
 184160000    3
 184170000    3
 184180000    2
 184190000    3
 184200000    3
 184210000    3
 184220000    3
 184230000    4
 184240000    2
 184250000    4
 184260000    4
 184270000    4
 184280000    3
 184290000    3
 184300000    4
 184310000    2
 184320000    5
 184330000    3
 184340000    4
 184350000    3
 184360000    2
 184370000    4
 184380000    2
 184390000    3
 184400000    4
 184410000    3
 184420000    3
 184430000    4
 184440000    3
 184450000    2
 184460000    3
 184470000    3
 184480000    2
 184490000    2
 184500000    3
 184510000    2
 184520000    2
 184530000    3
 184540000    2
 184550000    2
 184560000    4
 184570000    5
 184580000    5
 184590000    5
 184600000    5
 184610000    2
 184620000    3
 184630000    3
 184640000    3
 184650000    3
 184660000    3
 184670000    3
 184680000    3
 184690000    5
 184700000    2
 184710000    3
 184720000    6
 184730000    7
 184740000    3
 184750000    3
 184760000    2
 184770000    4
 184780000    2
 184790000    3
 184800000    4
 184810000    3
 184820000    3
 184830000    5
 184840000    4
 184850000    3
 184860000    3
 184870000    3
 184880000    4
 184890000    3
 184900000    3
 184910000    3
 184920000    3
 184930000    2
 184940000    7
 184950000    6
 184960000    3
 184970000    3
 184980000    2
 184990000    2
 185000000    4
 185010000    3
 185020000    4
 185030000    5
 185040000    4
 185050000    4
 185060000    3
 185070000    3
 185080000    3
 185090000    5
 185100000    3
 185110000    3
 185120000    3
 185130000    4
 185140000    3
 185150000    4
 185160000    6
 185170000    3
 185180000    4
 185190000    3
 185200000    2
 185210000    5
 185220000    4
 185230000    2
 185240000    2
 185250000    7
 185260000    3
 185270000    2
 185280000    3
 185290000    2
 185300000    3
 185310000    2
 185320000    3
 185330000    3
 185340000    3
 185350000    2
 185360000    3
 185370000    3
 185380000    5
 185390000    3
 185400000    3
 185410000    4
 185420000    2
 185430000    4
 185440000    4
 185450000    2
 185460000    2
 185470000    4
 185480000    3
 185490000    3
 185500000    2
 185510000    5
 185520000    2
 185530000    4
 185540000    2
 185550000    4
 185560000    3
 185570000    3
 185580000    3
 185590000    3
 185600000    3
 185610000    9
 185620000    4
 185630000    3
 185640000    3
 185650000    3
 185660000    3
 185670000    4
 185680000    4
 185690000    4
 185700000    4
 185710000    2
 185720000    3
 185730000    2
 185740000    3
 185750000    2
 185760000    2
 185770000    2
 185780000    2
 185790000    3
 185800000    3
 185810000    4
 185820000    3
 185830000    4
 185840000    3
 185850000    2
 185860000    3
 185870000    3
 185880000    3
 185890000    3
 185900000    3
 185910000    3
 185920000    2
 185930000    3
 185940000    3
 185950000    4
 185960000    3
 185970000    3
 185980000    3
 185990000    3
 186000000    4
 186010000    3
 186020000    3
 186030000    3
 186040000    2
 186050000    3
 186060000    2
 186070000    4
 186080000    3
 186090000    2
 186100000    3
 186110000    3
 186120000    3
 186130000    3
 186140000    5
 186150000    3
 186160000    4
 186170000    3
 186180000    6
 186190000    3
 186200000    2
 186210000    4
 186220000    4
 186230000    3
 186240000    3
 186250000    4
 186260000    3
 186270000    9
 186280000   12
 186290000   10
 186300000    9
 186310000    3
 186320000    7
 186330000    2
 186340000    5
 186350000    3
 186360000    4
 186370000    5
 186380000    5
 186390000    4
 186400000    6
 186410000    4
 186420000    2
 186430000    5
 186440000    7
 186450000    2
 186460000    3
 186470000    3
 186480000    3
 186490000    4
 186500000    3
 186510000    5
 186520000    3
 186530000    4
 186540000    5
 186550000    2
 186560000    5
 186570000    3
 186580000    5
 186590000    3
 186600000    3
 186610000    3
 186620000    3
 186630000    2
 186640000    4
 186650000    3
 186660000    3
 186670000    3
 186680000    3
 186690000    3
 186700000    2
 186710000    3
 186720000    3
 186730000    2
 186740000    4
 186750000    4
 186760000    4
 186770000    7
 186780000    3
 186790000   12
 186800000    8
 186810000    4
 186820000    5
 186830000    3
 186840000    3
 186850000    3
 186860000    3
 186870000    3
 186880000    6
 186890000    4
 186900000    3
 186910000    4
 186920000    3
 186930000    7
 186940000    3
 186950000    4
 186960000    3
 186970000    3
 186980000    3
 186990000    6
 187000000    4
 187010000    3
 187020000    2
 187030000    4
 187040000    5
 187050000   10
 187060000    2
 187070000    4
 187080000    5
 187090000    6
 187100000    8
 187110000    5
 187120000    5
 187130000    2
 187140000    2
 187150000    3
 187160000    3
 187170000    3
 187180000    3
 187190000    3
 187200000    2
 187210000    3
 187220000    3
 187230000    2
 187240000    2
 187250000    3
 187260000    4
 187270000    3
 187280000    3
 187290000    3
 187300000    3
 187310000    2
 187320000    3
 187330000    3
 187340000    3
 187350000    5
 187360000    3
 187370000    3
 187380000    4
 187390000    3
 187400000    4
 187410000    4
 187420000    3
 187430000    4
 187440000    3
 187450000    4
 187460000    3
 187470000    4
 187480000    3
 187490000    3
 187500000    3
 187510000    4
 187520000    3
 187530000    3
 187540000    3
 187550000    3
 187560000    3
 187570000    3
 187580000    3
 187590000    3
 187600000    5
 187610000    3
 187620000    4
 187630000    2
 187640000    4
 187650000    3
 187660000    2
 187670000    3
 187680000    3
 187690000    4
 187700000    2
 187710000    3
 187720000    3
 187730000    6
 187740000    2
 187750000    3
 187760000    3
 187770000    2
 187780000    2
 187790000    3
 187800000    4
 187810000    2
 187820000    3
 187830000    4
 187840000    4
 187850000    4
 187860000    3
 187870000    2
 187880000    3
 187890000    3
 187900000    4
 187910000    3
 187920000    2
 187930000    3
 187940000    4
 187950000    3
 187960000    3
 187970000    6
 187980000    3
 187990000    3
 188000000    3
 188010000    3
 188020000    4
 188030000    3
 188040000    3
 188050000    3
 188060000    5
 188070000    3
 188080000    8
 188090000    3
 188100000    2
 188110000    4
 188120000    3
 188130000    3
 188140000    3
 188150000    2
 188160000    2
 188170000    3
 188180000    4
 188190000    3
 188200000    3
 188210000    4
 188220000    2
 188230000    2
 188240000    3
 188250000    3
 188260000    3
 188270000    3
 188280000    5
 188290000    3
 188300000    3
 188310000    3
 188320000    3
 188330000    3
 188340000    4
 188350000    3
 188360000    3
 188370000    3
 188380000    3
 188390000    2
 188400000    5
 188410000    3
 188420000    3
 188430000    4
 188440000    4
 188450000    5
 188460000    4
 188470000    3
 188480000    3
 188490000    3
 188500000    3
 188510000    3
 188520000    4
 188530000    3
 188540000    6
 188550000    3
 188560000    3
 188570000    8
 188580000    4
 188590000    4
 188600000    3
 188610000    3
 188620000    3
 188630000    4
 188640000   11
 188650000    3
 188660000    5
 188670000    4
 188680000    3
 188690000    4
 188700000    7
 188710000    2
 188720000    5
 188730000    3
 188740000    3
 188750000    4
 188760000    3
 188770000    8
 188780000    8
 188790000    7
 188800000    2
 188810000    3
 188820000    3
 188830000    4
 188840000    4
 188850000    5
 188860000    3
 188870000    7
 188880000    3
 188890000    4
 188900000    5
 188910000    4
 188920000    3
 188930000    2
 188940000    4
 188950000    2
 188960000    6
 188970000    3
 188980000    3
 188990000    3
 189000000    4
 189010000    4
 189020000    5
 189030000    4
 189040000    3
 189050000    4
 189060000    2
 189070000    3
 189080000    5
 189090000    3
 189100000    5
 189110000    7
 189120000    3
 189130000    2
 189140000    7
 189150000    5
 189160000    3
 189170000    3
 189180000    9
 189190000    4
 189200000    4
 189210000    4
 189220000    3
 189230000    6
 189240000    3
 189250000    3
 189260000    5
 189270000    3
 189280000    3
 189290000    4
 189300000    3
 189310000    4
 189320000    4
 189330000    9
 189340000    3
 189350000    4
 189360000   10
 189370000    2
 189380000    3
 189390000    3
 189400000    3
 189410000    4
 189420000    4
 189430000    3
 189440000    3
 189450000    3
 189460000    2
 189470000    3
 189480000    3
 189490000    3
 189500000    2
 189510000    3
 189520000    5
 189530000    3
 189540000    3
 189550000    3
 189560000    4
 189570000    3
 189580000    5
 189590000    3
 189600000    2
 189610000    3
 189620000    2
 189630000    2
 189640000    4
 189650000    2
 189660000    3
 189670000    3
 189680000    3
 189690000    3
 189700000    3
 189710000    2
 189720000    3
 189730000    7
 189740000    3
 189750000    4
 189760000    6
 189770000    5
 189780000    3
 189790000    5
 189800000    3
 189810000    3
 189820000    5
 189830000    4
 189840000    8
 189850000    7
 189860000    3
 189870000    2
 189880000    6
 189890000    7
 189900000    3
 189910000    2
 189920000    5
 189930000    7
 189940000    5
 189950000    3
 189960000    7
 189970000    5
 189980000    3
 189990000    3
 190000000    3
 190010000    3
 190020000    3
 190030000    2
 190040000    4
 190050000    3
 190060000    3
 190070000    2
 190080000    2
 190090000    6
 190100000    3
 190110000    2
 190120000    3
 190130000    3
 190140000    3
 190150000    3
 190160000    3
 190170000    5
 190180000    6
 190190000    4
 190200000    3
 190210000    3
 190220000    4
 190230000    4
 190240000    4
 190250000    4
 190260000    3
 190270000    2
 190280000    3
 190290000    2
 190300000    6
 190310000    3
 190320000    3
 190330000    4
 190340000    3
 190350000    3
 190360000    4
 190370000    8
 190380000    5
 190390000    3
 190400000    3
 190410000    5
 190420000    7
 190430000    4
 190440000    3
 190450000    4
 190460000    8
 190470000    4
 190480000    3
 190490000    3
 190500000    2
 190510000    3
 190520000    5
 190530000    4
 190540000    3
 190550000    4
 190560000    7
 190570000    4
 190580000    2
 190590000    3
 190600000    7
 190610000    3
 190620000    4
 190630000    4
 190640000    3
 190650000    3
 190660000    2
 190670000    4
 190680000    3
 190690000    5
 190700000    3
 190710000    7
 190720000    3
 190730000    3
 190740000    4
 190750000    2
 190760000    5
 190770000    3
 190780000    3
 190790000    3
 190800000    5
 190810000    4
 190820000    3
 190830000    3
 190840000    4
 190850000    4
 190860000    3
 190870000    3
 190880000    4
 190890000    3
 190900000    3
 190910000    4
 190920000    3
 190930000    3
 190940000    3
 190950000    3
 190960000    3
 190970000    2
 190980000    4
 190990000    4
 191000000    3
 191010000    4
 191020000    2
 191030000    9
 191040000    4
 191050000    2
 191060000    2
 191070000    4
 191080000   11
 191090000    4
 191100000    3
 191110000    3
 191120000    3
 191130000    3
 191140000    2
 191150000    3
 191160000    2
 191170000    3
 191180000    5
 191190000    4
 191200000    3
 191210000    3
 191220000    2
 191230000    3
 191240000    3
 191250000    6
 191260000    3
 191270000    3
 191280000    3
 191290000    3
 191300000    3
 191310000    4
 191320000    3
 191330000    3
 191340000    3
 191350000    2
 191360000    3
 191370000    3
 191380000    3
 191390000    2
 191400000    3
 191410000    4
 191420000    2
 191430000    3
 191440000    3
 191450000    4
 191460000    4
 191470000    4
 191480000    7
 191490000    5
 191500000    3
 191510000    4
 191520000    6
 191530000    3
 191540000    3
 191550000    3
 191560000    4
 191570000    5
 191580000    5
 191590000    3
 191600000    3
 191610000    5
 191620000    4
 191630000    8
 191640000    6
 191650000    3
 191660000    2
 191670000    4
 191680000    4
 191690000    3
 191700000    3
 191710000    3
 191720000    4
 191730000    4
 191740000    3
 191750000    3
 191760000    2
 191770000    4
 191780000    3
 191790000    6
 191800000    4
 191810000    3
 191820000    2
 191830000    3
 191840000    4
 191850000    3
 191860000    6
 191870000    5
 191880000    4
 191890000    3
 191900000    4
 191910000    5
 191920000    6
 191930000    3
 191940000    4
 191950000    2
 191960000    6
 191970000    7
 191980000    3
 191990000    8
 192000000    4
 192010000    3
 192020000    3
 192030000    5
 192040000    3
 192050000    4
 192060000    2
 192070000    3
 192080000    2
 192090000    3
 192100000    6
 192110000    5
 192120000    3
 192130000    4
 192140000    6
 192150000    3
 192160000    3
 192170000    6
 192180000    2
 192190000    3
 192200000    4
 192210000    3
 192220000    4
 192230000    4
 192240000    3
 192250000    3
 192260000    3
 192270000    5
 192280000    5
 192290000    5
 192300000    5
 192310000    3
 192320000    6
 192330000   10
 192340000    8
 192350000    2
 192360000    2
 192370000    3
 192380000    3
 192390000    3
 192400000    3
 192410000    7
 192420000    7
 192430000    4
 192440000    5
 192450000    3
 192460000    3
 192470000    2
 192480000    3
 192490000    3
 192500000    3
 192510000    3
 192520000    4
 192530000    5
 192540000    3
 192550000    5
 192560000    4
 192570000    4
 192580000    4
 192590000    3
 192600000    3
 192610000    3
 192620000    6
 192630000    3
 192640000    3
 192650000    3
 192660000    2
 192670000    3
 192680000    3
 192690000    2
 192700000    4
 192710000    4
 192720000    8
 192730000    3
 192740000    3
 192750000    4
 192760000    3
 192770000    4
 192780000    3
 192790000    3
 192800000    3
 192810000    3
 192820000    2
 192830000    4
 192840000    3
 192850000    3
 192860000    4
 192870000    3
 192880000    2
 192890000    4
 192900000    3
 192910000    3
 192920000    3
 192930000    8
 192940000    3
 192950000    3
 192960000    3
 192970000    3
 192980000    5
 192990000    3
 193000000    9
 193010000    8
 193020000    9
 193030000    7
 193040000    3
 193050000    5
 193060000    4
 193070000    3
 193080000    7
 193090000    8
 193100000    3
 193110000    3
 193120000    2
 193130000    6
 193140000    3
 193150000    6
 193160000    3
 193170000    3
 193180000    3
 193190000    3
 193200000    3
 193210000    2
 193220000    2
 193230000    3
 193240000    3
 193250000    4
 193260000    4
 193270000    3
 193280000    3
 193290000    5
 193300000    3
 193310000    4
 193320000    3
 193330000    3
 193340000    4
 193350000    2
 193360000    7
 193370000    2
 193380000    4
 193390000    3
 193400000    2
 193410000    2
 193420000    3
 193430000    3
 193440000    2
 193450000    3
 193460000    4
 193470000    4
 193480000    4
 193490000    3
 193500000    3
 193510000    4
 193520000    3
 193530000    3
 193540000    4
 193550000    2
 193560000    7
 193570000    3
 193580000    2
 193590000    6
 193600000    4
 193610000    3
 193620000    4
 193630000    2
 193640000    5
 193650000    4
 193660000    6
 193670000    3
 193680000    5
 193690000    3
 193700000    3
 193710000    3
 193720000    4
 193730000    4
 193740000    3
 193750000    3
 193760000    3
 193770000    3
 193780000    2
 193790000    2
 193800000    3
 193810000    3
 193820000    4
 193830000    3
 193840000    5
 193850000    3
 193860000    6
 193870000    9
 193880000    6
 193890000    5
 193900000    7
 193910000    4
 193920000    4
 193930000    3
 193940000    4
 193950000    4
 193960000    3
 193970000    3
 193980000    8
 193990000    4
 194000000    6
 194010000    9
 194020000    3
 194030000    9
 194040000    3
 194050000    3
 194060000    4
 194070000    5
 194080000    4
 194090000    2
 194100000    8
 194110000    6
 194120000    3
 194130000    3
 194140000    6
 194150000    2
 194160000    3
 194170000    3
 194180000    3
 194190000    3
 194200000    2
 194210000    4
 194220000    4
 194230000    2
 194240000    2
 194250000    3
 194260000    3
 194270000    2
 194280000    5
 194290000    2
 194300000    3
 194310000    3
 194320000    3
 194330000    5
 194340000    3
 194350000    5
 194360000    2
 194370000    3
 194380000    3
 194390000    3
 194400000    3
 194410000    5
 194420000    3
 194430000    4
 194440000    3
 194450000    5
 194460000    2
 194470000    3
 194480000    3
 194490000    4
 194500000    5
 194510000    3
 194520000    6
 194530000    2
 194540000    3
 194550000    2
 194560000    3
 194570000    3
 194580000    3
 194590000    3
 194600000    2
 194610000    4
 194620000    5
 194630000    4
 194640000    3
 194650000    3
 194660000    3
 194670000    2
 194680000    5
 194690000    3
 194700000    3
 194710000    5
 194720000    3
 194730000    3
 194740000    2
 194750000    3
 194760000    3
 194770000    3
 194780000    3
 194790000    5
 194800000    3
 194810000    3
 194820000    3
 194830000    3
 194840000    3
 194850000    2
 194860000    2
 194870000    5
 194880000    3
 194890000    3
 194900000    3
 194910000    2
 194920000    2
 194930000    2
 194940000    4
 194950000    4
 194960000    3
 194970000    2
 194980000    2
 194990000    4
 195000000    2
 195010000    3
 195020000    4
 195030000    7
 195040000    4
 195050000    7
 195060000    3
 195070000    3
 195080000    3
 195090000    2
 195100000    3
 195110000    3
 195120000    2
 195130000    4
 195140000    6
 195150000    3
 195160000    2
 195170000    3
 195180000    4
 195190000    3
 195200000    3
 195210000    4
 195220000    3
 195230000    4
 195240000    3
 195250000    7
 195260000    4
 195270000   10
 195280000    4
 195290000    3
 195300000    6
 195310000    3
 195320000    3
 195330000    3
 195340000    2
 195350000    3
 195360000    3
 195370000    3
 195380000    3
 195390000    6
 195400000    3
 195410000    5
 195420000    3
 195430000    3
 195440000    2
 195450000    3
 195460000    3
 195470000    3
 195480000    4
 195490000    4
 195500000    2
 195510000    3
 195520000    3
 195530000    5
 195540000    5
 195550000    3
 195560000    4
 195570000    5
 195580000    4
 195590000    3
 195600000    3
 195610000    3
 195620000    7
 195630000    4
 195640000    3
 195650000    3
 195660000    3
 195670000    4
 195680000    3
 195690000    3
 195700000    2
 195710000    4
 195720000    4
 195730000    7
 195740000    3
 195750000    3
 195760000    4
 195770000    7
 195780000    2
 195790000    3
 195800000    5
 195810000    8
 195820000    4
 195830000    5
 195840000    4
 195850000    2
 195860000    4
 195870000    3
 195880000    3
 195890000    6
 195900000    9
 195910000    4
 195920000    4
 195930000    4
 195940000    9
 195950000    6
 195960000    4
 195970000    7
 195980000    3
 195990000    2
 196000000    2
 196010000    3
 196020000    6
 196030000    4
 196040000    7
 196050000    2
 196060000    5
 196070000    5
 196080000   10
 196090000    3
 196100000    3
 196110000    5
 196120000    3
 196130000    4
 196140000    4
 196150000    2
 196160000    7
 196170000    4
 196180000    3
 196190000    3
 196200000    3
 196210000    5
 196220000    4
 196230000   10
 196240000    4
 196250000    5
 196260000    3
 196270000    4
 196280000    4
 196290000    3
 196300000    3
 196310000    3
 196320000    3
 196330000    4
 196340000    3
 196350000    3
 196360000    3
 196370000    2
 196380000    3
 196390000    9
 196400000    7
 196410000    6
 196420000    7
 196430000    2
 196440000    4
 196450000    3
 196460000    6
 196470000    4
 196480000    2
 196490000    3
 196500000    4
 196510000    9
 196520000    6
 196530000    6
 196540000    4
 196550000    5
 196560000    7
 196570000    3
 196580000    7
 196590000    9
 196600000    4
 196610000    5
 196620000    5
 196630000    3
 196640000    3
 196650000    3
 196660000    3
 196670000    3
 196680000    3
 196690000    7
 196700000    3
 196710000    4
 196720000    2
 196730000    4
 196740000    7
 196750000    5
 196760000    3
 196770000   10
 196780000    4
 196790000    4
 196800000    9
 196810000    3
 196820000    4
 196830000    3
 196840000    2
 196850000    8
 196860000    5
 196870000    3
 196880000    6
 196890000    3
 196900000    5
 196910000    2
 196920000    3
 196930000    2
 196940000    2
 196950000    4
 196960000    2
 196970000    4
 196980000    3
 196990000    3
 197000000    3
 197010000    4
 197020000    4
 197030000    4
 197040000    3
 197050000    5
 197060000    3
 197070000    3
 197080000    3
 197090000    3
 197100000    4
 197110000    3
 197120000    3
 197130000    3
 197140000    3
 197150000    3
 197160000    4
 197170000    3
 197180000    3
 197190000    3
 197200000    3
 197210000    3
 197220000    4
 197230000    3
 197240000    2
 197250000    3
 197260000    3
 197270000    2
 197280000    3
 197290000    4
 197300000    3
 197310000    4
 197320000    3
 197330000    3
 197340000    3
 197350000    3
 197360000    2
 197370000    2
 197380000    7
 197390000    3
 197400000    5
 197410000    2
 197420000    4
 197430000    3
 197440000    4
 197450000    6
 197460000    3
 197470000    4
 197480000    3
 197490000    3
 197500000    3
 197510000    3
 197520000    3
 197530000    3
 197540000    3
 197550000    5
 197560000    4
 197570000    3
 197580000    4
 197590000    4
 197600000    4
 197610000    4
 197620000    3
 197630000    2
 197640000    3
 197650000    3
 197660000    5
 197670000    4
 197680000    3
 197690000    3
 197700000    3
 197710000    3
 197720000    3
 197730000    3
 197740000    3
 197750000    2
 197760000    2
 197770000    4
 197780000    3
 197790000    3
 197800000    3
 197810000    3
 197820000    3
 197830000    3
 197840000    4
 197850000    3
 197860000    4
 197870000    4
 197880000    6
 197890000    3
 197900000    3
 197910000    3
 197920000    2
 197930000    4
 197940000    3
 197950000    3
 197960000    4
 197970000    3
 197980000    2
 197990000    4
 198000000    5
 198010000    6
 198020000    4
 198030000    4
 198040000    4
 198050000    3
 198060000    7
 198070000    2
 198080000    2
 198090000    3
 198100000    5
 198110000    4
 198120000    2
 198130000    3
 198140000    4
 198150000    3
 198160000    4
 198170000    7
 198180000    3
 198190000    4
 198200000    3
 198210000    3
 198220000    4
 198230000    3
 198240000    3
 198250000    6
 198260000   10
 198270000    6
 198280000    2
 198290000    8
 198300000    4
 198310000    3
 198320000    4
 198330000    4
 198340000    3
 198350000    3
 198360000    6
 198370000    4
 198380000    3
 198390000    3
 198400000    4
 198410000    3
 198420000    3
 198430000    3
 198440000    3
 198450000    3
 198460000    4
 198470000    4
 198480000    5
 198490000    3
 198500000    4
 198510000    3
 198520000    2
 198530000    4
 198540000    3
 198550000    4
 198560000    5
 198570000    2
 198580000    6
 198590000    5
 198600000    3
 198610000    2
 198620000    3
 198630000    9
 198640000    4
 198650000    3
 198660000    7
 198670000    5
 198680000    5
 198690000    3
 198700000    8
 198710000    2
 198720000    4
 198730000    2
 198740000    3
 198750000    2
 198760000    3
 198770000    3
 198780000    3
 198790000    3
 198800000    3
 198810000    2
 198820000    3
 198830000    3
 198840000    2
 198850000    4
 198860000    3
 198870000    2
 198880000    3
 198890000    5
 198900000    3
 198910000    9
 198920000    4
 198930000    6
 198940000    4
 198950000    4
 198960000    2
 198970000    3
 198980000    3
 198990000    3
 199000000    3
 199010000    4
 199020000    5
 199030000    3
 199040000    3
 199050000    3
 199060000    5
 199070000    3
 199080000    4
 199090000    3
 199100000    3
 199110000    3
 199120000    8
 199130000    2
 199140000    3
 199150000    3
 199160000    3
 199170000    4
 199180000    3
 199190000    3
 199200000    3
 199210000    2
 199220000    3
 199230000    3
 199240000    3
 199250000    2
 199260000    2
 199270000    3
 199280000    5
 199290000    2
 199300000    5
 199310000    3
 199320000    2
 199330000    3
 199340000    3
 199350000    5
 199360000    3
 199370000    3
 199380000    3
 199390000    3
 199400000    3
 199410000    3
 199420000    2
 199430000    3
 199440000    3
 199450000    3
 199460000    3
 199470000    4
 199480000    5
 199490000    3
 199500000    3
 199510000    8
 199520000    3
 199530000    4
 199540000    3
 199550000    3
 199560000    4
 199570000    4
 199580000    3
 199590000    2
 199600000    3
 199610000    3
 199620000    2
 199630000    3
 199640000    3
 199650000    2
 199660000    3
 199670000    2
 199680000    4
 199690000    3
 199700000    3
 199710000    3
 199720000    2
 199730000    4
 199740000    5
 199750000    3
 199760000    3
 199770000    8
 199780000    5
 199790000    6
 199800000    5
 199810000    6
 199820000    5
 199830000    4
 199840000    4
 199850000    4
 199860000    4
 199870000    3
 199880000    2
 199890000    5
 199900000    6
 199910000    8
 199920000    8
 199930000   12
 199940000   10
 199950000    9
 199960000    6
 199970000    9
 199980000    9
 199990000    9
 200000000    5
 200000000    5
 200010000    6
 200020000    4
 200030000    3
 200040000    2
 200050000    6
 200060000    5
 200070000    3
 200080000    4
 200090000    5
 200100000    2
 200110000    3
 200120000    4
 200130000    3
 200140000    3
 200150000    3
 200160000    5
 200170000    2
 200180000    5
 200190000    3
 200200000    7
 200210000    4
 200220000    6
 200230000    6
 200240000    4
 200250000    6
 200260000    3
 200270000    3
 200280000    3
 200290000    2
 200300000    3
 200310000    4
 200320000    3
 200330000    3
 200340000    4
 200350000    3
 200360000    5
 200370000    7
 200380000    3
 200390000    2
 200400000    2
 200410000    3
 200420000    4
 200430000    3
 200440000    6
 200450000    2
 200460000    3
 200470000    3
 200480000    3
 200490000    3
 200500000    2
 200510000   10
 200520000    4
 200530000    3
 200540000    2
 200550000    2
 200560000    3
 200570000    3
 200580000    2
 200590000    4
 200600000    4
 200610000    3
 200620000    3
 200630000    3
 200640000    3
 200650000    3
 200660000    3
 200670000    3
 200680000    3
 200690000    4
 200700000    3
 200710000    3
 200720000    3
 200730000    3
 200740000    3
 200750000    3
 200760000    3
 200770000    3
 200780000    5
 200790000    3
 200800000    7
 200810000    6
 200820000    4
 200830000    3
 200840000    3
 200850000    3
 200860000    3
 200870000    3
 200880000    3
 200890000    3
 200900000    2
 200910000    3
 200920000    3
 200930000    2
 200940000    6
 200950000    2
 200960000    5
 200970000    2
 200980000    4
 200990000    4
 201000000    4
 201010000    3
 201020000    4
 201030000    3
 201040000    4
 201050000    4
 201060000    5
 201070000    3
 201080000    4
 201090000    3
 201100000    3
 201110000    3
 201120000    2
 201130000    3
 201140000    2
 201150000    3
 201160000    3
 201170000    3
 201180000    3
 201190000    3
 201200000    4
 201210000    3
 201220000    5
 201230000    3
 201240000    3
 201250000    4
 201260000    4
 201270000    3
 201280000    4
 201290000    3
 201300000    3
 201310000    4
 201320000    3
 201330000    3
 201340000    3
 201350000    4
 201360000    3
 201370000    3
 201380000    3
 201390000    2
 201400000    3
 201410000    7
 201420000    3
 201430000    3
 201440000    2
 201450000    3
 201460000    3
 201470000    3
 201480000    3
 201490000    3
 201500000    3
 201510000    5
 201520000    2
 201530000    3
 201540000    3
 201550000    3
 201560000    3
 201570000    2
 201580000    3
 201590000    3
 201600000    2
 201610000    5
 201620000    3
 201630000    3
 201640000    2
 201650000    3
 201660000    3
 201670000    4
 201680000    5
 201690000    3
 201700000    3
 201710000    3
 201720000    5
 201730000    3
 201740000    3
 201750000    2
 201760000    4
 201770000    3
 201780000    4
 201790000    2
 201800000    4
 201810000    3
 201820000    2
 201830000    2
 201840000    3
 201850000    4
 201860000    4
 201870000    5
 201880000    2
 201890000    3
 201900000    3
 201910000    3
 201920000    2
 201930000    4
 201940000    4
 201950000    4
 201960000    3
 201970000    4
 201980000    4
 201990000    4
 202000000    2
 202010000    5
 202020000    3
 202030000    3
 202040000    3
 202050000    3
 202060000    2
 202070000    3
 202080000    3
 202090000    3
 202100000    3
 202110000    3
 202120000    5
 202130000    2
 202140000    4
 202150000    4
 202160000    3
 202170000    4
 202180000    3
 202190000    3
 202200000    3
 202210000    3
 202220000    3
 202230000    3
 202240000    3
 202250000    2
 202260000    3
 202270000    7
 202280000    5
 202290000    3
 202300000    3
 202310000    3
 202320000    2
 202330000    6
 202340000    3
 202350000    2
 202360000    4
 202370000    4
 202380000    5
 202390000    4
 202400000    7
 202410000    3
 202420000    3
 202430000    4
 202440000    3
 202450000    3
 202460000    4
 202470000    2
 202480000    3
 202490000    2
 202500000    2
 202510000    2
 202520000    2
 202530000    3
 202540000    3
 202550000    3
 202560000    3
 202570000    2
 202580000    4
 202590000    5
 202600000    4
 202610000    3
 202620000    5
 202630000    5
 202640000    3
 202650000    4
 202660000    4
 202670000    2
 202680000    3
 202690000    3
 202700000    4
 202710000    3
 202720000    4
 202730000    4
 202740000    4
 202750000    4
 202760000    5
 202770000    5
 202780000    4
 202790000    4
 202800000    3
 202810000    4
 202820000    4
 202830000    4
 202840000    4
 202850000    5
 202860000    5
 202870000    5
 202880000    3
 202890000    5
 202900000    4
 202910000    4
 202920000    3
 202930000    3
 202940000    3
 202950000    2
 202960000    3
 202970000    4
 202980000    3
 202990000    5
 203000000    4
 203010000    3
 203020000    7
 203030000    3
 203040000    3
 203050000    3
 203060000    3
 203070000    2
 203080000    3
 203090000    3
 203100000    3
 203110000    3
 203120000    3
 203130000    2
 203140000    3
 203150000    3
 203160000    3
 203170000    3
 203180000    3
 203190000    3
 203200000    3
 203210000    4
 203220000    4
 203230000    2
 203240000    3
 203250000    3
 203260000    2
 203270000    4
 203280000    4
 203290000    3
 203300000    3
 203310000    2
 203320000    3
 203330000    3
 203340000    4
 203350000    3
 203360000    3
 203370000    4
 203380000    4
 203390000    3
 203400000    5
 203410000    3
 203420000    3
 203430000    6
 203440000    3
 203450000    6
 203460000    3
 203470000    4
 203480000    3
 203490000    3
 203500000    3
 203510000    3
 203520000    3
 203530000    2
 203540000    4
 203550000    2
 203560000    2
 203570000    3
 203580000    4
 203590000    4
 203600000    3
 203610000    3
 203620000    3
 203630000    3
 203640000    3
 203650000    4
 203660000    2
 203670000    2
 203680000    3
 203690000    4
 203700000    4
 203710000    3
 203720000    5
 203730000    3
 203740000    4
 203750000    3
 203760000    3
 203770000    3
 203780000    2
 203790000    4
 203800000    5
 203810000    3
 203820000    3
 203830000    4
 203840000    3
 203850000    3
 203860000    3
 203870000    3
 203880000    3
 203890000    3
 203900000    3
 203910000    5
 203920000    3
 203930000    3
 203940000    2
 203950000    3
 203960000    5
 203970000    3
 203980000    3
 203990000    3
 204000000    3
 204010000    3
 204020000    6
 204030000    4
 204040000    4
 204050000    3
 204060000    3
 204070000    4
 204080000    3
 204090000    3
 204100000    3
 204110000    2
 204120000    3
 204130000    5
 204140000    5
 204150000    3
 204160000    2
 204170000    5
 204180000    3
 204190000    4
 204200000    3
 204210000    5
 204220000    4
 204230000    3
 204240000    5
 204250000    5
 204260000    3
 204270000    4
 204280000    3
 204290000    4
 204300000    2
 204310000    2
 204320000    3
 204330000    3
 204340000    2
 204350000    3
 204360000    3
 204370000    3
 204380000    3
 204390000    2
 204400000    2
 204410000    3
 204420000    3
 204430000    3
 204440000    4
 204450000    4
 204460000    3
 204470000    4
 204480000    4
 204490000    4
 204500000    4
 204510000    3
 204520000    3
 204530000    4
 204540000    3
 204550000    3
 204560000    3
 204570000    5
 204580000    2
 204590000    2
 204600000    3
 204610000    5
 204620000    3
 204630000    4
 204640000    5
 204650000    4
 204660000    3
 204670000    4
 204680000    3
 204690000    3
 204700000    4
 204710000    2
 204720000    3
 204730000    4
 204740000    2
 204750000    2
 204760000    6
 204770000    2
 204780000    4
 204790000    3
 204800000    3
 204810000    3
 204820000    4
 204830000    4
 204840000    2
 204850000    3
 204860000    3
 204870000    2
 204880000    3
 204890000    2
 204900000    3
 204910000    3
 204920000    3
 204930000    3
 204940000    3
 204950000    3
 204960000    4
 204970000    3
 204980000    3
 204990000    3
 205000000    2
 205010000    4
 205020000    3
 205030000    3
 205040000    2
 205050000    3
 205060000    3
 205070000    3
 205080000    2
 205090000    7
 205100000    6
 205110000    3
 205120000    4
 205130000    4
 205140000    3
 205150000    3
 205160000    4
 205170000    3
 205180000    4
 205190000    3
 205200000    2
 205210000    6
 205220000    5
 205230000    4
 205240000    3
 205250000    4
 205260000    4
 205270000    5
 205280000    3
 205290000    3
 205300000    3
 205310000    3
 205320000    3
 205330000    2
 205340000    5
 205350000    3
 205360000    4
 205370000    4
 205380000    3
 205390000    3
 205400000    3
 205410000    5
 205420000    2
 205430000    3
 205440000    3
 205450000    4
 205460000    3
 205470000    3
 205480000    4
 205490000    3
 205500000    3
 205510000    5
 205520000    4
 205530000    3
 205540000    3
 205550000    2
 205560000    3
 205570000    3
 205580000    3
 205590000    4
 205600000    2
 205610000    3
 205620000    5
 205630000    4
 205640000    3
 205650000    2
 205660000    4
 205670000    2
 205680000    4
 205690000    4
 205700000    6
 205710000    4
 205720000    4
 205730000    6
 205740000    4
 205750000    7
 205760000    6
 205770000    4
 205780000    3
 205790000    6
 205800000    6
 205810000    2
 205820000    2
 205830000    7
 205840000    3
 205850000    4
 205860000    3
 205870000    3
 205880000    3
 205890000    7
 205900000   12
 205910000    4
 205920000    4
 205930000    3
 205940000    5
 205950000    4
 205960000    3
 205970000    3
 205980000   10
 205990000    4
 206000000    3
 206010000    8
 206020000    3
 206030000    3
 206040000    4
 206050000    3
 206060000    3
 206070000    6
 206080000    3
 206090000    4
 206100000   11
 206110000    5
 206120000    3
 206130000    3
 206140000    3
 206150000    4
 206160000    4
 206170000    5
 206180000    3
 206190000    3
 206200000    3
 206210000    3
 206220000    4
 206230000    5
 206240000    6
 206250000    5
 206260000    5
 206270000    2
 206280000    2
 206290000    4
 206300000    4
 206310000    4
 206320000    3
 206330000    3
 206340000    3
 206350000    3
 206360000    3
 206370000    4
 206380000    2
 206390000    6
 206400000   12
 206410000    4
 206420000    3
 206430000    4
 206440000    4
 206450000    6
 206460000    4
 206470000    3
 206480000    3
 206490000    3
 206500000    3
 206510000    3
 206520000    3
 206530000    4
 206540000    5
 206550000    3
 206560000    4
 206570000    5
 206580000    2
 206590000    2
 206600000    3
 206610000    3
 206620000    2
 206630000    3
 206640000    3
 206650000    3
 206660000    3
 206670000    2
 206680000    3
 206690000    3
 206700000    3
 206710000    2
 206720000    4
 206730000    3
 206740000    5
 206750000    3
 206760000    3
 206770000    3
 206780000    3
 206790000    2
 206800000    3
 206810000    5
 206820000    3
 206830000    3
 206840000    3
 206850000    3
 206860000    3
 206870000    3
 206880000    3
 206890000    6
 206900000    5
 206910000    3
 206920000    2
 206930000    2
 206940000    4
 206950000    3
 206960000    4
 206970000    3
 206980000    2
 206990000    4
 207000000    4
 207010000    2
 207020000    5
 207030000    2
 207040000    4
 207050000    3
 207060000    3
 207070000    3
 207080000    2
 207090000    5
 207100000    5
 207110000    3
 207120000    2
 207130000    3
 207140000    2
 207150000    4
 207160000    4
 207170000    4
 207180000    5
 207190000    3
 207200000    3
 207210000    5
 207220000    4
 207230000    4
 207240000    3
 207250000    4
 207260000    3
 207270000    2
 207280000    2
 207290000    3
 207300000    3
 207310000    3
 207320000    4
 207330000    5
 207340000    3
 207350000    4
 207360000    3
 207370000    4
 207380000    3
 207390000    3
 207400000    5
 207410000    5
 207420000    4
 207430000    3
 207440000    3
 207450000    3
 207460000    3
 207470000    4
 207480000    2
 207490000    6
 207500000    3
 207510000    2
 207520000    2
 207530000    3
 207540000    3
 207550000    2
 207560000    3
 207570000    3
 207580000    3
 207590000    3
 207600000    2
 207610000    4
 207620000    3
 207630000    2
 207640000    4
 207650000    3
 207660000    2
 207670000    3
 207680000    3
 207690000    5
 207700000    2
 207710000    4
 207720000    3
 207730000    3
 207740000    4
 207750000    2
 207760000    5
 207770000    3
 207780000    3
 207790000    5
 207800000    3
 207810000    4
 207820000    3
 207830000    5
 207840000    3
 207850000    2
 207860000    3
 207870000    7
 207880000    4
 207890000    3
 207900000    4
 207910000    5
 207920000    4
 207930000    2
 207940000    3
 207950000    2
 207960000    3
 207970000    4
 207980000    3
 207990000    3
 208000000    3
 208010000    2
 208020000    3
 208030000    4
 208040000    3
 208050000    3
 208060000    2
 208070000    3
 208080000    2
 208090000    3
 208100000    8
 208110000    5
 208120000    8
 208130000   11
 208140000    9
 208150000    6
 208160000   11
 208170000   10
 208180000   10
 208190000    9
 208200000    8
 208210000    7
 208220000    5
 208230000    6
 208240000    5
 208250000   10
 208260000    3
 208270000    4
 208280000    6
 208290000    5
 208300000    7
 208310000    4
 208320000    4
 208330000    4
 208340000    5
 208350000    5
 208360000    5
 208370000    5
 208380000    3
 208390000    4
 208400000    5
 208410000    2
 208420000    3
 208430000    4
 208440000    3
 208450000    4
 208460000    4
 208470000    4
 208480000    2
 208490000    2
 208500000    4
 208510000    3
 208520000    5
 208530000    3
 208540000    6
 208550000    2
 208560000    2
 208570000    2
 208580000    4
 208590000    7
 208600000    4
 208610000    2
 208620000    2
 208630000    3
 208640000    4
 208650000    3
 208660000    3
 208670000    3
 208680000    3
 208690000    4
 208700000    4
 208710000    4
 208720000    4
 208730000    7
 208740000    4
 208750000    3
 208760000    2
 208770000    4
 208780000    3
 208790000    3
 208800000    3
 208810000    2
 208820000    4
 208830000    3
 208840000    3
 208850000    2
 208860000    2
 208870000    3
 208880000    3
 208890000    3
 208900000    6
 208910000    3
 208920000    2
 208930000    3
 208940000    3
 208950000    3
 208960000    3
 208970000    4
 208980000    4
 208990000    3
 209000000    3
 209010000    2
 209020000    4
 209030000    3
 209040000    4
 209050000    2
 209060000    4
 209070000    4
 209080000    3
 209090000    2
 209100000    3
 209110000    5
 209120000    3
 209130000    2
 209140000    3
 209150000    3
 209160000    3
 209170000    6
 209180000    2
 209190000    3
 209200000    4
 209210000    5
 209220000    4
 209230000    2
 209240000    3
 209250000    6
 209260000    2
 209270000    3
 209280000    3
 209290000    4
 209300000    3
 209310000    2
 209320000    5
 209330000    3
 209340000    3
 209350000    3
 209360000    2
 209370000    2
 209380000    3
 209390000    2
 209400000    3
 209410000    6
 209420000    2
 209430000    4
 209440000    4
 209450000    3
 209460000    4
 209470000    4
 209480000    3
 209490000    6
 209500000    4
 209510000    3
 209520000    4
 209530000    2
 209540000    3
 209550000    3
 209560000    3
 209570000    3
 209580000    5
 209590000    3
 209600000    4
 209610000    5
 209620000    4
 209630000    2
 209640000    2
 209650000    4
 209660000    3
 209670000    6
 209680000    3
 209690000    4
 209700000    4
 209710000    3
 209720000    4
 209730000    3
 209740000    4
 209750000    4
 209760000    5
 209770000    3
 209780000    5
 209790000    3
 209800000    3
 209810000    3
 209820000    7
 209830000    5
 209840000    3
 209850000    3
 209860000    6
 209870000    4
 209880000    3
 209890000    3
 209900000    3
 209910000    2
 209920000    3
 209930000    4
 209940000    8
 209950000    3
 209960000    3
 209970000    5
 209980000    7
 209990000    3
 210000000    6
 210010000    3
 210020000    5
 210030000    5
 210040000    4
 210050000    6
 210060000    7
 210070000    2
 210080000    2
 210090000    5
 210100000    2
 210110000    3
 210120000    4
 210130000    6
 210140000    3
 210150000    3
 210160000    6
 210170000    7
 210180000    5
 210190000    3
 210200000    3
 210210000    3
 210220000    4
 210230000    5
 210240000    8
 210250000    4
 210260000    6
 210270000    3
 210280000    3
 210290000    2
 210300000    4
 210310000    3
 210320000    2
 210330000    3
 210340000    4
 210350000    3
 210360000    2
 210370000    4
 210380000    4
 210390000    2
 210400000    3
 210410000    5
 210420000    3
 210430000    5
 210440000    3
 210450000    4
 210460000    6
 210470000    7
 210480000    3
 210490000    3
 210500000    6
 210510000    4
 210520000    4
 210530000    3
 210540000    4
 210550000    3
 210560000    5
 210570000    3
 210580000    4
 210590000    3
 210600000    3
 210610000    3
 210620000    3
 210630000    2
 210640000    3
 210650000    4
 210660000    3
 210670000    3
 210680000    6
 210690000    3
 210700000    3
 210710000    2
 210720000    2
 210730000    5
 210740000    2
 210750000    3
 210760000    6
 210770000    4
 210780000    3
 210790000    4
 210800000    4
 210810000    3
 210820000    4
 210830000    3
 210840000    4
 210850000    3
 210860000    3
 210870000    3
 210880000    4
 210890000    2
 210900000    3
 210910000    3
 210920000    2
 210930000    5
 210940000    3
 210950000    3
 210960000    3
 210970000    3
 210980000    4
 210990000    3
 211000000    3
 211010000    3
 211020000    5
 211030000    3
 211040000    2
 211050000    3
 211060000    2
 211070000    4
 211080000    6
 211090000    4
 211100000    5
 211110000    4
 211120000    3
 211130000    5
 211140000    3
 211150000    4
 211160000    2
 211170000    3
 211180000    3
 211190000    3
 211200000    8
 211210000    3
 211220000    3
 211230000    2
 211240000    4
 211250000    3
 211260000    3
 211270000    2
 211280000    2
 211290000    3
 211300000    5
 211310000    5
 211320000    4
 211330000    3
 211340000    3
 211350000    3
 211360000    6
 211370000    2
 211380000    3
 211390000    4
 211400000    3
 211410000    3
 211420000    3
 211430000    4
 211440000    5
 211450000    4
 211460000    2
 211470000    3
 211480000    3
 211490000    3
 211500000    3
 211510000    2
 211520000    2
 211530000    4
 211540000    2
 211550000    2
 211560000    2
 211570000    2
 211580000    5
 211590000    4
 211600000    9
 211610000    7
 211620000    4
 211630000    3
 211640000    4
 211650000    3
 211660000    5
 211670000    3
 211680000    2
 211690000    3
 211700000    3
 211710000    3
 211720000    2
 211730000    3
 211740000    7
 211750000    2
 211760000    8
 211770000    2
 211780000    3
 211790000    6
 211800000    2
 211810000    3
 211820000    3
 211830000    3
 211840000    3
 211850000    4
 211860000    3
 211870000    3
 211880000    3
 211890000    2
 211900000    3
 211910000    5
 211920000    4
 211930000    5
 211940000    3
 211950000    3
 211960000    3
 211970000    4
 211980000    4
 211990000    3
 212000000    3
 212010000    3
 212020000    6
 212030000    3
 212040000    6
 212050000    5
 212060000    2
 212070000    4
 212080000    4
 212090000    6
 212100000    5
 212110000    3
 212120000    4
 212130000    4
 212140000    4
 212150000    3
 212160000    4
 212170000    2
 212180000    7
 212190000    5
 212200000    2
 212210000    3
 212220000    4
 212230000    3
 212240000    2
 212250000    4
 212260000    3
 212270000    3
 212280000    3
 212290000    3
 212300000    3
 212310000    2
 212320000    6
 212330000    3
 212340000    3
 212350000    3
 212360000    2
 212370000    3
 212380000    3
 212390000    2
 212400000    3
 212410000    5
 212420000    6
 212430000    4
 212440000    3
 212450000    3
 212460000    4
 212470000    3
 212480000    3
 212490000    3
 212500000    4
 212510000    3
 212520000    2
 212530000    3
 212540000    4
 212550000    4
 212560000    4
 212570000    5
 212580000    4
 212590000    3
 212600000    3
 212610000    4
 212620000    5
 212630000    3
 212640000    3
 212650000    4
 212660000    5
 212670000    4
 212680000    3
 212690000    5
 212700000    4
 212710000    6
 212720000    2
 212730000    6
 212740000    3
 212750000    5
 212760000    3
 212770000    2
 212780000    3
 212790000    3
 212800000    2
 212810000    2
 212820000    9
 212830000    3
 212840000    4
 212850000    6
 212860000    2
 212870000    2
 212880000    5
 212890000    3
 212900000    3
 212910000    3
 212920000    2
 212930000    3
 212940000    4
 212950000    2
 212960000    2
 212970000    2
 212980000    3
 212990000    3
 213000000    4
 213010000    3
 213020000    3
 213030000    3
 213040000    4
 213050000    3
 213060000    2
 213070000    4
 213080000    3
 213090000    2
 213100000    3
 213110000    3
 213120000    2
 213130000    4
 213140000    4
 213150000    7
 213160000    3
 213170000    3
 213180000    3
 213190000    5
 213200000    3
 213210000    2
 213220000    2
 213230000    6
 213240000    3
 213250000    3
 213260000    4
 213270000    3
 213280000    4
 213290000    5
 213300000    3
 213310000    4
 213320000    3
 213330000    3
 213340000    3
 213350000    3
 213360000    3
 213370000    4
 213380000    5
 213390000    4
 213400000    3
 213410000    3
 213420000    9
 213430000    3
 213440000    3
 213450000    3
 213460000    3
 213470000    7
 213480000    7
 213490000    4
 213500000    8
 213510000    4
 213520000    5
 213530000    5
 213540000    5
 213550000    3
 213560000    2
 213570000    4
 213580000   10
 213590000    8
 213600000    6
 213610000    3
 213620000    3
 213630000    6
 213640000    6
 213650000    4
 213660000    3
 213670000    3
 213680000    5
 213690000    2
 213700000    2
 213710000    3
 213720000    3
 213730000    3
 213740000    3
 213750000    4
 213760000    3
 213770000    7
 213780000    4
 213790000    3
 213800000    2
 213810000    4
 213820000    3
 213830000    6
 213840000    3
 213850000    4
 213860000    5
 213870000    3
 213880000    3
 213890000    3
 213900000    5
 213910000    5
 213920000    5
 213930000    6
 213940000    5
 213950000    4
 213960000    3
 213970000    4
 213980000    4
 213990000    3
 214000000    3
 214010000    4
 214020000    3
 214030000    3
 214040000    3
 214050000    3
 214060000    2
 214070000    3
 214080000    6
 214090000    2
 214100000    4
 214110000    3
 214120000    4
 214130000    3
 214140000    3
 214150000    2
 214160000    3
 214170000    4
 214180000    3
 214190000    3
 214200000    3
 214210000    3
 214220000    3
 214230000    2
 214240000    3
 214250000    5
 214260000    2
 214270000    7
 214280000    3
 214290000    3
 214300000    4
 214310000    5
 214320000    3
 214330000    5
 214340000    4
 214350000    3
 214360000    6
 214370000    9
 214380000    9
 214390000    3
 214400000    3
 214410000    6
 214420000    7
 214430000   11
 214440000    5
 214450000    3
 214460000    5
 214470000    4
 214480000    2
 214490000    4
 214500000    6
 214510000    7
 214520000    6
 214530000    4
 214540000    6
 214550000    5
 214560000    4
 214570000    4
 214580000    3
 214590000    3
 214600000    3
 214610000    3
 214620000    3
 214630000    4
 214640000    3
 214650000    2
 214660000    3
 214670000    3
 214680000    2
 214690000    3
 214700000    3
 214710000    2
 214720000    4
 214730000    2
 214740000    4
 214750000    4
 214760000    5
 214770000    3
 214780000    3
 214790000    5
 214800000    4
 214810000    4
 214820000    4
 214830000    7
 214840000    4
 214850000    5
 214860000    3
 214870000    4
 214880000    9
 214890000    3
 214900000    3
 214910000    3
 214920000    3
 214930000    3
 214940000    3
 214950000    5
 214960000    2
 214970000    4
 214980000    3
 214990000    3
 215000000    3
 215010000    3
 215020000    4
 215030000    4
 215040000    3
 215050000    3
 215060000    2
 215070000    3
 215080000    3
 215090000    2
 215100000    2
 215110000    2
 215120000    3
 215130000    3
 215140000    3
 215150000    5
 215160000    3
 215170000    6
 215180000    4
 215190000    5
 215200000    2
 215210000    3
 215220000    3
 215230000    3
 215240000    3
 215250000    3
 215260000    2
 215270000    5
 215280000    3
 215290000    4
 215300000    3
 215310000    3
 215320000    3
 215330000    3
 215340000    3
 215350000    4
 215360000    5
 215370000    3
 215380000    3
 215390000    4
 215400000    3
 215410000    3
 215420000    4
 215430000    3
 215440000    4
 215450000    3
 215460000    3
 215470000    3
 215480000    6
 215490000    3
 215500000    3
 215510000    3
 215520000    3
 215530000    2
 215540000    5
 215550000    3
 215560000    4
 215570000    2
 215580000    3
 215590000    3
 215600000    3
 215610000    4
 215620000    4
 215630000    4
 215640000    5
 215650000    4
 215660000    2
 215670000    2
 215680000    8
 215690000    4
 215700000    4
 215710000    4
 215720000    4
 215730000    5
 215740000    3
 215750000    3
 215760000    3
 215770000    3
 215780000    3
 215790000    3
 215800000    4
 215810000    3
 215820000    3
 215830000    2
 215840000    4
 215850000    5
 215860000    6
 215870000    4
 215880000    3
 215890000    3
 215900000    5
 215910000    7
 215920000    4
 215930000    3
 215940000    8
 215950000    5
 215960000    8
 215970000    6
 215980000    5
 215990000    7
 216000000    6
 216010000    3
 216020000    3
 216030000    3
 216040000    5
 216050000    6
 216060000    4
 216070000    4
 216080000    6
 216090000    5
 216100000    3
 216110000    4
 216120000    2
 216130000    5
 216140000    4
 216150000    4
 216160000    5
 216170000   10
 216180000    6
 216190000    8
 216200000    3
 216210000    7
 216220000    2
 216230000    3
 216240000    2
 216250000    3
 216260000    4
 216270000    3
 216280000    3
 216290000    2
 216300000    3
 216310000    7
 216320000    3
 216330000    3
 216340000    4
 216350000    2
 216360000    3
 216370000    3
 216380000    3
 216390000    2
 216400000    3
 216410000    4
 216420000    3
 216430000    3
 216440000    2
 216450000    4
 216460000    3
 216470000    3
 216480000    3
 216490000    3
 216500000    6
 216510000    4
 216520000    3
 216530000    3
 216540000    3
 216550000    2
 216560000    5
 216570000    3
 216580000    2
 216590000    4
 216600000    2
 216610000    3
 216620000    4
 216630000    2
 216640000    4
 216650000    3
 216660000    5
 216670000    3
 216680000    3
 216690000    4
 216700000    3
 216710000    3
 216720000    4
 216730000    3
 216740000    3
 216750000    5
 216760000    4
 216770000    4
 216780000    3
 216790000    5
 216800000    3
 216810000    2
 216820000    3
 216830000    3
 216840000    5
 216850000    3
 216860000    3
 216870000    3
 216880000    3
 216890000    3
 216900000    3
 216910000    3
 216920000    3
 216930000    4
 216940000    2
 216950000    2
 216960000    5
 216970000    4
 216980000    3
 216990000    3
 217000000    3
 217010000    4
 217020000    3
 217030000    4
 217040000    3
 217050000    3
 217060000    5
 217070000    5
 217080000    6
 217090000    3
 217100000    3
 217110000    4
 217120000    2
 217130000    3
 217140000    3
 217150000    3
 217160000    3
 217170000    3
 217180000    2
 217190000    3
 217200000    3
 217210000    3
 217220000    3
 217230000    3
 217240000    4
 217250000    3
 217260000    3
 217270000    5
 217280000    3
 217290000    3
 217300000    3
 217310000    3
 217320000    3
 217330000    3
 217340000    4
 217350000    4
 217360000    3
 217370000    3
 217380000    3
 217390000    3
 217400000    3
 217410000    3
 217420000    6
 217430000    4
 217440000    3
 217450000    4
 217460000    3
 217470000    3
 217480000    4
 217490000    5
 217500000    3
 217510000    3
 217520000    4
 217530000    4
 217540000    3
 217550000    3
 217560000    3
 217570000    5
 217580000    3
 217590000    2
 217600000    3
 217610000    3
 217620000    3
 217630000    3
 217640000    3
 217650000    3
 217660000    3
 217670000    4
 217680000    2
 217690000    4
 217700000    3
 217710000    5
 217720000    4
 217730000    3
 217740000    5
 217750000    3
 217760000    3
 217770000    2
 217780000    2
 217790000    3
 217800000    4
 217810000    4
 217820000    3
 217830000    3
 217840000    3
 217850000    3
 217860000    3
 217870000    6
 217880000    4
 217890000    3
 217900000    3
 217910000    4
 217920000    4
 217930000    2
 217940000    5
 217950000    8
 217960000    3
 217970000    3
 217980000    3
 217990000    3
 218000000    3
 218010000    3
 218020000    3
 218030000    5
 218040000    3
 218050000    4
 218060000    2
 218070000    3
 218080000    3
 218090000    3
 218100000    3
 218110000    3
 218120000    3
 218130000    3
 218140000    4
 218150000    5
 218160000    3
 218170000    5
 218180000    3
 218190000    3
 218200000    5
 218210000    3
 218220000    5
 218230000    4
 218240000    5
 218250000    7
 218260000    4
 218270000    3
 218280000    4
 218290000    3
 218300000    5
 218310000    3
 218320000    3
 218330000    5
 218340000    4
 218350000    4
 218360000    2
 218370000    3
 218380000    4
 218390000    3
 218400000    3
 218410000    3
 218420000    3
 218430000    8
 218440000    4
 218450000    6
 218460000    6
 218470000    3
 218480000    4
 218490000    5
 218500000    9
 218510000    2
 218520000    3
 218530000    4
 218540000    2
 218550000    3
 218560000    2
 218570000    3
 218580000    6
 218590000    5
 218600000    4
 218610000    5
 218620000    4
 218630000    3
 218640000    4
 218650000    2
 218660000    3
 218670000    4
 218680000    4
 218690000    4
 218700000    3
 218710000    4
 218720000    4
 218730000    4
 218740000    2
 218750000    3
 218760000    3
 218770000    3
 218780000    3
 218790000    3
 218800000    3
 218810000    2
 218820000    3
 218830000    4
 218840000    3
 218850000    8
 218860000    3
 218870000    6
 218880000    5
 218890000    4
 218900000    3
 218910000    7
 218920000    3
 218930000    4
 218940000    4
 218950000    2
 218960000    3
 218970000    5
 218980000    4
 218990000    5
 219000000    3
 219010000    4
 219020000    2
 219030000    3
 219040000    4
 219050000    5
 219060000    3
 219070000    3
 219080000    5
 219090000    4
 219100000    3
 219110000    4
 219120000    5
 219130000    5
 219140000    5
 219150000    3
 219160000    5
 219170000    6
 219180000    4
 219190000    3
 219200000    2
 219210000    3
 219220000    3
 219230000    3
 219240000    4
 219250000    2
 219260000    6
 219270000    3
 219280000    3
 219290000    3
 219300000    3
 219310000    4
 219320000    3
 219330000    5
 219340000    7
 219350000    5
 219360000    2
 219370000    6
 219380000    3
 219390000    6
 219400000    3
 219410000    3
 219420000    6
 219430000    3
 219440000    2
 219450000    3
 219460000    3
 219470000    6
 219480000    2
 219490000    2
 219500000    3
 219510000    3
 219520000    3
 219530000    2
 219540000    3
 219550000    3
 219560000    4
 219570000    3
 219580000    2
 219590000    3
 219600000    2
 219610000    3
 219620000    4
 219630000    3
 219640000    4
 219650000    4
 219660000    4
 219670000    4
 219680000    3
 219690000    4
 219700000    3
 219710000    3
 219720000    4
 219730000    3
 219740000    9
 219750000    4
 219760000    4
 219770000    4
 219780000    4
 219790000    5
 219800000    3
 219810000    3
 219820000    3
 219830000    8
 219840000    4
 219850000    5
 219860000    2
 219870000    2
 219880000   10
 219890000    8
 219900000    7
 219910000    7
 219920000    5
 219930000    4
 219940000    6
 219950000    4
 219960000    3
 219970000    2
 219980000    6
 219990000    2
 220000000    3
 220010000    2
 220020000    4
 220030000    3
 220040000    5
 220050000    3
 220060000    6
 220070000    4
 220080000    7
 220090000    3
 220100000    4
 220110000    4
 220120000    4
 220130000    8
 220140000    6
 220150000    3
 220160000    6
 220170000    3
 220180000    4
 220190000    3
 220200000    2
 220210000    5
 220220000    2
 220230000    3
 220240000    3
 220250000    4
 220260000    5
 220270000    4
 220280000    3
 220290000    3
 220300000    3
 220310000    3
 220320000    4
 220330000    3
 220340000    5
 220350000    2
 220360000    3
 220370000    5
 220380000    2
 220390000    4
 220400000    2
 220410000    4
 220420000    4
 220430000    4
 220440000    3
 220450000    3
 220460000    5
 220470000    3
 220480000    3
 220490000    4
 220500000    5
 220510000    6
 220520000    4
 220530000    3
 220540000    3
 220550000    2
 220560000    3
 220570000    2
 220580000    3
 220590000    3
 220600000    3
 220610000    2
 220620000    4
 220630000    8
 220640000    4
 220650000    5
 220660000    8
 220670000    3
 220680000    3
 220690000    6
 220700000    3
 220710000    3
 220720000    3
 220730000    4
 220740000    4
 220750000    3
 220760000    6
 220770000    4
 220780000    3
 220790000    4
 220800000    3
 220810000    5
 220820000    4
 220830000    3
 220840000    4
 220850000    2
 220860000    4
 220870000    4
 220880000    3
 220890000    3
 220900000    7
 220910000    2
 220920000    4
 220930000    3
 220940000    4
 220950000    2
 220960000    2
 220970000    5
 220980000    3
 220990000    4
 221000000    4
 221010000    5
 221020000    6
 221030000    5
 221040000    3
 221050000    6
 221060000    5
 221070000    3
 221080000    4
 221090000    3
 221100000    6
 221110000    2
 221120000    3
 221130000    4
 221140000    4
 221150000    4
 221160000    3
 221170000    6
 221180000    4
 221190000    2
 221200000    5
 221210000    3
 221220000    4
 221230000    3
 221240000    3
 221250000    3
 221260000    4
 221270000    3
 221280000    3
 221290000    5
 221300000    3
 221310000    4
 221320000    4
 221330000    4
 221340000    2
 221350000    6
 221360000    5
 221370000    3
 221380000    3
 221390000    6
 221400000    3
 221410000    2
 221420000    3
 221430000    4
 221440000    4
 221450000    3
 221460000    3
 221470000    2
 221480000    3
 221490000    3
 221500000    3
 221510000    3
 221520000    2
 221530000    2
 221540000    4
 221550000    4
 221560000    2
 221570000    4
 221580000    2
 221590000    6
 221600000    2
 221610000    3
 221620000    2
 221630000    2
 221640000    3
 221650000    4
 221660000    3
 221670000    3
 221680000    5
 221690000    4
 221700000    2
 221710000    3
 221720000    3
 221730000    3
 221740000    3
 221750000    3
 221760000    4
 221770000    4
 221780000    6
 221790000    5
 221800000    2
 221810000    2
 221820000    3
 221830000    2
 221840000    3
 221850000    3
 221860000    3
 221870000    4
 221880000    7
 221890000    4
 221900000    3
 221910000    3
 221920000    3
 221930000    3
 221940000    2
 221950000    4
 221960000    4
 221970000    6
 221980000    5
 221990000    3
 222000000    3
 222010000    3
 222020000    4
 222030000    3
 222040000    4
 222050000    3
 222060000    3
 222070000    3
 222080000    5
 222090000    3
 222100000    3
 222110000    3
 222120000    3
 222130000    3
 222140000    3
 222150000    3
 222160000    3
 222170000    2
 222180000    3
 222190000    4
 222200000    4
 222210000    3
 222220000    2
 222230000    3
 222240000    3
 222250000    4
 222260000    3
 222270000    3
 222280000    2
 222290000    3
 222300000    3
 222310000    4
 222320000    4
 222330000    4
 222340000    4
 222350000    5
 222360000    5
 222370000    3
 222380000    3
 222390000    5
 222400000    2
 222410000    6
 222420000    3
 222430000    4
 222440000    3
 222450000    3
 222460000    4
 222470000    3
 222480000    7
 222490000    4
 222500000    3
 222510000    7
 222520000    3
 222530000    3
 222540000    3
 222550000    3
 222560000    3
 222570000    2
 222580000    2
 222590000    3
 222600000    3
 222610000    3
 222620000    3
 222630000    2
 222640000    3
 222650000    3
 222660000    3
 222670000    3
 222680000    3
 222690000    4
 222700000    3
 222710000    4
 222720000    3
 222730000    2
 222740000    3
 222750000    3
 222760000    3
 222770000    3
 222780000    4
 222790000    3
 222800000    4
 222810000    3
 222820000    2
 222830000    5
 222840000    3
 222850000    3
 222860000    2
 222870000    4
 222880000    8
 222890000   10
 222900000    3
 222910000    3
 222920000    5
 222930000    4
 222940000    5
 222950000    3
 222960000    2
 222970000    3
 222980000    3
 222990000    3
 223000000    6
 223010000    5
 223020000    2
 223030000    3
 223040000    3
 223050000    5
 223060000    3
 223070000    3
 223080000    4
 223090000    7
 223100000    6
 223110000    4
 223120000    4
 223130000    4
 223140000    3
 223150000    3
 223160000    3
 223170000    4
 223180000    3
 223190000    3
 223200000    3
 223210000    3
 223220000    3
 223230000    4
 223240000    5
 223250000    4
 223260000    2
 223270000    4
 223280000    3
 223290000    3
 223300000    3
 223310000    4
 223320000    2
 223330000    2
 223340000    3
 223350000    4
 223360000    2
 223370000    4
 223380000    3
 223390000    4
 223400000    4
 223410000    4
 223420000    3
 223430000    3
 223440000    4
 223450000    5
 223460000    8
 223470000    4
 223480000    4
 223490000    3
 223500000    7
 223510000    6
 223520000    3
 223530000    3
 223540000    3
 223550000    5
 223560000    5
 223570000    3
 223580000    3
 223590000    5
 223600000    7
 223610000    4
 223620000    5
 223630000    5
 223640000    4
 223650000    3
 223660000    4
 223670000    4
 223680000    4
 223690000    3
 223700000    3
 223710000    3
 223720000    6
 223730000    5
 223740000    5
 223750000    5
 223760000    6
 223770000    5
 223780000    5
 223790000    3
 223800000    6
 223810000    2
 223820000    5
 223830000    3
 223840000    4
 223850000    4
 223860000    5
 223870000    3
 223880000    3
 223890000    3
 223900000    3
 223910000    3
 223920000    3
 223930000    4
 223940000    6
 223950000    3
 223960000    3
 223970000    4
 223980000    3
 223990000    4
 224000000    4
 224010000    8
 224020000    3
 224030000    4
 224040000    4
 224050000    3
 224060000    3
 224070000    3
 224080000    4
 224090000    3
 224100000    3
 224110000    3
 224120000    4
 224130000    4
 224140000    2
 224150000    4
 224160000    2
 224170000    4
 224180000    8
 224190000   11
 224200000    4
 224210000    3
 224220000    5
 224230000    3
 224240000    3
 224250000    3
 224260000    4
 224270000    2
 224280000    3
 224290000    3
 224300000    3
 224310000    4
 224320000    2
 224330000    3
 224340000    2
 224350000    4
 224360000    4
 224370000    4
 224380000    3
 224390000    3
 224400000    3
 224410000    3
 224420000    4
 224430000    3
 224440000    3
 224450000    4
 224460000    3
 224470000    4
 224480000    3
 224490000    2
 224500000    3
 224510000    3
 224520000    3
 224530000    3
 224540000    3
 224550000    3
 224560000    3
 224570000    2
 224580000    2
 224590000    3
 224600000    4
 224610000    3
 224620000    3
 224630000    3
 224640000    7
 224650000    9
 224660000    7
 224670000    5
 224680000    5
 224690000    4
 224700000    3
 224710000    5
 224720000    5
 224730000    4
 224740000    4
 224750000    4
 224760000    3
 224770000    3
 224780000    3
 224790000    3
 224800000    3
 224810000    3
 224820000    3
 224830000    2
 224840000    3
 224850000    3
 224860000    6
 224870000    3
 224880000    3
 224890000    7
 224900000    4
 224910000    3
 224920000    5
 224930000    5
 224940000    3
 224950000    4
 224960000    3
 224970000    3
 224980000    4
 224990000    4
 225000000    3
 225010000    3
 225020000    5
 225030000    2
 225040000    4
 225050000    3
 225060000    3
 225070000    4
 225080000    4
 225090000    4
 225100000    2
 225110000    4
 225120000    3
 225130000    4
 225140000    3
 225150000    6
 225160000    4
 225170000    3
 225180000    3
 225190000    3
 225200000    4
 225210000    3
 225220000    2
 225230000    2
 225240000    4
 225250000    3
 225260000    3
 225270000    3
 225280000    3
 225290000    4
 225300000    4
 225310000    3
 225320000    3
 225330000    7
 225340000    6
 225350000    3
 225360000    4
 225370000    2
 225380000    7
 225390000    2
 225400000    2
 225410000    4
 225420000    3
 225430000    2
 225440000    4
 225450000    2
 225460000    6
 225470000    3
 225480000    3
 225490000    2
 225500000    3
 225510000    3
 225520000    4
 225530000    3
 225540000    3
 225550000    3
 225560000    2
 225570000    4
 225580000    3
 225590000    3
 225600000    3
 225610000    3
 225620000    3
 225630000    5
 225640000    2
 225650000    3
 225660000    3
 225670000    3
 225680000    7
 225690000    3
 225700000    6
 225710000    2
 225720000    4
 225730000    6
 225740000    3
 225750000    4
 225760000    4
 225770000    6
 225780000    3
 225790000    3
 225800000    3
 225810000    3
 225820000   11
 225830000    3
 225840000    4
 225850000    2
 225860000    8
 225870000    3
 225880000    5
 225890000    6
 225900000    6
 225910000    3
 225920000    2
 225930000    3
 225940000    3
 225950000    3
 225960000    2
 225970000    9
 225980000    3
 225990000    3
 226000000    4
 226010000    3
 226020000    3
 226030000    4
 226040000    4
 226050000    5
 226060000    4
 226070000    3
 226080000    4
 226090000    3
 226100000    3
 226110000    3
 226120000    3
 226130000    4
 226140000    4
 226150000    3
 226160000    6
 226170000    5
 226180000    3
 226190000    5
 226200000    7
 226210000    4
 226220000    4
 226230000    5
 226240000    5
 226250000    3
 226260000    4
 226270000    3
 226280000    4
 226290000    3
 226300000    3
 226310000    3
 226320000    2
 226330000    3
 226340000    3
 226350000    3
 226360000    3
 226370000    3
 226380000    3
 226390000    3
 226400000    4
 226410000    3
 226420000    4
 226430000    3
 226440000    3
 226450000    6
 226460000    3
 226470000    5
 226480000    3
 226490000    7
 226500000    3
 226510000    4
 226520000    3
 226530000    3
 226540000    2
 226550000    3
 226560000    3
 226570000    5
 226580000    3
 226590000    3
 226600000    8
 226610000    3
 226620000    4
 226630000    8
 226640000    4
 226650000    8
 226660000    4
 226670000    3
 226680000    3
 226690000    2
 226700000    4
 226710000    4
 226720000    6
 226730000    7
 226740000    9
 226750000    3
 226760000    4
 226770000    2
 226780000    6
 226790000    2
 226800000    4
 226810000    7
 226820000    4
 226830000    5
 226840000    4
 226850000    2
 226860000    4
 226870000    8
 226880000    7
 226890000    4
 226900000    3
 226910000    3
 226920000    3
 226930000    3
 226940000    2
 226950000    3
 226960000    3
 226970000    6
 226980000   11
 226990000    7
 227000000    4
 227010000    2
 227020000    8
 227030000    4
 227040000    3
 227050000    8
 227060000    2
 227070000    4
 227080000    6
 227090000    4
 227100000    5
 227110000    3
 227120000    6
 227130000    2
 227140000    3
 227150000    5
 227160000    3
 227170000    3
 227180000    3
 227190000    4
 227200000    4
 227210000    5
 227220000    3
 227230000    2
 227240000    4
 227250000    8
 227260000    4
 227270000    6
 227280000    3
 227290000    3
 227300000    2
 227310000    4
 227320000    5
 227330000    4
 227340000    4
 227350000    2
 227360000    4
 227370000    5
 227380000    7
 227390000    6
 227400000    4
 227410000    5
 227420000    4
 227430000    5
 227440000    5
 227450000    4
 227460000    4
 227470000    4
 227480000    6
 227490000    2
 227500000    3
 227510000    2
 227520000    7
 227530000    6
 227540000    2
 227550000    3
 227560000    4
 227570000    6
 227580000    9
 227590000    2
 227600000    3
 227610000    3
 227620000    4
 227630000    3
 227640000    3
 227650000    3
 227660000    6
 227670000    7
 227680000    3
 227690000    4
 227700000    4
 227710000    2
 227720000    2
 227730000    3
 227740000    3
 227750000    3
 227760000    3
 227770000    4
 227780000    3
 227790000    3
 227800000    4
 227810000    5
 227820000    3
 227830000    3
 227840000    3
 227850000    2
 227860000    3
 227870000    4
 227880000    3
 227890000    3
 227900000    4
 227910000    3
 227920000    3
 227930000    3
 227940000    3
 227950000    3
 227960000    5
 227970000    4
 227980000    4
 227990000    4
 228000000    4
 228010000    2
 228020000    3
 228030000    4
 228040000    4
 228050000    3
 228060000    3
 228070000    3
 228080000    3
 228090000    3
 228100000    3
 228110000    3
 228120000    4
 228130000    2
 228140000    2
 228150000    2
 228160000    3
 228170000    3
 228180000    3
 228190000    4
 228200000    3
 228210000    6
 228220000    6
 228230000    4
 228240000    6
 228250000    4
 228260000    6
 228270000    4
 228280000    3
 228290000    3
 228300000    3
 228310000    5
 228320000    3
 228330000    2
 228340000    2
 228350000    2
 228360000    3
 228370000    3
 228380000    3
 228390000    3
 228400000    4
 228410000    2
 228420000    3
 228430000    3
 228440000    4
 228450000    3
 228460000    5
 228470000    4
 228480000    3
 228490000    5
 228500000    6
 228510000    3
 228520000    3
 228530000    5
 228540000    3
 228550000    3
 228560000    3
 228570000    4
 228580000    3
 228590000    5
 228600000    4
 228610000    4
 228620000    3
 228630000    4
 228640000    3
 228650000    3
 228660000    4
 228670000    3
 228680000    4
 228690000    3
 228700000    2
 228710000    5
 228720000    3
 228730000    3
 228740000    4
 228750000    3
 228760000    3
 228770000    5
 228780000    3
 228790000    3
 228800000    3
 228810000    3
 228820000    3
 228830000    3
 228840000    3
 228850000    3
 228860000    3
 228870000    5
 228880000   10
 228890000    3
 228900000    3
 228910000    7
 228920000    4
 228930000    4
 228940000    3
 228950000    3
 228960000    3
 228970000    4
 228980000    3
 228990000    3
 229000000    3
 229010000    2
 229020000    3
 229030000    3
 229040000    3
 229050000    4
 229060000    2
 229070000    4
 229080000    3
 229090000    3
 229100000    3
 229110000    3
 229120000    3
 229130000    3
 229140000    2
 229150000    3
 229160000    6
 229170000    4
 229180000    3
 229190000    5
 229200000   17
 229210000    3
 229220000    3
 229230000    3
 229240000    9
 229250000    3
 229260000    4
 229270000    3
 229280000    3
 229290000    4
 229300000    3
 229310000    3
 229320000    3
 229330000    2
 229340000    4
 229350000    2
 229360000    4
 229370000    3
 229380000    3
 229390000    3
 229400000    2
 229410000    3
 229420000    3
 229430000    3
 229440000    3
 229450000    3
 229460000   10
 229470000    3
 229480000    4
 229490000    3
 229500000    3
 229510000    3
 229520000    4
 229530000    3
 229540000    4
 229550000    2
 229560000    3
 229570000    3
 229580000    4
 229590000    2
 229600000    3
 229610000    3
 229620000    3
 229630000    2
 229640000    4
 229650000    3
 229660000    3
 229670000    4
 229680000    3
 229690000    4
 229700000    3
 229710000    3
 229720000    3
 229730000    2
 229740000    2
 229750000    2
 229760000    3
 229770000    2
 229780000    3
 229790000    3
 229800000    4
 229810000    4
 229820000    3
 229830000    4
 229840000    4
 229850000    3
 229860000    2
 229870000    4
 229880000    3
 229890000    3
 229900000    3
 229910000    3
 229920000    4
 229930000    3
 229940000    3
 229950000    3
 229960000    2
 229970000    6
 229980000    2
 229990000    3
 230000000    3
 230010000    2
 230020000    5
 230030000    5
 230040000    3
 230050000    4
 230060000    3
 230070000    3
 230080000    5
 230090000    3
 230100000    3
 230110000    7
 230120000    4
 230130000    3
 230140000    3
 230150000    2
 230160000    4
 230170000    3
 230180000    3
 230190000    4
 230200000    4
 230210000    2
 230220000    3
 230230000    3
 230240000    3
 230250000    2
 230260000    3
 230270000    3
 230280000    2
 230290000    9
 230300000    3
 230310000    2
 230320000    3
 230330000    3
 230340000    3
 230350000    4
 230360000    2
 230370000    3
 230380000    3
 230390000    4
 230400000    2
 230410000    5
 230420000    2
 230430000    2
 230440000    3
 230450000    3
 230460000    3
 230470000    4
 230480000    4
 230490000    3
 230500000    5
 230510000    3
 230520000    3
 230530000    2
 230540000    4
 230550000    3
 230560000    4
 230570000    3
 230580000    4
 230590000    3
 230600000    5
 230610000    3
 230620000    3
 230630000    2
 230640000    3
 230650000    3
 230660000    2
 230670000    2
 230680000    3
 230690000    3
 230700000    3
 230710000    4
 230720000    3
 230730000    3
 230740000    4
 230750000    4
 230760000    3
 230770000    3
 230780000    3
 230790000    3
 230800000    3
 230810000    4
 230820000    5
 230830000    3
 230840000    5
 230850000    4
 230860000    4
 230870000    4
 230880000    2
 230890000    2
 230900000    3
 230910000    3
 230920000    3
 230930000    4
 230940000    2
 230950000    2
 230960000    4
 230970000    7
 230980000    3
 230990000    5
 231000000    3
 231010000    3
 231020000    4
 231030000    4
 231040000    3
 231050000    4
 231060000    4
 231070000    3
 231080000    3
 231090000    4
 231100000    3
 231110000    5
 231120000    4
 231130000    2
 231140000    6
 231150000    5
 231160000    3
 231170000    3
 231180000    5
 231190000    3
 231200000    5
 231210000    7
 231220000    5
 231230000    3
 231240000    4
 231250000    3
 231260000    6
 231270000    4
 231280000   11
 231290000    4
 231300000    3
 231310000    3
 231320000    4
 231330000    5
 231340000    5
 231350000    3
 231360000    3
 231370000    4
 231380000    2
 231390000    2
 231400000    2
 231410000    5
 231420000    4
 231430000    3
 231440000    4
 231450000    3
 231460000    5
 231470000    2
 231480000    3
 231490000    4
 231500000    3
 231510000    2
 231520000    5
 231530000    5
 231540000    4
 231550000    3
 231560000    3
 231570000    3
 231580000    2
 231590000    9
 231600000    5
 231610000    2
 231620000    4
 231630000    3
 231640000    3
 231650000    3
 231660000    4
 231670000    5
 231680000    4
 231690000    2
 231700000    2
 231710000    6
 231720000    3
 231730000    4
 231740000    2
 231750000    4
 231760000    3
 231770000    3
 231780000    3
 231790000    3
 231800000    4
 231810000    3
 231820000    3
 231830000    4
 231840000    4
 231850000    4
 231860000    3
 231870000    5
 231880000    3
 231890000    4
 231900000    3
 231910000    3
 231920000    3
 231930000    4
 231940000    3
 231950000    3
 231960000    3
 231970000    3
 231980000   10
 231990000    3
 232000000    3
 232010000    3
 232020000    3
 232030000    3
 232040000    6
 232050000    4
 232060000    8
 232070000    4
 232080000    3
 232090000    3
 232100000    2
 232110000    5
 232120000    3
 232130000    3
 232140000    6
 232150000    4
 232160000    2
 232170000    4
 232180000    3
 232190000    3
 232200000    4
 232210000    3
 232220000    4
 232230000    3
 232240000    3
 232250000    3
 232260000    4
 232270000    6
 232280000    3
 232290000    3
 232300000    3
 232310000    3
 232320000    3
 232330000    2
 232340000    3
 232350000    4
 232360000    3
 232370000    3
 232380000    4
 232390000    3
 232400000    5
 232410000    3
 232420000    4
 232430000    3
 232440000    4
 232450000    3
 232460000    4
 232470000    4
 232480000    3
 232490000    3
 232500000    3
 232510000    3
 232520000    3
 232530000    2
 232540000    3
 232550000    3
 232560000    4
 232570000    3
 232580000    3
 232590000    3
 232600000    3
 232610000    3
 232620000    4
 232630000    3
 232640000    3
 232650000    4
 232660000    4
 232670000    3
 232680000    3
 232690000    3
 232700000    3
 232710000    3
 232720000    2
 232730000    5
 232740000    3
 232750000    2
 232760000    3
 232770000    3
 232780000    3
 232790000    3
 232800000    3
 232810000    3
 232820000    3
 232830000    3
 232840000    4
 232850000    4
 232860000    3
 232870000    3
 232880000    3
 232890000    4
 232900000    3
 232910000    3
 232920000    3
 232930000    2
 232940000    7
 232950000    3
 232960000    4
 232970000    4
 232980000    3
 232990000    4
 233000000    4
 233010000    4
 233020000    3
 233030000    6
 233040000   13
 233050000    7
 233060000   10
 233070000    5
 233080000    6
 233090000    4
 233100000    3
 233110000   10
 233120000    3
 233130000    3
 233140000    7
 233150000    2
 233160000    4
 233170000    8
 233180000    4
 233190000    5
 233200000    4
 233210000    5
 233220000    3
 233230000    4
 233240000    3
 233250000    3
 233260000    4
 233270000    5
 233280000    7
 233290000    3
 233300000    3
 233310000    3
 233320000    3
 233330000    3
 233340000    2
 233350000    3
 233360000    4
 233370000    3
 233380000    4
 233390000    3
 233400000    3
 233410000    3
 233420000    4
 233430000    4
 233440000    5
 233450000    3
 233460000    2
 233470000    3
 233480000    5
 233490000    2
 233500000    5
 233510000    3
 233520000    3
 233530000    3
 233540000    3
 233550000    2
 233560000    6
 233570000    3
 233580000    2
 233590000    3
 233600000    4
 233610000    3
 233620000    4
 233630000    3
 233640000    4
 233650000    3
 233660000    4
 233670000    3
 233680000    4
 233690000    3
 233700000    4
 233710000    3
 233720000    3
 233730000    3
 233740000    3
 233750000    4
 233760000    3
 233770000    2
 233780000    6
 233790000    6
 233800000    3
 233810000    9
 233820000    7
 233830000    3
 233840000    3
 233850000    3
 233860000    3
 233870000    3
 233880000    3
 233890000    3
 233900000    4
 233910000    5
 233920000    2
 233930000    4
 233940000    2
 233950000    3
 233960000    2
 233970000    2
 233980000    3
 233990000    3
 234000000    3
 234010000    6
 234020000    3
 234030000    4
 234040000    3
 234050000    4
 234060000    3
 234070000    3
 234080000    3
 234090000    3
 234100000    3
 234110000    3
 234120000    9
 234130000    6
 234140000    4
 234150000    5
 234160000    4
 234170000    3
 234180000   10
 234190000    8
 234200000    3
 234210000    4
 234220000    4
 234230000    2
 234240000    3
 234250000    4
 234260000    4
 234270000    3
 234280000    7
 234290000    3
 234300000    4
 234310000    7
 234320000    4
 234330000    3
 234340000    4
 234350000    9
 234360000    3
 234370000    3
 234380000    4
 234390000    4
 234400000    5
 234410000    4
 234420000    7
 234430000    4
 234440000    3
 234450000    3
 234460000    3
 234470000    4
 234480000    5
 234490000   10
 234500000    4
 234510000    2
 234520000    4
 234530000    5
 234540000    5
 234550000    2
 234560000    3
 234570000    3
 234580000    3
 234590000    4
 234600000    2
 234610000    4
 234620000    3
 234630000    4
 234640000    7
 234650000    8
 234660000    6
 234670000    4
 234680000    4
 234690000    2
 234700000    3
 234710000    5
 234720000    9
 234730000    4
 234740000    3
 234750000    3
 234760000    4
 234770000    3
 234780000    4
 234790000    4
 234800000    4
 234810000    5
 234820000    4
 234830000    2
 234840000    8
 234850000    3
 234860000    5
 234870000    3
 234880000    4
 234890000    4
 234900000    8
 234910000    3
 234920000    3
 234930000    3
 234940000    5
 234950000    4
 234960000    3
 234970000    9
 234980000    5
 234990000    4
 235000000    4
 235010000    5
 235020000    3
 235030000    4
 235040000    3
 235050000    4
 235060000    3
 235070000    3
 235080000    6
 235090000    2
 235100000    3
 235110000    3
 235120000    3
 235130000    5
 235140000    3
 235150000    7
 235160000    4
 235170000    7
 235180000    2
 235190000    3
 235200000    4
 235210000    3
 235220000    3
 235230000    3
 235240000    3
 235250000    2
 235260000    4
 235270000    4
 235280000    6
 235290000    4
 235300000    3
 235310000    4
 235320000    3
 235330000    4
 235340000    9
 235350000    3
 235360000    3
 235370000    5
 235380000    4
 235390000    4
 235400000    2
 235410000    5
 235420000    3
 235430000    5
 235440000    4
 235450000    3
 235460000    2
 235470000    3
 235480000    2
 235490000    9
 235500000    4
 235510000    3
 235520000    3
 235530000    4
 235540000    3
 235550000    3
 235560000    4
 235570000    3
 235580000    4
 235590000    3
 235600000    3
 235610000    3
 235620000    3
 235630000    4
 235640000    3
 235650000    4
 235660000    5
 235670000    5
 235680000    4
 235690000    3
 235700000    3
 235710000    4
 235720000    3
 235730000    4
 235740000    2
 235750000    3
 235760000    4
 235770000    4
 235780000    4
 235790000    3
 235800000    3
 235810000    3
 235820000    3
 235830000    7
 235840000    5
 235850000    5
 235860000    8
 235870000    6
 235880000    5
 235890000    4
 235900000    5
 235910000    6
 235920000    4
 235930000    4
 235940000    4
 235950000    5
 235960000    3
 235970000    8
 235980000    6
 235990000    4
 236000000    6
 236010000    3
 236020000    3
 236030000    9
 236040000    8
 236050000    5
 236060000    3
 236070000    5
 236080000    3
 236090000    4
 236100000    4
 236110000    2
 236120000    4
 236130000    5
 236140000    5
 236150000    3
 236160000    4
 236170000    3
 236180000    5
 236190000    3
 236200000    4
 236210000    3
 236220000    3
 236230000    4
 236240000    3
 236250000    4
 236260000    2
 236270000    2
 236280000    3
 236290000    5
 236300000    3
 236310000    5
 236320000    5
 236330000    4
 236340000    4
 236350000    7
 236360000    3
 236370000    4
 236380000    3
 236390000    4
 236400000    5
 236410000    3
 236420000    3
 236430000    7
 236440000    4
 236450000    4
 236460000    3
 236470000    3
 236480000    3
 236490000    3
 236500000    3
 236510000    5
 236520000    3
 236530000    3
 236540000    4
 236550000    5
 236560000    3
 236570000    3
 236580000    3
 236590000    2
 236600000    4
 236610000    4
 236620000    3
 236630000    3
 236640000    4
 236650000    3
 236660000    4
 236670000    3
 236680000    5
 236690000    3
 236700000    6
 236710000    3
 236720000    3
 236730000    6
 236740000    5
 236750000    7
 236760000    2
 236770000    6
 236780000    7
 236790000    4
 236800000    5
 236810000    6
 236820000    3
 236830000    3
 236840000    3
 236850000    4
 236860000    3
 236870000    6
 236880000    4
 236890000    2
 236900000    4
 236910000    5
 236920000    4
 236930000    3
 236940000    2
 236950000    4
 236960000    3
 236970000    3
 236980000    3
 236990000    3
 237000000    3
 237010000    6
 237020000    3
 237030000    3
 237040000    4
 237050000    3
 237060000    5
 237070000    4
 237080000    4
 237090000    2
 237100000    4
 237110000    3
 237120000    3
 237130000    4
 237140000    4
 237150000    5
 237160000    4
 237170000    3
 237180000    3
 237190000    4
 237200000    3
 237210000    3
 237220000    7
 237230000    4
 237240000    3
 237250000    3
 237260000    4
 237270000    3
 237280000    4
 237290000    4
 237300000    3
 237310000    4
 237320000    4
 237330000    4
 237340000    4
 237350000    3
 237360000    4
 237370000   10
 237380000    3
 237390000    3
 237400000    4
 237410000    3
 237420000    4
 237430000    3
 237440000    6
 237450000    3
 237460000    3
 237470000   10
 237480000    5
 237490000    3
 237500000    3
 237510000    2
 237520000    4
 237530000    6
 237540000    4
 237550000    3
 237560000    4
 237570000    3
 237580000    4
 237590000    7
 237600000    3
 237610000    3
 237620000    2
 237630000    3
 237640000    2
 237650000    3
 237660000    3
 237670000    3
 237680000    3
 237690000    4
 237700000    4
 237710000    7
 237720000    3
 237730000    5
 237740000    9
 237750000   10
 237760000    8
 237770000    4
 237780000    9
 237790000    2
 237800000    4
 237810000    3
 237820000    3
 237830000    3
 237840000    6
 237850000    2
 237860000    3
 237870000    3
 237880000    3
 237890000    4
 237900000    4
 237910000    2
 237920000    3
 237930000    4
 237940000    4
 237950000    3
 237960000    3
 237970000    3
 237980000    2
 237990000    2
 238000000    4
 238010000    4
 238020000    2
 238030000    5
 238040000    3
 238050000    3
 238060000    2
 238070000    4
 238080000    4
 238090000    3
 238100000    4
 238110000    2
 238120000    2
 238130000    8
 238140000    3
 238150000    7
 238160000   10
 238170000    3
 238180000    3
 238190000    3
 238200000    4
 238210000    3
 238220000    3
 238230000    3
 238240000    3
 238250000    3
 238260000    3
 238270000    2
 238280000    3
 238290000    3
 238300000    2
 238310000    3
 238320000    3
 238330000    5
 238340000    3
 238350000    7
 238360000    3
 238370000    5
 238380000    4
 238390000    4
 238400000    3
 238410000    4
 238420000    3
 238430000    3
 238440000    4
 238450000    3
 238460000    5
 238470000    3
 238480000    3
 238490000    2
 238500000    3
 238510000    2
 238520000    3
 238530000    9
 238540000    4
 238550000    5
 238560000    6
 238570000    4
 238580000    4
 238590000    3
 238600000    3
 238610000    4
 238620000    4
 238630000    5
 238640000    4
 238650000    4
 238660000    5
 238670000    3
 238680000    3
 238690000    3
 238700000    2
 238710000    4
 238720000    3
 238730000    4
 238740000    3
 238750000    4
 238760000    2
 238770000    2
 238780000    3
 238790000    3
 238800000    3
 238810000    5
 238820000    5
 238830000    2
 238840000    3
 238850000    3
 238860000    4
 238870000    3
 238880000    2
 238890000    3
 238900000    3
 238910000    4
 238920000    4
 238930000    3
 238940000    2
 238950000    3
 238960000    2
 238970000    3
 238980000    3
 238990000    3
 239000000    3
 239010000    3
 239020000    3
 239030000    3
 239040000    3
 239050000    2
 239060000    4
 239070000    4
 239080000    5
 239090000    4
 239100000    3
 239110000    3
 239120000    3
 239130000    3
 239140000    3
 239150000    4
 239160000    3
 239170000    3
 239180000    3
 239190000    3
 239200000    2
 239210000    3
 239220000    3
 239230000    3
 239240000    3
 239250000    3
 239260000    2
 239270000    3
 239280000    3
 239290000    3
 239300000    2
 239310000    3
 239320000    3
 239330000    3
 239340000    3
 239350000    2
 239360000    3
 239370000    3
 239380000    3
 239390000    4
 239400000    2
 239410000    3
 239420000    3
 239430000    3
 239440000    4
 239450000    3
 239460000    3
 239470000    3
 239480000    3
 239490000    3
 239500000    2
 239510000    3
 239520000    3
 239530000    3
 239540000    3
 239550000    4
 239560000    3
 239570000    3
 239580000    4
 239590000    3
 239600000    3
 239610000    3
 239620000    3
 239630000    4
 239640000    4
 239650000    3
 239660000    4
 239670000    3
 239680000    4
 239690000    3
 239700000    4
 239710000    6
 239720000    3
 239730000    3
 239740000    4
 239750000    3
 239760000    4
 239770000    3
 239780000    3
 239790000    3
 239800000    3
 239810000    3
 239820000    6
 239830000    5
 239840000    4
 239850000    3
 239860000    2
 239870000    3
 239880000    3
 239890000    3
 239900000    3
 239910000    3
 239920000    4
 239930000    3
 239940000    3
 239950000    3
 239960000    4
 239970000    3
 239980000    3
 239990000    4
 240000000    6
 240010000    4
 240020000    3
 240030000    4
 240040000    4
 240050000    5
 240060000    3
 240070000    2
 240080000    3
 240090000    3
 240100000    3
 240110000    3
 240120000    2
 240130000    3
 240140000    4
 240150000    3
 240160000    3
 240170000    6
 240180000    7
 240190000    7
 240200000    4
 240210000    3
 240220000    4
 240230000    4
 240240000    4
 240250000    5
 240260000    3
 240270000    7
 240280000    4
 240290000    4
 240300000    4
 240310000    3
 240320000    3
 240330000    3
 240340000    5
 240350000    3
 240360000    4
 240370000    3
 240380000    3
 240390000    3
 240400000    3
 240410000    4
 240420000    5
 240430000    4
 240440000    3
 240450000    3
 240460000    3
 240470000    4
 240480000    3
 240490000    3
 240500000    2
 240510000    3
 240520000    3
 240530000    3
 240540000    5
 240550000    5
 240560000    3
 240570000    3
 240580000    6
 240590000    3
 240600000    3
 240610000    3
 240620000    3
 240630000    3
 240640000    4
 240650000    2
 240660000    4
 240670000    3
 240680000    2
 240690000    3
 240700000    3
 240710000    3
 240720000    2
 240730000    3
 240740000    3
 240750000    2
 240760000    3
 240770000    2
 240780000    3
 240790000    3
 240800000    4
 240810000    4
 240820000    3
 240830000    2
 240840000    3
 240850000    3
 240860000    3
 240870000    3
 240880000    3
 240890000    2
 240900000    3
 240910000    4
 240920000    2
 240930000    2
 240940000    3
 240950000    3
 240960000    4
 240970000    3
 240980000    3
 240990000    3
 241000000    3
 241010000    3
 241020000    2
 241030000    3
 241040000    3
 241050000    3
 241060000    3
 241070000    3
 241080000    3
 241090000    4
 241100000    3
 241110000    3
 241120000    3
 241130000    4
 241140000    4
 241150000    2
 241160000    3
 241170000    3
 241180000    3
 241190000    4
 241200000    3
 241210000    2
 241220000    2
 241230000    3
 241240000    3
 241250000    3
 241260000    5
 241270000    5
 241280000    3
 241290000    3
 241300000    2
 241310000    3
 241320000    4
 241330000    3
 241340000    3
 241350000    3
 241360000    2
 241370000    3
 241380000    4
 241390000    3
 241400000    3
 241410000    2
 241420000    4
 241430000    3
 241440000    3
 241450000    2
 241460000    3
 241470000    5
 241480000    3
 241490000    4
 241500000    2
 241510000    3
 241520000    3
 241530000    3
 241540000    4
 241550000    3
 241560000    3
 241570000    3
 241580000    3
 241590000    4
 241600000    3
 241610000    3
 241620000    3
 241630000    3
 241640000    3
 241650000    5
 241660000    3
 241670000    3
 241680000    4
 241690000    3
 241700000    2
 241710000    3
 241720000    3
 241730000    4
 241740000    2
 241750000    3
 241760000    4
 241770000    4
 241780000    2
 241790000    3
 241800000    5
 241810000    4
 241820000    3
 241830000    3
 241840000    2
 241850000    5
 241860000    6
 241870000    3
 241880000    2
 241890000    3
 241900000    3
 241910000   15
 241920000    7
 241930000    2
 241940000    3
 241950000    3
 241960000    6
 241970000    3
 241980000    6
 241990000    3
 242000000    3
 242010000    3
 242020000    5
 242030000    7
 242040000    3
 242050000    3
 242060000    3
 242070000    2
 242080000    9
 242090000    5
 242100000    3
 242110000    3
 242120000    3
 242130000    3
 242140000    3
 242150000    4
 242160000    3
 242170000    6
 242180000    2
 242190000    3
 242200000    2
 242210000    8
 242220000    4
 242230000    9
 242240000    5
 242250000    5
 242260000    3
 242270000    3
 242280000    3
 242290000    4
 242300000    3
 242310000    3
 242320000    3
 242330000    3
 242340000    3
 242350000    3
 242360000    4
 242370000    2
 242380000    3
 242390000    3
 242400000    3
 242410000    3
 242420000    4
 242430000    5
 242440000    3
 242450000    5
 242460000    3
 242470000    4
 242480000    4
 242490000    6
 242500000    5
 242510000    4
 242520000    3
 242530000    2
 242540000    3
 242550000    3
 242560000    2
 242570000    5
 242580000    3
 242590000    4
 242600000    3
 242610000    3
 242620000    3
 242630000    3
 242640000    3
 242650000    3
 242660000    3
 242670000    9
 242680000    5
 242690000    3
 242700000    5
 242710000    8
 242720000    3
 242730000    3
 242740000    5
 242750000    7
 242760000    2
 242770000    3
 242780000    3
 242790000    4
 242800000    6
 242810000    4
 242820000    3
 242830000    3
 242840000    6
 242850000    4
 242860000    6
 242870000    5
 242880000    6
 242890000    3
 242900000    6
 242910000    4
 242920000    3
 242930000    3
 242940000    3
 242950000    3
 242960000    5
 242970000    3
 242980000    4
 242990000    2
 243000000    5
 243010000    3
 243020000    4
 243030000    3
 243040000    3
 243050000    3
 243060000    4
 243070000    4
 243080000    5
 243090000    4
 243100000    3
 243110000    2
 243120000    3
 243130000    3
 243140000    3
 243150000    6
 243160000    3
 243170000    3
 243180000    4
 243190000    3
 243200000    2
 243210000    3
 243220000    3
 243230000    3
 243240000    3
 243250000    3
 243260000    4
 243270000    4
 243280000    4
 243290000    3
 243300000    5
 243310000    5
 243320000    3
 243330000    3
 243340000    3
 243350000    3
 243360000    3
 243370000    2
 243380000    3
 243390000    4
 243400000    3
 243410000    3
 243420000    3
 243430000    3
 243440000    3
 243450000    3
 243460000    5
 243470000    2
 243480000    4
 243490000    3
 243500000    3
 243510000    3
 243520000    3
 243530000    3
 243540000    3
 243550000    3
 243560000    5
 243570000    4
 243580000    4
 243590000    4
 243600000    2
 243610000    4
 243620000    4
 243630000    4
 243640000    4
 243650000    3
 243660000    3
 243670000    3
 243680000    6
 243690000    3
 243700000    3
 243710000    4
 243720000    3
 243730000    3
 243740000    2
 243750000    2
 243760000    3
 243770000    2
 243780000    7
 243790000    6
 243800000    3
 243810000    3
 243820000    2
 243830000    2
 243840000    2
 243850000    4
 243860000    3
 243870000    3
 243880000    3
 243890000    3
 243900000    6
 243910000    4
 243920000    3
 243930000    6
 243940000    6
 243950000    2
 243960000    3
 243970000    5
 243980000    2
 243990000    3
 244000000    2
 244010000    3
 244020000    7
 244030000   10
 244040000    6
 244050000    2
 244060000    2
 244070000    3
 244080000    3
 244090000    4
 244100000    2
 244110000    2
 244120000    3
 244130000    2
 244140000    3
 244150000    3
 244160000    4
 244170000    4
 244180000    3
 244190000    3
 244200000    3
 244210000    3
 244220000    3
 244230000    5
 244240000    3
 244250000    4
 244260000    2
 244270000    4
 244280000    5
 244290000    5
 244300000    4
 244310000    2
 244320000    8
 244330000    4
 244340000    4
 244350000   11
 244360000    3
 244370000    3
 244380000    4
 244390000    3
 244400000    3
 244410000    3
 244420000    3
 244430000    4
 244440000    4
 244450000    3
 244460000    8
 244470000    3
 244480000    7
 244490000    5
 244500000    5
 244510000    6
 244520000    3
 244530000    3
 244540000    4
 244550000    3
 244560000    4
 244570000    2
 244580000    2
 244590000    4
 244600000    4
 244610000    5
 244620000    2
 244630000    5
 244640000    3
 244650000    7
 244660000    4
 244670000    3
 244680000    4
 244690000    2
 244700000    3
 244710000    3
 244720000    2
 244730000    3
 244740000    3
 244750000    3
 244760000    5
 244770000    3
 244780000    4
 244790000    4
 244800000    3
 244810000    4
 244820000    4
 244830000    2
 244840000    4
 244850000    3
 244860000    3
 244870000    3
 244880000    2
 244890000    3
 244900000    4
 244910000    7
 244920000    4
 244930000    3
 244940000    2
 244950000    5
 244960000    4
 244970000    4
 244980000    2
 244990000    4
 245000000    5
 245010000    3
 245020000    5
 245030000    4
 245040000    4
 245050000    3
 245060000    3
 245070000    6
 245080000    3
 245090000    4
 245100000    3
 245110000    7
 245120000    9
 245130000    8
 245140000    3
 245150000    7
 245160000    9
 245170000    7
 245180000    6
 245190000    9
 245200000    6
 245210000    4
 245220000    4
 245230000    2
 245240000    5
 245250000    7
 245260000    4
 245270000    5
 245280000    8
 245290000    6
 245300000    3
 245310000    4
 245320000    3
 245330000    4
 245340000    4
 245350000    3
 245360000    2
 245370000    3
 245380000    6
 245390000    4
 245400000    3
 245410000    6
 245420000    4
 245430000    3
 245440000    2
 245450000    2
 245460000    3
 245470000    2
 245480000    4
 245490000    4
 245500000    3
 245510000    3
 245520000    4
 245530000    3
 245540000    3
 245550000    4
 245560000    3
 245570000    3
 245580000    4
 245590000    4
 245600000    3
 245610000    2
 245620000    3
 245630000    2
 245640000    4
 245650000    3
 245660000    3
 245670000    2
 245680000    3
 245690000    3
 245700000    4
 245710000    4
 245720000    4
 245730000    3
 245740000    3
 245750000    3
 245760000    7
 245770000    3
 245780000   10
 245790000    5
 245800000    3
 245810000    3
 245820000    3
 245830000    3
 245840000    3
 245850000    2
 245860000    4
 245870000    4
 245880000    4
 245890000    5
 245900000    3
 245910000    3
 245920000    2
 245930000    3
 245940000    2
 245950000    5
 245960000    5
 245970000    7
 245980000    3
 245990000    3
 246000000    3
 246010000    5
 246020000    3
 246030000    3
 246040000    3
 246050000    2
 246060000    3
 246070000    3
 246080000    4
 246090000    3
 246100000    3
 246110000    5
 246120000    2
 246130000    3
 246140000    4
 246150000    3
 246160000    4
 246170000    3
 246180000    2
 246190000    4
 246200000    3
 246210000    8
 246220000    5
 246230000    4
 246240000    2
 246250000    2
 246260000    3
 246270000    3
 246280000    5
 246290000    3
 246300000    3
 246310000    3
 246320000    2
 246330000    6
 246340000    4
 246350000    3
 246360000    4
 246370000    3
 246380000    4
 246390000    2
 246400000    4
 246410000    3
 246420000    4
 246430000    5
 246440000    2
 246450000    3
 246460000    2
 246470000    3
 246480000    4
 246490000    4
 246500000    4
 246510000    3
 246520000    2
 246530000    5
 246540000    3
 246550000    3
 246560000    4
 246570000    4
 246580000    5
 246590000    3
 246600000    3
 246610000    3
 246620000    4
 246630000    4
 246640000    4
 246650000    3
 246660000    3
 246670000    2
 246680000    3
 246690000    4
 246700000    3
 246710000    7
 246720000    4
 246730000    3
 246740000    2
 246750000    4
 246760000    4
 246770000    9
 246780000    2
 246790000    3
 246800000    3
 246810000    3
 246820000    4
 246830000    3
 246840000    4
 246850000    4
 246860000    2
 246870000    4
 246880000    3
 246890000    5
 246900000    3
 246910000    5
 246920000    3
 246930000    3
 246940000    4
 246950000    3
 246960000    2
 246970000    4
 246980000    3
 246990000    3
 247000000   10
 247010000    9
 247020000    9
 247030000    6
 247040000    4
 247050000    4
 247060000    2
 247070000    2
 247080000    3
 247090000    3
 247100000    3
 247110000    3
 247120000    3
 247130000    3
 247140000    2
 247150000    2
 247160000    3
 247170000    6
 247180000    4
 247190000    4
 247200000    7
 247210000    6
 247220000    3
 247230000    4
 247240000    6
 247250000    2
 247260000    3
 247270000    4
 247280000    3
 247290000    3
 247300000    3
 247310000    4
 247320000    5
 247330000    3
 247340000    3
 247350000    2
 247360000    4
 247370000    3
 247380000    5
 247390000    3
 247400000    4
 247410000    3
 247420000    2
 247430000    5
 247440000    3
 247450000    3
 247460000    4
 247470000    5
 247480000    4
 247490000    3
 247500000    3
 247510000    3
 247520000    3
 247530000    3
 247540000    7
 247550000    3
 247560000    4
 247570000    4
 247580000    2
 247590000    3
 247600000    3
 247610000    3
 247620000    3
 247630000    4
 247640000    5
 247650000    3
 247660000    3
 247670000    3
 247680000    3
 247690000    3
 247700000    3
 247710000    3
 247720000    5
 247730000    3
 247740000    3
 247750000    2
 247760000    3
 247770000    3
 247780000    3
 247790000    3
 247800000    3
 247810000    3
 247820000    4
 247830000    3
 247840000    3
 247850000    4
 247860000    3
 247870000    4
 247880000    3
 247890000    4
 247900000    2
 247910000    5
 247920000    2
 247930000    4
 247940000    3
 247950000    4
 247960000    4
 247970000    9
 247980000    5
 247990000    6
 248000000   10
 248010000    4
 248020000    5
 248030000    7
 248040000    4
 248050000    8
 248060000    6
 248070000    3
 248080000    6
 248090000    5
 248100000    6
 248110000    5
 248120000    3
 248130000    3
 248140000    4
 248150000    5
 248160000    3
 248170000    4
 248180000    3
 248190000    4
 248200000    3
 248210000    6
 248220000    3
 248230000    4
 248240000    3
 248250000    4
 248260000    2
 248270000    3
 248280000    3
 248290000    4
 248300000    5
 248310000    3
 248320000    4
 248330000    3
 248340000    3
 248350000    4
 248360000    3
 248370000    4
 248380000    3
 248390000    3
 248400000    5
 248410000    2
 248420000    5
 248430000    3
 248440000    4
 248450000    2
 248460000    3
 248470000    4
 248480000    4
 248490000    3
 248500000    5
 248510000    3
 248520000    4
 248530000    3
 248540000    2
 248550000    4
 248560000    3
 248570000    5
 248580000    3
 248590000    3
 248600000    4
 248610000    4
 248620000    3
 248630000    5
 248640000    4
 248650000    3
 248660000    5
 248670000    3
 248680000    2
 248690000    3
 248700000    5
 248710000    2
 248720000    3
 248730000    4
 248740000    2
 248750000    2
 248760000    5
 248770000    3
 248780000    4
 248790000    4
 248800000    7
 248810000    4
 248820000    3
 248830000    5
 248840000    2
 248850000    6
 248860000    2
 248870000    7
 248880000    5
 248890000    4
 248900000    5
 248910000    6
 248920000    3
 248930000    4
 248940000    3
 248950000    3
 248960000    3
 248970000    5
 248980000    6
 248990000    9
 249000000    6
 249010000    3
 249020000    3
 249030000    3
 249040000    3
 249050000    4
 249060000    5
 249070000    6
 249080000    5
 249090000    6
 249100000    2
 249110000    2
 249120000    4
 249130000    3
 249140000    4
 249150000    3
 249160000    3
 249170000    5
 249180000    3
 249190000    4
 249200000    5
 249210000    3
 249220000    6
 249230000    5
 249240000    4
 249250000    3
 249260000    6
 249270000    3
 249280000    2
 249290000    2
 249300000    5
 249310000    3
 249320000    2
 249330000    4
 249340000    3
 249350000    2
 249360000    3
 249370000    4
 249380000    4
 249390000    3
 249400000    3
 249410000    4
 249420000    3
 249430000    2
 249440000    2
 249450000    3
 249460000    3
 249470000    3
 249480000    2
 249490000    3
 249500000    2
 249510000    3
 249520000    4
 249530000    4
 249540000    2
 249550000    3
 249560000    2
 249570000    3
 249580000    5
 249590000    8
 249600000    9
 249610000    3
 249620000    7
 249630000    7
 249640000    3
 249650000    3
 249660000    4
 249670000    4
 249680000    3
 249690000    3
 249700000    6
 249710000    4
 249720000    5
 249730000    4
 249740000    6
 249750000    2
 249760000    5
 249770000    5
 249780000    3
 249790000    3
[truncated: 167,441 more chars]
