# Supplementary material for: Directional translocation resistance of Zika xrRNA
Source: Nat Commun. 2020 Jul 27;11:3749. doi: 10.1038/s41467-020-17508-7 (PMC7385498; doi:10.1038/s41467-020-17508-7)
Supplement: Supplementary file 4 — Source Data [file 41467_2020_17508_MOESM4_ESM.zip › Source_Data_Figures/Fig2B/stretching-rate_r0-T300K/r_11_Ree_parallel.dat]

10000 20.5516122888982
20000 17.6848332964125
30000 19.4750967565716
40000 19.6274821880033
50000 19.6038080176374
60000 17.7148974189564
70000 22.8313186974315
80000 20.7751975572721
90000 13.6607306163235
100000 9.46009466642153
110000 1.80976741637988
120000 9.47025865548346
130000 7.68312137849466
140000 3.28640220132831
150000 3.56574109954795
160000 1.8854344632382
170000 1.80108646472274
180000 3.19207608077886
190000 3.23613923019536
200000 4.97765501213399
210000 9.22508980099997
220000 12.3115284717859
230000 9.30592530021198
240000 2.33567421101395
250000 6.04407541674743
260000 7.92192676607795
270000 12.8736445900971
280000 14.4493574451523
290000 15.517147896591
300000 11.5726250543664
310000 6.11735454233468
320000 5.35007394619669
330000 3.06901611285878
340000 7.02886320398619
350000 3.43692240798873
360000 5.0293632692559
370000 1.91463191873862
380000 12.0931366395212
390000 7.82625092722225
400000 6.36304561794151
410000 0.003160692874701
420000 4.17869961417176
430000 3.26496238032149
440000 4.15980105986125
450000 4.05348229442905
460000 3.29013019203904
470000 2.69940594978533
480000 4.91506029293424
490000 8.48317565060722
500000 4.78766641968656
510000 0.0198324630572415
520000 0.691768363429446
530000 0.437383838864775
540000 3.6340389815627
550000 3.20225505797532
560000 6.51111110257017
570000 2.3934507392571
580000 3.42504820914257
590000 0.293356845052813
600000 5.67249490311008
610000 14.714990964058
620000 15.3352730920179
630000 13.3685168653573
640000 9.27836134115597
650000 7.09353025467573
660000 12.7158831633549
670000 8.15062104760767
680000 16.4489486285916
690000 16.6000967893334
700000 8.8355040715258
710000 13.6135260555207
720000 15.9492853157554
730000 14.4161681185387
740000 23.8522599183162
750000 16.4475035190107
760000 20.5364902244064
770000 10.3967228439552
780000 16.9662633812168
790000 14.5749801779064
800000 15.8459138925585
810000 20.9534845038168
820000 16.688199762249
830000 21.4329526569858
840000 19.0631688918903
850000 24.0751907161759
860000 23.4036388751296
870000 16.4235831844223
880000 22.3187278622843
890000 26.3752207109258
900000 21.7931768511697
910000 24.4130064634485
920000 27.1260046245765
930000 23.4856940443911
940000 19.0575010053504
950000 18.4016742163724
960000 22.6981039455465
970000 22.7679168467422
980000 13.0379076006273
990000 17.3378827228842
1000000 16.9668542184828
1010000 22.0168894422126
1020000 9.94656151289399
1030000 16.2480262708226
1040000 12.5894881593604
1050000 13.6805562386456
1060000 10.7710609465877
1070000 11.4183966980724
1080000 19.1869569444683
1090000 18.8644134535219
1100000 18.0473099780441
1110000 14.3701036862591
1120000 12.0461701919576
1130000 10.308168872725
1140000 12.004211435007
1150000 16.8113570013605
1160000 13.8544217254458
1170000 12.6091653108672
1180000 10.5882531890175
1190000 22.4195978094493
1200000 13.7624722839657
1210000 14.8119434964478
1220000 16.7197936673329
1230000 13.4900628642328
1240000 13.6970390963627
1250000 11.5141151561259
1260000 16.3563647901211
1270000 17.0843657121974
1280000 14.5725271181608
1290000 13.6389554280985
1300000 14.1844070649194
1310000 15.0223314401552
1320000 20.7221640518713
1330000 21.8821016865461
1340000 20.8675432147038
1350000 21.5450999885907
1360000 18.6868879071071
1370000 18.5254299068361
1380000 16.3490304382133
1390000 14.9784146811151
1400000 20.7387364856141
1410000 14.7222470610286
1420000 13.0531379565956
1430000 18.0059723361643
1440000 20.873741972986
1450000 18.03388979006
1460000 15.8700872973393
1470000 29.1531541317784
1480000 19.1718631305465
1490000 16.2722220616131
1500000 13.2218637089921
1510000 12.9214921004483
1520000 15.1269542437378
1530000 13.8152562066385
1540000 14.5865415664065
1550000 12.7577367131463
1560000 11.0694884426441
1570000 6.29715968266305
1580000 12.1335049924264
1590000 14.1099427028067
1600000 14.0090341111245
1610000 11.8569485653465
1620000 11.0423409921096
1630000 9.64792475880478
1640000 12.324421783729
1650000 16.0301647840233
1660000 11.0784217995794
1670000 11.4064693667522
1680000 17.8662405026029
1690000 18.9475453836189
1700000 23.8263972999075
1710000 25.9219749734029
1720000 23.4355831936783
1730000 20.3346085528141
1740000 22.7396072858064
1750000 18.2324762398678
1760000 20.8265263249343
1770000 18.5640561562413
1780000 14.6349650417934
1790000 20.2468445095157
1800000 16.7115344086317
1810000 22.4486577950781
1820000 22.6700648352918
1830000 18.7318735191053
1840000 27.2542627418463
1850000 24.8898987878824
1860000 13.7410257083669
1870000 11.6007208139121
1880000 14.607987360953
1890000 11.4950608979035
1900000 15.3775377291018
1910000 18.4510719944124
1920000 17.9740618352844
1930000 18.0926828197343
1940000 18.4378486858704
1950000 8.62796149249988
1960000 11.6682970988912
1970000 16.8803196207529
1980000 10.6717219008449
1990000 9.25306681551552
2000000 14.7982361909203
2010000 16.9218711683579
2020000 13.2421864668196
2030000 15.6932046647702
2040000 12.6605598044492
2050000 14.0048897682738
2060000 15.5997604326064
2070000 20.5763855688558
2080000 15.2694791115991
2090000 20.0765291491401
2100000 19.3313279969682
2110000 17.8092163194681
2120000 25.3111799329679
2130000 19.3860182947781
2140000 14.937364730543
2150000 12.8999897501412
2160000 13.2272144167994
2170000 12.2524073500986
2180000 11.0407524093255
2190000 12.3741231224324
2200000 12.7316373518386
2210000 15.846359591308
2220000 24.1202761570609
2230000 25.4414201527254
2240000 27.4761230044802
2250000 27.6707352395039
2260000 18.4650478365037
2270000 17.6695909360199
2280000 16.6107902991599
2290000 22.002816804979
2300000 15.1716966743326
2310000 23.833508173953
2320000 18.6061854978997
2330000 20.8237345983016
2340000 22.3017766765396
2350000 22.8621037452317
2360000 23.5034213979786
2370000 22.9341972025337
2380000 31.9172169432634
2390000 33.1156415406417
2400000 39.569050052164
2410000 31.465902845661
2420000 30.8901953357804
2430000 21.8988686176889
2440000 22.1523897163988
2450000 23.8574029381273
2460000 24.8662919126447
2470000 26.3470373081286
2480000 30.4145979593729
2490000 34.2196944120868
2500000 34.4735933326137
2510000 28.3201438246126
2520000 28.5342168312372
2530000 28.1118441347872
2540000 31.4273807472423
2550000 26.9223356448977
2560000 34.3927901754793
2570000 28.0108867389554
2580000 28.3091604161602
2590000 28.3141293493401
2600000 28.0643896110183
2610000 26.7392356132766
2620000 26.2056421477473
2630000 29.5560337921247
2640000 33.2910535825912
2650000 32.427316667163
2660000 30.1286402668708
2670000 23.7904790943667
2680000 25.5843844924487
2690000 32.1443196064557
2700000 24.4413309327855
2710000 18.044012874196
2720000 16.7569677254349
2730000 24.2708701239156
2740000 19.8260496683158
2750000 18.8619650977901
2760000 18.6595271353441
2770000 18.9079343706774
2780000 19.3572840781382
2790000 22.6837994537479
2800000 24.6230928244697
2810000 20.5709898277451
2820000 23.3936411044996
2830000 29.7248504778741
2840000 24.1239365947476
2850000 24.3412112013355
2860000 25.7679339126458
2870000 32.4955061145132
2880000 22.3262660994753
2890000 23.3713813964055
2900000 28.4965834512715
2910000 23.671100229117
2920000 20.8859746140508
2930000 22.9513742711074
2940000 22.063629899194
2950000 23.5080987068404
2960000 23.3187548145544
2970000 25.6748270697765
2980000 29.1174774588861
2990000 27.5813393722578
3000000 32.7548750118261
3010000 32.2423157814709
3020000 34.0115635909964
3030000 29.8648488529138
3040000 30.8864094234995
3050000 28.3420153359886
3060000 31.8629915874255
3070000 31.8458039673596
3080000 30.8083073785544
3090000 24.835098086713
3100000 22.6470254222261
3110000 20.9601297745832
3120000 18.7681484743338
3130000 20.0874497712826
3140000 20.9885771348464
3150000 21.4725177591193
3160000 25.0918718942066
3170000 27.3797212695396
3180000 30.1765096086747
3190000 36.9382032442895
3200000 28.2615075083897
3210000 32.3945328761949
3220000 32.5615798871804
3230000 34.5214689335444
3240000 24.7507944974728
3250000 26.5476489844124
3260000 28.3862454479659
3270000 26.8341370212387
3280000 31.3893489026656
3290000 32.5965395511242
3300000 38.8666260651686
3310000 27.8341240908346
3320000 26.5655975634395
3330000 29.8599813039086
3340000 38.9773837393154
3350000 33.9466067546451
3360000 35.7393399650327
3370000 40.5642857627082
3380000 45.1681727207638
3390000 37.4193553148315
3400000 27.7302794048838
3410000 37.1868680950626
3420000 31.0822652093368
3430000 33.2256126883271
3440000 31.3647446344825
3450000 29.6040959325137
3460000 27.2801275326399
3470000 24.0806844762913
3480000 24.4040898890101
3490000 29.0025091269431
3500000 33.265631334729
3510000 34.3921627638368
3520000 33.8665774188776
3530000 36.213301404417
3540000 38.2506373427826
3550000 32.8809798594069
3560000 33.7821325987624
3570000 38.6803061522091
3580000 34.5968678319607
3590000 28.0390614367194
3600000 36.5709627375644
3610000 40.9759741533582
3620000 36.6346106360461
3630000 37.6298459855847
3640000 32.5807578621154
3650000 33.9199047078755
3660000 29.4078548609936
3670000 31.7018637708609
3680000 30.71824770402
3690000 23.394291256657
3700000 27.5797560717327
3710000 27.2360803411078
3720000 20.7393514997235
3730000 25.4303068747836
3740000 17.3359373989817
3750000 23.622889051332
3760000 33.7318372465605
3770000 33.7949951311614
3780000 34.7210844568122
3790000 32.6738868762505
3800000 34.2959141999
3810000 32.902434679724
3820000 31.4025664662864
3830000 36.203397277046
3840000 41.1605056674414
3850000 38.7272093786102
3860000 42.2085815765902
3870000 35.1704993525522
3880000 37.4125654696535
3890000 33.2917064788217
3900000 35.5885920001069
3910000 35.9081162213575
3920000 42.2340642921586
3930000 44.4634999799242
3940000 45.0235836287385
3950000 48.907594436461
3960000 44.9432086856534
3970000 49.0358239290394
3980000 39.7197099628968
3990000 34.8707966775608
4000000 29.1444759021867
4010000 30.3614527182887
4020000 31.3732722671866
4030000 33.3526465508518
4040000 41.507991952687
4050000 38.1078795505678
4060000 39.8579235714433
4070000 42.1010715984623
4080000 41.8665942149472
4090000 41.8136860321309
4100000 45.3706974576679
4110000 43.6206929165676
4120000 36.8796093651537
4130000 40.7434965563547
4140000 37.6247222620281
4150000 33.7233715310829
4160000 32.8552361654082
4170000 27.6492390146145
4180000 27.831172403048
4190000 34.0001467792077
4200000 40.7201540822166
4210000 30.219517989612
4220000 30.6274135735202
4230000 33.9983238595174
4240000 33.631335735163
4250000 31.0289246996455
4260000 24.9057617806398
4270000 35.9345843374815
4280000 37.3003996322603
4290000 38.190284895136
4300000 36.5546412583875
4310000 36.3103100349316
4320000 32.3749144606277
4330000 25.465751050452
4340000 27.7495774334577
4350000 27.7210390993384
4360000 31.1866929676579
4370000 35.1201791250726
4380000 35.5576337855395
4390000 32.3880401600845
4400000 24.7742008750046
4410000 29.0349920369115
4420000 26.6541515417236
4430000 25.3856794961102
4440000 24.525689570627
4450000 23.3110698039636
4460000 33.5418281226322
4470000 33.7508015298205
4480000 32.9025470052356
4490000 40.4143230772156
4500000 34.4494371729504
4510000 28.0513918717909
4520000 30.1746738480102
4530000 28.3982978516395
4540000 26.7801705406213
4550000 26.6969461562684
4560000 28.8120934936615
4570000 31.4694229632045
4580000 28.5625932489301
4590000 36.23697316319
4600000 38.1319572115325
4610000 39.2984673405653
4620000 43.957802937262
4630000 36.8778035666156
4640000 32.9135278087072
4650000 29.3459116317096
4660000 28.9903490452749
4670000 31.4283519334202
4680000 33.5378444869643
4690000 32.2866809908355
4700000 28.5461976906624
4710000 29.7022056193434
4720000 33.7634418133489
4730000 29.8749648712556
4740000 27.966506465959
4750000 29.6858908886678
4760000 30.6128738273707
4770000 35.0737331834268
4780000 28.3136463148468
4790000 29.0553424156613
4800000 36.0102052706532
4810000 30.2440377558029
4820000 36.6804417090557
4830000 36.0217190534016
4840000 31.7756668374411
4850000 30.8248019575755
4860000 26.9337222963325
4870000 31.3105381852318
4880000 27.6907137991528
4890000 29.0354348245817
4900000 24.8915248922685
4910000 23.837125139579
4920000 32.4215843599026
4930000 26.8798835439532
4940000 21.8899624162717
4950000 21.9452937804541
4960000 22.5233023444771
4970000 26.9169142903856
4980000 26.6551081192059
4990000 28.268595506082
5000000 26.4667933308146
5010000 20.758193147463
5020000 27.997856824821
5030000 31.6310451606849
5040000 28.8767646281041
5050000 28.7577291986157
5060000 28.0843932795191
5070000 31.7543402679372
5080000 27.1943725892219
5090000 24.5184650569844
5100000 22.3992005769656
5110000 16.6503450692028
5120000 26.1096129352886
5130000 23.7681451857555
5140000 24.2251710679009
5150000 32.5186530962121
5160000 23.5155715662047
5170000 27.2504793695375
5180000 29.7900059161644
5190000 30.6583829144336
5200000 28.3911868150472
5210000 21.7599453556194
5220000 19.4183610886323
5230000 24.985848610048
5240000 32.9105323771265
5250000 34.2833393252221
5260000 26.4310704083487
5270000 32.3740170547177
5280000 34.9141625779353
5290000 28.9859566172495
5300000 23.932045211539
5310000 17.7769403996493
5320000 25.7378985147402
5330000 30.0582246038168
5340000 36.5286527771721
5350000 37.4881448248304
5360000 24.4126620791173
5370000 27.0530054137977
5380000 29.201553557009
5390000 35.0820551434172
5400000 29.9757124809402
5410000 32.429935754487
5420000 34.5353605396095
5430000 32.3716722735688
5440000 31.3167584752237
5450000 35.0898638431553
5460000 30.4123827295137
5470000 38.1483571105818
5480000 27.5729739889169
5490000 26.7018776004477
5500000 26.4245948332696
5510000 28.457471158306
5520000 24.0177528463344
5530000 33.9920881089685
5540000 31.6532795508995
5550000 32.7327289617544
5560000 37.067364929202
5570000 30.9345232299917
5580000 30.7100089111883
5590000 34.3402966491457
5600000 28.2135158586838
5610000 24.0852416971526
5620000 25.4422872590793
5630000 27.3234434203127
5640000 27.3308253388938
5650000 23.6512341959705
5660000 21.7818669342984
5670000 23.8883374216279
5680000 23.7616571183049
5690000 20.8325581233702
5700000 18.4500459324261
5710000 15.6895823879764
5720000 19.1472621282472
5730000 22.5448204874252
5740000 29.8814475357784
5750000 33.7595377852665
5760000 26.426735950183
5770000 34.0389849592073
5780000 30.4888522337637
5790000 34.2984906665146
5800000 24.2573363978065
5810000 32.0036183463153
5820000 28.1792368442644
5830000 26.8479252189806
5840000 26.3901039050095
5850000 24.6418041982164
5860000 27.729191553441
5870000 28.8409217866911
5880000 25.5181822408142
5890000 30.9296001444883
5900000 24.9513511631861
5910000 27.4968220651814
5920000 36.2670002008776
5930000 28.7017522885791
5940000 31.4185882288267
5950000 24.9578317958014
5960000 29.2697129208763
5970000 22.1945963737035
5980000 25.5062911274341
5990000 26.5645148694151
6000000 25.4329285681586
6010000 26.6548183952544
6020000 34.2214570504377
6030000 39.9086831798231
6040000 38.4960013861332
6050000 41.6598043960228
6060000 31.5941122617098
6070000 34.5451738143425
6080000 36.1721455253223
6090000 31.8494153457855
6100000 28.8272146302187
6110000 34.4722671306843
6120000 35.727643958438
6130000 30.1910670323768
6140000 32.3086081725404
6150000 32.9440994629422
6160000 29.0741389108759
6170000 29.9027406056499
6180000 23.1246738245931
6190000 22.2516213193745
6200000 24.1734559193094
6210000 25.4527164886738
6220000 34.1662014714338
6230000 30.1479880665257
6240000 35.6309691015014
6250000 36.2276550013476
6260000 32.7514314294652
6270000 39.3269120411425
6280000 39.4461548102914
6290000 41.1684474958905
6300000 33.4006986949013
6310000 36.4477946826058
6320000 35.910070968737
6330000 33.7174356294304
6340000 30.4003783606874
6350000 25.1676950170859
6360000 29.5849867142431
6370000 26.1590569623011
6380000 27.4565598084172
6390000 29.63299387073
6400000 35.18785868008
6410000 33.3653225536595
6420000 31.8319771186706
6430000 32.2168930271443
6440000 29.1387277348303
6450000 28.599540942114
6460000 28.9092708261358
6470000 23.3815611348986
6480000 25.8546117955417
6490000 31.5741997706061
6500000 27.5051216875727
6510000 22.0083117892171
6520000 28.0867041551891
6530000 17.4150424232106
6540000 16.4509424997541
6550000 14.7226556220307
6560000 6.66794600998196
6570000 18.6414517661015
6580000 14.027187383696
6590000 20.6145878064931
6600000 17.4232693450286
6610000 25.6329118938463
6620000 26.0849183854626
6630000 22.4854598327227
6640000 32.624158533064
6650000 37.272767385737
6660000 32.1248428321178
6670000 34.8177451474646
6680000 37.1200428084011
6690000 32.6223715459193
6700000 36.1987415643276
6710000 32.4416504778184
6720000 36.5866759805187
6730000 40.1736785555872
6740000 34.3503532853824
6750000 30.2927425678809
6760000 32.1838891345637
6770000 23.1306066041232
6780000 32.9410736760541
6790000 23.7927766370336
6800000 23.6419069872566
6810000 26.988636862228
6820000 24.1823129944848
6830000 32.3490000368957
6840000 23.3534402274768
6850000 30.7917699558146
6860000 35.9796147226295
6870000 33.602569486958
6880000 44.2536416856414
6890000 43.1202893718569
6900000 39.0833389613452
6910000 35.2405512904008
6920000 33.9912466086376
6930000 30.6668863538185
6940000 30.9508536322125
6950000 32.4095875940608
6960000 38.9419288459316
6970000 32.8957992684795
6980000 33.2173088124285
6990000 40.473491948289
7000000 33.6895111980401
7010000 36.7518113153196
7020000 41.1490059398644
7030000 35.3847387394886
7040000 32.6332181100834
7050000 30.1873643929271
7060000 30.987557326359
7070000 25.1761964162617
7080000 23.5984394215472
7090000 22.1541528497053
7100000 28.5840640767241
7110000 32.1761608813796
7120000 33.4438281635037
7130000 35.4951794794794
7140000 39.1194665545853
7150000 40.6373999673049
7160000 42.1089839671524
7170000 37.7182222190359
7180000 38.8718190739025
7190000 38.0682194623107
7200000 33.7863720362628
7210000 36.1829999681418
7220000 33.1692013565315
7230000 31.7855506900098
7240000 31.4185329436141
7250000 30.4809951871349
7260000 32.0258305987167
7270000 32.4703474804305
7280000 24.5827870694558
7290000 30.2215964309678
7300000 28.1818956422849
7310000 26.076587121441
7320000 32.1028277325166
7330000 30.6780236258985
7340000 25.9983588217671
7350000 23.3121341358949
7360000 24.9253499512508
7370000 29.5738148175265
7380000 23.4097780108758
7390000 24.6091211775507
7400000 18.5816299573677
7410000 21.9978011136029
7420000 33.9977595409349
7430000 34.4357884969944
7440000 30.1637064749203
7450000 35.3006548206354
7460000 34.2283140206356
7470000 30.9156020782786
7480000 29.6408502960439
7490000 33.3594738105718
7500000 31.9416777555354
7510000 37.4739659261108
7520000 31.9710250444758
7530000 29.0730084447168
7540000 39.5659612021084
7550000 36.6659657778206
7560000 28.4714016214189
7570000 30.4766855487787
7580000 37.1466695062626
7590000 42.2393884653775
7600000 35.2905162405685
7610000 33.8807328916065
7620000 42.5620367551853
7630000 44.8267136655283
7640000 37.0149444838635
7650000 36.5975099689223
7660000 29.5069976676534
7670000 30.326799870156
7680000 34.8721743553852
7690000 40.6248552565213
7700000 43.7607320819195
7710000 42.3588752904474
7720000 44.2544665956111
7730000 44.8578849513592
7740000 38.7455889410987
7750000 41.8182656813983
7760000 46.4361880475389
7770000 41.9753690482472
7780000 41.9365568906842
7790000 47.2148534480468
7800000 43.8378311237184
7810000 46.9938401961924
7820000 42.9903104353553
7830000 41.7391677135588
7840000 40.3593150487628
7850000 38.6642871188847
7860000 29.1256872578762
7870000 31.221228370158
7880000 31.5889177708686
7890000 32.8547468894673
7900000 29.6588785761044
7910000 27.331508601281
7920000 31.3833895009679
7930000 29.5971880174894
7940000 22.4634571302387
7950000 27.3948968913538
7960000 26.2458018673437
7970000 27.1530576207828
7980000 27.8312217075546
7990000 28.2265543799129
8000000 29.7385147388767
8010000 35.8555582075109
8020000 35.3988015703347
8030000 35.3340159837865
8040000 38.0596628390372
8050000 37.1364820693524
8060000 34.7435152626733
8070000 35.3657982503341
8080000 38.3754169689751
8090000 34.1228679478519
8100000 32.1827551704882
8110000 37.1470905430768
8120000 31.5147808710793
8130000 26.8005027790001
8140000 37.59847183653
8150000 44.4023809972677
8160000 35.8725438998244
8170000 38.0182844448348
8180000 33.1029588346563
8190000 35.7836702768942
8200000 41.1544443555368
8210000 35.6758785598624
8220000 27.1217201147669
8230000 34.6177453444647
8240000 34.3716046614447
8250000 37.053004528704
8260000 38.3166245127774
8270000 28.7960120535729
8280000 29.9329127415612
8290000 27.1298673338262
8300000 27.3914014404232
8310000 36.8524330017507
8320000 41.7818716913957
8330000 37.8879081829691
8340000 39.7113176014538
8350000 39.3662272746641
8360000 33.1419643708875
8370000 43.0686164069601
8380000 44.8600182196238
8390000 36.7868224959117
8400000 41.6702313739556
8410000 42.5819113255566
8420000 41.0548263053361
8430000 36.7067701958977
8440000 31.6008438143432
8450000 34.5804955968712
8460000 40.9220696957694
8470000 41.0648985458224
8480000 33.9436961420936
8490000 35.5488161222904
8500000 32.6212178352249
8510000 30.206949257497
8520000 33.9012231036388
8530000 33.7060179954337
8540000 38.4367157010158
8550000 44.0578275700504
8560000 34.5293353871832
8570000 31.5915465091475
8580000 27.9767061663551
8590000 26.286535883535
8600000 30.6086472168506
8610000 35.7073281449394
8620000 35.8490767238014
8630000 27.6981589133009
8640000 33.7262212417774
8650000 42.2000569257264
8660000 43.466679878094
8670000 36.1634069033028
8680000 44.3322046976535
8690000 41.5663780502361
8700000 32.2472311482704
8710000 36.854859385007
8720000 37.3709352512301
8730000 35.470746677538
8740000 31.1516684043203
8750000 31.7300456154326
8760000 35.2198835551931
8770000 32.5904446783052
8780000 28.0528067938286
8790000 28.7318211549093
8800000 33.7467388482117
8810000 30.6050684073496
8820000 33.7855289208868
8830000 29.9981797245003
8840000 27.2487556956542
8850000 26.8151623962931
8860000 24.6479851618218
8870000 27.2082461857505
8880000 28.8666121429785
8890000 22.3898295478353
8900000 24.6347947333571
8910000 33.3420353295218
8920000 36.0767835169021
8930000 40.7858787228013
8940000 45.4058031752671
8950000 40.8523324940603
8960000 41.9148167619338
8970000 34.6125186663111
8980000 35.2015434929149
8990000 32.5043746846942
9000000 42.0533658847979
9010000 37.0830789415875
9020000 25.909282095462
9030000 24.6980927336001
9040000 26.4216029719601
9050000 36.6898509565992
9060000 35.3526000322898
9070000 40.8802118403456
9080000 42.9125165810904
9090000 39.2539428993313
9100000 34.3464201384324
9110000 30.8056775235055
9120000 34.6013325209854
9130000 30.4668320534214
9140000 26.4763937121926
9150000 32.3337435613795
9160000 28.687292605563
9170000 40.7424677612202
9180000 41.3687621409271
9190000 34.8726902642482
9200000 36.4221811102574
9210000 39.5099828878688
9220000 35.4708227349221
9230000 37.6386210063562
9240000 38.8170480166619
9250000 37.0361947707743
9260000 27.3545422505845
9270000 34.0007496755547
9280000 32.992419869048
9290000 38.8603450088875
9300000 36.8912652707956
9310000 34.0954261567638
9320000 36.968044724198
9330000 29.9741761222012
9340000 34.6256161617344
9350000 29.7108535110546
9360000 31.346191263537
9370000 33.6306880184894
9380000 28.7977290208258
9390000 34.9540241297819
9400000 31.1795878084495
9410000 24.6253267880722
9420000 26.2955265192955
9430000 27.724399929963
9440000 25.4810849681994
9450000 28.2978434618858
9460000 31.2683030230928
9470000 29.9330910786434
9480000 37.7022359868715
9490000 41.0457294756156
9500000 31.2409142835775
9510000 40.5329796459195
9520000 45.122756550591
9530000 39.9022025916128
9540000 42.1482148432532
9550000 44.3081871707171
9560000 46.8356512251873
9570000 45.6513681495553
9580000 40.5774545537806
9590000 41.8837374862168
9600000 39.1352262734046
9610000 31.716045923067
9620000 34.797890263482
9630000 37.1228628752519
9640000 35.8968337272906
9650000 38.4611175767646
9660000 35.0089799771597
9670000 44.149241638591
9680000 39.6004603966126
9690000 39.0965655486213
9700000 42.234293249256
9710000 42.1731849244691
9720000 46.1130734403769
9730000 43.5603104278303
9740000 36.8313923729389
9750000 39.7899747724226
9760000 26.4749507821523
9770000 33.82330481853
9780000 24.6160982116924
9790000 23.6384217539688
9800000 25.3420079903069
9810000 26.8760623869097
9820000 27.7716403194156
9830000 35.1111319281729
9840000 33.3949422698041
9850000 36.7015291174474
9860000 41.420085819238
9870000 34.2843321320223
9880000 34.6921293960963
9890000 32.2734676310028
9900000 32.8366357743765
9910000 31.0985109692305
9920000 31.7727046753996
9930000 34.984393361422
9940000 39.9617651071962
9950000 27.7588329979085
9960000 30.4927462425655
9970000 42.0503693840414
9980000 45.5622920871815
9990000 45.2754815244779
10000000 38.6890836492559
10010000 38.6846840825525
10020000 38.7298045444105
10030000 40.3512774909855
10040000 26.9134325873192
10050000 33.9378782006276
10060000 39.4029739591501
10070000 35.4112944594945
10080000 32.9518538770623
10090000 31.5325493802167
10100000 30.63841869801
10110000 29.23200637682
10120000 25.8163517428533
10130000 24.1281694381377
10140000 26.460856411422
10150000 23.7097065529962
10160000 31.6897015603813
10170000 32.3729493961036
10180000 40.6746805903968
10190000 36.7154397908186
10200000 35.3961593744339
10210000 32.9603148670992
10220000 21.1175667359631
10230000 24.9082394327719
10240000 26.5238920670179
10250000 34.7163011738206
10260000 33.0312354443979
10270000 28.0124737090126
10280000 29.7923776699294
10290000 21.0664132838625
10300000 27.750220350077
10310000 31.2805723898169
10320000 31.3758944099299
10330000 27.6896253434859
10340000 24.9904737412049
10350000 18.0991065045435
10360000 26.36591912093
10370000 27.8171158687022
10380000 23.2882042545646
10390000 23.4324251778946
10400000 28.4685688266434
10410000 25.3597211819078
10420000 30.6750939988278
10430000 31.2914069713986
10440000 28.2995964778806
10450000 28.324714580413
10460000 30.072861164271
10470000 27.7082353377762
10480000 31.8978685143383
10490000 30.2032930243707
10500000 29.178123284304
10510000 37.7211607071183
10520000 43.45781695103
10530000 39.8360480763939
10540000 35.1591926803362
10550000 40.7535260335003
10560000 47.4602005716805
10570000 39.9601313712527
10580000 41.7140826358588
10590000 36.8861783945563
10600000 41.1951982870738
10610000 34.893783616362
10620000 41.5401680924118
10630000 39.6403134844172
10640000 43.849742133349
10650000 46.528321710094
10660000 48.8718192184492
10670000 51.6299837493528
10680000 37.783930024348
10690000 40.4188917613475
10700000 43.2712623293345
10710000 44.2020410039818
10720000 41.6790010639488
10730000 39.8891287327783
10740000 38.3395898502599
10750000 36.6531973641297
10760000 38.1307722696333
10770000 39.6576737223348
10780000 37.5853540754134
10790000 37.6776455914067
10800000 37.0156945990161
10810000 40.4135322827455
10820000 43.2979141435964
10830000 39.6404006370403
10840000 36.9113903888336
10850000 45.749144337969
10860000 39.9367214317222
10870000 44.9061254775598
10880000 40.4936151118187
10890000 38.1838509472815
10900000 35.2452214591331
10910000 37.0489826367899
10920000 46.5766486291775
10930000 48.6267518472794
10940000 38.6647901272357
10950000 33.2586984177795
10960000 27.8725450293496
10970000 27.8850253787767
10980000 31.7763096100412
10990000 33.9599827029103
11000000 38.4685946918571
11010000 38.7221584624556
11020000 41.0961480827607
11030000 39.7126715864383
11040000 40.7162275494976
11050000 42.8421862399171
11060000 43.5197771302089
11070000 47.8482205781897
11080000 50.8698381315676
11090000 44.5255562629886
11100000 46.8322722838532
11110000 44.9961539718161
11120000 39.208113957913
11130000 41.5910287333244
11140000 48.9377008837703
11150000 46.0658852646011
11160000 39.9391303403276
11170000 42.4833117128617
11180000 46.8207752918137
11190000 49.5484099103447
11200000 50.0476186990491
11210000 51.9763034455007
11220000 47.1265020724722
11230000 44.5612210750382
11240000 44.6850332483614
11250000 43.2048114951334
11260000 43.0686526670742
11270000 46.8604729845133
11280000 49.1805539169408
11290000 36.6506976950193
11300000 44.7120116879888
11310000 42.5596940055095
11320000 40.6928246526305
11330000 49.3540129571566
11340000 42.6871913456122
11350000 42.3594597822291
11360000 43.6773752651525
11370000 38.0744358668834
11380000 38.9951168692882
11390000 44.498345567794
11400000 45.3278048432388
11410000 51.4135755638738
11420000 45.3530439761972
11430000 44.0311459296912
11440000 44.2588486403043
11450000 42.1381254917374
11460000 38.14885603647
11470000 32.5653715492361
11480000 33.9446177859585
11490000 40.4204820422885
11500000 38.8926001029199
11510000 29.9122522269616
11520000 36.7303940181176
11530000 32.6731095431086
11540000 31.8423091567997
11550000 33.9739367586178
11560000 41.0093821273027
11570000 35.6885036676155
11580000 30.0716067925308
11590000 40.0825738125765
11600000 44.4507472462195
11610000 32.1743918372763
11620000 32.9309424491859
11630000 34.2646839143142
11640000 37.9793892286557
11650000 41.5825664889363
11660000 33.1726950296634
11670000 35.7721067465474
11680000 33.4459132943545
11690000 31.6314234411593
11700000 25.8556587924857
11710000 19.7026656694525
11720000 18.2056830133349
11730000 20.131455078207
11740000 21.9680276329572
11750000 29.6133190643551
11760000 33.671463803063
11770000 29.3939550789673
11780000 28.7777955292359
11790000 21.3992251970899
11800000 24.9906742090666
11810000 28.976088099762
11820000 25.9409705090875
11830000 25.5068427843323
11840000 22.8498540665127
11850000 26.6213161551314
11860000 30.8458036144878
11870000 27.4445455914358
11880000 28.1479653313016
11890000 28.3017772487668
11900000 29.4193231051393
11910000 31.4544534298101
11920000 25.518588157702
11930000 29.6976323277098
11940000 34.5120606247495
11950000 34.6166194192988
11960000 38.4663541463315
11970000 32.21444866142
11980000 30.9245280807898
11990000 30.5179105531604
12000000 28.6075085755655
12010000 30.7590161607379
12020000 22.0276781470553
12030000 23.7527162538514
12040000 19.6642974750816
12050000 22.7086065257824
12060000 19.4398012719633
12070000 22.6414129887867
12080000 27.4037333226833
12090000 28.7167014819197
12100000 34.5454837478589
12110000 30.8839157317555
12120000 29.8449482725673
12130000 32.1864069995189
12140000 42.4075923076011
12150000 38.9445536240219
12160000 30.7226936445267
12170000 33.6794667413897
12180000 30.8724644470665
12190000 31.3411028612968
12200000 33.7430361865646
12210000 39.8585380701406
12220000 33.8374987736902
12230000 31.2000868221038
12240000 33.8118023300941
12250000 37.8064019157552
12260000 34.7864602624733
12270000 26.6201796708273
12280000 31.9464066705069
12290000 34.5805285019331
12300000 31.2882484025135
12310000 30.339730204567
12320000 27.166172784437
12330000 26.8528316941517
12340000 24.6389359796486
12350000 21.1462693577126
12360000 17.8550799691945
12370000 20.9058237974744
12380000 32.6776675918755
12390000 35.4002165057133
12400000 33.7851135319859
12410000 34.0359399808314
12420000 30.1585027286379
12430000 35.7442039504555
12440000 32.1370564740429
12450000 27.763655187019
12460000 34.5194617799049
12470000 25.1056711886995
12480000 30.3188211618023
12490000 32.4415830674718
12500000 29.4429317064236
12510000 27.5353092201365
12520000 23.8012833877247
12530000 19.5419461361702
12540000 24.0744397682784
12550000 22.0602373986883
12560000 26.3525963188105
12570000 29.9463789939005
12580000 31.2782571615166
12590000 27.8298724415322
12600000 26.0094371341903
12610000 18.9557804935289
12620000 22.1011900560222
12630000 19.6726736835978
12640000 26.7444064360511
12650000 26.1764882005909
12660000 27.0423484247634
12670000 23.770859516027
12680000 28.847265857687
12690000 25.0341094202603
12700000 29.5795951579923
12710000 28.4695910068135
12720000 27.4012766403148
12730000 28.1161627391216
12740000 30.7734212106676
12750000 26.6578223652589
12760000 28.88616318766
12770000 30.5912945673173
12780000 32.9996654313088
12790000 31.1701038004611
12800000 34.5350741157304
12810000 44.1294816856382
12820000 28.6300914214565
12830000 24.5414123471253
12840000 29.2247372676381
12850000 23.1653902415956
12860000 23.5949275931983
12870000 26.5046036462692
12880000 20.9589632690015
12890000 26.3013098028302
12900000 29.9685277689766
12910000 29.6099284659535
12920000 24.3379089410132
12930000 29.3381890940699
12940000 27.0904399722561
12950000 24.2295717719289
12960000 25.6759072305601
12970000 22.678154890253
12980000 22.6599546236463
12990000 26.3680173205221
13000000 20.607691577288
13010000 28.7677360639145
13020000 23.0348138351201
13030000 21.3630921883745
13040000 24.9597473863512
13050000 27.017397952742
13060000 24.304712161323
13070000 25.9815767807474
13080000 33.6189875471325
13090000 32.5313753042528
13100000 28.7537428235385
13110000 36.1028985824233
13120000 27.8152952115818
13130000 23.2190706987561
13140000 21.5081225950505
13150000 24.6711375804663
13160000 27.2746998430888
13170000 27.540959229673
13180000 23.7960125666788
13190000 26.5327916313547
13200000 32.3873224206498
13210000 30.0739087654835
13220000 33.8766266685092
13230000 30.3321130985169
13240000 30.10063174101
13250000 28.0698409021053
13260000 31.8201955401428
13270000 27.8816493325658
13280000 28.8432009786618
13290000 24.0800614491545
13300000 29.20545185479
13310000 28.2476817617772
13320000 32.7821939935483
13330000 27.6427446510041
13340000 25.8475499024113
13350000 28.0386599627827
13360000 24.7583475620802
13370000 19.3835778310663
13380000 20.8806271050483
13390000 23.7849907742144
13400000 35.8421424349409
13410000 32.7430794764526
13420000 33.0268247294422
13430000 31.9900911403544
13440000 29.5241803615654
13450000 33.9537745668138
13460000 38.0450755789441
13470000 40.4361427018264
13480000 27.4374566995823
13490000 23.8329223476347
13500000 20.4227588328048
13510000 18.7068655830546
13520000 24.3159034348828
13530000 25.4383490732851
13540000 22.3761614829591
13550000 22.4070151061863
13560000 23.7971601301145
13570000 22.7351503863895
13580000 21.9273141928743
13590000 25.5825482587917
13600000 29.5494260007059
13610000 25.7437251105255
13620000 26.8779307105196
13630000 25.1252065819727
13640000 23.7869992437003
13650000 31.5087687538395
13660000 27.6380430005365
13670000 35.4536032983828
13680000 30.182478819882
13690000 28.298260687081
13700000 27.5291688641704
13710000 36.9779255611501
13720000 38.824959652309
13730000 28.5428570292422
13740000 30.9595560868244
13750000 30.2895170364594
13760000 32.0937229460183
13770000 31.7264689317735
13780000 31.0536110742129
13790000 31.3815796346661
13800000 32.2986333376871
13810000 30.8957912029642
13820000 31.3453599678681
13830000 23.1924121948227
13840000 24.1446149554076
13850000 26.4820429753513
13860000 22.6676570201192
13870000 23.0056147305649
13880000 31.2275144080361
13890000 26.2007976986689
13900000 23.7487793460299
13910000 27.3350157035141
13920000 32.8098570079393
13930000 26.9494101378304
13940000 28.9308833580546
13950000 24.6976966861646
13960000 25.4991369329117
13970000 24.8462541234923
13980000 23.90183946048
13990000 26.3570546341687
14000000 23.1653695603028
14010000 26.6357533207431
14020000 24.532012548711
14030000 23.2185226100771
14040000 23.2642489004282
14050000 30.5619853770422
14060000 24.4688460974805
14070000 25.5045210003159
14080000 25.8147493270437
14090000 25.1431443774817
14100000 24.4459911235576
14110000 25.8095755668283
14120000 25.4865452456415
14130000 20.5026072670253
14140000 27.9408084536507
14150000 28.7944623491323
14160000 35.4486012499208
14170000 29.5219361589051
14180000 31.0351694471118
14190000 26.874131553586
14200000 20.2407356698474
14210000 21.3837963638238
14220000 22.0252098990775
14230000 28.1010493200347
14240000 30.3985144957186
14250000 32.7430441169792
14260000 33.7248570358186
14270000 36.008887795244
14280000 36.3620831297515
14290000 22.5987421932505
14300000 17.280418471077
14310000 16.1538093705931
14320000 24.1003428899553
14330000 22.3654338861812
14340000 28.529537543236
14350000 33.0859659371235
14360000 25.5021888782925
14370000 22.8739584966049
14380000 22.2754511205701
14390000 26.4942145619275
14400000 25.8498102725891
14410000 27.3112964293185
14420000 24.5318388479161
14430000 21.9361906814468
14440000 28.2573898766899
14450000 25.1182059293893
14460000 22.9096568951772
14470000 21.1947366612195
14480000 22.2408808293241
14490000 17.040125671406
14500000 19.281955215581
14510000 23.7213831712111
14520000 26.8678524567429
14530000 19.8575608327828
14540000 27.5915141273768
14550000 28.9292510792873
14560000 26.1128092194619
14570000 22.2079758220256
14580000 27.0252348409133
14590000 28.6232671805595
14600000 29.7388751954043
14610000 24.9001881787512
14620000 28.5453837158771
14630000 28.9858622449055
14640000 31.3148465371915
14650000 24.6295371527171
14660000 28.176462705833
14670000 23.1268723649338
14680000 24.9214246097008
14690000 30.2268277160187
14700000 24.7492786739739
14710000 20.3732345800924
14720000 17.1485030476334
14730000 17.5469171320811
14740000 15.5986118442647
14750000 12.1072119045558
14760000 18.6180085172755
14770000 23.8594855440192
14780000 17.484857048311
14790000 18.1878782794578
14800000 25.7428641165715
14810000 25.5338545449861
14820000 25.2335242525006
14830000 25.6831352028619
14840000 21.5388989759077
14850000 22.3255699996541
14860000 20.905890178554
14870000 24.6245210997135
14880000 22.4630321715698
14890000 24.3915606104877
14900000 24.085245874687
14910000 28.7273270591828
14920000 28.8830868377071
14930000 27.1750808856946
14940000 23.0949020676417
14950000 32.5067257667718
14960000 28.3752037150426
14970000 23.1804295409563
14980000 29.7391758452219
14990000 30.9519670201733
15000000 31.5306913067495
15010000 33.3228213995196
15020000 33.5962243764722
15030000 32.732375077481
15040000 39.473561262323
15050000 35.8514149222386
15060000 33.3811923944465
15070000 35.1478752788498
15080000 36.1434153945643
15090000 35.7150449022416
15100000 36.3310885283335
15110000 33.0695736595264
15120000 35.6124467975262
15130000 40.5536168990254
15140000 34.5457551490774
15150000 35.4364440286615
15160000 32.3406994754762
15170000 26.8571210459662
15180000 25.0103166036969
15190000 27.5806107845468
15200000 25.2708416696945
15210000 33.4443355122784
15220000 36.2058930720356
15230000 31.3947117527331
15240000 30.2854360066791
15250000 30.6122347482451
15260000 27.3602092262988
15270000 30.3936447506644
15280000 27.1542953236582
15290000 34.2269392888539
15300000 30.9562232977731
15310000 31.5569894692603
15320000 30.6131447950355
15330000 31.9028731653727
15340000 42.366193008948
15350000 34.6248226504031
15360000 35.3525094984945
15370000 36.9098512432146
15380000 31.8463864186467
15390000 35.5651445033319
15400000 40.0419337094883
15410000 40.4167561249245
15420000 38.6680633303201
15430000 33.4611307391554
15440000 32.9055581586895
15450000 36.310843764223
15460000 32.4627010641174
15470000 30.8242482203433
15480000 32.221307033059
15490000 28.0853896425393
15500000 24.6881809515193
15510000 27.963681549802
15520000 29.9767945148097
15530000 28.7370445563795
15540000 31.7607331906256
15550000 34.6542097835716
15560000 30.8169782742271
15570000 35.9042667020046
15580000 28.6761332357815
15590000 32.8063871431324
15600000 25.7381346083048
15610000 21.9183578969545
15620000 24.9582027834014
15630000 36.1342525195021
15640000 39.5005116088064
15650000 33.6204931789013
15660000 35.4070108931652
15670000 32.7911328359431
15680000 35.9714140887297
15690000 33.4508391957547
15700000 39.032193219903
15710000 36.7245674917328
15720000 31.7059662252029
15730000 37.2547716848088
15740000 41.7344002652591
15750000 34.5887885772032
15760000 31.2774116892687
15770000 36.4099871514442
15780000 33.8360719746036
15790000 32.5523583540998
15800000 39.5076128531986
15810000 31.1925395168717
15820000 32.6119871168157
15830000 29.2227456599719
15840000 26.5947035504715
15850000 27.9096076217225
15860000 31.2602082626768
15870000 24.9087300171466
15880000 35.4673352120738
15890000 33.2972618872544
15900000 34.6393141342463
15910000 23.8951549835159
15920000 25.4456216804978
15930000 28.5036253595312
15940000 25.2243805677948
15950000 28.99274562265
15960000 31.815372496819
15970000 25.2591898222892
15980000 20.952917112024
15990000 28.0159351098561
16000000 19.8964026753096
16010000 22.6359590646151
16020000 22.1166120355844
16030000 24.5075929936305
16040000 25.4987622148676
16050000 23.9886480678656
16060000 28.1836128304837
16070000 24.365144440134
16080000 22.8391892911465
16090000 21.7048982503494
16100000 22.1085114652165
16110000 25.4090692525962
16120000 30.1143827804189
16130000 31.0802212766926
16140000 30.6009877032848
16150000 31.1603193787977
16160000 30.4191882618092
16170000 31.9623415130504
16180000 30.9250190290792
16190000 28.1970718470263
16200000 33.6987138256877
16210000 35.0718351016345
16220000 34.6278152671577
16230000 28.7081247483603
16240000 32.1715331068035
16250000 27.0859709726403
16260000 32.1402349515682
16270000 37.5726124931821
16280000 31.4964369250839
16290000 24.9187817647068
16300000 27.4512136659287
16310000 35.0541675096595
16320000 35.443331359052
16330000 24.7266890087723
16340000 30.0409372606181
16350000 29.3820680576241
16360000 38.8473959599
16370000 39.2099226250495
16380000 28.7648353350703
16390000 34.0777751761786
16400000 34.3441520682504
16410000 35.4618202704405
16420000 41.674474450804
16430000 33.2580683657834
16440000 38.1799932933845
16450000 42.8813333532331
16460000 43.2242883162481
16470000 38.8588935326666
16480000 35.702672529959
16490000 37.0875254237788
16500000 45.4300379537439
16510000 44.7714568383977
16520000 38.048324471571
16530000 40.3039539484233
16540000 39.2998549392378
16550000 37.6189630827775
16560000 38.1494726680987
16570000 32.5691505571518
16580000 32.4869233156824
16590000 33.5616792238327
16600000 30.1977234499271
16610000 23.7998730636559
16620000 26.9336918047141
16630000 34.3789616084358
16640000 32.1958634030629
16650000 25.468375068858
16660000 34.2743072690583
16670000 31.8709982827268
16680000 32.5558614499913
16690000 29.4913385931868
16700000 31.8745449571162
16710000 25.7165324411181
16720000 33.4732476542982
16730000 31.0004858553395
16740000 26.6472958543083
16750000 26.483029401709
16760000 26.8905729752888
16770000 33.378803860364
16780000 22.052560306458
16790000 24.6045596234371
16800000 22.7202369549294
16810000 30.5086318475149
16820000 33.3452391789774
16830000 33.5111470487305
16840000 37.5062507274155
16850000 39.0984451545665
16860000 40.0909263034732
16870000 43.3776969282883
16880000 40.4481246150712
16890000 36.207383065074
16900000 28.2222581955808
16910000 34.4806186476393
16920000 30.7565456178248
16930000 28.6960629794153
16940000 34.6680262458299
16950000 37.3233732017892
16960000 33.224233711271
16970000 30.2289023864195
16980000 34.8596922632212
16990000 43.3588114554873
17000000 39.275929745779
17010000 33.325125756998
17020000 34.1223098194627
17030000 37.986354594041
17040000 34.4204458199861
17050000 36.9134636858172
17060000 35.4995625311477
17070000 31.4493572071144
17080000 38.5793773429014
17090000 40.0279071439033
17100000 35.4935547983539
17110000 32.5302736169602
17120000 35.6055619140312
17130000 34.4498131341187
17140000 32.6961288078829
17150000 28.6086487926999
17160000 32.9167375420123
17170000 33.2867964494118
17180000 31.9004091007513
17190000 28.1894847155899
17200000 25.6039497282085
17210000 26.9480446583619
17220000 33.3820398340432
17230000 37.8240501494507
17240000 29.7817338042081
17250000 29.1418188844565
17260000 35.3237568444512
17270000 35.7442435264492
17280000 37.3228215053665
17290000 28.2264511265678
17300000 37.406468229042
17310000 39.9049091978855
17320000 35.7233733747106
17330000 38.4333416708462
17340000 36.6240768153731
17350000 39.0558893838712
17360000 39.2066752518563
17370000 39.4411203834056
17380000 30.3077390286455
17390000 38.0353944173717
17400000 32.852504151664
17410000 40.7339201750152
17420000 42.1039584203276
17430000 45.9439130572888
17440000 36.3014344529431
17450000 36.4679062272211
17460000 37.7281812794366
17470000 42.5248305091664
17480000 35.5333066458216
17490000 37.9146045646368
17500000 31.0391197214187
17510000 33.024291473898
17520000 31.5927712869997
17530000 30.8304146473797
17540000 39.3031876576351
17550000 35.7672832860284
17560000 33.5348958596043
17570000 34.7815201894304
17580000 25.3944254408505
17590000 23.4782539174365
17600000 28.9217458847942
17610000 27.0606549461796
17620000 33.4120444949306
17630000 35.2036097019061
17640000 33.1780488348546
17650000 30.5792818314929
17660000 38.9490000144682
17670000 38.4953527072827
17680000 40.8659458155378
17690000 34.9922216290483
17700000 33.8775692334671
17710000 40.8575401475594
17720000 39.1463294278954
17730000 37.1481691790673
17740000 31.416360504955
17750000 32.3449705655975
17760000 33.2210584040191
17770000 27.773739084152
17780000 34.951981749871
17790000 38.6120192934692
17800000 42.5110366937729
17810000 42.4206374744872
17820000 41.0091166353894
17830000 36.5674308137005
17840000 34.8524654163091
17850000 26.4470928885886
17860000 30.8813315507872
17870000 32.1309253749247
17880000 33.1808595136328
17890000 33.2625228720323
17900000 26.5428363434343
17910000 26.2292274001401
17920000 34.5579643248353
17930000 31.8629623240626
17940000 41.9436356420141
17950000 37.2393552526721
17960000 40.5524703315217
17970000 38.0847122983885
17980000 38.0563424534947
17990000 39.4374339980048
18000000 43.104854001481
18010000 39.4093335256985
18020000 46.2525180837823
18030000 40.7116810896369
18040000 46.1136435124599
18050000 45.4747078907986
18060000 34.1392801275649
18070000 39.2716777879427
18080000 45.8054420420431
18090000 43.24466383264
18100000 36.7019024155165
18110000 34.6155198993889
18120000 37.6813733921311
18130000 33.9562101461721
18140000 39.1950992400023
18150000 39.4085400910738
18160000 35.6162504304502
18170000 40.1257419293032
18180000 33.6607814089373
18190000 34.1329889820944
18200000 29.7440058838637
18210000 34.4931354306802
18220000 27.854982091101
18230000 28.2407668921073
18240000 37.0405084204867
18250000 34.5008166402814
18260000 37.716053120677
18270000 39.4769644616298
18280000 31.3264172523564
18290000 34.0189513629616
18300000 39.7538025104619
18310000 36.3890097335974
18320000 38.3838411622301
18330000 39.3126772208443
18340000 42.4490013424533
18350000 38.4375910888041
18360000 34.3240178596834
18370000 30.1587327146586
18380000 29.9871535548098
18390000 35.2080787346891
18400000 32.6112260985738
18410000 36.0194301609217
18420000 37.4863394023328
18430000 42.4658697511213
18440000 43.7967271314818
18450000 44.8917839075884
18460000 40.9333513070507
18470000 33.7992978647836
18480000 41.7873155996922
18490000 39.1513781939614
18500000 33.7812356325658
18510000 33.1739164594303
18520000 37.7840162222209
18530000 42.4378128336174
18540000 38.3063376970958
18550000 42.6493474040049
18560000 43.2698765556264
18570000 38.7769968359859
18580000 35.1457093792743
18590000 31.6593533018211
18600000 27.2641320451887
18610000 32.3409251778261
18620000 34.6515768501276
18630000 41.2639036619078
18640000 38.3513189933358
18650000 35.3779192698341
18660000 40.4847587304873
18670000 36.9087064530704
18680000 36.6471583359012
18690000 32.6173389323392
18700000 31.0635916705718
18710000 28.621512411089
18720000 28.5392754910692
18730000 28.2445701217997
18740000 33.2827658263696
18750000 29.336937348825
18760000 31.7068135410624
18770000 23.4498848640186
18780000 25.5404291466053
18790000 29.3198926638473
18800000 31.3338203182474
18810000 36.1346292195124
18820000 31.9085134415288
18830000 34.8949375115409
18840000 36.2225862181053
18850000 36.5775603498432
18860000 33.9501342292554
18870000 31.6830852806052
18880000 32.5100161713927
18890000 35.5451002123057
18900000 24.8689335511419
18910000 23.6190525815232
18920000 30.4157299437223
18930000 28.4776201082925
18940000 27.6971841895751
18950000 35.4787266210392
18960000 31.8650152399179
18970000 24.4635939846046
18980000 31.3621527901507
18990000 28.3309533639519
19000000 34.8897573918863
19010000 32.9295696584816
19020000 28.6005548559675
19030000 30.7143023342094
19040000 24.6999646203428
19050000 34.496305331957
19060000 34.5027706394076
19070000 36.3700746514057
19080000 37.5882538750033
19090000 29.4047259536081
19100000 35.6474932982533
19110000 33.4308655389686
19120000 34.4693301429327
19130000 33.3208313455178
19140000 31.904083291622
19150000 32.5100706151769
19160000 32.5879295279349
19170000 37.7155351255401
19180000 38.3208003851462
19190000 42.111147207323
19200000 40.4909732183976
19210000 37.4287888923201
19220000 34.4363668055187
19230000 42.0331085298101
19240000 41.6974369820257
19250000 45.1972860639659
19260000 44.8946376548703
19270000 35.4282144858582
19280000 31.6432093283312
19290000 25.781827225203
19300000 25.6832187344642
19310000 27.8974479264778
19320000 32.3164227527521
19330000 28.7786678940354
19340000 28.2514297040067
19350000 33.2895258949337
19360000 27.4686607725694
19370000 28.137124191301
19380000 24.4911831596373
19390000 22.0937366587202
19400000 32.1181761763498
19410000 38.5806858495357
19420000 25.3342815325128
19430000 29.9920462982361
19440000 26.7492065080578
19450000 31.7694857691665
19460000 30.9463538669101
19470000 39.1406205760825
19480000 39.0526842972145
19490000 29.4907352582757
19500000 31.0772412702883
19510000 26.6279335888698
19520000 32.8265852580897
19530000 28.3181773751869
19540000 31.3760015556372
19550000 27.9670115709495
19560000 26.1157186090143
19570000 29.7824139869941
19580000 26.104050802463
19590000 28.7148680848044
19600000 31.612832956397
19610000 30.6809615205033
19620000 37.5843863240438
19630000 33.2278798478119
19640000 35.3100873358881
19650000 33.1050377466661
19660000 27.4233563699323
19670000 29.8899086090909
19680000 37.3255578061348
19690000 31.9163000818508
19700000 36.6065141274085
19710000 31.4605094755945
19720000 34.5006697246015
19730000 36.1045028305098
19740000 34.5919195585923
19750000 33.194448125428
19760000 38.030197679502
19770000 39.8315974529741
19780000 34.2356369749608
19790000 38.2648460924782
19800000 32.4123163769777
19810000 30.6137061121827
19820000 37.7232998019779
19830000 33.4369380271543
19840000 35.801393087577
19850000 28.9132963120857
19860000 37.8565721161319
19870000 35.6210697024342
19880000 40.5846566700818
19890000 37.0715633923154
19900000 40.5295424820927
19910000 35.0182854665442
19920000 31.2828561459867
19930000 32.7093708290954
19940000 36.4138825178518
19950000 27.87478777581
19960000 30.4396246288744
19970000 29.9513799343678
19980000 30.7951624907566
19990000 36.2832353177624
20000000 31.4006679285724
20010000 29.3278997872943
20020000 32.4113275044079
20030000 26.3753185554336
20040000 24.2093680078536
20050000 19.7772888258433
20060000 30.8745647587691
20070000 31.9319719952629
20080000 26.0270864175642
20090000 28.7834078990809
20100000 32.1938829164035
20110000 42.4882792582448
20120000 39.9554123233793
20130000 39.835850783519
20140000 31.8488414828659
20150000 36.7819025340727
20160000 35.9589409589716
20170000 29.970725551509
20180000 28.7450971492814
20190000 28.5486449336272
20200000 37.3584745419585
20210000 40.7624885749015
20220000 35.704001748745
20230000 30.5355515695358
20240000 33.3208678937567
20250000 32.9416479442235
20260000 29.9217085366954
20270000 30.3006130927909
20280000 26.5731018551177
20290000 28.0215762920956
20300000 31.2418904155087
20310000 27.9461860089057
20320000 24.7486401524025
20330000 27.4281977324013
20340000 25.8459843996955
20350000 30.7413801202699
20360000 31.4551740429636
20370000 19.360421831075
20380000 24.6600695196362
20390000 33.5977802710513
20400000 20.0232258244666
20410000 29.5613865921706
20420000 38.0804101180821
20430000 30.092971846261
20440000 31.997512462738
20450000 35.2223242400239
20460000 26.5541925768669
20470000 30.3333546975477
20480000 32.2188365632666
20490000 29.1403219196262
20500000 25.9219233975676
20510000 25.3475905312129
20520000 24.2577762942418
20530000 23.0151274879046
20540000 25.8054858866238
20550000 23.445356027627
20560000 21.8537190291687
20570000 23.4868086136095
20580000 19.9242953712442
20590000 27.2615121330014
20600000 21.6476688058393
20610000 27.3261105758735
20620000 25.3402157129161
20630000 23.2799590854582
20640000 26.4008072864829
20650000 17.3889908651423
20660000 20.0385569441879
20670000 26.7166138839184
20680000 35.1448698344676
20690000 33.8482641590277
20700000 32.8415527333755
20710000 30.8247104500576
20720000 30.2659909706652
20730000 24.9021603650823
20740000 31.9141728082288
20750000 29.1022511880844
20760000 24.2362722345728
20770000 22.3977589697249
20780000 20.3235550213446
20790000 23.1479692150934
20800000 27.6969566347538
20810000 26.2396284020834
20820000 27.7702883889727
20830000 21.5578968352933
20840000 25.7392479251985
20850000 32.5627712532567
20860000 31.1286180247727
20870000 29.794921831113
20880000 29.4071489532601
20890000 41.8321740546517
20900000 34.1269539445985
20910000 31.2611444523894
20920000 28.6965808967204
20930000 28.6419077734887
20940000 27.4655398752808
20950000 27.5207118672457
20960000 26.6605106069728
20970000 24.7055167703801
20980000 27.9328194048603
20990000 18.9023812243235
21000000 26.306226087591
21010000 22.2845913089185
21020000 16.4737441665376
21030000 19.9680054553468
21040000 23.7531177930275
21050000 21.4470711291045
21060000 21.7654297903007
21070000 18.4347375518329
21080000 15.3519916949478
21090000 21.8706696800252
21100000 25.9964047182134
21110000 19.086041572288
21120000 18.5725327123768
21130000 25.8799115167268
21140000 23.5315525926118
21150000 19.6199767740897
21160000 19.338861878411
21170000 22.4290659137681
21180000 31.1948138550032
21190000 28.5942949891061
21200000 35.340675736933
21210000 29.144775977651
21220000 24.3000826422451
21230000 21.5150568971444
21240000 18.3736908742624
21250000 15.7848647453219
21260000 16.5613314627237
21270000 18.3580233823593
21280000 16.9553572594108
21290000 18.1405074157808
21300000 14.6588595203637
21310000 17.7381698371745
21320000 28.8765219046726
21330000 26.3792390438649
21340000 26.0711755785937
21350000 27.8051522413435
21360000 32.8380323074818
21370000 23.140218081641
21380000 18.9322300605933
21390000 22.2446092194149
21400000 22.7313182361459
21410000 29.5950001407818
21420000 25.3874752325171
21430000 24.8406197784743
21440000 23.101628102264
21450000 18.1838029937853
21460000 25.6819316189807
21470000 26.1459452457775
21480000 29.7811819292265
21490000 26.6138160606358
21500000 29.1778992477634
21510000 24.2572907007959
21520000 22.4987987859674
21530000 23.395049412393
21540000 23.0587814433251
21550000 20.9814845311163
21560000 19.7958787448642
21570000 18.0785625851387
21580000 23.3399659900899
21590000 17.2532262308109
21600000 15.4735155826266
21610000 22.9526359886606
21620000 20.6703922991854
21630000 25.7545882119553
21640000 20.5406384310642
21650000 20.5777813779678
21660000 18.1934848081268
21670000 18.6315525634033
21680000 16.4791976085546
21690000 12.2762310245461
21700000 13.0907045151108
21710000 11.6705814376749
21720000 15.8315003961081
21730000 21.4573202786124
21740000 17.5957172219645
21750000 18.7187008728938
21760000 12.6038947717487
21770000 18.6961432830867
21780000 30.258349293899
21790000 24.70907140105
21800000 18.9693173660955
21810000 17.461304107064
21820000 21.596469010687
21830000 31.2308928440028
21840000 28.6366916176759
21850000 30.562243683107
21860000 24.9075889959013
21870000 35.0538115597712
21880000 34.1539180679304
21890000 32.6083186531874
21900000 32.6267594712996
21910000 29.2422364504885
21920000 25.5599914285944
21930000 33.4806256668788
21940000 38.8889767782427
21950000 32.7183045657795
21960000 34.1879204923646
21970000 35.1144027299156
21980000 40.6927978019728
21990000 35.0386366030451
22000000 36.0640664475794
22010000 30.2648718812625
22020000 31.4699511683915
22030000 33.5286385046788
22040000 35.1863163848252
22050000 36.9516797131884
22060000 38.2594488339675
22070000 43.2096552687387
22080000 36.5349856145119
22090000 36.5207329846978
22100000 39.3537320325107
22110000 40.8607439610849
22120000 43.6981335327649
22130000 41.8246882371974
22140000 39.8815006998469
22150000 32.0803529627174
22160000 32.9786130757266
22170000 32.7754142781944
22180000 30.0998141779921
22190000 34.8945418589602
22200000 30.2007619614773
22210000 31.0675748566424
22220000 34.3485243132372
22230000 31.6830081619392
22240000 34.2365890588566
22250000 32.6873100607439
22260000 31.7136984395283
22270000 31.084544327234
22280000 36.8687350034198
22290000 36.1036114673742
22300000 27.9194181553192
22310000 35.3888512350954
22320000 28.577425157017
22330000 31.2285275587928
22340000 36.1715034332375
22350000 34.7053913491027
22360000 26.9446377206482
22370000 25.9792059614049
22380000 35.1770657012582
22390000 35.1455319748366
22400000 30.583773459986
22410000 28.3741266771515
22420000 31.784068127714
22430000 32.2071170156291
22440000 18.7067638423358
22450000 19.1935803401831
22460000 24.8390799852662
22470000 28.7340824599988
22480000 24.8592590346968
22490000 26.2236259082223
22500000 29.5024688212319
22510000 24.3411592246329
22520000 36.203440323471
22530000 31.4462215512789
22540000 29.4704019544231
22550000 28.1506137084859
22560000 23.3624724794151
22570000 26.4332844376596
22580000 25.1058461952766
22590000 27.4952905996799
22600000 28.7664973679779
22610000 35.3967664631923
22620000 27.3568954765822
22630000 25.5006354216164
22640000 22.6390743701755
22650000 23.5673738042743
22660000 23.4086186850403
22670000 29.3786543227482
22680000 25.8662601460599
22690000 31.7405938107261
22700000 27.0229998054893
22710000 33.2621774511523
22720000 32.198038147635
22730000 33.8212583345502
22740000 28.6515235441279
22750000 21.3457316266618
22760000 26.2459929406403
22770000 20.9702748838816
22780000 25.7692043536762
22790000 26.4263413141673
22800000 25.881691631576
22810000 28.5236392876918
22820000 33.0171567652791
22830000 38.3610473679929
22840000 38.8236353536099
22850000 29.7473468781893
22860000 31.9001120245842
22870000 28.5212753014841
22880000 26.6617883979771
22890000 22.9154982656219
22900000 29.6959847192035
22910000 31.8426300524505
22920000 27.9129395259407
22930000 25.8168988724654
22940000 26.4850750076581
22950000 27.80997675942
22960000 29.6222712982896
22970000 22.4365198400116
22980000 23.1633313079899
22990000 26.9469788569084
23000000 31.9173068771856
23010000 25.1331773210745
23020000 36.1181862096013
23030000 29.2316097570544
23040000 25.5880759166727
23050000 29.1766127443543
23060000 30.8763103777316
23070000 28.5719000610357
23080000 28.7320064345143
23090000 29.6271654732213
23100000 33.4989976936035
23110000 36.2511751714774
23120000 35.3516661335688
23130000 34.7183974309527
23140000 28.932143627015
23150000 19.9054076966909
23160000 29.7690722786783
23170000 27.7409139329172
23180000 34.9522099697628
23190000 29.6814371319945
23200000 28.9081464559427
23210000 34.7886634311891
23220000 36.2697305405284
23230000 32.6044578510554
23240000 33.0174081265478
23250000 32.1665893667208
23260000 42.6153147141823
23270000 37.1893396661751
23280000 31.8222028121442
23290000 38.1581199410943
23300000 40.8315077620682
23310000 38.6300171499756
23320000 33.7337431687515
23330000 27.4443271234288
23340000 33.2722798493288
23350000 34.0867184400931
23360000 34.0034768031716
23370000 21.4611125149758
23380000 23.5365011315218
23390000 25.8217378652131
23400000 33.809464616905
23410000 26.6968965847898
23420000 33.4421434142018
23430000 34.3049169000109
23440000 32.9026609615808
23450000 26.1359913655637
23460000 32.365695517769
23470000 31.6059639730948
23480000 24.2592804674404
23490000 22.7842079040713
23500000 25.1331497023186
23510000 25.3927598872669
23520000 25.1837670469299
23530000 20.1344831210703
23540000 18.8996308864272
23550000 29.1185142309878
23560000 22.1862260990375
23570000 21.1166710102374
23580000 14.2516031333323
23590000 15.0364221953563
23600000 19.1924545004458
23610000 16.7338482802694
23620000 20.6844459756967
23630000 18.7185238693917
23640000 16.6219527259599
23650000 11.2116044451835
23660000 15.8259640370746
23670000 15.1063818628268
23680000 23.2848672799209
23690000 26.9427487969985
23700000 20.8599734172823
23710000 13.1022401699282
23720000 12.9861230429233
23730000 19.4193593450386
23740000 14.3220679314979
23750000 13.5764338673537
23760000 12.5113278604983
23770000 13.4606049887049
23780000 10.5766527421251
23790000 4.40755809413571
23800000 6.36681224771866
23810000 7.5603682379284
23820000 10.7315014621673
23830000 17.5568850213265
23840000 16.5725509921663
23850000 16.525481908491
23860000 22.8067527436062
23870000 16.7762134677287
23880000 23.5031758631696
23890000 11.9053183210065
23900000 21.1343549508978
23910000 14.3401761303406
23920000 21.8078411289835
23930000 20.3239596326997
23940000 21.1086725216907
23950000 20.3354121451962
23960000 21.1750751995739
23970000 20.0159975217734
23980000 22.4453698104584
23990000 17.6182351528402
24000000 25.0436603634353
24010000 27.9887274012368
24020000 29.4256075618157
24030000 18.7546094846975
24040000 26.6306287197735
24050000 30.7031187537286
24060000 31.565203813626
24070000 30.7902278074017
24080000 30.1970389886616
24090000 31.7178267365723
24100000 37.3069974406948
24110000 31.5469656262276
24120000 33.009834728306
24130000 32.3286849242201
24140000 30.0990089431517
24150000 32.51882871169
24160000 32.9240243912055
24170000 41.5283577576524
24180000 36.2169005691802
24190000 31.5653661573592
24200000 28.4541976120044
24210000 28.900100679983
24220000 33.785088356257
24230000 36.3437126913208
24240000 26.2644093293646
24250000 27.0820913803205
24260000 33.8705071228698
24270000 27.0537277070954
24280000 30.3264997988949
24290000 30.2872144185956
24300000 25.8564215912031
24310000 30.5392045410909
24320000 33.6068038234378
24330000 26.2496919781872
24340000 23.1432941158511
24350000 23.5906041045575
24360000 24.8393269971355
24370000 24.6759008088211
24380000 28.3892890588892
24390000 26.1421449368567
24400000 31.6173811547282
24410000 32.6639951053272
24420000 42.5007027666791
24430000 34.6022721972367
24440000 29.2206203387645
24450000 34.1859320416455
24460000 35.2643094602199
24470000 27.7231038570276
24480000 26.7730298072964
24490000 21.871607717267
24500000 26.8543646428429
24510000 23.7107738015933
24520000 20.8824047793873
24530000 17.2260050422626
24540000 21.6740667062219
24550000 24.5459645819627
24560000 18.154581099193
24570000 14.5997230254238
24580000 19.3230211970891
24590000 27.9088640762517
24600000 28.2768806477229
24610000 23.9537373540077
24620000 20.9532875294158
24630000 22.7170030149828
24640000 19.0026052269584
24650000 14.2833844354041
24660000 16.8386844478587
24670000 19.5697859210778
24680000 18.1567694827572
24690000 14.3691564169403
24700000 25.4500056282936
24710000 21.9171118630603
24720000 21.7887539139276
24730000 23.3111448477129
24740000 32.2353147463086
24750000 27.05634244565
24760000 27.0224469967416
24770000 19.7350938885973
24780000 13.9339265862779
24790000 11.252700706265
24800000 12.844689424263
24810000 16.9287132145535
24820000 20.7080015415001
24830000 18.8977291958575
24840000 12.7351314380919
24850000 12.6924677823593
24860000 18.1593603828539
24870000 20.6644717901609
24880000 23.5696601251258
24890000 24.4616923555009
24900000 23.0362574154906
24910000 18.9002644493183
24920000 18.594464692461
24930000 18.4938385019259
24940000 18.0440116016814
24950000 24.286210142236
24960000 29.8448011393972
24970000 31.501463582685
24980000 28.9130239080313
24990000 31.3038648060523
25000000 25.3398857110246
25010000 27.1880413877531
25020000 22.1921629479709
25030000 33.4960698295716
25040000 33.0776507994398
25050000 31.9013495064327
25060000 41.3515669360315
25070000 31.6962011840859
25080000 34.152716823235
25090000 27.4311960732861
25100000 35.854833468343
25110000 36.2320134843437
25120000 37.6732325275604
25130000 35.0685120294741
25140000 34.0570997799283
25150000 35.8668533090538
25160000 42.0631105162063
25170000 42.0323193028382
25180000 42.3166475991367
25190000 41.1080195637647
25200000 42.3084549860567
25210000 40.1142561663824
25220000 40.0892345602562
25230000 37.4234382509545
25240000 36.6441099994954
25250000 33.4913280193167
25260000 32.0254332316451
25270000 27.9241201791976
25280000 25.8382193416543
25290000 29.6581943276897
25300000 33.7006496339966
25310000 39.1383379977084
25320000 39.3935419271357
25330000 34.8365998247453
25340000 32.4649083774833
25350000 26.4848987496663
25360000 31.8139053988656
25370000 30.9899538871017
25380000 38.1774770282279
25390000 29.0060953175592
25400000 30.5722828082201
25410000 28.8375344252767
25420000 30.2573373149283
25430000 32.6595840411016
25440000 27.4927745589401
25450000 30.8614949876333
25460000 32.3474065547015
25470000 36.9550902669215
25480000 40.992187466214
25490000 37.1300859410999
25500000 36.8151088602035
25510000 38.6752797069406
25520000 35.8521779049574
25530000 38.7947518071146
25540000 39.3129628499205
25550000 35.5799184742166
25560000 41.4310225378882
25570000 32.9573648047308
25580000 31.764368861567
25590000 27.6110524581322
25600000 30.2850684150017
25610000 18.312718870935
25620000 22.7613457521635
25630000 22.4526710232096
25640000 31.2096772024948
25650000 27.1231058934525
25660000 33.3952843632181
25670000 30.1739112605252
25680000 28.6333372364444
25690000 24.9985107745242
25700000 26.1637783958626
25710000 28.8655773967292
25720000 29.0992711617658
25730000 23.5801085821051
25740000 31.6260745603257
25750000 35.3619403977165
25760000 34.4974261976812
25770000 34.0084891415371
25780000 40.0374326173563
25790000 40.1170395632977
25800000 33.5817090433009
25810000 31.7035401115033
25820000 35.8153388624752
25830000 36.2863043397348
25840000 38.1722350218031
25850000 38.1415599692728
25860000 38.80868994364
25870000 35.0490487124213
25880000 40.9057641876805
25890000 42.6851373618723
25900000 41.5086691748411
25910000 42.3393173278521
25920000 38.6839374759159
25930000 45.073873223655
25940000 38.6310079945987
25950000 39.3620460195928
25960000 33.0583643682193
25970000 37.9917345819513
25980000 38.8140902612828
25990000 32.3610612040011
26000000 26.1700408961456
26010000 28.8716727307907
26020000 35.5899975912479
26030000 35.8286308666466
26040000 36.3097577882864
26050000 37.5898309484709
26060000 34.8033057200096
26070000 35.9112332126332
26080000 35.9639239937289
26090000 34.0062276107038
26100000 40.7991795600634
26110000 37.4027793807768
26120000 35.5412948177848
26130000 42.9038759989538
26140000 49.2660760455609
26150000 45.1254028477202
26160000 40.9437934960832
26170000 38.9473609650449
26180000 32.1115888879622
26190000 39.3371888650377
26200000 40.1428012613904
26210000 48.5685755386406
26220000 49.4611662868572
26230000 43.0349226006035
26240000 45.1098576519823
26250000 47.7593846427108
26260000 48.1412265134051
26270000 40.8991938287124
26280000 44.2609188125954
26290000 50.7279966278453
26300000 54.2922682823113
26310000 53.1928960890577
26320000 48.6792123184033
26330000 38.4060129098214
26340000 39.0809337341855
26350000 45.5637569255152
26360000 54.2787934783942
26370000 47.4919035068645
26380000 53.5270514588079
26390000 45.1607711192232
26400000 50.7626622481839
26410000 51.3569664137639
26420000 46.3776283694939
26430000 45.1487770335797
26440000 46.0323541933238
26450000 39.5744217618843
26460000 42.8819078387985
26470000 34.9267981701049
26480000 36.5132842417636
26490000 40.9398741649015
26500000 36.9130625670684
26510000 41.2413996820355
26520000 44.0221135965537
26530000 46.6841063134104
26540000 45.3547267400386
26550000 45.1012978832391
26560000 36.2977617844915
26570000 35.6201516467108
26580000 37.583918815347
26590000 33.2321167064305
26600000 40.758327617423
26610000 30.9752041684188
26620000 35.9538700796811
26630000 33.5080971909956
26640000 34.5342394341252
26650000 33.5426083055173
26660000 37.4708158633705
26670000 41.7021964932088
26680000 37.2507932579526
26690000 35.7187095982681
26700000 36.2843495184532
26710000 36.9677403309125
26720000 41.911629683066
26730000 38.4083110174503
26740000 36.6120810444214
26750000 34.3661115897601
26760000 40.7987823132897
26770000 38.8358946532942
26780000 39.9125577652141
26790000 38.0698907074168
26800000 37.1058678411798
26810000 30.8052303535697
26820000 35.0308519614497
26830000 27.2930013329411
26840000 38.9274621778204
26850000 30.5543515340564
26860000 31.2072934467863
26870000 28.9295908952719
26880000 34.1757592493551
26890000 33.0912481312206
26900000 32.8224136777234
26910000 33.3926986595805
26920000 36.8961134959945
26930000 33.0386438172907
26940000 31.3126298902147
26950000 32.3185647238269
26960000 30.6713370419739
26970000 33.5912504599258
26980000 31.5705819155982
26990000 32.7442751936895
27000000 34.6531577533042
27010000 27.8999866747175
27020000 32.7838402176283
27030000 36.4407488496742
27040000 35.2005029109381
27050000 36.445212437467
27060000 34.996764563958
27070000 32.8933615667336
27080000 27.9080545899631
27090000 25.5952522245173
27100000 19.9024286009806
27110000 15.6275263390633
27120000 19.405104471984
27130000 26.4610839007196
27140000 20.09302501057
27150000 30.7479266651758
27160000 24.6595287617024
27170000 23.8912482578013
27180000 30.3235544397861
27190000 30.1430208988895
27200000 29.0034591780058
27210000 35.5703245948978
27220000 27.5147041004117
27230000 29.7694055784689
27240000 29.5710635969732
27250000 30.7133979349468
27260000 33.0299974799035
27270000 25.7897730288504
27280000 31.4343659928393
27290000 33.8451230288152
27300000 35.4678903205117
27310000 36.8359908031272
27320000 31.0942886359844
27330000 29.176528847743
27340000 26.6852124449874
27350000 24.4873046312121
27360000 26.0588056087587
27370000 20.8700887423047
27380000 25.1163956316748
27390000 27.6039501698879
27400000 32.7969649370922
27410000 29.0347361645978
27420000 27.6026738959134
27430000 34.5950832514512
27440000 38.8450620931381
27450000 35.0311241809447
27460000 35.6077307092283
27470000 33.4508710982108
27480000 38.2678575689721
27490000 42.5443960994725
27500000 30.8010257275764
27510000 36.4454452307659
27520000 33.7568663126357
27530000 28.2665804715887
27540000 24.1328731953635
27550000 21.5410611988233
27560000 28.7681484994839
27570000 24.3656777856036
27580000 28.1771533556747
27590000 31.8091551015199
27600000 39.1627130244099
27610000 38.1524084338254
27620000 31.9383559623711
27630000 31.1444848628586
27640000 29.8091373795905
27650000 34.6007057488698
27660000 31.4200173528845
27670000 27.2767039803771
27680000 25.9354182441293
27690000 28.1873989799475
27700000 31.2199462593
27710000 28.3604771890591
27720000 31.0362701307407
27730000 25.6211121319057
27740000 31.9229292334496
27750000 30.8756476360784
27760000 33.2712787620816
27770000 25.5965158465892
27780000 22.2261282511492
27790000 22.9476902508308
27800000 19.3809088002035
27810000 32.5016355764943
27820000 29.1260162202852
27830000 29.560849305504
27840000 32.262770616783
27850000 24.6549417760322
27860000 33.2596751913441
27870000 28.7937907774771
27880000 31.4988692130208
27890000 32.3538773958256
27900000 41.6478826627322
27910000 33.1017478639448
27920000 32.6449822372982
27930000 30.0028541549723
27940000 29.0679630175129
27950000 27.5661677498763
27960000 32.8784584423839
27970000 34.1501213378777
27980000 33.2743574738531
27990000 30.3332228796955
28000000 31.7234187415864
28010000 26.6106718268661
28020000 26.0666857980228
28030000 31.7508115306916
28040000 34.811462620739
28050000 26.5046401582636
28060000 27.2246111131658
28070000 35.743570512445
28080000 37.5525102931174
28090000 29.1729728917566
28100000 37.3006868915039
28110000 36.4776174567291
28120000 37.6396537682063
28130000 37.1893005930499
28140000 30.6845117096724
28150000 34.1808034843548
28160000 36.5562438035279
28170000 40.0308058742342
28180000 42.2978743796607
28190000 41.4382377743514
28200000 42.7930721771653
28210000 43.2430501355379
28220000 49.8403994483476
28230000 43.9509632553189
28240000 45.7214211381776
28250000 47.1201716853515
28260000 44.0409635988939
28270000 42.3640208685754
28280000 43.1607704458011
28290000 37.5713362139842
28300000 42.0921903454421
28310000 47.6864153341794
28320000 35.3727842343384
28330000 36.6251179255841
28340000 43.1529531870092
28350000 44.8040664420162
28360000 38.0842750890193
28370000 37.2574252511281
28380000 38.5543772488236
28390000 43.9029400042452
28400000 47.3056652613113
28410000 41.6039101323591
28420000 40.0703668100049
28430000 47.4738132716744
28440000 47.6237134202551
28450000 43.9305782937672
28460000 44.8725076975825
28470000 54.2107632249698
28480000 43.8324587512505
28490000 44.177676753822
28500000 51.1784167479566
28510000 42.5164063003892
28520000 35.5742066235501
28530000 43.3156307934437
28540000 46.112341287538
28550000 46.592282873658
28560000 43.5457448548818
28570000 40.1977971213472
28580000 41.5545478979623
28590000 43.0699817220675
28600000 43.3193958224537
28610000 33.2262330347103
28620000 33.3290440843093
28630000 32.4229115348115
28640000 45.1696122089862
28650000 43.713947657626
28660000 42.2943298562788
28670000 38.6412565702851
28680000 44.6955683512154
28690000 44.2936602392453
28700000 37.185571832953
28710000 37.4664199947402
28720000 36.5792661660552
28730000 37.5580011892107
28740000 31.3879095506314
28750000 26.9518340787406
28760000 30.2378987869725
28770000 42.5614714448304
28780000 41.7951597683667
28790000 41.8514553129968
28800000 35.2374774370575
28810000 33.6436151983244
28820000 35.1630450559882
28830000 35.2171424491989
28840000 43.373059835963
28850000 48.5820777045663
28860000 42.0308352213206
28870000 35.6278522463064
28880000 40.6244022693259
28890000 45.0511485610128
28900000 44.6846291996471
28910000 42.4083947828789
28920000 39.1237453855859
28930000 36.2562128078488
28940000 29.9676416180853
28950000 30.6031265422429
28960000 40.3386504889132
28970000 46.2947613604047
28980000 43.8565649182251
28990000 46.9952599575453
29000000 49.1984965391664
29010000 51.9070356640064
29020000 53.3883656160277
29030000 46.7416582969264
29040000 44.689547191789
29050000 49.0885803499265
29060000 49.8593116517329
29070000 46.3531092741656
29080000 48.3525580758823
29090000 43.2052671658528
29100000 40.9586448781516
29110000 46.498679828613
29120000 42.6534816932711
29130000 49.1369384543017
29140000 46.2995382604807
29150000 41.5923942671371
29160000 48.7651326650333
29170000 47.4513397007286
29180000 54.3229503253716
29190000 55.650814809693
29200000 54.2889368530643
29210000 46.6912853688026
29220000 44.0841930158976
29230000 45.004672200635
29240000 48.971969395179
29250000 37.9253649034421
29260000 38.9518162698967
29270000 32.6459159009398
29280000 38.6708818409713
29290000 42.8296535405233
29300000 47.7562481203053
29310000 44.8622891879837
29320000 46.1787035456381
29330000 46.7393884383586
29340000 52.6202881894184
29350000 49.199020930257
29360000 47.4738090012524
29370000 43.9270710124127
29380000 37.1863149117159
29390000 40.8062695111278
29400000 42.8637426279594
29410000 36.9644263796793
29420000 33.3707382312185
29430000 36.2008576495693
29440000 34.5771483544003
29450000 32.3640259738546
29460000 35.4280947287824
29470000 28.8312697146705
29480000 29.833324162469
29490000 37.4166863071881
29500000 36.4422185427599
29510000 33.4656220625844
29520000 47.1046010913382
29530000 41.6182846318114
29540000 36.0221703859996
29550000 41.9986108599253
29560000 38.4712048508662
29570000 37.722275298676
29580000 36.7064169960144
29590000 44.598531177639
29600000 43.9314324407035
29610000 50.1133308496624
29620000 51.7699828153399
29630000 46.7642824581293
29640000 35.2531513546418
29650000 31.8408355476135
29660000 35.3682371714492
29670000 36.367895842836
29680000 35.2326999686341
29690000 26.9254418206812
29700000 24.59301730575
29710000 33.6307787145386
29720000 33.0204446503885
29730000 33.9671409806786
29740000 27.0132435060358
29750000 37.4045532417946
29760000 37.1229584606285
29770000 34.1251882213153
29780000 37.0161624906316
29790000 35.6073307135808
29800000 35.5157892915251
29810000 43.8017061332757
29820000 40.4649578436375
29830000 40.2364978979764
29840000 35.4167074641275
29850000 40.6527469145053
29860000 43.7617016849593
29870000 40.8870161494785
29880000 41.9867632242074
29890000 48.5948386380788
29900000 48.3453897776803
29910000 47.4791286247585
29920000 46.0566077853115
29930000 53.2728439991765
29940000 50.5833242168271
29950000 47.6367173504565
29960000 48.0326645046421
29970000 42.3512062140766
29980000 41.6936489782334
29990000 48.5513453735029
30000000 46.2732217469232
30010000 48.2506001812617
30020000 46.3312578549844
30030000 46.3267552428566
30040000 44.0415047439521
30050000 48.3399486284828
30060000 44.3147697848073
30070000 40.0929137095873
30080000 34.8663688740091
30090000 35.1577777808363
30100000 33.4749474586928
30110000 37.6127967139417
30120000 33.5476276210267
30130000 39.1649790039419
30140000 33.9060075735651
30150000 41.4187911953549
30160000 41.783612638794
30170000 40.6038269267327
30180000 41.7499458034017
30190000 44.3247412643319
30200000 45.5829295299315
30210000 42.278056383092
30220000 38.3484678965792
30230000 42.4653287464669
30240000 42.9456550004249
30250000 45.7759474963753
30260000 40.8523173713839
30270000 42.9349795815633
30280000 38.6038558732758
30290000 37.0286495169884
30300000 37.2641103420054
30310000 37.9508882973961
30320000 42.7207226355427
30330000 38.896531105696
30340000 40.8667241101363
30350000 37.1571663966475
30360000 42.6402344264465
30370000 40.7192368093578
30380000 43.1560900707307
30390000 37.047833839766
30400000 39.8803866206823
30410000 42.6015035645871
30420000 40.6330902267515
30430000 42.1535028123349
30440000 36.6405081707463
30450000 31.7444465797353
30460000 33.9202243156915
30470000 28.3690722132021
30480000 32.0124087809504
30490000 33.3937993180319
30500000 30.196701070763
30510000 35.6445326461034
30520000 28.5110653290567
30530000 41.6049992033833
30540000 44.3574316355063
30550000 44.5497177519339
30560000 44.91846126167
30570000 50.4222981839736
30580000 44.7550900576335
30590000 42.8580813149699
30600000 39.6037454457094
30610000 42.1728252724191
30620000 43.0987310783549
30630000 35.6391647985841
30640000 45.3012822086699
30650000 41.4167350661231
30660000 40.6881769254374
30670000 37.8285840290183
30680000 42.1852569061241
30690000 36.0974340146694
30700000 34.6760459778933
30710000 33.3865852671858
30720000 39.9076142602087
30730000 34.1064504208572
30740000 37.6342462818986
30750000 40.3740771410356
30760000 38.044290821136
30770000 37.4941589087393
30780000 42.7374465384353
30790000 45.0249272807888
30800000 38.0587556831556
30810000 34.6098287917687
30820000 40.7374144551985
30830000 46.8184962574591
30840000 45.3000143629251
30850000 43.5482683154223
30860000 42.2148554635039
30870000 41.9512531228359
30880000 41.0097337963909
30890000 35.8954004308804
30900000 40.2051460789493
30910000 42.1377408583799
30920000 41.8463106190333
30930000 39.4322321963192
30940000 39.0589728185615
30950000 33.2931947788426
30960000 33.8937227261605
30970000 42.5601463445311
30980000 41.1098973469647
30990000 43.1440683091549
31000000 41.2840447257777
31010000 39.2568995824548
31020000 40.175858961968
31030000 41.3537557577979
31040000 39.4777401934502
31050000 39.1559879338614
31060000 38.7267066637469
31070000 38.7883757657124
31080000 40.452008884582
31090000 34.2380443378655
31100000 42.5904531032095
31110000 38.8329480253679
31120000 38.9790513373339
31130000 34.1555669319951
31140000 38.7780211418264
31150000 40.850398597517
31160000 38.8727678426924
31170000 40.042174768186
31180000 47.4015659957859
31190000 43.2514362941666
31200000 44.4363023585202
31210000 40.7721878643023
31220000 39.430975261374
31230000 39.313486378617
31240000 40.3783516377331
31250000 34.2006111257704
31260000 45.1320377788686
31270000 37.9776251615421
31280000 47.1530579633549
31290000 45.9805041281543
31300000 44.0520085022545
31310000 46.1628507852604
31320000 45.1615317254316
31330000 46.9198506673062
31340000 46.8580068535624
31350000 48.2784937955901
31360000 46.4431427341174
31370000 40.0213904841018
31380000 42.8902250513037
31390000 37.5175784429068
31400000 35.2379515947147
31410000 36.3506353798759
31420000 33.636104467296
31430000 37.2497904707277
31440000 31.2348982131682
31450000 33.518219553367
31460000 31.5222629245222
31470000 39.6717431107364
31480000 33.6550685291903
31490000 32.400296234012
31500000 40.4579730720988
31510000 42.4088573082632
31520000 38.5761527479612
31530000 33.8706288416973
31540000 40.207795258671
31550000 36.2423903543515
31560000 34.7388048585675
31570000 39.0389354159411
31580000 34.0564201335677
31590000 36.0819392726557
31600000 36.1051536890003
31610000 36.5064648580857
31620000 39.880589738519
31630000 31.1762702374601
31640000 40.5558768744762
31650000 43.2586848961818
31660000 40.4430564245769
31670000 31.3763665984204
31680000 41.2750880225807
31690000 47.454358253369
31700000 47.6715155792654
31710000 38.1507510515318
31720000 46.3176091545695
31730000 44.232537920727
31740000 44.7699033276701
31750000 42.6430422824528
31760000 44.4314777376413
31770000 42.9643481455874
31780000 40.8485881323267
31790000 42.0880147367552
31800000 42.1114406106714
31810000 41.7961817716433
31820000 40.2801185480965
31830000 38.2790606905169
31840000 41.3814731098648
31850000 46.6040916433534
31860000 38.5466308638685
31870000 37.2387851845341
31880000 39.6370358718747
31890000 39.0018373691944
31900000 37.8172838115506
31910000 39.7216763020251
31920000 41.1762527609235
31930000 40.8619852304089
31940000 39.0973863259833
31950000 45.1623290246609
31960000 51.0059818617161
31970000 48.9647215096763
31980000 43.4135095689483
31990000 46.0983259720985
32000000 42.7921434831018
32010000 46.5461721969462
32020000 42.7406599562521
32030000 46.4365375015679
32040000 42.9980943730155
32050000 48.0821918307869
32060000 42.7869925215095
32070000 38.4564132438159
32080000 46.2964645430172
32090000 42.491981061576
32100000 41.5365424156307
32110000 37.0607853416968
32120000 35.8526746511349
32130000 37.105452177062
32140000 40.1658454397743
32150000 47.260825240693
32160000 41.9667594232085
32170000 47.4864056281914
32180000 45.2357286147388
32190000 50.4365655636076
32200000 53.1880894715892
32210000 51.398383857575
32220000 51.1665091872866
32230000 51.3168408958904
32240000 46.5244445582442
32250000 42.4382355263387
32260000 49.5993985418964
32270000 42.6056558399821
32280000 51.3445443201801
32290000 47.2147285282299
32300000 42.7842554408312
32310000 42.3432877473191
32320000 45.7842680385262
32330000 43.6021753378691
32340000 41.497684713125
32350000 44.6270300576772
32360000 33.9379649407081
32370000 41.8473457263807
32380000 42.3789791370156
32390000 41.1664645799029
32400000 40.701105772369
32410000 39.7324533872074
32420000 31.8496773311934
32430000 38.7786421170505
32440000 31.9368242921512
32450000 27.0405285013103
32460000 28.2798331114255
32470000 27.6399756793355
32480000 27.5059227779882
32490000 32.7957935782222
32500000 36.366999737917
32510000 41.2278011742833
32520000 44.3513739345269
32530000 43.6777903632707
32540000 35.78458202929
32550000 36.3832321516293
32560000 32.6298177402446
32570000 33.6308640642826
32580000 31.9019041600178
32590000 30.9488528587465
32600000 39.6476998812624
32610000 42.285929734698
32620000 42.6398299766732
32630000 38.9590987004653
32640000 40.8268745076664
32650000 46.7546442362825
32660000 42.1044052328355
32670000 36.0403000577962
32680000 39.7385528100137
32690000 39.5542578295643
32700000 38.3245577078828
32710000 32.7316056930882
32720000 34.8693129924633
32730000 28.2754719664434
32740000 30.3367612677311
32750000 28.9681309855256
32760000 29.8927455380597
32770000 40.0390739163687
32780000 35.7992338667341
32790000 38.2156105428464
32800000 34.9167250535153
32810000 29.8847240295609
32820000 24.9979433845408
32830000 25.4118177389811
32840000 23.4435149871784
32850000 21.1712441322128
32860000 29.8821559002558
32870000 18.8638794454696
32880000 25.9269480539781
32890000 24.0805139607497
32900000 25.4205677612647
32910000 28.140209731648
32920000 24.7620070433273
32930000 32.2875390861861
32940000 31.3967749447005
32950000 39.2607121034674
32960000 36.2481333592644
32970000 38.1554638128362
32980000 38.8046346760568
32990000 33.0081009919301
33000000 41.64779068728
33010000 36.1604955988929
33020000 40.1708312678423
33030000 38.3220917447346
33040000 38.7734321104204
33050000 37.3972685848206
33060000 37.5112469715475
33070000 33.6998567274637
33080000 33.9277651334701
33090000 37.0112969252599
33100000 38.3050609823213
33110000 34.1996274689585
33120000 35.0005521383247
33130000 39.1761440978704
33140000 38.8043443498275
33150000 29.6301705615033
33160000 21.8830986815678
33170000 28.0820352587097
33180000 29.8094218689544
33190000 33.6378021388436
33200000 34.8961367874288
33210000 27.6211823453491
33220000 23.4000859885308
33230000 20.4161296139985
33240000 28.3442996261973
33250000 30.0180143692798
33260000 31.4798598976415
33270000 29.5383178812013
33280000 27.2968680675096
33290000 30.170712255248
33300000 27.3036560658814
33310000 27.2659472266052
33320000 31.3619287998999
33330000 28.419144241446
33340000 30.0964498675924
33350000 34.0024818324573
33360000 39.1390730160049
33370000 34.3677880832398
33380000 41.1659805621431
33390000 36.2822827361456
33400000 38.7902019241304
33410000 42.4882218801703
33420000 38.9892251181539
33430000 37.959540122955
33440000 41.2613247523167
33450000 33.8862781503927
33460000 30.8015786932661
33470000 34.2409012561665
33480000 28.4991613463716
33490000 27.5750573633595
33500000 37.4699875187399
33510000 39.8449287406459
33520000 38.2761459338274
33530000 38.3595959564008
33540000 32.2416384816196
33550000 32.7951215064599
33560000 30.8115271864567
33570000 37.6541129060199
33580000 33.7510317981188
33590000 30.0514514930013
33600000 33.4131024661011
33610000 36.2078445686325
33620000 41.5973548616003
33630000 36.6846022884208
33640000 38.8159758209045
33650000 38.2712198654248
33660000 35.7873789289827
33670000 34.3189416771759
33680000 30.1352992627887
33690000 29.3775742804675
33700000 36.1254655407704
33710000 36.9941418951834
33720000 34.8202839668037
33730000 40.9151295966854
33740000 44.5171537113932
33750000 43.1229327998578
33760000 43.4924504639196
33770000 37.9130271874128
33780000 38.1737664226717
33790000 40.8957011028911
33800000 36.9450630395419
33810000 33.5209822336353
33820000 33.5638846299184
33830000 33.4621449512251
33840000 34.4820923857972
33850000 35.0694742947225
33860000 41.0678291974756
33870000 35.1114743469773
33880000 30.2961479844936
33890000 32.27437776664
33900000 35.4204501870952
33910000 36.2255968918203
33920000 32.0110000257472
33930000 32.1581169760287
33940000 30.9820680030721
33950000 27.0059348857543
33960000 25.885101080909
33970000 28.8240554095081
33980000 21.1664007136302
33990000 33.3996905616157
34000000 33.5389885541301
34010000 34.2172094002126
34020000 32.1619743656654
34030000 36.6210992257187
34040000 36.7591372161733
34050000 34.466620931353
34060000 30.6829584144743
34070000 35.4730805362227
34080000 32.6296845712852
34090000 25.5113174751496
34100000 29.0612399535257
34110000 36.6334118188653
34120000 40.8631858458031
34130000 34.5750400432759
34140000 35.4364988732368
34150000 30.4854126531836
34160000 32.9093461324194
34170000 28.5783737362668
34180000 30.7366075845649
34190000 30.631318191399
34200000 29.6414782130548
34210000 29.2918235846049
34220000 32.5618834929146
34230000 32.3359086464739
34240000 32.1373483428419
34250000 34.3957669208694
34260000 37.7959711214477
34270000 35.8838467425836
34280000 33.9088012789488
34290000 36.6603836863708
34300000 40.9649591320355
34310000 41.1562076951983
34320000 39.7051582086787
34330000 42.2538181095654
34340000 32.3295678135576
34350000 38.8275897375768
34360000 40.4011350832025
34370000 31.0991741922413
34380000 32.624079046142
34390000 35.8875807135634
34400000 29.273038697869
34410000 29.8371864004994
34420000 30.7978834432601
34430000 27.8049725216252
34440000 34.7037575170672
34450000 28.9876637640854
34460000 37.7697464247273
34470000 37.617440559162
34480000 38.5437051335565
34490000 32.5817134186805
34500000 37.4453056067546
34510000 38.1135675922822
34520000 36.2539372231988
34530000 39.7171550267377
34540000 40.3403506138853
34550000 36.6822445630954
34560000 30.3236968313069
34570000 31.8129978448944
34580000 35.7732961746854
34590000 38.8812179167851
34600000 41.2158076089955
34610000 38.5276863088955
34620000 39.4903624359833
34630000 44.8557633676767
34640000 38.8076642404876
34650000 33.0470996855924
34660000 30.9923470467203
34670000 35.8971257280737
34680000 30.2596113611362
34690000 37.0423002887335
34700000 42.9185073650139
34710000 40.8558965419506
34720000 39.233950839463
34730000 39.3284603205481
34740000 37.4179224611772
34750000 33.6175590534369
34760000 35.8996395379966
34770000 34.880721064736
34780000 34.719474988899
34790000 32.1114694565631
34800000 37.5174766152634
34810000 35.0625514813484
34820000 32.4799768008579
34830000 37.9831263736922
34840000 37.2973197186511
34850000 30.3947950273505
34860000 43.9446062587535
34870000 38.8822257221112
34880000 42.7178508236468
34890000 46.7235639428011
34900000 45.029570377873
34910000 37.1167205595922
34920000 36.4823761632827
34930000 40.9316784391427
34940000 36.1048671244798
34950000 33.1489990560078
34960000 40.4493742822722
34970000 35.4807791892441
34980000 37.3692634676175
34990000 34.5257742755495
35000000 40.2929028274602
35010000 45.0753250157822
35020000 43.9875032662892
35030000 40.9588288335615
35040000 34.7308561542666
35050000 39.2574910140601
35060000 39.0358166638737
35070000 36.0472833482358
35080000 42.3244906159641
35090000 45.4594709348436
35100000 35.8142334819694
35110000 23.7640070858486
35120000 30.3596604243006
35130000 24.3156933739294
35140000 25.3352659313478
35150000 30.4296940181326
35160000 31.4778223313323
35170000 39.2279650515926
35180000 35.7147769147305
35190000 40.01955395916
35200000 35.4432529324758
35210000 35.1176740518617
35220000 33.3744029696636
35230000 37.3322412285536
35240000 41.8973176833882
35250000 38.5995515853415
35260000 38.9729373153035
35270000 39.2729104259783
35280000 43.5498180804876
35290000 32.9321295834246
35300000 31.4349347588703
35310000 31.8353826079984
35320000 32.7828872477161
35330000 32.4961880179163
35340000 32.4389386268433
35350000 32.8730588841976
35360000 35.8267787840572
35370000 35.9590153568998
35380000 41.6292784697368
35390000 37.693490974755
35400000 32.5068411915464
35410000 27.5403101844112
35420000 22.5339806059752
35430000 25.6211294707957
35440000 20.6645885870804
35450000 25.3417859832961
35460000 27.1587734756024
35470000 33.4478896126009
35480000 26.9185671196933
35490000 31.2536903130955
35500000 38.7583019537661
35510000 36.2590081326805
35520000 36.3830904357512
35530000 31.3492029434323
35540000 28.1149960253518
35550000 34.2978175077424
35560000 27.8913695767104
35570000 29.9800519780104
35580000 38.5331455385239
35590000 33.0219308341171
35600000 35.0679538192243
35610000 42.8084843133091
35620000 36.6782544971549
35630000 39.2801907776047
35640000 35.0540462285151
35650000 33.3103868934695
35660000 27.3458244619328
35670000 34.0387516365698
35680000 35.3266892727302
35690000 40.4092726915837
35700000 35.8296763451021
35710000 28.3828095445181
35720000 30.0688157425437
35730000 36.0748580726976
35740000 32.276988566879
35750000 31.8593956253229
35760000 35.852302387955
35770000 35.4681322770462
35780000 34.6134459022786
35790000 35.7742711077049
35800000 39.161807317141
35810000 34.1492209038007
35820000 35.5453441513549
35830000 41.5747122167627
35840000 33.9084002485792
35850000 40.7380632468902
35860000 37.5035178485837
35870000 36.4444247756798
35880000 40.0468295648378
35890000 36.0108940751202
35900000 28.3071200050847
35910000 24.6103721139112
35920000 34.8069717267209
35930000 31.1533819089094
35940000 29.9673240014217
35950000 32.1601217141987
35960000 28.3515289896071
35970000 30.9597601825724
35980000 28.1613000753335
35990000 26.7522382340693
36000000 26.4965456014935
36010000 31.4691535518747
36020000 26.3923223954179
36030000 24.9922873112951
36040000 28.4920212666083
36050000 29.8106304806588
36060000 39.6040052428755
36070000 35.8277105646997
36080000 39.320136600863
36090000 32.9258328094487
36100000 29.0924500363598
36110000 34.0250857590327
36120000 32.1775026251487
36130000 35.3667463971164
36140000 33.2026382830601
36150000 31.3819781598089
36160000 33.2852877539989
36170000 42.6836639520837
36180000 40.8508414839532
36190000 42.4358436940555
36200000 34.5893952783888
36210000 39.5000138341806
36220000 39.8077297312652
36230000 45.4027439993984
36240000 44.7948665055073
36250000 41.0681934131148
36260000 41.7040951806143
36270000 38.3432483968793
36280000 36.0051583059263
36290000 41.8255413491189
36300000 36.0634033544872
36310000 40.7842684017369
36320000 42.3052605545976
36330000 43.1418081689367
36340000 37.1149079691846
36350000 35.655965902598
36360000 35.2343839227252
36370000 32.0480868161238
36380000 33.9296179730815
36390000 30.1736296953511
36400000 39.1682332646411
36410000 36.2376310418949
36420000 36.4611015451825
36430000 38.3707101452022
36440000 42.3894086452256
36450000 39.4071505533358
36460000 43.6678741536098
36470000 44.4885003554872
36480000 44.2283399414221
36490000 52.268255206391
36500000 40.1571995391483
36510000 33.9215047059186
36520000 39.7771886841865
36530000 39.7875462803088
36540000 41.7306072465524
36550000 40.3513040109419
36560000 48.7638528572415
36570000 47.1346140517444
36580000 47.8815602783087
36590000 49.555497116017
36600000 48.5849399866431
36610000 47.1209447385438
36620000 44.789589308322
36630000 51.9465555073581
36640000 43.2320421246123
36650000 50.9478637855426
36660000 51.6533483709312
36670000 47.3990666122652
36680000 48.9054333985578
36690000 56.7792651435845
36700000 56.6541073285063
36710000 51.999647914257
36720000 58.4520900201696
36730000 60.42994729691
36740000 65.6492663374752
36750000 65.77868841533
36760000 65.0590418628394
36770000 60.4429114962971
36780000 57.0303913733438
36790000 60.9772618108965
36800000 59.4955328476069
36810000 57.4146537499007
36820000 65.9217592720196
36830000 66.7288446953694
36840000 64.7745091961325
36850000 62.3582891381495
36860000 60.9151876731836
36870000 58.0290993539975
36880000 53.5781365824716
36890000 55.2519570651976
36900000 54.8101346519895
36910000 52.7041018614002
36920000 43.7023846439375
36930000 42.4320070722669
36940000 31.3657175135722
36950000 39.9710929061417
36960000 46.61776894487
36970000 41.1375620338022
36980000 37.8908607862431
36990000 44.1347766224094
37000000 36.2383371807963
37010000 41.9130914809375
37020000 32.1144534379428
37030000 27.1515115912089
37040000 26.4584307122393
37050000 23.6534121357223
37060000 29.9734864435617
37070000 32.1774676811804
37080000 33.7895003093456
37090000 30.0673702980728
37100000 26.770249633254
37110000 32.7782488392641
37120000 29.362025170419
37130000 29.6145952951935
37140000 26.9326388994205
37150000 31.1406760057049
37160000 35.0111655563414
37170000 36.8203699053363
37180000 33.8571546363656
37190000 30.809948239391
37200000 37.4551998490667
37210000 38.0228799640923
37220000 33.3088834385128
37230000 34.7863722520358
37240000 35.2814456279231
37250000 42.9811562981599
37260000 36.9112469203749
37270000 26.3029337675507
37280000 29.1086046765544
37290000 29.50501684763
37300000 33.381687217506
37310000 35.1972841009514
37320000 35.7170961307035
37330000 34.3903231432709
37340000 34.9386148472826
37350000 28.1276296149939
37360000 29.9443533449302
37370000 26.4784209622064
37380000 32.4394559430591
37390000 44.5199553628519
37400000 44.2640089900316
37410000 43.8895399578785
37420000 37.6079016784802
37430000 37.6414727409852
37440000 45.6263306516809
37450000 41.7540232259516
37460000 40.7204377245341
37470000 38.3890562982347
37480000 36.9337534393426
37490000 42.6246118134258
37500000 36.8419128341976
37510000 43.0288059881525
37520000 44.3933663148142
37530000 44.5937413641647
37540000 40.8752844648347
37550000 38.9703674281517
37560000 41.9148366682259
37570000 40.6075109045638
37580000 40.1313831288354
37590000 35.3809132281565
37600000 39.0334403803935
37610000 30.6577498374088
37620000 33.6628137872207
37630000 34.0537193553549
37640000 38.9815490491383
37650000 31.0521719456981
37660000 37.0061329601493
37670000 28.6130235701984
37680000 33.0696574887811
37690000 36.6723211136638
37700000 35.2741153151215
37710000 33.2768323670475
37720000 39.490581901167
37730000 44.1226327625042
37740000 34.625246490703
37750000 33.5643154222136
37760000 37.7549552473056
37770000 41.5825703873556
37780000 40.1590386020075
37790000 46.1077049791008
37800000 49.5218948559039
37810000 45.5505673203752
37820000 45.3722591444272
37830000 48.949334741394
37840000 46.4823397006792
37850000 40.9260511245233
37860000 43.6818346606164
37870000 42.5747226829479
37880000 46.2334802965088
37890000 46.7378235558274
37900000 48.5021562096433
37910000 45.3318837797584
37920000 48.7875251228119
37930000 48.988248158878
37940000 47.1761684139147
37950000 50.2142313738426
37960000 45.6883396756325
37970000 45.3576745354142
37980000 43.8309350574747
37990000 42.8514521315716
38000000 43.3576939157469
38010000 42.5967692862107
38020000 46.6481661719566
38030000 42.6208784593865
38040000 41.4340932654659
38050000 45.2051112662605
38060000 46.8044257833441
38070000 46.3014358418785
38080000 46.4820318756919
38090000 45.6847706708498
38100000 46.3435790144343
38110000 46.1105822760569
38120000 41.7872768713481
38130000 45.6017806377974
38140000 40.2428680336346
38150000 45.6710062933593
38160000 46.0091332148783
38170000 44.4285766951307
38180000 42.3099059034482
38190000 42.267713329839
38200000 42.2088230813628
38210000 45.2228837416965
38220000 41.3214972196948
38230000 36.6998152046212
38240000 40.3517814315557
38250000 38.8698955809961
38260000 47.8307473657586
38270000 43.5519442646399
38280000 46.1105606879902
38290000 49.1927042394088
38300000 45.5244766142382
38310000 40.0974146728267
38320000 51.0999098111533
38330000 51.0183655794795
38340000 50.8176746938438
38350000 46.1031698405264
38360000 48.2747015215947
38370000 39.277829336824
38380000 45.4042453092295
38390000 47.2014716462921
38400000 46.7178881514172
38410000 42.3495004792615
38420000 44.3192486966568
38430000 45.0656574418787
38440000 38.049344190803
38450000 39.2372464829543
38460000 45.6028873701819
38470000 43.2888284279279
38480000 43.4013876168394
38490000 43.1439555403315
38500000 38.1615202981756
38510000 36.3651740664567
38520000 41.699404928026
38530000 41.5198608025341
38540000 42.5440270381395
38550000 42.6540221383334
38560000 51.3230408004358
38570000 45.5896928869194
38580000 43.4878236066284
38590000 46.440820257163
38600000 42.5383870214409
38610000 44.1355918415984
38620000 44.5571615316044
38630000 46.9760064783864
38640000 49.1790093178467
38650000 47.0859183803589
38660000 46.7633916444838
38670000 42.6509369370923
38680000 53.631850198017
38690000 45.6659529619819
38700000 45.1735501173849
38710000 35.4106691111178
38720000 34.3622266550385
38730000 43.548782439459
38740000 38.3207396961355
38750000 36.3629812541519
38760000 43.5581157450893
38770000 40.9972688082215
38780000 39.4240106017949
38790000 45.8598294407967
38800000 41.6889706403061
38810000 46.8163165079721
38820000 45.6512673379501
38830000 41.4134413160343
38840000 34.8035718600228
38850000 44.1270926287548
38860000 45.3484611014247
38870000 42.3424865220341
38880000 45.2553438395182
38890000 40.5636761016027
38900000 48.3489258854282
38910000 45.7728648470849
38920000 49.3502395513894
38930000 48.4674395081775
38940000 49.1877699159766
38950000 42.0870391317731
38960000 46.8573097867763
38970000 45.567985167748
38980000 48.600080979135
38990000 46.377510698858
39000000 41.4290590804904
39010000 44.5926575573159
39020000 45.1240654737364
39030000 41.9325213485336
39040000 48.7984750764954
39050000 46.9237410066686
39060000 45.4614733436478
39070000 37.1548372895676
39080000 36.9798152600189
39090000 36.3873419303557
39100000 39.3852598253573
39110000 40.5132039920517
39120000 40.1064340078493
39130000 38.037192773639
39140000 37.9236219510727
39150000 35.0242104607856
39160000 33.7127551044217
39170000 41.6180347471463
39180000 38.3890185401142
39190000 28.569839350041
39200000 32.3322100325661
39210000 28.1656749571593
39220000 39.4669985160654
39230000 35.9653802075973
39240000 42.6401282516046
39250000 34.1979456619558
39260000 30.8239357339912
39270000 33.1643809418908
39280000 29.5789327950749
39290000 30.7791835395705
39300000 38.1566546343838
39310000 37.4083721926185
39320000 35.6778471065862
39330000 36.5667735352703
39340000 32.9013011188357
39350000 28.5859317817842
39360000 37.219544345499
39370000 26.2598238098332
39380000 35.820219376823
39390000 36.2996105496922
39400000 38.2655307395378
39410000 40.3598039012387
39420000 45.3792940686344
39430000 39.5840603549815
39440000 34.3609728942657
39450000 32.5695123385461
39460000 30.7720547787943
39470000 30.2049658270291
39480000 32.7194771363819
39490000 35.9746772110606
39500000 35.9141814246022
39510000 29.5781490452426
39520000 34.2530660569308
39530000 32.8393215110199
39540000 33.8179571671255
39550000 35.2508005030278
39560000 38.6920850149839
39570000 36.369590687189
39580000 39.4612187689993
39590000 39.3960110607437
39600000 43.3244829835394
39610000 43.4024898046512
39620000 39.2968288150564
39630000 40.6977507305506
39640000 31.6735459373726
39650000 36.3346128297723
39660000 38.3573767657539
39670000 39.1286399869783
39680000 29.9860155886094
39690000 37.5302983864711
39700000 42.5385096910405
39710000 41.0292503594478
39720000 41.1584235907588
39730000 40.5926852338019
39740000 41.7172961782588
39750000 37.2278462258955
39760000 41.7084765124975
39770000 42.311142687123
39780000 43.2446459481909
39790000 42.3097531926092
39800000 42.857223773489
39810000 43.0393924123566
39820000 38.1678584815255
39830000 41.6067421334745
39840000 36.2033230732357
39850000 38.3362980131343
39860000 33.912382634648
39870000 31.9190393983842
39880000 38.9402680537557
39890000 37.468481622687
39900000 36.2537180283284
39910000 38.7802895727349
39920000 44.332335701546
39930000 46.6931035595721
39940000 40.5911855199805
39950000 39.6901910298855
39960000 40.4601459294602
39970000 44.1230773257967
39980000 45.0541632774528
39990000 46.6498678447306
40000000 35.544052190957
40010000 37.3959356713913
40020000 33.1391421214097
40030000 35.1130576077242
40040000 41.9157044486694
40050000 40.0540307719243
40060000 46.0236751475107
40070000 44.7242668769377
40080000 45.7333137097867
40090000 43.274444633039
40100000 42.3384499311065
40110000 39.3931642204002
40120000 34.0537640445025
40130000 41.9799855088677
40140000 43.529795504704
40150000 38.1525135829059
40160000 37.9751468906915
40170000 47.6685864263504
40180000 44.4973124251534
40190000 38.2096847289956
40200000 42.8135855163945
40210000 48.407618895715
40220000 45.7984297648006
40230000 46.1356152810478
40240000 42.7881474554507
40250000 44.0428343961195
40260000 45.8988586100522
40270000 39.5470643100256
40280000 43.4066443874555
40290000 45.0331243691529
40300000 41.1291182313972
40310000 36.3819220348549
40320000 39.7597906031056
40330000 40.0916549397681
40340000 43.4786247249483
40350000 42.1973342824932
40360000 52.7621601638407
40370000 57.183202025808
40380000 52.0647753743276
40390000 51.0282286969561
40400000 48.4104895575993
40410000 44.4633547646322
40420000 42.3527665271245
40430000 43.6422864051029
40440000 40.0909291474782
40450000 44.118800601073
40460000 47.7808759789457
40470000 45.3757533186158
40480000 45.0854326349677
40490000 42.6062499505322
40500000 40.0302957208394
40510000 40.0687242854639
40520000 37.9109742842586
40530000 43.1264176390041
40540000 39.9006713380342
40550000 37.6279215894289
40560000 41.8896260033976
40570000 41.7623761969247
40580000 43.4849684441775
40590000 48.1562376779086
40600000 36.2510450729046
40610000 37.0466318345343
40620000 40.1797328029636
40630000 40.8339369547544
40640000 39.7000674950887
40650000 44.2247819469248
40660000 44.9401267070658
40670000 46.3616042273265
40680000 47.8595099889383
40690000 48.5133803267238
40700000 45.8414176807302
40710000 39.184636576772
40720000 37.0471460130288
40730000 44.1365079685972
40740000 35.4796014272308
40750000 35.0593879464607
40760000 41.0301850668336
40770000 45.0247582079136
40780000 45.8044758589463
40790000 45.7350868247802
40800000 45.9950976481089
40810000 45.9898318449337
40820000 46.2039266271455
40830000 44.7136971555153
40840000 47.9586547497736
40850000 45.2043488906537
40860000 48.5006092259621
40870000 50.1573283054408
40880000 49.1080944617518
40890000 40.7435962660864
40900000 39.8220692292733
40910000 45.5355566182478
40920000 39.6880532411484
40930000 42.5811171567984
40940000 41.5539530823344
40950000 47.0059706300737
40960000 41.5006120700369
40970000 44.171516570124
40980000 51.0525079329262
40990000 49.1088420691763
41000000 43.7313941938052
41010000 51.4214065753647
41020000 51.3697887128639
41030000 51.429632847124
41040000 54.0547693028882
41050000 51.9464464867324
41060000 50.7807967832533
41070000 52.6355697723754
41080000 49.4360255029835
41090000 47.5193230057952
41100000 43.9058435108305
41110000 48.366045320718
41120000 47.0516317089327
41130000 43.2368579380055
41140000 46.4844912191453
41150000 42.4064001869382
41160000 46.4285431359376
41170000 52.8812453044157
41180000 55.2669383240804
41190000 53.2603105275799
41200000 51.5888409428979
41210000 55.75338462999
41220000 51.5131297985658
41230000 52.9357191632989
41240000 51.8934578517565
41250000 50.1706764620087
41260000 49.3093936987551
41270000 52.2976967010701
41280000 51.4634374779957
41290000 51.3930826428532
41300000 46.0631385160214
41310000 39.4268296683731
41320000 44.9513701466571
41330000 52.1592899081227
41340000 50.5161547676112
41350000 56.1576246975928
41360000 52.7573366593917
41370000 49.738445557471
41380000 49.2480797418684
41390000 46.8522764395738
41400000 45.6394820893109
41410000 46.9508797581673
41420000 48.3451742771844
41430000 52.5894589200681
41440000 49.9605271689339
41450000 50.0884915155951
41460000 47.1311251550322
41470000 51.7558987362635
41480000 53.070670527272
41490000 41.0779122218216
41500000 40.5816112033007
41510000 39.8159976819336
41520000 47.2507928445345
41530000 46.667336050294
41540000 45.1873645899793
41550000 45.260551351891
41560000 46.4543724584184
41570000 48.5261467382464
41580000 48.5952110011304
41590000 46.4328528305401
41600000 46.2312457777683
41610000 42.8904801706132
41620000 45.506086036814
41630000 44.9491332229038
41640000 45.0194597241689
41650000 52.4443529826017
41660000 48.2560808315327
41670000 53.7487571882249
41680000 44.1884868828495
41690000 46.1153109886928
41700000 52.2824451657052
41710000 57.2428662123537
41720000 53.5462826962898
41730000 44.4435558732976
41740000 46.0522254368745
41750000 45.9673944633187
41760000 40.7265219700434
41770000 47.6072417004486
41780000 45.0504341795443
41790000 50.0032002544759
41800000 43.1662336879639
41810000 44.1544176302893
41820000 47.5120611402563
41830000 46.4447193133034
41840000 42.7132942203012
41850000 38.9402341220433
41860000 35.3125525050124
41870000 38.4726288427132
41880000 44.5379716196667
41890000 47.4610796354136
41900000 45.100818333502
41910000 52.0607422072054
41920000 37.937251825774
41930000 33.796413573634
41940000 30.1175536972505
41950000 36.8555376452281
41960000 40.1082797385888
41970000 40.4570289992409
41980000 43.121980513345
41990000 42.119063804032
42000000 47.3251767698897
42010000 43.9891996338131
42020000 41.3168655444807
42030000 37.2656323744004
42040000 35.3973634676518
42050000 33.6420894737148
42060000 34.8336368776635
42070000 39.4032742844008
42080000 37.4773974404832
42090000 42.7036172969771
42100000 38.9352612346094
42110000 35.4386647553662
42120000 40.126220874758
42130000 33.2829482328765
42140000 29.0586845656478
42150000 35.3861429524795
42160000 37.4838664561462
42170000 38.7098571404233
42180000 38.0160937803187
42190000 37.768084817922
42200000 25.9260064189962
42210000 36.1696776819801
42220000 30.4659497501227
42230000 30.190322984473
42240000 30.8526054276625
42250000 35.9254970285649
42260000 33.389245838702
42270000 42.0055168991796
42280000 32.4204088819509
42290000 34.8277539965331
42300000 38.8245576869328
42310000 36.8441089238303
42320000 42.5470630348133
42330000 39.1649052147224
42340000 35.1327736137117
42350000 43.2802373737782
42360000 40.0852519108795
42370000 49.5913070650843
42380000 46.3529903631226
42390000 52.4764389555029
42400000 52.3300458329217
42410000 52.0340387427901
42420000 45.9374104549947
42430000 50.41618480923
42440000 49.9031239915852
42450000 50.5985184245818
42460000 52.4058516404832
42470000 51.4694718821879
42480000 42.0536481687448
42490000 50.3280638607106
42500000 55.0870096347105
42510000 49.8112618119084
42520000 47.6174779868502
42530000 47.526276947673
42540000 42.1370297212778
42550000 49.7505630695155
42560000 48.5043650698099
42570000 52.2679058890132
42580000 52.5125210413016
42590000 39.0043252949617
42600000 52.8338285250536
42610000 53.0643701629089
42620000 49.5382216556581
42630000 39.9584348810588
42640000 48.2532692449819
42650000 51.2755605537857
42660000 46.185727352819
42670000 49.6896504158847
42680000 44.1760921438029
42690000 47.5746298337347
42700000 48.6857983293831
42710000 46.1799914403243
42720000 40.2859990857468
42730000 43.6072115921353
42740000 43.3628093073157
42750000 42.5377440290162
42760000 40.6252192386878
42770000 42.0871630562369
42780000 51.1643456839548
42790000 52.4468631133628
42800000 48.1002777728455
42810000 44.7438058705112
42820000 38.0616786490806
42830000 40.197369384047
42840000 40.2560805630534
42850000 41.3082197360874
42860000 40.3817274594151
42870000 41.4104644567306
42880000 42.6696691994221
42890000 33.5046008877194
42900000 36.0500299671375
42910000 31.9810348154508
42920000 30.7488455875022
42930000 30.9640815303878
42940000 37.2481051911547
42950000 35.1128139364208
42960000 32.9469947906101
42970000 31.9775320439156
42980000 37.7457016842446
42990000 36.4675342229351
43000000 32.9073865611917
43010000 42.3675337787638
43020000 43.2561255347214
43030000 43.2147512451386
43040000 46.0372801098518
43050000 43.992083953229
43060000 46.0057859454008
43070000 47.0351327040061
43080000 35.3171780737362
43090000 41.5487027185957
43100000 41.553810857775
43110000 35.472375675574
43120000 35.3356782877414
43130000 38.8507469278312
43140000 36.9820524248042
43150000 38.7416526332498
43160000 41.9302868330672
43170000 38.3552960332356
43180000 37.1052027828785
43190000 36.5354104896492
43200000 32.6082762398377
43210000 33.3038782933834
43220000 38.0448007048003
43230000 31.5748440027562
43240000 27.9412135223894
43250000 33.1933390494899
43260000 35.3450205676714
43270000 32.5488483656898
43280000 28.506495845093
43290000 31.7969715774985
43300000 33.7339908044258
43310000 32.7214209486556
43320000 31.6485026238964
43330000 26.7901022330533
43340000 18.1124778023751
43350000 21.6622827316508
43360000 21.0870350339385
43370000 15.9612975838413
43380000 27.7590377150786
43390000 27.841019183026
43400000 27.7516727499986
43410000 35.2922715948745
43420000 34.7731595478395
43430000 31.4420089147035
43440000 28.2707145988324
43450000 32.551620954619
43460000 35.2426810623372
43470000 30.1539667589026
43480000 32.8878636684487
43490000 35.7817046622199
43500000 38.0030131841073
43510000 35.9706084665095
43520000 34.0148332798986
43530000 30.2903122970848
43540000 25.8095300425003
43550000 24.9771635425037
43560000 22.3907993148896
43570000 24.4506997625597
43580000 23.9840604950188
43590000 32.4197324066212
43600000 31.9379175540673
43610000 30.3670381895877
43620000 33.2448831289971
43630000 40.0237553274968
43640000 36.3850640963341
43650000 34.3482768516682
43660000 39.2440267887966
43670000 37.1500512840796
43680000 35.1412757472327
43690000 31.9534046340789
43700000 35.3808548699841
43710000 38.8223554358208
43720000 39.2564658849972
43730000 38.3578732010556
43740000 39.321828369789
43750000 38.2683975181023
43760000 40.3567057722655
43770000 36.5716260603645
43780000 34.4157659588639
43790000 32.9754672371178
43800000 34.394516202132
43810000 35.0021849915624
43820000 38.2061367576298
43830000 23.1622656745462
43840000 27.5569980227409
43850000 32.6170907686085
43860000 26.9156676373007
43870000 35.8392960525708
43880000 29.2019911872954
43890000 34.8367667643849
43900000 34.9247128369628
43910000 32.2329168254928
43920000 38.4953103693236
43930000 39.78781158699
43940000 35.8648975463823
43950000 36.8915759899375
43960000 35.2051317248809
43970000 37.4708329095579
43980000 34.8229110263279
43990000 34.6645196593256
44000000 31.1646584053283
44010000 37.8286112796371
44020000 30.6191279755231
44030000 29.6808898901157
44040000 33.2653004114851
44050000 33.5468290104845
44060000 25.7880409250232
44070000 31.5179475318885
44080000 34.4255905777576
44090000 33.5695145301698
44100000 31.3829727215596
44110000 32.0066503137145
44120000 23.8241467871298
44130000 21.9075211685143
44140000 31.1954099482508
44150000 22.5232316791499
44160000 22.6638837854951
44170000 34.0660677015419
44180000 35.6716845924333
44190000 33.6500236501084
44200000 33.8505421710572
44210000 40.0302297424844
44220000 37.8999858668828
44230000 38.0050304016843
44240000 37.2723784524957
44250000 36.5640095407447
44260000 36.1497989527625
44270000 38.7651314681382
44280000 38.2895272879493
44290000 36.16512737258
44300000 33.8757264080557
44310000 36.8200368906179
44320000 37.7493000934681
44330000 40.5181659547773
44340000 38.7537660668949
44350000 35.3694099939232
44360000 38.8807389671388
44370000 30.1384979683107
44380000 34.3602096936416
44390000 31.7806881212767
44400000 32.0870521928746
44410000 34.6874335359046
44420000 33.3302615922155
44430000 35.1897323907298
44440000 37.3670189750385
44450000 36.506335111802
44460000 34.4707073696482
44470000 38.0368276987537
44480000 38.0173965319686
44490000 35.7967134051292
44500000 35.2547666665906
44510000 31.7907663459331
44520000 27.574159370423
44530000 27.370812753671
44540000 29.6245641976047
44550000 29.9150866005323
44560000 30.3604088544718
44570000 26.1857429369361
44580000 29.6054003706325
44590000 32.2156154488909
44600000 32.5125345167147
44610000 25.4035102430657
44620000 34.0814116682018
44630000 32.2280929562894
44640000 36.1789688756461
44650000 35.4787545982297
44660000 36.6908840378671
44670000 38.3464584835457
44680000 34.168689344285
44690000 34.2286482683031
44700000 35.6116150650942
44710000 31.9519140956957
44720000 38.4367052041643
44730000 33.1329378642145
44740000 31.6170120950775
44750000 33.5976915084808
44760000 37.3693452021668
44770000 30.8703700457172
44780000 32.8317042613699
44790000 37.4067432486207
44800000 37.2665609249858
44810000 34.1011350726719
44820000 33.4948694734873
44830000 39.0353339613608
44840000 37.8307978829641
44850000 32.5646916664496
44860000 38.0283346384053
44870000 33.9048818824764
44880000 31.8233966512176
44890000 39.5155086525725
44900000 37.809012584179
44910000 34.3736158458392
44920000 31.2790932853108
44930000 28.834400030682
44940000 35.057987015208
44950000 28.7285591827112
44960000 25.7954905482655
44970000 34.1900977545553
44980000 33.4898007861788
44990000 36.2091505131135
45000000 40.9794923583059
45010000 36.3593830061452
45020000 36.748572774162
45030000 34.5493814811088
45040000 37.377046239973
45050000 34.5092659196267
45060000 30.2298995185437
45070000 25.0356384731314
45080000 31.2111113980957
45090000 25.0117629153964
45100000 28.2701850847202
45110000 27.7447350461524
45120000 30.4872894674016
45130000 30.2890088756819
45140000 25.3353376308662
45150000 25.5287647162039
45160000 30.9613035478738
45170000 29.2089268978179
45180000 31.0904585365633
45190000 33.0680440860353
45200000 35.3999944268719
45210000 30.7432254733502
45220000 28.7933108045264
45230000 25.1034064372944
45240000 24.5381483840471
45250000 31.1739032294483
45260000 29.259276104752
45270000 28.8405386554879
45280000 33.9149406331559
45290000 28.0749866915725
45300000 32.5871283742271
45310000 30.794188071243
45320000 35.8777121292007
45330000 39.1114459947222
45340000 35.6573880922103
45350000 34.276727569548
45360000 34.9185460752029
45370000 39.6864014886576
45380000 43.5449609602323
45390000 38.2253252255671
45400000 41.8435991611094
45410000 41.4658753655453
45420000 41.9729915090159
45430000 37.6906095019726
45440000 45.3376581859397
45450000 35.5880932159166
45460000 37.7825632932374
45470000 38.6822199935995
45480000 35.1206441891866
45490000 40.926198327187
45500000 40.6660239511826
45510000 38.3254108347837
45520000 34.6179143159451
45530000 36.8711568645078
45540000 36.7403706977555
45550000 41.2476770750966
45560000 45.9205064105873
45570000 40.3948024128778
45580000 49.3428514711382
45590000 38.3558015593317
45600000 35.648744961062
45610000 35.9269512516996
45620000 35.7096582464557
45630000 27.2734410670922
45640000 37.6183442181681
45650000 41.0326452543546
45660000 44.8859890437123
45670000 43.5738756842591
45680000 41.0603226853663
45690000 42.6038429706392
45700000 39.9171828469375
45710000 35.4519822104862
45720000 42.7530638030314
45730000 38.3163784256346
45740000 37.9552226349151
45750000 36.9029764006254
45760000 39.8136840971155
45770000 31.3072091941007
45780000 36.333232815902
45790000 37.981855547415
45800000 34.2992565356956
45810000 36.5961333013033
45820000 31.2620423884203
45830000 33.837390446044
45840000 33.6744692449114
45850000 35.8635956130099
45860000 31.3978503478302
45870000 31.3302998475618
45880000 33.8885493789422
45890000 36.6539676036398
45900000 41.7965617961539
45910000 41.8654961857688
45920000 31.94036206474
45930000 38.3851614088261
45940000 38.7493128823972
45950000 37.0934774990517
45960000 40.6002067386045
45970000 38.1473890065619
45980000 30.4672729883065
45990000 32.5900885767479
46000000 32.8668346715136
46010000 35.9760100203846
46020000 31.7264872675374
46030000 33.4014802369207
46040000 30.1811013798263
46050000 31.784310149099
46060000 32.1264416812677
46070000 37.2018127404799
46080000 33.5275268732171
46090000 31.9660388162972
46100000 32.23578810902
46110000 34.2859595232215
46120000 42.4197671632804
46130000 32.8929920198419
46140000 39.2114751133178
46150000 37.9022412473929
46160000 39.3762674497452
46170000 41.1702165393485
46180000 42.7828037725354
46190000 38.7188105221227
46200000 41.0828165323024
46210000 40.9226452136565
46220000 38.638658020835
46230000 36.761347458501
46240000 36.9639483602689
46250000 35.0895574613289
46260000 35.2047979502843
46270000 34.3424337137049
46280000 31.9028064416044
46290000 41.9118997215454
46300000 34.5064832615379
46310000 45.455577537312
46320000 41.1550974380384
46330000 43.8820020440634
46340000 41.6498301398513
46350000 45.8815642907658
46360000 40.6132962870878
46370000 40.3722619840562
46380000 43.6853621290529
46390000 41.0931169025707
46400000 42.4772835472891
46410000 47.6094367532606
46420000 42.7724612143689
46430000 44.9127328605705
46440000 47.4417580086108
46450000 35.6602002468815
46460000 36.2158505494687
46470000 40.6225091808869
46480000 36.8486681752993
46490000 37.394771847097
46500000 37.0900275323973
46510000 34.705174805885
46520000 41.157569760166
46530000 42.8126865207414
46540000 39.7312947641794
46550000 39.7196131739352
46560000 51.7431090770176
46570000 51.9908058572832
46580000 50.5391361684699
46590000 45.3631627021078
46600000 45.4924594150481
46610000 39.2724114570324
46620000 46.876870627108
46630000 49.72594460176
46640000 46.8468587562867
46650000 47.8099351712435
46660000 45.9246177425755
46670000 44.2424736282169
46680000 38.8458359577411
46690000 43.69475671636
46700000 44.2255437338816
46710000 47.8607095292579
46720000 44.1718630381156
46730000 42.1745670081102
46740000 38.5484816930385
46750000 44.1948454110212
46760000 37.9742491609639
46770000 41.2057258443756
46780000 32.5011595912116
46790000 45.9259769820119
46800000 40.790781369622
46810000 40.5297310352179
46820000 37.032926581838
46830000 41.1651079854764
46840000 38.7444568793703
46850000 36.7913459931482
46860000 38.5955845211981
46870000 41.6881363000449
46880000 38.3489637839799
46890000 43.5270523282269
46900000 43.7219436790617
46910000 38.0530718513187
46920000 41.1470954152064
46930000 40.1865870129467
46940000 49.9530841166806
46950000 40.6021241915171
46960000 48.6457985665917
46970000 47.9004736447237
46980000 40.0967837696807
46990000 42.1661135409094
47000000 44.0103519989543
47010000 41.6411946039422
47020000 41.2311256739919
47030000 40.1882015955845
47040000 40.4154925315511
47050000 38.169736669624
47060000 40.9094253459845
47070000 46.544344050309
47080000 47.7338838212208
47090000 44.6705960450518
47100000 41.5046327439166
47110000 38.546893534234
47120000 35.1564918596108
47130000 37.8336336969476
47140000 39.7228582704751
47150000 40.6575273851793
47160000 46.9705815123192
47170000 43.4798067088159
47180000 43.0381031051722
47190000 43.5162395741477
47200000 46.0885159374073
47210000 46.1333068475612
47220000 44.9723675213301
47230000 45.514399283299
47240000 48.7360761442883
47250000 39.5471596518416
47260000 31.5592719793486
47270000 29.668499635874
47280000 34.0050687720868
47290000 33.7412246329864
47300000 31.9951262513341
47310000 31.8594621297809
47320000 36.2589846533212
47330000 35.4706134375166
47340000 36.773272685073
47350000 37.6915705407719
47360000 30.0909270840887
47370000 37.9953956680162
47380000 26.5494315963108
47390000 32.1202725054217
47400000 33.981529778926
47410000 28.0432608584761
47420000 35.1596928975576
47430000 34.7009575437889
47440000 35.1114310907345
47450000 31.6068094968043
47460000 37.8112359900927
47470000 39.1722931345799
47480000 38.5190077825594
47490000 40.849020371385
47500000 41.8642375707627
47510000 41.286935769074
47520000 37.9645916867088
47530000 36.2254166363639
47540000 44.2925194572516
47550000 42.3073086021246
47560000 43.396433982554
47570000 45.9472166137044
47580000 46.5842291440968
47590000 45.767894971318
47600000 43.0307036626442
47610000 32.1818472709557
47620000 43.468825999839
47630000 41.8982319153635
47640000 43.3491054247411
47650000 44.2999550071355
47660000 40.3419067161243
47670000 38.2584025071184
47680000 38.4209829548009
47690000 36.210654348761
47700000 41.4382529549069
47710000 44.4257918500596
47720000 40.4209395981806
47730000 44.9921211341405
47740000 45.3601040199671
47750000 46.9096386166206
47760000 47.4109120068875
47770000 44.9018967587529
47780000 45.7073308622747
47790000 44.2791959479654
47800000 48.0593317014085
47810000 46.8430642588023
47820000 46.9791152280381
47830000 46.0160748392472
47840000 44.3085407047718
47850000 43.4659830788048
47860000 51.6032912372244
47870000 50.3348200284643
47880000 47.3176234352119
47890000 36.3788659990793
47900000 37.6016658297054
47910000 40.0135444079067
47920000 44.2690936698933
47930000 39.9752055913951
47940000 36.3506324436499
47950000 42.549598868534
47960000 36.4027418054579
47970000 40.8705258652426
47980000 39.2681366571655
47990000 43.2930337663757
48000000 36.5405703971531
48010000 34.8486755644444
48020000 42.9910133196636
48030000 41.8845882251488
48040000 45.3667563431712
48050000 40.4396436040582
48060000 39.7169758564003
48070000 38.1842049046285
48080000 39.001427955459
48090000 37.3657347840031
48100000 38.1560813030192
48110000 39.6348834326444
48120000 41.6770365507747
48130000 45.5291712271057
48140000 50.8929565105971
48150000 44.9699473754408
48160000 45.9546357355861
48170000 43.0436555194405
48180000 39.1588063223922
48190000 38.7672369882372
48200000 40.3949703020397
48210000 37.1530670315902
48220000 42.1070197863522
48230000 39.5751535238166
48240000 39.2103801618852
48250000 40.7641869010014
48260000 36.0101110382375
48270000 31.0018526906578
48280000 30.4294784367472
48290000 41.5494895167003
48300000 46.0136015174897
48310000 42.093434186382
48320000 39.0792131423931
48330000 45.7401271272797
48340000 44.6089616235266
48350000 47.0502912873708
48360000 46.0668741070417
48370000 43.2464171363415
48380000 43.8364198728487
48390000 40.7412158668904
48400000 41.3922648314094
48410000 45.5576238889095
48420000 40.8255643108762
48430000 39.920619655697
48440000 40.6686797633405
48450000 36.0914229405903
48460000 34.5212830670279
48470000 34.9135554585028
48480000 30.362805735207
48490000 30.6068921648032
48500000 26.2755095007167
48510000 39.7950638723938
48520000 47.5009968829843
48530000 41.5361626382167
48540000 41.5209378383361
48550000 39.1959083211207
48560000 41.1970894505523
48570000 29.1271939416801
48580000 32.7887459884
48590000 32.5015894488734
48600000 37.5433730975824
48610000 42.0378389552336
48620000 37.6516035098438
48630000 33.3867117709495
48640000 36.6422113921627
48650000 34.8751245885595
48660000 35.5514389912763
48670000 42.6541103120065
48680000 42.7925306082107
48690000 41.6995017769243
48700000 33.0595677358633
48710000 35.4676601002616
48720000 39.6272605752549
48730000 33.4865006727457
48740000 34.1858276650186
48750000 30.8470079640829
48760000 39.7782016866936
48770000 37.9914112260158
48780000 43.0629003397491
48790000 39.4446785081929
48800000 38.2266187868058
48810000 43.176305717514
48820000 38.5308474296476
48830000 38.4899924615456
48840000 47.3750560643275
48850000 52.0428326097331
48860000 51.2499457159773
48870000 49.811302969307
48880000 41.2883174481189
48890000 47.9651881116598
48900000 45.9167447984287
48910000 44.4172660057093
48920000 43.1662331745904
48930000 45.0870530448324
48940000 42.2151743690106
48950000 43.00376398637
48960000 43.4082574335454
48970000 47.1481939095738
48980000 41.8986208383595
48990000 34.1525970536927
49000000 39.3341967290035
49010000 36.7966032616978
49020000 39.6953198848679
49030000 43.0034711378447
49040000 45.1807020875631
49050000 50.0564599346662
49060000 43.9681863765177
49070000 46.9238043035917
49080000 51.5585311278805
49090000 48.4236477902257
49100000 44.594884844254
49110000 46.8381090769506
49120000 33.6649516810265
49130000 30.2584799752507
49140000 36.8276756375716
49150000 45.4275178978097
49160000 47.3126372070255
49170000 47.9767664648193
49180000 44.7831369148512
49190000 33.8198442172583
49200000 40.5034145518028
49210000 39.7891116070382
49220000 40.623595239424
49230000 36.7841377326816
49240000 43.3443394228739
49250000 40.4636251820659
49260000 37.1825633095371
49270000 36.7899022072969
49280000 37.1504243981288
49290000 35.9294879834277
49300000 38.172676040835
49310000 34.3560263142306
49320000 27.4369129530231
49330000 28.6242623185001
49340000 33.7553405941782
49350000 27.6462929091884
49360000 27.6999116809142
49370000 24.8500959169148
49380000 19.5614275720726
49390000 22.4157552941944
49400000 23.2574654717228
49410000 26.0922211337905
49420000 28.1606557628275
49430000 30.9313316300265
49440000 27.8123290743118
49450000 28.5820003543935
49460000 24.9909816857343
49470000 20.5742696288262
49480000 24.815196392045
49490000 26.8963846181662
49500000 27.5491169356894
49510000 29.0533203386928
49520000 33.2903929595121
49530000 30.4249297721703
49540000 33.1115966373811
49550000 29.852236883288
49560000 37.8073273743322
49570000 41.8105995605523
49580000 44.4403039392163
49590000 41.6247304341767
49600000 45.3243848256678
49610000 41.3553299099195
49620000 43.4955722621264
49630000 44.2312484806384
49640000 44.5665987418465
49650000 39.6490757555792
49660000 35.9470940154785
49670000 42.1964992668919
49680000 39.8717861916018
49690000 39.9085693465848
49700000 28.5105883868421
49710000 29.099532152525
49720000 29.3539832566265
49730000 24.7131380965543
49740000 30.3903754338596
49750000 35.3463977388955
49760000 38.2264967468421
49770000 32.8500477455744
49780000 34.0504164431621
49790000 29.254152293698
49800000 31.0319402126661
49810000 24.1974277022317
49820000 31.471958118165
49830000 36.1025950710433
49840000 33.6122278556065
49850000 34.1016308118177
49860000 33.5702001704172
49870000 35.8758942274468
49880000 39.1387717687393
49890000 38.1032972439441
49900000 35.1573664343541
49910000 35.1332792218144
49920000 37.9630904215105
49930000 40.8113549360145
49940000 43.4615103717871
49950000 47.6615498175343
49960000 43.6204346895126
49970000 42.8413119848239
49980000 38.5651703119058
49990000 40.8884315095676
50000000 37.9224918754213
#timestep 
50010000 38.0642631213436
50020000 36.1453560564631
50030000 33.8964346349982
50040000 34.3139787077569
50050000 29.1420645510306
50060000 30.6612902958326
50070000 28.149012575384
50080000 36.2668638342217
50090000 41.4908016062186
50100000 38.5474939096743
50110000 38.5558598685065
50120000 36.1848002234995
50130000 37.6172125982289
50140000 38.645715311893
50150000 36.5091609247394
50160000 38.6503192677289
50170000 38.1033869709035
50180000 40.011732505025
50190000 40.1842817894291
50200000 39.9114449882857
50210000 36.2647864768137
50220000 35.9006299920759
50230000 41.5236983640067
50240000 39.621679567121
50250000 40.4023685984695
50260000 30.1124188017786
50270000 36.3214176006231
50280000 33.3111503195421
50290000 32.0971382178998
50300000 28.033499582852
50310000 33.8078831549386
50320000 36.4101562817635
50330000 39.6521428604127
50340000 37.7808742248063
50350000 39.8384062224974
50360000 38.8658059717308
50370000 37.6308363188856
50380000 39.301967720889
50390000 36.6012752983175
50400000 40.6657762971778
50410000 38.2800314187986
50420000 37.9226001091838
50430000 36.9954155493842
50440000 31.5809103961752
50450000 35.823292520094
50460000 32.5574134411289
50470000 34.9514958165723
50480000 41.1943613853226
50490000 31.5834525473009
50500000 34.7047448614694
50510000 33.876696388152
50520000 35.6535313296923
50530000 40.0714404827983
50540000 47.1498917383991
50550000 38.1547024231214
50560000 47.6468977033621
50570000 52.1657968549966
50580000 50.8828039561179
50590000 42.4572020999078
50600000 44.946458712206
50610000 41.6201457684734
50620000 48.7964474138482
50630000 44.8873624694323
50640000 37.0594427983772
50650000 45.9229747815481
50660000 37.6864317555963
50670000 38.6545016247115
50680000 40.95204592235
50690000 43.6986199323488
50700000 43.0930853023083
50710000 47.1834992135547
50720000 47.5690952239337
50730000 48.9717149860266
50740000 43.8630582465264
50750000 37.2194773266183
50760000 40.7176710602063
50770000 45.7025967377075
50780000 42.6579103371478
50790000 44.6075423874979
50800000 42.626220466523
50810000 41.8773361990474
50820000 46.2944091403202
50830000 40.5448587846893
50840000 46.8082747235688
50850000 43.964323065519
50860000 37.0429822258373
50870000 42.6768925045725
50880000 38.9500970168128
50890000 42.2531892729722
50900000 43.6767503232298
50910000 42.3430819360736
50920000 41.3185877172567
50930000 42.9567762451636
50940000 45.0831538059119
50950000 38.5795526648444
50960000 33.7111395736553
50970000 39.1209689730024
50980000 35.2676213538335
50990000 36.2440874136154
51000000 30.7449595153277
51010000 33.9321113480352
51020000 32.8822766224773
51030000 38.8671016876061
51040000 43.9369942535852
51050000 36.8481291211247
51060000 41.1171682286937
51070000 43.063280687452
51080000 40.9528674118969
51090000 38.4185607862621
51100000 38.3273348153067
51110000 40.6382419976154
51120000 43.6239585666453
51130000 34.7221833148175
51140000 40.0946890882516
51150000 37.4775924578504
51160000 38.2749126737071
51170000 32.5330676700108
51180000 41.0435973120067
51190000 42.7444055067359
51200000 40.7037079367848
51210000 30.9336928537676
51220000 36.3429279128495
51230000 27.3018044275902
51240000 27.4624457617734
51250000 23.7988340161972
51260000 32.3717699839271
51270000 32.5045420938968
51280000 39.3858314226229
51290000 38.6393694637866
51300000 37.7042857560007
51310000 35.3619712197982
51320000 36.8088302773177
51330000 33.9492778048401
51340000 37.3983291300063
51350000 41.7952365869825
51360000 28.5191961259744
51370000 30.8824368074749
51380000 33.9039784844219
51390000 32.2254448091868
51400000 37.1000319949461
51410000 44.8075203687584
51420000 49.0937869546693
51430000 52.4560857329258
51440000 51.5106668698349
51450000 43.4460581352815
51460000 44.1090078416588
51470000 41.5164649319474
51480000 41.2306000709436
51490000 41.723405467684
51500000 46.7459457764635
51510000 49.3333991557611
51520000 49.3884616554317
51530000 48.720146984722
51540000 50.982756766051
51550000 46.5640231225634
51560000 55.4208989934923
51570000 49.2366098439682
51580000 47.9797228078889
51590000 45.5869272861221
51600000 50.643383478657
51610000 44.3066358797633
51620000 44.3314148389858
51630000 48.0838659733045
51640000 45.4780148713016
51650000 41.1386993240732
51660000 42.6196496326036
51670000 40.4773547578404
51680000 41.1977708612861
51690000 36.0995933488924
51700000 35.5985832122058
51710000 43.287821574095
51720000 44.7263729704043
51730000 42.2615371216203
51740000 35.263303258311
51750000 42.7999903168097
51760000 38.1253661845519
51770000 37.4462057359681
51780000 33.7375166393423
51790000 33.3943968215935
51800000 37.1170631307955
51810000 33.2983646773915
51820000 28.7042728423996
51830000 28.5593672744514
51840000 38.548536209089
51850000 37.3989671241435
51860000 31.1367671017573
51870000 28.0228654717155
51880000 32.4366306368489
51890000 34.9869489221095
51900000 25.2285603879397
51910000 27.2610982676065
51920000 24.5407586065624
51930000 26.3041488914913
51940000 33.0201212197611
51950000 31.6690357466936
51960000 31.2739046766816
51970000 34.1235352457662
51980000 25.0650564626784
51990000 27.4201316785574
52000000 29.1377889587936
52010000 34.8137159053071
52020000 37.6721787976876
52030000 31.3109384453595
52040000 36.1936051817742
52050000 34.1944086784661
52060000 33.7705798744661
52070000 35.8276827582108
52080000 32.9619475713126
52090000 34.0723240927069
52100000 34.2506317287248
52110000 36.6086051431585
52120000 34.8515171185341
52130000 34.9522703049015
52140000 31.206394263582
52150000 22.6045860445368
52160000 28.0200481334433
52170000 18.2570418581372
52180000 27.4653050094034
52190000 31.9650434338319
52200000 30.7154362968657
52210000 29.7314053049658
52220000 25.9313584886831
52230000 23.1473444716186
52240000 22.8059564963173
52250000 31.9067790853863
52260000 32.7176787391526
52270000 33.197353412294
52280000 29.7422201895467
52290000 33.7445329416595
52300000 31.8793117952533
52310000 36.730757827072
52320000 35.9813348473841
52330000 39.3347062217136
52340000 35.3844069322786
52350000 39.7451597339588
52360000 31.19232889455
52370000 27.5529386325331
52380000 29.8793252432586
52390000 34.0433605640249
52400000 40.3545756941918
52410000 40.8034584822095
52420000 46.2185168736939
52430000 45.7882253979193
52440000 43.4748248306493
52450000 40.459414755332
52460000 42.667777955982
52470000 32.0965552608187
52480000 31.7951734460786
52490000 33.9742992152331
52500000 36.4452039023309
52510000 31.3560954681564
52520000 37.1852211676191
52530000 32.6320361944107
52540000 33.5079603375165
52550000 30.6964917890986
52560000 31.1209076122846
52570000 32.840397850503
52580000 28.8874476965304
52590000 33.6771205067604
52600000 30.9965349323661
52610000 30.013242473626
52620000 26.1428251445901
52630000 25.785130517433
52640000 31.8239684275522
52650000 38.1072652201292
52660000 38.7176855777807
52670000 36.3754681523963
52680000 34.0493713398611
52690000 30.6363339106585
52700000 31.3998531249106
52710000 27.7251132086554
52720000 28.8816690428108
52730000 34.7275020348945
52740000 36.8134650862202
52750000 38.5971797291121
52760000 35.9387404201562
52770000 40.6066894924751
52780000 37.8100454649119
52790000 36.1978875711732
52800000 37.7167989892134
52810000 38.8196913424255
52820000 38.510872171337
52830000 38.2048788387966
52840000 43.3159789722284
52850000 40.4164709856112
52860000 36.5032906008753
52870000 42.2274851420241
52880000 32.0519311541895
52890000 34.0202156458733
52900000 32.2803261752817
52910000 33.3945880127239
52920000 39.8182014059212
52930000 38.3873408853366
52940000 38.2156086548088
52950000 35.0718601816993
52960000 37.9536990789514
52970000 34.3577385811985
52980000 27.8547154450731
52990000 28.3716222661201
53000000 30.3302906163076
53010000 29.7967705137863
53020000 34.750775026476
53030000 28.7716701950526
53040000 29.9746259690871
53050000 33.5035777485346
53060000 27.914730564839
53070000 29.270286290453
53080000 33.6443126028607
53090000 33.1734566840411
53100000 24.993143720949
53110000 26.3989097194883
53120000 29.9949031038874
53130000 31.9887393610319
53140000 35.1896750712752
53150000 26.1686605745094
53160000 35.5687312250881
53170000 37.9024692171062
53180000 36.6119239411923
53190000 30.5081291134896
53200000 28.972637525006
53210000 26.5935222415108
53220000 31.3411338312965
53230000 27.759041935287
53240000 34.7251421387558
53250000 31.7965666757526
53260000 33.3849589979724
53270000 29.6597524657898
53280000 35.6985487580853
53290000 36.3960406611296
53300000 39.1917550951283
53310000 37.9278434946326
53320000 34.1093554346012
53330000 30.3886009515741
53340000 30.0494179234429
53350000 37.3065332369164
53360000 33.5663444501552
53370000 29.045814605174
53380000 29.3386579305223
53390000 34.8221998186893
53400000 41.1320069801679
53410000 38.7475429497491
53420000 40.2973027963624
53430000 35.82548811441
53440000 37.404990211162
53450000 41.3326158040111
53460000 40.5963955072051
53470000 36.4616113541032
53480000 42.7153871411372
53490000 37.5729947606035
53500000 36.0900681756403
53510000 40.2933376413425
53520000 39.1900247556467
53530000 40.895720233845
53540000 40.9611411782674
53550000 38.3203480833552
53560000 39.3323492114679
53570000 40.166839998361
53580000 39.2504332680425
53590000 41.9956269201458
53600000 37.5699575374666
53610000 40.5513780676032
53620000 44.4635016544403
53630000 46.9785134717947
53640000 47.7494808860087
53650000 46.5843194976165
53660000 43.723947862102
53670000 39.3655040500134
53680000 41.1526167327287
53690000 37.2965489851304
53700000 30.802765170773
53710000 32.8624557704592
53720000 30.1289555521699
53730000 30.5904695852088
53740000 29.3091592411108
53750000 23.7093390001833
53760000 34.4976233746174
53770000 35.9328510708407
53780000 34.7603628661148
53790000 28.6902679717942
53800000 31.0525333724982
53810000 30.1184135896822
53820000 28.0359790223732
53830000 34.1295715566389
53840000 35.8389526553495
53850000 35.0685018670466
53860000 33.9557361922376
53870000 42.1278209572309
53880000 36.8331506617289
53890000 38.2088854983687
53900000 32.0707880215332
53910000 33.0921789664682
53920000 34.0341900547777
53930000 30.3335814791989
53940000 35.6632249705071
53950000 30.5947228696481
53960000 29.7048080638353
53970000 27.9869734765481
53980000 33.369040073558
53990000 37.5222723386529
54000000 35.5898183455955
54010000 34.1623511767957
54020000 36.5773475618824
54030000 38.4682563806872
54040000 36.0416134167356
54050000 30.0193543775374
54060000 40.7014081436176
54070000 39.2608101982792
54080000 39.760205473465
54090000 35.9909482230204
54100000 34.4040670396367
54110000 36.6023419720424
54120000 33.6066269412776
54130000 35.1223590416248
54140000 37.1448642660226
54150000 37.220643537884
54160000 36.0687194226472
54170000 35.4460618608868
54180000 32.523086391649
54190000 36.3403455622645
54200000 42.5939241849313
54210000 39.1884066701554
54220000 42.8203910751877
54230000 45.4695643542111
54240000 40.7254107585916
54250000 39.3590418948182
54260000 38.6650876284094
54270000 34.0554318227475
54280000 39.9725067433935
54290000 43.3291287187412
54300000 42.0744598273822
54310000 39.3789286029303
54320000 45.5945927715377
54330000 50.0886110066268
54340000 45.1449256669634
54350000 49.5043222582905
54360000 48.1426307128464
54370000 48.1781795560927
54380000 50.2798395888494
54390000 51.334696223694
54400000 46.0488555959248
54410000 42.0247013691431
54420000 39.5525968747851
54430000 37.9223734950774
54440000 36.0165108051492
54450000 38.1774207976638
54460000 40.8102033835031
54470000 41.3025214706066
54480000 39.0880461647354
54490000 39.3952887761372
54500000 37.8161365018704
54510000 38.7021933200707
54520000 44.3256411648406
54530000 45.1342157786653
54540000 46.0048438014348
54550000 47.1736916094946
54560000 44.3438025632703
54570000 36.5516036760008
54580000 43.5443043132266
54590000 41.3702739913618
54600000 42.3351153636854
54610000 41.0053287048773
54620000 35.5639103584841
54630000 41.3933271304028
54640000 42.7968074834137
54650000 43.3967009005357
54660000 49.0929450025108
54670000 50.234180304745
54680000 44.7455450455712
54690000 50.6364179093018
54700000 44.455381601625
54710000 37.2780285712614
54720000 35.511403531655
54730000 32.2420642105963
54740000 43.4841892664508
54750000 43.5285964873045
54760000 36.1691222599868
54770000 40.7063729890145
54780000 38.3748068038404
54790000 34.0035670105832
54800000 31.2184657103628
54810000 33.8555194235807
54820000 39.5164204133961
54830000 47.3005763699548
54840000 44.0444225672464
54850000 39.3579769211042
54860000 41.2186345906509
54870000 41.2876628127726
54880000 39.1846656986644
54890000 43.1543494257588
54900000 47.9981440888179
54910000 40.3559194717556
54920000 43.3658591710657
54930000 38.2182721714684
54940000 37.6341978393938
54950000 38.4222344627384
54960000 34.1923143139231
54970000 39.2877508048213
54980000 35.8796989291886
54990000 35.6728501400316
55000000 36.403457283924
55010000 37.0696965338745
55020000 39.8776081531401
55030000 36.0482290087736
55040000 41.1974250030559
55050000 40.7755077712037
55060000 43.4173942737629
55070000 38.3569553932073
55080000 34.9077960438875
55090000 36.9969017209453
55100000 45.1508317439705
55110000 47.8268298911373
55120000 49.0918232632002
55130000 43.6753524494886
55140000 46.4596486687021
55150000 43.1298185141503
55160000 39.7292912375792
55170000 51.1517197507433
55180000 50.7080268008159
55190000 41.3542978062542
55200000 50.6473973122363
55210000 47.5601078639688
55220000 49.5723202021953
55230000 45.03032973272
55240000 48.4922818079277
55250000 44.3145014489876
55260000 46.0729405319859
55270000 49.692322557108
55280000 43.698333026276
55290000 45.0960100122348
55300000 46.4021248689917
55310000 46.2088061798521
55320000 42.3706126292571
55330000 40.0721625807478
55340000 38.0707149663168
55350000 37.1839122365412
55360000 28.3368635461749
55370000 30.6508601095792
55380000 39.5281235798712
55390000 41.0391225132021
55400000 38.0321665343767
55410000 36.9016413443653
55420000 38.835272478894
55430000 35.7482431854977
55440000 33.1295826771862
55450000 28.9277632565075
55460000 31.9741043546031
55470000 22.0545143768908
55480000 25.9775251910152
55490000 29.6120684985539
55500000 22.9165087154352
55510000 25.3041139339744
55520000 28.3271175595314
55530000 36.359733316297
55540000 33.9164591280052
55550000 35.440849098712
55560000 32.5979783597209
55570000 36.0920866690992
55580000 37.2594171191332
55590000 33.9387227876584
55600000 36.5803190410971
55610000 36.2391703103277
55620000 37.8274599649059
55630000 31.8003511597967
55640000 32.1999728886342
55650000 33.2728521033185
55660000 35.2929331147891
55670000 39.1717154090305
55680000 33.2751638237432
55690000 34.7375123563311
55700000 41.9400455025905
55710000 39.3760638464302
55720000 41.374825084352
55730000 36.4023981188566
55740000 32.8187543393947
55750000 34.2772017907054
55760000 29.9226029834559
55770000 31.5883526202119
55780000 42.4983161475534
55790000 42.240741283076
55800000 37.269730115412
55810000 32.2325068492794
55820000 29.3397410275091
55830000 29.1876213343509
55840000 33.6132447234025
55850000 35.6997622960038
55860000 38.8102456674676
55870000 35.9028809816201
55880000 39.009426366173
55890000 38.3836374238267
55900000 42.1878515053163
55910000 37.6606719320429
55920000 39.23533886759
55930000 34.7504527932776
55940000 40.1784761068773
55950000 36.162188039228
55960000 43.1969002185719
55970000 42.3912376992271
55980000 38.6521762306432
55990000 40.4996155481047
56000000 41.9165648102647
56010000 39.2647733310712
56020000 39.8829765407623
56030000 40.9880387793696
56040000 47.3827933019311
56050000 42.9696391611421
56060000 38.7764614460825
56070000 43.3498066717793
56080000 41.6205143866525
56090000 40.6932991839101
56100000 41.871717345684
56110000 41.6216528853461
56120000 46.0928882535345
56130000 36.5720653144878
56140000 37.7564299584912
56150000 41.1654148238659
56160000 40.3004511200569
56170000 39.5795804807818
56180000 39.3951783382306
56190000 47.1388427321079
56200000 39.4467100701152
56210000 40.9912542016806
56220000 43.1983292645144
56230000 40.4236018246925
56240000 40.1717285800349
56250000 30.4687791193434
56260000 28.4105956497487
56270000 34.9901489076493
56280000 41.0287934577321
56290000 41.8949937508641
56300000 40.7125485241751
56310000 41.8128909944494
56320000 45.7090410694579
56330000 44.6389335041555
56340000 43.8984571492543
56350000 39.4267149622534
56360000 43.320986504135
56370000 40.3941002755183
56380000 42.8549164861165
56390000 46.9720817227163
56400000 40.3954008850339
56410000 39.8081140609892
56420000 37.7199269960515
56430000 38.4218903332107
56440000 39.4879779755956
56450000 41.0319449088516
56460000 42.0456162823093
56470000 41.8245912165488
56480000 36.125173257505
56490000 39.2435805300841
56500000 36.2678078501104
56510000 38.9343464640586
56520000 37.810638720553
56530000 35.2969080744388
56540000 38.9901801211124
56550000 32.9390835659186
56560000 32.9160126744839
56570000 33.1963586185577
56580000 40.6645963045745
56590000 40.706008129664
56600000 42.1635150150826
56610000 43.1556204653816
56620000 40.9855774279623
56630000 35.8053597982291
56640000 46.041039334541
56650000 43.7570831480967
56660000 39.7073214329477
56670000 44.8788303892559
56680000 48.9712370382576
56690000 45.0342928832883
56700000 42.7820317913544
56710000 46.3068748307147
56720000 46.2246377619701
56730000 40.6216075863066
56740000 38.8445797937084
56750000 40.6066066383733
56760000 33.7977925730108
56770000 30.5732544673752
56780000 26.4523206009267
56790000 32.3249751166836
56800000 30.5807547559191
56810000 31.7424003072115
56820000 24.1508277389837
56830000 33.0881728170139
56840000 34.6410599003194
56850000 34.3068018565821
56860000 33.8547523575147
56870000 33.6668801640301
56880000 31.028610727756
56890000 33.7992427825082
56900000 34.8488684218241
56910000 29.1336933837555
56920000 29.2950366821729
56930000 31.7705011045256
56940000 30.2339195663646
56950000 28.8909081535335
56960000 26.9956398338674
56970000 25.787168907795
56980000 19.8795013264772
56990000 29.1929915785679
57000000 32.3188343237683
57010000 33.2933019016114
57020000 33.0056201470737
57030000 31.5071313186151
57040000 29.2946314813269
57050000 33.5848697755993
57060000 32.273026610579
57070000 32.0546114485877
57080000 28.947914843836
57090000 27.0763433526128
57100000 29.3295270752834
57110000 23.9062903404024
57120000 18.708944387822
57130000 25.3917720264573
57140000 22.6324216928158
57150000 32.543629479983
57160000 30.8988274708766
57170000 26.4596624738653
57180000 22.3680779675716
57190000 29.1620240099845
57200000 25.7211375454955
57210000 20.5094187017264
57220000 28.9499711292751
57230000 30.5749886528361
57240000 27.3522094368988
57250000 29.1604306020227
57260000 25.6772105287817
57270000 24.1520956405789
57280000 27.0825852097788
57290000 23.838605848087
57300000 25.1936776974202
57310000 24.1697859924691
57320000 26.6882734033103
57330000 18.3082468969504
57340000 28.053290377336
57350000 28.9348664813526
57360000 22.9724110712703
57370000 28.2453209375304
57380000 22.6652972699057
57390000 16.4929169327517
57400000 19.1042589954105
57410000 24.6508550479732
57420000 22.790763563448
57430000 23.7433631327924
57440000 26.53714275073
57450000 28.5410858683892
57460000 28.0458310346408
57470000 21.7333018455378
57480000 28.7082709302783
57490000 24.1677195015583
57500000 29.1883841092733
57510000 24.035964350876
57520000 26.3319064924938
57530000 26.7063869602908
57540000 24.2938572211728
57550000 27.3283583618897
57560000 29.2677751131793
57570000 26.3166448181015
57580000 30.6476808721836
57590000 23.7769183219251
57600000 26.9344200111894
57610000 26.0400075639852
57620000 24.4441090992873
57630000 19.4619135936622
57640000 22.4176192913033
57650000 22.5597214710165
57660000 27.9549614151295
57670000 25.5871319785633
57680000 24.7048172901825
57690000 25.0553949858949
57700000 19.6711523615566
57710000 28.8871580531992
57720000 24.3654225691591
57730000 27.3145015990602
57740000 26.6576491083154
57750000 26.5875166471092
57760000 22.1560722781879
57770000 21.0352990414356
57780000 18.6806551821002
57790000 19.6804687582542
57800000 20.2870827126388
57810000 18.2148034697505
57820000 18.0155285364132
57830000 29.0589172333472
57840000 29.6103786584429
57850000 26.9472739318226
57860000 28.6208960481455
57870000 26.7888094410699
57880000 26.8716610905196
57890000 28.7230473993769
57900000 31.0063393866905
57910000 28.5813297855508
57920000 27.7616567830502
57930000 29.1082848030674
57940000 30.0794449514931
57950000 27.8757775874139
57960000 30.7876441081651
57970000 35.548110049378
57980000 32.7981951584401
57990000 35.2614927747157
58000000 33.8785777275866
58010000 37.3202656868846
58020000 35.1577860165699
58030000 38.6415624070477
58040000 38.8210361292864
58050000 37.8699143658944
58060000 37.6250579339683
58070000 38.2108535287153
58080000 38.8499122555238
58090000 40.1186496339541
58100000 34.2396076163837
58110000 34.3628799038185
58120000 29.8108719200859
58130000 32.1943017005832
58140000 36.7441056049639
58150000 35.0481605457779
58160000 36.6451059654542
58170000 39.5772107816161
58180000 36.2187088274323
58190000 26.3176440951491
58200000 31.2495090212456
58210000 35.0309015097252
58220000 30.8371492490803
58230000 36.6495097668717
58240000 40.5975178493824
58250000 38.7864644000243
58260000 37.6162947517462
58270000 35.3366755126826
58280000 35.8399469228657
58290000 24.7957683967734
58300000 27.6849159555256
58310000 35.7502819005622
58320000 28.6767184707871
58330000 32.557589542704
58340000 33.5678978365459
58350000 27.092992113513
58360000 34.6151704304
58370000 32.7722528459379
58380000 23.9465554328379
58390000 26.2724390021683
58400000 31.9580385719543
58410000 24.1946749913816
58420000 39.5516396100037
58430000 39.0891316968487
58440000 35.9360318036526
58450000 31.6735993828844
58460000 27.840008392305
58470000 20.8629822655183
58480000 28.1741422648741
58490000 22.7225478019876
58500000 25.7117681252444
58510000 32.199754559848
58520000 34.8464412724244
58530000 28.9794679237741
58540000 27.1561068868234
58550000 29.3630375589324
58560000 28.1977952422467
58570000 31.0492114412165
58580000 22.8453476108064
58590000 34.3170844110256
58600000 32.1545111312639
58610000 30.3707518592051
58620000 31.5575507241125
58630000 27.5100824462371
58640000 29.0960548823214
58650000 34.9700559948427
58660000 32.4932939698719
58670000 33.1969389290456
58680000 34.868226757406
58690000 28.7029022698717
58700000 23.9003398669269
58710000 27.7611347379958
58720000 28.4465889029008
58730000 24.1394192008344
58740000 16.6787354447251
58750000 19.6479425170821
58760000 23.501762067377
58770000 27.7729463411966
58780000 31.4911552211736
58790000 27.496462000427
58800000 28.5968481230962
58810000 28.644144937484
58820000 28.8074047729423
58830000 30.6655342600174
58840000 29.8876132605851
58850000 32.0656563379968
58860000 33.5086854565521
58870000 30.8772989418829
58880000 36.7682847051481
58890000 31.7882443906907
58900000 34.1476820160386
58910000 36.8577132108265
58920000 35.1536242437265
58930000 40.3606466165537
58940000 37.9460571716725
58950000 32.5379669467997
58960000 30.2239585127626
58970000 35.1449999630812
58980000 32.9106865250527
58990000 35.104666903521
59000000 33.7453725282406
59010000 28.8986418759908
59020000 29.8213280455558
59030000 34.292637101579
59040000 39.1437310532987
59050000 37.8856892750692
59060000 39.1423324048482
59070000 39.8034070849486
59080000 35.4860138637674
59090000 43.3121704642999
59100000 43.0182382634625
59110000 42.0629467794466
59120000 41.4200180931089
59130000 36.0966754925309
59140000 32.9203766964233
59150000 27.1714191775478
59160000 29.9650431764998
59170000 32.0533463277065
59180000 35.3501657067516
59190000 36.0322221385866
59200000 37.6098648182073
59210000 37.9897943127833
59220000 31.302634199366
59230000 31.8261202911995
59240000 29.0832407632451
59250000 37.8844924600519
59260000 30.5145267057214
59270000 31.7438808207163
59280000 37.9605343633833
59290000 24.8276108221734
59300000 27.2978840670773
59310000 34.3959666617013
59320000 34.5373186322919
59330000 31.4811106531503
59340000 30.4462065131337
59350000 35.4158092011262
59360000 32.5824737483281
59370000 36.2446733186877
59380000 33.0484045500237
59390000 31.640216356526
59400000 31.5907486623125
59410000 33.269931808601
59420000 37.3669514752795
59430000 33.8603462128948
59440000 30.9093170446271
59450000 33.8935634395582
59460000 34.6312542279332
59470000 28.8785315744915
59480000 28.6573416215408
59490000 28.6738685795196
59500000 28.4619980372808
59510000 28.6698554151332
59520000 29.6195771083501
59530000 28.5032823260306
59540000 31.8863674499289
59550000 30.7615487014347
59560000 33.3524815470675
59570000 30.7727253931164
59580000 31.1972542990975
59590000 28.8942040769609
59600000 33.173886953275
59610000 27.3164898142148
59620000 35.175350022353
59630000 32.61508248889
59640000 32.8125550342777
59650000 26.4369925219781
59660000 28.4273085020009
59670000 31.0241537555199
59680000 28.7777712062264
59690000 30.0378136898148
59700000 30.9506716050188
59710000 26.3375762799288
59720000 28.0040089880198
59730000 25.3696965837364
59740000 31.1190922497393
59750000 28.986930107136
59760000 29.9690048678084
59770000 27.6689229752055
59780000 31.2446023097863
59790000 29.1723223085505
59800000 30.2344216563491
59810000 30.3791874224931
59820000 27.9770533081373
59830000 30.6492294709801
59840000 32.0576731256784
59850000 33.3912953680045
59860000 31.7693334557309
59870000 28.7748178618703
59880000 31.0809042579847
59890000 33.75781301788
59900000 25.0557496902839
59910000 33.0003264341674
59920000 40.0052855805532
59930000 38.4732279101634
59940000 34.6282137663359
59950000 33.3101435104517
59960000 39.5331238788226
59970000 40.4841481203092
59980000 31.7874083846901
59990000 30.0888295237825
60000000 35.9236943114946
60010000 38.3298999722194
60020000 41.1925203889281
60030000 41.1162905347763
60040000 41.4705922709036
60050000 34.4669543755753
60060000 31.8391807973238
60070000 29.1506483810318
60080000 31.0175647722619
60090000 30.6121941070821
60100000 33.1853000209936
60110000 33.630467071542
60120000 29.2897232498901
60130000 32.1500819174285
60140000 29.0122189371949
60150000 35.5641319221925
60160000 35.883546315742
60170000 37.3972116562431
60180000 36.6052742207283
60190000 33.4863955614298
60200000 31.9101687357698
60210000 29.3946600017485
60220000 32.487456723301
60230000 33.445894844888
60240000 31.0671722095763
60250000 34.1316836866463
60260000 35.2824088190916
60270000 35.8809084077353
60280000 41.3291933816438
60290000 39.8599820086543
60300000 41.5154084810192
60310000 42.0247444777278
60320000 41.5363748707136
60330000 44.1037040349445
60340000 44.458775501796
60350000 42.4000129585131
60360000 38.6254468524306
60370000 35.1632481989635
60380000 34.5006974119264
60390000 38.9047465853337
60400000 33.7372259498919
60410000 33.7769863925554
60420000 38.6206149512213
60430000 35.3271224361869
60440000 34.6987902928939
60450000 30.2799417726862
60460000 32.7435982941852
60470000 30.972654523044
60480000 33.898848027955
60490000 31.4371707483804
60500000 29.3216887444895
60510000 30.3830075884043
60520000 29.3007199369614
60530000 27.533102462357
60540000 27.2868224217698
60550000 28.4664088879056
60560000 31.3085018591737
60570000 32.6307630971885
60580000 30.902908337026
60590000 33.624050689338
60600000 35.5886127802171
60610000 34.4655940305678
60620000 31.0620841066682
60630000 30.8722483475836
60640000 32.1049859745899
60650000 34.7778017836499
60660000 35.5982173573928
60670000 35.725007804083
60680000 33.5254617230786
60690000 38.0944482481113
60700000 37.5820453114778
60710000 40.0550389510624
60720000 34.2210079191777
60730000 30.1473564374922
60740000 32.3782784767207
60750000 30.2941167477451
60760000 32.0073041182004
60770000 28.9869421617512
60780000 24.7013663799891
60790000 29.2725512372244
60800000 32.7870827285371
60810000 31.9470778305506
60820000 33.6744995700136
60830000 33.1040833669314
60840000 36.4817064349967
60850000 40.4380016863605
60860000 36.7590453417205
60870000 32.3562348408941
60880000 38.3688307027134
60890000 36.983999985935
60900000 36.4874939217476
60910000 38.6599527965241
60920000 42.1516453295785
60930000 37.7479237058302
60940000 42.2029888824858
60950000 43.0704770356031
60960000 35.2107497256568
60970000 36.2499556173848
60980000 25.3751328210398
60990000 35.9158384448002
61000000 35.4809629013342
61010000 36.1633270925591
61020000 36.524852060459
61030000 35.79275287596
61040000 38.6483210513516
61050000 39.3195962558673
61060000 40.1056861012358
61070000 36.6742089437734
61080000 38.4788554034599
61090000 36.8842925110626
61100000 28.9597734522366
61110000 29.7581413727397
61120000 36.6450845981172
61130000 33.3898902477894
61140000 27.0718795665217
61150000 30.1820601247715
61160000 28.098533301747
61170000 30.8695771526432
61180000 35.1182073636446
61190000 42.0906125381673
61200000 36.7021124025142
61210000 35.939885769268
61220000 41.7517402183491
61230000 38.6304306055468
61240000 44.4854373047926
61250000 43.3691372295104
61260000 46.2343124720793
61270000 43.4292627070553
61280000 45.5309220012635
61290000 46.9697772885922
61300000 46.7985865530982
61310000 47.0184115808588
61320000 46.2824172123284
61330000 54.6922693040278
61340000 50.7930812517423
61350000 49.6076839724207
61360000 53.1261199967446
61370000 55.505689080788
61380000 54.3731919165182
61390000 58.18833231769
61400000 57.696942963861
61410000 58.833462493646
61420000 58.3528808382841
61430000 54.2221956632719
61440000 55.9954778255365
61450000 52.6857415312257
61460000 53.0674845234864
61470000 50.9767691484608
61480000 56.5878336391393
61490000 54.6975861698461
61500000 56.6286095989194
61510000 53.3379338322539
61520000 51.6025291915323
61530000 49.0317868185435
61540000 55.9525526379844
61550000 55.9416374042507
61560000 60.9985790656984
61570000 54.5209763791514
61580000 58.6258358831284
61590000 55.9207025403217
61600000 56.4022183511238
61610000 55.6695281143414
61620000 57.3799988789728
61630000 59.6562158995611
61640000 59.3636042233635
61650000 60.2539045511728
61660000 60.4074878652137
61670000 59.5207307439006
61680000 59.9431019507616
61690000 54.6771472962517
61700000 56.752792786193
61710000 59.105601573761
61720000 56.4281418465638
61730000 53.8201125348623
61740000 52.0153771421511
61750000 58.0372168871083
61760000 59.9373596855212
61770000 62.6378409285596
61780000 61.2973982551049
61790000 61.1045999011797
61800000 59.4452799420535
61810000 60.2829656706764
61820000 56.7756655200276
61830000 58.3440986948327
61840000 56.1216445732122
61850000 54.7468590626229
61860000 56.7256215988375
61870000 59.4041689380613
61880000 60.6893936140116
61890000 67.7661399626836
61900000 63.7708545766053
61910000 61.5727480588497
61920000 65.0818418654135
61930000 63.265582704728
61940000 67.2501451509962
61950000 70.302996703849
61960000 65.9607595630899
61970000 70.5259221027872
61980000 66.2768843517445
61990000 60.8351694326437
62000000 63.0785585758508
62010000 66.9826163713307
62020000 65.1273169001828
62030000 71.3298761572947
62040000 65.196718104597
62050000 62.0551317142119
62060000 62.5528594278519
62070000 61.2801482008333
62080000 63.2848526670663
62090000 65.9365987763849
62100000 59.6230285945247
62110000 64.276057989379
62120000 62.5877825761153
62130000 63.0869075331283
62140000 62.9562888760732
62150000 65.0404910178971
62160000 64.489476248157
62170000 60.9260701862256
62180000 62.9656371922254
62190000 63.7035368177707
62200000 63.8289470265657
62210000 58.6825095865088
62220000 61.7889061692899
62230000 62.7627900474586
62240000 65.6201623267064
62250000 68.4045232572334
62260000 72.2453118621551
62270000 70.0498881306331
62280000 65.5646553574602
62290000 74.3325431103759
62300000 74.871400693441
62310000 77.0971025533692
62320000 75.3865195253736
62330000 76.1070581915844
62340000 75.7342706582409
62350000 75.043918039876
62360000 70.5144898175802
62370000 73.3792952024077
62380000 74.9527654837789
62390000 72.4153412568708
62400000 69.9006541819377
62410000 69.2701206963351
62420000 67.1236977766512
62430000 68.7159728993479
62440000 63.8124224827968
62450000 64.8925273029342
62460000 63.9262282206507
62470000 63.5715838919276
62480000 60.3126774450251
62490000 57.4183554223814
62500000 58.1970796509605
62510000 59.1031010221812
62520000 65.8708648125121
62530000 60.1281996309152
62540000 61.409190374936
62550000 58.3972382831942
62560000 57.2696524414262
62570000 58.921317421606
62580000 55.1811473927427
62590000 53.2088887111915
62600000 61.126958484375
62610000 63.5701135953186
62620000 65.8986840843306
62630000 67.2175932757867
62640000 65.5589948919999
62650000 67.1218944737421
62660000 65.3975260833211
62670000 58.3057995187363
62680000 64.3463802469881
62690000 60.9403264718918
62700000 63.019029990831
62710000 59.1782168882528
62720000 61.0545386859339
62730000 58.1935833581068
62740000 64.4628497723992
62750000 61.9663139624712
62760000 62.2389411603763
62770000 60.3226833893553
62780000 60.1018844731695
62790000 67.443774465561
62800000 62.6823791819212
62810000 65.9522608006651
62820000 68.0231789410915
62830000 66.2894033745496
62840000 67.3397130406748
62850000 68.8811273204162
62860000 67.6065143687304
62870000 67.1163991671561
62880000 62.2838406291993
62890000 64.2853506914738
62900000 63.7105070736243
62910000 63.3548092024712
62920000 60.3235053158868
62930000 58.2611305290398
62940000 62.8952680516177
62950000 65.4721908207912
62960000 59.5819352990781
62970000 51.1285661328993
62980000 59.7405521090824
62990000 63.2181440333789
63000000 67.6457074532365
63010000 63.7268734533143
63020000 63.6438673355744
63030000 67.2894482356248
63040000 57.6981363565909
63050000 59.0779137942614
63060000 58.5845515335629
63070000 60.2934499677571
63080000 66.148485436107
63090000 56.112886751408
63100000 61.6236128194198
63110000 66.4689900998487
63120000 66.8231031367717
63130000 69.7180774795103
63140000 72.3501191076222
63150000 70.2550281304031
63160000 73.5076625555697
63170000 68.1036905452548
63180000 64.320363497438
63190000 69.2319618802097
63200000 63.9005711255066
63210000 61.5924540695437
63220000 63.7633715606
63230000 63.7382235375005
63240000 60.8623612316567
63250000 63.6965023791728
63260000 65.6130421041759
63270000 68.3857953728958
63280000 71.5678961629299
63290000 68.6140445474272
63300000 70.6234697003337
63310000 67.5992968016246
63320000 65.5481499863295
63330000 68.9018887837053
63340000 69.9303994272724
63350000 70.7391891145976
63360000 66.5780587522567
63370000 68.7489370860081
63380000 65.1266162538468
63390000 68.1056346493446
63400000 67.3787278333506
63410000 63.739020533611
63420000 66.2511262553535
63430000 68.9073087060174
63440000 69.0473866473314
63450000 63.8381733616663
63460000 65.3551080602871
63470000 65.6352487037623
63480000 62.6563085366811
63490000 64.2824123867454
63500000 63.5495599484018
63510000 64.7373856634545
63520000 67.7175151701172
63530000 66.8420105164759
63540000 74.8124910476933
63550000 67.9670148888634
63560000 67.6404377089636
63570000 69.8056471320318
63580000 71.8316928087374
63590000 69.3741411968779
63600000 69.4808281904694
63610000 65.6920687624919
63620000 69.1549486316817
63630000 57.5830532257364
63640000 64.8516415949879
63650000 62.2147151795413
63660000 66.648378095207
63670000 68.1446658535087
63680000 68.6682865706667
63690000 68.6976358275016
63700000 67.0966916464845
63710000 59.0836913950243
63720000 63.3351800506234
63730000 65.7330058446629
63740000 65.1478775120858
63750000 62.4293401794071
63760000 64.7830471385942
63770000 68.7907303261508
63780000 67.9387071983826
63790000 69.053486457111
63800000 67.9630224646409
63810000 68.7487003993093
63820000 62.0607920451169
63830000 69.1372805228673
63840000 63.2693288481025
63850000 55.6482809046028
63860000 61.1568894911005
63870000 55.758142316655
63880000 64.9422069281713
63890000 61.4011905675825
63900000 63.1336527472268
63910000 64.267916164744
63920000 58.67714931199
63930000 60.0501237768314
63940000 63.8655811044102
63950000 67.4568844900023
63960000 65.2812272995997
63970000 65.631979987981
63980000 68.8994246446808
63990000 68.4461990382505
64000000 71.583082565991
64010000 64.7634536026056
64020000 67.5853060520512
64030000 59.3819096973566
64040000 60.6796289683849
64050000 65.0788172207489
64060000 69.2487107051247
64070000 63.8198731361512
64080000 65.1492233731374
64090000 63.9253431254779
64100000 61.6934567080077
64110000 68.0884374091681
64120000 66.5159992360443
64130000 69.2017525651801
64140000 68.7279400314292
64150000 70.4602561537664
64160000 64.8892276878626
64170000 64.5977963239782
64180000 67.2662119412638
64190000 69.2224374674729
64200000 73.2271667888059
64210000 69.1581582807083
64220000 70.7013689656904
64230000 72.4933001898951
64240000 71.3279567776338
64250000 72.6074278238326
64260000 69.4036711318078
64270000 77.6434701691455
64280000 68.9270517598988
64290000 65.4333002235081
64300000 67.7462077597061
64310000 67.0608663987085
64320000 61.8920045058248
64330000 71.498925926038
64340000 71.5040902424066
64350000 68.7717942958043
64360000 72.5863620619229
64370000 64.6396120371118
64380000 64.2983908349941
64390000 65.1449990697474
64400000 64.3378474620392
64410000 65.2376732591889
64420000 69.7501439402322
64430000 77.0648933535624
64440000 72.4088423545055
64450000 68.5795911165811
64460000 67.458862389749
64470000 72.4466788864397
64480000 73.8030131555178
64490000 69.9854990661229
64500000 72.2647147176313
64510000 68.2261802266758
64520000 70.5334374049896
64530000 69.6097533977176
64540000 72.689003919912
64550000 72.0090290145526
64560000 73.1877974254824
64570000 72.981596964877
64580000 72.5317468242155
64590000 71.137593413368
64600000 70.6571158175657
64610000 75.9683792540689
64620000 68.8558540599231
64630000 73.8401227039104
64640000 72.9102858843659
64650000 77.1975885402229
64660000 80.6499609062387
64670000 81.5089446977278
64680000 80.7494827699822
64690000 77.4289031607171
64700000 74.6553895060335
64710000 78.8125214667526
64720000 73.9369483082121
64730000 71.3358945604765
64740000 72.3532086793342
64750000 75.2693712111786
64760000 70.0753909353466
64770000 65.9850092868141
64780000 71.0340146089137
64790000 71.190643977259
64800000 73.1781746717299
64810000 78.0538983164313
64820000 75.8867551434858
64830000 78.8330250154689
64840000 78.8321825647624
64850000 75.0960276709406
64860000 76.2594471827852
64870000 71.3341587868944
64880000 70.1608569636451
64890000 68.2867223105291
64900000 74.0738340222507
64910000 72.3515487198367
64920000 77.7428588377326
64930000 77.3593885731738
64940000 76.2410295885172
64950000 77.8398870729222
64960000 73.0809572631822
64970000 75.6116723131568
64980000 82.6951057564435
64990000 73.9212209020238
65000000 75.8915735286203
65010000 82.1165384634483
65020000 79.3666871818529
65030000 77.3103938092641
65040000 77.1490114458188
65050000 74.5299685606581
65060000 74.9150555070748
65070000 68.614674708154
65080000 73.0668058809907
65090000 74.162642861647
65100000 70.3248043268649
65110000 77.9224401279796
65120000 71.0640839190235
65130000 67.596981630044
65140000 73.5718403135168
65150000 72.2961279704303
65160000 82.5672011282311
65170000 85.034600837563
65180000 82.848947214775
65190000 80.4624631394558
65200000 80.5551232403886
65210000 74.3626877919241
65220000 70.8287617571308
65230000 66.5973630267775
65240000 68.8583544147279
65250000 74.0479241079892
65260000 74.3748442852764
65270000 75.1853379240885
65280000 73.9791250046773
65290000 74.2206541497468
65300000 75.1898286713944
65310000 78.8302206360256
65320000 76.4211260728874
65330000 77.7359310272191
65340000 74.0682794893065
65350000 74.2092066109323
65360000 73.6585523595894
65370000 71.3127741353377
65380000 73.9493495714091
65390000 71.6349420249235
65400000 74.0348453006063
65410000 66.9920049860773
65420000 70.0094639425249
65430000 72.668804145587
65440000 75.2432352306303
65450000 74.8718489789475
65460000 73.7075945570599
65470000 78.0243708617524
65480000 76.4436616513547
65490000 71.1295802639329
65500000 74.0306617271224
65510000 72.3962480426804
65520000 78.9464540973789
65530000 74.9779857911242
65540000 70.834139873345
65550000 79.2174143708639
65560000 72.4998876610965
65570000 74.7269542221759
65580000 75.3117011432839
65590000 74.6123811109286
65600000 69.6709121741502
65610000 71.0646486653495
65620000 73.2494781942072
65630000 64.4337281598046
65640000 64.0687022678839
65650000 61.7353106923862
65660000 70.9946622343422
65670000 70.8429903573264
65680000 65.8651503081579
65690000 68.9595651917373
65700000 66.3550445116737
65710000 76.2469084957509
65720000 79.9697978187942
65730000 82.0163171877862
65740000 79.7645050954667
65750000 76.8357700186431
65760000 79.5173015499855
65770000 78.6247614778669
65780000 72.8342918449484
65790000 74.2516980764867
65800000 65.9770319272578
65810000 71.464512461446
65820000 73.0708428666045
65830000 76.2848078957558
65840000 74.7594493127223
65850000 66.8326777294296
65860000 72.6190195947008
65870000 75.9134190816861
65880000 70.7791204109926
65890000 72.5987632559124
65900000 65.8814028391529
65910000 70.8117605101684
65920000 62.9384515714748
65930000 62.0173802337325
65940000 62.3695071773739
65950000 68.3858531972179
65960000 65.8808210583703
65970000 66.2462085938085
65980000 70.0493802971322
65990000 66.5931747877854
66000000 64.6363295756793
66010000 71.5561680633003
66020000 70.2058247263909
66030000 69.624187477304
66040000 68.4406504444227
66050000 65.645213648206
66060000 64.017991050457
66070000 67.1514387004307
66080000 71.4350998525719
66090000 73.9560689197431
66100000 75.2573008645734
66110000 74.5203296515614
66120000 73.2827628510721
66130000 75.9167653826976
66140000 71.7907343550016
66150000 73.9991169859571
66160000 72.1436015993997
66170000 72.3930258265735
66180000 77.6606354061079
66190000 78.213072316921
66200000 73.4667274940282
66210000 75.5323969445258
66220000 68.3537399301566
66230000 67.8662331835472
66240000 70.8545679517582
66250000 74.5704856251687
66260000 74.6458750946124
66270000 69.2825092248065
66280000 74.0994240764862
66290000 72.6472818223061
66300000 69.3804499210439
66310000 67.6452843612185
66320000 67.2199278717085
66330000 66.8455830358409
66340000 63.7707039269282
66350000 64.2561055524874
66360000 63.4525682647633
66370000 65.9135689178715
66380000 67.9804870585604
66390000 65.8050498275174
66400000 70.6858962996317
66410000 66.0491323302583
66420000 74.4298543774838
66430000 73.3932278424756
66440000 74.5808937079273
66450000 76.2722568932282
66460000 74.2412224005398
66470000 73.2050282407106
66480000 73.3902049992712
66490000 64.5421999144398
66500000 69.8974552056193
66510000 65.7970368267715
66520000 69.0177850204869
66530000 64.2981167520318
66540000 62.1458892539561
66550000 62.73243762121
66560000 59.3017247268278
66570000 60.7726280017655
66580000 65.9332878035904
66590000 69.6783081317293
66600000 67.4369609260738
66610000 63.6713586208625
66620000 60.1736965855188
66630000 57.9218144775759
66640000 63.4242707301648
66650000 64.2920741886581
66660000 56.4063629538235
66670000 61.9362409040231
66680000 63.8946325610553
66690000 63.4247373539245
66700000 61.8109499921591
66710000 61.4800776120624
66720000 61.5758870723709
66730000 58.6539811823629
66740000 64.0337012652768
66750000 58.6625921522853
66760000 55.0192693693932
66770000 60.3492392951648
66780000 59.9001330645107
66790000 60.4867000600481
66800000 58.3509427759287
66810000 55.0011727138914
66820000 53.5603790316999
66830000 52.1493384423339
66840000 55.845862217631
66850000 59.2750653337128
66860000 59.3190609614121
66870000 57.8501524331624
66880000 52.4587143639322
66890000 49.8886637083979
66900000 58.2605404949369
66910000 64.9830567707961
66920000 63.9720737040254
66930000 67.5356649542701
66940000 66.2784898880124
66950000 67.2556768976613
66960000 64.3192465727698
66970000 63.4415066283764
66980000 70.4429457876624
66990000 63.1037812332964
67000000 66.5814689700337
67010000 68.542551110029
67020000 69.5661888839572
67030000 69.8131453365175
67040000 70.8891219298075
67050000 74.8594980550538
67060000 71.51373430307
67070000 74.9750334744514
67080000 76.198100024294
67090000 68.2592346663445
67100000 71.4306511723816
67110000 72.5271211434134
67120000 72.9902091755086
67130000 75.07745485026
67140000 71.2203198169571
67150000 73.0261583272171
67160000 72.9108084050333
67170000 66.8465738457975
67180000 62.4751605140331
67190000 70.8840965356833
67200000 76.5822217450335
67210000 75.0395630711741
67220000 68.0174923226107
67230000 69.2637692870685
67240000 73.1317183375168
67250000 80.6512579048035
67260000 85.1009364583766
67270000 83.7378410896278
67280000 81.7954073368549
67290000 77.4647116747714
67300000 76.4571258031783
67310000 75.4585375732362
67320000 75.977751801388
67330000 77.8125048977608
67340000 75.7563837997418
67350000 81.4282388677739
67360000 86.6159362080942
67370000 86.707069139218
67380000 86.3164552287431
67390000 85.1603833944627
67400000 79.8739891281124
67410000 82.4580565870605
67420000 77.4545452088682
67430000 77.536231156088
67440000 77.3383700158889
67450000 79.476742408139
67460000 79.264986227721
67470000 77.4161832357844
67480000 77.6766751906249
67490000 74.126018249109
67500000 77.2974507785332
67510000 79.653113213968
67520000 76.6865123566028
67530000 76.2946773788193
67540000 79.8484882941264
67550000 75.2917800696341
67560000 76.1194373708868
67570000 76.1134860209934
67580000 81.644465991026
67590000 76.5970465402017
67600000 75.0353617978993
67610000 79.2038514994836
67620000 80.9382848862454
67630000 80.0882892235774
67640000 80.8686280327624
67650000 79.8328817462812
67660000 81.322119068256
67670000 76.6626297031009
67680000 80.5745438934098
67690000 82.6742505368509
67700000 80.2756441815707
67710000 85.4597228828775
67720000 84.3976491702106
67730000 82.2009883054736
67740000 85.220420740299
67750000 83.1701196890731
67760000 82.0102259176878
67770000 76.4561309429051
67780000 84.5174752361672
67790000 81.1126418253681
67800000 80.3390860446971
67810000 77.0716300901416
67820000 76.8206792995566
67830000 76.7156260218192
67840000 83.5855194346829
67850000 89.9657811814096
67860000 80.9532521990108
67870000 86.3186345647049
67880000 88.1460203581673
67890000 87.8489654093076
67900000 89.8918741489616
67910000 91.9005919676518
67920000 92.4475373729339
67930000 94.9844075403196
67940000 90.2897632199962
67950000 87.2741747863071
67960000 88.1045772580868
67970000 87.9895097551251
67980000 85.7599676400317
67990000 81.8055247742602
68000000 80.4921239688346
68010000 86.6438580272331
68020000 92.0574929520956
68030000 95.2910495585475
68040000 106.753328977357
68050000 104.411549522546
68060000 105.530535097728
68070000 104.922933618091
68080000 111.124700360746
68090000 110.285287358129
68100000 116.998957956972
68110000 114.041418290532
68120000 112.859521323837
68130000 106.720548038463
68140000 112.553120445241
68150000 113.103474792718
68160000 116.364577218216
68170000 120.441092705493
68180000 111.003856715763
68190000 121.424968898385
68200000 120.781831818634
68210000 115.264440580665
68220000 113.626072576065
68230000 114.347671705341
68240000 117.550809267769
68250000 120.832769939929
68260000 122.355321846376
68270000 114.816119900232
68280000 111.621833571424
68290000 114.008399431313
68300000 112.83904625327
68310000 113.999647212668
68320000 111.887308702194
68330000 112.902269007839
68340000 112.748691822715
68350000 115.886389912587
68360000 110.872710615664
68370000 108.080837584056
68380000 107.936832624009
68390000 107.415124655194
68400000 110.124975502514
68410000 114.034467416569
68420000 109.658132444042
68430000 103.518581066779
68440000 107.279309439365
68450000 107.745394797817
68460000 106.797622610887
68470000 101.762874712522
68480000 101.562753096295
68490000 103.830110753729
68500000 103.214619267983
68510000 105.116914009253
68520000 107.060563295213
68530000 107.277441360537
68540000 110.007706780581
68550000 110.59240889944
68560000 105.290551187276
68570000 109.631408624476
68580000 114.089760820853
68590000 116.175639454648
68600000 111.985707504534
68610000 110.013745155704
68620000 102.015712365556
68630000 102.732664025325
68640000 104.978166445227
68650000 105.226920071086
68660000 106.69172049378
68670000 99.7999042815453
68680000 102.270489760122
68690000 97.7238415181836
68700000 104.677301823439
68710000 107.752695557717
68720000 109.023158968392
68730000 108.544611585733
68740000 107.244864275705
68750000 108.311438199029
68760000 106.92991989973
68770000 104.431408798859
68780000 103.895286397198
68790000 103.838596113276
68800000 103.453291730642
68810000 102.293992947543
68820000 96.7788016029248
68830000 84.9117368247911
68840000 94.1727618825104
68850000 99.050988338243
68860000 99.2098544597638
68870000 102.019289612781
68880000 104.010123678459
68890000 106.389490323839
68900000 106.927530016102
68910000 108.640127324193
68920000 106.329954823953
68930000 106.028192160994
68940000 101.949051628835
68950000 98.0948074550125
68960000 100.162985975187
68970000 99.1103113851754
68980000 102.327202778806
68990000 99.443107390636
69000000 98.1004760579731
69010000 102.56197793699
69020000 101.623132856122
69030000 100.728302844288
69040000 98.6637567028135
69050000 98.032364365562
69060000 102.301102091617
69070000 105.546983248586
69080000 103.972259893672
69090000 98.4490095655738
69100000 105.179037869233
69110000 106.239733720488
69120000 108.852579136845
69130000 104.327702487978
69140000 106.291038392943
69150000 103.944445025311
69160000 111.945448699745
69170000 106.774954206805
69180000 108.002734949334
69190000 102.505215070962
69200000 105.374502238499
69210000 104.380378939526
69220000 103.863419436383
69230000 107.769801457447
69240000 105.112412107674
69250000 104.655280517956
69260000 105.668944251349
69270000 97.1650321634264
69280000 99.7279429384387
69290000 101.827564370453
69300000 107.069886865663
69310000 108.047847252392
69320000 106.678070630042
69330000 113.335442519384
69340000 110.09079074895
69350000 113.801987430919
69360000 116.032018469538
69370000 117.888272589022
69380000 112.816707022718
69390000 112.480760623995
69400000 108.598685419593
69410000 107.428805084093
69420000 108.312303135677
69430000 111.947357093232
69440000 110.627651032662
69450000 108.404224144942
69460000 112.247484237232
69470000 109.750184308305
69480000 113.86411605527
69490000 110.777074009785
69500000 115.102306184907
69510000 116.2071891445
69520000 118.821127455818
69530000 118.048990701388
69540000 118.822067260682
69550000 116.197389735773
69560000 121.596566768298
69570000 118.169609762783
69580000 117.836102658702
69590000 111.66399280053
69600000 106.719248495707
69610000 104.986520209099
69620000 102.484380129033
69630000 101.823827328377
69640000 104.732184619265
69650000 105.819179491195
69660000 111.680849677238
69670000 111.624328852002
69680000 110.214598005138
69690000 108.751492631153
69700000 103.530499170697
69710000 105.917496392003
69720000 110.646726771755
69730000 106.782519181949
69740000 107.309511948798
69750000 102.8463431271
69760000 110.225894615213
69770000 110.610085645334
69780000 111.594649174103
69790000 113.027204339238
69800000 110.480553211244
69810000 105.722061412353
69820000 113.974488822806
69830000 112.627555129969
69840000 116.822554002558
69850000 118.426729823876
69860000 113.693089766471
69870000 112.330741008666
69880000 106.950130509298
69890000 110.529053099797
69900000 110.869988255423
69910000 107.471948940798
69920000 112.027591606907
69930000 114.07869356968
69940000 107.620589625791
69950000 103.009531771557
69960000 108.920331068094
69970000 110.361367075643
69980000 111.646157192817
69990000 112.493884055787
70000000 113.649898469541
70010000 117.163080169605
70020000 114.40797876981
70030000 115.181144511902
70040000 113.849635477375
70050000 113.658815438518
70060000 115.224697217017
70070000 119.346953805622
70080000 117.768340832993
70090000 117.104127245334
70100000 111.699227533916
70110000 102.232766598046
70120000 107.677140495538
70130000 106.6407475876
70140000 111.183118531025
70150000 107.490881373564
70160000 111.85452062181
70170000 114.386816298965
70180000 117.222508581713
70190000 111.180252543777
70200000 113.730053527822
70210000 113.824934344239
70220000 111.964548264438
70230000 108.623353961939
70240000 109.973808286314
70250000 110.107205820984
70260000 106.788729099484
70270000 102.329089855395
70280000 104.670884882761
70290000 102.902820702766
70300000 102.827996549718
70310000 98.8331204591747
70320000 98.6759069274447
70330000 106.030016749874
70340000 104.795543687937
70350000 105.051260955054
70360000 106.901527897583
70370000 103.211744241664
70380000 98.5288955355251
70390000 102.01296444074
70400000 98.5227932171799
70410000 105.343831992272
70420000 108.448302095307
70430000 111.006254921388
70440000 110.850686060525
70450000 113.334913269289
70460000 116.232489444297
70470000 116.5047691563
70480000 108.325061337583
70490000 107.70709828356
70500000 102.697734754142
70510000 105.499483737526
70520000 103.663525389103
70530000 100.114170159271
70540000 104.644798745887
70550000 101.370538946754
70560000 105.243473202364
70570000 111.082321520258
70580000 102.698414569075
70590000 103.384846471114
70600000 101.937484383309
70610000 100.994935619802
70620000 94.5646049849486
70630000 98.3343260069775
70640000 96.5201477515398
70650000 96.7495892240606
70660000 99.6925571198874
70670000 103.699013927818
70680000 102.628448813554
70690000 105.353652304152
70700000 102.515571039809
70710000 106.618774846189
70720000 105.40992833111
70730000 101.768748946142
70740000 104.33354423832
70750000 105.876146337344
70760000 101.98697269747
70770000 96.6612131797652
70780000 96.8145830206169
70790000 93.4592307662347
70800000 93.3786299226134
70810000 89.3238888475674
70820000 99.5362615290096
70830000 98.9641054777375
70840000 104.094935552539
70850000 97.6008727926317
70860000 102.718469271297
70870000 98.8671652879295
70880000 97.3551115856934
70890000 100.161444764834
70900000 102.250247188606
70910000 101.137210369275
70920000 100.849049398563
70930000 108.704823621184
70940000 106.1558896476
70950000 103.455531402778
70960000 97.5734567503258
70970000 107.405024739604
70980000 108.440966315942
70990000 103.244906198479
71000000 110.678699727319
71010000 107.329413223547
71020000 109.809832543156
71030000 108.094289049769
71040000 107.604775896621
71050000 111.936964044657
71060000 107.831568896946
71070000 106.843275406799
71080000 103.035702827722
71090000 104.597701871691
71100000 102.26738649396
71110000 97.9308239235979
71120000 99.0777015319722
71130000 95.7282918078298
71140000 95.6134797978661
71150000 97.3222903335034
71160000 101.050183089177
71170000 97.5209082841793
71180000 99.4716046251389
71190000 92.6614674517051
71200000 95.0583486232844
71210000 95.455951576076
71220000 94.1611026163151
71230000 92.4259186890956
71240000 97.7485049319506
71250000 97.2289098135478
71260000 96.3857624919994
71270000 95.2601438882047
71280000 100.622883945599
71290000 102.361859694869
71300000 100.507333876999
71310000 105.980593108076
71320000 101.621967215168
71330000 97.9028373625694
71340000 101.138533933577
71350000 98.7953590096517
71360000 97.5468058086437
71370000 94.1841378051136
71380000 99.4031623148982
71390000 96.4652029433864
71400000 101.24263051114
71410000 90.4271156901452
71420000 88.7280812760752
71430000 95.3036877265066
71440000 97.9724150334235
71450000 103.946097095304
71460000 101.640806590189
71470000 103.457657991431
71480000 98.6309714517431
71490000 104.225725943145
71500000 105.593735597179
71510000 109.247207556475
71520000 110.391347048144
71530000 109.14035134576
71540000 109.701590948446
71550000 110.7676061842
71560000 107.319357578865
71570000 108.711463267177
71580000 103.919695003515
71590000 103.071753388542
71600000 106.409331168747
71610000 105.611649991133
71620000 112.179535724535
71630000 109.47369199904
71640000 110.60383614619
71650000 108.140687146077
71660000 106.340784607742
71670000 102.408669605639
71680000 102.916167011869
71690000 92.5198423090646
71700000 95.8977449348861
71710000 99.4865225373936
71720000 98.6536982170878
71730000 100.072919633283
71740000 93.0147674997722
71750000 101.28249734486
71760000 101.099383076177
71770000 103.622019803331
71780000 98.948579843647
71790000 99.6140302662845
71800000 101.915887328004
71810000 104.306564371546
71820000 107.765900799917
71830000 102.96380515097
71840000 111.968156466293
71850000 111.529549075935
71860000 109.044117338982
71870000 105.802516149316
71880000 108.333156166176
71890000 109.072995349012
71900000 108.394945490597
71910000 109.712445724544
71920000 104.970918488492
71930000 104.494863337843
71940000 104.109066722252
71950000 105.339482385393
71960000 105.875304450011
71970000 106.017865389134
71980000 109.163060721349
71990000 101.87371023895
72000000 102.625866440351
72010000 101.053690459521
72020000 99.7500657569106
72030000 114.618960387242
72040000 106.749556695278
72050000 112.038891751333
72060000 114.295520268321
72070000 111.592022152631
72080000 109.472866817259
72090000 110.822846717378
72100000 104.406327400949
72110000 103.678082985284
72120000 112.867270512564
72130000 111.192762384
72140000 111.182755702385
72150000 116.384048563886
72160000 109.975348704262
72170000 108.859255597737
72180000 112.59077039828
72190000 110.561349830065
72200000 106.731907788943
72210000 103.430842938418
72220000 106.036097446568
72230000 106.279147555167
72240000 107.453766887842
72250000 103.991516950505
72260000 107.498062700324
72270000 108.376937883937
72280000 110.582223540181
72290000 109.557186583148
72300000 106.876614164043
72310000 107.208493830006
72320000 104.380965640003
72330000 108.917441614631
72340000 100.717360232591
72350000 101.598578611663
72360000 102.589366561734
72370000 111.391535280763
72380000 112.584436972917
72390000 107.492427591865
72400000 106.696626627142
72410000 107.29824307349
72420000 104.525960407695
72430000 103.022317953353
72440000 110.052312629824
72450000 114.632324855069
72460000 107.336325919222
72470000 108.205073324305
72480000 114.856628109947
72490000 116.367918871132
72500000 118.081972353838
72510000 114.858573728221
72520000 108.211886157627
72530000 112.309638923613
72540000 115.135327557618
72550000 112.686619760239
72560000 107.304361753264
72570000 100.879759095168
72580000 103.824481849725
72590000 105.250142361525
72600000 106.942022789081
72610000 105.563861832309
72620000 111.512274593448
72630000 109.067327142737
72640000 108.567363117299
72650000 109.589542213917
72660000 108.839488314833
72670000 112.967746903906
72680000 108.732997533469
72690000 110.439967023605
72700000 110.057388814845
72710000 113.217587988541
72720000 113.993672690345
72730000 113.332222103771
72740000 113.878470573867
72750000 111.45629242993
72760000 114.512689490619
72770000 113.666980174875
72780000 112.561517548477
72790000 110.943789045717
72800000 109.288228684221
72810000 106.881095193101
72820000 105.457136994289
72830000 107.017139665455
72840000 105.496185054301
72850000 110.715754853446
72860000 110.584179084329
72870000 116.339363544847
72880000 116.503709118489
72890000 115.234471791601
72900000 116.176777165231
72910000 118.748797781435
72920000 115.459393346355
72930000 111.609274161873
72940000 110.779495740126
72950000 115.829809594291
72960000 113.489265365932
72970000 106.174466053239
72980000 111.726623801419
72990000 112.002424551751
73000000 112.104071707163
73010000 116.018072656751
73020000 115.910041941956
73030000 112.967767586036
73040000 111.320434903324
73050000 115.395439424604
73060000 111.858181813866
73070000 109.001359178489
73080000 111.561179980148
73090000 114.661198466049
73100000 111.861128944794
73110000 111.060082311185
73120000 111.740691248729
73130000 111.524193524332
73140000 114.257665814932
73150000 110.406967529057
73160000 112.715327707614
73170000 109.336942984786
73180000 103.408570021957
73190000 106.144698608307
73200000 109.771001174691
73210000 112.155075927903
73220000 113.745180669906
73230000 116.692893688976
73240000 116.638144188368
73250000 116.153310649827
73260000 107.812910579653
73270000 111.154678373823
73280000 109.038534272276
73290000 103.747326146673
73300000 109.302044041684
73310000 101.840886727367
73320000 100.90375926071
73330000 94.4108033620575
73340000 81.9312572385646
73350000 90.4421054296996
73360000 94.2993977450386
73370000 93.1527783608048
73380000 93.6040840378907
73390000 93.505482866553
73400000 93.0773154560169
73410000 97.9319561014177
73420000 98.256288244215
73430000 94.2754115293841
73440000 98.4026186629095
73450000 92.3198790730845
73460000 96.7745079793096
73470000 95.7155263087091
73480000 98.0318062369262
73490000 99.8249349349849
73500000 94.4275357460427
73510000 99.5068511249238
73520000 101.211484304486
73530000 95.8197676857885
73540000 89.7527890369122
73550000 94.551066906199
73560000 95.7016908416919
73570000 95.8185303023068
73580000 96.3577702675442
73590000 96.1130538083424
73600000 98.3048470161153
73610000 92.986555840313
73620000 92.1249448227946
73630000 96.5710328079915
73640000 97.0438219703626
73650000 97.0983632305889
73660000 95.0571421014295
73670000 98.0179510538868
73680000 95.0562251204885
73690000 92.4112036634097
73700000 93.6410719613672
73710000 94.8068302812222
73720000 96.9086980258145
73730000 94.2427578751927
73740000 99.3495836496637
73750000 101.341385433541
73760000 97.6907037675163
73770000 101.599467737131
73780000 100.480199652098
73790000 101.668773376992
73800000 101.1071903124
73810000 102.652218340122
73820000 106.119933644554
73830000 95.8314814686862
73840000 104.479732187343
73850000 105.698296285519
73860000 102.55531454866
73870000 101.274522047163
73880000 96.5277913678063
73890000 99.1365305484548
73900000 101.363365781593
73910000 105.608290100186
73920000 111.229402672433
73930000 107.756046950541
73940000 110.87153171044
73950000 107.008605187815
73960000 105.627055314786
73970000 105.762325900396
73980000 105.432456837888
73990000 103.852935315667
74000000 109.374720462506
74010000 108.492059598442
74020000 109.93307952977
74030000 109.640433436418
74040000 114.917851596864
74050000 114.782823565724
74060000 107.937978007593
74070000 110.11858214332
74080000 111.744195302115
74090000 111.172735864452
74100000 109.944957451766
74110000 112.387416385861
74120000 109.291866916841
74130000 107.706018962249
74140000 111.249905640882
74150000 116.353018483742
74160000 113.093518817242
74170000 107.18850134551
74180000 108.457665542039
74190000 112.158634813665
74200000 109.83501489961
74210000 106.607031445166
74220000 112.287155248224
74230000 111.900316319894
74240000 108.825441870949
74250000 105.453032295927
74260000 97.5965273114367
74270000 102.086086285332
74280000 102.482872804287
74290000 107.32526854179
74300000 105.370031217172
74310000 99.628463555909
74320000 103.39859107801
74330000 104.652235103088
74340000 100.789789852654
74350000 106.162683546986
74360000 105.713110157556
74370000 104.579131848565
74380000 105.154634102055
74390000 103.77074304578
74400000 108.655622021345
74410000 109.233891643582
74420000 109.885445123181
74430000 108.98369346801
74440000 108.047125416939
74450000 107.507280259715
74460000 105.34611347751
74470000 104.604024632684
74480000 106.171494563587
74490000 101.041352430837
74500000 99.5150809118719
74510000 104.250826996549
74520000 106.054528134214
74530000 107.196512126588
74540000 104.080500252982
74550000 106.167614646058
74560000 107.267576957649
74570000 106.772817809971
74580000 102.736799410408
74590000 98.5188946170562
74600000 101.940611402686
74610000 103.745452039299
74620000 103.879505177849
74630000 103.084364313619
74640000 102.937536308833
74650000 105.618014109042
74660000 106.785027792946
74670000 101.551468097337
74680000 101.918449117544
74690000 103.495836650061
74700000 95.968196217394
74710000 93.7905314124718
74720000 100.941621634205
74730000 96.3711552065913
74740000 94.6966170510655
74750000 100.744272353831
74760000 98.8202869245163
74770000 96.5953228928517
74780000 94.422079852929
74790000 96.9149392124438
74800000 93.845521829187
74810000 88.0404436522584
74820000 90.1170557326942
74830000 97.1814420732184
74840000 95.835205163937
74850000 94.4671495648312
74860000 92.1758663902962
74870000 93.7016002354271
74880000 90.2040801316982
74890000 89.517082745009
74900000 91.4805699743325
74910000 95.9681161762813
74920000 97.4635108078736
74930000 97.8894520776197
74940000 99.4006621454716
74950000 102.795149975051
74960000 98.3315085330113
74970000 98.9046779605354
74980000 102.241221851144
74990000 99.616595236728
75000000 101.401834286097
75010000 96.0665322420121
75020000 100.294154602228
75030000 105.586433628281
75040000 102.206163256435
75050000 102.82673276941
75060000 106.203611647186
75070000 107.763935252902
75080000 101.071660325811
75090000 103.25801775422
75100000 100.716239985762
75110000 110.387147733392
75120000 106.463790083502
75130000 106.830557178101
75140000 105.118267046412
75150000 107.695952226619
75160000 107.468858930095
75170000 113.215634456447
75180000 106.431065111477
75190000 105.082295340954
75200000 107.42490628746
75210000 106.92298781661
75220000 110.835450762711
75230000 108.698841734798
75240000 106.463379122284
75250000 112.805186379993
75260000 110.833474224567
75270000 102.59114880014
75280000 110.617279184531
75290000 111.185144141103
75300000 105.174779280373
75310000 98.8962384103285
75320000 108.782094842698
75330000 113.475102632516
75340000 110.160195501136
75350000 110.466848202059
75360000 108.473435089551
75370000 107.890719935308
75380000 102.793902170365
75390000 104.696123638683
75400000 103.32271429041
75410000 104.58559755694
75420000 107.536961089987
75430000 107.731498844026
75440000 106.703455110855
75450000 108.067407467904
75460000 98.5865666519793
75470000 98.2799740243503
75480000 101.46833409339
75490000 100.53221996861
75500000 102.025488034844
75510000 102.98447316994
75520000 102.074402597125
75530000 103.700797941242
75540000 100.376075277551
75550000 100.862321851803
75560000 102.245684081303
75570000 102.116516007366
75580000 103.953841465386
75590000 102.471462368695
75600000 101.257579830022
75610000 104.875262141541
75620000 98.0949119594035
75630000 96.9147232783835
75640000 105.054215386898
75650000 108.886619350955
75660000 110.124567689062
75670000 101.940737309957
75680000 105.656144102369
75690000 109.477169348459
75700000 105.808538515143
75710000 108.44405561765
75720000 107.528863738397
75730000 106.282390585388
75740000 105.677899920635
75750000 104.810944194351
75760000 104.114285747912
75770000 104.714256812647
75780000 108.853596176469
75790000 106.881760580692
75800000 107.8194559348
75810000 108.029376376016
75820000 105.36225958515
75830000 110.266592509321
75840000 118.026684083697
75850000 110.306973354302
75860000 109.950994100845
75870000 105.060080241861
75880000 104.921665817697
75890000 105.781686638873
75900000 103.95194963885
75910000 108.388543063238
75920000 103.239400278243
75930000 100.924697051042
75940000 101.650298335971
75950000 101.589758507278
75960000 110.118029861874
75970000 106.213427942263
75980000 104.783574667909
75990000 100.805414785752
76000000 105.812753574159
76010000 100.95689897463
76020000 103.28660600061
76030000 106.312829294376
76040000 110.406549993424
76050000 107.134092732952
76060000 111.120327024093
76070000 114.090794593547
76080000 114.027136163807
76090000 114.906294421958
76100000 109.38397303193
76110000 108.034960176471
76120000 109.606203769324
76130000 103.354270255653
76140000 105.660505294832
76150000 101.803633537502
76160000 99.9802031726318
76170000 104.083994176731
76180000 100.845821635331
76190000 105.634605149884
76200000 101.197685734646
76210000 99.2940837932883
76220000 104.193416575812
76230000 105.003115465526
76240000 106.989493340476
76250000 110.124671248174
76260000 107.311562513734
76270000 103.200447282022
76280000 104.725962364838
76290000 103.807443776205
76300000 107.023659840982
76310000 100.199300801524
76320000 102.876813677139
76330000 108.84201375549
76340000 107.380880843195
76350000 104.232422812735
76360000 103.654182236213
76370000 101.952136099836
76380000 104.447886963799
76390000 104.99244185194
76400000 106.547093198381
76410000 103.297502009623
76420000 104.561889554586
76430000 106.271179213966
76440000 109.216651607385
76450000 106.828341450147
76460000 107.866310563456
76470000 106.376399746317
76480000 110.00686137986
76490000 109.216280834811
76500000 108.014271378621
76510000 109.55049048791
76520000 102.226384832126
76530000 99.6835790896361
76540000 106.455782806409
76550000 106.962797269768
76560000 109.122959265684
76570000 106.363532876915
76580000 105.136816200471
76590000 100.012470562952
76600000 105.799747848446
76610000 99.4416828834275
76620000 103.490366303632
76630000 101.315394292378
76640000 102.775698807973
76650000 101.068781809217
76660000 99.948757169655
76670000 100.437538272756
76680000 100.287809830614
76690000 97.5599384176954
76700000 104.707828081243
76710000 101.68035521327
76720000 101.052577059675
76730000 105.398548842072
76740000 104.977291617337
76750000 109.173256218975
76760000 113.160218356145
76770000 113.105371106767
76780000 112.861536203928
76790000 112.361420118774
76800000 107.138530109227
76810000 110.263646058188
76820000 109.148808895352
76830000 108.636575369536
76840000 111.76640698119
76850000 107.370268801954
76860000 109.475719181853
76870000 117.652840385352
76880000 112.443105932472
76890000 110.11365318485
76900000 102.001396191644
76910000 102.793704054639
76920000 110.036700897557
76930000 106.921028790324
76940000 113.459556171634
76950000 113.410547583666
76960000 115.007854774805
76970000 112.243434493835
76980000 116.022738065299
76990000 112.183382961655
77000000 112.886244891912
77010000 110.948568689319
77020000 111.013078630283
77030000 109.639516255351
77040000 109.315675358295
77050000 109.87582220554
77060000 112.832086268999
77070000 106.02356631499
77080000 112.569731177147
77090000 104.124334477651
77100000 102.4679882292
77110000 94.7655252469114
77120000 102.937083065823
77130000 104.623239615998
77140000 94.7911916767072
77150000 99.3677392322183
77160000 97.3336435529181
77170000 105.654053765937
77180000 101.662536204627
77190000 102.72578462309
77200000 106.110241268502
77210000 107.961691783696
77220000 107.665769481563
77230000 107.221831457062
77240000 106.864214361187
77250000 108.569119506006
77260000 109.061284719483
77270000 109.75708289303
77280000 106.322321994057
77290000 108.305400006671
77300000 108.156155573895
77310000 106.848880366751
77320000 105.858297433037
77330000 101.346094586196
77340000 97.7771679861411
77350000 101.320896785745
77360000 98.7409188212429
77370000 99.4479836907247
77380000 102.402648160477
77390000 99.3633879317628
77400000 103.772994311038
77410000 101.084527417046
77420000 101.911560031171
77430000 101.448876261835
77440000 101.196982253966
77450000 100.510455663442
77460000 99.0318398617756
77470000 97.4384343215953
77480000 97.2634713581041
77490000 98.8779534490058
77500000 106.337510582968
77510000 103.260466796218
77520000 107.667875469133
77530000 100.965545044099
77540000 100.986400780118
77550000 105.569614536778
77560000 106.701945014237
77570000 107.981754234336
77580000 103.421234553603
77590000 107.673417336671
77600000 105.852226148381
77610000 102.777673934453
77620000 100.813059240423
77630000 99.8852705850584
77640000 102.436950479281
77650000 99.2792750554396
77660000 103.553664514284
77670000 99.7352968525072
77680000 95.7542701628763
77690000 103.61568898197
77700000 108.347985822661
77710000 107.210789773326
77720000 103.146601700069
77730000 104.853816287313
77740000 107.234457316712
77750000 106.271361030483
77760000 107.471400017462
77770000 108.609546435669
77780000 105.960259283087
77790000 105.999213128302
77800000 111.674005705629
77810000 114.974154430156
77820000 109.945865764384
77830000 108.684423381222
77840000 104.461380466375
77850000 104.020168850674
77860000 101.419308025039
77870000 104.259862200946
77880000 102.439741614025
77890000 104.131422194436
77900000 103.450019616902
77910000 98.8582769496509
77920000 105.527795398029
77930000 98.2653518806268
77940000 101.920355423658
77950000 104.013862188217
77960000 107.476608234237
77970000 103.490097175043
77980000 104.123353726682
77990000 94.5295322133661
78000000 100.225863078756
78010000 105.61709612771
78020000 105.790173757913
78030000 106.662190987337
78040000 111.727102061024
78050000 109.591567276334
78060000 109.904312468225
78070000 112.877151428942
78080000 113.043537387174
78090000 104.944124982265
78100000 110.84203814022
78110000 107.683528815149
78120000 110.648395137985
78130000 111.529438284477
78140000 111.950184693666
78150000 110.56423790321
78160000 104.346005771297
78170000 106.463457018021
78180000 107.01109700155
78190000 107.811515807081
78200000 109.540830346448
78210000 109.867362693589
78220000 110.782341749299
78230000 105.201592680408
78240000 103.814562850398
78250000 100.489321874495
78260000 102.354847038075
78270000 104.885075574001
78280000 105.119252177114
78290000 107.799011893749
78300000 110.295720675139
78310000 110.152114411465
78320000 107.955711524073
78330000 104.586488886692
78340000 108.292332756379
78350000 105.078212539526
78360000 112.259315308906
78370000 110.09924811181
78380000 107.785731501216
78390000 106.517232825469
78400000 108.032561917203
78410000 107.824230736347
78420000 110.31738398906
78430000 109.107293755829
78440000 109.022771543375
78450000 103.329173848454
78460000 105.671500525776
78470000 103.910415066755
78480000 100.85021249323
78490000 99.5124196037247
78500000 99.1112497748827
78510000 101.752556934963
78520000 106.040175389315
78530000 103.134443768036
78540000 98.23606157072
78550000 105.769540581716
78560000 99.609324148412
78570000 100.263948255581
78580000 96.7467095049092
78590000 103.328024129053
78600000 104.467126572578
78610000 111.077596186772
78620000 109.006308997113
78630000 105.858762364253
78640000 107.055806305156
78650000 108.374152496775
78660000 110.492945290393
78670000 109.632252378768
78680000 108.816728426348
78690000 107.481268856944
78700000 104.916719643889
78710000 108.684946335839
78720000 106.887177636562
78730000 108.023833013688
78740000 106.509616048468
78750000 107.083116984589
78760000 112.675244967871
78770000 111.573190414551
78780000 109.715704971091
78790000 115.304667225912
78800000 114.424981266324
78810000 109.789724136405
78820000 112.268507884604
78830000 118.439447551955
78840000 113.811886325826
78850000 109.765932748054
78860000 109.084180181861
78870000 109.830928370873
78880000 107.050541821778
78890000 104.603276191993
78900000 106.351617831804
78910000 107.007023730134
78920000 108.249822243936
78930000 108.941326140965
78940000 108.119204880509
78950000 108.505219178999
78960000 106.05377555665
78970000 104.70006699551
78980000 107.849397771095
78990000 109.272775685923
79000000 110.576548927215
79010000 108.846973267847
79020000 105.549835112784
79030000 107.557612624839
79040000 105.156862308931
79050000 104.719208846558
79060000 105.005897892216
79070000 109.079521287658
79080000 104.727233373245
79090000 102.427833969653
79100000 106.563315629566
79110000 105.910720381254
79120000 105.028298377119
79130000 102.796384178741
79140000 103.250338049569
79150000 108.113100656559
79160000 103.843438525045
79170000 103.878105778142
79180000 106.919790537487
79190000 108.878235447909
79200000 107.027555711906
79210000 100.823593454628
79220000 104.809615298168
79230000 101.849916232651
79240000 106.170735043633
79250000 107.973357279598
79260000 101.222972701426
79270000 106.63947062406
79280000 100.670154011755
79290000 100.994111438536
79300000 104.940988135227
79310000 97.516749404997
79320000 101.536133949452
79330000 102.471550912766
79340000 112.2625079291
79350000 108.75218125373
79360000 109.543116652688
79370000 107.83559270239
79380000 107.877610827391
79390000 105.774115319803
79400000 106.847742075324
79410000 104.308953756817
79420000 105.316647144905
79430000 101.236119641418
79440000 105.830790892659
79450000 105.903367795232
79460000 109.605538963334
79470000 110.619842070114
79480000 108.607679078052
79490000 112.237634269248
79500000 111.432512193058
79510000 108.942077153602
79520000 111.134204963819
79530000 111.175183334197
79540000 112.337835972227
79550000 107.753818304575
79560000 110.303974249089
79570000 109.483043777261
79580000 108.007428397623
79590000 108.515871617104
79600000 108.456856744022
79610000 108.393248209566
79620000 106.845326905336
79630000 110.892989344153
79640000 104.613048661409
79650000 105.260028436179
79660000 106.592257483876
79670000 109.542379055188
79680000 110.910573809309
79690000 108.345946931507
79700000 109.735390160542
79710000 112.315554414257
79720000 114.094618586523
79730000 112.696141931847
79740000 112.357599676681
79750000 106.89118133672
79760000 104.611514679635
79770000 105.33787539763
79780000 107.606813170236
79790000 108.136266949479
79800000 107.636373984882
79810000 103.269976312978
79820000 105.449746124685
79830000 105.158377927857
79840000 114.070577348578
79850000 120.543284075806
79860000 116.290020166309
79870000 112.003666077437
79880000 112.438783777846
79890000 109.769519487989
79900000 107.815273145978
79910000 112.185855118187
79920000 109.796091522467
79930000 110.337578728049
79940000 113.364280463269
79950000 111.923979209875
79960000 116.855476290617
79970000 109.088344089191
79980000 110.800634744462
79990000 110.569501241986
80000000 115.823640134968
80010000 113.564381294701
80020000 114.14028513213
80030000 115.532740706818
80040000 113.521186564043
80050000 110.504254600678
80060000 109.280246000345
80070000 106.440828046341
80080000 102.518619483451
80090000 104.569126912018
80100000 105.576879699883
80110000 109.080254710268
80120000 108.361257049634
80130000 103.528555699186
80140000 103.929562978691
80150000 108.19698461772
80160000 108.08544876787
80170000 103.298844967449
80180000 105.706800158796
80190000 106.352986643768
80200000 105.629446720966
80210000 108.464631354806
80220000 108.381687097879
80230000 109.912358294843
80240000 110.053323359407
80250000 110.4535241054
80260000 107.961065488504
80270000 112.984022990849
80280000 113.824159137697
80290000 111.133975485931
80300000 112.10090315175
80310000 113.79467757088
80320000 110.500485613839
80330000 107.437095307179
80340000 109.412432166824
80350000 113.785230136309
80360000 116.531174169505
80370000 110.236270624402
80380000 107.698444135678
80390000 107.205064720919
80400000 113.426180782353
80410000 107.913806790955
80420000 112.500847431474
80430000 114.435620892366
80440000 113.093482471443
80450000 110.778128264639
80460000 109.517974164484
80470000 104.162467095541
80480000 110.92831645326
80490000 115.860155446897
80500000 113.730992673028
80510000 114.577454739604
80520000 110.599807629964
80530000 104.491265145282
80540000 106.824257874187
80550000 104.753599859171
80560000 108.974174674051
80570000 108.1741234812
80580000 115.985159509671
80590000 114.984614409162
80600000 115.450827543129
80610000 113.955718344372
80620000 118.795938976813
80630000 119.342459447453
80640000 116.657325699445
80650000 111.619260777304
80660000 107.153328616172
80670000 106.162826233261
80680000 108.504141056222
80690000 98.8390703238956
80700000 103.492907031485
80710000 101.212274802268
80720000 104.349598066039
80730000 100.528408294942
80740000 99.4120030822605
80750000 101.684662076001
80760000 98.6740434095444
80770000 94.3732684546126
80780000 98.5619292855711
80790000 98.0982641328966
80800000 97.6348626336293
80810000 97.6616799587819
80820000 98.4218779417556
80830000 92.7900100323597
80840000 88.4885720304055
80850000 90.1237511396405
80860000 92.9766837889669
80870000 94.9769540315415
80880000 92.3908078999489
80890000 94.6500534005482
80900000 95.373016174386
80910000 96.860186518329
80920000 96.6082530688622
80930000 100.050602548233
80940000 104.017681452818
80950000 106.928150735647
80960000 104.005460633967
80970000 106.117481043511
80980000 103.718677194121
80990000 105.610987156366
81000000 107.581575284932
81010000 102.63550253812
81020000 103.624052125504
81030000 110.175301535089
81040000 105.877017438117
81050000 105.629878852204
81060000 101.255466497072
81070000 104.525819959203
81080000 106.810969211374
81090000 108.018623090129
81100000 110.551262637914
81110000 109.499840502625
81120000 109.603439691243
81130000 110.583141059986
81140000 107.51379223844
81150000 108.006275356437
81160000 114.646412943626
81170000 111.622528985014
81180000 104.988267328264
81190000 107.220436555046
81200000 109.620497529024
81210000 107.506860769236
81220000 102.685653089012
81230000 105.89577256418
81240000 98.840792371488
81250000 104.643496636609
81260000 107.543740045843
81270000 107.694649909707
81280000 108.992643363384
81290000 106.510123170227
81300000 111.577871267092
81310000 106.680546954943
81320000 104.880185878036
81330000 102.141512874635
81340000 107.68791852345
81350000 111.58751220667
81360000 107.100951492225
81370000 111.145525490119
81380000 110.028901901831
81390000 109.967048056589
81400000 109.615186167975
81410000 110.203482902698
81420000 111.601623319576
81430000 108.402088000464
81440000 108.408979385935
81450000 103.898050366187
81460000 107.553071264477
81470000 105.671103089043
81480000 103.709601314536
81490000 105.070169510532
81500000 103.907828519468
81510000 100.219632240122
81520000 100.38219147379
81530000 100.26885149725
81540000 95.0605493239513
81550000 95.9498291607507
81560000 95.8653809732683
81570000 101.561158885896
81580000 106.317838858683
81590000 102.046995639419
81600000 105.319128588623
81610000 108.41140759456
81620000 104.239480758845
81630000 107.566191249171
81640000 107.743176897883
81650000 105.843758755628
81660000 101.905246445991
81670000 100.478364424431
81680000 96.8691839924945
81690000 99.1243021876134
81700000 98.8642045470343
81710000 98.5460407972179
81720000 99.3377739631784
81730000 97.2241945490387
81740000 102.900954119612
81750000 102.843186226387
81760000 105.53529626668
81770000 102.013589216112
81780000 98.9457578973762
81790000 98.4003724042221
81800000 95.5248849696359
81810000 102.505323336839
81820000 96.97691282248
81830000 96.2799398951418
81840000 99.4263464503149
81850000 95.5514011547983
81860000 95.8829202148924
81870000 97.8050034168729
81880000 92.550921409145
81890000 93.5406588237004
81900000 92.0985476894331
81910000 87.7467983109011
81920000 99.3972840316507
81930000 98.2276045387986
81940000 98.6978885272043
81950000 102.921811582912
81960000 98.5261430810661
81970000 98.4204622134731
81980000 104.500063478008
81990000 100.725289059827
82000000 105.787932262
82010000 102.071622110073
82020000 101.08168910971
82030000 104.619086728651
82040000 103.275937354495
82050000 103.303348332123
82060000 103.502623418723
82070000 104.048337891452
82080000 101.697244420497
82090000 99.6618990874677
82100000 96.7385477314046
82110000 95.2388947877484
82120000 95.9743941467265
82130000 97.2878622496617
82140000 104.439094180537
82150000 106.696827081321
82160000 103.156105406239
82170000 106.009184097184
82180000 106.735683947071
82190000 103.079998406145
82200000 105.805867331603
82210000 109.516973273123
82220000 107.352207531278
82230000 105.92476773969
82240000 105.415779986899
82250000 106.320928517016
82260000 105.270110889845
82270000 105.167014568677
82280000 101.780463914966
82290000 108.21850168166
82300000 109.794898483245
82310000 103.590052109384
82320000 109.075800178509
82330000 110.348815853393
82340000 110.397921959352
82350000 109.40538210772
82360000 109.850536510798
82370000 105.888096635863
82380000 106.44549594039
82390000 107.939640425721
82400000 105.440303858063
82410000 100.119136948273
82420000 100.480023867695
82430000 104.690791332558
82440000 102.61881111537
82450000 108.414866658046
82460000 106.270678881524
82470000 106.890481229189
82480000 110.215840101608
82490000 108.67057185189
82500000 113.008028632871
82510000 102.045870925664
82520000 104.944509982281
82530000 108.411287133712
82540000 106.415513081099
82550000 108.024317230712
82560000 106.702844948184
82570000 107.815107633475
82580000 106.419296065445
82590000 111.481369179539
82600000 112.133086751919
82610000 110.772595982742
82620000 113.913044564062
82630000 114.369647907162
82640000 112.252714014754
82650000 112.748523169896
82660000 109.110615960551
82670000 112.136360995897
82680000 113.090186418126
82690000 112.135488379814
82700000 111.996962105089
82710000 114.234519150269
82720000 112.6187811552
82730000 111.608356319948
82740000 113.616449711505
82750000 108.928916028184
82760000 111.010044000917
82770000 111.360159688752
82780000 107.310624985953
82790000 109.529349022499
82800000 111.950555288429
82810000 107.855400250996
82820000 108.611092869904
82830000 108.310854400699
82840000 113.039295184926
82850000 112.616912128154
82860000 117.586585706604
82870000 114.787133324263
82880000 113.333056567591
82890000 115.78682215544
82900000 112.015844122374
82910000 110.394585756902
82920000 106.959496369133
82930000 111.499574100662
82940000 103.577561911793
82950000 106.294188483317
82960000 104.778460416648
82970000 106.100925850577
82980000 106.499935304983
82990000 106.185473049687
83000000 104.570701950821
83010000 103.749103532986
83020000 104.808174443712
83030000 101.875821638053
83040000 100.328141624866
83050000 101.304887428652
83060000 103.627881444416
83070000 101.342908123088
83080000 100.783490494886
83090000 98.0427538155624
83100000 102.941223698041
83110000 103.943131310795
83120000 102.347711683885
83130000 96.7803865870561
83140000 98.4368977862858
83150000 100.397690489269
83160000 102.388031360854
83170000 105.379691065851
83180000 110.221734871724
83190000 110.952968824249
83200000 110.40347683669
83210000 104.113176300716
83220000 107.606081720252
83230000 107.891963691381
83240000 109.907632023171
83250000 104.691745342057
83260000 106.373344655341
83270000 107.219989558078
83280000 108.66975383238
83290000 111.619417962027
83300000 112.503773656273
83310000 115.378020065332
83320000 116.318351762643
83330000 116.431799405912
83340000 115.062916860574
83350000 115.455022638759
83360000 113.712009317762
83370000 111.930108980499
83380000 115.087990008463
83390000 104.871929627384
83400000 103.876159306424
83410000 101.859182937973
83420000 103.969354610417
83430000 105.73246685391
83440000 107.76927706775
83450000 104.200649574307
83460000 105.09047270106
83470000 103.444913829156
83480000 98.4005146129228
83490000 98.8466917402194
83500000 100.054487092217
83510000 104.271586767793
83520000 103.388538361926
83530000 98.9975737194563
83540000 104.821643907494
83550000 106.567470077444
83560000 97.2858268591615
83570000 98.1773208858932
83580000 96.4255041192709
83590000 95.0477839020293
83600000 92.6389448469887
83610000 95.6166024640476
83620000 94.6491853845342
83630000 95.5215235214622
83640000 90.7239963587643
83650000 87.1667989129701
83660000 89.8135973833417
83670000 95.8623320439179
83680000 98.854965171409
83690000 101.872109672374
83700000 101.126104521255
83710000 101.577148315811
83720000 101.121819514421
83730000 95.845854146532
83740000 100.430667676441
83750000 100.117233955141
83760000 110.614064752491
83770000 102.098153977513
83780000 101.851909142074
83790000 101.720288305962
83800000 103.332065033484
83810000 102.231176052016
83820000 102.840382234774
83830000 104.566156141831
83840000 107.346279314441
83850000 101.302793334851
83860000 100.245835023201
83870000 102.873485907887
83880000 102.265795925934
83890000 105.851512407578
83900000 99.7584631749471
83910000 102.34705400411
83920000 97.5516817972504
83930000 97.163622465602
83940000 103.283943453247
83950000 99.5876917666746
83960000 97.5169797088562
83970000 103.760456267555
83980000 102.015427686526
83990000 103.031160834734
84000000 103.691278341957
84010000 104.78935551993
84020000 110.43737473229
84030000 111.084244396942
84040000 105.410674298078
84050000 108.57097002385
84060000 101.168616930718
84070000 100.106628197131
84080000 98.641580257611
84090000 105.144091715593
84100000 105.884244730665
84110000 114.195799733982
84120000 110.428979842244
84130000 113.142278994248
84140000 110.269117397152
84150000 106.146741500846
84160000 102.486232733864
84170000 106.993076612098
84180000 104.258069861987
84190000 103.419992288129
84200000 101.666009410747
84210000 101.015014053
84220000 109.728907251882
84230000 106.45400522901
84240000 104.149894579839
84250000 107.493385811638
84260000 103.861471831217
84270000 103.970342691041
84280000 101.247399399348
84290000 97.4494902702772
84300000 104.830496188504
84310000 106.236705391076
84320000 104.223936847131
84330000 95.0166042624741
84340000 98.5389454896529
84350000 103.799898816875
84360000 98.0522985791384
84370000 103.178235765598
84380000 101.537459411139
84390000 103.325273590144
84400000 99.0584645609651
84410000 99.8991644245829
84420000 105.591729670411
84430000 108.895338996743
84440000 110.67719769169
84450000 111.518390787684
84460000 111.239365714706
84470000 112.46103624639
84480000 109.894067988601
84490000 107.304355382897
84500000 112.284834928012
84510000 111.714062611685
84520000 114.931470780486
84530000 110.917491271759
84540000 116.218000085387
84550000 110.51679477141
84560000 110.770334631627
84570000 109.799788155773
84580000 109.438615591197
84590000 109.99494834817
84600000 108.892806230432
84610000 112.729040631976
84620000 114.904377372799
84630000 112.707064829446
84640000 110.436450916991
84650000 110.027056194273
84660000 113.45170132996
84670000 109.99711943641
84680000 109.738094973494
84690000 113.617536442275
84700000 111.487445310015
84710000 108.368724406094
84720000 105.27381729672
84730000 110.239574105557
84740000 102.347942248627
84750000 105.38091408597
84760000 102.743649634917
84770000 104.623506740208
84780000 107.387198680084
84790000 103.098948278691
84800000 106.356161714196
84810000 109.579427642942
84820000 112.369720835848
84830000 113.142123638989
84840000 115.399248078374
84850000 107.542568055158
84860000 112.294503941163
84870000 107.090511943023
84880000 111.164266953334
84890000 116.817482068186
84900000 114.032397707274
84910000 116.30384676842
84920000 107.417206690165
84930000 115.858880888579
84940000 107.910631235964
84950000 115.051328450276
84960000 112.282112626171
84970000 114.532009142556
84980000 108.987558407347
84990000 101.211264535659
85000000 106.091240800642
85010000 107.706471384849
85020000 113.712316689633
85030000 114.277429013547
85040000 107.990842613222
85050000 109.528287295234
85060000 105.221209354828
85070000 104.151758637634
85080000 105.438831924355
85090000 110.032986492064
85100000 108.176434076901
85110000 106.413833225867
85120000 96.6560331650798
85130000 99.5699395587903
85140000 103.636862512626
85150000 104.938092644329
85160000 107.430815338835
85170000 108.605608678368
85180000 108.249912961077
85190000 105.263111626943
85200000 109.216455721347
85210000 105.517636842841
85220000 108.107449757208
85230000 110.852615764083
85240000 110.471671633892
85250000 112.450512343832
85260000 114.856301164425
85270000 118.86414898889
85280000 115.551720532057
85290000 108.385551870316
85300000 111.707527543037
85310000 113.647551458309
85320000 113.444676130181
85330000 111.101333258276
85340000 109.198254651236
85350000 101.047204032569
85360000 105.614914071232
85370000 105.206859169187
85380000 104.72203797407
85390000 105.006667422729
85400000 105.241077667016
85410000 105.512013648815
85420000 105.0351287833
85430000 106.135582822693
85440000 106.385654024744
85450000 102.307226954671
85460000 100.061209579875
85470000 106.155736316331
85480000 109.19118512631
85490000 109.943207070427
85500000 106.969655078485
85510000 106.380823689936
85520000 109.923256034645
85530000 108.326942377309
85540000 109.168432431505
85550000 110.667734898945
85560000 108.043196027072
85570000 105.864146131336
85580000 105.053653006845
85590000 104.290748432649
85600000 105.380993093005
85610000 103.532101042575
85620000 102.249681749901
85630000 99.2732616997552
85640000 105.551244827559
85650000 105.829522269893
85660000 105.553240176635
85670000 105.370638547505
85680000 106.6967980815
85690000 107.165575042943
85700000 105.055854417104
85710000 109.191308178687
85720000 106.087369800621
85730000 100.576557322382
85740000 104.218496314332
85750000 108.558014016756
85760000 105.852416908856
85770000 101.748605500718
85780000 102.882316688554
85790000 99.0202376530404
85800000 112.784142366006
85810000 109.962691585512
85820000 112.023105881195
85830000 112.936110452287
85840000 110.473937230739
85850000 111.658061920749
85860000 111.023416993296
85870000 113.430439552787
85880000 108.704661269499
85890000 110.841287085719
85900000 106.361013603672
85910000 106.395637060148
85920000 109.770965368377
85930000 106.325725217057
85940000 103.451673952404
85950000 105.732894929523
85960000 102.616449517161
85970000 101.515463405019
85980000 104.771566397651
85990000 104.359681030456
86000000 102.504249645646
86010000 107.50486872206
86020000 109.673784921836
86030000 106.124742932047
86040000 107.038185130501
86050000 99.4941319637536
86060000 109.714772814033
86070000 106.965283772108
86080000 107.986677745975
86090000 110.345319773783
86100000 108.205723751113
86110000 110.72724611364
86120000 108.02833378077
86130000 104.381222666616
86140000 110.901536358241
86150000 100.877907713695
86160000 106.942148125504
86170000 107.655463404331
86180000 110.490168028943
86190000 111.357385309227
86200000 108.080238084605
86210000 108.499257082725
86220000 109.189781400837
86230000 113.254216021598
86240000 113.935048541235
86250000 114.318400607133
86260000 110.960974315936
86270000 110.93428978935
86280000 110.621506378833
86290000 111.128949132716
86300000 117.261524349978
86310000 116.562114780707
86320000 115.818687083017
86330000 118.276463310313
86340000 115.792556416795
86350000 117.096683453946
86360000 119.912129795273
86370000 115.953010570848
86380000 115.188288411789
86390000 111.981303389928
86400000 105.76992046657
86410000 105.276882003783
86420000 108.365455873918
86430000 110.835156020599
86440000 101.737884136508
86450000 102.931548814084
86460000 102.573355978916
86470000 101.03718917544
86480000 104.703534181159
86490000 100.347027360628
86500000 104.945104781812
86510000 96.5404258270029
86520000 97.6999299826462
86530000 99.4567924595224
86540000 98.0798089228582
86550000 97.0964119404214
86560000 102.324780878822
86570000 104.816168933142
86580000 107.738423542634
86590000 99.794254847345
86600000 101.567403528797
86610000 105.304419176598
86620000 103.790331795045
86630000 106.580505811776
86640000 107.507080539569
86650000 109.545301214431
86660000 109.678894452845
86670000 107.896381296445
86680000 116.397123268336
86690000 115.910976727114
86700000 113.036024762748
86710000 110.046852819326
86720000 114.266913136787
86730000 115.623916186038
86740000 117.50139178862
86750000 115.933132441838
86760000 115.821530485814
86770000 120.56949962227
86780000 116.507003985376
86790000 115.757839787342
86800000 118.801271787804
86810000 115.631212168512
86820000 110.465029883374
86830000 111.165823644566
86840000 116.918494115987
86850000 116.196802147071
86860000 112.388558404262
86870000 119.689080262634
86880000 120.155461928701
86890000 115.269150861774
86900000 112.067745765336
86910000 110.258357341327
86920000 103.776701075919
86930000 109.877884732143
86940000 112.453796004308
86950000 113.387425075411
86960000 112.113835674522
86970000 106.948671947635
86980000 107.715273149127
86990000 107.580478689279
87000000 104.990758148177
87010000 106.162861422973
87020000 108.199166625137
87030000 108.729372076704
87040000 108.851034960351
87050000 110.781549523082
87060000 107.639040073228
87070000 110.493016559156
87080000 112.589979019613
87090000 110.24414477708
87100000 106.839590737556
87110000 110.784155866745
87120000 110.962956241103
87130000 114.502886826762
87140000 114.497323337214
87150000 114.781780634117
87160000 112.470180767252
87170000 104.792389243501
87180000 109.385756736999
87190000 109.486851898891
87200000 110.592051699426
87210000 106.046330232393
87220000 114.113382511595
87230000 107.851669121979
87240000 113.279806644621
87250000 109.406160349998
87260000 112.326645481019
87270000 113.250061493225
87280000 108.846927432136
87290000 112.302569742594
87300000 112.441937568526
87310000 109.289963838044
87320000 111.988095064284
87330000 111.595641201907
87340000 111.769302522258
87350000 110.976489367887
87360000 110.880840726202
87370000 109.186201038815
87380000 104.090143046373
87390000 105.662948590118
87400000 116.409574593387
87410000 112.598706083602
87420000 115.452865749592
87430000 113.709154281486
87440000 110.603776340033
87450000 114.424648512535
87460000 112.415573982527
87470000 110.579523422799
87480000 108.004295369573
87490000 110.607241446744
87500000 109.520927654174
87510000 110.53417481321
87520000 110.675190172092
87530000 108.288238490378
87540000 115.499352482283
87550000 109.877883009371
87560000 110.197831696486
87570000 111.040838416433
87580000 111.400132066947
87590000 115.665382267945
87600000 111.72852027381
87610000 114.648745132601
87620000 112.138985160102
87630000 117.29914814328
87640000 110.943757736258
87650000 112.27529950705
87660000 117.222703888911
87670000 112.2929045936
87680000 110.872555146497
87690000 107.932800709958
87700000 107.899904368835
87710000 105.636001609657
87720000 103.786092991494
87730000 110.005756157512
87740000 106.887281778654
87750000 106.745264217298
87760000 105.201529664669
87770000 105.831479858788
87780000 110.8081973197
87790000 110.069297146496
87800000 113.394522983085
87810000 106.852523080586
87820000 112.555063419042
87830000 109.227562448271
87840000 106.007997728623
87850000 109.433752204666
87860000 109.476490649833
87870000 104.97802196553
87880000 109.343302326775
87890000 110.550495172211
87900000 112.763097604358
87910000 110.550452021661
87920000 107.868940940893
87930000 108.752393056369
87940000 112.784274787304
87950000 107.932768970438
87960000 111.898341734851
87970000 106.743575241223
87980000 106.198787664484
87990000 104.968273055912
88000000 105.370906663663
88010000 108.870004812461
88020000 113.274736952581
88030000 112.873345660607
88040000 108.803466912427
88050000 110.994513464612
88060000 112.916085031013
88070000 110.071522106179
88080000 107.20013008267
88090000 109.460838422374
88100000 106.910915465242
88110000 102.422364019849
88120000 111.236379771181
88130000 112.377191956571
88140000 109.824535370999
88150000 108.617238110366
88160000 112.57539591512
88170000 113.641102128227
88180000 110.242346068487
88190000 109.692645621359
88200000 108.170451484978
88210000 103.214778713884
88220000 104.432988980701
88230000 106.988242856013
88240000 111.2245939134
88250000 109.407291044523
88260000 110.01392742075
88270000 106.43439082462
88280000 100.672916854309
88290000 100.834361658456
88300000 101.017780165715
88310000 105.742287286101
88320000 102.120767418128
88330000 107.553606228085
88340000 109.585542947232
88350000 113.077807492085
88360000 108.26877349379
88370000 111.967972499062
88380000 106.551535580857
88390000 112.167508757596
88400000 113.427384809833
88410000 109.890674626442
88420000 111.493065387281
88430000 115.194524398279
88440000 114.383288384047
88450000 110.730772112644
88460000 114.007616862289
88470000 116.913558549852
88480000 114.594755064167
88490000 115.247946284181
88500000 112.352574645874
88510000 116.527737861452
88520000 109.384195193953
88530000 109.360568927971
88540000 108.865627771831
88550000 110.36096309633
88560000 114.847692812544
88570000 110.710704518778
88580000 110.503052260965
88590000 113.813842647068
88600000 112.443270719305
88610000 110.217353256271
88620000 113.722811954721
88630000 109.079353315763
88640000 116.722420310032
88650000 117.326248128593
88660000 118.99212131766
88670000 115.265257964839
88680000 111.707153909442
88690000 112.288708434931
88700000 116.433097193442
88710000 115.856764246557
88720000 119.631716880527
88730000 117.148984959355
88740000 116.670540750642
88750000 113.31857741451
88760000 114.935801548137
88770000 109.583058731358
88780000 118.13673467854
88790000 113.494439694202
88800000 116.485918477879
88810000 110.657906703331
88820000 103.094294114176
88830000 110.616978648327
88840000 112.473428426339
88850000 115.48334875461
88860000 114.800684324238
88870000 115.050184540156
88880000 114.394693554597
88890000 113.616350714618
88900000 117.41372410803
88910000 113.683632907026
88920000 111.353557926417
88930000 111.497916056239
88940000 113.273612807008
88950000 114.825417191953
88960000 115.152486071221
88970000 115.724361525382
88980000 118.429512052486
88990000 121.495867998888
89000000 121.90378977276
89010000 118.207810845617
89020000 115.661051893948
89030000 119.786379715871
89040000 115.35192189642
89050000 118.802523837342
89060000 119.023171927321
89070000 124.667051053491
89080000 122.2610972557
89090000 122.580043814581
89100000 113.189075302939
89110000 116.55167036814
89120000 120.032366083129
89130000 121.003523428229
89140000 116.286737906698
89150000 112.013720863123
89160000 109.958772654972
89170000 108.99456029971
89180000 116.894665464408
89190000 117.759761744182
89200000 111.391543991865
89210000 111.630757817181
89220000 115.188174435024
89230000 112.882818199771
89240000 109.123776509426
89250000 111.315571012697
89260000 115.162418133495
89270000 107.047063966082
89280000 102.342161332579
89290000 107.25658678921
89300000 107.708966611551
89310000 111.018100070036
89320000 111.888186947868
89330000 110.924940444784
89340000 112.402249546127
89350000 110.828931458081
89360000 114.479282997489
89370000 116.947658941581
89380000 109.630786295494
89390000 107.445632428262
89400000 109.085326311038
89410000 110.814761670347
89420000 111.948737471925
89430000 104.301607868398
89440000 105.335056850364
89450000 107.975893603687
89460000 102.260131760816
89470000 112.205381671543
89480000 109.920298654304
89490000 110.862255216023
89500000 110.555323055043
89510000 109.518567754805
89520000 111.794980761117
89530000 112.179127526913
89540000 104.624581058441
89550000 109.111941032751
89560000 105.712656385193
89570000 106.628850367129
89580000 108.64743652064
89590000 109.317274908006
89600000 110.966004203694
89610000 107.330520914037
89620000 102.797007291966
89630000 104.963333307562
89640000 113.84808192583
89650000 111.409432481238
89660000 110.299019272227
89670000 112.42468731331
89680000 109.46399774763
89690000 105.059922486898
89700000 104.837186818779
89710000 101.618308956095
89720000 103.874523977765
89730000 102.304816311708
89740000 107.528332545617
89750000 106.100498381853
89760000 102.827342755028
89770000 106.636252510431
89780000 110.849556717629
89790000 105.926734735299
89800000 105.549845714661
89810000 105.880784960177
89820000 101.382900870834
89830000 108.277880662584
89840000 103.532153954535
89850000 107.573304415727
89860000 108.997073848787
89870000 105.781163451441
89880000 100.72598851184
89890000 107.007720434318
89900000 108.268864323614
89910000 106.27985135436
89920000 108.561406486192
89930000 107.452262512505
89940000 107.662202503578
89950000 103.436488804913
89960000 108.913046746237
89970000 109.243908583914
89980000 113.328906926469
89990000 110.761420639638
90000000 111.083089815403
90010000 109.752029051935
90020000 110.741135413685
90030000 108.512690661154
90040000 113.124996287277
90050000 116.004521889922
90060000 111.83875126563
90070000 105.707876983603
90080000 112.608010753705
90090000 115.050933585586
90100000 115.886986682482
90110000 115.370961061031
90120000 111.778674244282
90130000 112.282992524748
90140000 115.150436102939
90150000 113.615212034394
90160000 113.183095610683
90170000 114.281327151811
90180000 107.334650310817
90190000 107.305227967844
90200000 109.703054577331
90210000 108.982178765391
90220000 110.867409251136
90230000 107.797326674252
90240000 107.199315402469
90250000 102.999077406474
90260000 112.003818215691
90270000 108.078761123113
90280000 108.30853728662
90290000 104.474914062703
90300000 101.831135599055
90310000 100.32425805223
90320000 108.554603824747
90330000 106.578076628239
90340000 108.357961966768
90350000 110.331437489117
90360000 108.715380931154
90370000 111.523299704262
90380000 111.848785465523
90390000 108.838479094561
90400000 114.203642237348
90410000 116.752615541748
90420000 113.053771159113
90430000 116.010564031189
90440000 112.369982591085
90450000 113.66871925205
90460000 113.328656141256
90470000 110.368383838254
90480000 111.162909194845
90490000 106.570743564098
90500000 112.663713237173
90510000 113.149893033573
90520000 105.24243585045
90530000 108.571565268349
90540000 106.206756469271
90550000 112.994808119362
90560000 114.251072283553
90570000 113.547108258616
90580000 112.471120789688
90590000 115.262541446692
90600000 116.373666651379
90610000 109.595370939029
90620000 109.164618356744
90630000 109.715082859727
90640000 114.060540304487
90650000 112.713725764372
90660000 113.239446673916
90670000 118.221499050308
90680000 114.883821567554
90690000 112.790883040294
90700000 110.283801461771
90710000 113.11157754777
90720000 110.791362904245
90730000 110.441026770002
90740000 107.632508343811
90750000 107.241363704265
90760000 104.282931861048
90770000 94.3272788208232
90780000 101.652256038904
90790000 101.695509210188
90800000 107.759331406664
90810000 111.916953574099
90820000 112.419674993187
90830000 106.662526895718
90840000 109.989472879682
90850000 108.888041754998
90860000 108.523177932254
90870000 106.864887015532
90880000 108.855902327509
90890000 109.987025948823
90900000 109.071102319926
90910000 109.527708208728
90920000 102.504189699847
90930000 101.680648382862
90940000 104.149314448109
90950000 107.631168815932
90960000 112.265921381095
90970000 110.702899111328
90980000 106.640467667598
90990000 106.374185102822
91000000 112.792092523679
91010000 107.527923188876
91020000 108.325545744675
91030000 115.248789449894
91040000 111.146443637293
91050000 116.857881088928
91060000 118.443246005542
91070000 113.978826126701
91080000 114.506488013733
91090000 111.840577299461
91100000 107.067910719522
91110000 116.280072591601
91120000 115.465389570866
91130000 107.754544941763
91140000 104.789963434194
91150000 111.580549166595
91160000 109.234981853901
91170000 107.178314182299
91180000 112.405348839319
91190000 106.194662493562
91200000 112.753203404679
91210000 112.065421747109
91220000 111.2534608418
91230000 106.130670194431
91240000 106.303148317749
91250000 106.389262185029
91260000 106.278330063927
91270000 108.635609720332
91280000 114.799851632698
91290000 113.43688800483
91300000 115.394071212907
91310000 114.64366260594
91320000 116.271806123862
91330000 117.701534577083
91340000 118.046024188738
91350000 113.11375135171
91360000 117.898406810725
91370000 117.336473976246
91380000 112.703618120805
91390000 110.109609411481
91400000 105.889896602036
91410000 106.545128210831
91420000 108.234042296819
91430000 106.825749200909
91440000 112.304551516735
91450000 112.702415126931
91460000 108.766461336782
91470000 111.19651094879
91480000 113.652466086902
91490000 111.850321027557
91500000 108.828220907132
91510000 108.047919336936
91520000 106.01886187069
91530000 104.56748492368
91540000 106.339264818698
91550000 96.3822055419094
91560000 102.19190741505
91570000 104.561436433409
91580000 107.317360487937
91590000 104.851796550222
91600000 102.521888167847
91610000 108.510017472461
91620000 105.800598487367
91630000 110.486707092918
91640000 101.294526879923
91650000 106.175577976217
91660000 110.533567096381
91670000 109.053517388795
91680000 106.614641828872
91690000 101.139143604525
91700000 99.6191385181176
91710000 98.8593260250996
91720000 97.6932687153064
91730000 94.1780074913707
91740000 100.31807450001
91750000 105.423563578593
91760000 103.681925932914
91770000 106.038754931294
91780000 103.341937271955
91790000 95.607850726923
91800000 96.9857738869283
91810000 94.7003131476329
91820000 98.6914906401078
91830000 95.7211671806207
91840000 91.9569652990651
91850000 94.3122857686927
91860000 99.8622550776258
91870000 103.314990556298
91880000 99.8325412756983
91890000 101.014715820561
91900000 100.257249205437
91910000 96.6024568467703
91920000 103.544895209872
91930000 96.7136635495136
91940000 94.7031259430893
91950000 96.9150572925969
91960000 99.9390729537288
91970000 101.872214143723
91980000 100.174293769608
91990000 101.478737901099
92000000 99.2150988905634
92010000 98.7952873869171
92020000 97.5185854325968
92030000 95.0043283825084
92040000 100.086116965831
92050000 98.9066237502995
92060000 95.9284331720334
92070000 93.1077396082145
92080000 95.1802832239185
92090000 100.821984597481
92100000 105.073664605502
92110000 103.733175798963
92120000 102.781097418149
92130000 102.695166505641
92140000 99.6498188138642
92150000 97.8195536708616
92160000 96.2456713911159
92170000 103.74905016776
92180000 96.8978150920284
92190000 92.3429175790511
92200000 93.9833725841204
92210000 97.9564752337903
92220000 95.9166135351118
92230000 92.5237574798425
92240000 93.5139367789372
92250000 96.6392816251824
92260000 95.7982871082705
92270000 93.3391323745651
92280000 92.3748858492041
92290000 94.1634099297387
92300000 90.2843318584101
92310000 95.0273511930789
92320000 100.324500716945
92330000 102.596954855143
92340000 107.21543059899
92350000 103.35144946172
92360000 106.23501920231
92370000 109.000308106359
92380000 110.44855934625
92390000 111.247608471068
92400000 107.372340973238
92410000 107.396478898412
92420000 111.265359719186
92430000 109.991135787687
92440000 109.125219791715
92450000 112.13983331368
92460000 113.0920366505
92470000 118.057732401419
92480000 113.475433467371
92490000 117.549127695824
92500000 115.628033050703
92510000 116.410030510926
92520000 115.041680799283
92530000 121.158651313684
92540000 109.345646976473
92550000 105.954285063745
92560000 105.521845413446
92570000 107.570845187495
92580000 108.216957949186
92590000 107.371830364536
92600000 107.238281763172
92610000 102.947862396396
92620000 101.720791721095
92630000 104.477097156976
92640000 97.5207090998708
92650000 100.302266583364
92660000 105.767843379501
92670000 103.709863419187
92680000 104.254623807604
92690000 101.919181627555
92700000 104.124262907441
92710000 104.163342870705
92720000 106.712055311959
92730000 107.394692234134
92740000 107.526404253806
92750000 107.937633855126
92760000 106.389318770521
92770000 108.391971357692
92780000 108.640410461003
92790000 108.975397761869
92800000 107.429295947822
92810000 112.28190352569
92820000 109.115661272258
92830000 109.118667874079
92840000 105.858812189488
92850000 107.419600620414
92860000 112.176567757222
92870000 106.185628752095
92880000 111.220177002126
92890000 110.518512572998
92900000 111.445754845481
92910000 113.980826647408
92920000 112.737901596908
92930000 113.441459427977
92940000 114.152482484112
92950000 116.593741507083
92960000 115.470894809719
92970000 112.358334276243
92980000 109.96215449284
92990000 111.50817251421
93000000 117.171586521572
93010000 112.413723329204
93020000 105.490438662767
93030000 99.3999373075615
93040000 102.899422249101
93050000 99.7405877989991
93060000 101.974912508543
93070000 106.005665468062
93080000 105.344277244893
93090000 108.059431646417
93100000 108.187561911171
93110000 109.783092834937
93120000 113.593225902448
93130000 112.327388220976
93140000 111.738918461078
93150000 111.589260969355
93160000 108.778820404411
93170000 108.786674237218
93180000 112.547978397021
93190000 114.383872392396
93200000 117.36689335132
93210000 116.719742610175
93220000 119.551518127714
93230000 119.829242822224
93240000 117.359472568494
93250000 113.532423698462
93260000 115.783746167678
93270000 114.969269800782
93280000 118.599536042865
93290000 116.845319283993
93300000 115.784961357654
93310000 116.358237073751
93320000 118.241679072707
93330000 119.269277624898
93340000 124.952598965081
93350000 121.761467222149
93360000 118.137522933714
93370000 114.874361735836
93380000 115.015363585601
93390000 116.14665883379
93400000 116.447688988007
93410000 113.681006828423
93420000 116.635969994639
93430000 114.064137823943
93440000 113.953701373224
93450000 115.192180634935
93460000 114.955618063232
93470000 114.104186203955
93480000 114.007609737156
93490000 114.433238765817
93500000 106.804452261053
93510000 108.648433836795
93520000 107.063879911582
93530000 108.893954501072
93540000 112.406836187201
93550000 105.393300236357
93560000 107.81996623264
93570000 107.374672140553
93580000 104.995260931663
93590000 105.914594659461
93600000 101.67877283072
93610000 103.847958850486
93620000 105.472687143801
93630000 103.331006813437
93640000 106.234178623523
93650000 106.375219357102
93660000 107.862766645714
93670000 109.128628321948
93680000 110.820168227879
93690000 104.26969763137
93700000 103.6549545636
93710000 107.793369162763
93720000 107.867766584687
93730000 107.583348603683
93740000 108.661142049726
93750000 105.45322452617
93760000 105.756361486203
93770000 97.1087914682642
93780000 98.6314136211589
93790000 103.651754875924
93800000 103.619160274504
93810000 101.040663274266
93820000 103.835079096857
93830000 101.242176283483
93840000 106.793596284036
93850000 106.919631128718
93860000 107.05368319013
93870000 106.759803913427
93880000 104.045758358647
93890000 104.826078953792
93900000 105.030296938407
93910000 100.662695565553
93920000 104.113652711125
93930000 104.152360378272
93940000 101.595146246801
93950000 106.304376862286
93960000 106.385453655776
93970000 107.382203294885
93980000 110.377578023047
93990000 106.948629494973
94000000 107.075227548035
94010000 107.543206192983
94020000 105.512210650777
94030000 107.54583360849
94040000 112.222202582995
94050000 100.430614324696
94060000 104.239607152541
94070000 102.613911865663
94080000 107.61790287713
94090000 106.263891883637
94100000 109.788201788977
94110000 110.594420507762
94120000 109.163550828954
94130000 108.827859467908
94140000 109.18222936034
94150000 105.470642634663
94160000 106.452745471298
94170000 111.060855690863
94180000 114.482749368719
94190000 108.257984065027
94200000 108.347158948727
94210000 112.137708034393
94220000 109.731619800725
94230000 102.849611417714
94240000 105.933870293339
94250000 106.611733434489
94260000 105.240269986557
94270000 103.755997515104
94280000 104.118153796614
94290000 106.087044928635
94300000 107.297700950088
94310000 105.969668447086
94320000 106.625284194974
94330000 112.165645981367
94340000 108.244602348214
94350000 107.982425220318
94360000 108.167673257842
94370000 105.905721383357
94380000 103.429953739262
94390000 101.182818269539
94400000 104.571792436845
94410000 102.907719441579
94420000 110.802175744187
94430000 106.805835974893
94440000 111.028802283387
94450000 107.619983310799
94460000 103.134206104721
94470000 107.586687446005
94480000 103.391025736241
94490000 108.8069918298
94500000 106.008283430366
94510000 107.136984542093
94520000 106.093459169971
94530000 103.553544830992
94540000 100.896198663874
94550000 105.284188375367
94560000 100.651120175757
94570000 104.655157010123
94580000 106.722211305716
94590000 102.442475599726
94600000 98.1076009822514
94610000 104.540633572796
94620000 105.129042449177
94630000 111.655405965902
94640000 111.333668247853
94650000 107.704500264346
94660000 107.868770333541
94670000 110.53404267756
94680000 109.16981905697
94690000 104.608034623472
94700000 101.679585482251
94710000 107.315240486709
94720000 105.648918820795
94730000 107.786177255119
94740000 113.351908596565
94750000 113.186584565524
94760000 110.685712194214
94770000 109.322648554151
94780000 114.379994956418
94790000 113.61284067498
94800000 109.15178876175
94810000 111.680051206533
94820000 112.710386078815
94830000 111.933133143571
94840000 113.549697437855
94850000 109.773794478033
94860000 106.644318387248
94870000 106.447734313614
94880000 99.9292034309407
94890000 101.326841193416
94900000 98.0426402015641
94910000 108.530261324626
94920000 108.014955786507
94930000 102.705507359487
94940000 106.780629533385
94950000 106.213557935426
94960000 104.678466442911
94970000 111.816432977896
94980000 104.71825358867
94990000 111.562570963896
95000000 118.776567526628
95010000 116.234774319751
95020000 113.916262992387
95030000 111.598938622679
95040000 107.489534047805
95050000 110.891423053645
95060000 107.668394511361
95070000 110.139986618028
95080000 108.221078894458
95090000 100.589965773149
95100000 105.239110647316
95110000 107.314191943592
95120000 102.431126836768
95130000 95.5967050537594
95140000 104.373676864072
95150000 105.232443369764
95160000 100.165059442744
95170000 98.0952862829666
95180000 101.083244604058
95190000 99.3571045987882
95200000 95.5105736004686
95210000 100.145348168042
95220000 108.765277920813
95230000 108.079519460319
95240000 102.515463617229
95250000 108.016929909682
95260000 109.92087782681
95270000 105.44778942946
95280000 106.558656074569
95290000 106.907401992425
95300000 105.204079151017
95310000 105.719123585466
95320000 102.372762431943
95330000 100.687016782118
95340000 104.723875681965
95350000 105.888849161859
95360000 102.105135275305
95370000 99.9021656306716
95380000 103.733729200175
95390000 97.5780747021118
95400000 104.693381871349
95410000 110.732612986282
95420000 105.211567873991
95430000 101.056616942582
95440000 99.54772813516
95450000 106.311528960516
95460000 108.03298621198
95470000 107.057465305799
95480000 110.947704881739
95490000 107.119024102934
95500000 106.88490902468
95510000 109.010413683438
95520000 114.769115928882
95530000 113.425817185738
95540000 112.903492066542
95550000 109.559483847894
95560000 107.303753983958
95570000 109.681877952612
95580000 110.104781701799
95590000 110.352362718245
95600000 111.75315691951
95610000 106.704225347055
95620000 111.409712054178
95630000 108.926696978285
95640000 107.126798643697
95650000 107.683287538341
95660000 109.271464012188
95670000 98.2946122441084
95680000 106.038806361207
95690000 105.370083598395
95700000 111.272661178204
95710000 113.012009049324
95720000 112.384788587349
95730000 105.933501419431
95740000 110.966341545192
95750000 107.411594807377
95760000 106.784785198489
95770000 107.18841801375
95780000 106.714831796308
95790000 102.878697227819
95800000 100.865086831862
95810000 99.6308659902071
95820000 95.4216917724866
95830000 103.332163052856
95840000 103.101751256936
95850000 105.690978893934
95860000 104.358688703566
95870000 105.955191419785
95880000 102.957656223286
95890000 104.504574958112
95900000 108.270433244216
95910000 107.073639618262
95920000 109.690966260003
95930000 110.847576763814
95940000 105.792467358383
95950000 108.993216307227
95960000 111.721783173807
95970000 110.270446754921
95980000 109.185937905463
95990000 115.172958389845
96000000 113.768144784501
96010000 112.777085423226
96020000 112.943760215455
96030000 107.308768855977
96040000 109.800437587445
96050000 106.077070203697
96060000 107.407153505683
96070000 107.713562394452
96080000 111.054760456859
96090000 108.241636212611
96100000 103.841125390129
96110000 100.217406835844
96120000 103.147573591089
96130000 98.9039715968544
96140000 96.7479436413811
96150000 97.7946947690472
96160000 96.4793072717214
96170000 98.2891738701637
96180000 101.571650509276
96190000 101.969862693031
96200000 101.359395467949
96210000 100.556777283011
96220000 96.7243518284046
96230000 99.7595126357648
96240000 96.3088527132753
96250000 100.315242801045
96260000 103.577532085554
96270000 107.921967587906
96280000 104.321926675461
96290000 101.562764635567
96300000 102.228196497975
96310000 100.748864013155
96320000 104.264771438998
96330000 102.586308091701
96340000 104.004190626017
96350000 104.552805037312
96360000 108.220645524761
96370000 106.327435676666
96380000 109.882867690434
96390000 108.286586248393
96400000 106.483732637264
96410000 107.360533087701
96420000 106.538464857333
96430000 109.37939610432
96440000 110.159900039874
96450000 103.00537200412
96460000 104.789396625323
96470000 105.121316295669
96480000 105.732030615325
96490000 108.407684626912
96500000 102.275195646267
96510000 101.929877579572
96520000 106.44692433128
96530000 101.770939603192
96540000 109.418272446455
96550000 112.337904888623
96560000 110.195931291042
96570000 114.6372668343
96580000 107.466321363863
96590000 107.246268288611
96600000 108.70384340397
96610000 108.763129946364
96620000 105.533851384764
96630000 110.520740010362
96640000 109.367515326347
96650000 114.183834208456
96660000 114.177743961039
96670000 117.493822140988
96680000 113.776543303467
96690000 114.40112066546
96700000 112.543629638773
96710000 111.094518693072
96720000 113.281520388426
96730000 114.956389318519
96740000 109.760693334171
96750000 107.335845857826
96760000 107.74658453411
96770000 112.780073974742
96780000 111.757160479609
96790000 110.307814853404
96800000 102.857167062279
96810000 112.373671751034
96820000 113.699875432477
96830000 109.215248569223
96840000 110.374073455559
96850000 114.007521371666
96860000 116.050770663107
96870000 112.04957777862
96880000 112.061665537005
96890000 109.733505150479
96900000 110.554810519219
96910000 113.230915090895
96920000 108.729299547408
96930000 104.770661297113
96940000 105.400804579304
96950000 111.729326513972
96960000 117.146489040982
96970000 115.718613439963
96980000 114.199533638169
96990000 112.148575780135
97000000 108.627230209335
97010000 110.82560318708
97020000 111.958323481891
97030000 106.311642637497
97040000 108.547155605045
97050000 109.08704928872
97060000 106.360892831343
97070000 110.665578660193
97080000 112.233144977642
97090000 109.213907615336
97100000 108.307813962803
97110000 107.343891862187
97120000 104.541768141811
97130000 108.268292328034
97140000 104.19505511981
97150000 99.0891375128548
97160000 103.190407702921
97170000 109.789245273649
97180000 107.554165079661
97190000 109.796399608652
97200000 110.418485939006
97210000 113.163032372419
97220000 112.773143226193
97230000 111.151707842323
97240000 116.645995925109
97250000 113.19137745808
97260000 108.970739656652
97270000 104.91687611351
97280000 108.799432175712
97290000 113.950659752378
97300000 113.464791284828
97310000 106.590174969176
97320000 107.000834542635
97330000 103.714185597223
97340000 109.507864514407
97350000 114.148065233375
97360000 108.567753904654
97370000 119.939066470418
97380000 116.025409871722
97390000 116.466296814358
97400000 115.370251847861
97410000 118.36243262617
97420000 118.461538209716
97430000 119.528920566169
97440000 111.804840969945
97450000 115.031709377614
97460000 116.909895982103
97470000 115.385247877269
97480000 114.85080456626
97490000 118.498410219399
97500000 117.399999750033
97510000 115.941025029501
97520000 114.714899176785
97530000 116.483981810622
97540000 119.494305439033
97550000 118.463649735854
97560000 116.05683245317
97570000 118.602969024931
97580000 119.51067623261
97590000 118.353792810533
97600000 112.971901548938
97610000 116.807854003776
97620000 113.857640600801
97630000 119.81689224801
97640000 119.463067141741
97650000 115.258942480959
97660000 110.152788939639
97670000 112.661808149261
97680000 108.753576604042
97690000 109.313365030056
97700000 110.84924075327
97710000 112.105803375968
97720000 112.838356139131
97730000 110.866770412267
97740000 114.240339482766
97750000 112.76062926604
97760000 114.684407882193
97770000 112.456766653676
97780000 114.077745420806
97790000 117.799062122921
97800000 119.638266646216
97810000 118.315257672688
97820000 116.778985323603
97830000 118.756560875539
97840000 119.244870580339
97850000 116.601271095673
97860000 116.485439680323
97870000 113.553093605438
97880000 111.726003963953
97890000 118.049289630715
97900000 119.531984025174
97910000 120.70194133785
97920000 122.955586745297
97930000 120.193158143377
97940000 119.895130560865
97950000 116.791133004609
97960000 118.58009134688
97970000 116.205070314121
97980000 112.964272439228
97990000 115.612890668445
98000000 117.490110664627
98010000 121.599247369009
98020000 113.596891602248
98030000 116.122078223454
98040000 116.883257810437
98050000 117.758152879454
98060000 118.885756050493
98070000 113.362586281809
98080000 115.807215484946
98090000 108.377462028783
98100000 107.895003847487
98110000 112.635743440566
98120000 118.696924832874
98130000 117.45573371711
98140000 119.397171548777
98150000 115.280803960862
98160000 116.321172134128
98170000 110.288982079778
98180000 118.72926215213
98190000 115.003791351518
98200000 113.012943858785
98210000 114.784366754032
98220000 116.970190970363
98230000 116.628039404395
98240000 114.506257186085
98250000 114.132516531164
98260000 113.535046402766
98270000 114.325224351375
98280000 112.045925844282
98290000 106.810465323022
98300000 106.69301102668
98310000 110.559389761259
98320000 112.901326415217
98330000 108.432013000479
98340000 110.296967582421
98350000 107.755223614233
98360000 107.519140999649
98370000 111.169076861596
98380000 107.97716074739
98390000 102.459225858515
98400000 103.27297492241
98410000 99.5128583976248
98420000 102.954477780914
98430000 108.536206930449
98440000 108.917647163681
98450000 109.260941557606
98460000 112.461233105752
98470000 113.28613132222
98480000 113.090004542257
98490000 112.01153798765
98500000 113.024862279051
98510000 112.036364760669
98520000 111.794426190878
98530000 116.489937284785
98540000 106.317519779605
98550000 112.004894613829
98560000 110.496818934248
98570000 113.316754270142
98580000 109.642403195537
98590000 107.968169655328
98600000 108.281759780479
98610000 101.059251689254
98620000 111.087600621623
98630000 110.327984534616
98640000 108.510933243333
98650000 105.682707836932
98660000 110.234876920618
98670000 106.006046124455
98680000 102.003681539334
98690000 102.133295880706
98700000 102.466059408836
98710000 101.136439347482
98720000 107.780066032846
98730000 110.068515008541
98740000 108.626521289277
98750000 108.128066149694
98760000 105.543458312148
98770000 110.850020718953
98780000 111.901629223614
98790000 108.272253843235
98800000 113.044573944988
98810000 114.887560593211
98820000 116.243299627137
98830000 110.75531086118
98840000 109.464409028601
98850000 103.396579155691
98860000 98.6265592821478
98870000 106.881898926519
98880000 108.709261401272
98890000 101.236103575255
98900000 101.565346581
98910000 107.655678473925
98920000 114.935161220282
98930000 114.325400332667
98940000 115.534566166932
98950000 118.632200726702
98960000 118.338204755484
98970000 114.618904335679
98980000 117.385554856345
98990000 113.069215385817
99000000 114.153257013346
99010000 112.550231679391
99020000 112.228012946442
99030000 117.565543447525
99040000 119.765929582396
99050000 119.745224458335
99060000 113.575977810122
99070000 120.847027850406
99080000 119.230530861144
99090000 114.861247228452
99100000 112.791713273769
99110000 116.666351560529
99120000 114.596974943954
99130000 113.147267556498
99140000 115.74261526128
99150000 116.912990206632
99160000 112.999758836886
99170000 113.747718964312
99180000 111.523871573949
99190000 113.381531886035
99200000 109.540472369874
99210000 113.438106097735
99220000 114.915880141771
99230000 108.099669767725
99240000 108.659540127618
99250000 104.308529735465
99260000 104.806967338021
99270000 107.537454350597
99280000 110.67553703291
99290000 108.909560821747
99300000 115.951621749617
99310000 112.367840459161
99320000 116.330088142325
99330000 114.791459399403
99340000 110.102536471349
99350000 113.543649219662
99360000 115.71341868495
99370000 112.237247559518
99380000 114.535896566162
99390000 114.981427827601
99400000 114.047504847531
99410000 112.788744997187
99420000 113.429089076656
99430000 113.714460305305
99440000 115.960526353962
99450000 114.488273589937
99460000 112.058815527828
99470000 114.351855323495
99480000 118.233957087998
99490000 119.163824858584
99500000 116.039726232486
99510000 119.381625245691
99520000 116.857141029587
99530000 115.321775047631
99540000 117.024765911199
99550000 117.527346515811
99560000 116.206811439944
99570000 108.961646539898
99580000 116.142880719496
99590000 112.176045525433
99600000 112.301659061252
99610000 105.236420198583
99620000 105.902672725673
99630000 116.488543059944
99640000 110.665448678345
99650000 106.321817854732
99660000 106.945576147748
99670000 107.995666301108
99680000 105.457156481435
99690000 111.721422880983
99700000 108.387481410055
99710000 104.526287337434
99720000 106.48704972508
99730000 111.980490683899
99740000 111.01028297775
99750000 106.809803502933
99760000 110.439286207093
99770000 108.436604136365
99780000 107.923359577354
99790000 108.178709821382
99800000 106.284321239956
99810000 102.692345832297
99820000 104.516636212027
99830000 107.647245824137
99840000 103.77122456218
99850000 105.783689995314
99860000 109.29456093454
99870000 108.479228369484
99880000 106.453931693506
99890000 105.637871026915
99900000 104.960461070797
99910000 103.311809651555
99920000 106.221587802946
99930000 101.76198841836
99940000 103.337484644775
99950000 101.868555960474
99960000 100.933776819378
99970000 105.679143944557
99980000 106.730537909205
99990000 105.605750312653
100000000 108.055704936488
#timestep 
100010000 110.725363880997
100020000 112.531372544148
100030000 112.166438450311
100040000 107.926615556072
100050000 110.617180173321
100060000 112.843194194529
100070000 113.844413849039
100080000 107.552800538515
100090000 104.430939813828
100100000 105.385050847627
100110000 102.175501359365
100120000 103.746488147005
100130000 102.438046394718
100140000 102.600643170038
100150000 100.747174685754
100160000 100.896313789319
100170000 104.438210486464
100180000 104.565803501196
100190000 110.142025084823
100200000 108.859641598955
100210000 107.347603219453
100220000 103.479253698646
100230000 108.363056756034
100240000 108.935852057827
100250000 104.766454228847
100260000 105.582922012535
100270000 109.550244812205
100280000 114.375235804684
100290000 114.248162664225
100300000 113.175091861944
100310000 114.431197765137
100320000 117.034606829543
100330000 116.362413043658
100340000 118.713337224685
100350000 107.632827674523
100360000 112.951690723588
100370000 114.171175474772
100380000 108.261298190797
100390000 113.092675661734
100400000 117.64263333058
100410000 117.319756240092
100420000 119.142955141732
100430000 120.364004271063
100440000 117.904344396862
100450000 115.560519484451
100460000 116.233283545155
100470000 111.634875750849
100480000 113.548683191366
100490000 112.317525151519
100500000 111.715789126848
100510000 110.492651849411
100520000 114.451491444266
100530000 110.347202325092
100540000 111.521613931034
100550000 111.050631384016
100560000 113.186699552988
100570000 109.832485511805
100580000 110.729150939697
100590000 116.38039134345
100600000 117.043072523887
100610000 117.15465533244
100620000 120.215908255712
100630000 119.942028497624
100640000 117.135732457395
100650000 116.975903152595
100660000 115.34681514784
100670000 113.51865424963
100680000 117.185403299672
100690000 113.071827997987
100700000 105.796900214114
100710000 100.736092193104
100720000 103.358318646641
100730000 108.381372544229
100740000 116.365040800635
100750000 113.899983476275
100760000 115.032145442463
100770000 111.996743652075
100780000 106.755962913795
100790000 110.616322275683
100800000 107.565330855949
100810000 105.676574437541
100820000 109.436276570405
100830000 109.120333189977
100840000 109.315449655591
100850000 110.58627998925
100860000 112.020653491637
100870000 112.442189128668
100880000 109.060166138781
100890000 110.967007756658
100900000 116.624147775644
100910000 110.5297603739
100920000 113.808710320118
100930000 115.03722000331
100940000 113.8457012788
100950000 114.506513545849
100960000 116.163593830649
100970000 110.156110110547
100980000 111.307476702272
100990000 105.639892178876
101000000 112.616561115853
101010000 113.968592361106
101020000 109.24779038763
101030000 109.431222172625
101040000 106.47690857369
101050000 112.422233019811
101060000 114.060416867228
101070000 110.519382583161
101080000 107.39276456209
101090000 111.410636668233
101100000 108.05153711146
101110000 110.341171845518
101120000 106.433652797124
101130000 107.58570996441
101140000 106.076146208833
101150000 106.463710897054
101160000 108.026808478626
101170000 103.197371025554
101180000 108.653387053329
101190000 102.144959980158
101200000 103.411117964616
101210000 101.849399592187
101220000 105.408104628615
101230000 105.82312027222
101240000 105.976763853376
101250000 103.980281167977
101260000 105.03058994374
101270000 107.79622636173
101280000 116.06374125333
101290000 117.861333449249
101300000 117.158009088261
101310000 112.476755806142
101320000 109.63836316525
101330000 105.28191164597
101340000 107.186219191907
101350000 109.554663126338
101360000 112.446769677948
101370000 110.97516715113
101380000 107.377896666953
101390000 115.558507757057
101400000 111.658055522774
101410000 104.888883456588
101420000 104.478837005275
101430000 111.828902393349
101440000 107.960589405322
101450000 112.199009014121
101460000 108.411989505964
101470000 108.130197571871
101480000 113.266057562718
101490000 110.689222278796
101500000 114.833348410939
101510000 116.529149425973
101520000 118.623887497305
101530000 118.153751514895
101540000 112.6579057405
101550000 112.136091552991
101560000 114.751502838745
101570000 116.670912108557
101580000 119.517640785909
101590000 119.181582272903
101600000 120.709194918832
101610000 118.127092961222
101620000 117.34897510501
101630000 121.659222146171
101640000 120.926370982874
101650000 118.236273988348
101660000 109.814764123854
101670000 115.327261606602
101680000 111.747273395877
101690000 114.709516107236
101700000 114.92983699436
101710000 116.630592850466
101720000 113.171683130853
101730000 114.38172653827
101740000 113.496377415799
101750000 111.634349622564
101760000 109.919410766801
101770000 106.349087351897
101780000 112.382053616338
101790000 113.493157440677
101800000 113.442782902367
101810000 112.562584613621
101820000 111.980986729372
101830000 109.225294715371
101840000 111.429310866889
101850000 106.759261651191
101860000 109.875040772389
101870000 109.063003248689
101880000 108.186236921026
101890000 110.690237148253
101900000 107.661396267955
101910000 112.438596157581
101920000 107.83990167755
101930000 110.136320780282
101940000 111.676657912586
101950000 109.04521756054
101960000 115.471003494279
101970000 113.679738062293
101980000 112.004843984123
101990000 113.024044066329
102000000 110.926388860989
102010000 109.209514140131
102020000 108.502078217066
102030000 110.742344303358
102040000 106.381655531186
102050000 107.432549011136
102060000 112.222364543841
102070000 113.711770219785
102080000 112.005828739768
102090000 112.401025091706
102100000 115.060462004715
102110000 110.556317372023
102120000 113.765296880872
102130000 113.690073300218
102140000 111.07759545891
102150000 109.744459122508
102160000 108.024933719702
102170000 106.711162648563
102180000 104.005843555851
102190000 107.513773298534
102200000 113.3280127944
102210000 112.996705411855
102220000 114.658866037213
102230000 115.198457298623
102240000 112.367642826364
102250000 113.418773626741
102260000 111.283523089607
102270000 111.742026650016
102280000 115.661748441675
102290000 112.654993438784
102300000 111.434235988991
102310000 114.004379857318
102320000 111.619577343699
102330000 112.168797728265
102340000 113.788241736017
102350000 111.250825732661
102360000 111.990731194764
102370000 110.583361513973
102380000 104.49653409205
102390000 104.455236185662
102400000 104.415583661623
102410000 106.073187716535
102420000 112.731274423419
102430000 109.627410070259
102440000 113.557041821667
102450000 112.987639555879
102460000 114.286672806322
102470000 112.997646246507
102480000 112.032885791223
102490000 115.57235819886
102500000 114.387839307463
102510000 119.853730700182
102520000 116.834459673429
102530000 116.127141372899
102540000 115.573461288092
102550000 114.419828712778
102560000 117.94462866963
102570000 115.572288896004
102580000 117.362979591223
102590000 118.554882916196
102600000 117.217909245889
102610000 120.310804188819
102620000 118.910685419338
102630000 120.765998104548
102640000 120.898878664398
102650000 123.461007981217
102660000 122.564601888407
102670000 113.051208663391
102680000 120.311349577915
102690000 114.834243949496
102700000 116.596242954177
102710000 117.051932801405
102720000 116.694250884418
102730000 124.674672423756
102740000 121.316820339451
102750000 121.716639048468
102760000 119.065891833757
102770000 113.893512548162
102780000 113.888537504258
102790000 114.65324550496
102800000 114.755720256656
102810000 117.954939801459
102820000 114.699188895691
102830000 113.485601755384
102840000 111.031475926024
102850000 107.403880445291
102860000 111.907892818884
102870000 108.727581271888
102880000 105.953152751579
102890000 108.497748200363
102900000 112.124660922198
102910000 113.556400746032
102920000 112.419612392658
102930000 112.635823332167
102940000 113.384087940428
102950000 117.966595971063
102960000 116.264393817575
102970000 116.72280133336
102980000 114.462470134819
102990000 111.841831930498
103000000 104.947579866324
103010000 109.576426945944
103020000 112.362171130697
103030000 107.653336154135
103040000 113.011972684679
103050000 112.34337861747
103060000 111.010294574382
103070000 107.233445946108
103080000 106.978151801442
103090000 115.415330916376
103100000 113.915587658416
103110000 110.469255372835
103120000 111.152581682043
103130000 115.212016912578
103140000 116.726041639757
103150000 117.486577850372
103160000 117.330828358336
103170000 117.011480033255
103180000 111.114165935559
103190000 107.045337128087
103200000 110.922936890957
103210000 109.331146102456
103220000 106.764434419393
103230000 115.137239447835
103240000 109.634287626546
103250000 114.187210734742
103260000 116.249317543645
103270000 122.655383250068
103280000 119.539388257164
103290000 113.437249571092
103300000 116.457077093285
103310000 115.200700247625
103320000 116.543474021801
103330000 111.068028712227
103340000 106.747586826526
103350000 104.298116542932
103360000 104.198802571824
103370000 108.69104305514
103380000 107.138372406377
103390000 110.469929547369
103400000 108.153810975873
103410000 110.652481262281
103420000 107.633804407417
103430000 108.987350420217
103440000 109.161366224042
103450000 109.487305865521
103460000 111.225878543949
103470000 107.347251759966
103480000 108.324131458352
103490000 105.950365364316
103500000 105.830113116703
103510000 109.812790483931
103520000 110.505087012929
103530000 107.784951417126
103540000 101.455328643106
103550000 108.420980115694
103560000 109.233568694611
103570000 109.256525787043
103580000 104.613018397066
103590000 112.34019554279
103600000 113.680712040487
103610000 115.791205169408
103620000 111.378988042044
103630000 110.222243544545
103640000 110.754559476044
103650000 108.093267356237
103660000 113.855529086168
103670000 111.878543744873
103680000 112.16933274892
103690000 109.040632183405
103700000 111.138536198539
103710000 112.604073301973
103720000 109.794980404541
103730000 112.213483863054
103740000 112.988877188254
103750000 109.101363298539
103760000 110.450984978761
103770000 108.104155332395
103780000 112.923862642953
103790000 115.162745904856
103800000 109.26595779949
103810000 110.668666904784
103820000 105.893615903022
103830000 110.477149923587
103840000 112.618621312831
103850000 105.703899194782
103860000 112.941369460574
103870000 112.735427766809
103880000 110.689460175825
103890000 112.509307602379
103900000 114.212961438052
103910000 115.495958216995
103920000 114.363209613549
103930000 111.867694445366
103940000 113.871686759535
103950000 112.939120793524
103960000 117.584332306419
103970000 115.296847650416
103980000 112.661196975601
103990000 115.700830284815
104000000 109.265378106799
104010000 110.940703580353
104020000 111.387988932513
104030000 104.926401988328
104040000 107.514610360106
104050000 110.804925879565
104060000 108.917253455782
104070000 107.835036414327
104080000 108.720456870548
104090000 111.712063352329
104100000 112.329494241979
104110000 114.508149515658
104120000 117.187757353217
104130000 113.996080647608
104140000 113.381519539616
104150000 116.219788038097
104160000 114.106146617253
104170000 112.91054191798
104180000 113.61095340482
104190000 109.153305302325
104200000 112.229827720749
104210000 112.755398220271
104220000 120.129001132532
104230000 116.010860553101
104240000 120.137558538865
104250000 114.589367082054
104260000 119.258561594067
104270000 116.942924943897
104280000 113.154063112803
104290000 111.000213742818
104300000 115.607042125749
104310000 119.130413858131
104320000 115.905883993443
104330000 114.224170812987
104340000 111.158132997091
104350000 111.135788492578
104360000 109.475956273916
104370000 112.272821399808
104380000 112.394895370769
104390000 109.620528911362
104400000 112.776807638251
104410000 118.57216515743
104420000 118.827045481142
104430000 116.180617300561
104440000 118.145178772726
104450000 115.103806941631
104460000 115.779187123961
104470000 113.364194010801
104480000 119.846533880644
104490000 117.271643996709
104500000 117.794871752352
104510000 113.118548500043
104520000 106.60541082121
104530000 114.90518590294
104540000 111.015891133179
104550000 110.699657207057
104560000 107.009974819932
104570000 115.849910489726
104580000 107.482159350713
104590000 105.68643818303
104600000 110.763269332851
104610000 109.386280436587
104620000 111.765626765491
104630000 105.107560913943
104640000 111.941245008799
104650000 108.373207075087
104660000 111.957521771728
104670000 111.26219690688
104680000 109.622933448203
104690000 113.906090372188
104700000 110.466635351161
104710000 100.659465017874
104720000 105.937057485867
104730000 111.33925709113
104740000 109.951122880689
104750000 101.886143126151
104760000 103.047028040703
104770000 102.136140675278
104780000 106.124930588586
104790000 106.813748755482
104800000 105.216880611485
104810000 106.27955481729
104820000 104.837876740025
104830000 103.352992543948
104840000 107.704840578697
104850000 110.617129411507
104860000 112.643607716268
104870000 114.344641459497
104880000 111.804358039618
104890000 113.491389661193
104900000 108.846525398149
104910000 111.765029335238
104920000 115.091036426935
104930000 117.197340903678
104940000 116.458849542416
104950000 111.117961699014
104960000 111.757452784695
104970000 117.941654000607
104980000 114.100383280252
104990000 114.684209329944
105000000 112.576784672551
105010000 106.47669665634
105020000 111.988743480434
105030000 108.552673982276
105040000 108.860560567815
105050000 114.06815629134
105060000 114.51342713127
105070000 113.066506517758
105080000 113.143050123547
105090000 116.515101339266
105100000 114.702853266939
105110000 115.794477341401
105120000 113.922660055036
105130000 115.249016136159
105140000 113.83732799191
105150000 115.936769890011
105160000 110.287241336672
105170000 113.612857851412
105180000 114.350659344672
105190000 109.817918825415
105200000 114.642597229057
105210000 112.282832833749
105220000 114.267542349267
105230000 109.612716082562
105240000 110.130422925705
105250000 118.131708529096
105260000 121.051646735513
105270000 118.758509859859
105280000 112.815228324344
105290000 114.025284680834
105300000 116.097476560062
105310000 123.543151713114
105320000 118.306674472812
105330000 121.841625128174
105340000 119.189368873439
105350000 119.944343385323
105360000 121.468538445068
105370000 121.502591542319
105380000 119.989533011674
105390000 120.599390407398
105400000 118.719049057274
105410000 118.705262288235
105420000 119.709032700717
105430000 120.339353046082
105440000 124.63091131388
105450000 118.979782007947
105460000 121.166198374316
105470000 117.115545171917
105480000 116.850230232654
105490000 117.91717203478
105500000 115.356650607852
105510000 123.19032779076
105520000 118.125335613189
105530000 115.08877138075
105540000 115.300529533566
105550000 109.15126743126
105560000 115.669954783009
105570000 117.180791223039
105580000 111.583522992301
105590000 109.539604650361
105600000 108.448907723474
105610000 111.06084323294
105620000 111.123727324736
105630000 112.423510180787
105640000 106.413617770155
105650000 105.188832152952
105660000 107.23365778916
105670000 106.428651524927
105680000 112.810258588294
105690000 111.841381363038
105700000 114.66205167216
105710000 113.941778491096
105720000 118.892878103509
105730000 120.372059922696
105740000 118.632446553313
105750000 118.737773192422
105760000 113.313088528765
105770000 119.192460331331
105780000 115.453001440904
105790000 121.888188691589
105800000 120.909969705506
105810000 117.859050884612
105820000 119.552456141331
105830000 118.692780197304
105840000 113.069211681045
105850000 112.459444505029
105860000 118.419545486146
105870000 115.645242390369
105880000 116.202883234213
105890000 118.293825579767
105900000 111.29510805866
105910000 113.575921854344
105920000 114.659130000447
105930000 119.179058526893
105940000 116.043075574711
105950000 113.294637546772
105960000 111.475744946468
105970000 113.260723706785
105980000 112.201467121172
105990000 114.74268123559
106000000 112.73328768762
106010000 114.777064364676
106020000 115.573653079702
106030000 112.589949365578
106040000 111.179253833239
106050000 112.025104358367
106060000 118.553687983967
106070000 117.094862280992
106080000 114.48668886472
106090000 111.315020582773
106100000 113.822971032585
106110000 111.552194878051
106120000 113.86282401581
106130000 114.867670157342
106140000 111.288090570641
106150000 116.278485592826
106160000 114.263863756348
106170000 112.78232760688
106180000 117.222665509854
106190000 119.947515883015
106200000 116.062700031043
106210000 116.360636533244
106220000 120.156676832069
106230000 115.954921828062
106240000 114.891481207998
106250000 111.52610069681
106260000 111.981952566725
106270000 111.118999641338
106280000 111.018154763552
106290000 114.074634300481
106300000 114.213894662196
106310000 111.321752188784
106320000 109.588293905413
106330000 105.588233990597
106340000 108.704013764177
106350000 105.998925235737
106360000 106.483469513863
106370000 106.849923245582
106380000 109.24177400786
106390000 111.706780869549
106400000 112.516912508972
106410000 113.105133349938
106420000 108.700535305975
106430000 112.621659585216
106440000 107.869139209327
106450000 113.636309182472
106460000 115.510484199637
106470000 119.672206362511
106480000 118.629496509742
106490000 122.767075329936
106500000 111.868885493273
106510000 118.154416003787
106520000 116.744210485008
106530000 114.169512216474
106540000 115.974059765146
106550000 109.145127374611
106560000 112.701062166495
106570000 106.149067364669
106580000 118.030140800507
106590000 113.45185871823
106600000 117.480365174725
106610000 113.396955726857
106620000 113.573035979756
106630000 112.117890712768
106640000 108.452432554681
106650000 108.076401146419
106660000 111.275789233142
106670000 114.626099420422
106680000 114.519017067513
106690000 114.625359719178
106700000 113.593102305017
106710000 112.83198671198
106720000 107.689769140137
106730000 110.844309425186
106740000 108.629898518109
106750000 108.153759176797
106760000 111.913280703852
106770000 108.046100599651
106780000 110.268107612603
106790000 108.625875516242
106800000 117.648830071133
106810000 112.586857466579
106820000 115.61202857422
106830000 110.35231497449
106840000 115.753478296854
106850000 111.930608139924
106860000 116.042741173043
106870000 113.912695069361
106880000 108.351282911553
106890000 107.810210461761
106900000 112.444138187636
106910000 110.683310549929
106920000 116.968750511189
106930000 119.106354699715
106940000 118.381350898543
106950000 119.114785037634
106960000 120.486607002325
106970000 123.354319744899
106980000 124.61792503101
106990000 118.371043827242
107000000 112.093980452366
107010000 117.340298001727
107020000 111.593745655955
107030000 110.839845542296
107040000 116.279170665554
107050000 114.472856266154
107060000 108.38305991526
107070000 112.070177848477
107080000 115.980268166014
107090000 117.845372953894
107100000 114.857784775559
107110000 118.625145523513
107120000 117.815949059361
107130000 115.63710350381
107140000 109.477202012272
107150000 115.350591674719
107160000 114.632489333388
107170000 112.069443158502
107180000 111.584531711496
107190000 118.656834543818
107200000 110.430366558151
107210000 114.420757602103
107220000 115.364107621407
107230000 113.081350829392
107240000 118.529862665935
107250000 121.595548115253
107260000 118.005383345345
107270000 111.510658496406
107280000 115.221596167018
107290000 114.59944873919
107300000 112.173283404816
107310000 112.20682664955
107320000 116.273596786467
107330000 118.53392791722
107340000 122.849690691191
107350000 120.100572787728
107360000 125.921238736517
107370000 121.95510276502
107380000 118.699860760829
107390000 121.524026868357
107400000 120.422362407606
107410000 122.480969895883
107420000 123.24634946973
107430000 117.625328512991
107440000 116.121893403722
107450000 118.884468210873
107460000 119.211567848183
107470000 116.110999697611
107480000 117.122550874325
107490000 121.391227101564
107500000 121.608135924782
107510000 115.520031529003
107520000 114.212313987272
107530000 115.05168773041
107540000 117.976019499246
107550000 115.560097171777
107560000 115.021129383379
107570000 107.293475970383
107580000 109.436144119413
107590000 112.106480743401
107600000 108.192964973318
107610000 113.792969418456
107620000 106.901132472818
107630000 113.592115218758
107640000 114.161364343326
107650000 116.812770095097
107660000 112.412000044972
107670000 109.754422840956
107680000 110.186925587221
107690000 113.264978675934
107700000 113.951861314911
107710000 110.207051658552
107720000 113.820024417283
107730000 112.4787295624
107740000 115.601844596719
107750000 106.387722391823
107760000 112.842626528969
107770000 114.707172650256
107780000 107.323982038087
107790000 114.023277498989
107800000 116.436514294489
107810000 113.673013310297
107820000 113.909055895464
107830000 112.086250993595
107840000 112.073136401406
107850000 115.176631172114
107860000 118.829571070877
107870000 117.569028909906
107880000 112.076908449109
107890000 112.100136602083
107900000 113.616651697332
107910000 115.636676355461
107920000 114.811203788601
107930000 111.872111418314
107940000 111.593567425318
107950000 112.934547214502
107960000 112.963094982994
107970000 114.490780209626
107980000 113.896558428607
107990000 112.143371838874
108000000 112.780980852082
108010000 111.61287101015
108020000 117.005024662954
108030000 111.804040715739
108040000 109.828433383178
108050000 110.610431410615
108060000 110.383145264063
108070000 110.900726291981
108080000 108.199832392799
108090000 109.391586732995
108100000 112.028005451256
108110000 108.629863704111
108120000 106.403667483958
108130000 107.446394684256
108140000 109.085957950031
108150000 108.124289313015
108160000 106.384591443225
108170000 113.158993617029
108180000 110.066698824858
108190000 110.785945896528
108200000 113.207794230164
108210000 116.11974460417
108220000 112.780122470973
108230000 115.738232041531
108240000 115.899888568417
108250000 116.682058204397
108260000 115.875767308853
108270000 109.126300610161
108280000 110.417644984355
108290000 110.568692483122
108300000 110.985919529334
108310000 111.897762264122
108320000 113.502567489538
108330000 108.337360024268
108340000 111.457561405534
108350000 110.535583718768
108360000 112.971573043492
108370000 112.276069477177
108380000 110.261405731945
108390000 107.191423358202
108400000 112.96069384889
108410000 115.469569516702
108420000 114.628860752176
108430000 110.028983710778
108440000 115.147378984665
108450000 113.913999476883
108460000 115.118663521617
108470000 114.751675029329
108480000 117.710853376696
108490000 113.621841393545
108500000 111.647973338475
108510000 116.937859679021
108520000 113.544420016233
108530000 111.900278713083
108540000 115.523074284329
108550000 117.999266799881
108560000 112.930345051888
108570000 115.860811226187
108580000 117.664561209625
108590000 116.265351382232
108600000 117.6483775509
108610000 119.81629050549
108620000 119.384641348537
108630000 120.767419823802
108640000 120.020742142604
108650000 121.534752905285
108660000 121.457141978398
108670000 121.551880602788
108680000 114.132108649655
108690000 116.759474168651
108700000 120.523174232609
108710000 119.428652503522
108720000 121.254412509692
108730000 115.459505138667
108740000 117.950498374689
108750000 116.916140970226
108760000 107.546932609606
108770000 117.900989214654
108780000 121.549319914267
108790000 122.279891358568
108800000 121.906151282787
108810000 120.124933863037
108820000 123.21354114266
108830000 120.646557013202
108840000 123.353389211351
108850000 118.734647803334
108860000 120.616792855608
108870000 113.970081052898
108880000 113.583762952028
108890000 115.510039727041
108900000 115.331217431793
108910000 113.95767871802
108920000 113.387383431341
108930000 112.044988051155
108940000 108.310518220647
108950000 106.186959383184
108960000 108.042522961139
108970000 104.571243289199
108980000 108.524466225976
108990000 109.446252998902
109000000 111.935712672803
109010000 115.3664341673
109020000 114.419798019407
109030000 113.78240669202
109040000 113.545264526255
109050000 111.782311895003
109060000 114.982825158804
109070000 110.731339991933
109080000 114.914437057363
109090000 115.255240543824
109100000 115.937150078687
109110000 117.623356068815
109120000 122.417310528427
109130000 122.381075521566
109140000 118.911744805614
109150000 114.55345729363
109160000 114.202758608832
109170000 122.347160848399
109180000 116.655505976772
109190000 119.844493814809
109200000 117.068765621462
109210000 117.531648333836
109220000 115.908713971648
109230000 114.093568470205
109240000 119.699681716158
109250000 113.181801191631
109260000 113.795006753067
109270000 117.286287195371
109280000 115.107626610877
109290000 115.554737473656
109300000 113.933088483858
109310000 117.401281435106
109320000 115.157754729263
109330000 109.655153092821
109340000 118.873934444829
109350000 116.219900660296
109360000 115.241191057988
109370000 112.17670869163
109380000 116.265263135337
109390000 111.56530853832
109400000 114.960710897201
109410000 119.477234246774
109420000 119.584270966071
109430000 118.927039859234
109440000 120.80735243768
109450000 115.052566631385
109460000 118.120212612112
109470000 116.835759617295
109480000 116.124884086146
109490000 116.793729436673
109500000 116.706448185411
109510000 120.03998031293
109520000 114.172757628155
109530000 114.797461618285
109540000 116.754224284052
109550000 116.935426037384
109560000 114.47891036636
109570000 118.340182093733
109580000 115.813578657379
109590000 110.9897151393
109600000 113.007823605779
109610000 118.038363629367
109620000 111.50574884149
109630000 112.903679386206
109640000 115.911474983713
109650000 114.589967303422
109660000 112.593997824434
109670000 115.25835746523
109680000 115.690149109127
109690000 117.247640165537
109700000 114.256805477349
109710000 116.316283668204
109720000 113.862306958313
109730000 111.200099503972
109740000 109.653671494424
109750000 112.69029057041
109760000 108.601528899398
109770000 110.445790793754
109780000 110.125476649699
109790000 107.495781841844
109800000 108.230522077347
109810000 109.607223715309
109820000 107.607098164367
109830000 117.785176555052
109840000 114.970876258423
109850000 112.665925942018
109860000 113.679562497106
109870000 110.891872788342
109880000 111.36402276941
109890000 112.277376987886
109900000 112.997086317658
109910000 110.455531882009
109920000 106.416070731919
109930000 110.595128309145
109940000 109.181084577321
109950000 109.16600363861
109960000 109.640765924882
109970000 105.125661290166
109980000 106.684088791269
109990000 105.202379421128
110000000 109.084032904061
110010000 104.794165103346
110020000 108.122081969908
110030000 114.313033966356
110040000 114.787750521109
110050000 118.394567805433
110060000 115.234478177448
110070000 112.811483448874
110080000 115.116546451705
110090000 115.323850192446
110100000 111.321105416229
110110000 114.888496412401
110120000 114.60532360984
110130000 115.050009947095
110140000 111.10870932309
110150000 111.500203998844
110160000 114.227234596022
110170000 112.591205237604
110180000 105.749005361048
110190000 112.804660144294
110200000 111.899197804381
110210000 113.525362246786
110220000 111.591631613499
110230000 110.604409741434
110240000 114.361889250204
110250000 117.232117292449
110260000 115.981435108277
110270000 116.436770208737
110280000 112.519718534034
110290000 108.777057945341
110300000 111.7362843451
110310000 115.347189440618
110320000 112.635098735269
110330000 114.074133091488
110340000 114.610621232699
110350000 112.532865599146
110360000 114.486671852534
110370000 111.857402412727
110380000 108.782413948912
110390000 108.227585367975
110400000 115.467253616053
110410000 118.685866204166
110420000 116.984375882713
110430000 111.083244844666
110440000 114.733237866636
110450000 112.260375948643
110460000 114.390077370941
110470000 116.081283879876
110480000 119.566123957498
110490000 117.674884311639
110500000 118.832838844232
110510000 118.734000175432
110520000 110.479065235499
110530000 113.393116502782
110540000 118.693119498463
110550000 112.26817778439
110560000 116.75961303991
110570000 113.408705724882
110580000 112.899506516636
110590000 111.528101055934
110600000 111.636594861625
110610000 116.053036207055
110620000 120.433888712236
110630000 120.198715167032
110640000 120.734018774407
110650000 115.048094641439
110660000 117.33618006141
110670000 118.725120454205
110680000 120.46475000649
110690000 111.615419209347
110700000 114.890879000644
110710000 115.942229333588
110720000 119.716391010524
110730000 122.699966936805
110740000 120.774344162788
110750000 119.169683578294
110760000 115.46413872141
110770000 116.327362398245
110780000 106.006580714083
110790000 116.569362930043
110800000 110.026752725219
110810000 117.259368150382
110820000 113.440289491201
110830000 115.815690823069
110840000 116.090500776945
110850000 114.424635938935
110860000 114.023029919166
110870000 109.404927896051
110880000 116.306936217609
110890000 113.860116840901
110900000 117.242632270459
110910000 120.240642368125
110920000 114.924481362626
110930000 119.807036057828
110940000 116.086734470829
110950000 112.717082236484
110960000 115.014759781213
110970000 110.053803085466
110980000 109.670346797342
110990000 107.225322154776
111000000 113.955969735932
111010000 110.517005047417
111020000 106.654127268163
111030000 104.697990476515
111040000 107.063354155276
111050000 98.3329326777983
111060000 104.226855937414
111070000 96.1765008164116
111080000 104.611111522572
111090000 104.313390180307
111100000 103.152188545397
111110000 100.834686799593
111120000 107.47211390312
111130000 106.174637780617
111140000 106.783445981815
111150000 103.618491600288
111160000 101.418025461712
111170000 103.343820164883
111180000 101.22632723619
111190000 101.161425247943
111200000 104.652580057007
111210000 105.266721672057
111220000 107.022379909956
111230000 111.361897319516
111240000 108.326437627541
111250000 107.026395447318
111260000 107.216786790123
111270000 103.880842167886
111280000 98.4574439105828
111290000 104.673913206019
111300000 108.987420214556
111310000 107.146559419879
111320000 104.359098479341
111330000 105.685545076332
111340000 104.953413784425
111350000 110.371072700435
111360000 107.169419673739
111370000 104.416053111966
111380000 108.409851491125
111390000 104.724295999296
111400000 106.90105761648
111410000 109.618718993139
111420000 105.697964195065
111430000 109.088847712966
111440000 104.638986157708
111450000 99.8460465584697
111460000 100.970845192109
111470000 98.7113702523456
111480000 105.85291793895
111490000 106.815095906841
111500000 102.265554327605
111510000 104.909268220809
111520000 106.652712536501
111530000 110.272630407287
111540000 106.129647721021
111550000 110.446434925735
111560000 108.916442268143
111570000 110.477762411215
111580000 111.490486573602
111590000 113.06832250052
111600000 111.901456489944
111610000 110.237003691954
111620000 114.986456724902
111630000 113.986290857763
111640000 113.785981045674
111650000 109.30996208349
111660000 107.567640621401
111670000 108.342214101823
111680000 112.123165730201
111690000 107.457574057882
111700000 108.993233480749
111710000 105.259019160135
111720000 112.292844121571
111730000 108.799299575102
111740000 112.027503579403
111750000 100.501947708648
111760000 105.735989258535
111770000 110.179739333864
111780000 111.349455752475
111790000 116.131179292104
111800000 116.216823442844
111810000 114.263988948505
111820000 116.407467691469
111830000 113.564250379899
111840000 111.164605078905
111850000 113.365549673251
111860000 111.179637775606
111870000 113.669221377548
111880000 113.913266198854
111890000 119.615564416357
111900000 111.914324698442
111910000 114.180040291732
111920000 116.540098828889
111930000 116.05483563411
111940000 111.95575935487
111950000 110.74618342543
111960000 112.921232418511
111970000 113.418668241942
111980000 115.66594648402
111990000 115.688214756293
112000000 110.114671003612
112010000 108.336130255197
112020000 112.119373336542
112030000 113.048953638742
112040000 106.749113675764
112050000 110.850679053221
112060000 109.777286190865
112070000 112.787620155142
112080000 112.33868890936
112090000 111.23184127806
112100000 108.423410416721
112110000 108.109416730659
112120000 110.899952652798
112130000 106.804058237686
112140000 110.407210079242
112150000 114.620223964928
112160000 114.661478195986
112170000 116.304767472866
112180000 118.129880062383
112190000 119.654930449478
112200000 117.080928403549
112210000 114.301989850225
112220000 118.156881258236
112230000 116.448504112995
112240000 117.218287932289
112250000 115.170869470253
112260000 111.397806937282
112270000 116.711080876475
112280000 114.235440590441
112290000 114.577816193963
112300000 120.090021893408
112310000 119.005349041178
112320000 119.692426091826
112330000 118.428311895122
112340000 113.719865799693
112350000 118.371204440501
112360000 117.453183903596
112370000 112.623469115361
112380000 109.058825645137
112390000 114.239481448831
112400000 112.153944880679
112410000 117.370918539433
112420000 119.647518477665
112430000 121.414751579258
112440000 115.462157157447
112450000 114.948891153192
112460000 114.691621120503
112470000 113.901987791268
112480000 115.529914850758
112490000 107.303056783471
112500000 108.885539282086
112510000 110.039184647288
112520000 107.938933271557
112530000 106.99029081791
112540000 107.443427705142
112550000 116.502350585333
112560000 111.948837658454
112570000 105.40206653634
112580000 112.360251507776
112590000 112.95197844245
112600000 111.396885230732
112610000 109.794703558374
112620000 107.463854776359
112630000 104.40241958117
112640000 111.367925892936
112650000 113.303957324996
112660000 112.241559841459
112670000 112.911384862782
112680000 110.241146699615
112690000 117.079684886998
112700000 120.632325820665
112710000 116.294257485734
112720000 116.997491691042
112730000 117.98688418191
112740000 115.497724309442
112750000 113.267505610485
112760000 112.981264667356
112770000 111.7833642074
112780000 109.071235742145
112790000 107.722666660212
112800000 104.795351653047
112810000 108.373450390209
112820000 107.352600391284
112830000 107.663309607288
112840000 109.581898000799
112850000 112.445414474863
112860000 112.420403037451
112870000 114.672950743075
112880000 109.67259328356
112890000 113.906288631944
112900000 110.420402641567
112910000 105.42978048545
112920000 111.100597742056
112930000 110.144269841042
112940000 111.270003799445
112950000 113.889260931448
112960000 111.268217602093
112970000 108.506288010553
112980000 115.504581627906
112990000 115.457811830007
113000000 119.023340985207
113010000 120.389414130675
113020000 113.265074125392
113030000 111.257674774841
113040000 113.626811356111
113050000 113.547503380679
113060000 115.039670926816
113070000 111.855654121044
113080000 116.100389133625
113090000 112.393440212194
113100000 111.45467974947
113110000 114.167183669869
113120000 117.222825298252
113130000 112.471128200642
113140000 115.879730632534
113150000 106.190723563181
113160000 111.901698647768
113170000 109.865290879119
113180000 112.013701495201
113190000 110.62717092186
113200000 112.733575419258
113210000 113.492942259124
113220000 110.958300794044
113230000 112.777266481072
113240000 109.852582130871
113250000 111.976448762846
113260000 112.421129237928
113270000 112.807460748043
113280000 110.086459082422
113290000 105.44215304568
113300000 107.203819084766
113310000 109.364426448963
113320000 108.360969606709
113330000 113.003334054612
113340000 107.972046202361
113350000 114.637361228512
113360000 115.434418385454
113370000 115.35814918706
113380000 113.26980763743
113390000 113.809833105394
113400000 108.318515506544
113410000 111.163977645975
113420000 111.574728461845
113430000 110.295715191708
113440000 112.169714654102
113450000 112.885191179108
113460000 111.584543395411
113470000 114.968877610278
113480000 112.579093489156
113490000 117.312240753943
113500000 118.623460543053
113510000 117.934388788584
113520000 120.348485448723
113530000 121.843207074826
113540000 114.493292454314
113550000 115.82410967128
113560000 116.45522012484
113570000 119.145481045702
113580000 113.489893151221
113590000 119.304635104302
113600000 118.202167089721
113610000 116.735091308064
113620000 116.534369555609
113630000 112.214702138524
113640000 111.113128880224
113650000 115.615332038811
113660000 111.01073268769
113670000 114.191121175285
113680000 112.51875319808
113690000 109.855803426797
113700000 115.363451281666
113710000 115.752910258438
113720000 113.601786013186
113730000 117.750505185178
113740000 115.631915025508
113750000 109.624271426175
113760000 116.228723371297
113770000 119.416428689416
113780000 119.374762194093
113790000 117.001869473105
113800000 116.448130353587
113810000 118.516417275114
113820000 119.766753400064
113830000 116.539269799364
113840000 113.010244765269
113850000 115.776850805843
113860000 111.451514569609
113870000 112.880149178798
113880000 109.78727868709
113890000 115.900250212559
113900000 116.484088849827
113910000 114.65977261154
113920000 112.924283011909
113930000 107.70024979304
113940000 109.221787024423
113950000 111.387507051803
113960000 113.390407563251
113970000 109.735585043861
113980000 111.467434466908
113990000 110.927069789662
114000000 111.159409164441
114010000 115.070479559794
114020000 110.850472293171
114030000 117.092394360206
114040000 114.685785577218
114050000 117.454156889431
114060000 111.363099680581
114070000 113.011471917935
114080000 114.196825886148
114090000 108.983323485953
114100000 112.233562130469
114110000 112.713596488954
114120000 120.144366883356
114130000 113.069997805238
114140000 118.128973671828
114150000 119.086016332101
114160000 117.898970454529
114170000 116.818122623604
114180000 120.608707857045
114190000 127.073991098961
114200000 126.308259949686
114210000 124.482701224306
114220000 123.321513315869
114230000 121.350229268997
114240000 121.845481765419
114250000 119.789807750875
114260000 118.410656132361
114270000 116.244585132229
114280000 118.900439659994
114290000 120.720386525627
114300000 122.245746630429
114310000 124.548985200701
114320000 122.977310633145
114330000 122.783776655512
114340000 118.317449163469
114350000 121.496871738015
114360000 120.573368157017
114370000 126.146495530732
114380000 121.823765032575
114390000 119.356281484509
114400000 121.052000552329
114410000 114.509682602785
114420000 113.398949746299
114430000 117.327416463737
114440000 116.956929445658
114450000 109.16593342026
114460000 115.970477696171
114470000 115.826976771806
114480000 116.089379386145
114490000 115.0183991677
114500000 116.654542201877
114510000 115.95797624693
114520000 116.533831772554
114530000 113.978256579836
114540000 115.242972490557
114550000 115.829045030456
114560000 121.360174142667
114570000 122.064085566329
114580000 122.264374911372
114590000 120.258612814484
114600000 117.449356501162
114610000 113.194124938688
114620000 113.344924370987
114630000 115.373588333188
114640000 118.406019002591
114650000 112.021980876153
114660000 117.476938588789
114670000 117.059854563847
114680000 119.61719197063
114690000 123.524044729146
114700000 125.182895078794
114710000 122.711640666155
114720000 125.237543770339
114730000 124.625929563565
114740000 122.32175718337
114750000 118.47889752663
114760000 117.52838535487
114770000 117.638391848939
114780000 118.536476351678
114790000 113.784495607145
114800000 118.876739627146
114810000 114.61578013204
114820000 118.110234878337
114830000 117.28852615429
114840000 110.589503026192
114850000 113.826129968108
114860000 114.648715239603
114870000 113.403022406936
114880000 115.018408957808
114890000 116.541482264096
114900000 116.183122499886
114910000 119.039632175051
114920000 114.062804875473
114930000 119.312755321573
114940000 118.670879070911
114950000 115.671696262097
114960000 115.336410819339
114970000 116.475101083218
114980000 117.761901898789
114990000 116.583430690282
115000000 120.34206448095
115010000 120.776309931539
115020000 120.13868302613
115030000 119.088898648708
115040000 118.103437338538
115050000 118.070857599669
115060000 120.949179735959
115070000 121.949578438151
115080000 125.907104999067
115090000 125.313099914456
115100000 128.323815766556
115110000 124.247888327906
115120000 125.032392582543
115130000 128.012099204218
115140000 128.063681827308
115150000 122.514222038702
115160000 119.66174907077
115170000 123.714291082353
115180000 115.969366870563
115190000 114.222864751687
115200000 116.206263001076
115210000 116.079041228325
115220000 118.552750164923
115230000 115.356877324945
115240000 115.879465032778
115250000 118.872985210944
115260000 114.940470927656
115270000 115.384880945714
115280000 110.98851574272
115290000 107.294410624427
115300000 114.645539150801
115310000 113.646471895424
115320000 113.465612641582
115330000 112.133455001158
115340000 111.403454806857
115350000 112.392896676593
115360000 116.918480485933
115370000 117.500830149379
115380000 110.848394796431
115390000 116.277999543317
115400000 112.081370204423
115410000 118.754377923713
115420000 119.244372625879
115430000 112.390697635835
115440000 114.628045703093
115450000 113.898268592375
115460000 114.639743477495
115470000 117.692300865615
115480000 115.132048378337
115490000 109.537378281085
115500000 115.217264283157
115510000 116.16764645074
115520000 115.970481383238
115530000 120.061682643632
115540000 114.236353344167
115550000 115.917000204412
115560000 111.381250775089
115570000 113.079932858855
115580000 113.296333442502
115590000 114.689762374988
115600000 113.596043322853
115610000 117.100802659006
115620000 115.838810028734
115630000 113.502125041173
115640000 117.162261356372
115650000 119.87505937191
115660000 114.384689821476
115670000 114.710848208593
115680000 112.328970170264
115690000 113.978614513993
115700000 117.784532867803
115710000 116.101315455222
115720000 115.589239754834
115730000 113.381400544872
115740000 106.372720841784
115750000 108.756055541874
115760000 104.981826993177
115770000 109.147711735826
115780000 112.202969720078
115790000 113.069485422543
115800000 114.131355100013
115810000 115.785353613458
115820000 113.583573207382
115830000 112.049786135427
115840000 108.496092792718
115850000 106.8799298925
115860000 105.716494538898
115870000 109.765572942476
115880000 110.51420576385
115890000 111.517151099533
115900000 112.877527489311
115910000 114.084807060242
115920000 112.45328908091
115930000 108.379109724494
115940000 108.514782893605
115950000 109.503458792481
115960000 112.258396239891
115970000 118.727285465088
115980000 114.310917673936
115990000 110.748501279385
116000000 109.029102686446
116010000 106.596155804832
116020000 111.546445105777
116030000 115.203365275298
116040000 115.295187221756
116050000 117.091261290736
116060000 115.683531818768
116070000 113.287982072162
116080000 119.285100271725
116090000 119.236395886603
116100000 117.34353939446
116110000 115.6075011972
116120000 111.517795904927
116130000 117.598523025206
116140000 110.040664040171
116150000 110.239569223985
116160000 114.635422118846
116170000 114.466202070041
116180000 111.417883550024
116190000 109.519717732188
116200000 115.455525062106
116210000 111.898520264024
116220000 112.474717241619
116230000 112.559447692623
116240000 111.693781283681
116250000 111.486859651528
116260000 113.491601444153
116270000 109.088217514742
116280000 110.637135225151
116290000 108.830467747844
116300000 111.130438700183
116310000 108.000706007462
116320000 109.72017103098
116330000 111.022624662313
116340000 111.08007567184
116350000 112.70733196424
116360000 111.76313677684
116370000 110.928829536625
116380000 107.770972983849
116390000 107.78971272129
116400000 109.32533985858
116410000 112.290265959316
116420000 109.588546122873
116430000 107.134829324365
116440000 110.960278575483
116450000 111.26094755655
116460000 113.437662316177
116470000 113.105916775359
116480000 110.567850354006
116490000 110.561072585012
116500000 105.710559507646
116510000 108.212595206742
116520000 111.082969303593
116530000 108.480417103002
116540000 112.517607509214
116550000 111.532132107602
116560000 114.876350058327
116570000 110.315280847217
116580000 111.534345205974
116590000 112.226691322668
116600000 113.153574183636
116610000 108.576790124895
116620000 109.326572905931
116630000 113.526798252043
116640000 110.392512196882
116650000 117.307679720943
116660000 118.77468563821
116670000 118.210471586828
116680000 119.10683726889
116690000 114.890875802201
116700000 119.526141988417
116710000 118.967923173332
116720000 120.113495650804
116730000 120.225179607095
116740000 124.567889193242
116750000 123.706380909439
116760000 125.132571598528
116770000 124.658382450127
116780000 118.035530273098
116790000 116.469119942899
116800000 118.386444408768
116810000 115.09116039653
116820000 113.659049797226
116830000 111.432032600334
116840000 113.789590433777
116850000 115.376607754157
116860000 114.913229989158
116870000 112.963915359108
116880000 115.612644878787
116890000 120.904059931802
116900000 122.240758862698
116910000 124.881928633848
116920000 123.485386508975
116930000 124.812515309816
116940000 123.527111305898
116950000 124.462523475522
116960000 118.272551901781
116970000 116.668477773536
116980000 117.421187296825
116990000 118.405993369774
117000000 115.502504398858
117010000 116.696454114525
117020000 115.267671658596
117030000 114.958239884832
117040000 117.589616969724
117050000 115.054351182283
117060000 117.840834815468
117070000 114.288087302738
117080000 110.512418642568
117090000 113.925212336461
117100000 122.055413353302
117110000 119.860407487493
117120000 118.715439665088
117130000 119.948500217874
117140000 122.616446025745
117150000 116.616361290725
117160000 121.795593067378
117170000 117.394481101569
117180000 118.96525262206
117190000 119.305624776018
117200000 120.14657252251
117210000 123.555272549244
117220000 123.057181945926
117230000 124.241802456558
117240000 119.519227587709
117250000 123.18490525829
117260000 122.596956450771
117270000 119.341856983126
117280000 121.79312988041
117290000 115.329092697068
117300000 117.377707599796
117310000 127.491802276395
117320000 126.411742297067
117330000 120.471028421373
117340000 118.751926405969
117350000 114.818154998053
117360000 113.350838354094
117370000 116.623480008122
117380000 118.78875075514
117390000 123.954922652206
117400000 122.516641248873
117410000 121.379439810479
117420000 122.537884822777
117430000 120.015405530408
117440000 121.669707782275
117450000 121.256715103676
117460000 119.35151612575
117470000 118.391841086197
117480000 115.396738859771
117490000 113.616559036798
117500000 113.496979361335
117510000 113.590978203693
117520000 113.844803928362
117530000 111.872605408277
117540000 112.926391634179
117550000 112.946669555906
117560000 111.531337535608
117570000 112.257934907561
117580000 117.220357134097
117590000 120.00243546805
117600000 120.664695216817
117610000 121.719615952255
117620000 118.816627273788
117630000 119.211182334358
117640000 122.660924233399
117650000 122.175484344613
117660000 123.790039407522
117670000 123.299342326135
117680000 120.133287828874
117690000 117.749873973325
117700000 116.859543427047
117710000 118.019597791415
117720000 113.115738553425
117730000 118.532112324585
117740000 117.221870737815
117750000 119.36982583088
117760000 122.377640388265
117770000 121.107112261901
117780000 118.488776376982
117790000 115.899874868236
117800000 112.898469865948
117810000 113.376296676913
117820000 114.70763036372
117830000 114.452151929508
117840000 119.268517127353
117850000 119.384129471671
117860000 113.825359714269
117870000 107.766279253686
117880000 110.108009470085
117890000 113.531575905277
117900000 107.912327519351
117910000 115.080382240349
117920000 110.622489318987
117930000 113.310997585771
117940000 109.074614868196
117950000 110.987547576493
117960000 114.291666425831
117970000 120.267483744446
117980000 119.358770347592
117990000 121.539395698121
118000000 115.241908266043
118010000 119.054231440797
118020000 114.10792627541
118030000 118.067314936667
118040000 119.230905142788
118050000 118.051804457046
118060000 118.770183395821
118070000 121.491101871076
118080000 122.253717996414
118090000 122.900170692111
118100000 120.43107334909
118110000 120.252262671003
118120000 120.287437678744
118130000 117.890441930698
118140000 115.999842221822
118150000 114.578123840218
118160000 121.826232928677
118170000 116.865271918051
118180000 118.401276314825
118190000 118.73890669013
118200000 120.111149802277
118210000 122.870658382619
118220000 117.458111162682
118230000 119.462303394345
118240000 116.007649620928
118250000 113.103827460225
118260000 117.306496461913
118270000 119.71689141533
118280000 117.701617093055
118290000 113.821453432654
118300000 112.060392061872
118310000 110.385620990608
118320000 108.192705720453
118330000 109.290634447386
118340000 112.268387717561
118350000 114.250324248637
118360000 114.607422519841
118370000 116.70236576366
118380000 119.946041721704
118390000 121.186222627965
118400000 112.784611868796
118410000 111.737536278878
118420000 109.267459520438
118430000 115.048878353528
118440000 114.540804369118
118450000 119.953745316908
118460000 114.125279376075
118470000 123.50412197799
118480000 122.415687885065
118490000 120.528891969936
118500000 120.650842628004
118510000 116.675551122927
118520000 114.985770729823
118530000 119.217935949986
118540000 121.258297818032
118550000 113.393703697984
118560000 114.070786019441
118570000 112.663243588005
118580000 110.491907328623
118590000 112.366356865935
118600000 111.537489930343
118610000 110.828504800892
118620000 116.522761542818
118630000 118.26193004597
118640000 116.40477722764
118650000 118.423290887635
118660000 116.481839894881
118670000 113.294806811543
118680000 109.205247637794
118690000 108.67869874475
118700000 108.44622238091
118710000 113.062353959508
118720000 115.778071629784
118730000 114.217243638127
118740000 114.267506967166
118750000 113.9048063899
118760000 109.678421417387
118770000 112.782314217112
118780000 112.140661762215
118790000 112.446764659382
118800000 111.247952205213
118810000 109.012050971151
118820000 115.892110457248
118830000 119.63940328514
118840000 117.360370357149
118850000 119.114083363284
118860000 117.837994281848
118870000 116.173536732453
118880000 117.259224678046
118890000 120.371415659112
118900000 121.624311409906
118910000 116.27097286455
118920000 109.309135593138
118930000 118.927451610673
118940000 116.741604292699
118950000 118.877634523859
118960000 119.31700245977
118970000 119.848657265854
118980000 117.679420155683
118990000 114.497316620963
119000000 116.648427129158
119010000 114.263931997491
119020000 116.622183518879
119030000 118.955835945006
119040000 121.018794866693
119050000 123.960257139129
119060000 120.643812126559
119070000 121.284199562787
119080000 121.524487535354
119090000 121.251087676
119100000 127.357631238585
119110000 126.810751981428
119120000 125.86323634828
119130000 124.055915668009
119140000 125.918306811217
119150000 124.0899414236
119160000 120.593103649599
119170000 120.772387876065
119180000 120.313993906824
119190000 112.982671506371
119200000 116.681848070572
119210000 117.437972124616
119220000 112.710429140188
119230000 115.695259601307
119240000 119.187819705674
119250000 118.938086734595
119260000 119.872881001422
119270000 120.819399084502
119280000 122.924958466643
119290000 119.376944208158
119300000 119.35898736509
119310000 121.834983520953
119320000 121.550949124595
119330000 118.95032554177
119340000 120.879837561559
119350000 120.703641065301
119360000 118.114666517774
119370000 121.366583745935
119380000 122.467887207572
119390000 121.928363254863
119400000 121.001139306213
119410000 119.973730732741
119420000 115.960174089477
119430000 117.558690965033
119440000 114.867604161376
119450000 119.079416822193
119460000 118.254119446204
119470000 120.962540642608
119480000 120.554260917511
119490000 121.090132777612
119500000 118.760179671316
119510000 117.820312288587
119520000 117.398928539969
119530000 115.724304984841
119540000 118.835947277188
119550000 117.774171242263
119560000 112.40815654601
119570000 116.658623426015
119580000 115.867092555915
119590000 114.882074710574
119600000 121.219576635121
119610000 116.043417519022
119620000 120.249394818843
119630000 111.270620282119
119640000 105.463409683338
119650000 107.491636183911
119660000 106.067739821349
119670000 108.587081016713
119680000 109.108031746087
119690000 111.989012148267
119700000 114.13888114921
119710000 114.799336957661
119720000 110.074917290368
119730000 115.110008322733
119740000 109.890247789105
119750000 111.693685943981
119760000 115.202294105326
119770000 111.855895544429
119780000 108.112363903614
119790000 110.784432772811
119800000 111.544352803736
119810000 108.681226367285
119820000 113.283727809432
119830000 115.14294607688
119840000 112.228480445011
119850000 111.476668643841
119860000 113.923631330615
119870000 116.924893616387
119880000 120.617776603606
119890000 119.298494606906
119900000 119.293483285845
119910000 117.245252798477
119920000 122.022152625371
119930000 122.600348178855
119940000 119.666532075378
119950000 117.605543488073
119960000 121.283419475137
119970000 116.623666387546
119980000 111.530204490512
119990000 115.938505586817
120000000 117.461199805809
120010000 119.232043042134
120020000 113.628347962023
120030000 114.466668308742
120040000 115.627839301913
120050000 113.418797547466
120060000 113.945412344747
120070000 117.405092197222
120080000 109.813592805837
120090000 104.652039525996
120100000 108.797526231865
120110000 111.343076566341
120120000 111.75818599636
120130000 112.156980874292
120140000 120.838187254634
120150000 121.598652778832
120160000 121.907325978438
120170000 123.117961865912
120180000 117.024138754202
120190000 118.79068140623
120200000 119.868599249562
120210000 118.614696943052
120220000 123.320933393216
120230000 118.883043334091
120240000 121.622785146513
120250000 118.301769920992
120260000 114.221517893457
120270000 119.808656661717
120280000 116.455884283877
120290000 115.831298415088
120300000 112.032161644919
120310000 114.730912192566
120320000 115.627936201784
120330000 116.312678207659
120340000 120.65649983909
120350000 117.227259459535
120360000 117.500805900188
120370000 120.229261717871
120380000 119.493600769636
120390000 118.608626213832
120400000 116.102136372775
120410000 115.965093401455
120420000 115.439391378567
120430000 117.920325801199
120440000 117.069042156591
120450000 116.896109675442
120460000 113.124307072268
120470000 115.269524656654
120480000 113.311989823435
120490000 110.755356055408
120500000 110.48769614856
120510000 120.748767729931
120520000 123.210174187774
120530000 123.975857345624
120540000 120.634898617616
120550000 120.319990330541
120560000 125.269907418811
120570000 123.92266194836
120580000 122.048460969308
120590000 117.883301168417
120600000 116.408343091023
120610000 114.40332742795
120620000 109.773295249296
120630000 107.427777517182
120640000 108.320560569642
120650000 112.367258143642
120660000 112.540198242808
120670000 111.336834729091
120680000 112.160587611928
120690000 119.223205103612
120700000 113.650052486691
120710000 116.308325771556
120720000 115.705028849647
120730000 113.552257399721
120740000 117.524906536938
120750000 112.703176503647
120760000 110.419363215832
120770000 112.897054852639
120780000 110.696816071936
120790000 114.902527545926
120800000 117.211858237046
120810000 112.525898780637
120820000 111.007561619741
120830000 110.89284835232
120840000 108.530853816341
120850000 105.192876930804
120860000 110.142134327382
120870000 110.148361407873
120880000 111.674859282463
120890000 110.85014258503
120900000 114.197973758914
120910000 114.434185381322
120920000 119.189569699468
120930000 114.552386110323
120940000 114.854370369706
120950000 118.732865723165
120960000 116.670759417685
120970000 121.181103237508
120980000 118.037577005576
120990000 118.976331989068
121000000 120.548045180703
121010000 116.037319953597
121020000 120.451307951635
121030000 117.372991614055
121040000 114.383396094931
121050000 119.07303161588
121060000 126.291098259657
121070000 120.709676970524
121080000 121.926915686141
121090000 121.081133257768
121100000 117.020050112384
121110000 120.909557136897
121120000 122.618089896609
121130000 118.954703040331
121140000 118.541755147423
121150000 124.409251740662
121160000 118.285573219186
121170000 121.410630939246
121180000 121.495575272337
121190000 126.252081661968
121200000 122.231578543153
121210000 120.503838179053
121220000 121.02522894761
121230000 118.235047859231
121240000 121.573635736256
121250000 124.299798230664
121260000 122.573154813137
121270000 124.520514081364
121280000 122.011649009823
121290000 120.00497727908
121300000 119.038897669092
121310000 121.171305651868
121320000 122.486198543792
121330000 118.686446585352
121340000 120.076858344738
121350000 119.787065654617
121360000 121.839693116104
121370000 124.444050601811
121380000 122.190087447357
121390000 120.964879822713
121400000 116.593158322448
121410000 122.205440723316
121420000 123.784710935657
121430000 121.728399543699
121440000 120.610428667825
121450000 118.613546899501
121460000 120.469542594645
121470000 121.108081608007
121480000 118.012423844448
121490000 120.689872344243
121500000 116.383127429348
121510000 115.365629392427
121520000 112.203221561156
121530000 113.912719022268
121540000 114.597051543253
121550000 108.697436027823
121560000 109.312221184162
121570000 112.961180363684
121580000 115.021719794023
121590000 113.404677846783
121600000 114.663592665531
121610000 120.523736493451
121620000 116.006220203639
121630000 116.800019527454
121640000 109.960914294466
121650000 113.758246812448
121660000 116.907172479302
121670000 118.608443552829
121680000 114.968332811153
121690000 118.848896980607
121700000 117.960106977536
121710000 114.368732793047
121720000 115.96799664748
121730000 114.910813653054
121740000 118.324864899879
121750000 125.63131667133
121760000 123.013402071456
121770000 115.203727675473
121780000 123.637293832115
121790000 123.805923261024
121800000 126.04895312562
121810000 118.298305820373
121820000 119.097304803314
121830000 111.222726991867
121840000 114.036063791659
121850000 111.505957232277
121860000 111.063238132091
121870000 106.371400404738
121880000 108.098001381643
121890000 110.886836306708
121900000 104.955581855245
121910000 112.960366506534
121920000 108.916789053926
121930000 109.959638544421
121940000 111.857158343842
121950000 111.941657426471
121960000 113.422333898278
121970000 113.75483242315
121980000 112.342689380332
121990000 110.898169068011
122000000 113.394279865473
122010000 111.366464597259
122020000 115.124249735874
122030000 112.839580290858
122040000 106.181406245943
122050000 109.681226803971
122060000 111.222656541566
122070000 111.286623897841
122080000 114.645554024792
122090000 115.486329658848
122100000 114.445103346419
122110000 116.343932787122
122120000 117.885164739768
122130000 112.068752531492
122140000 110.656869829176
122150000 108.538285912857
122160000 101.848022467916
122170000 109.886449081218
122180000 100.584776519355
122190000 102.501801028803
122200000 108.32622832051
122210000 110.770939129429
122220000 110.141432940218
122230000 103.928159606127
122240000 109.997292146642
122250000 109.918645813624
122260000 110.583993855542
122270000 110.005684795706
122280000 112.291409096113
122290000 112.700795116721
122300000 111.952365052066
122310000 118.353783693415
122320000 115.599300626459
122330000 118.015286434873
122340000 121.355828907214
122350000 122.871497929211
122360000 117.882353143042
122370000 118.955564230884
122380000 118.9658230046
122390000 123.616535870445
122400000 120.883936810529
122410000 122.061695248172
122420000 116.896039304684
122430000 121.412968689695
122440000 117.851160539239
122450000 116.960262279562
122460000 116.308963414974
122470000 116.89432382773
122480000 114.123085827356
122490000 113.868102780975
122500000 115.815098424261
122510000 114.2962835557
122520000 112.190517052502
122530000 113.559914237984
122540000 116.774535221809
122550000 115.52721084327
122560000 113.180258257221
122570000 110.857751330537
122580000 114.557119213068
122590000 110.508831628757
122600000 113.589313343341
122610000 111.005541183313
122620000 111.287713283312
122630000 110.873003912307
122640000 110.647699497805
122650000 111.035684512963
122660000 112.302697362577
122670000 113.050822479721
122680000 118.410937091828
122690000 112.450488577763
122700000 114.410065287832
122710000 114.776730359433
122720000 117.46317191358
122730000 119.741732930821
122740000 118.456999798256
122750000 118.869920296136
122760000 119.030485277183
122770000 113.817805785932
122780000 111.433616991538
122790000 113.173516578161
122800000 114.561117862942
122810000 119.893664225855
122820000 120.630696893897
122830000 118.763883575435
122840000 120.756516067755
122850000 118.643353682813
122860000 118.409882107199
122870000 117.715931461412
122880000 115.45332649362
122890000 120.403332039432
122900000 117.266784814641
122910000 113.984365156098
122920000 104.929632238471
122930000 108.66533944683
122940000 107.643698534205
122950000 114.459467932139
122960000 110.957981233375
122970000 113.25420948284
122980000 112.261074769414
122990000 113.214357910958
123000000 112.173604664087
123010000 115.544638630389
123020000 113.413567147233
123030000 117.865481358459
123040000 117.677117336108
123050000 119.946511736775
123060000 120.56447424397
123070000 117.487471874032
123080000 118.459651743891
123090000 123.687708959829
123100000 118.280787844615
123110000 122.487176595915
123120000 120.899516464134
123130000 119.579386017514
123140000 123.448632639755
123150000 120.75385618956
123160000 122.577366020746
123170000 126.485544489736
123180000 123.686998418325
123190000 119.306714816778
123200000 119.83537907366
123210000 121.489001814293
123220000 116.521810230863
123230000 119.445057283338
123240000 115.906111280394
123250000 119.591548400863
123260000 119.682257653944
123270000 120.762799410118
123280000 122.765359741025
123290000 119.038585691427
123300000 117.351369013694
123310000 116.401969561082
123320000 113.473493551018
123330000 112.040264436677
123340000 112.370768420373
123350000 114.496010193465
123360000 117.820945369501
123370000 115.289927459841
123380000 119.265101468629
123390000 116.656294074902
123400000 118.419238880968
123410000 117.037300616776
123420000 116.658394603083
123430000 111.834268168112
123440000 118.058179117757
123450000 120.197865607194
123460000 124.145424329246
123470000 123.992623311149
123480000 121.804307373824
123490000 124.067483347781
123500000 118.340719749328
123510000 115.251066327673
123520000 119.275586511087
123530000 122.375269565448
123540000 119.444935133946
123550000 120.949816279486
123560000 114.658931913638
123570000 112.900668611633
123580000 115.754457008793
123590000 120.678044062007
123600000 118.452648782846
123610000 117.264586544317
123620000 111.339667680121
123630000 113.123605431846
123640000 116.103932923996
123650000 117.989600365953
123660000 122.41285115926
123670000 117.55567681522
123680000 115.784144122848
123690000 115.020617921935
123700000 114.551317740933
123710000 116.555270342823
123720000 111.458933388804
123730000 109.755218181579
123740000 112.141608294093
123750000 118.172927885709
123760000 120.538147765865
123770000 118.697238985869
123780000 115.442713516684
123790000 114.760728494818
123800000 112.70909261831
123810000 110.410898114408
123820000 110.195377580988
123830000 112.590962074798
123840000 115.546672142203
123850000 112.110726158508
123860000 113.476115363883
123870000 114.31452863332
123880000 116.694167721059
123890000 114.828890152351
123900000 118.144861157465
123910000 116.27483830467
123920000 118.923310695278
123930000 120.774821749936
123940000 120.253109130097
123950000 116.843065847007
123960000 116.558689362502
123970000 116.383678368201
123980000 115.203806871961
123990000 112.47439449756
124000000 111.188221689823
124010000 112.720298478899
124020000 115.69019216003
124030000 117.54867402622
124040000 119.327064613293
124050000 123.933555604494
124060000 124.370393904189
124070000 125.723212635974
124080000 126.49803743836
124090000 121.109995509776
124100000 122.585148700245
124110000 122.631578144898
124120000 123.879329851253
124130000 124.91585855764
124140000 122.070832426731
124150000 118.403023374587
124160000 123.283833272449
124170000 120.586103091467
124180000 121.333674342343
124190000 120.673132745655
124200000 116.104066548472
124210000 118.174411210781
124220000 117.096486494984
124230000 114.513627614063
124240000 121.433775241932
124250000 118.543719623853
124260000 121.3171982943
124270000 117.510633415868
124280000 115.992446461849
124290000 118.21123000586
124300000 120.574939462625
124310000 119.34080619827
124320000 118.971839010902
124330000 123.283843268759
124340000 117.861412468434
124350000 120.118978510926
124360000 116.495027104717
124370000 119.256558946716
124380000 119.708729094383
124390000 120.030128746847
124400000 119.641181808307
124410000 121.779118241441
124420000 117.936155255529
124430000 119.269323011636
124440000 117.836226165536
124450000 119.404382112029
124460000 120.008709213322
124470000 116.009030261022
124480000 120.903347885946
124490000 116.852949793781
124500000 120.62628281248
124510000 113.479249425454
124520000 114.926807588662
124530000 119.893825322914
124540000 119.034539140726
124550000 117.110006511597
124560000 113.319048700473
124570000 119.871480693636
124580000 118.729854425969
124590000 120.268610810636
124600000 118.887265179023
124610000 122.016765632551
124620000 121.140710679923
124630000 120.799920530562
124640000 119.162619582835
124650000 119.657342840391
124660000 123.367999733632
124670000 117.199578115929
124680000 115.597267946566
124690000 115.341191158908
124700000 117.089460318047
124710000 119.528415791184
124720000 117.468701761146
124730000 115.509346317934
124740000 118.735886553246
124750000 118.302405254898
124760000 118.531047527846
124770000 113.792483961503
124780000 112.6839704065
124790000 109.075621267971
124800000 118.596232261043
124810000 115.854820254057
124820000 118.601534244186
124830000 119.630422982216
124840000 123.172786122038
124850000 118.173488583979
124860000 115.52766839772
124870000 121.4434432348
124880000 122.560974354982
124890000 119.185329325844
124900000 122.114604526469
124910000 123.034246631302
124920000 112.343357510838
124930000 111.071914111862
124940000 116.773093443632
124950000 119.61625355788
124960000 121.551494770579
124970000 122.76323517504
124980000 119.561781441661
124990000 115.993815025749
125000000 117.609012260862
125010000 120.244625442553
125020000 120.216252953373
125030000 119.345645019749
125040000 115.830976973107
125050000 113.52002372694
125060000 117.299108979758
125070000 111.391364833355
125080000 114.858557816717
125090000 114.120031695038
125100000 112.706502334431
125110000 115.143527850314
125120000 116.698823395004
125130000 112.984837614193
125140000 115.836761323013
125150000 106.785718440725
125160000 113.233817570961
125170000 113.189374139491
125180000 110.569619627924
125190000 110.364654314799
125200000 112.655422713895
125210000 108.967385657004
125220000 111.602648368076
125230000 110.15183750686
125240000 105.688428905815
125250000 108.233264531999
125260000 102.119320032145
125270000 110.124946547182
125280000 106.211040169707
125290000 112.236655216275
125300000 109.080516982738
125310000 108.269147730657
125320000 109.747360246955
125330000 115.108176047266
125340000 114.152479420638
125350000 114.892882566316
125360000 108.348158910436
125370000 117.70977069117
125380000 114.381887906096
125390000 111.584422202914
125400000 115.612843655351
125410000 115.551074197449
125420000 119.728805018983
125430000 120.324159749845
125440000 119.955529117995
125450000 121.407509088601
125460000 119.467239996659
125470000 114.718824232878
125480000 118.860039396913
125490000 121.475637051659
125500000 123.028614502573
125510000 120.662048905124
125520000 120.442543845479
125530000 118.300348194743
125540000 121.210123333033
125550000 121.582295784886
125560000 119.508772425231
125570000 114.202695069539
125580000 115.980100742096
125590000 117.966050145221
125600000 116.023880330371
125610000 111.673609297158
125620000 114.929310671047
125630000 112.411827612607
125640000 111.714818449621
125650000 110.195826602539
125660000 114.621038913266
125670000 113.12107127751
125680000 112.845540889715
125690000 115.734371852469
125700000 116.656036911466
125710000 116.439521769133
125720000 108.655456944995
125730000 113.410465499095
125740000 113.684188823063
125750000 108.580274200986
125760000 106.337340691838
125770000 108.19451952894
125780000 116.073100320676
125790000 117.978550459063
125800000 109.945482599771
125810000 108.50609044615
125820000 106.799021501838
125830000 112.940197465314
125840000 112.984545321934
125850000 112.036855969918
125860000 116.613366921403
125870000 120.560977480453
125880000 119.403038136799
125890000 118.119821041763
125900000 116.546286619942
125910000 115.432980495138
125920000 117.64495905938
125930000 114.379791640136
125940000 119.345360666012
125950000 118.952112322406
125960000 118.526382557171
125970000 120.39777964828
125980000 113.202270926141
125990000 114.175126555125
126000000 114.43743681178
126010000 110.359565625832
126020000 112.951598152046
126030000 115.406592180228
126040000 113.004598698286
126050000 114.090928870763
126060000 109.543116991804
126070000 112.49345779862
126080000 116.974526474834
126090000 118.177375088019
126100000 117.612927996643
126110000 113.712207480666
126120000 116.1212974779
126130000 117.347319628147
126140000 109.987540226808
126150000 117.577004866689
126160000 113.827385839786
126170000 113.408701282842
126180000 114.091177627926
126190000 112.251884789329
126200000 117.720093432627
126210000 116.536839683248
126220000 116.923415173894
126230000 115.763927038091
126240000 115.542921019403
126250000 117.462095238927
126260000 121.582482866004
126270000 119.953562510559
126280000 121.119043842013
126290000 118.111206205903
126300000 121.351868605493
126310000 117.549332792024
126320000 119.41528265977
126330000 119.019080353163
126340000 120.094969482354
126350000 115.314201176904
126360000 119.665071513004
126370000 111.004953443796
126380000 116.664460416039
126390000 115.011644663502
126400000 114.401377953356
126410000 114.845348071564
126420000 113.305636905014
126430000 117.300007325692
126440000 113.380967316961
126450000 116.231952319891
126460000 120.237074900926
126470000 121.12834177435
126480000 115.261432642222
126490000 120.400372250657
126500000 121.531043580132
126510000 117.473772623725
126520000 120.81037245879
126530000 120.621567028938
126540000 123.849989727054
126550000 121.148838476098
126560000 120.202033411919
126570000 122.246958411909
126580000 117.397041302892
126590000 124.627161159198
126600000 119.010191297308
126610000 120.191616327094
126620000 119.387004246253
126630000 122.653167217072
126640000 119.863658323066
126650000 119.40837785997
126660000 118.058805032345
126670000 116.085062952111
126680000 116.733233405533
126690000 117.208793748
126700000 114.114921870799
126710000 114.768534174012
126720000 116.065960962611
126730000 114.012049643379
126740000 118.022849068239
126750000 121.012011592399
126760000 116.904630969575
126770000 115.815749325795
126780000 115.532535066832
126790000 112.859532876561
126800000 111.480226408062
126810000 111.020616311712
126820000 112.914818848459
126830000 110.378617198696
126840000 111.610741858115
126850000 114.360404514261
126860000 110.458115412475
126870000 115.612672513407
126880000 113.148154372733
126890000 110.09743797257
126900000 110.384973530712
126910000 114.614861926377
126920000 116.764299963959
126930000 115.575150496899
126940000 116.129804295558
126950000 117.384109198566
126960000 116.369293027474
126970000 116.899466361291
126980000 113.983777527337
126990000 118.697204436161
127000000 118.261828444752
127010000 117.363856777559
127020000 114.608803053136
127030000 121.794890881658
127040000 121.563762632851
127050000 125.576087177696
127060000 123.06377109806
127070000 124.630508812588
127080000 124.922732223184
127090000 122.3151225711
127100000 126.07882693954
127110000 122.988017817508
127120000 124.15189834576
127130000 122.660749224143
127140000 121.14806153743
127150000 121.175638626547
127160000 120.949578195771
127170000 120.116874172237
127180000 120.812180186992
127190000 125.482574689659
127200000 126.327105592344
127210000 126.721366216663
127220000 125.929419006911
127230000 124.396384832623
127240000 121.611902658437
127250000 124.262089126788
127260000 119.260913422716
127270000 118.638957782587
127280000 124.4394840715
127290000 123.297855521412
127300000 121.927565484431
127310000 122.714401239777
127320000 125.600221899566
127330000 123.53939035551
127340000 120.657592593837
127350000 123.824334915781
127360000 120.825074579779
127370000 117.49324104102
127380000 117.443050568055
127390000 117.668009059482
127400000 110.315667638193
127410000 111.674868024473
127420000 114.958005113936
127430000 113.668363808188
127440000 109.800805881665
127450000 110.614899397506
127460000 113.687583479661
127470000 116.746494583863
127480000 115.53439944164
127490000 121.902758431112
127500000 115.341786280809
127510000 111.87115656987
127520000 114.701948073126
127530000 112.993488760237
127540000 114.921558178149
127550000 120.563137258478
127560000 113.380577086121
127570000 115.12354525027
127580000 114.272431937145
127590000 115.388049238451
127600000 118.159246953485
127610000 117.80017487524
127620000 115.098235512113
127630000 116.841197493065
127640000 118.12097951177
127650000 117.875703697737
127660000 116.435705915922
127670000 116.410112449583
127680000 112.446547162026
127690000 114.944207775821
127700000 118.408288084997
127710000 122.150858486967
127720000 115.145243780014
127730000 118.697775205174
127740000 121.179675886168
127750000 119.323777340657
127760000 122.204503704829
127770000 119.243034871572
127780000 120.312782567272
127790000 121.720933218158
127800000 126.223796172945
127810000 124.875973998928
127820000 120.501241564215
127830000 122.12360889411
127840000 119.369142725495
127850000 121.718796191603
127860000 120.292002668703
127870000 123.243121617034
127880000 124.791645650544
127890000 122.036679993047
127900000 120.55625691898
127910000 122.646777820947
127920000 122.059710172037
127930000 120.327555014884
127940000 116.784474472308
127950000 117.229333937688
127960000 112.872058112769
127970000 116.577822109257
127980000 119.490089413575
127990000 117.111031271829
128000000 119.806036270207
128010000 124.500283569366
128020000 119.406698279865
128030000 123.54364839171
128040000 124.137801754202
128050000 128.011569530341
128060000 125.869295014258
128070000 121.815838029201
128080000 123.29781580843
128090000 122.63775691422
128100000 118.566454439222
128110000 116.885744264469
128120000 121.073205649233
128130000 122.27164426119
128140000 116.934778865103
128150000 114.454461356669
128160000 113.851735011154
128170000 111.877911393674
128180000 116.614818543777
128190000 119.006746125618
128200000 113.702725986428
128210000 112.259528389508
128220000 114.860456114512
128230000 117.526289394994
128240000 118.602603251274
128250000 114.447840988646
128260000 111.248643236334
128270000 110.045634870295
128280000 113.465647098278
128290000 116.41459384345
128300000 115.512236978203
128310000 116.377717886558
128320000 119.436715320161
128330000 113.717907119974
128340000 117.533546000421
128350000 114.819599404248
128360000 116.693407603877
128370000 119.164321299661
128380000 119.590973381117
128390000 117.552735901923
128400000 118.758886295536
128410000 120.360387802558
128420000 119.722914032226
128430000 120.827381665542
128440000 121.683046575197
128450000 123.287090929104
128460000 120.266354578615
128470000 119.067820656092
128480000 120.955521158123
128490000 115.624479380708
128500000 117.68939809202
128510000 118.610432653004
128520000 113.415342943138
128530000 111.885119278765
128540000 112.2183492542
128550000 110.870231978289
128560000 112.623924471322
128570000 117.812163957042
128580000 113.29563552125
128590000 120.570765727643
128600000 117.359862695297
128610000 120.186459168082
128620000 116.64327020438
128630000 114.534436956469
128640000 114.226266135322
128650000 113.486436209907
128660000 108.635045313581
128670000 113.822927396587
128680000 118.457453494154
128690000 115.01607075244
128700000 115.567281790843
128710000 118.707516076512
128720000 119.693840970324
128730000 116.857409285508
128740000 116.299710616584
128750000 112.224167305165
128760000 111.849284453971
128770000 110.589381510355
128780000 111.671656067417
128790000 113.909994121711
128800000 114.320765639901
128810000 115.839245144364
128820000 116.453346188315
128830000 114.939407861094
128840000 113.573152812973
128850000 113.304186231893
128860000 114.942581410036
128870000 111.298631971096
128880000 117.908228545111
128890000 114.812667550333
128900000 115.106745714517
128910000 113.701070477779
128920000 116.380652950079
128930000 115.253357478695
128940000 115.06131872142
128950000 115.853815891415
128960000 116.453973999856
128970000 120.04654118493
128980000 119.505658822553
128990000 118.32439491939
129000000 118.911445174868
129010000 117.725777305828
129020000 120.388671955862
129030000 115.040464356043
129040000 113.604213647653
129050000 110.716338855608
129060000 113.107795769944
129070000 116.69506208092
129080000 117.5050980688
129090000 118.128107670435
129100000 116.102411059536
129110000 118.882502675441
129120000 117.567343915287
129130000 119.184197812974
129140000 117.43896337134
129150000 119.11288286343
129160000 118.136892779086
129170000 116.669703719764
129180000 116.68689222709
129190000 116.321803427096
129200000 124.822153166917
129210000 118.054608231217
129220000 118.47926527937
129230000 119.844306728211
129240000 125.975956979547
129250000 123.255393007045
129260000 120.840390438044
129270000 121.01964775246
129280000 116.798050495807
129290000 122.462794750393
129300000 121.083163509323
129310000 116.942738030919
129320000 117.584100652468
129330000 124.180626870338
129340000 121.595565380872
129350000 119.526121539512
129360000 119.480871205782
129370000 120.53839166432
129380000 122.055302565787
129390000 123.154880867557
129400000 120.298345416768
129410000 121.119536697491
129420000 124.320614765566
129430000 119.107875194466
129440000 119.967850323978
129450000 120.950547016264
129460000 118.906233683982
129470000 118.037008657793
129480000 119.930748836895
129490000 120.359983641413
129500000 114.890131021155
129510000 121.24971990334
129520000 118.114021528898
129530000 115.19247788143
129540000 115.505472727044
129550000 115.365794072843
129560000 111.571440929849
129570000 111.290076991153
129580000 112.308298079472
129590000 114.762020599032
129600000 114.680799372283
129610000 112.79840878825
129620000 111.6892429168
129630000 104.557036759784
129640000 107.773246041045
129650000 108.825708877204
129660000 108.221152457797
129670000 107.740179831141
129680000 109.579437622927
129690000 111.347404118774
129700000 108.362191164915
129710000 105.947833226944
129720000 108.806747213549
129730000 105.472982000855
129740000 105.821615366518
129750000 111.502303026773
129760000 104.381750272322
129770000 107.083192806253
129780000 106.908015939401
129790000 101.130704851765
129800000 101.304174865522
129810000 106.038449059726
129820000 108.386265960215
129830000 104.362685391302
129840000 105.607354263819
129850000 104.680085015322
129860000 106.686323319685
129870000 111.389425387757
129880000 108.185682830363
129890000 109.332377330449
129900000 116.177919722978
129910000 114.564197646178
129920000 114.695344134397
129930000 116.130096589788
129940000 117.093404552278
129950000 114.244535315398
129960000 117.976105946619
129970000 114.267651021953
129980000 117.379239655647
129990000 114.482323871876
130000000 119.764682501765
130010000 121.811903930674
130020000 115.111497586724
130030000 121.52352219852
130040000 120.441408999813
130050000 120.344982851833
130060000 123.598513400445
130070000 120.666554910661
130080000 123.515524604161
130090000 122.916390512381
130100000 119.533766042876
130110000 121.165597701558
130120000 122.163323013625
130130000 119.489248700705
130140000 120.217217868175
130150000 117.417116561277
130160000 119.566298341394
130170000 107.640762158174
130180000 110.805525432497
130190000 110.097781545457
130200000 114.260735042268
130210000 117.930647702941
130220000 116.174693029121
130230000 115.80359834184
130240000 118.729715849521
130250000 118.939326078381
130260000 119.551342171706
130270000 121.754603106411
130280000 124.893051443289
130290000 122.9371776078
130300000 118.20610829283
130310000 112.573114476222
130320000 114.334005091577
130330000 113.098806863499
130340000 111.334658578889
130350000 110.885123132734
130360000 110.718627603854
130370000 113.896524762213
130380000 117.102554623366
130390000 113.100424604818
130400000 112.996319791074
130410000 112.470366893191
130420000 117.257264878278
130430000 124.110300569014
130440000 118.725640147132
130450000 118.818230014777
130460000 118.918307599701
130470000 118.228034816442
130480000 114.828849664512
130490000 118.068887281184
130500000 116.279924900673
130510000 117.859995503954
130520000 112.337518823504
130530000 117.579283944046
130540000 118.770040519811
130550000 113.091149361614
130560000 112.429008421266
130570000 110.160176059516
130580000 116.753030428278
130590000 116.687712085964
130600000 114.085629487641
130610000 122.509563355163
130620000 122.799676455493
130630000 117.352373137129
130640000 120.2070130731
130650000 115.380443335205
130660000 111.083065294181
130670000 120.032061377507
130680000 118.370565939738
130690000 117.060475545158
130700000 118.433693915509
130710000 118.700303959519
130720000 115.653015140397
130730000 119.11232595952
130740000 114.131548254321
130750000 118.442251437045
130760000 118.231106373354
130770000 116.167947910264
130780000 117.21694377689
130790000 122.079027935547
130800000 122.022547699113
130810000 120.435524936245
130820000 120.891159722688
130830000 124.999583110074
130840000 117.672912126249
130850000 118.183350527005
130860000 120.063845146574
130870000 119.279107919635
130880000 123.107338102221
130890000 116.310381338173
130900000 114.913230300628
130910000 113.444750485884
130920000 118.68137068576
130930000 120.792854349456
130940000 115.878932289483
130950000 118.689469716036
130960000 124.047157175665
130970000 122.375044544235
130980000 122.247250451703
130990000 120.206448977262
131000000 120.44260336166
131010000 122.705423209339
131020000 122.413412780685
131030000 118.602560486315
131040000 121.711326193148
131050000 119.353234273489
131060000 119.197716617515
131070000 124.126124347379
131080000 121.635427688318
131090000 126.994645999325
131100000 124.421594065809
131110000 123.272427104137
131120000 123.666042708972
131130000 120.087717761998
131140000 124.595548924228
131150000 119.963571756614
131160000 120.677898080619
131170000 120.919957767554
131180000 120.746643241533
131190000 120.066171155966
131200000 122.585738945216
131210000 118.148526219883
131220000 120.476193599393
131230000 122.825513739966
131240000 119.703982010006
131250000 118.384411781712
131260000 121.733637306183
131270000 113.058846355929
131280000 115.029938452186
131290000 115.305979242734
131300000 112.2275667899
131310000 113.036668870439
131320000 111.365425692204
131330000 116.997342784199
131340000 114.842046771421
131350000 117.584739487443
131360000 118.360894122339
131370000 115.642227772342
131380000 113.914760867368
131390000 123.244946786628
131400000 120.937346638547
131410000 117.599166213804
131420000 118.007008026987
131430000 117.286746379175
131440000 118.220405784638
131450000 120.384923832773
131460000 120.874252087768
131470000 118.542578136935
131480000 120.212587801676
131490000 117.361752464533
131500000 116.974516209987
131510000 121.618828125902
131520000 124.253102743777
131530000 119.298517575474
131540000 115.829530205805
131550000 118.07257427577
131560000 120.901826982006
131570000 119.852185095486
131580000 120.452086393058
131590000 122.162725145313
131600000 120.831632003669
131610000 118.283465890963
131620000 122.681278064531
131630000 120.362864851938
131640000 118.307033829462
131650000 118.604349586896
131660000 122.016476221788
131670000 125.504879586767
131680000 125.277698110582
131690000 121.212157682537
131700000 122.665244080149
131710000 125.798958810819
131720000 122.401036646051
131730000 121.718708837672
131740000 119.878150588703
131750000 118.891874192342
131760000 118.679744770421
131770000 125.148896825172
131780000 122.5388641759
131790000 116.506910846902
131800000 123.745948863049
131810000 123.918585223852
131820000 120.644344800938
131830000 119.752437980143
131840000 121.590679933923
131850000 121.729148444693
131860000 120.494189361307
131870000 117.749080341686
131880000 119.385719487969
131890000 118.297053058586
131900000 120.637401278917
131910000 117.141607045711
131920000 119.66063151508
131930000 113.624337843223
131940000 115.615989516023
131950000 112.594675500364
131960000 112.613454623497
131970000 111.546070276314
131980000 111.361181479894
131990000 113.17838951486
132000000 115.7899582502
132010000 113.962007590578
132020000 113.964056373942
132030000 110.820829120857
132040000 115.702733600156
132050000 117.674487615974
132060000 116.840728463325
132070000 117.692346197069
132080000 116.423211046407
132090000 115.581353528175
132100000 117.69484218272
132110000 115.93240397445
132120000 112.416879312512
132130000 107.055207310714
132140000 110.657561499468
132150000 114.036032898868
132160000 111.804962628471
132170000 113.237621987131
132180000 116.053317157305
132190000 116.639110257568
132200000 117.553061971923
132210000 115.651627249695
132220000 117.616797772675
132230000 119.4464519743
132240000 119.657939323591
132250000 118.346329024711
132260000 119.272082271282
132270000 119.768629240337
132280000 117.21701813493
132290000 113.10796200856
132300000 111.81534088668
132310000 115.398208097939
132320000 115.191894000622
132330000 113.772329413543
132340000 120.073251368577
132350000 121.337666801357
132360000 119.174869163524
132370000 118.091427782096
132380000 113.189330214194
132390000 111.053294557297
132400000 112.115733544456
132410000 114.965430567354
132420000 111.347181065362
132430000 113.766536860827
132440000 113.490776195106
132450000 116.749303845434
132460000 116.641558807174
132470000 122.020386471695
132480000 117.700004177968
132490000 117.731087249391
132500000 116.796694295846
132510000 115.121927083816
132520000 113.236508828544
132530000 114.812173850355
132540000 115.832249043459
132550000 118.965731743239
132560000 119.603156298253
132570000 115.104706087791
132580000 113.587357456858
132590000 110.417751778174
132600000 110.02613587677
132610000 106.096603797888
132620000 110.510234463217
132630000 109.454389879309
132640000 112.074041076243
132650000 114.279419033098
132660000 110.746268036488
132670000 111.944199799626
132680000 111.100762986903
132690000 109.895009752884
132700000 113.973684792403
132710000 114.846511534237
132720000 113.648353137203
132730000 116.569803564747
132740000 120.878344805664
132750000 118.075272465449
132760000 117.380697901172
132770000 114.661275737365
132780000 118.486187326013
132790000 115.396203335394
132800000 111.457005678025
132810000 110.97439042009
132820000 114.27270680873
132830000 115.938287044079
132840000 112.249808895481
132850000 112.921439471907
132860000 106.726497501365
132870000 104.172366353298
132880000 103.933256393142
132890000 107.966145301725
132900000 110.488774414438
132910000 107.915922482846
132920000 115.734116246546
132930000 112.641657787628
132940000 115.055272334016
132950000 114.073406665528
132960000 113.189576129155
132970000 113.39013721605
132980000 115.820575084523
132990000 117.89081475606
133000000 117.344030096153
133010000 114.560713722733
133020000 117.78578161469
133030000 119.729424238996
133040000 122.138101320507
133050000 118.391077683436
133060000 120.884713678046
133070000 116.48102481407
133080000 112.785462869179
133090000 119.368613086137
133100000 119.894558178321
133110000 117.76959609407
133120000 124.052801352961
133130000 120.54887953201
133140000 116.986904168994
133150000 120.531838783876
133160000 116.862520731202
133170000 120.73490535617
133180000 116.138119805605
133190000 117.404358053723
133200000 118.292727544877
133210000 116.872838447865
133220000 114.972344567848
133230000 116.554967161597
133240000 117.044166602685
133250000 114.895608648222
133260000 114.690755579129
133270000 116.12382641185
133280000 107.228245061745
133290000 104.735219816271
133300000 108.696113517232
133310000 104.768821751534
133320000 106.24033284472
133330000 105.910761392471
133340000 109.818728792421
133350000 116.956590176828
133360000 117.552206937506
133370000 118.534487648988
133380000 121.935864044976
133390000 120.438921351248
133400000 113.555000131101
133410000 114.329312100592
133420000 115.467306287743
133430000 116.9823888543
133440000 114.207816508336
133450000 112.992534614808
133460000 119.271586547654
133470000 112.613033810773
133480000 110.0559077235
133490000 115.792169823134
133500000 114.464391178461
133510000 113.89729620651
133520000 113.41730689512
133530000 111.984130310959
133540000 118.825910027555
133550000 114.115892783943
133560000 120.173239306519
133570000 120.955402273248
133580000 120.834908107776
133590000 119.400872760288
133600000 117.125607039051
133610000 122.54001894996
133620000 118.934038106779
133630000 123.085743284129
133640000 120.936806436538
133650000 119.101727264449
133660000 118.114946676527
133670000 117.235014908334
133680000 120.327916894497
133690000 118.476257657775
133700000 118.193677832214
133710000 117.880124828405
133720000 118.316863581622
133730000 117.863979970367
133740000 114.65876043105
133750000 118.937051758676
133760000 122.18979829822
133770000 117.530872454333
133780000 117.333482064676
133790000 116.029703971218
133800000 112.67942208343
133810000 115.992522795561
133820000 110.542194407185
133830000 105.78528636652
133840000 107.937065085418
133850000 109.677265635974
133860000 111.057463782169
133870000 112.764766326792
133880000 111.731519513553
133890000 111.959590077615
133900000 114.685061793734
133910000 114.289063993333
133920000 113.855197684329
133930000 113.337179824304
133940000 114.472853353787
133950000 110.426746439912
133960000 109.963706492263
133970000 115.583720232047
133980000 123.534624502483
133990000 118.826886862548
134000000 114.150586235021
134010000 118.186327041215
134020000 117.883561478609
134030000 113.161774483803
134040000 118.787216232961
134050000 118.113799175908
134060000 119.584560596313
134070000 117.764463618182
134080000 116.002884690637
134090000 118.686432841945
134100000 111.14531007737
134110000 118.500938554627
134120000 120.501250470538
134130000 119.902622962665
134140000 117.506996156699
134150000 118.627643507448
134160000 122.216083448947
134170000 120.504040725295
134180000 121.225185410119
134190000 119.912080517806
134200000 122.27125800277
134210000 121.326772830489
134220000 123.717795516344
134230000 119.117026385026
134240000 121.839630848739
134250000 117.921531667062
134260000 121.73722313735
134270000 119.312923169005
134280000 119.646677506392
134290000 120.558635026135
134300000 114.285244591244
134310000 113.468849534818
134320000 118.374568937613
134330000 118.232376244428
134340000 116.147748611585
134350000 117.071711541665
134360000 112.641600742357
134370000 115.753781301828
134380000 117.951122433676
134390000 115.839339286742
134400000 118.062295893829
134410000 120.582311438819
134420000 117.803860826586
134430000 115.624121910043
134440000 119.028978113508
134450000 116.393127743196
134460000 117.588237174062
134470000 113.82420530618
134480000 114.057469740595
134490000 112.153499053141
134500000 114.461804542428
134510000 110.20561115887
134520000 120.126106681211
134530000 118.934112581029
134540000 118.612483210835
134550000 116.46877073696
134560000 119.282447495611
134570000 120.389627041719
134580000 120.602996585485
134590000 117.322208376413
134600000 120.68363605934
134610000 121.996659988406
134620000 119.712450910605
134630000 120.27728743013
134640000 122.433389626481
134650000 121.67346459095
134660000 121.54791249958
134670000 123.036907792189
134680000 117.459973147507
134690000 127.311661447421
134700000 125.646261661239
134710000 127.461522936098
134720000 123.156953045144
134730000 122.09209491926
134740000 120.797594114317
134750000 123.683847410781
134760000 121.730612963258
134770000 115.450150856406
134780000 115.178448701034
134790000 118.354812754405
134800000 113.756791570451
134810000 116.597027557061
134820000 117.280433285576
134830000 114.804929643531
134840000 116.770591018272
134850000 117.614826154078
134860000 114.478486925663
134870000 112.360516014802
134880000 115.710687350282
134890000 117.7930885342
134900000 115.332240867967
134910000 107.986289634852
134920000 113.683466842117
134930000 110.817538290158
134940000 113.452875401459
134950000 117.623454667215
134960000 120.897823443257
134970000 116.362393848532
134980000 115.625136577172
134990000 111.533210671169
135000000 115.565527344713
135010000 115.28971404859
135020000 114.097624819544
135030000 118.306737557741
135040000 111.404077183465
135050000 118.210062815778
135060000 115.717963467057
135070000 114.338894004658
135080000 113.660569834133
135090000 114.839362090135
135100000 110.443849639688
135110000 114.771995729179
135120000 114.745291777224
135130000 114.06821302666
135140000 116.882053374145
135150000 116.830601143061
135160000 121.351665942144
135170000 123.495465094435
135180000 123.08823889663
135190000 119.851011762407
135200000 121.633000824993
135210000 118.004985745161
135220000 118.358446883378
135230000 116.571227435522
135240000 118.876949421282
135250000 122.713131323841
135260000 121.523325152455
135270000 120.835493072605
135280000 121.814285422767
135290000 116.655816412492
135300000 119.347229300097
135310000 118.429647244873
135320000 121.012441825287
135330000 121.744877787301
135340000 118.642214523065
135350000 113.398755598523
135360000 110.598051792314
135370000 108.471713528041
135380000 106.802944244064
135390000 108.639136339336
135400000 109.713056615986
135410000 107.552349875868
135420000 111.416131546949
135430000 104.491532974526
135440000 110.612354905411
135450000 109.017428782508
135460000 113.864542433207
135470000 112.449996444999
135480000 112.558789055113
135490000 112.233265133317
135500000 111.073976641963
135510000 116.299476212495
135520000 111.132070686446
135530000 107.895524551736
135540000 112.5295808259
135550000 114.407449856796
135560000 117.085140314783
135570000 117.292481972617
135580000 117.717158856071
135590000 110.817321719362
135600000 116.928004767783
135610000 116.130659846965
135620000 112.284478596365
135630000 114.413373011155
135640000 117.278246492227
135650000 119.235410007804
135660000 117.024903904339
135670000 117.631394732603
135680000 120.790013870816
135690000 121.368521498451
135700000 122.206618748502
135710000 119.75073107253
135720000 120.398860053767
135730000 115.787400047336
135740000 112.800784675888
135750000 114.58615447327
135760000 118.368284719507
135770000 116.667138516959
135780000 116.114435377762
135790000 117.512018447267
135800000 116.833807025922
135810000 118.911765526308
135820000 116.531772893611
135830000 114.468458809411
135840000 115.025774116397
135850000 118.244098729577
135860000 116.316734543287
135870000 113.740340032934
135880000 113.202261888345
135890000 108.633839171423
135900000 112.301388813863
135910000 111.973442320494
135920000 110.46956344476
135930000 111.145278746392
135940000 110.110900395961
135950000 111.362942255906
135960000 113.574895596487
135970000 113.492566577564
135980000 113.400123699341
135990000 115.033486282569
136000000 113.804262986643
136010000 116.838092972629
136020000 116.316297259513
136030000 113.157212194847
136040000 117.071684784482
136050000 121.98805376088
136060000 119.737067726331
136070000 122.073432080755
136080000 122.362828463429
136090000 115.212913481237
136100000 122.952707669885
136110000 116.948630384223
136120000 119.49204463161
136130000 114.156405554719
136140000 118.073185566513
136150000 116.908174898301
136160000 121.603386639275
136170000 117.586311669748
136180000 119.962686523082
136190000 121.594121368522
136200000 121.957540859948
136210000 118.305860125856
136220000 115.315844768411
136230000 118.714426250838
136240000 120.99611879531
136250000 118.414469489582
136260000 121.55873460614
136270000 122.216503470528
136280000 122.621528543693
136290000 115.596021886827
136300000 119.793369970016
136310000 119.691988564066
136320000 118.121644339072
136330000 121.585708446746
136340000 117.321323808351
136350000 117.199122034406
136360000 116.794557739589
136370000 117.255246835677
136380000 116.627551504818
136390000 117.682697484294
136400000 117.395153047802
136410000 118.702760228837
136420000 114.528559428429
136430000 114.273305189383
136440000 112.46421444975
136450000 111.88224233482
136460000 113.440887356511
136470000 109.685910702173
136480000 108.651249357935
136490000 110.191909141456
136500000 109.015072062878
136510000 108.139723708016
136520000 111.702910689358
136530000 108.315518197597
136540000 107.050833529725
136550000 105.02649250124
136560000 110.085091815005
136570000 108.658944389142
136580000 109.070101059906
136590000 112.304577361432
136600000 112.784628596577
136610000 111.360713374469
136620000 113.54027401554
136630000 115.705800183423
136640000 117.410169204984
136650000 114.023056448765
136660000 114.108700088002
136670000 113.979792817962
136680000 113.774845484348
136690000 116.776280187597
136700000 112.825720565281
136710000 116.104863537896
136720000 110.930514117444
136730000 111.399630747246
136740000 114.551728888232
136750000 113.761851978963
136760000 108.431409132541
136770000 111.417228915185
136780000 115.494983391512
136790000 116.268601287713
136800000 119.150666871669
136810000 117.82718944634
136820000 116.225671817249
136830000 117.212579959459
136840000 114.700482055703
136850000 116.059189369737
136860000 115.225463181738
136870000 117.035943961102
136880000 115.626448637696
136890000 118.111821898278
136900000 120.404041636716
136910000 116.579191468727
136920000 116.283401230921
136930000 118.312180366349
136940000 113.406269926942
136950000 113.15697440881
136960000 112.698582072564
136970000 109.614523239161
136980000 112.479671213957
136990000 114.562252671749
137000000 113.95951429214
137010000 112.504622380497
137020000 115.558886835418
137030000 116.706068067412
137040000 115.778453940872
137050000 117.23935781547
137060000 117.115849805619
137070000 120.029333087796
137080000 120.346963931725
137090000 120.765670601094
137100000 121.854241264107
137110000 117.37517944098
137120000 119.64366928274
137130000 118.581983362181
137140000 118.20662756589
137150000 120.126818154067
137160000 122.559696334906
137170000 119.443287438451
137180000 123.202545942047
137190000 123.206643987654
137200000 119.700316454473
137210000 117.9879485776
137220000 115.533640095536
137230000 117.090355011339
137240000 116.054446647221
137250000 112.091128822213
137260000 112.766657894661
137270000 114.75541704403
137280000 112.366997812711
137290000 117.232851242278
137300000 117.228305300283
137310000 115.489983391175
137320000 118.979641330524
137330000 117.071010010637
137340000 117.879068182853
137350000 111.492795042134
137360000 115.019299421452
137370000 115.464913858519
137380000 114.66586096893
137390000 116.658002004687
137400000 121.699585005552
137410000 117.963631816511
137420000 118.201788642915
137430000 121.332382820911
137440000 121.742516782241
137450000 120.804427215166
137460000 121.522667470475
137470000 124.003791968295
137480000 121.088873336964
137490000 115.908685473467
137500000 116.17944262157
137510000 125.304645202994
137520000 126.857298133692
137530000 123.313331999829
137540000 119.549796490897
137550000 120.642434466924
137560000 121.93814066226
137570000 123.34401456699
137580000 119.945699869605
137590000 119.372038886054
137600000 122.104370726932
137610000 120.249096679238
137620000 119.631089483986
137630000 116.242957439679
137640000 117.389503744647
137650000 114.344665003761
137660000 107.494859109218
137670000 111.589638494567
137680000 109.958310458473
137690000 105.512827066901
137700000 107.653584040758
137710000 110.132142990812
137720000 109.563180046073
137730000 110.731499183047
137740000 111.217156856575
137750000 110.189956200112
137760000 106.9226975378
137770000 104.417622693836
137780000 109.139165529428
137790000 111.302588367057
137800000 110.295174296453
137810000 112.986374078277
137820000 115.597504570932
137830000 113.582826365908
137840000 110.076957210845
137850000 115.827250915779
137860000 112.549033169309
137870000 116.493597263776
137880000 116.770878815999
137890000 117.446529606468
137900000 111.358572114181
137910000 112.614890046676
137920000 112.034903512869
137930000 112.40341391391
137940000 115.047088999537
137950000 114.888808229135
137960000 113.454575308915
137970000 114.998877535346
137980000 113.069403826865
137990000 111.163035315439
138000000 112.684779525568
138010000 113.638533350123
138020000 111.620785281071
138030000 114.326474728647
138040000 114.026475112123
138050000 116.508594976618
138060000 112.472290682997
138070000 118.348261881996
138080000 117.243063391821
138090000 115.152344065411
138100000 116.891381157613
138110000 113.979115528005
138120000 114.949801540833
138130000 118.66964658964
138140000 118.618337581404
138150000 116.630897675812
138160000 117.072251013635
138170000 123.463687244646
138180000 124.109150894833
138190000 120.33396670118
138200000 124.084230702945
138210000 124.625998467124
138220000 118.983797388615
138230000 120.019349593231
138240000 122.226321966874
138250000 116.426350003503
138260000 119.098739147558
138270000 118.029008736348
138280000 117.738155466825
138290000 120.910684660953
138300000 119.587930856409
138310000 122.457342503297
138320000 117.796782458645
138330000 120.835918609873
138340000 125.200790841496
138350000 127.350719691552
138360000 124.62190183361
138370000 123.950951894856
138380000 122.392526760313
138390000 125.491739409178
138400000 123.180331796445
138410000 123.875130301333
138420000 125.801431657793
138430000 127.181547323858
138440000 124.447170014922
138450000 125.629794064961
138460000 126.125175350668
138470000 124.943915240145
138480000 120.860833720084
138490000 122.826031885249
138500000 121.18079370933
138510000 117.553404541175
138520000 115.992663334349
138530000 118.819706115845
138540000 116.473088738687
138550000 121.368203401779
138560000 119.2734132954
138570000 119.132044274752
138580000 119.879221846376
138590000 119.468845863625
138600000 123.069853260383
138610000 118.852627205877
138620000 122.300362635743
138630000 124.441471585323
138640000 124.780627446406
138650000 123.376624271355
138660000 117.624424582379
138670000 118.890494990036
138680000 123.970249891768
138690000 126.281216268901
138700000 123.026827400955
138710000 123.708014007262
138720000 123.590032072212
138730000 120.069186328609
138740000 121.211312507475
138750000 121.812879508733
138760000 118.934192916347
138770000 117.244521169095
138780000 116.134162658017
138790000 116.82557017834
138800000 117.003878430372
138810000 122.560651590921
138820000 117.152461179055
138830000 118.097130649251
138840000 114.94437222201
138850000 115.361103481631
138860000 116.127179989046
138870000 113.508160060473
138880000 110.148994394696
138890000 115.36194355243
138900000 119.972352998826
138910000 119.772399365352
138920000 118.513345034205
138930000 117.99519488339
138940000 117.263000618528
138950000 120.113351987212
138960000 120.496707569822
138970000 120.20592079763
138980000 117.94056670703
138990000 114.614659228386
139000000 114.590793538074
139010000 117.858563485113
139020000 120.551323745895
139030000 120.712416271615
139040000 119.088514661973
139050000 114.83449371645
139060000 118.580377363861
139070000 115.64085602045
139080000 123.819780172525
139090000 125.497051343787
139100000 123.070475957354
139110000 117.9262736622
139120000 114.557487181381
139130000 118.133383407574
139140000 113.48782864667
139150000 117.33123646914
139160000 115.260933451804
139170000 115.441933073848
139180000 116.528917540022
139190000 118.243445505926
139200000 116.938944847835
139210000 112.084458772157
139220000 120.423416975887
139230000 122.442085093093
139240000 121.34803841858
139250000 121.846715925873
139260000 120.892629044965
139270000 119.090193567307
139280000 121.048767998325
139290000 118.993435966758
139300000 120.938057887615
139310000 122.858076059811
139320000 115.64586522865
139330000 122.425874142549
139340000 119.917603688968
139350000 120.600324937803
139360000 117.849121791051
139370000 120.308444356409
139380000 116.658722644579
139390000 118.647788487354
139400000 120.283976466029
139410000 114.551411092969
139420000 124.150475219619
139430000 120.492092155251
139440000 123.026591405916
139450000 118.536794242113
139460000 120.901341341912
139470000 119.366527603447
139480000 116.386413567193
139490000 117.858770560682
139500000 121.200473529465
139510000 117.633380836244
139520000 117.219549802374
139530000 119.62793593229
139540000 120.179739227244
139550000 118.145793496736
139560000 120.438265623395
139570000 119.16409484978
139580000 123.658570162527
139590000 121.899505784533
139600000 119.843785699167
139610000 122.268235716714
139620000 116.268772299699
139630000 117.771220893012
139640000 117.673505593573
139650000 124.004965380771
139660000 124.220089081133
139670000 124.910674714317
139680000 123.57319670436
139690000 119.794288950187
139700000 118.472751385572
139710000 119.020515252174
139720000 119.456596158091
139730000 115.200257077685
139740000 117.918903995838
139750000 113.562133378585
139760000 111.911865532518
139770000 116.415770951149
139780000 119.538474176327
139790000 118.46598717663
139800000 121.723677899391
139810000 122.404917179144
139820000 119.95335332086
139830000 119.365305873579
139840000 122.501766605808
139850000 124.451968525095
139860000 121.318218864401
139870000 124.998838469933
139880000 120.178010167411
139890000 119.19592257886
139900000 119.700138305828
139910000 119.748032598093
139920000 121.015205958352
139930000 122.25196732922
139940000 122.78488162695
139950000 118.524845238351
139960000 117.891975001043
139970000 119.18044123656
139980000 119.165135964608
139990000 116.282381481849
140000000 121.83034180847
140010000 120.769831498435
140020000 123.054240827807
140030000 125.511495303214
140040000 125.37295091412
140050000 124.174680724913
140060000 128.084063550711
140070000 124.99728801747
140080000 123.378973424187
140090000 120.092113757353
140100000 120.631537300157
140110000 119.875616278175
140120000 119.784048159909
140130000 119.306295676801
140140000 120.345073668601
140150000 117.94850043838
140160000 120.184247033805
140170000 119.239652906993
140180000 116.97578158282
140190000 117.1720274921
140200000 115.145268350025
140210000 111.461709487078
140220000 112.803744029874
140230000 110.638512875849
140240000 111.363140742893
140250000 114.050863399531
140260000 117.776859141611
140270000 117.650832719684
140280000 114.203004957863
140290000 120.689530807023
140300000 118.119015618225
140310000 119.047960946595
140320000 121.694791171982
140330000 123.398903487307
140340000 120.598663735555
140350000 121.320346429547
140360000 123.25908534636
140370000 117.722332265819
140380000 113.375874106776
140390000 113.26665518054
140400000 115.221191606249
140410000 116.290413093219
140420000 116.766238701869
140430000 115.237801908975
140440000 119.99946356929
140450000 119.633285027958
140460000 116.271897769698
140470000 116.68463802877
140480000 115.193028996239
140490000 113.639992117408
140500000 111.476513288071
140510000 115.198994909617
140520000 117.483837192315
140530000 111.298174166401
140540000 112.918724166522
140550000 114.16372329562
140560000 114.513015634627
140570000 118.194697093056
140580000 113.774505310235
140590000 120.7968219427
140600000 120.355749239774
140610000 119.136929436066
140620000 118.906511144767
140630000 118.831693852402
140640000 118.076666371161
140650000 116.544337951253
140660000 120.058129849881
140670000 120.262983157944
140680000 121.810246981114
140690000 121.722019363569
140700000 119.958604530996
140710000 117.614137335052
140720000 117.517944179348
140730000 117.446397870373
140740000 115.072215449098
140750000 111.451939695057
140760000 116.0965155403
140770000 113.832503580483
140780000 117.744168192609
140790000 120.469674952017
140800000 123.172869513407
140810000 121.921220548886
140820000 121.506570246656
140830000 113.234602044413
140840000 121.01556882804
140850000 118.715494261837
140860000 119.013926436563
140870000 118.630013675515
140880000 115.249274950027
140890000 120.038818523556
140900000 112.69866090504
140910000 118.737845645718
140920000 116.453511984613
140930000 118.890675866731
140940000 121.944489830308
140950000 120.333634257805
140960000 123.503294171391
140970000 120.444393290169
140980000 116.894484440484
140990000 121.295542217595
141000000 120.238768630178
141010000 122.779394021863
141020000 122.254660976183
141030000 123.195396749771
141040000 127.082770824111
141050000 126.22324184457
141060000 122.818936244875
141070000 128.713018754486
141080000 125.762900637401
141090000 123.209289264195
141100000 118.079948645725
141110000 117.49310416349
141120000 118.318931321807
141130000 117.180653652299
141140000 111.721915330744
141150000 117.205341333923
141160000 114.965147897606
141170000 116.51343886916
141180000 113.764601139784
141190000 114.856647402747
141200000 118.068825324882
141210000 122.836468447353
141220000 118.9114936576
141230000 121.719407109759
141240000 122.229400386517
141250000 119.110023949586
141260000 113.554035416096
141270000 119.113170224845
141280000 117.405647341395
141290000 122.79496391896
141300000 119.080267943642
141310000 124.410348477895
141320000 124.126113825553
141330000 116.919166165959
141340000 118.366106685663
141350000 116.993671274016
141360000 114.225826868983
141370000 118.419028135808
141380000 119.873442986012
141390000 121.077711625329
141400000 124.162873749692
141410000 121.622137476042
141420000 126.414066373023
141430000 124.163388505329
141440000 123.804007854137
141450000 127.33327221839
141460000 123.081828633982
141470000 125.349735818594
141480000 126.937197678579
141490000 125.836012095528
141500000 121.26120195358
141510000 125.576594378426
141520000 122.633466652002
141530000 123.187571303698
141540000 128.592628110965
141550000 125.948122198768
141560000 128.930006519838
141570000 130.345060140036
141580000 121.866419712596
141590000 121.333579982051
141600000 123.574523613138
141610000 122.755171616037
141620000 120.455245433533
141630000 119.210978968513
141640000 118.374741914427
141650000 114.872791168335
141660000 113.118603566972
141670000 115.343024142071
141680000 116.858664834664
141690000 113.874293772474
141700000 119.204736561711
141710000 118.650659384728
141720000 120.188668467534
141730000 117.983247706269
141740000 117.756683984789
141750000 120.249378797076
141760000 121.842795932482
141770000 118.341462832414
141780000 115.661107299968
141790000 113.899313205179
141800000 111.965725874434
141810000 113.701638369815
141820000 111.182610763661
141830000 110.601886064788
141840000 111.19032689727
141850000 113.794500364195
141860000 110.16566947126
141870000 114.021013184878
141880000 108.136752680966
141890000 115.850245994022
141900000 116.075721175635
141910000 111.626173900358
141920000 115.120036076132
141930000 115.930809882314
141940000 116.100315774233
141950000 117.173448239826
141960000 122.61359296984
141970000 119.881835298279
141980000 117.523976693812
141990000 119.768778234978
142000000 119.650171221001
142010000 116.696315494646
142020000 120.615044039884
142030000 115.822002712468
142040000 117.704358809134
142050000 116.167342248431
142060000 118.450152852708
142070000 124.553205226469
142080000 122.256711032413
142090000 123.333842707255
142100000 120.927929048556
142110000 120.862648181747
142120000 116.069454263091
142130000 116.177832827802
142140000 117.105272281397
142150000 120.826690552187
142160000 123.533043927565
142170000 119.227815635916
142180000 119.355375769294
142190000 120.485197019738
142200000 116.831757955845
142210000 118.682250467431
142220000 120.22215621084
142230000 117.514838084816
142240000 115.455035981065
142250000 117.262126881751
142260000 119.919611815558
142270000 119.318793981178
142280000 121.351547299044
142290000 117.535285010458
142300000 120.844207593874
142310000 118.46212541284
142320000 116.15098410273
142330000 119.665025647255
142340000 118.574413758453
142350000 120.583811303565
142360000 119.702564066965
142370000 120.198254793837
142380000 117.158114131095
142390000 118.173259047744
142400000 120.074171555802
142410000 122.840955399461
142420000 117.578911132877
142430000 123.486997627935
142440000 120.804391988327
142450000 116.771186040149
142460000 119.463729049889
142470000 119.003956773303
142480000 120.391085342732
142490000 119.996045791069
142500000 119.985992541367
142510000 118.97242582563
142520000 122.491569707432
142530000 115.273016841761
142540000 118.057677858556
142550000 120.364337740389
142560000 121.833472315062
142570000 117.968194667083
142580000 122.473176329227
142590000 123.73159067487
142600000 117.095783292963
142610000 117.844681373174
142620000 120.633647182982
142630000 113.834640247517
142640000 115.789232860052
142650000 111.531348335718
142660000 114.460755093479
142670000 115.583069336499
142680000 112.513680477835
142690000 113.002152934051
142700000 115.865352600403
142710000 110.814751057825
142720000 107.229021997725
142730000 101.451038552503
142740000 107.991941893083
142750000 104.700313868375
142760000 112.840945304594
142770000 112.067158332688
142780000 120.190017480111
142790000 120.038390372018
142800000 122.049154204288
142810000 120.439543383214
142820000 118.361270831636
142830000 119.301614692726
142840000 118.444393204779
142850000 116.872081619385
142860000 119.150133737845
142870000 116.724665529191
142880000 119.891475996612
142890000 117.523788204533
142900000 119.467778561514
142910000 111.888259376123
142920000 116.075154530643
142930000 116.639612005855
142940000 117.052272748269
142950000 116.642849492947
142960000 112.607910982237
142970000 116.810023769706
142980000 119.839271474548
142990000 113.575040373223
143000000 118.428300210599
143010000 114.679116377281
143020000 108.642754088684
143030000 111.4669076815
143040000 114.441104128752
143050000 114.732134881205
143060000 115.598050152051
143070000 119.651754094005
143080000 118.737846020979
143090000 119.664899299324
143100000 118.694059517056
143110000 115.842640758627
143120000 119.525011507197
143130000 122.561421133822
143140000 120.442460712863
143150000 121.59329119124
143160000 120.008479005042
143170000 120.894158719604
143180000 119.488491114919
143190000 114.68177171889
143200000 117.168196579245
143210000 117.736208513793
143220000 117.223628251099
143230000 112.729682911939
143240000 118.122082815561
143250000 118.921222928335
143260000 122.553239309278
143270000 121.25502468688
143280000 119.276716360669
143290000 122.805496446479
143300000 122.177832983242
143310000 120.25726912926
143320000 118.385278045679
143330000 118.561676127862
143340000 115.028639146968
143350000 114.534378143102
143360000 110.512524433661
143370000 117.389814440843
143380000 115.934726407012
143390000 117.513684465789
143400000 114.296943661091
143410000 112.887386091383
143420000 114.436496867609
143430000 116.197245888494
143440000 114.010808076948
143450000 122.154099620684
143460000 116.765918205901
143470000 112.831335606096
143480000 116.502019439154
143490000 115.107579621748
143500000 120.173880682504
143510000 118.741727287957
143520000 121.909597317332
143530000 117.527309830725
143540000 115.04590972483
143550000 118.036492640243
143560000 117.828693878287
143570000 116.756899455895
143580000 116.628834514662
143590000 119.980115727284
143600000 119.99655363334
143610000 124.624358213049
143620000 123.947139803778
143630000 117.761765425012
143640000 123.364275364338
143650000 121.518160115997
143660000 120.243444741408
143670000 118.524397093653
143680000 121.143835271777
143690000 119.479085298635
143700000 121.680466576034
143710000 119.548006883698
143720000 121.184593040204
143730000 120.628842456522
143740000 119.882835459804
143750000 124.901442046162
143760000 119.803322686053
143770000 122.83840249041
143780000 122.630950778632
143790000 121.308513654602
143800000 121.570820996977
143810000 119.261273390685
143820000 115.892904659096
143830000 120.779136129776
143840000 119.97541620762
143850000 119.577768983743
143860000 123.974504615643
143870000 121.114996538551
143880000 118.810942735226
143890000 120.503627199816
143900000 120.251980230047
143910000 117.540763939417
143920000 114.864255554911
143930000 118.320722992315
143940000 114.702902924961
143950000 114.11659854038
143960000 113.529408937627
143970000 112.016568837892
143980000 119.886853696605
143990000 120.269908910361
144000000 118.870901009432
144010000 120.14906146105
144020000 119.718390287107
144030000 118.020568452456
144040000 117.785587226472
144050000 119.682391614817
144060000 119.698982574611
144070000 117.84839552167
144080000 113.805900944882
144090000 118.328228010534
144100000 115.129306524614
144110000 114.642578151924
144120000 118.032414379679
144130000 122.320361567707
144140000 118.048455002958
144150000 118.761172719539
144160000 123.638181260311
144170000 120.766247754103
144180000 125.054998062178
144190000 121.905794837712
144200000 121.8113655135
144210000 121.972031957117
144220000 118.740924667396
144230000 117.316900779609
144240000 120.605731621669
144250000 121.092688904071
144260000 114.699482303222
144270000 121.096236028577
144280000 120.206825506277
144290000 119.828778056705
144300000 118.630255931746
144310000 125.047342962989
144320000 123.928581117348
144330000 124.217058639365
144340000 121.865522276862
144350000 123.664353606459
144360000 122.897396373758
144370000 119.574791845051
144380000 120.461380753259
144390000 117.155688578807
144400000 120.614071506073
144410000 122.753475309973
144420000 120.903906862769
144430000 122.205336688013
144440000 120.635759364095
144450000 119.600083720561
144460000 112.101574732851
144470000 118.581616953799
144480000 114.759778305371
144490000 119.872061997747
144500000 120.311859933332
144510000 118.282958538684
144520000 119.55089655021
144530000 118.444083988499
144540000 116.433822415391
144550000 115.097220742049
144560000 116.692398421599
144570000 112.405125629609
144580000 117.440749611155
144590000 119.976728444027
144600000 122.055666515231
144610000 124.541310429655
144620000 120.813504884086
144630000 122.739622188394
144640000 118.336929733994
144650000 119.392169498874
144660000 121.824138682363
144670000 122.510194140195
144680000 121.496269504514
144690000 117.369227390823
144700000 113.278886360283
144710000 112.70828576371
144720000 112.462374288222
144730000 114.366841911267
144740000 110.006845816436
144750000 109.815183973405
144760000 113.421165345803
144770000 112.912354618875
144780000 113.803810208762
144790000 112.070434782209
144800000 109.861742665357
144810000 113.340292335336
144820000 115.692388536619
144830000 116.932447971385
144840000 111.028836921234
144850000 108.521942740304
144860000 117.388390989165
144870000 114.500194968928
144880000 115.030555684556
144890000 111.260198278024
144900000 117.048214247521
144910000 116.689366777254
144920000 119.491855197433
144930000 115.348538731076
144940000 117.128684393786
144950000 114.984838158113
144960000 116.430767753311
144970000 121.106410129699
144980000 117.215454894971
144990000 117.696510666053
145000000 113.86685929479
145010000 114.914585316332
145020000 113.891952435841
145030000 116.533720441695
145040000 119.58112292728
145050000 119.875032279843
145060000 122.461947751289
145070000 122.232178524949
145080000 114.836885514827
145090000 115.667321841523
145100000 114.727234561624
145110000 120.286372005959
145120000 118.229921601696
145130000 121.08631832257
145140000 122.29627322323
145150000 117.494105998775
145160000 113.574990090371
145170000 115.40194526912
145180000 117.404786295397
145190000 118.216645792876
145200000 120.190479066314
145210000 120.762448905906
145220000 123.007893297567
145230000 119.78340099838
145240000 118.650146899323
145250000 121.722547814744
145260000 118.653161354112
145270000 117.649399432432
145280000 118.112033002956
145290000 123.04355193577
145300000 124.843511128676
145310000 122.459083942307
145320000 121.988878141383
145330000 116.932889585022
145340000 120.540944821102
145350000 120.608057895795
145360000 120.828851476888
145370000 120.402812813062
145380000 124.31757981506
145390000 123.67792743298
145400000 123.88450060345
145410000 119.067928637898
145420000 123.140376448517
145430000 118.352406028492
145440000 119.574435415315
145450000 123.175143888675
145460000 120.343197559011
145470000 121.106920786816
145480000 120.13566411143
145490000 123.234995998749
145500000 125.485218682209
145510000 123.837687833296
145520000 123.485918531828
145530000 120.925144164111
145540000 115.803555145296
145550000 117.773146244343
145560000 116.496518773041
145570000 117.872649104563
145580000 119.891608690577
145590000 117.578024077313
145600000 121.723327891902
145610000 119.017428720371
145620000 120.752731766291
145630000 120.61948065239
145640000 119.136809012503
145650000 115.654979765409
145660000 115.413079346553
145670000 117.505243824859
145680000 121.197936414251
145690000 116.650877744243
145700000 118.149874987734
145710000 121.720088281084
145720000 124.303489244413
145730000 122.892275384235
145740000 128.120097862595
145750000 124.901060628164
145760000 125.700047811879
145770000 123.705455512392
145780000 118.773900530994
145790000 119.436793788815
145800000 116.131796017369
145810000 116.726810185845
145820000 115.760197820978
145830000 122.038052055992
145840000 120.267729123584
145850000 119.929733612719
145860000 120.621911255166
145870000 121.343477883083
145880000 123.29155944539
145890000 120.427867104432
145900000 114.431618168013
145910000 119.341183642689
145920000 120.261252490219
145930000 119.236283851986
145940000 122.058266385508
145950000 118.631084502552
145960000 114.664403299566
145970000 116.114110351102
145980000 108.381788036888
145990000 112.411768666911
146000000 111.34602163572
146010000 109.518646047666
146020000 117.21061146895
146030000 118.380255462039
146040000 118.018159701083
146050000 120.09297360847
146060000 120.711193815489
146070000 121.309612503527
146080000 119.467014607113
146090000 117.771300238078
146100000 117.469011657521
146110000 119.757326419814
146120000 114.937635521353
146130000 111.691141419476
146140000 111.84198467386
146150000 112.912339421832
146160000 112.94212635067
146170000 115.640709343758
146180000 114.005313516357
146190000 116.457720809012
146200000 117.699825541391
146210000 118.355215631333
146220000 120.497504188076
146230000 120.795685134194
146240000 120.958952185323
146250000 120.953834206561
146260000 122.590592604977
146270000 123.865587300438
146280000 120.173121534762
146290000 117.470478843603
146300000 119.786522840824
146310000 116.931537685095
146320000 118.648427848721
146330000 118.773600890472
146340000 123.30693662874
146350000 122.615935782419
146360000 121.859669279216
146370000 123.065161475468
146380000 119.621122892405
146390000 119.775764694868
146400000 121.355493838112
146410000 119.23170847065
146420000 118.228007914452
146430000 117.844469351025
146440000 118.203259591606
146450000 121.979363018208
146460000 117.243013534154
146470000 125.114947131233
146480000 121.105532900077
146490000 122.831787173636
146500000 125.347026815269
146510000 122.105969779517
146520000 118.826147258498
146530000 118.505271494003
146540000 119.505684493489
146550000 120.051707800736
146560000 122.004123838469
146570000 123.766598753026
146580000 120.643265442532
146590000 118.256878641156
146600000 120.107961304702
146610000 121.250808926896
146620000 121.079646202952
146630000 118.112091855694
146640000 120.014570234436
146650000 120.428836248767
146660000 120.666046844552
146670000 120.664773348566
146680000 117.880574969409
146690000 118.108337345863
146700000 120.878458104456
146710000 121.745259478362
146720000 119.047886091869
146730000 121.245771352685
146740000 123.074129637932
146750000 121.03171083207
146760000 115.230206021228
146770000 120.171238344028
146780000 118.232408586538
146790000 113.423074117054
146800000 117.222893796941
146810000 111.434332971932
146820000 107.953049262304
146830000 115.210538170884
146840000 112.293750340361
146850000 118.352619852978
146860000 118.847816274761
146870000 118.13956253212
146880000 118.176357851678
146890000 119.984247483192
146900000 120.727619160985
146910000 121.203727463206
146920000 119.858520866029
146930000 122.525762683771
146940000 124.574548777024
146950000 119.019630894045
146960000 119.140929022574
146970000 120.352755258106
146980000 121.116192818215
146990000 119.271296041607
147000000 120.128667945008
147010000 120.012202646024
147020000 118.756159928611
147030000 121.800981537766
147040000 121.8156537196
147050000 118.212141348909
147060000 122.318184018505
147070000 121.840449201393
147080000 120.668920865725
147090000 121.260699196951
147100000 121.925404678954
147110000 122.091619138249
147120000 117.628098073004
147130000 113.661315147264
147140000 115.984960157422
147150000 115.823353748646
147160000 114.818268569033
147170000 114.483713806882
147180000 116.370290318358
147190000 120.128373164953
147200000 120.215726870134
147210000 122.013917108049
147220000 119.455650640096
147230000 116.07004811478
147240000 118.639693831655
147250000 120.85006313288
147260000 121.039526850428
147270000 114.583329552985
147280000 119.83316302227
147290000 123.704343157293
147300000 126.583619151777
147310000 127.52313317191
147320000 128.67171781995
147330000 129.251434349486
147340000 129.481905960335
147350000 130.242907924391
147360000 128.650206951449
147370000 128.313914694677
147380000 127.687666709639
147390000 126.413821906436
147400000 126.706353792485
147410000 127.162931045821
147420000 127.515279096635
147430000 128.350571986307
147440000 123.011931911174
147450000 123.301413115554
147460000 124.456826637212
147470000 120.680554751365
147480000 118.847759590756
147490000 121.103197833421
147500000 117.175203561989
147510000 117.543548565597
147520000 113.666959736981
147530000 121.497100380304
147540000 122.56167673753
147550000 121.622158655435
147560000 122.16285153697
147570000 119.050695097563
147580000 120.49158284983
147590000 119.642312535373
147600000 118.816765432499
147610000 119.470448824248
147620000 118.647792855076
147630000 114.139080334757
147640000 114.306865137097
147650000 112.841992574022
147660000 112.755359779607
147670000 113.681237574186
147680000 111.716094745766
147690000 115.25695952667
147700000 117.281253680737
147710000 116.168603018591
147720000 113.689034669454
147730000 111.144148953371
147740000 122.100966135048
147750000 121.685805552787
147760000 118.766115500918
147770000 118.653590166002
147780000 114.506196069523
147790000 121.498551278198
147800000 120.3718770949
147810000 114.650515963988
147820000 115.854835804597
147830000 119.448538621278
147840000 117.586684464838
147850000 121.971142841422
147860000 120.531896367829
147870000 123.000100245132
147880000 123.487387998267
147890000 118.700997104611
147900000 121.545431453437
147910000 119.789227674291
147920000 125.88603085353
147930000 122.896520540047
147940000 119.149687343067
147950000 118.472067598309
147960000 119.556129585923
147970000 120.421013023009
147980000 121.521900398871
147990000 124.424906061176
148000000 121.933094792023
148010000 121.826027703295
148020000 118.980984476584
148030000 123.798294767586
148040000 120.996545088615
148050000 119.385424849655
148060000 119.856152110276
148070000 115.783355495093
148080000 112.366035832986
148090000 109.551180296032
148100000 113.151346860249
148110000 117.711292198617
148120000 115.534331506087
148130000 113.959620904743
148140000 117.845685839049
148150000 119.304282620935
148160000 118.216728949239
148170000 116.522228980889
148180000 117.309305380393
148190000 115.331874975057
148200000 117.975506997139
148210000 116.590035968986
148220000 118.773214796689
148230000 119.736793654274
148240000 116.225330786079
148250000 121.533088336205
148260000 117.490661948155
148270000 124.685485456605
148280000 121.552843986417
148290000 126.354355755725
148300000 125.974837286792
148310000 122.807570934071
148320000 121.124602168551
148330000 115.985866776406
148340000 118.511616552602
148350000 118.045440829911
148360000 115.012010619069
148370000 119.61224257717
148380000 116.513658023418
148390000 117.429900327906
148400000 120.817753199373
148410000 118.869703614668
148420000 121.57931203346
148430000 121.008721099636
148440000 121.010376890918
148450000 120.501815418551
148460000 119.760914794008
148470000 118.967804117812
148480000 120.634083316706
148490000 119.875327816121
148500000 122.899875437736
148510000 121.800842282726
148520000 114.858627117914
148530000 117.978953671081
148540000 118.346577458357
148550000 118.443406683031
148560000 119.362269137298
148570000 115.617731912354
148580000 117.245891913778
148590000 117.49410606404
148600000 117.918129571321
148610000 116.553398335714
148620000 114.520893407088
148630000 116.667227061042
148640000 117.413314822818
148650000 114.831259516909
148660000 119.738232476703
148670000 113.774260420234
148680000 116.652088253987
148690000 122.88160913468
148700000 120.786592556374
148710000 124.025943408224
148720000 119.591028771301
148730000 118.307063054712
148740000 121.081661268296
148750000 119.813153892566
148760000 121.5465935674
148770000 118.010265218731
148780000 119.855529734578
148790000 121.166623633154
148800000 123.038752106052
148810000 125.104229602024
148820000 124.005456380849
148830000 121.037168300832
148840000 120.984819841234
148850000 127.477666443918
148860000 125.857733372257
148870000 123.325876307857
148880000 125.634726801981
148890000 120.854417275202
148900000 117.540028673208
148910000 117.435156757899
148920000 120.697520479168
148930000 123.394764783535
148940000 117.863445986029
148950000 120.763579165571
148960000 120.860500893317
148970000 114.315266412207
148980000 115.863243509551
148990000 115.723770841634
149000000 117.761665767407
149010000 115.397072397713
149020000 118.232047406373
149030000 115.189212323018
149040000 120.669737413785
149050000 126.848813995515
149060000 122.424481488792
149070000 120.898842258421
149080000 125.56743312694
149090000 124.502589540658
149100000 117.072562591344
149110000 121.16753059984
149120000 117.843463841863
149130000 124.032201898988
149140000 119.388474373525
149150000 122.10526114432
149160000 117.114097433369
149170000 120.065212115112
149180000 113.055562375648
149190000 113.856237610826
149200000 113.431971356715
149210000 113.329998419818
149220000 117.061295525849
149230000 116.619027279141
149240000 111.496922788755
149250000 112.163721491031
149260000 119.517859042681
149270000 123.345974113597
149280000 120.61529848365
149290000 118.567208827727
149300000 115.691323547865
149310000 119.633075321322
149320000 121.762554010761
149330000 118.337793778572
149340000 118.336043225513
149350000 119.389773846788
149360000 117.807831615324
149370000 118.745703429416
149380000 118.025104613955
149390000 109.079962029099
149400000 117.130115655496
149410000 117.588947992581
149420000 116.685980588062
149430000 116.269869817738
149440000 118.954835921403
149450000 117.901321238454
149460000 115.761272658485
149470000 115.433540362966
149480000 118.57094292026
149490000 118.831122566658
149500000 116.991454595682
149510000 117.463699843096
149520000 116.811924116799
149530000 115.866651183574
149540000 117.29888078792
149550000 117.850657027047
149560000 120.776591517998
149570000 122.952837227159
149580000 121.993625473439
149590000 117.944733438573
149600000 116.556652603847
149610000 118.550148918519
149620000 119.59101530658
149630000 122.531611721556
149640000 123.154692865055
149650000 120.897390232427
149660000 118.014166114749
149670000 116.199609137735
149680000 121.725672125376
149690000 115.753005496032
149700000 119.776428738681
149710000 122.492674073968
149720000 125.744597342628
149730000 123.624457872679
149740000 125.421162905217
149750000 120.021370546628
149760000 123.145988327786
149770000 123.856109932714
149780000 121.278063731143
149790000 119.908037616125
149800000 122.281705042041
149810000 124.736520315523
149820000 125.082543909329
149830000 119.110017771645
149840000 117.819354748343
149850000 119.083566673515
149860000 120.538783997346
149870000 118.815316364273
149880000 117.108677290482
149890000 121.536024266084
149900000 122.362123131838
149910000 127.304525571655
149920000 128.184597914645
149930000 126.626123975971
149940000 128.244160065058
149950000 117.898840865487
149960000 116.049001108524
149970000 109.762332007468
149980000 112.001769585808
149990000 116.838016838864
150000000 112.749523283089
#timestep 
150010000 111.986146299152
150020000 114.170971964773
150030000 115.553006803912
150040000 112.839450319291
150050000 118.018841349714
150060000 118.395249315321
150070000 120.505048713435
150080000 119.647997039017
150090000 119.103420738715
150100000 117.35032868919
150110000 114.907649240529
150120000 116.431736703795
150130000 116.282241514635
150140000 113.849196550968
150150000 112.307237404448
150160000 116.055539664274
150170000 111.894124992826
150180000 116.307645131902
150190000 115.710171441786
150200000 119.429849118019
150210000 119.686314619017
150220000 118.721774799551
150230000 119.003364698253
150240000 126.514178773888
150250000 118.745494502289
150260000 119.244291934073
150270000 115.892446657863
150280000 119.854912931029
150290000 116.867886676554
150300000 109.45701715083
150310000 117.363928423914
150320000 119.280325507586
150330000 118.302248398252
150340000 121.782383763188
150350000 118.97749901554
150360000 118.599620427294
150370000 117.450348439674
150380000 121.642969568191
150390000 124.453490240905
150400000 122.724848537299
150410000 122.234813564959
150420000 118.61478686637
150430000 116.744487717082
150440000 121.955194019938
150450000 119.871604649092
150460000 122.580680522536
150470000 121.811838208083
150480000 121.506214330069
150490000 121.32778503826
150500000 118.423299343959
150510000 120.129433293531
150520000 117.853964941808
150530000 117.811579672851
150540000 113.517508304595
150550000 116.432394418773
150560000 122.180022730404
150570000 121.666827538209
150580000 119.87371678327
150590000 120.366888033188
150600000 122.286138820629
150610000 116.122727148539
150620000 116.568545148936
150630000 117.377516845253
150640000 112.176972460462
150650000 117.21129873739
150660000 118.885613465241
150670000 112.162116415317
150680000 111.780235413696
150690000 106.489447634499
150700000 113.530926864244
150710000 115.640244278329
150720000 116.647842697684
150730000 116.707861827736
150740000 121.662614583097
150750000 120.066526390839
150760000 119.501381553866
150770000 119.387848986413
150780000 123.730832980251
150790000 119.38414350138
150800000 121.387003578707
150810000 120.628902344669
150820000 116.207292787835
150830000 119.147584114429
150840000 119.503133247185
150850000 115.74662132337
150860000 120.641175005199
150870000 119.289487487113
150880000 121.664410223531
150890000 122.067498980921
150900000 120.505108867842
150910000 118.213342772094
150920000 121.161771919125
150930000 119.637187879766
150940000 118.48105037251
150950000 117.333833410266
150960000 116.757373489682
150970000 116.647782796264
150980000 113.001524561769
150990000 112.889392307218
151000000 114.834636362687
151010000 111.622038407381
151020000 116.729657686856
151030000 116.048323349845
151040000 112.442192211854
151050000 114.746365075713
151060000 113.707646684777
151070000 115.697465493786
151080000 116.972708867347
151090000 118.225003058006
151100000 116.752935706381
151110000 119.957003296402
151120000 119.774682680641
151130000 117.292269248891
151140000 115.713063037851
151150000 118.977556250581
151160000 123.794553610113
151170000 119.592500896391
151180000 119.390141902845
151190000 116.038658013459
151200000 118.27429009523
151210000 122.472615253376
151220000 118.138822525691
151230000 116.422274215713
151240000 111.53048938708
151250000 111.515101853604
151260000 110.868543296136
151270000 112.668403404573
151280000 111.704949287994
151290000 112.454696153724
151300000 116.627356721101
151310000 120.296010613332
151320000 119.839893570576
151330000 120.294545647395
151340000 117.323729982152
151350000 117.537083623878
151360000 117.21192376918
151370000 115.314328218482
151380000 113.54647898187
151390000 115.723449310965
151400000 116.36005934384
151410000 116.4924950835
151420000 120.06538993229
151430000 121.375406478157
151440000 120.146332430721
151450000 119.781266398815
151460000 117.945975623938
151470000 118.962932093026
151480000 118.148592498661
151490000 117.530733709795
151500000 123.518593628199
151510000 122.896430074446
151520000 126.492402863941
151530000 128.976660811733
151540000 126.164179508961
151550000 126.544951906107
151560000 125.252990980248
151570000 126.137250584127
151580000 124.657491791285
151590000 122.584669112607
151600000 118.620440398695
151610000 121.808252652567
151620000 118.171906476117
151630000 115.865672796128
151640000 120.476731795932
151650000 115.586242336115
151660000 120.043281379825
151670000 121.233479133309
151680000 116.902737542158
151690000 112.766753471416
151700000 115.442311169187
151710000 116.695311454553
151720000 114.256875532299
151730000 119.343973554614
151740000 117.346825485018
151750000 118.965998238485
151760000 118.841136331056
151770000 123.228784497193
151780000 120.416823440115
151790000 122.0779019479
151800000 123.996898787735
151810000 125.31703133091
151820000 124.1729671879
151830000 121.545338184383
151840000 120.427239707873
151850000 122.051749039823
151860000 120.226279662426
151870000 116.431422690813
151880000 117.300221061262
151890000 119.869080123935
151900000 119.433969799079
151910000 118.530236989525
151920000 114.488009744681
151930000 113.969026822971
151940000 116.188437515337
151950000 113.618527256554
151960000 117.198371335181
151970000 114.327450347788
151980000 111.856042153284
151990000 110.028497005644
152000000 116.656878137328
152010000 113.867670561905
152020000 115.666813770926
152030000 113.307153654212
152040000 116.374337010074
152050000 116.710991538083
152060000 114.362129093236
152070000 114.101751427375
152080000 115.031295275428
152090000 106.117506015918
152100000 107.144351730982
152110000 109.717485685291
152120000 111.034643111401
152130000 112.160726116939
152140000 113.56305160912
152150000 117.545984969228
152160000 115.7690279003
152170000 116.765788106613
152180000 117.003656820061
152190000 116.099554541051
152200000 114.384372633331
152210000 118.099433610316
152220000 118.554350757141
152230000 121.215306548001
152240000 118.123008296208
152250000 115.139175183295
152260000 117.227968862351
152270000 118.240071110645
152280000 118.839361483697
152290000 118.557005451373
152300000 119.685049407638
152310000 120.778228829348
152320000 118.035168987021
152330000 116.791345343643
152340000 119.843352264281
152350000 121.221165666133
152360000 120.236407344658
152370000 118.703824967493
152380000 114.366992823749
152390000 118.520905706393
152400000 115.248505499009
152410000 117.754089774654
152420000 116.023095788257
152430000 115.003077356358
152440000 116.148260810233
152450000 113.524163784708
152460000 114.013541297684
152470000 113.314569937465
152480000 111.594284470789
152490000 111.159383044819
152500000 115.708507146002
152510000 114.775211740443
152520000 116.362957344914
152530000 113.811542997865
152540000 112.874472557178
152550000 118.306703989491
152560000 118.335763795725
152570000 114.553622966021
152580000 114.684109044126
152590000 113.660838463332
152600000 113.687651012437
152610000 115.09975696617
152620000 109.491257942013
152630000 113.565591104242
152640000 116.772033334479
152650000 117.366658621761
152660000 118.062108046009
152670000 115.63001345067
152680000 118.192960294367
152690000 113.742280055065
152700000 114.491256390446
152710000 118.016855203155
152720000 113.711739336485
152730000 114.556077486603
152740000 109.671673957504
152750000 117.942186857778
152760000 118.469087846417
152770000 118.994297688233
152780000 120.161099439351
152790000 115.160216511454
152800000 119.215719706933
152810000 124.068736409907
152820000 120.14265835857
152830000 116.063457867854
152840000 117.721139948547
152850000 117.414816149183
[truncated: 395,624 more chars]
