# Supplementary material for: Directional translocation resistance of Zika xrRNA
Source: Nat Commun. 2020 Jul 27;11:3749. doi: 10.1038/s41467-020-17508-7 (PMC7385498; doi:10.1038/s41467-020-17508-7)
Supplement: Supplementary file 4 — Source Data [file 41467_2020_17508_MOESM4_ESM.zip › Source_Data_Figures/Fig2B/stretching-rate_r0-T300K/r_15_Ree_parallel.dat]

10000 20.1903362273077
20000 16.7947565523904
30000 14.0741087560837
40000 19.4182376641303
50000 19.0331905176012
60000 26.0568506888148
70000 27.3105172991452
80000 21.5385766408764
90000 14.7179290563113
100000 16.4389875145568
110000 11.4826510134651
120000 9.63508608419517
130000 19.424445436865
140000 12.7179968351725
150000 8.9935974908006
160000 18.5774962245587
170000 19.185643360826
180000 13.0809707540981
190000 10.5859999883417
200000 5.21193948813055
210000 8.15605392100349
220000 6.61647124428868
230000 6.03925393503357
240000 17.0223374226204
250000 16.8910816709565
260000 19.5769814959289
270000 16.4074662791818
280000 14.8793401777393
290000 17.0436471831099
300000 12.7580722423805
310000 2.96142607602451
320000 8.44839650612221
330000 4.87113968577177
340000 12.5271471550491
350000 7.28662035443892
360000 7.13281208913793
370000 8.24210503242341
380000 13.9064687859411
390000 18.9732190093308
400000 21.8372651135595
410000 25.1357900880805
420000 23.4746996504575
430000 19.9765586269381
440000 25.1380260745042
450000 23.8365528908791
460000 21.4061290140217
470000 23.3449659235328
480000 21.5761090680598
490000 19.31613018231
500000 21.4230983457508
510000 17.8664253818336
520000 16.2146401540878
530000 20.9111704826969
540000 18.9965234705048
550000 26.503244082679
560000 25.7242678306912
570000 30.2466665361308
580000 31.0806957431989
590000 29.5906281935697
600000 19.4586933638153
610000 15.1075127988389
620000 13.535248537977
630000 16.7265993734555
640000 9.994569487109
650000 5.62083613035549
660000 9.08064532419729
670000 17.856984554378
680000 15.4794404658128
690000 18.4255704058574
700000 19.0627207911378
710000 26.6998778846931
720000 21.6980981616069
730000 18.6771996759744
740000 11.9215898347617
750000 8.24800198847555
760000 11.7776800214176
770000 12.5890807229616
780000 13.8235700057054
790000 4.72344772819213
800000 6.12285240679591
810000 14.1535281333388
820000 16.8315739730701
830000 17.0699621555906
840000 10.9183876093209
850000 16.5806295987104
860000 15.0064529888539
870000 14.5216441622449
880000 10.4673680062833
890000 14.0676219352476
900000 12.6632836769774
910000 17.0627306942341
920000 10.8532163594428
930000 7.55484963180407
940000 8.38718081849612
950000 6.93686064046665
960000 4.68431046203813
970000 5.17008662357046
980000 1.50210983664186
990000 0.937875933611394
1000000 2.98236737655196
1010000 8.4800880542806
1020000 14.0913764479309
1030000 14.6384138887863
1040000 14.2343899915506
1050000 8.84490165869028
1060000 3.6596360821078
1070000 2.01348329640859
1080000 11.2133091408297
1090000 6.91533422519865
1100000 8.39920845267676
1110000 15.1124443687949
1120000 7.20919935325662
1130000 9.06656178846441
1140000 1.14081767318356
1150000 2.10676984271095
1160000 6.93274770051516
1170000 12.0580332770101
1180000 19.0046765303857
1190000 19.906927188016
1200000 16.9927428205716
1210000 19.4541173858346
1220000 16.4832212067119
1230000 21.0307227590529
1240000 16.7833740300341
1250000 16.5508939572414
1260000 13.9356269582212
1270000 14.9785096284625
1280000 21.7485970204863
1290000 18.2166979129146
1300000 18.4833253393979
1310000 15.8511450028652
1320000 8.07356721276318
1330000 16.6384409857334
1340000 19.7705405353181
1350000 23.3339260310455
1360000 23.6126840230392
1370000 21.7545423243119
1380000 17.9242560603073
1390000 11.6538456758527
1400000 22.0866642712367
1410000 26.7366577827848
1420000 27.6506052959824
1430000 22.4782038781586
1440000 20.1349018277957
1450000 15.0006180278893
1460000 14.7604459861178
1470000 11.4837775168722
1480000 10.3756057628407
1490000 14.2310605186615
1500000 18.9185775557563
1510000 9.72475651928005
1520000 11.9342702043822
1530000 10.9614045505081
1540000 6.66015232892858
1550000 6.78855314744123
1560000 15.1066506573065
1570000 20.5288216622041
1580000 10.9617533224448
1590000 13.3082650122207
1600000 14.0821585917426
1610000 18.725239656104
1620000 13.7288055889911
1630000 18.5552160424117
1640000 13.5567374203888
1650000 9.28397151956949
1660000 10.5188198812712
1670000 15.1849860567828
1680000 22.5403790058254
1690000 25.353712040623
1700000 21.8847173898452
1710000 17.1118362622922
1720000 16.6395091895529
1730000 14.6959144270675
1740000 17.7106341644881
1750000 9.36658480752629
1760000 8.90234234587507
1770000 12.0827947266243
1780000 14.3286286882376
1790000 9.53102189920418
1800000 7.30816585273936
1810000 12.1028318292638
1820000 20.8664584627094
1830000 8.95156604624106
1840000 8.42525728785392
1850000 4.09609574801203
1860000 14.4671014373344
1870000 4.90988730662104
1880000 7.81500864647705
1890000 7.22881139044978
1900000 3.12409505669279
1910000 10.4379843648478
1920000 8.67048151094474
1930000 11.8116746592768
1940000 18.3880673111189
1950000 12.9180675672433
1960000 9.10683786681579
1970000 4.2083060847217
1980000 9.05753487564795
1990000 16.6164713234494
2000000 12.2045023981941
2010000 3.1154618357258
2020000 3.75089503682693
2030000 14.8929957705881
2040000 9.35532136195854
2050000 13.7914915630634
2060000 15.0241320693804
2070000 15.3499680972547
2080000 8.35854006003962
2090000 7.45400130818507
2100000 7.69639649641948
2110000 3.39442827532832
2120000 10.1558594102313
2130000 2.94411635601773
2140000 0.382229852111436
2150000 5.9085122543334
2160000 0.366813402474008
2170000 2.91687275544723
2180000 5.1375747126234
2190000 2.74740176498784
2200000 4.02793415207623
2210000 8.58936822113952
2220000 1.36590094501111
2230000 2.74802485656858
2240000 3.88766485280792
2250000 0.812109547351611
2260000 1.28802864331186
2270000 0.884579869804895
2280000 4.81988628174304
2290000 0.878942577548344
2300000 1.69005265048344
2310000 6.28227142822476
2320000 2.49559960444617
2330000 5.07102511087078
2340000 2.25143564134919
2350000 3.68409250535336
2360000 9.58137011433513
2370000 9.88607639023604
2380000 8.43358991901306
2390000 8.95716415862591
2400000 12.0346008640607
2410000 13.7854099720976
2420000 22.1408239792149
2430000 22.1007824605469
2440000 21.67471077788
2450000 18.334854680747
2460000 19.1887973523862
2470000 22.2639504517751
2480000 17.7893853605928
2490000 18.0321249997626
2500000 12.7523322443082
2510000 17.579491261931
2520000 17.9117216592101
2530000 14.4873225836711
2540000 13.5289431327219
2550000 11.6191924410514
2560000 8.94925469742662
2570000 7.44330854969195
2580000 5.04726350717925
2590000 10.2302331692856
2600000 4.76639842291377
2610000 8.35447928280769
2620000 14.2742141577393
2630000 10.6939511168074
2640000 1.38728664382546
2650000 0.217845328460385
2660000 0.683379820303742
2670000 2.09930275285836
2680000 5.32835100940906
2690000 1.8364896408599
2700000 0.636331644246411
2710000 0.0244629867592607
2720000 6.34055232305758
2730000 1.19641234618427
2740000 2.06521199048916
2750000 3.84296309674261
2760000 4.06573875984122
2770000 7.34398284432763
2780000 10.8168710129278
2790000 11.8884334745248
2800000 15.8816074883373
2810000 10.7318565155362
2820000 14.334594708541
2830000 15.1251401498394
2840000 21.6783259762972
2850000 25.7107393596544
2860000 18.1830725155874
2870000 26.8477037745208
2880000 22.5091464129771
2890000 29.7595801661475
2900000 27.5196917467584
2910000 26.930853691443
2920000 22.4505455239225
2930000 23.3458434772775
2940000 25.5868183974355
2950000 27.3360254235949
2960000 20.2671253954688
2970000 12.1074570442805
2980000 14.4240488186859
2990000 14.4446173912592
3000000 10.0778601254223
3010000 7.79089172953712
3020000 3.01317846194502
3030000 4.12143867831151
3040000 4.54706880851245
3050000 1.77327661004944
3060000 9.81678332180832
3070000 2.79764381629724
3080000 5.39055563890327
3090000 10.5716098176747
3100000 12.3430453947246
3110000 14.6956262198707
3120000 14.2958017262556
3130000 20.2171300694417
3140000 23.3492546440296
3150000 15.0296618433869
3160000 15.0485655343175
3170000 15.3151567322456
3180000 14.482147451347
3190000 16.0815023821289
3200000 20.4688883431443
3210000 19.5311532006264
3220000 19.6810328719132
3230000 18.3549171707753
3240000 22.7712760070199
3250000 24.469543485623
3260000 18.124186057211
3270000 22.0135462762756
3280000 22.558691005028
3290000 18.3161373165237
3300000 18.2498599480296
3310000 11.2330876192053
3320000 9.58610216606377
3330000 12.5991598265282
3340000 17.0386581285958
3350000 18.7322370525139
3360000 24.2626701013281
3370000 27.0532410293991
3380000 28.7619556470091
3390000 27.074091288048
3400000 26.5203711064175
3410000 27.8977002468949
3420000 27.7654349329595
3430000 23.9441797665505
3440000 25.2143129571413
3450000 26.3759071987993
3460000 16.7578448430755
3470000 22.0090955628394
3480000 21.6294555221821
3490000 24.273603474578
3500000 21.7771370405471
3510000 25.3700662116181
3520000 29.327516268098
3530000 25.9765779320257
3540000 23.9933169487542
3550000 29.0430047557424
3560000 25.848686756501
3570000 29.0696659526245
3580000 26.0684921298135
3590000 23.3158654768873
3600000 22.5091502811266
3610000 22.603014049865
3620000 24.2719825431031
3630000 22.5150522427205
3640000 32.6812279615406
3650000 28.2407312943623
3660000 28.6799489449472
3670000 26.7544765867807
3680000 29.7463365834107
3690000 30.2542560385282
3700000 27.0973458687008
3710000 19.7113516777714
3720000 19.4550431315174
3730000 25.913146345135
3740000 21.6336443356583
3750000 17.0218841464308
3760000 15.3464637194961
3770000 17.8578411147384
3780000 14.8615205815323
3790000 16.5593847339126
3800000 24.627068347765
3810000 23.452500434257
3820000 27.2510208114585
3830000 26.7222707929606
3840000 21.3515661104745
3850000 20.5425665032424
3860000 17.5554309189986
3870000 23.0101104025277
3880000 22.3001275545189
3890000 25.512591897635
3900000 28.3402074124274
3910000 20.8468501141314
3920000 25.05417900822
3930000 26.9888794577158
3940000 27.1714910972123
3950000 26.9993301663453
3960000 25.1872320953332
3970000 18.8917814008367
3980000 22.6408839306893
3990000 13.4215534694928
4000000 20.9943750201641
4010000 14.5257661820132
4020000 20.1344020631991
4030000 22.5717308766486
4040000 31.7849413393875
4050000 22.7904448720959
4060000 29.0332570802149
4070000 29.4971631016147
4080000 30.4486627916233
4090000 33.5507885661424
4100000 30.2356403067698
4110000 19.968634644672
4120000 14.0796047549069
4130000 18.2537038012596
4140000 15.5966158491489
4150000 10.0404763567995
4160000 7.22203792078841
4170000 14.3461066882153
4180000 9.75929732717191
4190000 17.1430817707023
4200000 12.9715679788494
4210000 10.8984984572597
4220000 10.2650363835783
4230000 19.9490386366904
4240000 15.1769769291865
4250000 20.0796975420325
4260000 19.7394636535446
4270000 18.134059753368
4280000 17.8987454478179
4290000 14.0213306522048
4300000 12.2899780849083
4310000 7.57893309494284
4320000 12.8844683484542
4330000 9.19546039981401
4340000 12.1453709409296
4350000 10.8756075288222
4360000 12.7498724178596
4370000 11.6080192499603
4380000 12.5787709924813
4390000 8.52855452798735
4400000 9.5255884990159
4410000 7.07312888153598
4420000 13.5277506920437
4430000 13.5851235187543
4440000 18.0666182024968
4450000 27.489723618788
4460000 31.5479546692825
4470000 31.6757299039797
4480000 32.4843979357758
4490000 27.9500293694383
4500000 24.0484882133475
4510000 17.8722249774044
4520000 24.0725625157438
4530000 25.0849877048792
4540000 26.1855967209771
4550000 29.1454950969714
4560000 24.8647416274802
4570000 25.2299476055806
4580000 27.9727179229412
4590000 28.6423355675525
4600000 26.7715980983272
4610000 26.9506479788122
4620000 23.5765971254377
4630000 16.2857720606006
4640000 19.6955934935244
4650000 25.4510881990347
4660000 16.1365154709329
4670000 21.5527072414416
4680000 22.883388228414
4690000 27.2456065127183
4700000 24.5636630157426
4710000 28.4888715073412
4720000 28.7163489069741
4730000 29.0499801169849
4740000 27.4091215248691
4750000 31.2274484140251
4760000 23.3643345504482
4770000 22.1256277517728
4780000 8.89904121791449
4790000 12.7450819436255
4800000 15.6071714998018
4810000 17.8299889965288
4820000 21.3838483969358
4830000 25.2522624887934
4840000 35.3362639870443
4850000 26.2450783793309
4860000 26.4282307209078
4870000 28.3928987756465
4880000 24.6657148660481
4890000 16.6775344975541
4900000 21.7186063914036
4910000 23.4918632855894
4920000 22.8135782059425
4930000 17.1688174080276
4940000 20.9991399265573
4950000 15.0091313098796
4960000 23.4479084787976
4970000 26.4734976244944
4980000 27.9448667857997
4990000 24.3601130754556
5000000 22.9120117821934
5010000 25.911865828566
5020000 23.2810280400683
5030000 22.2448815524915
5040000 26.0315712721482
5050000 25.7736462165079
5060000 24.7846377194483
5070000 28.9373086465876
5080000 16.9929634108386
5090000 17.6774473048586
5100000 24.5110788041516
5110000 21.2959339398074
5120000 20.9606569815892
5130000 19.5509572021434
5140000 22.6341458353452
5150000 25.5126614442929
5160000 18.7596859960429
5170000 27.6824225746722
5180000 23.7505522533115
5190000 22.6417699052159
5200000 18.6073003144287
5210000 24.5805236490173
5220000 15.5991702786355
5230000 14.1598184960882
5240000 23.3325644565617
5250000 20.0821706964856
5260000 20.1501139701166
5270000 26.0850954539707
5280000 16.8792456386863
5290000 19.0298298361975
5300000 17.5674224470042
5310000 23.0961139379536
5320000 15.1923670025657
5330000 20.7774111371399
5340000 23.2551363149278
5350000 19.8789134270605
5360000 22.0663806182018
5370000 19.831518249956
5380000 23.3396412960186
5390000 22.5857436726903
5400000 20.3952345945215
5410000 24.5260059383096
5420000 19.0888993592242
5430000 14.2465930908297
5440000 19.1243226195606
5450000 16.7718139556497
5460000 20.0671484634371
5470000 19.1511267602166
5480000 20.1165031459424
5490000 22.7667874419602
5500000 23.8269723680698
5510000 18.2030107619049
5520000 15.7208414478457
5530000 20.8891178131839
5540000 24.8970905471419
5550000 21.9800417024526
5560000 16.0176173194108
5570000 11.9513915976711
5580000 15.0403118045475
5590000 14.7603484950126
5600000 12.3872401853995
5610000 7.11449057844158
5620000 7.44390261892488
5630000 6.16426256864605
5640000 9.45203884008185
5650000 16.4386114471775
5660000 19.369401052419
5670000 12.0806240546738
5680000 7.7445411807185
5690000 9.88176170893956
5700000 10.8011069010571
5710000 11.3446937427382
5720000 4.79662047797245
5730000 3.17540957437188
5740000 15.9159840585721
5750000 11.965774540942
5760000 12.5460676464805
5770000 13.7413787820096
5780000 15.3715132922881
5790000 20.0342483512446
5800000 16.3146423978063
5810000 17.253266799695
5820000 14.8458300206263
5830000 17.3709131310641
5840000 21.3150173326457
5850000 13.970169146152
5860000 20.0108399839306
5870000 13.04324087415
5880000 11.0297993034989
5890000 14.3743129900047
5900000 17.4491546303774
5910000 17.2858850423988
5920000 17.0083568651063
5930000 24.0676759279847
5940000 22.407710984196
5950000 21.0899254109955
5960000 19.5163458036864
5970000 17.7724124894002
5980000 26.975671569553
5990000 28.3787155397095
6000000 31.7454052266761
6010000 31.6763960933657
6020000 28.9991473513742
6030000 30.0965897241778
6040000 29.228042675524
6050000 28.3656771539609
6060000 36.7240457308596
6070000 37.4677283121634
6080000 34.1582291613273
6090000 35.9634263632996
6100000 33.9505034440803
6110000 34.1612755983305
6120000 38.1532688053101
6130000 32.7309641158205
6140000 37.3067307223097
6150000 37.3334148214094
6160000 24.5340385625547
6170000 31.4891288669048
6180000 30.2114176727808
6190000 28.6779741716348
6200000 24.2653255277955
6210000 29.8745698970712
6220000 24.8465491780411
6230000 22.8807877286799
6240000 17.8621552383092
6250000 23.8609617920082
6260000 25.9533478967498
6270000 27.6756359373054
6280000 32.0938546025588
6290000 32.3149205877249
6300000 28.9849293705548
6310000 24.0879497145085
6320000 27.4394610389925
6330000 34.1017910325633
6340000 26.7957288078646
6350000 21.8847869763653
6360000 26.582069754322
6370000 22.3724287729289
6380000 29.7749343299866
6390000 33.2819831884139
6400000 25.1628777698447
6410000 23.4218954011642
6420000 19.3481518017224
6430000 21.2364953176016
6440000 20.6289447385
6450000 27.639427024701
6460000 27.322942149632
6470000 27.325856559571
6480000 24.2753798959192
6490000 25.9587378874415
6500000 19.4813070450344
6510000 21.2491621429858
6520000 22.2378069105189
6530000 20.2845185668543
6540000 22.5370669878201
6550000 27.6837374507001
6560000 28.3376010253475
6570000 31.9365051430356
6580000 29.5426710225155
6590000 30.4766467155944
6600000 28.3550239048708
6610000 31.629848802841
6620000 29.1753545566642
6630000 26.5401185120114
6640000 23.9686054541193
6650000 24.8110106478293
6660000 22.0681400205039
6670000 24.154288586113
6680000 16.8465440982395
6690000 25.5918072881043
6700000 22.4084236001024
6710000 25.0048677790337
6720000 17.0005424332456
6730000 17.681743927701
6740000 18.5037970563287
6750000 20.3491755260825
6760000 14.9331344583043
6770000 22.4432441399376
6780000 23.6497200293243
6790000 15.276256579588
6800000 17.5174860226804
6810000 18.7387188341004
6820000 20.4519587654925
6830000 20.2236291670563
6840000 25.9903456398534
6850000 28.662818143046
6860000 28.3574085258898
6870000 31.4810718673467
6880000 19.8575773368323
6890000 22.002832630201
6900000 18.6167311980867
6910000 15.2629976744961
6920000 16.8958924200286
6930000 17.1402316393026
6940000 20.1109004809359
6950000 16.4614023917802
6960000 18.3961412147208
6970000 23.694348662282
6980000 20.4358497215782
6990000 21.9308406276278
7000000 8.24496798024222
7010000 10.4114887289179
7020000 9.57329055991477
7030000 16.4166036699336
7040000 21.9002526825079
7050000 22.1574702569383
7060000 18.3407775422461
7070000 26.4531364505744
7080000 20.8904393475184
7090000 22.4246861427205
7100000 28.2034979002573
7110000 22.4215994015087
7120000 19.6314733422057
7130000 16.6974012230434
7140000 23.7528384699199
7150000 25.2065712401172
7160000 22.1370997978011
7170000 19.1107750548767
7180000 24.2300559840865
7190000 23.7398984346248
7200000 21.9752889952573
7210000 22.0363105303189
7220000 22.4338809099521
7230000 20.5543321349672
7240000 20.2599767855623
7250000 20.4955128068855
7260000 17.6678657597902
7270000 20.3995966723664
7280000 27.7880490142387
7290000 25.4209472931984
7300000 22.7078214641163
7310000 22.9170934303077
7320000 16.7932044852339
7330000 17.7710867955439
7340000 19.8614175182827
7350000 18.6126261627101
7360000 21.9519369064801
7370000 23.9053565516386
7380000 27.3672077609103
7390000 23.9013170842906
7400000 25.8022811719031
7410000 21.4414610591942
7420000 19.5781681268621
7430000 13.8471975548131
7440000 22.6117039491641
7450000 17.6842407025251
7460000 8.23298836407264
7470000 19.0903058177826
7480000 21.3808176049969
7490000 13.4695471419042
7500000 19.0476033745902
7510000 22.8980505697825
7520000 17.258099571443
7530000 20.835106757173
7540000 24.7129452985938
7550000 25.0825739087854
7560000 28.354316881688
7570000 27.2881585909412
7580000 13.4240660802815
7590000 15.9564695434302
7600000 18.3791022478524
7610000 24.8115403574772
7620000 25.9828594464128
7630000 24.4687007273638
7640000 26.035469248538
7650000 15.1798149335495
7660000 20.451602214642
7670000 26.0876461516032
7680000 28.4523979529647
7690000 27.0361905112372
7700000 22.576978021762
7710000 23.3312988897987
7720000 22.8785224418082
7730000 14.3476388258593
7740000 14.9237282629264
7750000 25.3255551250103
7760000 29.8179653126231
7770000 25.2003284419756
7780000 27.2279308505084
7790000 23.0684482500604
7800000 17.0473874136898
7810000 14.8714608595772
7820000 10.6758316004335
7830000 15.7296116684445
7840000 18.3467328330585
7850000 14.7136944773531
7860000 12.7191374178391
7870000 18.2986526605692
7880000 19.191017584392
7890000 15.9792540696768
7900000 15.2485624070787
7910000 5.0433836480214
7920000 9.2675447541622
7930000 16.3265861034082
7940000 19.0491917545174
7950000 28.6743015674944
7960000 30.5912768700334
7970000 23.6919176736071
7980000 21.920657918668
7990000 25.3560535647346
8000000 26.5605832512204
8010000 17.9522824844215
8020000 23.4048966608782
8030000 19.253422023042
8040000 15.05765085249
8050000 8.98718764377566
8060000 16.320501027601
8070000 12.5312762394161
8080000 11.7899402657042
8090000 17.4265327688555
8100000 20.4615745360709
8110000 27.209944182953
8120000 24.9178099527027
8130000 17.7032432069872
8140000 17.2656544100593
8150000 18.6272842369041
8160000 16.8127205583024
8170000 24.1937727684683
8180000 20.7489534090916
8190000 27.3184549778678
8200000 25.3819614590513
8210000 20.990119014795
8220000 18.2317765454229
8230000 18.9170422308129
8240000 13.710706594135
8250000 16.0807564451925
8260000 23.4359877082086
8270000 17.2432596924079
8280000 18.1346898953363
8290000 24.3822734668022
8300000 19.4791893475583
8310000 20.1983106378863
8320000 16.7509247821512
8330000 15.6824161078214
8340000 16.1045446514328
8350000 9.94707185946658
8360000 10.1011271434423
8370000 15.406197668151
8380000 18.2650928861489
8390000 23.9600932812527
8400000 21.6577548375931
8410000 19.3994123861703
8420000 23.9599392237473
8430000 18.1251907570873
8440000 17.0843945119278
8450000 16.425913163197
8460000 10.0297054889443
8470000 18.5168916623221
8480000 23.8693084027732
8490000 23.111879375163
8500000 23.2504704810646
8510000 19.7118987199532
8520000 17.0736247235053
8530000 19.397359827993
8540000 12.5015171727846
8550000 5.863618944324
8560000 2.78480084689255
8570000 6.12526076495635
8580000 4.42649671881708
8590000 4.71114461127985
8600000 11.7057634617581
8610000 17.9237313964048
8620000 19.4790695032904
8630000 15.8101325065423
8640000 18.2698057884053
8650000 17.7889961296648
8660000 22.1206895048248
8670000 15.1357402697104
8680000 11.4339600108578
8690000 6.22193519482687
8700000 15.893034175692
8710000 16.7937605389966
8720000 16.7100052693232
8730000 14.8184508749577
8740000 16.594926508332
8750000 18.5610469937327
8760000 22.8379635085484
8770000 12.3721149185895
8780000 15.2096300018818
8790000 6.34936645871301
8800000 5.92538364833263
8810000 9.4969600927131
8820000 17.2673020067626
8830000 14.1510768622153
8840000 16.8569973832441
8850000 17.773863937717
8860000 16.9785628955658
8870000 11.8145870149249
8880000 11.0265540140344
8890000 9.23782307638913
8900000 6.28177088230308
8910000 6.43578844043202
8920000 10.8920129141545
8930000 11.4887228259925
8940000 16.0066480314611
8950000 20.8955800838849
8960000 23.8778596338133
8970000 21.5997021176703
8980000 21.3099090044308
8990000 28.7355303947395
9000000 29.7559172372314
9010000 22.8070599703899
9020000 20.7281658991959
9030000 18.9232607860878
9040000 22.5849878654037
9050000 25.5688712719412
9060000 20.8852728278954
9070000 19.1359213855857
9080000 17.6186431766262
9090000 16.4595696298238
9100000 18.0710613812772
9110000 26.3470560994974
9120000 32.6152146351565
9130000 27.8693374755122
9140000 29.064013098615
9150000 34.4173912801871
9160000 29.0494624513925
9170000 25.4146451922913
9180000 23.2526308929087
9190000 24.576037401445
9200000 17.1200774375376
9210000 23.6905516748367
9220000 24.1793754057502
9230000 29.139731473053
9240000 22.7316913406545
9250000 25.1518794622788
9260000 17.5895160629739
9270000 22.6476831922449
9280000 22.8049854504354
9290000 12.8558574326444
9300000 12.6682128723722
9310000 12.24585695296
9320000 11.7365452328215
9330000 9.98424823913922
9340000 10.2895361836619
9350000 12.5233526056095
9360000 14.2049776427962
9370000 18.1693850613024
9380000 17.603008826198
9390000 19.8060057018754
9400000 23.4438896052142
9410000 23.7181709186663
9420000 25.6506515970398
9430000 20.1875429121964
9440000 29.1036692387788
9450000 29.1555405164142
9460000 26.0680502689052
9470000 30.1118094493228
9480000 28.28488294248
9490000 24.0942840197202
9500000 25.862246109971
9510000 27.6000707362008
9520000 23.8392706202723
9530000 21.1998500885706
9540000 14.8972304683545
9550000 14.4050536812028
9560000 14.6269605456607
9570000 12.856101140044
9580000 14.8493786516366
9590000 11.9605503497682
9600000 11.1379595636926
9610000 11.4929621897905
9620000 17.1694918256925
9630000 17.7846612566522
9640000 18.3685368058693
9650000 19.9478947204498
9660000 25.5594115424008
9670000 21.469359420585
9680000 26.3675493384283
9690000 32.75109061762
9700000 33.3544029964989
9710000 33.9567708924935
9720000 22.6380993476557
9730000 20.7437082955134
9740000 23.4107333249827
9750000 23.9987700848095
9760000 31.9480379993229
9770000 38.6407443637115
9780000 40.2521310565242
9790000 31.4606558025932
9800000 31.3835097616022
9810000 40.4991227708528
9820000 38.880557577715
9830000 35.6975382114936
9840000 34.6983060088583
9850000 29.7504935348633
9860000 30.5699559500319
9870000 28.5826896790766
9880000 24.105380466007
9890000 29.3452280592607
9900000 29.5453390428676
9910000 31.9559346961984
9920000 26.8542022328055
9930000 19.9899370226248
9940000 23.9384530099836
9950000 22.2438599335852
9960000 30.8844061004118
9970000 29.2857886773082
9980000 24.4402646510998
9990000 28.2684766208571
10000000 27.6954515900296
10010000 27.4523904872865
10020000 20.5661440222581
10030000 21.7498401127955
10040000 23.9330593124189
10050000 22.8263029055544
10060000 27.221454576421
10070000 26.0574895138627
10080000 27.8787037653425
10090000 30.9373007708291
10100000 31.0826200497081
10110000 26.8101658124389
10120000 31.81043628332
10130000 32.8141439297257
10140000 27.0379850659093
10150000 26.8905361419239
10160000 22.5293769595481
10170000 26.6946482189966
10180000 25.1788654902205
10190000 22.9897599501823
10200000 24.6311607078978
10210000 16.5977528209273
10220000 19.1868734529573
10230000 19.5272315601772
10240000 13.355640609448
10250000 19.434001190855
10260000 10.6268399235453
10270000 14.2769259649693
10280000 12.0402659915529
10290000 11.9377399962394
10300000 16.0856087107493
10310000 10.1352338738201
10320000 11.5396741288745
10330000 16.286072401092
10340000 19.1010348733848
10350000 16.6076624440262
10360000 17.2092186493074
10370000 16.8127618247356
10380000 23.1474924737207
10390000 28.0798928669655
10400000 22.5473696489612
10410000 14.08571001168
10420000 15.0756483992818
10430000 20.2677871337103
10440000 20.3927854199154
10450000 14.8138347840117
10460000 11.0974284075348
10470000 15.8266496357591
10480000 18.1493232839463
10490000 12.9874056885329
10500000 11.8334532231297
10510000 15.8273744634437
10520000 16.1429381836746
10530000 15.4524243539931
10540000 27.2480529723148
10550000 31.920066559528
10560000 23.3826355128036
10570000 25.283220932244
10580000 19.591361817364
10590000 18.7134250909067
10600000 20.4240354696269
10610000 16.4880193325602
10620000 17.0562025469466
10630000 13.9023080892356
10640000 15.9845506321329
10650000 19.5976097357168
10660000 23.5918178424546
10670000 25.3963928812996
10680000 23.2429142454459
10690000 26.7053343116774
10700000 24.4155683148861
10710000 16.5909752658608
10720000 26.2663985958202
10730000 23.1326477133698
10740000 22.1299904058611
10750000 12.4804884264148
10760000 15.1623287036765
10770000 16.4484999472846
10780000 14.4764424309653
10790000 16.9594406219935
10800000 16.891956490288
10810000 17.0606333904934
10820000 14.8842888871916
10830000 17.7007337468426
10840000 18.9626249579453
10850000 20.5565712648751
10860000 26.8130290340366
10870000 26.9133550881918
10880000 24.9699402119764
10890000 23.3073308067962
10900000 27.9591870438054
10910000 29.6041423859987
10920000 21.3014845540491
10930000 21.7362026365714
10940000 20.2701884946603
10950000 25.285254001271
10960000 22.2610940537498
10970000 24.2547223454945
10980000 28.5432954409139
10990000 27.4247299307215
11000000 35.7778290202205
11010000 34.4094204449152
11020000 31.1115204441729
11030000 27.4279071069006
11040000 17.0274496617128
11050000 19.0983731820655
11060000 24.1196917095191
11070000 20.2906512680391
11080000 18.2873330740545
11090000 22.8806161622728
11100000 19.2989184904721
11110000 21.4885636635358
11120000 15.5718077784022
11130000 15.0853719453738
11140000 23.3372878874682
11150000 29.2139923737435
11160000 26.852936098914
11170000 18.8743116629097
11180000 16.088445910516
11190000 16.4456550432842
11200000 24.6821598784706
11210000 25.8435872866232
11220000 25.8110141634776
11230000 33.1390371825909
11240000 27.7338705176228
11250000 26.7226039854615
11260000 29.7588392721906
11270000 29.3467136440459
11280000 28.0250307807345
11290000 25.0314889457068
11300000 24.7129411451759
11310000 33.6906592621801
11320000 34.167128293558
11330000 35.7217534484572
11340000 39.1438740282635
11350000 42.0393336025132
11360000 35.9425451095673
11370000 27.5938005098843
11380000 24.8437974735812
11390000 25.5964704243182
11400000 21.3073613123525
11410000 24.4071352081194
11420000 27.5446965983818
11430000 26.09166072401
11440000 22.5570587694386
11450000 20.5576659949104
11460000 24.2439926154225
11470000 24.9353023518416
11480000 28.5167019832635
11490000 26.2113011908141
11500000 23.505884625374
11510000 25.588825102861
11520000 26.6189286755132
11530000 25.5828263957945
11540000 24.6267348397534
11550000 22.6406491945606
11560000 27.00362400573
11570000 20.6357170432091
11580000 26.6291742314713
11590000 27.1655226506917
11600000 26.7199897275861
11610000 31.5381102248953
11620000 26.4147398944133
11630000 36.1684290280955
11640000 37.9488210081694
11650000 26.0069936514475
11660000 32.1431530928677
11670000 33.748549856358
11680000 30.2164051431171
11690000 30.706480685796
11700000 33.8677838964908
11710000 35.2178956569401
11720000 28.4177413150882
11730000 23.5022352690146
11740000 26.3702551789014
11750000 29.3770773183443
11760000 32.9580013633575
11770000 25.5524573994733
11780000 25.2738094349381
11790000 32.2214899930647
11800000 34.0150459973931
11810000 34.8909637669772
11820000 35.6322910030682
11830000 31.8452518077888
11840000 34.7150122992254
11850000 28.9815166983119
11860000 27.3636091969973
11870000 24.3289151566166
11880000 33.9087666672465
11890000 33.503268820704
11900000 33.0843931522675
11910000 37.8414100595342
11920000 31.0495157958412
11930000 30.3686825009289
11940000 34.4817862808541
11950000 35.0997820526128
11960000 33.4349655880325
11970000 31.773109701075
11980000 38.3896262995615
11990000 31.2420484892891
12000000 25.8777783963963
12010000 32.4089227815998
12020000 34.1998628120833
12030000 24.0973766130716
12040000 34.9953567314618
12050000 28.6968797624358
12060000 28.4264665734046
12070000 29.4804246839267
12080000 27.847099498231
12090000 35.3042547670355
12100000 33.2691298677069
12110000 34.8504359574135
12120000 36.3219000995991
12130000 41.6812141035307
12140000 38.1681808751813
12150000 31.4396128025123
12160000 32.0573854971471
12170000 30.6443516376186
12180000 26.2597682822708
12190000 29.1770925346181
12200000 34.0953601833247
12210000 37.12811173388
12220000 31.1416620705376
12230000 34.7161176119299
12240000 37.6463136942353
12250000 30.399817514963
12260000 29.8141172175918
12270000 39.0391123502895
12280000 38.5016066325699
12290000 37.42287706637
12300000 43.1020279093734
12310000 42.2471757634148
12320000 41.2624288769206
12330000 37.1415264945152
12340000 36.5025544177176
12350000 38.9588068383939
12360000 41.5813406328529
12370000 38.178228785108
12380000 39.4634446457727
12390000 39.1521936202432
12400000 42.2185205015052
12410000 40.5940687210004
12420000 37.3012108613446
12430000 32.5085286846198
12440000 31.4276354832601
12450000 32.0754540770191
12460000 32.7595599661477
12470000 31.5522905072416
12480000 42.2531797687726
12490000 40.7899259524835
12500000 35.5201050762111
12510000 39.0283059538053
12520000 32.8550829152747
12530000 39.7150783459816
12540000 36.3765286339275
12550000 31.3493809533523
12560000 38.208459586421
12570000 39.8719708368777
12580000 38.4334062617257
12590000 34.8710665417316
12600000 39.885469780933
12610000 42.8126044986573
12620000 44.7116664275082
12630000 42.6517103164226
12640000 43.8455342515243
12650000 42.4686830057403
12660000 38.6799711173481
12670000 37.0461459996084
12680000 31.5388872037199
12690000 31.8556635694629
12700000 33.0811466995149
12710000 34.4994738929925
12720000 34.8388154945926
12730000 37.411698315527
12740000 44.1693665891056
12750000 44.7001751658903
12760000 48.8550773366328
12770000 41.3070774207073
12780000 39.5734563902944
12790000 39.1509928382294
12800000 34.7162599090806
12810000 34.3115136972731
12820000 34.1622064075986
12830000 31.4404213037967
12840000 37.9684940276142
12850000 39.868009263281
12860000 38.7176928301082
12870000 36.2349894669586
12880000 38.9341646203475
12890000 43.5348513940319
12900000 44.058395789998
12910000 39.5662815620755
12920000 38.2850671210616
12930000 42.807288502758
12940000 41.3538752291519
12950000 40.6505423500554
12960000 42.7698254532405
12970000 37.1893906501999
12980000 31.0327512354183
12990000 32.0155690225881
13000000 35.2182693299908
13010000 34.1459345153002
13020000 27.2866144653656
13030000 28.7745035983505
13040000 30.5518143015225
13050000 34.4974006445071
13060000 32.8886184331956
13070000 32.7679347100386
13080000 31.0597361124814
13090000 32.4810944509293
13100000 29.8994647400414
13110000 32.8264238883975
13120000 32.8110300051277
13130000 29.7717891450106
13140000 36.1288606249871
13150000 32.5980831420895
13160000 37.3788719110068
13170000 39.3196263893826
13180000 37.0688836289493
13190000 39.9776710263279
13200000 41.6500839396703
13210000 38.9654470762158
13220000 31.366898639319
13230000 34.0140707469696
13240000 41.1852345863824
13250000 37.8753385982747
13260000 35.3884523143257
13270000 28.9064183080981
13280000 29.9070672315236
13290000 35.0252785781374
13300000 28.1529807755728
13310000 29.7137410648455
13320000 30.1919579708414
13330000 35.1733289818645
13340000 39.0156912680251
13350000 38.4044145630701
13360000 39.315825204668
13370000 43.3111385427013
13380000 32.4005857195953
13390000 39.0732547431747
13400000 39.532165742939
13410000 38.2409158112382
13420000 29.9858661353784
13430000 33.7601367281903
13440000 31.7264809241638
13450000 34.7242307022794
13460000 30.9449316525245
13470000 29.0961329402124
13480000 32.4410915768167
13490000 30.2747991025742
13500000 35.322146697857
13510000 35.0676656264806
13520000 30.3483087436148
13530000 37.6125880282882
13540000 32.5164106137058
13550000 36.3495448948415
13560000 34.5865435533265
13570000 31.0206097434533
13580000 31.0386162798942
13590000 26.3599103036416
13600000 37.3191852191787
13610000 39.8506745968198
13620000 37.3638609918399
13630000 36.0346640753111
13640000 37.6260612740879
13650000 31.0051014801221
13660000 29.5784865598073
13670000 26.1051316855651
13680000 26.7286888936282
13690000 27.9051854857867
13700000 29.3638163292945
13710000 32.1845988622132
13720000 25.2889620066329
13730000 27.5967194787942
13740000 28.6201582158817
13750000 29.2394900397306
13760000 39.211643784334
13770000 31.4922428324251
13780000 32.3355996094232
13790000 25.0396151487462
13800000 27.312414540859
13810000 33.1514224831784
13820000 34.7512614536665
13830000 24.8220374318957
13840000 20.3102205575358
13850000 32.6373571685812
13860000 33.1897806188231
13870000 30.5894230285826
13880000 21.4585680712542
13890000 20.8520774378192
13900000 24.2091563403072
13910000 31.4715648030534
13920000 34.1362449982533
13930000 35.6329444998695
13940000 33.3590448617915
13950000 30.6659289191234
13960000 24.9465193257817
13970000 23.237872970232
13980000 29.5465533527179
13990000 39.3315924286264
14000000 40.6207416134512
14010000 35.877216931918
14020000 33.6297863736797
14030000 30.6812965651198
14040000 27.4005310392135
14050000 26.38232190853
14060000 28.4297292773454
14070000 32.0245263861722
14080000 31.3417977624787
14090000 33.9795285518291
14100000 39.2901042946191
14110000 43.7411255760509
14120000 45.9754137602953
14130000 42.6624889955598
14140000 37.2109809616255
14150000 41.6331341840604
14160000 36.1223031298802
14170000 36.2511541168533
14180000 33.9481327677931
14190000 31.2313777004597
14200000 26.1694933818904
14210000 26.6083740377639
14220000 26.8746364221864
14230000 24.7625908785603
14240000 35.4677485138699
14250000 28.845139263853
14260000 23.1928766641673
14270000 22.0645751454596
14280000 22.2868283066868
14290000 28.0230926805506
14300000 31.9902151420695
14310000 40.4814890484973
14320000 35.0638696905159
14330000 26.6855125794451
14340000 32.739245783127
14350000 21.6446382897657
14360000 31.45155404843
14370000 28.0623722242618
14380000 25.3168829833881
14390000 29.8674615399336
14400000 32.3856052785611
14410000 40.5994445409253
14420000 46.1713722010098
14430000 42.3155026989368
14440000 40.0776274880693
14450000 36.5759054766334
14460000 34.0728333507135
14470000 31.2817147866062
14480000 30.734261844585
14490000 30.3959002882893
14500000 33.7317938242002
14510000 40.6341988098991
14520000 34.6381947716557
14530000 35.8530615635284
14540000 39.0392060942269
14550000 38.9157568188505
14560000 42.856247501301
14570000 40.2546391886563
14580000 40.2898327086345
14590000 42.9508197496759
14600000 40.2510313359985
14610000 42.0149501810355
14620000 36.0332053987676
14630000 40.5740715791632
14640000 36.3391033111063
14650000 36.1601621044385
14660000 38.936631485801
14670000 40.0956839896455
14680000 35.5321281868542
14690000 38.1988154643203
14700000 29.2832132538344
14710000 31.3386654839755
14720000 34.0332065064381
14730000 41.1089471532543
14740000 30.0072078491942
14750000 27.2351854400845
14760000 21.3603707752455
14770000 25.7365959531612
14780000 23.1219320623522
14790000 25.2100938931586
14800000 22.1716055901255
14810000 21.1367050861242
14820000 26.3544225903378
14830000 28.86398786023
14840000 30.3830565700006
14850000 24.3207081195089
14860000 18.5485873310398
14870000 19.6307446220337
14880000 22.977079794282
14890000 20.6671685324099
14900000 24.4243600764688
14910000 24.5947782456761
14920000 19.6183254538242
14930000 23.9162041595893
14940000 17.7649287472348
14950000 21.3418979274051
14960000 24.9041544029427
14970000 26.8272613320364
14980000 30.4085445796462
14990000 32.3639283015746
15000000 37.200994116029
15010000 30.4118409003848
15020000 34.0007597833314
15030000 35.6989802325352
15040000 29.1666971055718
15050000 28.5504777775778
15060000 33.1259118348436
15070000 31.2815022491631
15080000 32.5557398009001
15090000 33.2733015085792
15100000 34.4383494230549
15110000 39.3008985568691
15120000 33.001002618045
15130000 37.7736876408368
15140000 30.8310671879046
15150000 27.213918260676
15160000 29.1921961347411
15170000 31.5742875152673
15180000 30.9774074294616
15190000 30.7191762202065
15200000 33.5667285876814
15210000 36.91205555792
15220000 35.9185903264304
15230000 28.0389014866215
15240000 32.3100264009064
15250000 37.7845773837659
15260000 36.73938121105
15270000 33.7152793973432
15280000 37.9183923500436
15290000 34.4102868152727
15300000 36.0948575121351
15310000 30.8185947900118
15320000 32.6203533707128
15330000 36.4547222774318
15340000 34.6817382816541
15350000 36.7986568000901
15360000 34.7776161468544
15370000 32.5627530628486
15380000 37.754238155988
15390000 32.8439343493204
15400000 31.2762115054612
15410000 35.2097805911324
15420000 34.5947478820129
15430000 37.2707063758888
15440000 38.1951925083355
15450000 37.2844121833195
15460000 30.2901889630778
15470000 39.8505775832148
15480000 35.6942637280793
15490000 37.7147795715427
15500000 38.5846017309954
15510000 35.6952974011564
15520000 33.5553368587189
15530000 35.72476287553
15540000 35.9848109695772
15550000 41.6773040870213
15560000 39.3152503459555
15570000 32.2910842951219
15580000 28.3381773009312
15590000 28.6014883419873
15600000 36.9415931590267
15610000 30.9943344540719
15620000 35.9350746725146
15630000 41.241071408311
15640000 43.6032908182035
15650000 36.7432900489508
15660000 39.0701667763115
15670000 37.9902441178714
15680000 38.9790881985108
15690000 39.0799362589078
15700000 37.605639234923
15710000 31.3573778348378
15720000 26.4398912457388
15730000 29.2187902506292
15740000 28.0490177060046
15750000 32.9020843327983
15760000 38.6656638792627
15770000 40.3098746336998
15780000 39.0948309624754
15790000 33.3586340025123
15800000 38.2822795087053
15810000 33.5192710161525
15820000 35.112442541138
15830000 40.8686295517407
15840000 30.4990474659418
15850000 38.7649691348977
15860000 27.3354361924033
15870000 28.4317209907907
15880000 29.9196789298155
15890000 28.4177517969242
15900000 31.5767129199543
15910000 26.4820075983785
15920000 33.7747738832637
15930000 34.8469282173558
15940000 29.3535644754375
15950000 31.9906647032986
15960000 25.4606650459078
15970000 30.5391741041823
15980000 29.6947753802563
15990000 29.6126229154886
16000000 30.933484619814
16010000 33.7396787004068
16020000 36.7739115033565
16030000 35.8810111047241
16040000 36.8363197409307
16050000 36.2911155752637
16060000 34.6964822786151
16070000 44.3818400939332
16080000 44.059079629414
16090000 39.0858101855386
16100000 36.7315486675021
16110000 40.9757531201257
16120000 47.5949848838279
16130000 36.4285729915577
16140000 42.9374301751101
16150000 44.6028841919778
16160000 45.0068763269468
16170000 42.8815014631771
16180000 41.5131138155421
16190000 39.646121995437
16200000 43.9777169423898
16210000 43.6363283611292
16220000 38.5797502561584
16230000 38.7686461082937
16240000 43.9732958813733
16250000 44.2854366268928
16260000 48.425810864923
16270000 43.7344970676417
16280000 41.9061229901671
16290000 43.3649688607317
16300000 43.4465562942571
16310000 45.324233001824
16320000 43.5150281241022
16330000 42.8704890283707
16340000 38.2258406010001
16350000 37.1334531089345
16360000 32.6770104252603
16370000 34.1940686979967
16380000 35.3749178358841
16390000 41.2883344838198
16400000 45.6692548626988
16410000 44.48209600698
16420000 38.6757031401864
16430000 31.2963606825985
16440000 37.2154917878682
16450000 39.5674492434022
16460000 36.7855875172124
16470000 34.1826330242078
16480000 36.4539056914722
16490000 40.566159141603
16500000 42.4492262402219
16510000 36.4718854030568
16520000 34.573350988885
16530000 40.059656069492
16540000 38.4495168843176
16550000 31.8636421322767
16560000 36.5471159044334
16570000 36.2192383331852
16580000 28.5342564859637
16590000 33.3370971228093
16600000 30.5273998967415
16610000 21.7076786467564
16620000 24.8484423631385
16630000 16.489794448185
16640000 17.0166033255397
16650000 19.494038682546
16660000 27.0527143317694
16670000 18.7756499404715
16680000 20.2042679538969
16690000 21.3657877681428
16700000 22.6751760186626
16710000 21.7263688013592
16720000 27.2395020878316
16730000 20.6101701404416
16740000 28.7889042640045
16750000 34.2676393828287
16760000 35.499134587745
16770000 35.6151786846135
16780000 31.2331649487496
16790000 28.6326605456713
16800000 33.2016465612743
16810000 32.367587790962
16820000 33.356807029365
16830000 33.0164979590812
16840000 32.1641954020361
16850000 34.0250837442252
16860000 34.0643872106048
16870000 36.7477821593328
16880000 29.3661144177353
16890000 34.4690847046994
16900000 29.1066463803999
16910000 37.787007699152
16920000 39.3606199306994
16930000 36.914966795699
16940000 40.0188673294543
16950000 40.8023713215866
16960000 38.7527134550965
16970000 38.4515520824546
16980000 40.1578344721645
16990000 36.4305836791941
17000000 30.9899422642897
17010000 32.7817384092307
17020000 40.2064245544943
17030000 33.1880924674495
17040000 39.3036470122333
17050000 32.2411746946374
17060000 42.3060507838389
17070000 43.0926653895979
17080000 35.0975979388155
17090000 37.484270045584
17100000 32.0378844442715
17110000 36.2256694568364
17120000 31.2832821844246
17130000 36.6420703941299
17140000 42.6049052466624
17150000 31.6068142581759
17160000 42.3299589253704
17170000 36.5939074442624
17180000 32.6512635228748
17190000 43.5021141420081
17200000 37.2926222480772
17210000 36.9191844605201
17220000 32.1014222501083
17230000 33.1419370000302
17240000 36.058607843381
17250000 36.2690507577451
17260000 33.3901717158539
17270000 42.2468497893853
17280000 36.7265800127991
17290000 43.7931725976196
17300000 31.7039804585186
17310000 28.9253115811161
17320000 37.9864281719845
17330000 41.1624166236269
17340000 32.4854758517674
17350000 39.2118974372849
17360000 36.9707033443045
17370000 38.5894522348823
17380000 31.4991555899646
17390000 31.9602329011445
17400000 23.1044909534737
17410000 29.2920297444816
17420000 31.0064252199552
17430000 32.1287004850987
17440000 26.6104483523849
17450000 33.5728422874793
17460000 31.7316370971871
17470000 38.2027010449335
17480000 43.5781107421365
17490000 41.5456185382518
17500000 37.9871864643167
17510000 32.114014543029
17520000 29.7925694078826
17530000 33.1316316829613
17540000 37.8139432680056
17550000 37.258902508573
17560000 38.1113196076994
17570000 35.4092182708662
17580000 37.329323964171
17590000 32.7993820564859
17600000 31.9647229668374
17610000 32.1931335324356
17620000 45.4606305889789
17630000 34.668660231867
17640000 27.8403105888266
17650000 36.414675068247
17660000 30.7499511366148
17670000 32.9520403669093
17680000 35.3061050887739
17690000 34.980470825259
17700000 31.2222751265676
17710000 33.0188250940782
17720000 33.1819226967083
17730000 30.299070205765
17740000 23.3644150687486
17750000 20.7447060473321
17760000 23.4218481321328
17770000 30.6331753933807
17780000 35.0269042798376
17790000 37.1740015488763
17800000 34.8555925682039
17810000 34.4261096180454
17820000 28.3745161895475
17830000 27.3296521776003
17840000 24.7730762546422
17850000 28.7344905303994
17860000 24.6906696706322
17870000 23.0533502196948
17880000 25.9578346352804
17890000 32.6716129153006
17900000 24.8320855646321
17910000 26.7849488035351
17920000 27.6671818425296
17930000 30.6549773750468
17940000 36.3723772241281
17950000 36.8470072940223
17960000 31.5716787811724
17970000 34.1353147790051
17980000 32.4738590833337
17990000 33.9406394974757
18000000 37.9941980305387
18010000 31.4818676797364
18020000 31.9477761878952
18030000 35.1654438919614
18040000 37.3503665069244
18050000 34.5663000012632
18060000 44.5174554966548
18070000 40.7691761650831
18080000 43.4703841688683
18090000 37.3403188216431
18100000 42.9284525075053
18110000 36.8111665975576
18120000 31.9507333558072
18130000 40.2078269596597
18140000 30.0108095721979
18150000 33.3204682150217
18160000 40.2441174837026
18170000 37.5143186023203
18180000 38.0426059900523
18190000 35.6785947053408
18200000 33.9251970716685
18210000 34.0652705313814
18220000 37.2090936289824
18230000 33.3319162947924
18240000 39.159296947619
18250000 41.1359609982489
18260000 30.49578829727
18270000 30.58526908443
18280000 26.3935550204656
18290000 27.2792606006311
18300000 31.752559676353
18310000 33.0171143908772
18320000 34.2021180107942
18330000 39.0472693008886
18340000 40.1063184169552
18350000 38.7607629107735
18360000 40.2827684879187
18370000 37.2196125043887
18380000 43.3511693852607
18390000 44.386104531892
18400000 41.2415283711602
18410000 43.8220665520173
18420000 43.9528311851723
18430000 44.6329831315585
18440000 36.2678795160353
18450000 42.8397835595572
18460000 47.6510588384883
18470000 47.1773061353075
18480000 44.9119978992882
18490000 38.9678903034452
18500000 41.2923117004706
18510000 41.8254226735892
18520000 41.3317420254957
18530000 38.7469111641701
18540000 38.9306094370419
18550000 49.4857237292954
18560000 44.395095709346
18570000 33.1065263187084
18580000 41.8295039345201
18590000 38.7526702490267
18600000 34.4872784123146
18610000 38.5880793214756
18620000 38.6118441572144
18630000 33.4876352967175
18640000 36.1056003508555
18650000 35.7325114084742
18660000 39.1183546387423
18670000 35.2852207432729
18680000 32.3198800498273
18690000 37.4672069081626
18700000 38.9057230349775
18710000 28.2454554716201
18720000 28.0918345821595
18730000 27.426552380709
18740000 30.4239728477714
18750000 25.9685501470951
18760000 28.6935441246537
18770000 29.7391768264396
18780000 30.5761590422518
18790000 24.7297591125704
18800000 25.0296746132971
18810000 29.369935930612
18820000 31.836610925134
18830000 34.185797006156
18840000 33.0922794801761
18850000 31.0196033075025
18860000 29.411838170099
18870000 30.5602272861899
18880000 26.9903051409529
18890000 27.5323369538513
18900000 33.5905368185811
18910000 38.7056657800258
18920000 28.5493556991174
18930000 30.5338593969771
18940000 38.1187271264416
18950000 33.045498929204
18960000 31.586779673827
18970000 31.5347338036618
18980000 37.5649455176809
18990000 36.9379004934846
19000000 33.099222984579
19010000 34.4529845257467
19020000 37.8080034442225
19030000 36.5400001562044
19040000 37.6900764839619
19050000 40.8983511845407
19060000 35.6603363134747
19070000 39.774348425503
19080000 38.4134013783956
19090000 38.4864465395361
19100000 39.6660166692323
19110000 36.7184423263299
19120000 36.1939338614303
19130000 36.2567557626974
19140000 35.3962683809524
19150000 39.9404025580348
19160000 36.2575111255593
19170000 40.4409703757299
19180000 46.0643556359408
19190000 37.6483873010523
19200000 47.2328713616675
19210000 39.7333798857913
19220000 49.1983600557446
19230000 40.3472124064918
19240000 46.3588093003229
19250000 40.4667825795769
19260000 37.4092508018928
19270000 35.5976516569443
19280000 38.0271951817075
19290000 40.3800081428167
19300000 35.1710159569936
19310000 41.1408881022729
19320000 39.6746716238845
19330000 43.1999195025274
19340000 41.6389756273207
19350000 39.6722501083821
19360000 47.0179634127953
19370000 42.5688556634447
19380000 40.295146927602
19390000 41.1472573803939
19400000 39.6925651415884
19410000 42.0488921146331
19420000 50.5502211430785
19430000 44.9878775269029
19440000 51.4354520992102
19450000 45.1811491299284
19460000 47.4174905442678
19470000 51.6664241835168
19480000 44.4228660165227
19490000 50.6548394970494
19500000 50.647306495654
19510000 47.0157475468657
19520000 46.4353959681637
19530000 47.5797091946961
19540000 43.3338985958882
19550000 46.5605097768826
19560000 45.6108610615807
19570000 49.3075226592462
19580000 42.9323352763658
19590000 39.081379325462
19600000 36.7319342941348
19610000 41.20947415268
19620000 36.7277304455861
19630000 34.56624769377
19640000 42.5752950685401
19650000 39.9145102351249
19660000 32.9478725877572
19670000 30.8131060448804
19680000 34.1714892861563
19690000 33.2314988510138
19700000 38.7975074050648
19710000 38.1156946377257
19720000 33.5085243824339
19730000 30.6053898029527
19740000 35.2375992207277
19750000 39.4287893495332
19760000 39.0696481929774
19770000 35.38092581883
19780000 36.9285732246006
19790000 35.1418401071307
19800000 33.0151533232158
19810000 31.7668909433988
19820000 37.4508859492491
19830000 30.2760183774605
19840000 32.1003871882854
19850000 33.0531241332819
19860000 31.8168243179667
19870000 31.322907255092
19880000 32.4513277889933
19890000 40.5584431721215
19900000 45.0348581065823
19910000 40.0025565758648
19920000 41.9467516771788
19930000 46.0266199883675
19940000 45.4828416646936
19950000 42.1288076652675
19960000 45.8403118754084
19970000 50.7282350274385
19980000 51.4080451777628
19990000 48.8820360772499
20000000 35.569629366923
20010000 46.4252412395413
20020000 48.563006059775
20030000 47.4233033506683
20040000 44.6262038135504
20050000 45.4269014689819
20060000 43.0374804631576
20070000 43.6366329887852
20080000 44.1465401379588
20090000 46.049076778457
20100000 43.7097900360395
20110000 46.6277250363831
20120000 44.5323315654882
20130000 47.3671611626
20140000 43.5938218080586
20150000 45.7249756969584
20160000 48.3181176052414
20170000 49.4019548675392
20180000 50.5024252258165
20190000 47.9597297402339
20200000 43.8913222938247
20210000 52.8314538917278
20220000 49.7994478087703
20230000 49.3678709187049
20240000 38.7020311462937
20250000 47.6675543964214
20260000 43.9156856538957
20270000 46.6751611091718
20280000 41.8600034928352
20290000 49.7506718642564
20300000 46.5108654347833
20310000 49.8706246820013
20320000 50.4485187546545
20330000 52.1384637996278
20340000 54.4913082959751
20350000 47.8930011481133
20360000 45.2866950852699
20370000 38.2876340049567
20380000 44.2038333537289
20390000 36.7849010007725
20400000 46.9589116255871
20410000 36.39836462066
20420000 38.7935429194075
20430000 42.4437934151184
20440000 41.1356540557966
20450000 39.2544218461771
20460000 38.9307433871516
20470000 37.1034757666199
20480000 40.2299420796458
20490000 42.0011287116405
20500000 48.2021840619612
20510000 44.7647315526294
20520000 38.930953635974
20530000 36.7730344763107
20540000 38.8251033853277
20550000 34.8127123212297
20560000 37.6745408943463
20570000 37.6463065338382
20580000 37.2695978914722
20590000 35.4196273169283
20600000 37.1225182097299
20610000 38.4009747105715
20620000 33.3655836491673
20630000 35.1031491525258
20640000 37.5703710034354
20650000 41.4186652991863
20660000 39.1351332156301
20670000 38.4334563706738
20680000 36.3245360016695
20690000 25.7388616521338
20700000 30.7602395704787
20710000 29.5488527085167
20720000 32.9806707342189
20730000 35.4024003759528
20740000 34.2004373860138
20750000 32.0296760780358
20760000 28.1971379222989
20770000 39.6959123563787
20780000 33.4007970918305
20790000 39.8426355886759
20800000 34.8698862523502
20810000 35.5470041050457
20820000 35.8518220208621
20830000 37.3528886249335
20840000 37.8382897691487
20850000 37.3646751121031
20860000 45.4471950984509
20870000 42.9473102444335
20880000 35.3712246871825
20890000 41.4667394914269
20900000 46.1563041219853
20910000 47.2937034492325
20920000 39.2376195940947
20930000 44.5765215895025
20940000 38.645799635717
20950000 39.961497019267
20960000 42.3808479321763
20970000 48.0316641392362
20980000 37.0918216365189
20990000 44.0446824857731
21000000 49.9758138918025
21010000 47.3178816122939
21020000 42.3823995525797
21030000 37.0932232767974
21040000 43.6144431946033
21050000 45.5273258595147
21060000 39.7318671493849
21070000 45.964269038889
21080000 37.4280080719311
21090000 40.0911779207179
21100000 35.7812773004615
21110000 35.2928043319489
21120000 39.6965321342893
21130000 36.9355437593777
21140000 36.7550194750199
21150000 42.8177499256045
21160000 44.3891786668335
21170000 39.0996129679165
21180000 40.9387643835917
21190000 29.021488975644
21200000 36.7132389944784
21210000 38.206334882783
21220000 35.8626874300715
21230000 30.8091895904357
21240000 30.3064528477306
21250000 31.3104818598845
21260000 38.9220090638812
21270000 40.6758740057471
21280000 40.4477573643867
21290000 46.2320736770231
21300000 38.7630163664281
21310000 47.9681212833183
21320000 45.0301561689133
21330000 45.3369587888615
21340000 38.4511682760319
21350000 32.3291560394405
21360000 33.1948483742924
21370000 32.126581310054
21380000 34.9721607690361
21390000 41.5989328736027
21400000 36.2933712506193
21410000 34.9735967018968
21420000 33.8305001061854
21430000 32.2708654433859
21440000 27.661284055514
21450000 32.0568557613993
21460000 44.5507965482091
21470000 42.2222203269917
21480000 38.7996239825268
21490000 40.4775654905013
21500000 43.8872417173956
21510000 37.8683681501421
21520000 44.1398694113466
21530000 39.0780457415822
21540000 36.4694903128746
21550000 38.8317964126387
21560000 43.7136033160948
21570000 38.8030002694174
21580000 38.5335056858014
21590000 38.6905771081759
21600000 30.0862320771813
21610000 32.1714713201387
21620000 29.154363571007
21630000 38.8761356197578
21640000 44.3455914009643
21650000 38.7578487616647
21660000 36.2444935728129
21670000 36.5801192797398
21680000 44.8531385848195
21690000 41.4759616842554
21700000 37.1476515074814
21710000 34.3574741643418
21720000 41.4158839769747
21730000 32.1187440407921
21740000 35.3559319359408
21750000 32.3109532219187
21760000 36.1674068411272
21770000 35.3954636271341
21780000 40.4310831859121
21790000 35.0819004234887
21800000 35.9524743534804
21810000 33.8991030428813
21820000 39.7137735198089
21830000 41.2120689281692
21840000 42.552712118519
21850000 43.5321378378192
21860000 43.0664440234343
21870000 41.205339094939
21880000 44.0860668349644
21890000 41.8246087049506
21900000 44.1377147736571
21910000 40.8707860476284
21920000 41.0822935959184
21930000 33.288846295787
21940000 38.0786006122394
21950000 29.1728389890437
21960000 29.4827110578614
21970000 40.4297125901339
21980000 35.2347164157011
21990000 41.9241315906867
22000000 41.2159605259289
22010000 45.083277033632
22020000 43.9385602364227
22030000 38.9518651597533
22040000 38.1778476539104
22050000 39.8805330774404
22060000 46.649401522545
22070000 41.6114475082238
22080000 39.3969099233799
22090000 39.4632825975814
22100000 38.6425830961566
22110000 30.7795484061708
22120000 33.3572929669285
22130000 33.6519701841115
22140000 30.4670715781949
22150000 42.0024937066217
22160000 33.1568592859423
22170000 39.516650163357
22180000 38.2220164322453
22190000 35.2333951330814
22200000 47.1202812357082
22210000 44.9316594875863
22220000 34.6151119889506
22230000 33.9732678930091
22240000 41.222495521028
22250000 43.6938818763944
22260000 42.7345348240308
22270000 41.1875321235983
22280000 40.6007851429432
22290000 42.3456569842382
22300000 38.1360546751516
22310000 45.2738141122157
22320000 41.9228034976834
22330000 42.8600327295292
22340000 41.1271862718954
22350000 34.8189040210898
22360000 34.1689356135201
22370000 31.3337977501723
22380000 39.9261377213435
22390000 36.3296534542339
22400000 42.2421233389696
22410000 38.9138252416081
22420000 33.6991808245216
22430000 38.1836218056841
22440000 39.0460423453823
22450000 41.5387586636646
22460000 47.4853216677047
22470000 42.1514028919814
22480000 45.9478580931494
22490000 35.3507584753054
22500000 32.9479679489471
22510000 35.3382011892027
22520000 29.6761335355613
22530000 31.0215755278859
22540000 32.926385134804
22550000 30.2565149471138
22560000 37.1741778847799
22570000 41.3810249403716
22580000 36.8323851407463
22590000 35.7510488152067
22600000 35.3022392584233
22610000 38.5158916876755
22620000 40.3539419478119
22630000 39.0868675972837
22640000 38.0161915465795
22650000 42.843709868736
22660000 45.4026119946889
22670000 40.3019332780169
22680000 40.6544292024765
22690000 39.3486932566599
22700000 35.6784194199076
22710000 32.8273387472781
22720000 34.5257852840578
22730000 44.5602393996264
22740000 44.1909882345784
22750000 41.7473604830772
22760000 40.1416485258134
22770000 33.3951772032359
22780000 39.4188026494793
22790000 32.5291997644982
22800000 40.8049216013195
22810000 43.8123569318263
22820000 44.1204706430952
22830000 41.3440573682919
22840000 34.6719514631818
22850000 31.7567645157043
22860000 38.3660388718076
22870000 40.9807035294056
22880000 43.8440346977871
22890000 39.2054336407332
22900000 39.5197898665523
22910000 29.3755654760697
22920000 36.0836068343302
22930000 37.5013247367283
22940000 38.4587353434025
22950000 37.8284174933452
22960000 35.8177985480526
22970000 43.6732123522411
22980000 40.6464690123742
22990000 39.5430970447947
23000000 43.9754325493462
23010000 38.4373264671475
23020000 37.5961207694648
23030000 40.703957334441
23040000 39.9591037315738
23050000 47.2427812373834
23060000 39.1071805231335
23070000 39.83747607069
23080000 36.0331927048957
23090000 32.9426210082871
23100000 34.0686663059615
23110000 45.1048383392554
23120000 44.9287211230675
23130000 41.7203722512052
23140000 40.3631530059631
23150000 38.94906115418
23160000 41.0154165619385
23170000 39.8569107138281
23180000 32.7516345945989
23190000 34.634739528538
23200000 36.9056819087483
23210000 35.0323821645999
23220000 31.8232004772139
23230000 35.6850444146102
23240000 35.4965356600974
23250000 37.5948956740666
23260000 30.4944990946917
23270000 29.3733290553185
23280000 32.1759215186138
23290000 37.356668004591
23300000 37.6124745249939
23310000 34.3744301941678
23320000 35.3286075185383
23330000 30.038579970843
23340000 32.4631769075692
23350000 28.1028928035048
23360000 26.8471611036117
23370000 18.5321291223246
23380000 27.1253475022899
23390000 29.6292281842922
23400000 26.7641884162824
23410000 29.9970195986243
23420000 32.7184614756974
23430000 33.3869325240859
23440000 35.8357511887822
23450000 39.4761346262248
23460000 35.4230304204814
23470000 32.6302596977242
23480000 38.8660359593804
23490000 36.7179754744628
23500000 37.4322612358212
23510000 29.1212240366451
23520000 32.3618407664601
23530000 37.3227880842986
23540000 38.8344954392618
23550000 38.3390620335268
23560000 32.7807092665082
23570000 33.6254358233764
23580000 45.2180606578024
23590000 41.9330042509427
23600000 34.2162956848881
23610000 33.8729296308497
23620000 32.8835959133276
23630000 30.7228711988518
23640000 31.5387170629082
23650000 36.3832037812808
23660000 36.2597785891165
23670000 40.1906978801941
23680000 33.8105140348125
23690000 32.0490148510555
23700000 39.5738154863324
23710000 33.520677941373
23720000 35.6455854866447
23730000 35.5243561750208
23740000 36.3781067378713
23750000 37.7981646784686
23760000 36.123990571634
23770000 33.3804757985714
23780000 30.8657104248901
23790000 28.1322165485111
23800000 18.0042678063361
23810000 21.7785188195818
23820000 23.1536504718111
23830000 24.6004400396358
23840000 25.1604234843392
23850000 24.3173146668566
23860000 31.6315070444822
23870000 34.3013534539481
23880000 31.4481806246832
23890000 34.1259798430775
23900000 32.7953451528043
23910000 33.814367525195
23920000 38.461053044534
23930000 33.1968880337204
23940000 30.0474174091607
23950000 27.1010350610086
23960000 28.1176768150845
23970000 32.929518146111
23980000 32.4380315200808
23990000 30.6369250949137
24000000 26.5141736958018
24010000 27.8802370446601
24020000 29.6216264552968
24030000 29.4409349912347
24040000 31.4222949194518
24050000 25.9993731099128
24060000 21.597929589836
24070000 23.3585705754484
24080000 29.9151949437294
24090000 34.0740637353032
24100000 43.2917612452835
24110000 40.2206402538561
24120000 37.9736719515026
24130000 33.8888912402646
24140000 29.7807922742851
24150000 36.6888416079675
24160000 25.6572894915008
24170000 29.0113052123237
24180000 37.6002405516839
24190000 38.7905807073005
24200000 34.0785871808296
24210000 40.2963473939461
24220000 40.2168786775478
24230000 44.2605788102462
24240000 45.1526809385979
24250000 40.8034112219448
24260000 44.6943939705226
24270000 50.2809952540484
24280000 44.3374363541266
24290000 53.4466996682
24300000 43.3599831834778
24310000 46.2337112325581
24320000 44.5156166387757
24330000 36.8969744510562
24340000 40.0243688507601
24350000 42.0511862622295
24360000 43.6095721597972
24370000 40.9318418201731
24380000 40.9223695397557
24390000 42.9863892234372
24400000 40.8985036972853
24410000 39.8877718447956
24420000 37.7039890457999
24430000 39.744979711482
24440000 39.3478594993323
24450000 43.620473165107
24460000 44.4385189782564
24470000 41.8300380527705
24480000 48.0449683604353
24490000 43.9392634351333
24500000 33.6204303262874
24510000 40.3170644331372
24520000 37.1099516746136
24530000 34.8862089998539
24540000 40.6632702233238
24550000 40.2774185914207
24560000 44.6115697085972
24570000 37.18940542857
24580000 39.1422495017255
24590000 43.7002214892427
24600000 42.6240508734826
24610000 30.610727989943
24620000 25.8208242824536
24630000 34.5553790967592
24640000 36.1127433760099
24650000 45.5736065473729
24660000 43.3584897508155
24670000 37.7553221324297
24680000 38.618486892853
24690000 41.5907097287339
24700000 37.4887532113615
24710000 41.3213907414967
24720000 43.1490037589188
24730000 37.2904323450225
24740000 42.2095971068729
24750000 37.7637183676383
24760000 38.2405106630241
24770000 35.9068734375235
24780000 38.5889120381638
24790000 34.1581912887805
24800000 35.2241059679994
24810000 33.375612108141
24820000 41.458853843274
24830000 39.7059479940185
24840000 37.8947974199928
24850000 38.1122234069629
24860000 38.9736227315004
24870000 38.1332195025519
24880000 37.0501883187579
24890000 45.2196424807389
24900000 41.8556392055354
24910000 37.631905667864
24920000 37.6946243286332
24930000 39.6486407301628
24940000 28.9576571116149
24950000 34.879859671403
24960000 42.5346747303459
24970000 43.0647439859156
24980000 41.810865576823
24990000 40.6335005411362
25000000 41.6317125956317
25010000 36.1995807088388
25020000 33.7490104778026
25030000 42.9678471863931
25040000 45.4885250320149
25050000 43.5135325477821
25060000 48.2609130753769
25070000 42.8622368915766
25080000 44.3075518082004
25090000 49.9031776859022
25100000 37.2019942937278
25110000 45.6571358342264
25120000 46.6143085077015
25130000 45.6592144443269
25140000 47.0811959765202
25150000 48.9964204065869
25160000 40.4608394914669
25170000 43.226161565995
25180000 41.4029984139712
25190000 39.9091863695859
25200000 39.044817417071
25210000 36.5726378335166
25220000 41.3589366161112
25230000 40.8049007518277
25240000 40.9230074293447
25250000 38.4159917305145
25260000 34.8183530970178
25270000 38.7328302262353
25280000 39.6076261140274
25290000 41.9278532664812
25300000 40.463556527401
25310000 30.7503328945614
25320000 27.9214593592678
25330000 35.7749344287799
25340000 40.9306478801313
25350000 37.8058428456615
25360000 41.4872183432606
25370000 42.5687144996722
25380000 42.2546626555448
25390000 39.0480594692625
25400000 38.9825701119273
25410000 27.6356344632994
25420000 29.7939708617183
25430000 31.7770541580265
25440000 37.2925328678058
25450000 33.3470825835596
25460000 31.2568221250175
25470000 33.7503300871495
25480000 32.9637559222379
25490000 37.0787121200466
25500000 39.4604831504984
25510000 34.9009695496839
25520000 27.906941182957
25530000 30.7940244070032
25540000 33.4650042683273
25550000 37.2087837677313
25560000 40.9674895918224
25570000 43.6111468334021
25580000 37.8388524164104
25590000 34.5475402297128
25600000 37.1503833009204
25610000 32.9720088140195
25620000 35.3970559463302
25630000 35.9321055633582
25640000 25.3270486193931
25650000 31.3986534286035
25660000 35.6253819631796
25670000 36.3697305087235
25680000 38.5186782220015
25690000 31.4181828353838
25700000 41.5268744547871
25710000 33.7351014014756
25720000 38.8498561678908
25730000 38.4463862876204
25740000 30.8348415760643
25750000 35.5633870176831
25760000 36.3529887429453
25770000 44.0111221145003
25780000 41.1591513779792
25790000 39.8392820617772
25800000 43.5923352050651
25810000 41.9843451816175
25820000 39.8671300263404
25830000 41.7201523392563
25840000 44.1836180266581
25850000 35.8221443685205
25860000 38.0977575844414
25870000 31.4157604044489
25880000 38.3916442796892
25890000 31.941967796831
25900000 35.4756508233079
25910000 36.7298641053884
25920000 33.9847343862552
25930000 31.748957033905
25940000 27.0342552586861
25950000 25.3729108581075
25960000 26.6000176193212
25970000 38.1273772497333
25980000 28.0491493869913
25990000 31.8136833093576
26000000 33.1317334379258
26010000 30.7385365863611
26020000 33.6468823169965
26030000 39.8950479229532
26040000 34.2056961660695
26050000 37.1389634180568
26060000 40.9551924903226
26070000 33.0378654653388
26080000 35.3245694270128
26090000 30.8734769789108
26100000 32.6470665620026
26110000 44.0931979786076
26120000 44.5134845632347
26130000 39.124260353035
26140000 30.6527346236084
26150000 29.8887502363014
26160000 31.9913155166995
26170000 26.4231158537015
26180000 34.6245006157127
26190000 39.9895065828269
26200000 41.4771327634767
26210000 39.8426816381875
26220000 40.6536231372403
26230000 41.9087436566909
26240000 42.9307017241439
26250000 42.0355708114824
26260000 36.132032004965
26270000 30.1218622713103
26280000 35.3971240492692
26290000 36.7587234467431
26300000 34.5302981246163
26310000 37.7490759408732
26320000 43.4675284215312
26330000 41.9578430763905
26340000 40.6153996883126
26350000 37.2435686529882
26360000 35.9617720077873
26370000 45.811382558638
26380000 40.3141557721105
26390000 31.1032352974597
26400000 35.3278484034188
26410000 33.1265019218758
26420000 34.1445622162409
26430000 33.44286944486
26440000 37.0770718003422
26450000 41.9519854251901
26460000 41.2912196357236
26470000 37.3352368299553
26480000 41.0715948818084
26490000 43.1251207157513
26500000 45.7806090056302
26510000 46.9998659059477
26520000 37.2770996033628
26530000 38.7663337482538
26540000 40.7975441497126
26550000 40.6365682297424
26560000 30.0693132764423
26570000 33.8624037897662
26580000 34.0394732381606
26590000 33.2495569891304
26600000 37.8157465798659
26610000 34.1388127368251
26620000 31.9485935549518
26630000 31.8626765804031
26640000 29.7502926033413
26650000 28.0264614932684
26660000 32.9802500026091
26670000 32.059923336303
26680000 36.2142434592492
26690000 31.3641431305264
26700000 35.327066139873
26710000 35.8146502580746
26720000 39.906344059268
26730000 34.4786898756178
26740000 34.9544789707857
26750000 28.9692146007144
26760000 23.6223528002562
26770000 23.8227348436365
26780000 26.0034586699467
26790000 23.2602165712996
26800000 20.0488525417959
26810000 25.4241419394932
26820000 26.1194251968706
26830000 29.4199553051949
26840000 22.4270831046126
26850000 31.2520555936957
26860000 29.6964449113155
26870000 24.4514364203238
26880000 27.0902622659231
26890000 28.8481187234501
26900000 19.1650090443866
26910000 26.694431696714
26920000 31.3749310312445
26930000 30.9609397066957
26940000 29.0605378688603
26950000 23.693727244143
26960000 27.4428251676665
26970000 25.2574972221695
26980000 28.8675671361318
26990000 24.905644694592
27000000 18.8380732094111
27010000 23.8439781382436
27020000 35.6907432608294
27030000 33.3476349090069
27040000 26.1933041662179
27050000 26.4107246958511
27060000 34.8470122664739
27070000 30.9016231244694
27080000 32.1466607918141
27090000 30.0402351339373
27100000 31.0428827112295
27110000 32.0636536158543
27120000 30.8758982346155
27130000 34.6382867395686
27140000 35.3751077292252
27150000 42.1995600838781
27160000 32.8260884771915
27170000 34.0441171365941
27180000 30.5501060804775
27190000 37.7775098486193
27200000 32.2460167668443
27210000 34.2269234478039
27220000 30.1575074620805
27230000 34.9547930195704
27240000 39.8456287506811
27250000 35.5576522549991
27260000 33.6665845551121
27270000 37.018180357486
27280000 39.6867466366759
27290000 41.7047206716568
27300000 30.0713821379632
27310000 26.1292166979276
27320000 31.9076662680239
27330000 32.0292641863174
27340000 26.532849203502
27350000 31.8227426223093
27360000 33.8826938317285
27370000 37.0939695537503
27380000 32.1416058873215
27390000 40.0182715326846
27400000 39.2894097009546
27410000 43.7353624168842
27420000 37.1785546306533
27430000 39.3099979307912
27440000 41.4542819048617
27450000 36.9940407448314
27460000 39.3835573216157
27470000 34.4104109389672
27480000 35.2878587756538
27490000 39.4835243073416
27500000 40.9536799362079
27510000 42.77094685674
27520000 46.8153605712328
27530000 40.1700483384769
27540000 38.2293670024373
27550000 41.0270511453903
27560000 39.0761741526476
27570000 42.6530077088597
27580000 40.9890194558072
27590000 40.3903051834265
27600000 35.4532785101309
27610000 41.8581920412881
27620000 34.3586072537776
27630000 41.2220712351709
27640000 33.6732774495434
27650000 33.2519938507641
27660000 40.3424068585146
27670000 46.183064343012
27680000 42.6432848339201
27690000 41.0504960967926
27700000 45.7902550114375
27710000 45.5482097146662
27720000 41.1621502690488
27730000 46.2978200067917
27740000 45.3025362130159
27750000 38.3854568776697
27760000 38.2989332989433
27770000 39.4300163382856
27780000 42.8810005663161
27790000 48.3450051572241
27800000 46.2317841787894
27810000 44.5097836540241
27820000 48.2513728336218
27830000 49.2208088687543
27840000 42.3176069600954
27850000 46.882917583618
27860000 41.2521785225463
27870000 42.0062691421026
27880000 38.5387872297374
27890000 39.5235412377565
27900000 39.3315182566832
27910000 37.1582291608212
27920000 39.878926500993
27930000 39.8221804295543
27940000 43.2116929289208
27950000 44.5831207373449
27960000 44.1642422990778
27970000 36.3887460718996
27980000 32.7874735556913
27990000 28.1550388697844
28000000 28.6296691184986
28010000 29.4339693143633
28020000 33.9770276960872
28030000 39.7318231726168
28040000 39.44170547454
28050000 38.6247784308278
28060000 43.8722389115739
28070000 40.129050193313
28080000 43.2093871478153
28090000 44.2868633904042
28100000 42.2072533185949
28110000 44.2347501598734
28120000 41.4546250509365
28130000 41.8561442192418
28140000 37.7637943677119
28150000 44.9982898823267
28160000 36.6823283121275
28170000 41.5184137007681
28180000 38.8199938472893
28190000 41.4474404199215
28200000 32.0865319895867
28210000 42.5441106567733
28220000 39.0115811720965
28230000 46.9982936065187
28240000 39.9330436753917
28250000 40.4747717084685
28260000 39.2730027795611
28270000 30.1471467752134
28280000 33.9769321972762
28290000 36.0747224365346
28300000 37.4038579150115
28310000 36.7047813278072
28320000 40.4478984807402
28330000 40.088675768218
28340000 39.3646758536384
28350000 33.369375078572
28360000 33.3490512383956
28370000 33.7613160039847
28380000 31.9347171807319
28390000 25.1152176620461
28400000 28.2964758929928
28410000 32.0314609562448
28420000 31.5772140141992
28430000 33.5301135913404
28440000 33.0670994439064
28450000 32.7609709967163
28460000 31.2072427308705
28470000 34.6853422780202
28480000 39.9934768482361
28490000 37.5430255586346
28500000 30.390422007905
28510000 29.0313507195098
28520000 27.5003031643889
28530000 33.4771482798988
28540000 36.5379175082973
28550000 37.5134194766075
28560000 37.3384775695164
28570000 43.5816331732407
28580000 44.5187582419686
28590000 39.9331575102758
28600000 41.6232994521369
28610000 43.0747325973866
28620000 39.6126602787225
28630000 38.1705004595981
28640000 38.9437720296345
28650000 33.3938570918104
28660000 34.1145932771333
28670000 40.7651310763659
28680000 42.2506483805638
28690000 38.888697066479
28700000 39.9997877444674
28710000 37.8931971252903
28720000 37.3591879699125
28730000 38.9072456463449
28740000 40.1970749544345
28750000 42.1548744874761
28760000 45.5148983304008
28770000 49.5287132352651
28780000 48.1297896978811
28790000 49.5178861021816
28800000 44.7943393476191
28810000 42.1767605357116
28820000 44.9766257926317
28830000 53.4422916292571
28840000 48.0315602827807
28850000 50.8734568644404
28860000 47.0026551751648
28870000 49.700545782119
28880000 47.1623744284079
28890000 50.7130462239668
28900000 50.1580332018357
28910000 44.9812748273583
28920000 45.0598912486382
28930000 48.4414463006304
28940000 42.9558497872706
28950000 46.3880968671074
28960000 53.5039385681787
28970000 52.3066931433311
28980000 49.3288760784689
28990000 43.5453676881141
29000000 49.2835418849763
29010000 44.7099414723641
29020000 47.9764869572678
29030000 46.3873739929359
29040000 36.0144582832682
29050000 36.045417944765
29060000 32.0430523735312
29070000 36.2961216918681
29080000 49.0732742687492
29090000 46.2805039381653
29100000 46.1437520954644
29110000 49.7776026031145
29120000 50.3938133952869
29130000 46.0366199741238
29140000 42.0991364101102
29150000 41.147199410602
29160000 37.7684921258485
29170000 36.7281123812807
29180000 41.4651480981453
29190000 45.1187608293599
29200000 45.5755871042606
29210000 45.5810810039211
29220000 50.8855111801353
29230000 49.4910271042148
29240000 56.4686813157189
29250000 55.1337269221375
29260000 53.1208281249617
29270000 49.8407799385164
29280000 44.6688926001399
29290000 44.7463206295632
29300000 57.0427629381825
29310000 51.8609365921381
29320000 39.2961212165731
29330000 41.7354366121623
29340000 52.9386230738988
29350000 57.8085250229395
29360000 54.828703582015
29370000 51.840222440062
29380000 47.414952012812
29390000 46.5966647768184
29400000 39.141344953505
29410000 46.4932905660871
29420000 50.4337925228644
29430000 47.9497359898139
29440000 51.893839442577
29450000 48.7966331226466
29460000 50.4685406215102
29470000 50.2778753975436
29480000 53.0863570536376
29490000 46.300398919854
29500000 43.4225870787461
29510000 46.6187217036074
29520000 46.6716398514893
29530000 45.6024304278748
29540000 46.3293349856679
29550000 41.7321607321521
29560000 42.9613426124405
29570000 37.4082779448158
29580000 35.6384676796338
29590000 32.7721659499351
29600000 41.5147214127451
29610000 47.4678101394675
29620000 42.1712459851336
29630000 52.6390825334917
29640000 36.3647858639679
29650000 38.2996727579353
29660000 37.9796587508274
29670000 39.1566869842198
29680000 47.6005273602964
29690000 44.804650969066
29700000 34.1934596230096
29710000 36.6216848551395
29720000 34.8877477705367
29730000 41.3315988251803
29740000 44.1545415308645
29750000 44.8995514443978
29760000 35.9454880906021
29770000 38.981044355162
29780000 41.2825363455798
29790000 39.7422248524689
29800000 33.5590138986796
29810000 33.5217659538235
29820000 39.4287839652547
29830000 37.6064353862898
29840000 39.9400918734426
29850000 41.6480073311657
29860000 39.359746560781
29870000 43.814528506074
29880000 43.5466879030608
29890000 41.6256674719759
29900000 40.013842789577
29910000 37.1469481256274
29920000 38.293697716374
29930000 31.6757267168342
29940000 28.3399511702411
29950000 34.1921669769526
29960000 29.7293944548846
29970000 27.6388854207088
29980000 33.164810396663
29990000 34.4211021455884
30000000 29.2772539150788
30010000 29.827513474901
30020000 28.4704339200671
30030000 32.8082011541477
30040000 33.2677368612838
30050000 26.0384352355704
30060000 25.1574138586164
30070000 27.9284039783597
30080000 34.569994990099
30090000 36.2764965325312
30100000 35.027423750376
30110000 26.4776025850499
30120000 29.854340599949
30130000 34.1548516728574
30140000 38.5927025208147
30150000 41.2213498173858
30160000 42.7839773694552
30170000 37.7512065503726
30180000 32.1248809208093
30190000 34.6730178984855
30200000 25.569269302847
30210000 33.6808642105315
30220000 36.2177032080059
30230000 41.8855808022324
30240000 31.2348595358442
30250000 36.0197563296366
30260000 29.4526276130879
30270000 31.6070516033535
30280000 32.1535398161127
30290000 27.1842757375856
30300000 28.4476330123143
30310000 36.4637718994898
30320000 35.7239372811174
30330000 42.8343047818148
30340000 46.4062855651197
30350000 47.0542683250965
30360000 44.827760295055
30370000 44.5289534061023
30380000 39.0696526434515
30390000 38.3658120855727
30400000 39.5371130836209
30410000 45.9628118186676
30420000 42.8052095507056
30430000 39.8141277656358
30440000 37.6506643561506
30450000 44.5426344879675
30460000 46.9314624972287
30470000 44.3920384866053
30480000 45.029682868275
30490000 40.7470309798365
30500000 44.9797776524514
30510000 46.4473477789331
30520000 44.5248678193203
30530000 49.7652012192019
30540000 51.3028619191885
30550000 41.0397407948991
30560000 41.0489776835265
30570000 33.7152819283216
30580000 38.1224953120321
30590000 40.0460036699882
30600000 38.5752349503929
30610000 37.7440070555219
30620000 36.6205697568564
30630000 25.0210970629217
30640000 33.4068386981318
30650000 32.6951135765954
30660000 29.328094892128
30670000 30.5461600360512
30680000 30.0503189149259
30690000 40.6217517538498
30700000 39.6726414557183
30710000 32.2131353826427
30720000 39.251889097307
30730000 34.5612260946191
30740000 35.5579818245203
30750000 42.5365452709526
30760000 39.8763128150488
30770000 40.0138706933322
30780000 44.1501916737644
30790000 43.3771556516506
30800000 37.4038152328154
30810000 34.7586768879235
30820000 34.8150834502311
30830000 41.916052674491
30840000 34.8376241398179
30850000 32.0571316051279
30860000 27.7739373806149
30870000 29.1936818782394
30880000 34.8426245692627
30890000 22.8228700834535
30900000 29.4127149214582
30910000 29.5305118053055
30920000 23.6554155229874
30930000 32.1513119961537
30940000 32.1450065657461
30950000 30.2096984220766
30960000 28.4374255236501
30970000 31.3984440417534
30980000 30.6189376630239
30990000 32.2989414732695
31000000 32.843193866904
31010000 31.5719900353453
31020000 31.8397027350732
31030000 33.9168266599136
31040000 29.4266127597439
31050000 30.1538936313362
31060000 39.6593441406989
31070000 36.1131763652845
31080000 30.5040045878896
31090000 30.1240301231061
31100000 39.4822395673453
31110000 35.1392762529597
31120000 40.536866102638
31130000 43.050611203929
31140000 36.1785149655774
31150000 39.2272570783743
31160000 42.4174248320793
31170000 39.5480150726095
31180000 44.404041048303
31190000 46.8029057861651
31200000 41.727285756076
31210000 31.6435198678673
31220000 37.4249558801886
31230000 37.8037820364329
31240000 35.6401437839958
31250000 33.6916985397002
31260000 34.0044061498263
31270000 40.6764538778459
31280000 41.7479931176267
31290000 42.5971367437118
31300000 47.5496457224403
31310000 40.4042428857537
31320000 39.2936791955208
31330000 40.0271211333538
31340000 41.0515602836292
31350000 35.3668784786104
31360000 39.6159655167189
31370000 38.7224840464506
31380000 39.4028843770074
31390000 37.8710812958237
31400000 36.7626932405205
31410000 36.0303974587999
31420000 36.3001504615552
31430000 36.7746989992094
31440000 32.6862617185122
31450000 32.6661300404423
31460000 34.9773100585758
31470000 34.4451310537767
31480000 34.2394810541174
31490000 30.0776894277976
31500000 30.1159903080354
31510000 37.9926793227554
31520000 38.8507753472921
31530000 36.6685845669746
31540000 30.5945241438515
31550000 35.9215272676997
31560000 33.7673557053535
31570000 29.8832607189163
31580000 32.0192377469284
31590000 40.792917689473
31600000 39.3473884216117
31610000 38.2056584217772
31620000 39.582680517891
31630000 36.6065739124779
31640000 33.1297569919745
31650000 37.9373976689159
31660000 45.6966653040832
31670000 36.3497126829816
31680000 39.3080681782188
31690000 43.4707734387284
31700000 43.2749770417085
31710000 47.7682901015118
31720000 41.8794693570827
31730000 38.6019899783619
31740000 44.7421833610279
31750000 40.0413008063149
31760000 44.0492351995646
31770000 41.0189565145383
31780000 40.1449044097663
31790000 43.0619237751139
31800000 45.3652245991872
31810000 46.2208638460533
31820000 44.1195620780354
31830000 46.9550497413411
31840000 46.528252789441
31850000 42.9999719149847
31860000 43.2120608425624
31870000 39.3008489383342
31880000 35.7618587625725
31890000 32.6775765629114
31900000 30.8304496351919
31910000 30.5416828260604
31920000 38.8001879349997
31930000 40.4620114865216
31940000 41.3914933559394
31950000 40.8627562662444
31960000 39.6566725899775
31970000 38.0475672607963
31980000 41.7845659457923
31990000 33.7435265991337
32000000 31.593037040677
32010000 40.4619957128551
32020000 33.5655587575818
32030000 38.283117392397
32040000 38.8284663298346
32050000 34.4503817770873
32060000 37.8671048871797
32070000 32.1307415134448
32080000 32.9780606150028
32090000 30.6754336706254
32100000 36.8312799466992
32110000 40.7430219132652
32120000 34.0002676766954
32130000 42.5698951095223
32140000 44.6170894815098
32150000 34.0320402214138
32160000 34.4293417693633
32170000 29.1037383832642
32180000 31.4021298389796
32190000 36.5194667198481
32200000 34.0156800311577
32210000 39.9387143162578
32220000 35.6314550908072
32230000 31.0926171389904
32240000 34.3000457348321
32250000 32.5136357012957
32260000 43.6082480085406
32270000 39.4243941173255
32280000 40.7814240258757
32290000 43.0490856009399
32300000 46.2908636397046
32310000 45.1395715909828
32320000 43.880666709317
32330000 48.2968047116499
32340000 47.2380694906548
32350000 40.0620705580376
32360000 38.8508647306611
32370000 38.3860733661545
32380000 42.7424000338268
32390000 42.866125066892
32400000 43.1486085013431
32410000 40.6736095157294
32420000 40.50011013045
32430000 43.9023100864262
32440000 39.3131554752853
32450000 42.0024286934226
32460000 43.1060444913645
32470000 44.6188692087468
32480000 44.4197630122986
32490000 35.2234363897796
32500000 25.8340075161549
32510000 29.2203786688489
32520000 31.0947761947417
32530000 41.1128179141256
32540000 40.55891788294
32550000 40.3249990647843
32560000 34.6471856609091
32570000 40.597891105588
32580000 40.686564482773
32590000 39.4827894802397
32600000 33.8892356130319
32610000 34.35727906115
32620000 39.0079446808542
32630000 39.7111506645102
32640000 37.1751645344499
32650000 39.3059291595314
32660000 41.1480899130116
32670000 37.6998621225493
32680000 35.5916167208264
32690000 38.6164136130408
32700000 37.6348713432587
32710000 41.1812019090561
32720000 42.0408834956941
32730000 44.8180148594754
32740000 47.6161292137243
32750000 38.380433085679
32760000 38.8149644954663
32770000 37.3589232052926
32780000 47.8253135104173
32790000 44.0984622590279
32800000 38.78745087148
32810000 45.1538136162133
32820000 45.1462876058805
32830000 38.6860246372412
32840000 48.7354205167437
32850000 52.0329405496564
32860000 48.5278103110661
32870000 52.3179513878524
32880000 48.5068819038229
32890000 47.063878060651
32900000 46.3680201027536
32910000 44.6840516953594
32920000 44.6833575894817
32930000 49.6743807808546
32940000 45.7538636072239
32950000 37.1293236528842
32960000 41.3303445696954
32970000 48.9740586374526
32980000 44.7617985876374
32990000 45.693865655341
33000000 46.4378635751891
33010000 48.7559812122686
33020000 47.6496960913306
33030000 44.4784760754716
33040000 39.2379569446039
33050000 41.7919687816924
33060000 39.1165699067489
33070000 43.4301694933947
33080000 44.9566487068492
33090000 45.6013309631131
33100000 37.8387978873903
33110000 44.5006314008997
33120000 39.8421382555026
33130000 36.8132954490738
33140000 33.8269724329971
33150000 41.1345378074179
33160000 41.1038014207382
33170000 43.2955245568361
33180000 41.976970022681
33190000 34.9857268317544
33200000 31.5761693474565
33210000 33.9689960869405
33220000 39.6645471899029
33230000 41.8178787865199
33240000 39.1759765820718
33250000 37.5325846395882
33260000 43.8419354411087
33270000 42.4934265750381
33280000 36.2746342099349
33290000 35.7261608459851
33300000 34.7470450381363
33310000 26.9708781203435
33320000 34.936379778712
33330000 32.8931200965594
33340000 32.2246980576966
33350000 33.2814896221785
33360000 29.4757616660495
33370000 29.1094549002809
33380000 31.8739202873032
33390000 31.5582903100127
33400000 38.2960908039549
33410000 26.9744630941222
33420000 34.3611396336166
33430000 40.6142059744673
33440000 38.0868672575427
33450000 41.000258636406
33460000 46.7945062110153
33470000 39.6847758888466
33480000 35.0553227103941
33490000 32.6041583127285
33500000 32.4195756966834
33510000 39.8538459912364
33520000 46.189373544622
33530000 38.8594701134025
33540000 38.8503913617691
33550000 37.6870996105955
33560000 46.1898746044727
33570000 44.4527650567522
33580000 40.2385878127471
33590000 35.2634206834776
33600000 42.9485027687511
33610000 38.2419284788671
33620000 41.9524088371304
33630000 43.4068138449117
33640000 41.1688494740852
33650000 38.6653334477733
33660000 36.5376199675235
33670000 38.9518520596039
33680000 35.7028497527194
33690000 32.4072289772501
33700000 29.619175106019
33710000 33.9207822269143
33720000 32.9078349413656
33730000 36.3985188363476
33740000 38.0420215246463
33750000 38.647183715689
33760000 38.2542960281433
33770000 34.2654225433391
33780000 37.5171525877211
33790000 42.0385537205555
33800000 38.7634416387584
33810000 34.6396392973087
33820000 32.8972051875829
33830000 29.327350671426
33840000 30.0942132641051
33850000 30.0178641982616
33860000 27.3253851509305
33870000 27.4917495382055
33880000 23.9170784106848
33890000 24.3842355808553
33900000 19.836869521053
33910000 17.6589134981552
33920000 16.5565749642238
33930000 21.6745148386203
33940000 22.7303377927191
33950000 25.2055323933774
33960000 29.0443436598496
33970000 27.5526156785137
33980000 31.3976003066992
33990000 26.9353353808493
34000000 16.6328878838481
34010000 16.5166380005475
34020000 21.1541194859713
34030000 23.1801766883933
34040000 25.2410707743432
34050000 26.8081785655255
34060000 27.4370131227734
34070000 32.2349984179019
34080000 27.7986776567506
34090000 27.6768445225271
34100000 27.248119986646
34110000 25.3327282939254
34120000 25.4583423192594
34130000 26.0975580202276
34140000 21.2968425828759
34150000 32.9270572867216
34160000 30.2763172637473
34170000 30.4055977080139
34180000 25.9577979320487
34190000 25.6234234497098
34200000 34.7719705397026
34210000 33.6489023233503
34220000 31.7738327020921
34230000 29.5279701219931
34240000 36.1643037017513
34250000 35.9168499067075
34260000 32.8484054781137
34270000 32.0490831543154
34280000 38.3623235971929
34290000 31.2684064616516
34300000 34.4442445218891
34310000 26.4562633355475
34320000 25.2949957348465
34330000 31.4891818928595
34340000 36.2399841523404
34350000 27.3399471849353
34360000 23.5071308838512
34370000 27.589324503946
34380000 30.2355525909846
34390000 27.0800109843699
34400000 30.7425518204839
34410000 38.6736856435545
34420000 38.3550167171716
34430000 32.6347909268759
34440000 30.9246362193015
34450000 25.8538997347598
34460000 31.0455901176874
34470000 27.0217616144401
34480000 30.0878853715766
34490000 21.3114356880191
34500000 21.9064661958888
34510000 21.4635772510823
34520000 22.2455142922718
34530000 20.8907192813376
34540000 24.6210662998039
34550000 26.0307623695627
34560000 25.619758600947
34570000 27.6034804775763
34580000 29.7360046001205
34590000 34.13338173666
34600000 30.5221562345367
34610000 26.2632703923208
34620000 24.5515985190714
34630000 25.356734676579
34640000 22.3609565513111
34650000 22.6694388770301
34660000 28.3696106325104
34670000 20.5484382591823
34680000 19.2889629830098
34690000 26.3359831752124
34700000 24.9409787221039
34710000 33.2258241092987
34720000 25.791648526878
34730000 19.558870433607
34740000 24.9033266094311
34750000 21.4812007171058
34760000 22.1082686334353
34770000 20.453816623218
34780000 21.9248536678259
34790000 25.1158740178765
34800000 24.1425697742172
34810000 28.7927948423821
34820000 28.7887815546032
34830000 32.8354309225523
34840000 28.9927155893405
34850000 24.8237985804979
34860000 28.1660235053978
34870000 27.3662224722891
34880000 23.7253237690867
34890000 20.469989661637
34900000 22.9429837156257
34910000 18.0238983422722
34920000 21.6635840250771
34930000 22.3599986273758
34940000 18.2350136679523
34950000 24.2824576110364
34960000 23.3292243365368
34970000 24.7490409063807
34980000 26.5148846830045
34990000 25.7713262949821
35000000 30.8753513666597
35010000 31.1325601088874
35020000 31.3483966961154
35030000 27.6229026910958
35040000 25.4159278466709
35050000 24.5471496478137
35060000 19.6441555626624
35070000 24.3151650342403
35080000 19.3393154242281
35090000 20.440276793846
35100000 24.6732022920829
35110000 26.7623510183233
35120000 25.5495962046357
35130000 22.1226002585592
35140000 20.4770235691897
35150000 20.4604623715759
35160000 20.3796348770293
35170000 20.6615284434429
35180000 22.6741558537298
35190000 16.7490657612344
35200000 18.7730333477481
35210000 16.9020494135984
35220000 22.6831399519345
35230000 25.0543793902596
35240000 13.5516579324261
35250000 23.047993531463
35260000 25.7953619707984
35270000 24.6877963566533
35280000 22.7145603167698
35290000 18.8398937392474
35300000 25.0674876248397
35310000 27.3507207495922
35320000 24.4354719954555
35330000 23.0465826884436
35340000 18.2640486897964
35350000 16.5194829305518
35360000 23.2411162696228
35370000 20.851058442315
35380000 19.2446299947119
35390000 17.8879073746511
35400000 16.3534835156337
35410000 20.1570701619446
35420000 19.7833915612512
35430000 18.7582467610021
35440000 20.4638223159511
35450000 19.0912636781019
35460000 20.2973178839885
35470000 15.7686347474012
35480000 20.1238755556753
35490000 20.9139134776312
35500000 24.5850593836095
35510000 22.1159045983209
35520000 27.2503617341808
35530000 22.6036332981777
35540000 23.740394963804
35550000 22.2773464682186
35560000 22.2276835480896
35570000 20.6889413504049
35580000 18.8512007174133
35590000 26.3431753759584
35600000 23.8889435986882
35610000 24.825482755302
35620000 24.6086325269631
35630000 27.2954375915577
35640000 26.4087303793606
35650000 24.9744368757472
35660000 24.3008929371788
35670000 20.3501263149631
35680000 18.7491277268949
35690000 21.3201652788561
35700000 23.5958490900294
35710000 27.9201871892815
35720000 33.312207590017
35730000 27.8705079405224
35740000 29.0315943012014
35750000 22.7040047143819
35760000 30.9503478861415
35770000 28.5178908108534
35780000 27.345574204567
35790000 30.0193543274341
35800000 27.8070519682923
35810000 21.0186783430061
35820000 28.5664275080704
35830000 30.6310907847183
35840000 25.3517781627032
35850000 23.6486066138296
35860000 24.7421364254692
35870000 30.5750166527283
35880000 32.4715396006912
35890000 28.6212254229526
35900000 27.4891892263126
35910000 24.4925663346138
35920000 32.4765423356089
35930000 34.0497417390992
35940000 34.0297592306437
35950000 34.8159375080716
35960000 30.6975612743096
35970000 24.4571024943311
35980000 24.3985716548416
35990000 24.510846747217
36000000 20.1871411528549
36010000 19.4211673862441
36020000 14.5269037567919
36030000 27.0579386000637
36040000 19.3117680967144
36050000 21.8008875780603
36060000 25.8007824027059
36070000 25.1138370686514
36080000 24.5694905964434
36090000 29.1271115756706
36100000 29.0163589333179
36110000 28.5957024382718
36120000 25.6575489521946
36130000 21.0947250104283
36140000 25.4833515703829
36150000 25.1057700689824
36160000 24.8964250998886
36170000 26.2722290022057
36180000 28.8147532996949
36190000 26.5555559281727
36200000 30.5554185043745
36210000 27.4816427920051
36220000 22.9290760024327
36230000 28.503065685968
36240000 28.3608897314603
36250000 30.649947020915
36260000 29.0372040919841
36270000 30.8038547097265
36280000 28.3411129888617
36290000 23.7755725449124
36300000 26.35881862186
36310000 23.762326449725
36320000 27.1840668718984
36330000 28.9303503619871
36340000 29.1927425393691
36350000 26.2342207903414
36360000 29.4132196783356
36370000 30.0116790634749
36380000 31.6494775051324
36390000 34.8947747351229
36400000 28.3989871539183
36410000 30.2811278783107
36420000 31.9664485779356
36430000 28.7374628908693
36440000 32.8436507868961
36450000 25.6513876780014
36460000 29.6811056217173
36470000 33.5824836367108
36480000 35.9455449743182
36490000 37.8756140180893
36500000 39.6980155393754
36510000 33.2737381058969
36520000 34.2800745054814
36530000 28.2282497333244
36540000 27.8770626328971
36550000 30.1989477292549
36560000 24.4970594702007
36570000 29.8413707873072
36580000 30.2654279078006
36590000 32.600734615236
36600000 30.9931518593499
36610000 32.8041555376946
36620000 34.3726597164414
36630000 35.69322520232
36640000 34.2824112424109
36650000 26.5719291455478
36660000 26.0899664501499
36670000 26.3525258677598
36680000 26.5817187872191
36690000 25.7617885305575
36700000 28.4557587890948
36710000 32.1812058471887
36720000 35.9470954112243
36730000 35.7432768665275
36740000 35.9350045422535
36750000 33.8115501570074
36760000 30.0692210410048
36770000 32.7313243137245
36780000 31.9195046396395
36790000 31.5148899911284
36800000 34.9067518042546
36810000 31.5560473539269
36820000 32.6424745779093
36830000 31.9079747312126
36840000 29.1069190718455
36850000 38.5599162490856
36860000 35.7551293256535
36870000 37.3804057014371
36880000 31.8197302921065
36890000 29.2138017939234
36900000 29.1986849356209
36910000 30.8406790953113
36920000 35.3238001575134
36930000 36.4959447505198
36940000 39.7784844475083
36950000 39.8661537314749
36960000 36.8119134197829
36970000 28.2758909255336
36980000 30.210897930765
36990000 30.8815775945171
37000000 31.0174903093679
37010000 27.1536096728542
37020000 33.5000698420577
37030000 35.0615821328458
37040000 32.2612753421982
37050000 30.06909129786
37060000 35.0945587440211
37070000 34.2247088299212
37080000 32.6724297670414
37090000 37.5426670647084
37100000 37.6900519524693
37110000 33.8275700879445
37120000 32.6512542361366
37130000 27.8508444777178
37140000 29.440223953017
37150000 28.4320389577026
37160000 34.1507357336505
37170000 35.3905761194176
37180000 37.7642797362099
37190000 35.7442679144061
37200000 36.5878237120959
37210000 36.0515076012248
37220000 31.5590213341975
37230000 26.8799670772308
37240000 21.354597421848
37250000 24.2632873775207
37260000 20.4414363413908
37270000 17.44977818627
37280000 21.6207427470695
37290000 30.9723133447159
37300000 28.5215780278861
37310000 22.5748548994238
37320000 30.4856118832834
37330000 29.1602230224052
37340000 18.6187141705088
37350000 22.4894109580381
37360000 19.177610400166
37370000 17.0998160261556
37380000 29.4925343934783
37390000 33.9624081456799
37400000 36.904358777116
37410000 36.7607667681339
37420000 33.7856072920567
37430000 34.2173951400131
37440000 35.3593774005556
37450000 32.2580882847564
37460000 28.8637412300972
37470000 29.3145236732537
37480000 32.4329041412244
37490000 27.8353609651751
37500000 26.1872628788624
37510000 20.0028666565657
37520000 20.5741464962809
37530000 29.1197525445826
37540000 19.7739994678433
37550000 22.9872507392047
37560000 24.9017649084661
37570000 30.9154873828341
37580000 31.2007160039594
37590000 29.3239017797929
37600000 35.1261957724072
37610000 25.6211882391125
37620000 24.8870181890005
37630000 28.8275305559555
37640000 29.5646327280646
37650000 33.0079925579192
37660000 34.000008281932
37670000 38.3738727135807
37680000 32.3118202974875
37690000 41.2390486702092
37700000 42.103591455597
37710000 39.1591357757067
37720000 35.7849686485797
37730000 30.6301885766285
37740000 33.3781979768506
37750000 28.4344990264585
37760000 28.7944146790933
37770000 28.9091610912261
37780000 29.3895485212684
37790000 22.7492289942907
37800000 25.3495886051418
37810000 25.3247583087697
37820000 27.678164550641
37830000 29.0951817836235
37840000 26.0605021299876
37850000 25.07211557096
37860000 31.9986070224809
37870000 31.2758089326784
37880000 30.346042035738
37890000 31.2832334096009
37900000 33.1221378518209
37910000 32.2250186173891
37920000 31.386605993757
37930000 22.6576024342293
37940000 25.7894546311385
37950000 25.9232559341682
37960000 32.3669882889476
37970000 26.1458726826211
37980000 27.5966270923801
37990000 28.0577949977076
38000000 30.4868310887131
38010000 38.8152377554363
38020000 35.165738768836
38030000 28.6965058582737
38040000 31.3484114667957
38050000 30.313972861555
38060000 33.658338600936
38070000 35.8909340288556
38080000 30.6387327524253
38090000 33.8285151549197
38100000 43.3286128925345
38110000 42.4243504346441
38120000 39.8363937139054
38130000 43.945009720648
38140000 41.3181664364224
38150000 49.6429966057009
38160000 50.1825971085877
38170000 47.9392697495806
38180000 38.9876563235786
38190000 42.5584815206098
38200000 43.0161304020892
38210000 37.2190124556085
38220000 43.8620787150829
38230000 51.394755091993
38240000 39.1236566453617
38250000 41.7813436470504
38260000 49.183228958971
38270000 41.4991388225299
38280000 45.1028115441624
38290000 39.9908389301079
38300000 35.9818869343943
38310000 40.6489749612904
38320000 37.8021482435074
38330000 39.7357692000451
38340000 32.3176611148092
38350000 40.8430501770711
38360000 40.2634517788172
38370000 47.0360083129824
38380000 42.0757674061922
38390000 37.4559442774952
38400000 32.0050123171857
38410000 26.1886102898686
38420000 36.3706696871782
38430000 36.6503434605829
38440000 37.6696179828346
38450000 37.9672742914473
38460000 38.487480581741
38470000 37.7729978689459
38480000 39.28030131855
38490000 44.8652392588812
38500000 45.3655824222737
38510000 41.1626984271293
38520000 41.2468671550691
38530000 41.3147698393345
38540000 45.1359230395959
38550000 34.7589759901443
38560000 38.843438837869
38570000 40.8463587949951
38580000 46.8514844502762
38590000 44.2389954987395
38600000 43.3713310297549
38610000 32.2891346863995
38620000 40.2112876730769
38630000 43.17076789661
38640000 39.1997259554361
38650000 44.4994463644181
38660000 36.5063214449162
38670000 35.099087571561
38680000 35.6432308954254
38690000 37.2322322488055
38700000 43.2572964765253
38710000 48.2931312066095
38720000 47.1472282593401
38730000 40.0904960952323
38740000 38.0263602792842
38750000 39.2567651107138
38760000 47.9691512905582
38770000 46.9704402096419
38780000 49.5890144944058
38790000 42.594311545435
38800000 38.2699098617533
38810000 37.0942620622092
38820000 40.2032256360833
38830000 43.9846303669617
38840000 46.2685586153232
38850000 43.9257226208151
38860000 39.6299233784702
38870000 48.3127105428828
38880000 45.9367645307779
38890000 42.440906773048
38900000 33.6016219504849
38910000 37.3896606268422
38920000 43.108952446293
38930000 44.7781278776657
38940000 45.2047087019799
38950000 46.1458638316969
38960000 48.8022912616492
38970000 47.8851063549566
38980000 46.2011744960148
38990000 49.8003357215323
39000000 48.8772157257234
39010000 39.7262472169463
39020000 41.8741938764145
39030000 45.1246237695158
39040000 38.7447886533547
39050000 44.9824767596575
39060000 48.9957990276073
39070000 44.0452233083448
39080000 48.9337620074082
39090000 46.813331074162
39100000 39.4881455327316
39110000 44.3654007818287
39120000 45.1942286448851
39130000 47.2908316023437
39140000 37.0869444167357
39150000 43.3306942324359
39160000 49.1876677026363
39170000 44.1392151621057
39180000 39.474285002967
39190000 37.8174439825728
39200000 39.7091142802985
39210000 41.7913708087113
39220000 39.6039378511631
39230000 38.40432949093
39240000 32.0489036673785
39250000 23.6756458885042
39260000 27.3532825942431
39270000 29.9991280100937
39280000 34.3150815486344
39290000 37.9719297421075
39300000 40.204909578692
39310000 36.6085519477587
39320000 34.0079700576405
39330000 41.4737655884923
39340000 42.1118683012726
39350000 36.8533701432569
39360000 40.7480584716334
39370000 38.072402102187
39380000 29.1920310709455
39390000 36.7592927789111
39400000 35.7196587737715
39410000 33.0274643495246
39420000 28.0820557263971
39430000 29.4147678896344
39440000 33.1629187762756
39450000 31.9571531110245
39460000 34.66130108415
39470000 31.4225996776535
39480000 39.195519475014
39490000 30.5412061081088
39500000 32.5381613131643
39510000 40.2952074612519
39520000 37.6336940489164
39530000 28.5447265676103
39540000 33.7197471636827
39550000 37.1792093446917
39560000 33.2359868773988
39570000 31.1261147947726
39580000 37.8626829078382
39590000 39.1739693031769
39600000 39.2137871861337
39610000 39.4782312066386
39620000 41.9800606724177
39630000 43.3864880731697
39640000 41.7404343999464
39650000 35.7463072181656
39660000 30.8181935798997
39670000 27.599227043244
39680000 26.9417107610718
39690000 26.2967242477531
39700000 26.7439152787213
39710000 29.7745225385661
39720000 25.1100167793786
39730000 22.1263947433438
39740000 17.9473856107567
39750000 23.5269274527972
39760000 26.8391226845195
39770000 21.8503512684733
39780000 24.3790959250068
39790000 32.486083553123
39800000 29.4276821766802
39810000 28.8371078206612
39820000 23.9607472765412
39830000 29.0173383839305
39840000 29.4519229408019
39850000 25.0056706921565
39860000 20.9306698852338
39870000 18.3147575205338
39880000 31.4032531287971
39890000 38.3266199133118
39900000 37.6164506335756
39910000 34.7423013851455
39920000 31.2934576068549
39930000 32.9471398157226
39940000 36.926268982741
39950000 37.9749500829998
39960000 28.9377706502576
39970000 35.1499460900397
39980000 35.3762725210894
39990000 31.4856516631042
40000000 36.2197579732619
40010000 34.3650884815886
40020000 38.3246219953868
40030000 39.9534324554205
40040000 32.399540020122
40050000 34.760471395936
40060000 30.7735863455017
40070000 38.8608999343258
40080000 35.8000033841461
40090000 41.9892262228929
40100000 41.7847352564207
40110000 38.1723797931435
40120000 37.7649903722663
40130000 35.6651957913962
40140000 36.7571392584849
40150000 31.5311694911662
40160000 30.8704992719391
40170000 41.663805225758
40180000 42.7589435393947
40190000 41.4951637185271
40200000 36.6868291758994
40210000 38.5447852513921
40220000 40.3118965473966
40230000 40.8315542845186
40240000 30.8840395443758
40250000 42.3774618780083
40260000 39.8402909473969
40270000 47.3171048451539
40280000 45.9887739541016
40290000 43.4050119733836
40300000 41.510830211652
40310000 46.7520497944892
40320000 51.8560730036386
40330000 47.9766242659589
40340000 47.4461666501456
40350000 52.4126380825277
40360000 56.6732789473855
40370000 56.4105001882193
40380000 51.9748082387775
40390000 46.9511381994654
40400000 54.241257759868
40410000 52.2030187718008
40420000 50.6620561451249
40430000 53.3991518292855
40440000 49.7702605085437
40450000 56.2472690500576
40460000 55.6150436673114
40470000 53.5276063547701
40480000 49.4411434726615
40490000 47.6974292846167
40500000 48.0247756339494
40510000 44.4873705607595
40520000 44.5821068123435
40530000 43.9667398811478
40540000 44.2834216410168
40550000 41.7262046466453
40560000 44.5696034470996
40570000 47.7103141201079
40580000 44.1326600064056
40590000 42.2552754680582
40600000 35.7608386448225
40610000 44.9224034439731
40620000 41.3672467025611
40630000 45.1386323036622
40640000 46.7861096325741
40650000 40.9683833745103
40660000 47.4607606069384
40670000 52.529328935393
40680000 53.0582993588132
40690000 51.1034319764564
40700000 53.674304741022
40710000 50.7073164927157
40720000 41.8814433597054
40730000 44.2247144645028
40740000 49.5867941299393
40750000 50.7605844716347
40760000 47.6271350386662
40770000 48.9667704924376
40780000 45.5134614967088
40790000 45.8112501993035
40800000 40.4892676002486
40810000 40.4334378759461
40820000 44.1800193686634
40830000 37.8006031892647
40840000 45.8482433795108
40850000 46.8366288926007
40860000 46.5568506359621
40870000 53.2335458489278
40880000 48.3625711511958
40890000 49.9084062378569
40900000 50.1008620159766
40910000 48.3486641618934
40920000 55.8362076434051
40930000 53.294916984137
40940000 57.3126022969817
40950000 49.8486832052199
40960000 51.390723462644
40970000 52.6874254878055
40980000 55.5574276645357
40990000 53.8581364432628
41000000 60.5989578021754
41010000 50.2243632282068
41020000 54.5350772817048
41030000 59.0416425056198
41040000 50.4580393369743
41050000 53.0256132880202
41060000 49.6908594073359
41070000 52.2098249470626
41080000 58.2796245122386
41090000 52.1834277962523
41100000 46.0585603450955
41110000 55.0001753302995
41120000 47.7401507725551
41130000 48.7893102104086
41140000 50.1715280341444
41150000 45.462257681746
41160000 46.8925086233636
41170000 43.5586207446568
41180000 41.8201254722044
41190000 42.9600495124723
41200000 39.9665642841522
41210000 38.7668015607558
41220000 32.9070937401658
41230000 36.1719157588644
41240000 41.0980986649337
41250000 39.8450147069984
41260000 45.6370197448131
41270000 37.6947665005802
41280000 36.5561138440351
41290000 42.3130128168431
41300000 37.9400148630672
41310000 44.3753093070214
41320000 44.8703924441179
41330000 45.1983786987715
41340000 43.8959092780266
41350000 48.2973516384578
41360000 53.4312854697799
41370000 57.0757419309907
41380000 49.7967420522368
41390000 49.9456842331275
41400000 48.5937827296643
41410000 46.2491418446439
41420000 53.1299046217613
41430000 50.9573010678016
41440000 42.6433628116901
41450000 49.7724565688945
41460000 46.8695510632722
41470000 50.2064823719417
41480000 42.0388134045394
41490000 53.6024571497867
41500000 46.2464766370661
41510000 48.3414885933622
41520000 43.675629399417
41530000 39.6250691392835
41540000 43.9539859551253
41550000 49.4345252838415
41560000 49.4930153609645
41570000 45.3856896957567
41580000 48.8219897276959
41590000 48.4458038391265
41600000 42.9342194882655
41610000 45.1852922049276
41620000 42.1200530460915
41630000 41.0546818466963
41640000 43.6481953749217
41650000 37.2574083123905
41660000 40.1837169588222
41670000 39.951285694029
41680000 34.2985032009705
41690000 34.9763268857536
41700000 26.88257786084
41710000 28.0257334426962
41720000 28.7294288988609
41730000 34.9890492587684
41740000 34.4041464668426
41750000 33.7317988468855
41760000 39.4529723780302
41770000 41.0018498870062
41780000 42.4356171651144
41790000 40.6438757897933
41800000 34.2822075227662
41810000 38.4521334882201
41820000 34.7988446312885
41830000 36.3387325515095
41840000 39.8418965599406
41850000 38.9715242819207
41860000 34.8652077087418
41870000 41.4003243773653
41880000 34.9407183085659
41890000 39.8401676073873
41900000 38.0090669457105
41910000 40.724886314573
41920000 40.1132631147174
41930000 44.3805017148825
41940000 47.6897086841257
41950000 40.1745745695331
41960000 38.5234054044714
41970000 33.3702287537492
41980000 33.6591585461609
41990000 39.2137923726122
42000000 36.6811649467222
42010000 38.4371763740983
42020000 31.0824977112449
42030000 33.3095476243335
42040000 34.2582087266348
42050000 38.5749045770831
42060000 33.3334213050971
42070000 42.0053301610319
42080000 31.4487239688385
42090000 28.1319795670337
42100000 33.4988978699548
42110000 30.7580594456037
42120000 31.5650970063554
42130000 37.5488801168826
42140000 33.7684258384343
42150000 35.6586523700807
42160000 36.2190335798597
42170000 29.9026476447094
42180000 33.0932280991938
42190000 38.5143602486491
42200000 32.2570088398577
42210000 30.5491810850659
42220000 36.7743706708193
42230000 33.8827889023605
42240000 36.6234332364351
42250000 39.2569685769559
42260000 44.1268503634457
42270000 43.7358819850156
42280000 42.5192867764248
42290000 39.794163010234
42300000 38.8745037478156
42310000 43.1074196925506
42320000 39.2424076233036
42330000 36.5971092151141
42340000 36.3342397512506
42350000 31.9175749615278
42360000 29.7054383474562
42370000 24.1161229399448
42380000 32.5636727986171
42390000 38.9094788133879
42400000 42.9056444120235
42410000 39.9789253673744
42420000 44.1156819251536
42430000 49.3379456549579
42440000 51.870560340464
42450000 43.8619515764578
42460000 47.0946042152584
42470000 47.7160465165806
42480000 41.505759373998
42490000 49.7480597196385
42500000 46.4797555225001
42510000 44.9003182553704
42520000 41.9896835498623
42530000 47.4751387616589
42540000 44.0631604119912
42550000 40.3634306373601
42560000 38.8269679059924
42570000 37.9500816811238
42580000 43.3674233321914
42590000 43.3460314600211
42600000 43.5902696019753
42610000 46.6859573387977
42620000 43.5653241275179
42630000 33.9127469456986
42640000 40.815727089544
42650000 41.8435903072103
42660000 43.8735884437679
42670000 41.5040959801929
42680000 41.5586718890584
42690000 41.1655765502819
42700000 43.8589166418266
42710000 35.2802147775543
42720000 28.8914709571732
42730000 36.7213644291222
42740000 42.0907976193058
42750000 43.6849070418267
42760000 45.5144031566021
42770000 49.7949078795316
42780000 49.0762512849251
42790000 44.9302340725966
42800000 46.8340264109589
42810000 49.3313685891964
42820000 45.955210352748
42830000 46.4507982550216
42840000 42.0751624296274
42850000 45.7219372421002
42860000 45.9591902634691
42870000 48.5344931067648
42880000 48.3312937163342
42890000 45.7898555407652
42900000 38.4724956647984
42910000 38.357537115755
42920000 32.6855307748407
42930000 31.2755789141932
42940000 34.3375478188007
42950000 28.534103427519
42960000 31.2100606943965
42970000 32.3550992539573
42980000 34.0036651630327
42990000 35.4818088519667
43000000 42.0874890765878
43010000 43.7406344680412
43020000 42.2601321284378
43030000 42.8524088075233
43040000 46.3230987802709
43050000 41.8891568517824
43060000 38.0163163408897
43070000 31.3280459318882
43080000 32.55197912562
43090000 30.2618605050297
43100000 36.4261784292084
43110000 34.8124083458248
43120000 28.897939946984
43130000 31.3395035603643
43140000 33.4199949228848
43150000 36.2587401374901
43160000 41.8298621990749
43170000 42.899706535222
43180000 40.0941220964735
43190000 30.3532075650151
43200000 37.530404507624
43210000 33.8169784258951
43220000 36.4348617423061
43230000 43.7744182227213
43240000 42.0106469871525
43250000 39.0826683360758
43260000 42.050274803849
43270000 40.3005689567846
43280000 41.6148751282808
43290000 37.3852013454895
43300000 47.285029662664
43310000 49.1211416111093
43320000 48.1513937445956
43330000 50.9039200095662
43340000 43.9283759125305
43350000 44.091958475449
43360000 42.8398281927791
43370000 42.6762125884492
43380000 41.4187191817928
43390000 44.2831616418119
43400000 43.2910548106404
43410000 41.9440654086704
43420000 44.639393073654
43430000 40.9727669329682
43440000 41.9446600387396
43450000 47.9694094870613
43460000 44.4310618374208
43470000 47.5923753288533
43480000 47.903160684612
43490000 50.0438851974476
43500000 49.4479057042622
43510000 54.9323081478279
43520000 54.4675703487929
43530000 59.1518924359509
43540000 62.2448709855346
43550000 56.0690729886061
43560000 51.3224080023066
43570000 50.6854349994846
43580000 49.2027524725875
43590000 51.9564425625154
43600000 46.8652147845378
43610000 48.1329604937431
43620000 52.194013449896
43630000 50.73253908548
43640000 57.2808248846086
43650000 60.5114899662641
43660000 51.0800057692474
43670000 51.5718720930205
43680000 46.3942035697477
43690000 59.266380902103
43700000 55.6118883292005
43710000 56.7419072322172
43720000 55.3383522280522
43730000 61.7558637902685
43740000 54.0982969773282
43750000 50.9003651384324
43760000 50.4119424311253
43770000 60.6425806158072
43780000 60.5827823708834
43790000 55.1812797969677
43800000 57.4138355653677
43810000 59.4365218985915
43820000 48.145837989517
43830000 59.4037928160275
43840000 58.0413395155886
43850000 53.3704545892495
43860000 44.5641983816841
43870000 52.2501646171709
43880000 52.7526119680787
43890000 50.4743311743602
43900000 52.051409057237
43910000 51.5627401452072
43920000 44.557203811883
43930000 50.5964011258903
43940000 52.4994102451622
43950000 45.2793277196173
43960000 46.9498841513165
43970000 47.1695585787145
43980000 42.9924666325226
43990000 43.6561053805295
44000000 40.1211979016969
44010000 41.9515730267237
44020000 45.9691231475217
44030000 43.7213605982939
44040000 40.3434023574731
44050000 44.0503783332452
44060000 45.3817635441393
44070000 46.6841280853798
44080000 44.0471271687264
44090000 44.9185063874686
44100000 43.1298833959464
44110000 40.4515246130671
44120000 42.9385830666608
44130000 42.4301379863669
44140000 38.4607522386955
44150000 30.3938063014474
44160000 30.1389982856469
44170000 33.8066336564997
44180000 37.7530276808976
44190000 35.5952786835416
44200000 32.6008043377808
44210000 44.677375612316
44220000 41.3668501069177
44230000 48.6194749086176
44240000 44.8172172675207
44250000 45.5346096967048
44260000 45.1455170718868
44270000 48.2073346511461
44280000 47.2080516586047
44290000 49.3343919787839
44300000 50.1138062875149
44310000 48.3413987731064
44320000 49.7497848119683
44330000 50.3617032572967
44340000 57.5496158040174
44350000 55.3140106596446
44360000 56.3336528242536
44370000 54.7222553879122
44380000 48.4581983774366
44390000 54.2702297042926
44400000 52.5161454042501
44410000 47.8567291913906
44420000 47.0537216517183
44430000 48.1560345832077
44440000 52.5370243621453
44450000 53.3569394128243
44460000 45.4225764253987
44470000 51.4177429385621
44480000 45.5268296506367
44490000 53.2081224082086
44500000 50.2993311440396
44510000 49.3896399350576
44520000 48.6393537395101
44530000 47.4717806646416
44540000 50.2894897940072
44550000 48.3391569177153
44560000 44.5544209397742
44570000 43.9065964079101
44580000 46.2261417108784
44590000 43.5172821421984
44600000 41.9508445681979
44610000 40.3837936634181
44620000 41.3175445271619
44630000 46.1896890285166
44640000 43.7715639126657
44650000 41.1418859898562
44660000 50.4168664235385
44670000 37.7673053500118
44680000 45.4695990403553
44690000 45.5200003751839
44700000 44.8638890235924
44710000 41.814520748397
44720000 39.1581603020364
44730000 50.6047039170691
44740000 48.2469650073699
44750000 52.2431986401133
44760000 47.8770553239766
44770000 50.0115401522463
44780000 50.8251776609932
44790000 60.8166229455103
44800000 59.1123507672297
44810000 53.1438135281304
44820000 50.7764471289417
44830000 53.6342156065446
44840000 59.8446535256064
44850000 61.0013595638053
44860000 66.9359372763683
44870000 68.2420543044743
44880000 69.3629364452373
44890000 70.1132421701213
44900000 65.8622549772104
44910000 65.6983580632536
44920000 68.946407643296
44930000 66.5513323931199
44940000 67.5916851381291
44950000 68.2194657384285
44960000 67.4536270865008
44970000 65.4358521837052
44980000 60.119163190245
44990000 64.2070493227256
45000000 59.0450319003297
45010000 55.100166991884
45020000 60.9317228527754
45030000 66.1858131433983
45040000 69.8814470440224
45050000 67.6593998748733
45060000 65.0366191162701
45070000 65.7993723244634
45080000 62.6202792110531
45090000 64.1220619095287
45100000 70.545826967399
45110000 77.3143065977323
45120000 76.9673932451442
45130000 69.5182533329069
45140000 73.2940068249156
45150000 72.2637772484212
45160000 68.104242847958
45170000 66.4726018936156
45180000 72.1504593359799
45190000 69.4074535572902
45200000 78.9622076342241
45210000 76.7188691609342
45220000 72.2025927928159
45230000 75.3276333100951
45240000 78.3243152100657
45250000 75.6927750491345
45260000 71.5038432568804
45270000 66.74938598073
45280000 70.1171027220886
45290000 69.3198032143934
45300000 77.694699085133
45310000 75.9786002286071
45320000 76.0137871779572
45330000 76.9214101916494
45340000 67.1730594355352
45350000 66.914693522196
45360000 72.9908461287972
45370000 74.2784439279454
45380000 70.2847138247377
45390000 73.552548680772
45400000 68.7172315198645
45410000 73.8936455253324
45420000 72.4502567485051
45430000 73.5926975635109
45440000 72.1962361995041
45450000 77.2339625984972
45460000 75.0030554349361
45470000 77.0279187627404
45480000 76.7253247821761
45490000 74.5882223399157
45500000 66.4514811274715
45510000 77.1522560610262
45520000 75.0465439620226
45530000 74.350827554494
45540000 74.0981498109348
45550000 72.3824735223128
45560000 75.5985514300614
45570000 72.0581538808262
45580000 74.7261851726026
45590000 71.2458263529626
45600000 71.1956561655855
45610000 71.0767199890248
45620000 70.8262306964033
45630000 67.2525659902371
45640000 67.0368916833691
45650000 63.2313304222717
45660000 65.0698530817321
45670000 63.8616692765247
45680000 66.8210388441128
45690000 67.481448310183
45700000 72.6338541964428
45710000 72.5402308131265
45720000 71.7966709128011
45730000 68.9479150196619
45740000 68.2148942323812
45750000 67.5484340478727
45760000 64.5174878677032
45770000 74.7924683956779
45780000 67.4618643287796
45790000 68.2661870623276
45800000 76.3954295965505
45810000 74.3593544886061
45820000 73.08836105693
45830000 74.2199699803788
45840000 68.5717109455458
45850000 72.3811647008586
45860000 70.0241775911575
45870000 70.5123882785425
45880000 69.740665770599
45890000 69.9580983794054
45900000 71.9107006505211
45910000 72.2505053574721
45920000 72.6719288545472
45930000 72.5673721739919
45940000 77.4222034244023
45950000 70.883266849626
45960000 70.1756929778898
45970000 69.5053076052707
45980000 64.6452136145541
45990000 64.6152458972559
46000000 67.0661442856362
46010000 63.9046498784915
46020000 62.6264115138756
46030000 63.3916935264905
46040000 75.9832493320587
46050000 73.3115872794044
46060000 68.3835873983425
46070000 67.7086548574056
46080000 66.9730594876833
46090000 61.7286888550979
46100000 57.3531189901945
46110000 58.2014594488145
46120000 60.733554202741
46130000 57.323049262038
46140000 56.6477408860667
46150000 54.6809100814349
46160000 62.0848725870526
46170000 58.1762023104723
46180000 56.702900374925
46190000 58.8283371935104
46200000 59.7849152268789
46210000 58.7556700823908
46220000 62.6336518916845
46230000 57.5368580574177
46240000 56.1271606911349
46250000 58.5053127247414
46260000 66.1658930355682
46270000 63.8920452878407
46280000 60.0265994093546
46290000 56.1417470761342
46300000 67.404156877824
46310000 64.5955121223531
46320000 65.3544275510552
46330000 67.6939901873415
46340000 70.0412455400837
46350000 65.4876344833962
46360000 72.3440187240271
46370000 65.9805992635579
46380000 70.1198545523126
46390000 66.6714724493232
46400000 67.2328939000393
46410000 67.6186576121917
46420000 69.4110874592657
46430000 67.1401603192555
46440000 68.878696448408
46450000 69.0511119853422
46460000 75.6813226427461
46470000 67.0701227752051
46480000 70.1466877278569
46490000 72.9690339367572
46500000 73.9423842582837
46510000 71.9528217853932
46520000 66.9777434738423
46530000 67.0563405667741
46540000 68.8862436107591
46550000 69.1267744924385
46560000 65.1927159494413
46570000 63.2897256761647
46580000 68.1117852231293
46590000 60.3053537164648
46600000 62.4180710729125
46610000 65.4962680127806
46620000 58.9072425027824
46630000 68.3549570843932
46640000 68.7499412596619
46650000 62.6923418682681
46660000 66.3944863932863
46670000 65.0788472285679
46680000 71.1650945762339
46690000 66.7077303447678
46700000 64.1973345530801
46710000 72.9015230635055
46720000 76.9515128612289
46730000 75.8080749765255
46740000 65.9737420601999
46750000 64.412917896452
46760000 68.7056429806096
46770000 73.3511050809259
46780000 65.624599855828
46790000 69.5128256353431
46800000 69.5053675951053
46810000 72.2347481699881
46820000 77.8855032874976
46830000 73.7611353699182
46840000 66.560628989856
46850000 68.5403742302071
46860000 67.8678399283969
46870000 67.7557833930398
46880000 62.2838326441565
46890000 72.0347619716074
46900000 69.7343195361727
46910000 72.9581399040542
46920000 71.2026200737583
46930000 73.9856152094853
46940000 76.8715489570277
46950000 70.3768419696511
46960000 73.2024795233854
46970000 68.1704388276587
46980000 68.3882667895708
46990000 72.3819014754051
47000000 68.9410846838149
47010000 68.4255967451329
47020000 68.137196131107
47030000 67.2404281761865
47040000 55.8490570257672
47050000 68.7580630244548
47060000 70.2159447758213
47070000 72.6135966827251
47080000 73.8045217482834
47090000 69.835225324361
47100000 65.3803478384582
47110000 63.9715805167127
47120000 63.9593813561206
47130000 63.3363905131165
47140000 67.9585746770633
47150000 62.289668263026
47160000 64.8047785173184
47170000 66.4433206811217
47180000 61.8078976942156
47190000 59.7681744182017
47200000 63.6224490812925
47210000 59.2973901163419
47220000 62.7480617649338
47230000 60.4664094575944
47240000 60.7488743239135
47250000 57.4566781165474
47260000 65.6673651953726
47270000 66.759572993904
47280000 69.920898509579
47290000 66.0558349881885
47300000 65.6686818648791
47310000 67.8032050416549
47320000 70.0832683330888
47330000 69.6702848476054
47340000 73.4893628883902
47350000 63.3026010803205
47360000 64.6664205075376
47370000 61.2398405832717
47380000 61.2674806443536
47390000 63.8001619804272
47400000 62.3157282702388
47410000 64.2376501964183
47420000 65.1272332540098
47430000 62.6470411310161
47440000 61.3262215290885
47450000 60.0792337973409
47460000 65.7099022658045
47470000 60.1851319345395
47480000 64.5481703649584
47490000 62.2610469385045
47500000 69.4437046098817
47510000 66.6270706849189
47520000 65.5439775526545
47530000 72.4964134640811
47540000 67.5179622513876
47550000 71.3195164987298
47560000 70.5361049646875
47570000 71.4121342072172
47580000 70.4017217811641
47590000 67.9898010898212
47600000 73.9838899741496
47610000 76.5818172194934
47620000 75.2701898598971
47630000 69.7232366908523
47640000 65.4155610435415
47650000 73.808209232847
47660000 75.6528742463518
47670000 76.5399361967036
47680000 78.2963921968077
47690000 74.6244605281506
47700000 73.0975801036965
47710000 70.1665476540217
47720000 70.3018512377148
47730000 74.8493166660691
47740000 68.8040817031619
47750000 64.9694676030348
47760000 70.221781847607
47770000 65.8908425786375
47780000 63.7232301141085
47790000 71.2733732539382
47800000 69.3274865656145
47810000 69.5563215008746
47820000 72.5103719388144
47830000 68.8729230811527
47840000 76.5738104238245
47850000 75.280098657988
47860000 74.3697756206528
47870000 67.7611226435496
47880000 75.7431378245965
47890000 71.8593618077676
47900000 75.16530350674
47910000 68.2882283275474
47920000 69.882579019448
47930000 69.164520206066
47940000 70.1618408603778
47950000 68.5580396883764
47960000 68.9773335768419
47970000 67.3543985023578
47980000 66.4675244689968
47990000 69.2654053000739
48000000 66.3680172635365
48010000 71.5085343503024
48020000 70.7306843804842
48030000 71.5395948455998
48040000 66.67227373731
48050000 68.1304660426981
48060000 71.8043657179427
48070000 69.809020863775
48080000 69.525331631233
48090000 70.1299157419786
48100000 63.6633099240298
48110000 64.685194204603
48120000 61.5385384137258
48130000 64.2695252924292
48140000 64.564754729309
48150000 67.4878761187597
48160000 67.2320217200182
48170000 63.4130431457255
48180000 68.0924723758229
48190000 69.6343359264089
48200000 64.5664438605174
48210000 65.3190835303837
48220000 65.7127227819049
48230000 59.3959840610383
48240000 56.6960012222701
48250000 59.798571708307
48260000 60.9361564830832
48270000 60.3852892979099
48280000 63.9555021042071
48290000 59.3338264980681
48300000 63.3686971490961
48310000 69.6381594106128
48320000 67.0951568916428
48330000 64.9019439785983
48340000 70.6246809424173
48350000 66.3347788186876
48360000 70.4597296742928
48370000 66.8350524527271
48380000 69.1639052767449
48390000 66.0978612249289
48400000 67.2462883175767
48410000 68.3322884714761
48420000 71.2159859780058
48430000 68.1493985349467
48440000 57.6082496530484
48450000 69.5870106383816
48460000 67.2981896800728
48470000 61.7101061585149
48480000 65.5642875039709
48490000 65.8098498247614
48500000 59.6757231672848
48510000 66.2212163855562
48520000 65.5447845224678
48530000 70.982789052636
48540000 72.4416235713849
48550000 69.4852050631429
48560000 74.8840398604577
48570000 68.0266277132399
48580000 71.0804900169898
48590000 69.6676765064595
48600000 72.3019451383705
48610000 71.2430999338504
48620000 75.5447899739638
48630000 76.0598488747839
48640000 74.8877237707433
48650000 72.5310565647527
48660000 74.1753463387921
48670000 77.9471483632915
48680000 81.6469803090986
48690000 79.0909561871713
48700000 76.3666356267336
48710000 73.3648283285262
48720000 72.9848483056458
48730000 78.469305754793
48740000 77.3320050834635
48750000 78.6628643012059
48760000 74.265628470777
48770000 75.0961759315135
48780000 75.5782178227737
48790000 77.3174725038128
48800000 73.497404753433
48810000 66.9570497236891
48820000 64.9256162890877
48830000 64.6744461359721
48840000 68.2885960647553
48850000 69.0229927444692
48860000 71.3232881262132
48870000 71.9070175395926
48880000 68.2286158590157
48890000 70.9250067732506
48900000 68.408519893679
48910000 64.1455566152609
48920000 66.0378224441199
48930000 66.0294611154953
48940000 72.5741110812764
48950000 76.2118509173461
48960000 73.9222267604502
48970000 70.0857675530618
48980000 70.1975106018331
48990000 71.6393709807403
49000000 69.1214740963474
49010000 71.975599175932
49020000 64.4365193579744
49030000 69.4978202100212
49040000 69.9100891286078
49050000 67.7565118317564
49060000 67.8057281809745
49070000 66.8129464805031
49080000 67.2469413404523
49090000 68.2380076362507
49100000 74.8495760382813
49110000 79.2417087637036
49120000 72.8153252184075
49130000 68.5583387581857
49140000 71.9351885155314
49150000 69.934890408808
49160000 66.2462404289393
49170000 75.1075672714738
49180000 69.2108992519011
49190000 63.6341038024021
49200000 63.8033202448066
49210000 70.4988098963909
49220000 70.6071496144554
49230000 68.4207444301073
49240000 68.0549958497795
49250000 65.3445004147769
49260000 60.7811302989311
49270000 53.5323896229441
49280000 58.9652268481727
49290000 65.0222463195416
49300000 67.4988794895071
49310000 67.7278096712568
49320000 70.427144465625
49330000 67.1470892128766
49340000 68.0276798844241
49350000 70.6239442410104
49360000 71.5426474487348
49370000 67.2596293220077
49380000 64.5126389069208
49390000 67.9689854513372
49400000 68.8184880405239
49410000 67.5487639815478
49420000 70.690104818615
49430000 70.6326895391564
49440000 74.4230326571364
49450000 73.4214211875639
49460000 73.1551000975394
49470000 72.709062850247
49480000 68.3306552598311
49490000 74.9111463009659
49500000 74.3612061062211
49510000 73.9265073023007
49520000 72.363087119255
49530000 71.5105123068346
49540000 71.5744156936409
49550000 70.6175826343861
49560000 69.6992572230664
49570000 71.0421527441342
49580000 68.994696943907
49590000 66.8430733164769
49600000 66.3001634154464
49610000 62.3395136733845
49620000 67.5516643369921
49630000 71.833421904789
49640000 70.3798779227209
49650000 64.5809561025327
49660000 73.4672099021402
49670000 69.9326313254472
49680000 65.5571498865352
49690000 67.2263569640243
49700000 68.3237510637411
49710000 63.2849278994206
49720000 68.065646283683
49730000 63.4626161218331
49740000 65.0992772508113
49750000 65.99200118742
49760000 70.9017077168218
49770000 60.8197563613553
49780000 68.7447992452918
49790000 70.7124005986536
49800000 69.3625546965987
49810000 62.7052154047324
49820000 65.4524706618375
49830000 72.3332604638597
49840000 70.9459096212028
49850000 69.4122691658482
49860000 67.2016658188975
49870000 66.4893089862227
49880000 69.5994640395362
49890000 73.9413373542948
49900000 74.3844361675422
49910000 73.2254454027682
49920000 78.7198850465959
49930000 75.2699846680366
49940000 75.2881288110599
49950000 65.8100378936356
49960000 68.4861093861405
49970000 72.1296668935721
49980000 72.4221883215806
49990000 71.9750818242593
50000000 69.8590785650484
#timestep 
50010000 77.0183419598839
50020000 74.1786886652489
50030000 75.3501974807116
50040000 74.4350085325487
50050000 72.0471857720516
50060000 69.3259784055389
50070000 73.5649187419886
50080000 71.7590116548376
50090000 74.6654484753775
50100000 71.123422755955
50110000 67.6931190289415
50120000 60.886830455064
50130000 71.4999219596981
50140000 74.5675546197841
50150000 73.4659333741078
50160000 74.1178900809365
50170000 64.5041855792208
50180000 72.0960471755371
50190000 73.4644677970927
50200000 67.29236199742
50210000 75.0140205499359
50220000 81.0321822049223
50230000 76.3994131913574
50240000 78.5922130439798
50250000 78.7167062659746
50260000 72.7447144236856
50270000 74.9809595172259
50280000 77.5869880425182
50290000 77.5454231322115
50300000 75.5030625480682
50310000 74.6892346908301
50320000 81.5392087936028
50330000 74.692047729852
50340000 73.7520911377285
50350000 70.0074094836953
50360000 76.8804137708117
50370000 72.4481753444129
50380000 73.7712529649292
50390000 66.7025545237695
50400000 67.2106811146579
50410000 72.1855986566664
50420000 70.670894934185
50430000 66.6891535279938
50440000 66.6979734446942
50450000 75.0788839627979
50460000 72.1008216729282
50470000 73.6482288786279
50480000 71.7882197517071
50490000 69.7174962369859
50500000 64.8991626914695
50510000 63.7577746478985
50520000 68.0904296755487
50530000 71.0284507330279
50540000 72.8347918721253
50550000 68.5831524483317
50560000 73.2569667159489
50570000 73.4567702881885
50580000 74.348854905138
50590000 72.3283111232152
50600000 77.3807061395323
50610000 75.5395431874098
50620000 71.9913761279131
50630000 70.0349286826095
50640000 69.5790849381494
50650000 71.320807112157
50660000 74.8785474094831
50670000 67.8261583990937
50680000 68.3770081427509
50690000 69.2853467357798
50700000 71.2863205258832
50710000 73.1809140454242
50720000 72.8221660643763
50730000 72.7120539060602
50740000 72.24020362317
50750000 73.6818803669289
50760000 69.5041512986946
50770000 68.9529137635064
50780000 65.2844730407604
50790000 70.8604498949063
50800000 63.8824983232637
50810000 66.5319327865975
50820000 68.1428176114855
50830000 66.456052562755
50840000 69.9800808323995
50850000 67.7674190824769
50860000 68.9431650091369
50870000 67.1326269004611
50880000 64.5507497865375
50890000 70.9278127918287
50900000 67.4793524759975
50910000 66.8350519453061
50920000 69.8953993877806
50930000 70.0483797705257
50940000 71.72964878173
50950000 69.7808919280896
50960000 67.8822970781698
50970000 72.4157764051255
50980000 69.0357298913945
50990000 71.0316311728919
51000000 66.6701791032318
51010000 64.30874793524
51020000 67.9001498973272
51030000 67.1551106538189
51040000 66.6452009736404
51050000 64.9715087064931
51060000 63.2055879682583
51070000 68.1322846355565
51080000 70.9109587054322
51090000 70.5631163539701
51100000 72.8885771296028
51110000 72.3059650732142
51120000 68.3742852153184
51130000 67.7781705113783
51140000 69.3907598724923
51150000 73.3006745421657
51160000 72.4637365034549
51170000 68.4163000815073
51180000 66.3962612242759
51190000 71.9051112552588
51200000 65.8032203035688
51210000 68.3215538832604
51220000 69.8242267264865
51230000 75.1535879837057
51240000 72.8914690315656
51250000 74.9039722312751
51260000 70.9442132900877
51270000 72.3771960481454
51280000 76.162416622386
51290000 76.6703127186153
51300000 73.7216867044343
51310000 72.5929585513823
51320000 75.4896724445702
51330000 75.6251936084394
51340000 73.0512908272208
51350000 68.900068167192
51360000 74.8415061351499
51370000 65.7755302782397
51380000 68.0936559382871
51390000 66.0616779661337
51400000 71.1278507512485
51410000 75.8256051327568
51420000 70.5472479311447
51430000 68.8153565212959
51440000 65.3999340528716
51450000 68.711660161573
51460000 76.0541766947055
51470000 74.664170929756
51480000 71.4176508415247
51490000 73.3774680727729
51500000 70.3782494149953
51510000 67.8467079959326
51520000 68.198473928355
51530000 70.636716605323
51540000 74.2146843499858
51550000 72.3612730502222
51560000 71.7705150337662
51570000 70.7165615600959
51580000 72.162281274555
51590000 72.0716601477211
51600000 73.5960594625776
51610000 74.6972685129458
51620000 76.2357099238184
51630000 73.94715446597
51640000 69.2347461649999
51650000 76.1788003409083
51660000 74.7435207883831
51670000 72.7868209328604
51680000 74.6717516342536
51690000 72.7077901770891
51700000 80.4716904386528
51710000 75.1126416242982
51720000 75.5803172059132
51730000 79.8767731927356
51740000 80.0909925954217
51750000 73.4134520965332
51760000 68.281004798368
51770000 76.3188447087034
51780000 75.5056534379208
51790000 76.098095453575
51800000 78.6995594539545
51810000 81.4295894698127
51820000 76.0467616466973
51830000 69.2995388857154
51840000 71.425282389809
51850000 76.4334180154804
51860000 71.1745837626985
51870000 73.5093791104734
51880000 74.6204797557535
51890000 78.9669751874229
51900000 79.9605842232078
51910000 80.9614472596855
51920000 74.8557759456171
51930000 73.2979610815
51940000 75.0368278756845
51950000 75.5246548609437
51960000 73.893943099613
51970000 72.7688924494034
51980000 76.5823442337647
51990000 68.8763959934651
52000000 64.9982366564929
52010000 63.6853958199592
52020000 64.7667852297894
52030000 69.1002251235124
52040000 66.4305414627854
52050000 67.1133686848319
52060000 71.1610027607069
52070000 63.8496693736355
52080000 65.6957000149823
52090000 65.0697233100917
52100000 64.6250121609218
52110000 60.6743099359919
52120000 64.9977399920341
52130000 64.0679417349689
52140000 63.412910346763
52150000 62.7369580471939
52160000 58.6881648012283
52170000 63.6059469650202
52180000 69.9599312662951
52190000 65.5123109244914
52200000 74.2275834818272
52210000 71.2824699106532
52220000 75.1406728389107
52230000 72.2688811055883
52240000 72.356079467995
52250000 74.5334236184521
52260000 75.2270176649836
52270000 74.5164600207248
52280000 76.7837484052404
52290000 76.7266774251854
52300000 75.0170909869494
52310000 69.4073530941807
52320000 65.7792300017086
52330000 64.9492585866608
52340000 66.8507668856588
52350000 68.0297112875352
52360000 70.1318483459016
52370000 67.7259780590102
52380000 65.6090319463228
52390000 66.3868505750195
52400000 62.2282554890833
52410000 59.5820496539438
52420000 65.0947087501539
52430000 55.2094806431614
52440000 65.8553096644772
52450000 60.8979600328774
52460000 57.6424805543526
52470000 57.4446778319448
52480000 57.6299414803087
52490000 58.4262720909097
52500000 62.2539339876347
52510000 63.0941432746224
52520000 69.4878637140353
52530000 67.9530689620603
52540000 68.3495219352178
52550000 69.4661857270071
52560000 73.4370407686396
52570000 74.2443589693257
52580000 72.7381668439793
52590000 73.1374696549705
52600000 74.2081683691475
52610000 71.7765304159907
52620000 74.075886316879
52630000 73.8906429078073
52640000 74.8144756089194
52650000 77.6326481145327
52660000 76.4160350761023
52670000 69.5097489842374
52680000 73.9939567931392
52690000 66.9335502274336
52700000 66.8179718135812
52710000 70.0198260037571
52720000 71.0721824109513
52730000 73.2764840028287
52740000 69.8178390875904
52750000 70.109979408189
52760000 69.4217795968763
52770000 62.8170040402118
52780000 66.1109876541507
52790000 68.8582127691626
52800000 71.3851151665408
52810000 74.0159107432314
52820000 72.2071158229301
52830000 69.9072838293052
52840000 71.0203172373785
52850000 70.392832237442
52860000 66.8030968972028
52870000 71.7730626994858
52880000 75.1882250475501
52890000 73.182629470348
52900000 63.9637333648026
52910000 69.554396706917
52920000 65.2682226143581
52930000 65.3532321343637
52940000 68.3634049930501
52950000 71.1449490087069
52960000 73.9486510421161
52970000 71.5099952609226
52980000 70.2486115183275
52990000 75.1550644194214
53000000 68.5125669640876
53010000 71.3689529047602
53020000 75.5618687009761
53030000 73.2953248212942
53040000 76.7795652662087
53050000 71.431273577454
53060000 73.0427634816941
53070000 71.8163188101869
53080000 70.166827034706
53090000 72.5057285706562
53100000 73.7745426271995
53110000 71.797160072373
53120000 74.9488414839886
53130000 71.4563898584504
53140000 70.1433442520464
53150000 72.3802608843106
53160000 71.2556388848027
53170000 69.884033273369
53180000 71.1580429213814
53190000 70.0571226184973
53200000 74.353927232005
53210000 71.2221689731418
53220000 73.15891035672
53230000 69.2941048818826
53240000 71.138389440233
53250000 68.2764983948451
53260000 64.9558555112272
53270000 67.9360831649454
53280000 66.1612201301986
53290000 65.3952409204048
53300000 61.4567480694304
53310000 67.575894798644
53320000 65.105241083658
53330000 66.1023179718529
53340000 72.2533147524236
53350000 70.5916548302035
53360000 70.4989359341317
53370000 73.2880297902979
53380000 67.3065002845353
53390000 69.409344538353
53400000 61.6935251081771
53410000 67.6548961009705
53420000 67.4210607475983
53430000 63.243526189831
53440000 68.2130839084384
53450000 66.141713699137
53460000 66.4046642073034
53470000 65.9900601897098
53480000 66.2354465400309
53490000 65.2287650887804
53500000 70.607228526236
53510000 67.5498309869453
53520000 74.2478292873919
53530000 68.8908151494797
53540000 68.0541216854758
53550000 68.5325692119119
53560000 70.5092969971686
53570000 68.4310980402217
53580000 67.0196540596455
53590000 66.4105515378651
53600000 68.1604474892497
53610000 63.7597858039214
53620000 62.7201882031628
53630000 68.0067281874414
53640000 67.3739295493556
53650000 63.0225351873702
53660000 63.3968256285336
53670000 65.1891457309639
53680000 65.4986153887672
53690000 65.5253346661202
53700000 66.7189850557679
53710000 64.1390082118702
53720000 65.3035310566848
53730000 64.0521053416139
53740000 63.2831414453882
53750000 63.8137173999123
53760000 64.7256360894018
53770000 66.504179986349
53780000 64.1636382701791
53790000 60.3066334207496
53800000 62.8214431808245
53810000 63.4486554387217
53820000 61.1009306770534
53830000 66.061003521397
53840000 63.1401039760449
53850000 62.0391799705826
53860000 61.0191520838407
53870000 60.7946603826951
53880000 65.294092471181
53890000 62.1261010378651
53900000 61.1877415733462
53910000 60.2537075313508
53920000 56.3755880875802
53930000 58.9130330648971
53940000 68.1759553824563
53950000 63.1338716298008
53960000 70.6152164112544
53970000 73.238774105242
53980000 66.2224305153089
53990000 65.0878031809527
54000000 63.492727502664
54010000 65.267795290661
54020000 59.05435426096
54030000 59.9312073490898
54040000 60.9883391236949
54050000 62.7361021306477
54060000 57.1194290065119
54070000 63.1358552981968
54080000 67.1673287560185
54090000 66.3768406247844
54100000 59.7690027838106
54110000 64.6007251346784
54120000 61.4353579788935
54130000 67.2576413870376
54140000 60.4520654687631
54150000 68.5669097750834
54160000 63.4675853482115
54170000 65.4716957930152
54180000 70.35131578288
54190000 69.118418348992
54200000 70.0944694137335
54210000 73.0293874046495
54220000 74.9642510163551
54230000 69.0252103355955
54240000 69.7043441490794
54250000 72.4619781929363
54260000 71.5927432361623
54270000 73.9314598782869
54280000 73.9262968999702
54290000 69.254019553308
54300000 66.1333111479211
54310000 68.6536112896028
54320000 75.1835464061452
54330000 72.3707866436286
54340000 72.5968820660052
54350000 70.0372577199934
54360000 75.1839119385906
54370000 72.2579287730051
54380000 69.5178270666735
54390000 65.7009346021883
54400000 67.3143048576581
54410000 66.1143370040945
54420000 66.2406689681873
54430000 67.8498706780947
54440000 66.9598981952772
54450000 66.5522829413984
54460000 64.7023969648721
54470000 67.9949540008689
54480000 70.7472846309196
54490000 66.6355933010313
54500000 65.376187502113
54510000 63.4398039186923
54520000 60.0736438763936
54530000 64.4381508555784
54540000 63.1427754296007
54550000 65.9894773040892
54560000 63.7647937513181
54570000 60.9729317847517
54580000 62.4159359691556
54590000 60.7515032164142
54600000 57.6790583480907
54610000 61.8859292793063
54620000 62.7729934519551
54630000 64.9945717267445
54640000 58.1643194493935
54650000 65.0936802777317
54660000 63.723791678889
54670000 63.8991425752296
54680000 62.2131301778539
54690000 61.8959648698448
54700000 68.3523628700554
54710000 68.1144320427005
54720000 67.4767213561105
54730000 71.5388665664282
54740000 70.0389451322748
54750000 68.1206922744271
54760000 67.4804349884874
54770000 66.8985660590287
54780000 67.4225128934045
54790000 70.0337077573222
54800000 68.8002787775795
54810000 68.5622127361435
54820000 67.5156606651345
54830000 67.5519982625049
54840000 61.802838542735
54850000 65.556048809129
54860000 64.218041911425
54870000 66.9668168423161
54880000 69.2149900270481
54890000 65.4575646108887
54900000 68.462051185567
54910000 65.4218706773237
54920000 65.8637829415603
54930000 63.044845824591
54940000 62.4964759783314
54950000 60.5799833736375
54960000 59.4045454886399
54970000 61.7086360991225
54980000 62.4972005208851
54990000 62.2554584879879
55000000 62.6700846297202
55010000 65.2873485463255
55020000 64.9635141210577
55030000 62.672111429122
55040000 66.1281740934145
55050000 66.0572866712861
55060000 63.2923885769199
55070000 65.1541309912445
55080000 67.6438539992544
55090000 62.6296064458795
55100000 60.4945910059291
55110000 60.5863665215699
55120000 60.9464886000596
55130000 62.9312912929308
55140000 68.4982235957772
55150000 65.0727559301209
55160000 70.6528796207285
55170000 66.3441729251944
55180000 66.0683278227753
55190000 68.305623718232
55200000 69.2132931843346
55210000 72.2103103778975
55220000 68.5577817995212
55230000 69.1158538287565
55240000 64.5953947925533
55250000 63.0181211870241
55260000 69.617236634413
55270000 64.7506377382987
55280000 73.261139100232
55290000 73.4008002249456
55300000 70.0296854657221
55310000 66.7497114899761
55320000 66.065114606837
55330000 61.3671194986844
55340000 69.3476350505538
55350000 68.1646649590461
55360000 65.9491688772044
55370000 67.9900026369939
55380000 67.6357937284873
55390000 69.5968926797457
55400000 68.8613547943357
55410000 67.163278142643
55420000 69.4723405516355
55430000 68.0385335319534
55440000 64.7200292814428
55450000 65.3393617796963
55460000 68.8513401539628
55470000 68.914296067778
55480000 73.6590180130282
55490000 73.9718678687477
55500000 73.1252413742954
55510000 69.2236588359676
55520000 69.2821273704449
55530000 75.3387197722972
55540000 75.1254927275213
55550000 69.9137369206207
55560000 74.1937740705054
55570000 64.1537033747468
55580000 59.9384350874381
55590000 59.4523458329155
55600000 63.6002114334433
55610000 60.8187903738607
55620000 63.5886776920558
55630000 67.8051775521757
55640000 65.2525189668263
55650000 64.5522119617439
55660000 71.2373055085517
55670000 69.8525217461723
55680000 71.1078617723252
55690000 68.1527052766651
55700000 71.6632739174229
55710000 65.8930371651217
55720000 64.2122550097109
55730000 63.8742763400069
55740000 56.4294824147301
55750000 55.7489359533262
55760000 55.2890971139421
55770000 67.0746560608225
55780000 57.0591879411467
55790000 56.1287005250607
55800000 60.7530436107613
55810000 69.2705862786671
55820000 68.5949077353
55830000 65.3575024224563
55840000 61.7245419553238
55850000 58.4063573291241
55860000 62.0666086749658
55870000 67.7357325118296
55880000 70.0534463205218
55890000 66.3720186896657
55900000 66.2763331350857
55910000 67.344658955816
55920000 71.4460873502375
55930000 64.3226380545767
55940000 69.5524277168526
55950000 70.7228522315834
55960000 74.9457749339959
55970000 72.9461034111908
55980000 74.8117411706622
55990000 77.1026096008875
56000000 73.7996314413963
56010000 74.1997685927818
56020000 75.8731509512451
56030000 72.4532037989546
56040000 77.9670236104843
56050000 75.164927300485
56060000 83.7378969431713
56070000 78.0217200620884
56080000 80.9270527622564
56090000 78.281733689878
56100000 77.4417539776245
56110000 80.0242651025576
56120000 77.5924538508033
56130000 80.7524244806954
56140000 77.7283426714397
56150000 81.0546796605558
56160000 80.188175552354
56170000 77.9398339445095
56180000 80.4039519976127
56190000 73.8545883189626
56200000 74.0194020868838
56210000 72.8946213363216
56220000 74.8361095224815
56230000 70.6742319407104
56240000 68.1136964656687
56250000 69.578176129498
56260000 70.4766681154514
56270000 71.9843862648607
56280000 75.0470137617604
56290000 69.0966904543791
56300000 70.1954359983251
56310000 68.5604944959287
56320000 76.7567546591653
56330000 72.0605864660572
56340000 75.5149133913919
56350000 74.4906626060475
56360000 71.5001554153584
56370000 72.2799978272483
56380000 66.7838879111551
56390000 76.6112243646344
56400000 72.107467235122
56410000 77.0666089120174
56420000 72.7925276363352
56430000 73.9096045500941
56440000 73.0488910113473
56450000 71.6356619259408
56460000 73.3417949497093
56470000 70.3857891467329
56480000 72.3676158756656
56490000 66.4178414268295
56500000 69.2630891631333
56510000 71.8043071168694
56520000 65.5669361035964
56530000 68.0881736399186
56540000 75.7011861932565
56550000 69.6053436410072
56560000 73.7810349698382
56570000 70.8731050853274
56580000 73.6084739012707
56590000 73.0000761402385
56600000 72.7708772993329
56610000 74.333697654432
56620000 77.3903562704896
56630000 69.5285520688167
56640000 66.3990652600434
56650000 73.6714839578086
56660000 76.1764069840053
56670000 74.9651254974699
56680000 71.4311213070592
56690000 72.7005162474017
56700000 74.7962383825575
56710000 73.7315731570988
56720000 73.7078361036348
56730000 75.261085730708
56740000 71.3260239871522
56750000 74.0830291285328
56760000 68.5082398894147
56770000 77.5730145019972
56780000 73.0660009250917
56790000 70.9821613686824
56800000 72.1588458487187
56810000 69.3637932723848
56820000 65.1782219187443
56830000 62.0168994601662
56840000 65.6026029323006
56850000 64.4048265547532
56860000 70.8341635514179
56870000 74.9947370575099
56880000 65.363490960175
56890000 62.3059588503835
56900000 62.7724342522388
56910000 63.0154315364802
56920000 63.5471612628801
56930000 67.2960320524977
56940000 66.1737029959307
56950000 65.4599055674228
56960000 68.0470386783136
56970000 64.3591486534391
56980000 63.2543723154461
56990000 62.2491691805495
57000000 64.4936491486867
57010000 65.538345075743
57020000 69.8479962243283
57030000 69.8011811304781
57040000 69.533203778121
57050000 67.4322547778079
57060000 66.5177536495582
57070000 71.9931746723522
57080000 76.181726974508
57090000 76.6795407336753
57100000 72.7698053473304
57110000 72.1682236892956
57120000 72.0443925762425
57130000 69.883037000409
57140000 67.0089113517907
57150000 69.3077358444107
57160000 70.7341556143405
57170000 73.6643542228475
57180000 72.9217815474069
57190000 66.6053936316483
57200000 65.6022351659528
57210000 70.9877980570731
57220000 68.9903752045723
57230000 70.2680413305326
57240000 72.4245286203955
57250000 74.2169529102997
57260000 72.4973647118986
57270000 71.4337454053418
57280000 73.267743681857
57290000 73.3625241928814
57300000 73.9924713426545
57310000 67.2323137276737
57320000 67.886157169023
57330000 65.6962492915535
57340000 74.6028808367527
57350000 71.1518132972023
57360000 73.5527503437986
57370000 73.5959711429616
57380000 72.3245554469908
57390000 67.2536260266929
57400000 67.6883106973839
57410000 66.4657346177157
57420000 73.6902875450565
57430000 74.4836309569732
57440000 73.2824945647216
57450000 71.70450502719
57460000 69.536638632252
57470000 72.5007577400655
57480000 69.9979593971804
57490000 71.8843940847554
57500000 71.1843558148934
57510000 72.3342592244744
57520000 75.2179077337685
57530000 65.6519079497369
57540000 61.8614560989873
57550000 67.7270826680889
57560000 62.5238886985617
57570000 63.3781742117255
57580000 57.8593840270096
57590000 63.7483224372695
57600000 62.484933854233
57610000 58.7304952048169
57620000 59.4276984231558
57630000 61.7533511969457
57640000 66.8352415192888
57650000 69.0228235430657
57660000 65.8935461649312
57670000 60.2497835074397
57680000 69.4952309024967
57690000 68.1462037682298
57700000 71.1859965576592
57710000 70.0099612463156
57720000 69.925846279011
57730000 70.9576860565213
57740000 69.2334704384364
57750000 68.2536445823726
57760000 71.6727096274764
57770000 66.7128886610129
57780000 69.2046261941737
57790000 65.3682586215561
57800000 66.0524370778292
57810000 66.0600789519288
57820000 68.1853006469012
57830000 71.5978408657872
57840000 68.0540390841335
57850000 70.1714310231181
57860000 66.5895583533888
57870000 71.3168156185121
57880000 75.78398557836
57890000 74.1958980880374
57900000 71.8175795586852
57910000 71.1400569558946
57920000 68.6381391568469
57930000 69.6555643736253
57940000 69.9232742613947
57950000 69.8273920990158
57960000 70.1055877013062
57970000 65.9211230567132
57980000 75.224393873835
57990000 72.6258385862136
58000000 69.7573563930494
58010000 68.4720156796639
58020000 68.3403968365635
58030000 69.678374619088
58040000 70.301649881816
58050000 69.0487517705819
58060000 67.7856320305948
58070000 67.5966035312989
58080000 66.6378958791344
58090000 69.9329929401447
58100000 64.4189408498598
58110000 63.7206107245655
58120000 58.3064263450026
58130000 60.369945905246
58140000 64.8555019493843
58150000 59.5418717480092
58160000 65.0983270652489
58170000 69.1109800370152
58180000 70.3594842114226
58190000 69.8427843636368
58200000 66.1900954542572
58210000 66.0713080113107
58220000 62.8542402169242
58230000 65.9826192890553
58240000 66.1933303006163
58250000 69.7157243157038
58260000 70.5143368239939
58270000 68.1002974079922
58280000 68.7037436015717
58290000 74.1229188713295
58300000 72.0354067380884
58310000 73.5764598748787
58320000 70.8996870090511
58330000 75.7096570035029
58340000 71.9000168713965
58350000 71.8694304207962
58360000 70.6739536496057
58370000 68.4103194907864
58380000 68.682445950034
58390000 69.4628844618699
58400000 63.0019841719183
58410000 72.3086808405389
58420000 67.0800207596345
58430000 65.4953941298284
58440000 66.6882520834699
58450000 70.1330996062528
58460000 73.2587843829538
58470000 68.7154097540198
58480000 72.3405001664315
58490000 69.9378035488406
58500000 75.3052647217161
58510000 73.9018001545599
58520000 75.6328708937015
58530000 79.66719483009
58540000 77.4316031497751
58550000 72.0530507685537
58560000 75.5766917606538
58570000 74.9523990626
58580000 72.8879977798471
58590000 75.5914751611286
58600000 76.244502368292
58610000 76.4657218053773
58620000 70.9653499869268
58630000 74.2047894701828
58640000 73.6042530845278
58650000 72.993086734387
58660000 68.8948927826193
58670000 71.5271636656796
58680000 69.3722873975996
58690000 74.6318858380726
58700000 74.5662210925416
58710000 69.0062874231713
58720000 73.04698490467
58730000 70.4557030900388
58740000 67.8060094722683
58750000 70.2422514017665
58760000 69.7163762603325
58770000 73.5949381016657
58780000 70.0241991968166
58790000 70.4930897500004
58800000 71.1617401141748
58810000 67.5325076226922
58820000 73.0960464568427
58830000 69.465264788332
58840000 71.0727215756155
58850000 70.8409881377839
58860000 72.7141824997947
58870000 72.7491733804937
58880000 74.7660690699266
58890000 72.4971910495917
58900000 67.215110227289
58910000 71.9583767693922
58920000 68.0633333051777
58930000 69.3107117875108
58940000 70.4602962107917
58950000 73.3495819362893
58960000 72.8659442181857
58970000 74.9331614615494
58980000 73.6976808965287
58990000 74.9058661664139
59000000 70.2643996186292
59010000 73.194405354753
59020000 72.8391543645342
59030000 66.2974890138237
59040000 68.5117385513083
59050000 63.7049982655935
59060000 67.0892878878332
59070000 70.2341267668671
59080000 71.9909373076192
59090000 73.4556368924468
59100000 70.2706120671677
59110000 74.8602009763614
59120000 71.4324526487767
59130000 68.6837603348697
59140000 63.0443399675669
59150000 65.0596983791408
59160000 65.313624123925
59170000 60.8793051711945
59180000 64.6935267326881
59190000 66.6052906760863
59200000 65.3819966158996
59210000 66.7118315994838
59220000 70.3598103175867
59230000 69.7649591767678
59240000 67.6905734943353
59250000 67.26781670331
59260000 67.6436420656323
59270000 60.9153127491589
59280000 65.9347361260325
59290000 63.0065710694604
59300000 65.3535027554968
59310000 59.8338419944483
59320000 59.6177274066131
59330000 64.3798172391321
59340000 65.5692024246084
59350000 66.346538546368
59360000 66.8281723736131
59370000 59.740354677154
59380000 65.006030929693
59390000 65.9592878015828
59400000 66.5604800413613
59410000 67.4719706911112
59420000 66.9278548892094
59430000 69.5694142543518
59440000 67.3456167843042
59450000 69.5752977574198
59460000 64.5240234639448
59470000 66.1743872113909
59480000 64.580360383086
59490000 60.5743551588041
59500000 64.5915447287701
59510000 63.6799072163613
59520000 66.6295164745764
59530000 65.1458123980165
59540000 65.9709891447508
59550000 65.6779625391658
59560000 63.8968832169625
59570000 63.5426844067442
59580000 64.3683604487158
59590000 67.6024139681698
59600000 67.3823601492244
59610000 64.5362426777095
59620000 65.8506777581811
59630000 69.8405022044082
59640000 65.4407044668527
59650000 59.5880103692664
59660000 62.629803332769
59670000 71.7030879248572
59680000 67.4421049949618
59690000 67.2210235200703
59700000 66.2409240539961
59710000 64.319953910982
59720000 65.6037903394636
59730000 67.0200091565323
59740000 65.317964698248
59750000 65.8774880016297
59760000 63.6781281941762
59770000 72.3576907939579
59780000 63.2542029775815
59790000 66.4438412284747
59800000 67.3341948995106
59810000 69.3502027332568
59820000 67.6356519479916
59830000 69.3230705177349
59840000 68.486859387739
59850000 59.6188143075706
59860000 60.9443523241531
59870000 71.6872757375868
59880000 70.2310825614431
59890000 72.0791530411109
59900000 75.8264901098779
59910000 75.3421656327085
59920000 71.1624524403154
59930000 71.832300632133
59940000 68.3125921928188
59950000 69.5598364356866
59960000 66.6474115761957
59970000 68.3946394556091
59980000 66.0663003077016
59990000 66.2238127090334
60000000 67.195315828396
60010000 68.5512744187945
60020000 67.7324391452099
60030000 70.4132040091366
60040000 73.1379929344669
60050000 69.5947055593139
60060000 65.9649102112843
60070000 64.2536777617354
60080000 64.6032173691632
60090000 62.4426723289586
60100000 59.2603209804441
60110000 65.1536626365319
60120000 66.9820539576134
60130000 66.5111959768215
60140000 65.2599698438788
60150000 70.5145321252085
60160000 73.6799057634205
60170000 64.7557029335036
60180000 69.2770774294503
60190000 68.1301419157206
60200000 74.4829398322582
60210000 70.3640800331008
60220000 70.1502133894493
60230000 74.5331085284645
60240000 69.7212142050824
60250000 69.0387537745169
60260000 65.7327104621797
60270000 69.4526120180007
60280000 70.1628817189472
60290000 70.5785223235472
60300000 75.6498366338457
60310000 74.4678693764217
60320000 70.7633263234183
60330000 73.3781315609805
60340000 70.5622808050442
60350000 66.9906168697056
60360000 66.9938215458195
60370000 71.1482581918114
60380000 71.2183212053973
60390000 75.3416605861012
60400000 69.0724735501144
60410000 69.0786387183098
60420000 70.5088803354819
60430000 69.8213028713232
60440000 67.0705683006547
60450000 67.9082838566864
60460000 67.4281134945905
60470000 73.652933524357
60480000 68.3530493836338
60490000 70.6470451398106
60500000 70.4812795476506
60510000 69.2006380161097
60520000 68.1081975226181
60530000 62.1874003956137
60540000 66.4185369456454
60550000 69.5499054018643
60560000 64.9815534486709
60570000 68.5530190180437
60580000 63.6574267863577
60590000 69.790331010299
60600000 67.6234769984644
60610000 67.5424541488946
60620000 66.5469160674194
60630000 66.6122031707253
60640000 63.6267171916776
60650000 64.1370236633167
60660000 65.2469897845828
60670000 67.3810570122179
60680000 71.9968610338293
60690000 70.1228586192929
60700000 71.4912563040414
60710000 72.5759983040408
60720000 70.4442985615988
60730000 68.126000320594
60740000 71.7596017640815
60750000 68.045159276547
60760000 62.8305425148969
60770000 59.6809053283772
60780000 65.5475407794427
60790000 66.3684656837012
60800000 70.0276170566489
60810000 66.3597511255421
60820000 64.525863234478
60830000 68.1616583118207
60840000 70.8359440988779
60850000 67.1779838836312
60860000 70.3497809685815
60870000 68.1598967159033
60880000 62.9722368319815
60890000 58.162943831591
60900000 63.1498398354318
60910000 68.5148931697568
60920000 63.1568917409209
60930000 55.410212784238
60940000 60.3813938079496
60950000 58.2053454270115
60960000 56.8451106919085
60970000 64.5132644800277
60980000 61.4785271521465
60990000 62.4087031416913
61000000 61.6594249153052
61010000 64.3888379693884
61020000 68.060187152174
61030000 63.0884227412695
61040000 64.4333610126199
61050000 64.6649189521387
61060000 65.0673238183331
61070000 67.7660688485252
61080000 62.6265586017333
61090000 65.0420433082698
61100000 61.6127937924879
61110000 67.5132704988162
61120000 60.2431151126397
61130000 64.2145237741931
61140000 63.7535262672035
61150000 59.242534389741
61160000 66.6091353115171
61170000 68.7700532846479
61180000 60.6245479911394
61190000 64.4764941402156
61200000 68.2482195319471
61210000 64.0898321692375
61220000 62.6247284323507
61230000 67.9316339879316
61240000 73.4353386481116
61250000 73.4411813061834
61260000 66.5695127940327
61270000 67.1379341890195
61280000 69.1183404709251
61290000 71.0974879047487
61300000 65.6203498336026
61310000 65.5733973501455
61320000 63.0046565360294
61330000 65.5899142575583
61340000 64.4388253075217
61350000 57.6503718409392
61360000 67.2132375759213
61370000 63.4621881982625
61380000 64.0744923535173
61390000 63.323520981406
61400000 67.8505807448568
61410000 68.9345674516401
61420000 65.1822358833677
61430000 64.3623464680986
61440000 60.7006482734517
61450000 59.509741011489
61460000 64.5467647479743
61470000 62.626021548632
61480000 56.8239850896509
61490000 58.9593192172017
61500000 65.7583849631486
61510000 63.3476582524584
61520000 59.0212870240828
61530000 61.9417122087054
61540000 58.8103273143247
61550000 63.4036954965417
61560000 58.3835568347974
61570000 65.8500675701586
61580000 59.3988395202767
61590000 60.3694499013179
61600000 58.5820582475304
61610000 58.0710894953182
61620000 59.8834188693833
61630000 67.6587314719031
61640000 65.1838309145891
61650000 65.323594992563
61660000 69.653700603895
61670000 63.3219502525865
61680000 68.6687081608307
61690000 77.842813535443
61700000 77.9291467687588
61710000 78.025998842404
61720000 73.0647024642925
61730000 73.7565081739739
61740000 75.4153793269051
61750000 73.6451042184073
61760000 62.8409663625357
61770000 70.5926041089104
61780000 72.0189381236304
61790000 70.7266021925838
61800000 69.651362866979
61810000 62.2906997348838
61820000 61.200801929012
61830000 68.4655609361493
61840000 64.4910088972321
61850000 70.1324257259582
61860000 64.5595921922011
61870000 67.0134439903863
61880000 69.9386354241622
61890000 73.3969307736934
61900000 74.9639474502453
61910000 70.9191959569718
61920000 72.0642302316455
61930000 73.8800062863024
61940000 72.8270120349126
61950000 67.1685304799212
61960000 68.8207176755082
61970000 75.2731044189471
61980000 75.854841568103
61990000 68.870755041131
62000000 74.5552272833777
62010000 70.7711154597203
62020000 80.1019733624454
62030000 76.1278232215612
62040000 71.9287502378068
62050000 75.5584968206527
62060000 73.073870543254
62070000 76.1985540206745
62080000 69.389957742672
62090000 66.7591773385077
62100000 65.1500455686208
62110000 73.6185260665594
62120000 70.8444323210927
62130000 73.0281658006792
62140000 72.8276833035822
62150000 66.3654800792403
62160000 65.9488722988523
62170000 69.4966801198269
62180000 62.9580342452131
62190000 66.4583368344837
62200000 67.0720057594113
62210000 63.1472912514798
62220000 66.7266433925063
62230000 66.2564816225666
62240000 69.7997053807597
62250000 63.3021097772462
62260000 63.4548360998565
62270000 65.1589596106476
62280000 66.3938938395951
62290000 68.3304699473529
62300000 70.9942229367741
62310000 68.1392169163018
62320000 64.4750143969948
62330000 64.7703949132195
62340000 65.6288008678347
62350000 64.7534359091225
62360000 68.8538892617793
62370000 68.7823080865081
62380000 64.3625045728468
62390000 68.0467370174292
62400000 70.5844813944522
62410000 65.8587761224218
62420000 66.3441085684462
62430000 64.3731520992642
62440000 62.9147047004074
62450000 68.1356331230874
62460000 68.8901518875012
62470000 67.1686239759734
62480000 60.4297698580361
62490000 60.4440619394285
62500000 54.8107206992472
62510000 58.6603942015382
62520000 59.7931301845281
62530000 52.9896993233372
62540000 53.6752589320353
62550000 59.1352086110382
62560000 56.0502324117893
62570000 59.4795002108726
62580000 53.2420285789792
62590000 48.3163876583856
62600000 51.3278715643135
62610000 59.405195426395
62620000 59.918864725564
62630000 67.4977243983709
62640000 68.461886257786
62650000 68.1232025423288
62660000 70.2506660752055
62670000 65.883794157842
62680000 66.199719954195
62690000 66.3426006148408
62700000 71.4561118662837
62710000 68.5936278610601
62720000 69.1375757420485
62730000 65.4889331851994
62740000 70.4256384558636
62750000 71.9481691892256
62760000 69.2050256942239
62770000 73.1402680428747
62780000 78.7005511220163
62790000 82.9281530363237
62800000 79.5264859949674
62810000 79.8742836556095
62820000 74.4420204346635
62830000 79.8831993512773
62840000 82.448630088755
62850000 74.0725532321783
62860000 80.9231852740985
62870000 79.8100115565618
62880000 79.9699152530795
62890000 82.5648251462698
62900000 81.6011721077157
62910000 82.3770678491326
62920000 78.090313941466
62930000 76.5890854731929
62940000 77.505498722968
62950000 76.8571770482193
62960000 71.3155689239151
62970000 70.6021402732999
62980000 72.8329262434778
62990000 77.533760419348
63000000 72.698957211988
63010000 75.2304583865306
63020000 78.2865171043263
63030000 78.1286012972861
63040000 76.4885044821057
63050000 73.9753294898424
63060000 70.9017323334688
63070000 74.3756482545828
63080000 76.3455670227557
63090000 73.6286901422035
63100000 70.661686725061
63110000 72.541598524205
63120000 73.7887230046733
63130000 76.2987963640711
63140000 73.8496978851021
63150000 75.6134771536571
63160000 74.9810518271707
63170000 77.6340447243733
63180000 79.5835714366152
63190000 77.266350207927
63200000 75.4851441074914
63210000 73.3778906735045
63220000 72.23258092576
63230000 72.6674242696364
63240000 68.2792186337232
63250000 66.6161902563445
63260000 74.0356953307926
63270000 74.8675107430671
63280000 65.6990018361689
63290000 66.4038661970167
63300000 66.9048673105361
63310000 73.224687488653
63320000 70.9750141371102
63330000 71.6010157167177
63340000 75.8837228167442
63350000 71.729300209652
63360000 76.3053977972916
63370000 73.9777887387773
63380000 72.7299708006215
63390000 76.0678280556505
63400000 75.070640759527
63410000 70.802726295075
63420000 69.4399072555696
63430000 66.383349311018
63440000 66.5439206407797
63450000 67.9103820352465
63460000 64.8338574552602
63470000 65.6857065184
63480000 64.2958663557014
63490000 69.1887046129079
63500000 68.5855520963275
63510000 67.3845028343643
63520000 64.5722925236816
63530000 68.5216713108302
63540000 65.0570265066115
63550000 60.1624435956793
63560000 58.3682665513732
63570000 70.1257584908967
63580000 67.8461309214139
63590000 73.9556678795306
63600000 71.7155799101819
63610000 75.7395454979599
63620000 72.8319928038373
63630000 75.6488045811371
63640000 77.3712452010537
63650000 76.2630641794206
63660000 79.6638134936196
63670000 75.8468699946238
63680000 72.9674701854404
63690000 71.0136130011928
63700000 73.5313617832341
63710000 80.3199517569227
63720000 76.9849302458124
63730000 76.0199807870056
63740000 69.5244544572104
63750000 62.3991103039372
63760000 59.1083107244911
63770000 67.2407054530177
63780000 60.3341393179398
63790000 62.0592380098923
63800000 66.8832140883247
63810000 63.2261456613116
63820000 64.5655617586833
63830000 65.6818391364653
63840000 69.4438221360874
63850000 70.5340846204643
63860000 67.2188239131856
63870000 70.1065246878849
63880000 75.8163109958874
63890000 73.0662499886547
63900000 72.2016611517786
63910000 74.1334111821503
63920000 66.2665939106727
63930000 67.9000613093813
63940000 65.4459122859803
63950000 65.8406014901174
63960000 68.3494507592677
63970000 71.2361881231673
63980000 71.4539617045824
63990000 67.1976293688455
64000000 71.7384332471573
64010000 74.306602410382
64020000 70.1773808494214
64030000 71.8686703158096
64040000 65.8853371136693
64050000 71.4402458387769
64060000 69.5376802041982
64070000 65.2256717709731
64080000 70.0247619483096
64090000 67.0781668021315
64100000 70.5646116658921
64110000 68.57205954793
64120000 70.3139075945645
64130000 71.0355544206202
64140000 69.7917806348389
64150000 73.3863523187281
64160000 72.9589572998269
64170000 67.9741583931615
64180000 68.4324672555658
64190000 68.3967874133413
64200000 73.1790266435884
64210000 75.3166349454744
64220000 63.5493837638089
64230000 61.7773114431181
64240000 62.7088127972238
64250000 71.0461204472136
64260000 73.3404111399925
64270000 73.7435196427152
64280000 73.996570911929
64290000 70.9135526327671
64300000 70.6573914463565
64310000 73.1616813891524
64320000 70.1189946163223
64330000 75.2132021228786
64340000 74.0722108079736
64350000 66.0535971731202
64360000 68.9243388967146
64370000 65.9425671957962
64380000 72.4125311358854
64390000 71.827169102456
64400000 65.868746193586
64410000 63.626981282755
64420000 59.4871338317337
64430000 60.2709306422988
64440000 62.3451682373027
64450000 66.36608394304
64460000 64.9235270506906
64470000 64.8724561758031
64480000 65.6934618085606
64490000 65.2374330281489
64500000 56.8591572389698
64510000 63.1044198437646
64520000 56.8084540262038
64530000 58.2819417878607
64540000 61.0614283457222
64550000 60.1899164284839
64560000 67.2884619164815
64570000 66.1517167877112
64580000 66.4306896623427
64590000 65.7091065620114
64600000 69.3054444690071
64610000 70.0664208412908
64620000 66.0404182378277
64630000 69.5252516035699
64640000 69.8735801667897
64650000 58.3369273967593
64660000 63.8098950370207
64670000 65.134160123658
64680000 60.8267115661691
64690000 67.3210929356307
64700000 63.6690307090483
64710000 69.3032882333426
64720000 65.8523429539942
64730000 67.5732198024508
64740000 72.5102292075626
64750000 76.6145290003006
64760000 79.7521454225517
64770000 76.1561209273046
64780000 74.5682663445366
64790000 71.8149579767813
64800000 70.9946756340737
64810000 69.4909175950457
64820000 65.3589488102945
64830000 69.0891397156572
64840000 68.6783982816345
64850000 72.7206955320321
64860000 79.3575849483461
64870000 76.6697163687699
64880000 72.5090788406266
64890000 71.4059508902026
64900000 72.6528292125716
64910000 71.1332786508553
64920000 68.7512238297464
64930000 70.4457689297191
64940000 68.6903392591407
64950000 71.9190268424108
64960000 69.8481363356039
64970000 64.3690601582816
64980000 72.3367167962659
64990000 66.2575089298554
65000000 65.5709502943017
65010000 69.3689445782778
65020000 72.8503912019511
65030000 71.1739842005198
65040000 71.3158462793266
65050000 71.3659666849472
65060000 72.8214724103009
65070000 73.8167943699017
65080000 76.2785075312052
65090000 70.9340869908341
65100000 70.289413300762
65110000 70.3984821077451
65120000 70.1169253853166
65130000 65.7793385459797
65140000 62.5156850473436
65150000 66.0385396092615
65160000 64.0690916882427
65170000 64.0485500064762
65180000 62.3579908232321
65190000 61.882210174423
65200000 66.6655021856603
65210000 64.0339716888039
65220000 63.1699100458629
65230000 63.4290630133945
65240000 59.7176102256578
65250000 53.1624971656823
65260000 64.6384060265785
65270000 59.4542547854399
65280000 55.6701887133063
65290000 59.0354227465904
65300000 57.8411726667136
65310000 61.6164267457422
65320000 54.9747567941903
65330000 69.9462661589543
65340000 71.4593616328817
65350000 64.6502669935318
65360000 61.2108261722342
65370000 63.4256040347963
65380000 66.5371975220727
65390000 66.9837267989636
65400000 70.2064369159092
65410000 72.1636227557193
65420000 67.0327088151352
65430000 75.1335974852688
65440000 76.1403059861328
65450000 72.372737695407
65460000 72.5117452880444
65470000 72.0959724672652
65480000 71.7074769233749
65490000 73.2826898872058
65500000 72.5956781039263
65510000 66.2288708900923
65520000 71.4435938609708
65530000 72.1717884996078
65540000 66.4155524963898
65550000 62.1012398876719
65560000 64.9361430191923
65570000 64.1380390030729
65580000 61.9840120495562
65590000 51.7908123017495
65600000 58.4234102699943
65610000 65.3024829086147
65620000 67.6428878783356
65630000 66.343267961235
65640000 65.5677732201851
65650000 65.0988149304813
65660000 54.9407525403093
65670000 60.6743393261685
65680000 63.9270818654097
65690000 66.0034783117869
65700000 64.6929689505708
65710000 66.7190344735774
65720000 61.8117285967456
65730000 69.1353203938224
65740000 75.3952168775298
65750000 68.6165322926817
65760000 67.4163619494171
65770000 74.691379018189
65780000 70.2536455805683
65790000 70.7427824230293
65800000 74.4719791130845
65810000 76.6736612984387
65820000 73.176258268646
65830000 73.6231153461955
65840000 72.3597751243917
65850000 71.6331727518125
65860000 73.0475797807925
65870000 77.8810089049076
65880000 74.3163321358041
65890000 73.059220128577
65900000 73.9423207554518
65910000 74.3942432556441
65920000 80.6397271960449
65930000 80.7409378979507
65940000 78.6645124270568
65950000 71.9864530495916
65960000 72.0675647819417
65970000 70.5765080718531
65980000 67.8871835185536
65990000 71.530372372521
66000000 68.1101035797455
66010000 70.9181585324069
66020000 71.3228519515347
66030000 73.1385421620623
66040000 65.3377202215171
66050000 63.8994576882572
66060000 64.9648007760805
66070000 69.4671034184909
66080000 65.0091661682727
66090000 65.7518367020882
66100000 69.9769258347261
66110000 73.3423674597115
66120000 75.2347889240948
66130000 76.0105512471338
66140000 76.8763028150468
66150000 74.6792608002054
66160000 76.7781178866827
66170000 70.3987537101901
66180000 72.2260932374689
66190000 75.4396616030202
66200000 66.6180453821206
66210000 72.8575342479201
66220000 72.6987153193056
66230000 77.4151390263914
66240000 75.0808584522697
66250000 74.0776170895908
66260000 66.2363939459799
66270000 71.6165026702189
66280000 78.3477392875938
66290000 70.3213686481944
66300000 72.4680172925904
66310000 70.2667218822162
66320000 63.8933748377268
66330000 72.5096141544047
66340000 73.8565766012977
66350000 71.1386165380829
66360000 67.9320665277431
66370000 74.6362520285685
66380000 75.9008983803212
66390000 69.9975064451818
66400000 72.7952767999859
66410000 74.9716742213219
66420000 72.6355958912901
66430000 73.2249859568429
66440000 71.0246604089309
66450000 77.3264424163536
66460000 78.3686838462205
66470000 72.1922415824584
66480000 79.7018841998574
66490000 80.0119170812817
66500000 77.1059904584751
66510000 76.0740478290535
66520000 75.9229354090097
66530000 79.2364347488946
66540000 77.3165848662996
66550000 77.6841711475304
66560000 79.4832357342816
66570000 82.4354972279208
66580000 78.2963074248185
66590000 74.1316364306587
66600000 78.0471599779861
66610000 74.9045753097201
66620000 83.1382812708966
66630000 79.1698617722212
66640000 80.8759202049393
66650000 70.2916089028932
66660000 77.604737578838
66670000 78.670325122756
66680000 76.8760919192191
66690000 81.1509327277246
66700000 77.5208548261325
66710000 77.4567176770083
66720000 73.2994252460723
66730000 77.7314672565482
66740000 76.1238428018065
66750000 72.5376074425193
66760000 72.238127448263
66770000 68.5389098592375
66780000 76.6197588128665
66790000 79.5190327373402
66800000 73.8396327227859
66810000 76.203064537498
66820000 78.9433730811754
66830000 79.4610449853147
66840000 78.551464131041
66850000 75.2130866176959
66860000 77.104323133194
66870000 76.7037566055847
66880000 75.2939887333968
66890000 80.0640384702828
66900000 77.0960142550562
66910000 81.6958362992805
66920000 75.1549329128971
66930000 76.0509213515874
66940000 70.0323283087476
66950000 77.3996834710297
66960000 79.3354112664178
66970000 79.0806454710915
66980000 73.4003698004593
66990000 73.7464744637591
67000000 77.3212460529334
67010000 76.8316700660163
67020000 74.3007438102872
67030000 71.8352117388582
67040000 72.7748677646397
67050000 72.5745437360785
67060000 61.4190520694407
67070000 68.1806181013098
67080000 61.1578293492142
67090000 63.1800239610766
67100000 68.1787072897646
67110000 69.3807790908199
67120000 69.1910804793899
67130000 72.2561232986637
67140000 73.0512343532799
67150000 72.744603881865
67160000 75.874871907926
67170000 71.5453476241316
67180000 70.1929485838124
67190000 71.5222294571294
67200000 72.5873378769944
67210000 69.4462796443342
67220000 71.5514402738924
67230000 73.1159490953987
67240000 72.2392523715189
67250000 70.2299464241779
67260000 72.6142686492861
67270000 69.6737904723133
67280000 67.5072664726779
67290000 64.7215300196768
67300000 72.8211945322508
67310000 75.7028466748168
67320000 72.7355993901353
67330000 70.8917587369756
67340000 69.444182153423
67350000 72.2489773013347
67360000 64.4034160344034
67370000 68.7840579283044
67380000 71.7942051494774
67390000 68.5086457044905
67400000 72.3413164243562
67410000 66.2956576452814
67420000 64.5046081411937
67430000 66.3401841892144
67440000 71.1365419942642
67450000 67.7420335086683
67460000 73.1607725565328
67470000 72.9773288308328
67480000 73.3471436597781
67490000 77.5117757778744
67500000 75.4221535329203
67510000 67.2307195387378
67520000 64.1262039565536
67530000 60.04461964668
67540000 57.1451465285463
67550000 66.9369194520715
67560000 69.284387463476
67570000 68.7726621385834
67580000 71.3968287627067
67590000 74.6225073197484
67600000 68.3223118501328
67610000 62.9544759709972
67620000 62.0869107624499
67630000 73.6870120803389
67640000 69.6650350935949
67650000 66.6469376945638
67660000 69.6980578157452
67670000 73.7039952326809
67680000 74.0289245126016
67690000 72.0061520817331
67700000 73.0491603493886
67710000 65.6199761054857
67720000 63.2744765969877
67730000 67.7617028339312
67740000 57.9669217608068
67750000 61.8221884237943
67760000 57.0389979437803
67770000 66.7760384532716
67780000 68.2953821359127
67790000 58.8240531083422
67800000 60.9553663115537
67810000 58.706428765089
67820000 61.6785293702677
67830000 67.7926320263261
67840000 68.950659539491
67850000 63.2935756163899
67860000 62.5769875472357
67870000 63.761337985156
67880000 63.4702152376149
67890000 62.0970825731451
67900000 66.5104335708668
67910000 66.8197745209571
67920000 66.654149965153
67930000 65.366119824172
67940000 63.4969955238209
67950000 67.7649350018712
67960000 62.8711038087357
67970000 68.3704508711598
67980000 65.8437598375348
67990000 64.1164061053738
68000000 67.5543006734466
68010000 71.7622325433867
68020000 67.1119090960377
68030000 67.7992131160815
68040000 60.6442165285479
68050000 66.7916644042924
68060000 64.850709223218
68070000 65.8736956573521
68080000 69.5792401334667
68090000 71.8256338608261
68100000 71.1509286506066
68110000 70.5964444983285
68120000 70.8502403848438
68130000 71.3481315451778
68140000 71.8181187543425
68150000 71.7939331044054
68160000 69.0011780937054
68170000 64.230341764385
68180000 65.8361182679205
68190000 65.3904719840914
68200000 68.6157132521735
68210000 70.0890058876894
68220000 68.8865890414899
68230000 73.3535588491879
68240000 72.5561564858687
68250000 74.3784268034408
68260000 68.9707808744319
68270000 73.1090176022245
68280000 71.421460367273
68290000 70.9573131950869
68300000 73.8252409337217
68310000 73.819535830631
68320000 74.1426347107774
68330000 68.1421037497529
68340000 67.7297379825653
68350000 67.1562874177046
68360000 71.467564927242
68370000 70.972805313199
68380000 72.119919911653
68390000 72.3385887041701
68400000 72.1801725091802
68410000 69.8416290373639
68420000 68.3662334336657
68430000 73.2470818840495
68440000 70.7794333017692
68450000 66.1650201901849
68460000 68.5333927681859
68470000 65.8354552294275
68480000 66.8989253668529
68490000 65.0796989948414
68500000 66.8726940496726
68510000 67.9766589982618
68520000 66.0189899036431
68530000 65.0198805237038
68540000 67.2656935763919
68550000 64.2272868665868
68560000 70.1988037458021
68570000 64.772053544646
68580000 64.3311510230399
68590000 63.3949812220077
68600000 61.3045561162282
68610000 56.7782277964554
68620000 61.1241343613843
68630000 65.1843574170149
68640000 65.2228145012926
68650000 64.5909213193053
68660000 65.8348695407919
68670000 59.8543079214558
68680000 57.516263103138
68690000 63.4715749757255
68700000 65.4979352187305
68710000 62.2312557107826
68720000 60.4536333109271
68730000 60.8552856654347
68740000 65.8602290848947
68750000 61.2994976066581
68760000 62.5641673548957
68770000 62.9405875185108
68780000 62.8807437607013
68790000 69.0984606986655
68800000 64.7879965964308
68810000 66.1336256128366
68820000 69.3550048331671
68830000 65.7531546518177
68840000 65.7572539162302
68850000 63.7282732259179
68860000 65.3924089266026
68870000 64.8616977263314
68880000 65.8915950418395
68890000 65.7366507856559
68900000 60.0653908548362
68910000 62.0337650905171
68920000 60.4258458618419
68930000 64.3621499905157
68940000 68.1625120276988
68950000 70.2504476969283
68960000 71.7122880700568
68970000 68.2125103293405
68980000 71.3339815352411
68990000 72.6106304945742
69000000 70.3765330224041
69010000 71.1835824747515
69020000 75.7927406136612
69030000 71.5233382685469
69040000 80.2280859453777
69050000 78.5392316936771
69060000 77.2293094451749
69070000 69.5426920357458
69080000 75.2970096854249
69090000 69.8774587809315
69100000 75.2727214023507
69110000 75.3714264534415
69120000 72.6645973888595
69130000 76.0106048977797
69140000 72.3201187153541
69150000 74.1414327453624
69160000 70.2134441281268
69170000 71.7896633493881
69180000 74.7641084399315
69190000 70.6876647038582
69200000 69.7683214857115
69210000 69.5383119729397
69220000 71.6811670162784
69230000 59.8283339381483
69240000 65.8730622476701
69250000 66.4582725551903
69260000 64.6300708214213
69270000 68.9171458545872
69280000 62.7487589230821
69290000 70.3211411954572
69300000 66.8012043388216
69310000 70.1884997556118
69320000 68.0668736792026
69330000 74.2833064467725
69340000 71.4816767054845
69350000 76.7070422218579
69360000 75.1952649628784
69370000 74.1596995789272
69380000 75.835072875713
69390000 74.1752666255476
69400000 71.7533519077227
69410000 76.2743695416319
69420000 70.0955128805807
69430000 75.0470169411733
69440000 77.4578996176916
69450000 76.4419696813956
69460000 71.1604678546626
69470000 70.1799493534679
69480000 71.2158078826395
69490000 75.4410097730906
69500000 68.9814250647925
69510000 71.6799023225528
69520000 69.8564494552286
69530000 66.1370415913921
69540000 70.2609049249363
69550000 69.3190055021967
69560000 68.5223221794181
69570000 72.7231076977639
69580000 71.9137635420061
69590000 72.7455398554559
69600000 75.6116232321422
69610000 75.8423073553652
69620000 71.6074800012906
69630000 70.7934093538768
69640000 76.2587298464308
69650000 80.4388614059147
69660000 79.7261503631947
69670000 77.479448841947
69680000 80.715619015561
69690000 85.7575953034568
69700000 85.0951457660212
69710000 81.2705060587955
69720000 77.8716487055574
69730000 83.7782429232696
69740000 82.1090646231373
69750000 81.2453701361488
69760000 85.4230273180609
69770000 81.1128314682121
69780000 80.2536301980638
69790000 76.7603422668059
69800000 78.7106509497208
69810000 76.0053139740124
69820000 79.0347694883297
69830000 75.8166782263486
69840000 78.5634484893214
69850000 76.2836525594873
69860000 74.1513143835438
69870000 76.3728386676053
69880000 80.0424980400771
69890000 77.17840441177
69900000 72.7701125198349
69910000 71.1318190670643
69920000 72.4098848576176
69930000 75.0356047092733
69940000 78.6958163156988
69950000 70.3690942698241
69960000 68.101106699156
69970000 68.3930626101844
69980000 74.4362631721422
69990000 70.3432281888039
70000000 73.5771146540354
70010000 75.6875622500441
70020000 73.7865216125542
70030000 76.4197786792588
70040000 72.2452387042087
70050000 73.2376858704337
70060000 75.3146839864115
70070000 81.4429965943675
70080000 74.6565129631303
70090000 76.9804475834848
70100000 74.3891249695162
70110000 77.6382780645839
70120000 75.8960514261861
70130000 74.9475236640761
70140000 74.6734541608966
70150000 75.0845369284243
70160000 77.2510609445537
70170000 74.4717122871423
70180000 76.1512248896373
70190000 76.7685812532276
70200000 79.7022462481129
70210000 74.0902696061729
70220000 73.6374311305952
70230000 84.9992553002164
70240000 82.3557381860833
70250000 83.7766013652
70260000 81.1912941451796
70270000 80.4302755732929
70280000 85.0738358500482
70290000 83.5572006236679
70300000 80.4444620124012
70310000 78.1511885614131
70320000 80.4799698280878
70330000 81.9310929497015
70340000 79.9569300005103
70350000 78.6966329897963
70360000 80.723837156402
70370000 75.2302679132267
70380000 80.0067545194461
70390000 78.8170797112434
70400000 78.0445312985859
70410000 78.4643396753605
70420000 74.5214878231106
70430000 72.5465568126552
70440000 71.7155811303411
70450000 66.0960599406641
70460000 71.5237184612199
70470000 73.9200861425292
70480000 74.0321776248488
70490000 75.3637914552421
70500000 74.2757033377001
70510000 64.0495595382238
70520000 63.8033315552184
70530000 69.7155264447046
70540000 61.7960132216544
70550000 71.7128406173752
70560000 77.3626579815166
70570000 76.0599339770841
70580000 76.9624549742806
70590000 77.9532555637662
70600000 74.8166476992805
70610000 60.2003005812141
70620000 72.4551276310817
70630000 77.0766608073307
70640000 78.5412103671674
70650000 80.0665645813079
70660000 82.4935722922456
70670000 87.2013137052957
70680000 79.8037199301848
70690000 79.2965616497425
70700000 82.303255114865
70710000 81.0057157798746
70720000 82.2167203770981
70730000 77.6072472448961
70740000 82.1598496465267
70750000 79.4182487897865
70760000 76.5142123046728
70770000 76.5022265294324
70780000 75.6811245100786
70790000 79.649926244446
70800000 86.188954112317
70810000 78.4892651627415
70820000 92.1338061405728
70830000 86.1572488836918
70840000 92.3331018718162
70850000 98.4880342883484
70860000 95.2291546466869
70870000 94.3849018255783
70880000 95.8578481581615
70890000 99.2650838774608
70900000 101.010432489335
70910000 96.8586167876038
70920000 100.521449111643
70930000 97.8642132508077
70940000 101.118188894967
70950000 96.801131620587
70960000 106.480254259538
70970000 107.27903456803
70980000 105.260133490819
70990000 106.349419544445
71000000 103.780391161247
71010000 100.263587414186
71020000 104.413796533961
71030000 105.914485699104
71040000 100.790982230807
71050000 96.3010869339183
71060000 100.097418287963
71070000 107.712772630372
71080000 105.0318771754
71090000 100.886228444911
71100000 93.7774458078208
71110000 101.881907470868
71120000 104.437786087142
71130000 97.2557860700214
71140000 99.271167857944
71150000 99.8808797052371
71160000 96.8552357475114
71170000 96.8708463720495
71180000 105.205649004389
71190000 101.619450464099
71200000 100.939773732415
71210000 97.2379661961812
71220000 101.810270958255
71230000 101.033674522959
71240000 105.497060783749
71250000 104.515502152506
71260000 99.9084437232752
71270000 97.918751730268
71280000 97.0486198544199
71290000 95.9556682634438
71300000 103.066193914956
71310000 99.0001748890297
71320000 96.4574269647749
71330000 96.5085366650865
71340000 95.0532135119677
71350000 90.3440786706948
71360000 93.4213208876872
71370000 94.2699115643272
71380000 94.2416673573723
71390000 93.8181094257654
71400000 90.9769671270874
71410000 93.1672376656034
71420000 84.1576154799916
71430000 85.2480112155432
71440000 86.8776755313932
71450000 88.3204868223701
71460000 93.2522690338075
71470000 95.7074293676253
71480000 87.6965307521172
71490000 94.4029190999051
71500000 96.7781246190801
71510000 94.0625449632861
71520000 95.5546286462903
71530000 94.6103274652305
71540000 95.943566732241
71550000 91.0488920987863
71560000 92.0479561935127
71570000 93.5201907636567
71580000 91.281108181313
71590000 96.5643549131766
71600000 91.981946427422
71610000 83.7834276051178
71620000 83.2510091497741
71630000 83.590184006987
71640000 83.1962183102256
71650000 83.1982126398289
71660000 85.4648140860993
71670000 81.6756757982678
71680000 77.7898510749627
71690000 81.8274836705334
71700000 84.1181572419327
71710000 86.4965023688337
71720000 80.6444417283174
71730000 92.396203063824
71740000 89.4316368258716
71750000 92.2731876420549
71760000 95.325345935167
71770000 94.5384982096278
71780000 89.8444365127945
71790000 84.412963989212
71800000 93.0824384315473
71810000 92.5326221743052
71820000 88.7040073699179
71830000 93.0826784268165
71840000 90.3607062631185
71850000 89.8964823554168
71860000 93.5340984806734
71870000 91.5308807448413
71880000 89.7835132767477
71890000 87.685319820689
71900000 91.6228634268346
71910000 95.0374738943692
71920000 97.4147042728334
71930000 101.167289304601
71940000 99.2221210931618
71950000 96.5261738940523
71960000 104.079358031701
71970000 102.662934709413
71980000 100.729896975345
71990000 101.137046597861
72000000 95.6389300389591
72010000 96.4013485494444
72020000 97.0967583100244
72030000 101.990675901114
72040000 103.869004219126
72050000 108.703774027198
72060000 111.131364924819
72070000 108.995545033071
72080000 110.069218305946
72090000 111.953580910179
72100000 110.583133166403
72110000 108.38190993466
72120000 107.891903527307
72130000 107.729555313403
72140000 104.049708868846
72150000 105.175239905429
72160000 107.156158881677
72170000 104.18693005207
72180000 107.531100939128
72190000 103.331660729275
72200000 101.086689377374
72210000 99.2525683779152
72220000 104.079979665987
72230000 103.325935139996
72240000 101.839396223616
72250000 102.698238091508
72260000 101.009771349638
72270000 101.45248395998
72280000 102.17051980156
72290000 105.542245365891
72300000 108.061969002006
72310000 105.32773753705
72320000 96.7049700382299
72330000 97.1098457279276
72340000 103.604733615597
72350000 103.748570821938
72360000 105.850093775661
72370000 103.282377251617
72380000 105.903073288553
72390000 105.599272910636
72400000 112.218163724629
72410000 105.713878459943
72420000 112.571540056079
72430000 117.109703204865
72440000 110.981574077306
72450000 109.635609964792
72460000 110.526659240626
72470000 113.528153783077
72480000 107.269018303873
72490000 113.178167941621
72500000 111.168392567362
72510000 111.287294575802
72520000 113.20573180971
72530000 112.230544262592
72540000 111.204538078541
72550000 107.547842859102
72560000 107.327789453898
72570000 110.144102561713
72580000 110.869088009039
72590000 107.439628679264
72600000 112.961239721677
72610000 116.15075363998
72620000 115.108358792387
72630000 110.516418107895
72640000 110.903863834961
72650000 112.172736156595
72660000 109.282183826467
72670000 114.63028376266
72680000 114.200838108629
72690000 108.838545185248
72700000 110.873511858732
72710000 118.040115551129
72720000 110.640378873704
72730000 110.898839098659
72740000 113.126529730644
72750000 109.391322494086
72760000 108.255108921648
72770000 107.889465842624
72780000 108.273456383967
72790000 109.556064954164
72800000 106.695778135253
72810000 100.370975283576
72820000 105.165314134265
72830000 102.94427667793
72840000 109.938392685261
72850000 110.776791470202
72860000 108.87663871007
72870000 108.863003628571
72880000 110.863454113007
72890000 106.388098551395
72900000 110.700552549927
72910000 110.097674850458
72920000 111.512623700725
72930000 112.088227228583
72940000 110.760774722764
72950000 114.071526277275
72960000 107.776107287039
72970000 107.171357979947
72980000 110.660265048664
72990000 105.219782592811
73000000 109.161788463713
73010000 111.741376727708
73020000 112.07398368722
73030000 110.944756396457
73040000 108.546215311207
73050000 109.736688455455
73060000 104.681117362908
73070000 110.991020002925
73080000 111.465180603008
73090000 110.45790779034
73100000 114.705588076364
73110000 116.07074432647
73120000 113.302773069924
73130000 107.602328452701
73140000 108.466311209543
73150000 102.551901611038
73160000 102.030788489588
73170000 106.252627688145
73180000 107.2756276875
73190000 107.440903333703
73200000 109.287643826462
73210000 107.157624745843
73220000 110.621858800146
73230000 107.7130446921
73240000 110.139832450783
73250000 113.36877762173
73260000 107.296930816101
73270000 110.737576252804
73280000 107.287426423825
73290000 109.323887461357
73300000 108.828789395352
73310000 107.448163108479
73320000 107.229741714603
73330000 112.440390148935
73340000 113.473403840555
73350000 114.780389226127
73360000 110.093282572696
73370000 112.363663102709
73380000 116.335781788375
73390000 114.965518572216
73400000 112.401748093395
73410000 117.937210902284
73420000 115.060011449475
73430000 107.074407569721
73440000 107.32104558828
73450000 109.313592881621
73460000 108.124050018072
73470000 110.976413162691
73480000 111.155815869405
73490000 106.95260666118
73500000 108.255720975587
73510000 110.148259262764
73520000 107.081981797467
73530000 106.94771474112
73540000 107.547367700912
73550000 106.98294580311
73560000 110.206464153126
73570000 113.059181730697
73580000 112.685246472128
73590000 113.583243808757
73600000 111.040784351088
73610000 104.812080388102
73620000 106.132287244725
73630000 109.843852225233
73640000 107.545482304916
73650000 113.235717662873
73660000 113.802536159616
73670000 110.289373507588
73680000 105.936431597855
73690000 107.980487504053
73700000 103.864921658552
73710000 103.818841750515
73720000 105.858993035962
73730000 107.064928674468
73740000 103.331235808573
73750000 102.386889215835
73760000 105.785295368831
73770000 108.203461670135
73780000 103.056516355154
73790000 104.671589919173
73800000 105.134742018487
73810000 111.96465653145
73820000 109.864022177973
73830000 108.491911670133
73840000 105.888160158595
73850000 109.230724406037
73860000 105.708254721569
73870000 106.217633181414
73880000 113.727807410705
73890000 109.44065411417
73900000 107.179820760066
73910000 108.863355825516
73920000 110.888414536606
73930000 109.218031750042
73940000 104.046855313978
73950000 105.419655567059
73960000 101.896051223315
73970000 99.3511715854459
73980000 104.48122105823
73990000 106.401656526158
74000000 104.580739957104
74010000 105.590484873909
74020000 98.4548290944329
74030000 93.7433951974141
74040000 96.5960593282358
74050000 101.15681181802
74060000 101.039141832413
74070000 104.607511291041
74080000 106.50728096084
74090000 109.97473860432
74100000 108.404058639119
74110000 107.836057319788
74120000 100.512620727019
74130000 99.1274146049939
74140000 92.8995823269163
74150000 103.947786349919
74160000 104.856260478809
74170000 101.060106100464
74180000 100.9744259158
74190000 102.554526173698
74200000 106.437894710774
74210000 104.443073712957
74220000 106.342932610226
74230000 102.690449557783
74240000 103.034086369895
74250000 112.056385299937
74260000 109.163819117221
74270000 109.678269649207
74280000 103.145359083262
74290000 101.889120691973
74300000 104.539261590951
74310000 99.5181440674838
74320000 100.507260937878
74330000 104.192588125669
74340000 105.221770656299
74350000 101.526099449307
74360000 105.907520851066
74370000 103.623479316773
74380000 103.121366819395
74390000 102.070092924487
74400000 97.7648634776979
74410000 100.225896443939
74420000 104.511674018846
74430000 107.005117919779
74440000 105.177863582311
74450000 110.116072519355
74460000 101.700222811414
74470000 106.344394794987
74480000 101.231869013365
74490000 103.432519900238
74500000 105.946641144883
74510000 104.651620760157
74520000 101.872407810804
74530000 102.810081021951
74540000 105.994101479047
74550000 109.373265591479
74560000 107.462357340065
74570000 105.872127840411
74580000 106.148852758009
74590000 102.873693702474
74600000 98.646316586672
74610000 105.869689501947
74620000 108.456113526387
74630000 108.119183335911
74640000 104.594248780156
74650000 98.6442382627701
74660000 106.304812512784
74670000 103.235206232434
74680000 96.7094449272037
74690000 102.241529501965
74700000 102.742323913485
74710000 104.789860394263
74720000 106.586568826765
74730000 103.153796277265
74740000 103.280187042379
74750000 106.819491362667
74760000 104.288645028565
74770000 106.145390846607
74780000 108.634075089737
74790000 110.380018279803
74800000 105.587714427782
74810000 105.855221958294
74820000 110.648221867227
74830000 115.310422746733
74840000 115.38184941943
74850000 111.867991335174
74860000 106.272109368453
74870000 108.59767171965
74880000 106.989546288712
74890000 107.429106105649
74900000 107.164441451929
74910000 106.45000347565
74920000 110.099746410041
74930000 111.422819255359
74940000 112.760114165827
74950000 109.378644370347
74960000 107.75251015056
74970000 110.718505413884
74980000 114.614311129551
74990000 112.583892618107
75000000 107.080000858831
75010000 105.372001733985
75020000 110.997433644912
75030000 109.745781794805
75040000 112.11325974685
75050000 112.341198281509
75060000 108.626473012136
75070000 111.896150645873
75080000 105.507743763233
75090000 98.4525062736648
75100000 105.787473468795
75110000 105.692988550629
75120000 104.516440187395
75130000 100.143066570436
75140000 99.9833244310359
75150000 105.968090506767
75160000 104.08382445776
75170000 105.03669431467
75180000 103.775079846365
75190000 108.158753962867
75200000 107.944855640933
75210000 105.821129148035
75220000 109.176828438747
75230000 109.088886164044
75240000 108.503816940985
75250000 104.76302797601
75260000 109.234381667704
75270000 108.249170142114
75280000 105.816636001432
75290000 105.341841388076
75300000 104.882946463084
75310000 106.900302669448
75320000 96.4768466842258
75330000 100.161691239775
75340000 102.087994122259
75350000 99.5001523425759
75360000 103.640826950945
75370000 106.5832967001
75380000 107.059125727097
75390000 104.926505025616
75400000 105.514629029316
75410000 103.731430442027
75420000 104.285319454529
75430000 99.7926509153116
75440000 102.529047017153
75450000 101.857869281603
75460000 102.096857525211
75470000 106.558886042253
75480000 104.607946331752
75490000 109.621260140488
75500000 102.788602065187
75510000 105.416441392619
75520000 103.427311261131
75530000 108.117571933391
75540000 94.1666626189566
75550000 98.2359272997283
75560000 101.219133950172
75570000 106.362819497336
75580000 106.514338970265
75590000 108.4836955446
75600000 104.617902020229
75610000 98.9049261975981
75620000 108.038775402293
75630000 106.759535494814
75640000 105.719222297688
75650000 102.604991353482
75660000 106.059283031876
75670000 101.852958964266
75680000 106.025471942702
75690000 100.642247152517
75700000 103.611812517135
75710000 98.9725897371551
75720000 99.2995974473715
75730000 99.5512789034648
75740000 99.7383948834668
75750000 102.305606192206
75760000 102.625937333569
75770000 98.0085031380364
75780000 97.9998452653472
75790000 101.180031917359
75800000 100.497430405742
75810000 99.7414347379257
75820000 93.4898327644497
75830000 91.7121405268775
75840000 95.8094895885877
75850000 96.2984156659676
75860000 94.9611396140392
75870000 90.681291068469
75880000 94.7646082021418
75890000 95.3112761616443
75900000 94.3440383462852
75910000 99.2594619199773
75920000 95.4523997242184
75930000 94.6985934764363
75940000 98.6691898034154
75950000 95.7207075785611
75960000 91.6760844722806
75970000 92.8636393821536
75980000 93.9634890263687
75990000 94.2354621454323
76000000 85.9324996231055
76010000 95.1894658406324
76020000 92.7292930380202
76030000 86.1018221147161
76040000 98.707692127535
76050000 104.653332328765
76060000 107.565989916131
76070000 103.391908325999
76080000 105.859961659864
76090000 104.951869677924
76100000 103.424886690007
76110000 102.797995829845
76120000 104.799228781561
76130000 104.614261508958
76140000 104.141778313502
76150000 104.095804893536
76160000 104.507733860108
76170000 104.84743752594
76180000 106.989456296617
76190000 102.81605558206
76200000 106.549464258158
76210000 103.45349375138
76220000 106.138084118092
76230000 102.795972224519
76240000 108.152723750286
76250000 99.7111311218464
76260000 108.410506486436
76270000 106.741789471423
76280000 107.86907571243
76290000 109.201963272315
76300000 112.238235893052
76310000 110.680444924328
76320000 108.315345577353
76330000 110.216602254271
76340000 109.79839828955
76350000 114.858838162109
76360000 113.52974228455
76370000 107.042278247091
76380000 106.827671347868
76390000 106.972139381362
76400000 102.265334542363
76410000 100.809344406836
76420000 101.916341044513
76430000 108.306583834593
76440000 98.895725836071
76450000 99.1473552966583
76460000 104.833612920953
76470000 100.930766483394
76480000 101.850307273202
76490000 94.3549114554905
76500000 101.98589424851
76510000 98.9822773222183
76520000 95.1138470494659
76530000 98.7298875907604
76540000 93.2487711501735
76550000 95.0960710864861
76560000 95.934666958037
76570000 94.5688962810946
76580000 95.8523709845617
76590000 94.9490299241262
76600000 95.3829769673106
76610000 91.87823010757
76620000 92.1102113051621
76630000 93.6871957310948
76640000 94.2294373757732
76650000 99.5973322278594
76660000 97.8374075688716
76670000 96.8493871505878
76680000 90.55487165518
76690000 95.0509863183159
76700000 95.8579767157156
76710000 96.9996969560136
76720000 97.6669187353312
76730000 105.555710004802
76740000 104.385204471785
76750000 99.7348028933582
76760000 103.446484307987
76770000 102.858885166874
76780000 109.390793466091
76790000 108.976966931399
76800000 105.472047620905
76810000 101.879311635756
76820000 98.6214050328365
76830000 97.386694753573
76840000 98.2153940739024
76850000 100.363499835028
76860000 102.242718944885
76870000 100.974022296925
76880000 102.288625848821
76890000 101.305000613838
76900000 104.597691465472
76910000 100.828765304445
76920000 98.0475606376991
76930000 94.0104726066646
76940000 102.743586019237
76950000 107.044939193992
76960000 106.275246409516
76970000 105.082727536199
76980000 104.013391537777
76990000 106.913293877787
77000000 110.278893443754
77010000 108.536621630276
77020000 108.274209148059
77030000 108.763861418681
77040000 107.398880804729
77050000 109.529824424443
77060000 113.100287677025
77070000 105.269171774637
77080000 107.871142884405
77090000 105.377754656846
77100000 104.300134659708
77110000 109.355147223113
77120000 104.891967380062
77130000 100.776727937938
77140000 100.42518263175
77150000 99.0783344046918
77160000 102.481152907461
77170000 101.588814617163
77180000 107.252694028696
77190000 101.217347591886
77200000 100.059408044955
77210000 96.7661453508437
77220000 101.530119730572
77230000 96.1025691576684
77240000 97.6115103743036
77250000 99.6544982777758
77260000 104.009133075507
77270000 100.948468317663
77280000 94.3333486259676
77290000 96.2820938503788
77300000 98.1767382239271
77310000 93.0059680489267
77320000 97.3017972088027
77330000 95.9956310839816
77340000 99.4536118225382
77350000 102.664267197899
77360000 102.093223632711
77370000 102.121824763385
77380000 104.787862302812
77390000 105.752748918414
77400000 102.57580963575
77410000 106.651188444791
77420000 103.110133468349
77430000 107.848439432406
77440000 104.576263348625
77450000 101.615185521353
77460000 101.888605583385
77470000 105.332765922776
77480000 106.915156992462
77490000 106.227377373581
77500000 100.382440482851
77510000 101.054105406303
77520000 104.41217257402
77530000 102.772576710749
77540000 113.935646235556
77550000 115.68168107318
77560000 112.423117456324
77570000 117.010347976135
77580000 116.256481838825
77590000 113.288250974265
77600000 114.081493762592
77610000 111.464655135946
77620000 109.075298998667
77630000 112.569425806184
77640000 109.704690407454
77650000 105.208584310501
77660000 105.874641441174
77670000 104.002493552546
77680000 102.438066296673
77690000 102.229449160577
77700000 102.921601478407
77710000 105.485711547733
77720000 104.136668195286
77730000 104.202330112892
77740000 105.279283227223
77750000 104.942020793923
77760000 104.271567790998
77770000 106.296899958035
77780000 107.698622166681
77790000 106.741066564373
77800000 102.919154728702
77810000 106.612003006322
77820000 103.705476378388
77830000 111.731323226034
77840000 111.13935060505
77850000 109.1995004091
77860000 106.868037160995
77870000 104.146508997684
77880000 108.780102416016
77890000 106.958420686094
77900000 108.473105711964
77910000 105.749437001931
77920000 103.548863517439
77930000 108.913988241498
77940000 100.77822606629
77950000 106.983740571868
77960000 104.417499291112
77970000 108.612865117462
77980000 110.17347656515
77990000 106.459268802335
78000000 108.666670627015
78010000 105.150803054125
78020000 101.520711166104
78030000 93.8550753570756
78040000 100.973403111596
78050000 104.507525844798
78060000 103.384805076817
78070000 103.703715647322
78080000 105.80217603449
78090000 104.683749225838
78100000 101.750395960582
78110000 100.671786466564
78120000 96.7360141164926
78130000 93.3014459815752
78140000 103.940730723679
78150000 103.413135177458
78160000 103.654047161625
78170000 100.342697908992
78180000 109.87713730443
78190000 106.450549944295
78200000 107.979390934074
78210000 110.636851067185
78220000 111.428286135552
78230000 113.82375431597
78240000 111.646417617639
78250000 116.381243902026
78260000 117.869891315046
78270000 113.982760448395
78280000 112.608732707323
78290000 115.838431662329
78300000 113.209914944386
78310000 108.02173846397
78320000 107.545004112916
78330000 111.00358544381
78340000 104.185168290727
78350000 104.152965757223
78360000 100.859089116907
78370000 101.695317482543
78380000 98.010274904366
78390000 99.3025912467879
78400000 105.5094731557
78410000 104.258295302266
78420000 103.350206163593
78430000 101.763214725464
78440000 102.290968736833
78450000 101.347075910542
78460000 106.997011991378
78470000 105.546667440446
78480000 107.438615958255
78490000 107.212463778884
78500000 108.751989095871
78510000 104.137554213355
78520000 106.349035410823
78530000 107.15848092678
78540000 107.997812449257
78550000 109.225096879373
78560000 107.351868751596
78570000 107.88780848297
78580000 111.091652889136
78590000 113.148036857664
78600000 110.201928213123
78610000 112.121114829564
78620000 108.522405516458
78630000 105.328670385161
78640000 106.755308228484
78650000 104.424447079114
78660000 103.929611108111
78670000 102.949363014926
78680000 102.587859825271
78690000 109.381122443282
78700000 103.126724597028
78710000 107.797123758631
78720000 107.360937658493
78730000 102.185976013235
78740000 95.5315696924134
78750000 101.857807064882
78760000 106.319808562555
78770000 102.72812283094
78780000 110.110906437882
78790000 107.161432711646
78800000 101.649548156586
78810000 105.778361528344
78820000 110.464457240134
78830000 114.881320275003
78840000 110.431840157106
78850000 113.021730543207
78860000 113.265604875311
78870000 110.055563965941
78880000 105.254266947555
78890000 110.456318082421
78900000 108.135626813125
78910000 109.065091465617
78920000 103.892334793423
78930000 108.046276957732
78940000 102.745862770504
78950000 106.768522289399
78960000 104.26740237986
78970000 102.434749887746
78980000 99.1171956830983
78990000 103.2844525953
79000000 108.812650748918
79010000 107.699370502248
79020000 108.548250734967
79030000 105.956244400832
79040000 104.912289553055
79050000 107.893575614177
79060000 104.628048769074
79070000 103.983685836667
79080000 100.62655441527
79090000 93.8338324616959
79100000 91.4740226843304
79110000 88.6787237089217
79120000 93.7606026253951
79130000 97.5018824344094
79140000 106.138303208478
79150000 107.329286749686
79160000 106.369269703971
79170000 107.825613923138
79180000 114.001992165504
79190000 114.867449452912
79200000 103.351413566422
79210000 100.044088771585
79220000 106.758666426684
79230000 103.714535909367
79240000 104.632192915408
79250000 97.6409725489128
79260000 96.6950482265448
79270000 94.9090819907743
79280000 110.896702017371
79290000 108.893161504324
79300000 103.313196442946
79310000 104.903759612231
79320000 106.137022919745
79330000 108.676678798123
79340000 114.403705631518
79350000 113.858954911331
79360000 103.51713683416
79370000 105.457747027106
79380000 111.093940966782
79390000 110.861847866774
79400000 106.381234715099
79410000 109.547797503307
79420000 108.935345399428
79430000 112.09908966973
79440000 114.30539448816
79450000 114.936798943716
79460000 113.537710999173
79470000 111.962502973426
79480000 106.68724166047
79490000 114.853361107952
79500000 111.947201822524
79510000 110.086934862129
79520000 115.643419298915
79530000 114.085629300641
79540000 113.865822613515
79550000 109.970961324073
79560000 114.902476419322
79570000 113.03469765106
79580000 114.589761606771
79590000 119.144067767451
79600000 116.313247241086
79610000 111.478718722956
79620000 102.663965379394
79630000 108.130770338676
79640000 108.676189040329
79650000 110.76117523058
79660000 113.012305804673
79670000 109.818253293591
79680000 110.447515433988
79690000 114.629260800507
79700000 114.257042681119
79710000 118.976814389034
79720000 119.995086923805
79730000 119.191173367679
79740000 113.567064086629
79750000 110.850688788333
79760000 106.325302018814
79770000 107.3764405714
79780000 111.131726222085
79790000 116.718114915824
79800000 113.60739001991
79810000 117.97219089334
79820000 114.820061193629
79830000 110.002443045361
79840000 104.253565304511
79850000 109.221795826854
79860000 109.984052192664
79870000 109.219093389897
79880000 102.235510697049
79890000 107.209693259348
79900000 106.541036427153
79910000 104.139941946757
79920000 110.542742335923
79930000 111.656550385056
79940000 109.644936723564
79950000 110.072768533304
79960000 111.201973748573
79970000 112.727673672879
79980000 109.523573836594
79990000 111.624663395685
80000000 112.652451612731
80010000 117.354514493221
80020000 117.784983360848
80030000 117.117559896165
80040000 115.352958733265
80050000 115.295751294873
80060000 112.7933079015
80070000 114.941459515185
80080000 112.397983312009
80090000 116.661802155593
80100000 113.501383377982
80110000 116.300702524706
80120000 112.802811258815
80130000 113.012581273264
80140000 110.183158840052
80150000 111.298968789234
80160000 111.930914699969
80170000 109.88564961336
80180000 114.766929406788
80190000 112.471595458358
80200000 110.349572804622
80210000 117.492643753563
80220000 110.866607188317
80230000 112.756480228368
80240000 109.7145022519
80250000 107.873177421041
80260000 111.0051399758
80270000 105.511862119407
80280000 103.819976480794
80290000 105.12308929691
80300000 109.04117980485
80310000 110.311459922234
80320000 109.754748150426
80330000 100.559857100096
80340000 101.85118881422
80350000 106.387416267988
80360000 104.22391165557
80370000 106.132973987899
80380000 106.529165415925
80390000 102.072501383467
80400000 105.650422126396
80410000 106.827813836047
80420000 110.969578821482
80430000 114.558032793823
80440000 109.929702847271
80450000 107.439580386463
80460000 106.164855100154
80470000 102.527754932872
80480000 102.367483395366
80490000 101.682854449159
80500000 103.071762117699
80510000 96.8965009717845
80520000 97.689607054221
80530000 99.6900826333214
80540000 107.384740738903
80550000 111.121990291981
80560000 109.434274196594
80570000 110.247483038933
80580000 111.052965279028
80590000 113.288614804846
80600000 114.164266110035
80610000 113.50796446273
80620000 104.429075632768
80630000 107.106914536362
80640000 102.972562788371
80650000 106.941227033052
80660000 108.204425590645
80670000 106.312665035315
80680000 102.407646723308
80690000 108.017482625746
80700000 109.394563453992
80710000 107.115994911416
80720000 111.16240255739
80730000 105.895372169547
80740000 99.4254403987665
80750000 104.524228455527
80760000 108.474752917406
80770000 106.829216428828
80780000 109.574034841586
80790000 104.997399225976
80800000 103.648732306429
80810000 103.558805346913
80820000 107.385388005409
80830000 105.742688966375
80840000 103.004771873838
80850000 103.877610275525
80860000 106.486038223217
80870000 107.302348409244
80880000 109.712931981747
80890000 106.759767296307
80900000 109.417487170231
80910000 99.4826927146488
80920000 101.2576223966
80930000 109.619617111551
80940000 109.634490203789
80950000 112.429980807267
80960000 110.262187553453
80970000 108.732284179915
80980000 108.55844992123
80990000 109.753613830665
81000000 110.899041813681
81010000 111.937868810514
81020000 110.048259915989
81030000 110.564920845354
81040000 109.057301508537
81050000 110.215171616101
81060000 107.687653369253
81070000 101.786187943177
81080000 104.766842117188
81090000 106.450963771579
81100000 97.6201473436088
81110000 93.1131176566354
81120000 100.686633934797
81130000 101.261158514147
81140000 99.2484614129783
81150000 97.31519444338
81160000 100.572614254449
81170000 96.6869533985547
81180000 99.4677138395369
81190000 101.603369412478
81200000 104.811493759088
81210000 101.973689845884
81220000 102.270964229629
81230000 103.341014906572
81240000 108.641440181109
81250000 107.092491125166
81260000 111.912192139386
81270000 111.38224933077
81280000 104.426417426536
81290000 109.029920143684
81300000 111.182662297943
81310000 110.62606428558
81320000 114.559412751172
81330000 110.867246634369
81340000 103.730294969214
81350000 109.111511675876
81360000 106.133463820855
81370000 105.418803996673
81380000 102.461034096413
81390000 97.1323103068979
81400000 93.3188199406876
81410000 101.400901310912
81420000 97.5640089980566
81430000 101.636460206859
81440000 100.366330285888
81450000 101.355481392817
81460000 104.48359001973
81470000 102.464259764418
81480000 96.5788660703702
81490000 97.5111578274683
81500000 106.402694861884
81510000 106.403034673096
81520000 102.340018465823
81530000 107.998181890029
81540000 109.346148566187
81550000 107.795018456938
81560000 108.993019939903
81570000 108.064236405558
81580000 110.630530395172
81590000 105.677209392142
81600000 93.9689652179572
81610000 96.2982405352528
81620000 98.1501446767666
81630000 104.098265420965
81640000 102.515162479197
81650000 96.4036381911833
81660000 103.478034402472
81670000 105.015367056761
81680000 107.084680024554
81690000 105.223643748106
81700000 106.184671529381
81710000 105.779723387995
81720000 107.786960865066
81730000 106.066269791475
81740000 112.396732067915
81750000 112.22653647729
81760000 108.81344171271
81770000 107.234963723697
81780000 106.316693531454
81790000 104.331391816194
81800000 110.620672329077
81810000 104.47706684568
81820000 102.304847688843
81830000 106.969284721107
81840000 113.897427276145
81850000 106.368611932986
81860000 107.498761815718
81870000 103.911908221782
81880000 101.266502058499
81890000 105.683778977525
81900000 110.448516486178
81910000 110.836798055948
81920000 109.845252264098
81930000 108.324736746672
81940000 110.747488617235
81950000 110.016531192111
81960000 108.990454405099
81970000 109.573537768779
81980000 109.510674743316
81990000 108.39126926665
82000000 107.964235474157
82010000 112.128265702363
82020000 106.803350907588
82030000 111.205616402415
82040000 111.035670494723
82050000 110.881972784946
82060000 111.496632132885
82070000 111.354580752498
82080000 113.283030622016
82090000 115.939403819876
82100000 115.675707108014
82110000 109.565558058632
82120000 107.658511387018
82130000 111.283534323549
82140000 116.055617505396
82150000 114.626453485561
82160000 115.608452190109
82170000 116.918629524836
82180000 112.772740443708
82190000 113.535465580857
82200000 113.715682816082
82210000 109.726727869118
82220000 112.298408165097
82230000 112.937042645793
82240000 112.9239280744
82250000 111.51329967253
82260000 108.988510122224
82270000 107.305983216701
82280000 106.058071008154
82290000 106.848461991137
82300000 108.083570776611
82310000 108.22162059932
82320000 105.188834729734
82330000 109.910483605173
82340000 105.843300505225
82350000 110.821756720174
82360000 113.836199736671
82370000 111.59724454853
82380000 109.473408798642
82390000 111.652349419155
82400000 107.181045241081
82410000 111.849310495867
82420000 106.655691184204
82430000 105.908659781576
82440000 96.5266695990719
82450000 102.368480959139
82460000 104.661228845942
82470000 105.829514913689
82480000 102.884176586626
82490000 105.935355268184
82500000 108.202509947279
82510000 109.120055721108
82520000 104.210791096237
82530000 100.364954990028
82540000 103.869748160579
82550000 101.468475646966
82560000 93.4402152413629
82570000 97.9739594099977
82580000 95.6265157648076
82590000 94.9899982383661
82600000 100.197879928344
82610000 95.0321676670144
82620000 93.5688537928696
82630000 94.5255705357166
82640000 99.4762444088092
82650000 98.3590677829631
82660000 104.848982429036
82670000 102.734502126001
82680000 101.447882329754
82690000 98.7081845477561
82700000 105.311943838736
82710000 102.001271426997
82720000 101.951588509964
82730000 103.443851799844
82740000 97.0632926074632
82750000 92.2170482162317
82760000 100.939124885092
82770000 110.869074018424
82780000 107.76198797619
82790000 102.39107962151
82800000 103.028033736084
82810000 99.4933309857232
82820000 111.095604084206
82830000 101.087849836643
82840000 103.844489762919
82850000 106.573180925171
82860000 110.070325864714
82870000 110.938642323694
82880000 114.278688035216
82890000 110.223894663529
82900000 107.125748565111
82910000 106.620311592223
82920000 108.760024426506
82930000 110.980714576049
82940000 110.433892424212
82950000 106.978980868837
82960000 105.798764861058
82970000 108.186687704879
82980000 103.416966440708
82990000 106.141978030409
83000000 101.356445010096
83010000 105.224424124631
83020000 107.770947447409
83030000 111.008581310568
83040000 113.910106626425
83050000 112.064502480581
83060000 112.289940816512
83070000 107.255585173498
83080000 106.365427869459
83090000 98.9093150637917
83100000 96.3494634155674
83110000 100.139068055342
83120000 93.071015147234
83130000 93.0261562642223
83140000 93.0616358930413
83150000 99.0330650877531
83160000 95.4252547975734
83170000 99.758193238666
83180000 100.985920220032
83190000 102.692376143391
83200000 104.440747346919
83210000 107.51499048252
83220000 105.025354484707
83230000 109.990768955666
83240000 106.954859411294
83250000 107.467903427316
83260000 114.380910301481
83270000 114.872356459564
83280000 109.075731217938
83290000 109.578078915143
83300000 110.108923016788
83310000 110.902983146724
83320000 110.822818256868
83330000 110.643211065574
83340000 109.346036123515
83350000 110.877380416615
83360000 106.623972236126
83370000 106.425764515133
83380000 111.855588358537
83390000 105.606525799644
83400000 108.745186110893
83410000 111.382748486637
83420000 107.960046990218
83430000 105.948440997098
83440000 108.891763409268
83450000 108.086330389964
83460000 111.703411226946
83470000 107.172573966067
83480000 110.049008815388
83490000 110.289985163451
83500000 107.943087561283
83510000 114.470902803081
83520000 112.705559513636
83530000 111.472622670336
83540000 111.275963480399
83550000 111.818892506569
83560000 110.535624790219
83570000 107.851185225093
83580000 104.937230096399
83590000 109.018440532427
83600000 109.310046921849
83610000 105.323697484903
83620000 103.53624710332
83630000 110.003924389153
83640000 105.467267667844
83650000 111.004804800719
83660000 106.744290304211
83670000 104.128722043845
83680000 108.140613324471
83690000 106.210050386037
83700000 106.408683924313
83710000 106.089825563169
83720000 107.51699098013
83730000 107.769967474716
83740000 104.380647647955
83750000 103.3308445783
83760000 104.433479093035
83770000 103.12449339839
83780000 105.953517460264
83790000 106.536448667149
83800000 109.239713672707
83810000 106.74238218496
83820000 106.812452497546
83830000 102.255904205628
83840000 105.376636603396
83850000 101.051408599758
83860000 108.647628553213
83870000 105.412569674705
83880000 112.876987867478
83890000 111.748168942301
83900000 111.322166134956
83910000 108.261933785319
83920000 109.290237114994
83930000 111.590415700153
83940000 113.357838062027
83950000 115.921421171364
83960000 113.374993604354
83970000 113.464963601447
83980000 110.374120540287
83990000 108.807069514963
84000000 105.85119362446
84010000 107.890190993633
84020000 112.76374183244
84030000 112.751554061917
84040000 107.770984866064
84050000 105.441794350635
84060000 108.320424921813
84070000 103.07238835521
84080000 99.7519508445801
84090000 102.662135601248
84100000 101.512771470713
84110000 105.829427091007
84120000 107.46318549454
84130000 108.263777415229
84140000 108.727561410457
84150000 109.681321616585
84160000 106.257310885715
84170000 98.6170697911606
84180000 105.49403005796
84190000 106.673100067527
84200000 106.160951023337
84210000 108.247090303542
84220000 105.075578308377
84230000 107.980894345633
84240000 107.881538806831
84250000 107.101846402621
84260000 103.084163028103
84270000 108.494837624811
84280000 109.691756937521
84290000 111.509108685612
84300000 111.929042455062
84310000 106.94478598923
84320000 107.553261822223
84330000 108.03896403131
84340000 109.760841405246
84350000 108.333118017497
84360000 105.368408489246
84370000 107.930269622874
84380000 105.847198719621
84390000 109.656578257889
84400000 107.42666136437
84410000 111.53529242068
84420000 107.480693522561
84430000 105.952814176546
84440000 102.826587039835
84450000 110.111862809667
84460000 110.001824542085
84470000 108.348368989365
84480000 114.134780410251
84490000 112.166490441507
84500000 106.239089478764
84510000 110.829512996074
84520000 110.05096792211
84530000 111.695510484646
84540000 109.904514688723
84550000 107.908744393819
84560000 111.02871483518
84570000 109.911435902876
84580000 116.6372140884
84590000 114.225032564969
84600000 115.260229134298
84610000 112.777463429225
84620000 113.150360721557
84630000 113.16161931318
84640000 111.092701730381
84650000 109.91714337078
84660000 103.851359875026
84670000 108.018814501004
84680000 104.553071315739
84690000 105.57373230485
84700000 103.099238314609
84710000 103.056065093192
84720000 108.199508566676
84730000 111.290622072762
84740000 106.488635637958
84750000 103.491729818667
84760000 104.515138589601
84770000 105.531885785145
84780000 105.50844751132
84790000 105.416603587462
84800000 106.251947014352
84810000 102.157664548539
84820000 102.519233223725
84830000 103.357220474011
84840000 105.156005557748
84850000 102.628251656109
84860000 96.1782893416635
84870000 96.4453292761058
84880000 94.93016273206
84890000 97.0577723845701
84900000 96.25535039152
84910000 98.9212355204307
84920000 100.61346736568
84930000 101.82554406215
84940000 99.7826461537469
84950000 101.301811592861
84960000 107.405791526589
84970000 102.445750062163
84980000 103.784209730347
84990000 102.516652826109
85000000 97.6396448382786
85010000 100.924189380076
85020000 95.1706715583192
85030000 95.0112799701416
85040000 99.8987500800221
85050000 102.484765395604
85060000 104.283765958449
85070000 109.14239998873
85080000 109.340271293057
85090000 114.127235081484
85100000 109.376068921654
85110000 109.426653256321
85120000 107.601967685025
85130000 108.561690173313
85140000 111.495681859857
85150000 109.392527634773
85160000 109.787354078223
85170000 111.625982097321
85180000 110.051956947511
85190000 114.714361844476
85200000 115.987009816851
85210000 112.875090111807
85220000 112.589337163273
85230000 108.051080141374
85240000 108.636870975184
85250000 109.738338222766
85260000 107.971129469431
85270000 108.851585933908
85280000 112.267621431323
85290000 113.735477073681
85300000 109.828281313214
85310000 110.023146524537
85320000 108.348163281471
85330000 109.619298434002
85340000 107.007506594832
85350000 111.941869708024
85360000 116.407953032503
85370000 118.719656412647
85380000 118.567975876926
85390000 116.192703154933
85400000 115.525603287292
85410000 111.748140986214
85420000 112.797238189435
85430000 118.756993436245
85440000 116.772130086241
85450000 113.502222060221
85460000 116.509281069257
85470000 114.239020573706
85480000 112.543087724745
85490000 110.307040088995
85500000 110.143019321929
85510000 106.769354130739
85520000 110.989895512884
85530000 109.742329344544
85540000 111.649073166952
85550000 109.877358633919
85560000 111.77061663466
85570000 107.491138775292
85580000 113.79895986944
85590000 111.269767887601
85600000 112.902233837195
85610000 114.052370150455
85620000 115.314286207059
85630000 114.69233239205
85640000 107.728297494558
85650000 113.615443904222
85660000 103.709595816015
85670000 109.915412431704
85680000 115.901383095605
85690000 112.451275830692
85700000 111.393846634751
85710000 106.33510121976
85720000 114.386663040049
85730000 113.821859323493
85740000 113.773880199069
85750000 108.978097127286
85760000 103.086929144932
85770000 103.736272929819
85780000 107.085412067736
85790000 105.693244665809
85800000 108.242598544083
85810000 106.192199352502
85820000 104.276398860499
85830000 112.717933605225
85840000 105.966589929101
85850000 113.673568659193
85860000 116.177948191594
85870000 111.387156327142
85880000 111.068624644218
85890000 113.293835934285
85900000 109.98865055352
85910000 115.859445256674
85920000 112.969712173989
85930000 114.757529589642
85940000 114.106543611867
85950000 115.360896475889
85960000 113.780192455254
85970000 114.896818963618
85980000 112.111556084559
85990000 114.486033597028
86000000 113.374636664186
86010000 115.714179237173
86020000 113.251657083399
86030000 112.561978278996
86040000 114.004578326181
86050000 116.577512338717
86060000 114.107118419906
86070000 110.054335357395
86080000 112.435267124222
86090000 116.847757219918
86100000 117.177847296938
86110000 120.195687546476
86120000 116.498613682602
86130000 117.813102048481
86140000 117.228734566309
86150000 114.072237338479
86160000 116.518728731896
86170000 113.572577594431
86180000 110.061668077903
86190000 111.921229768838
86200000 113.069282961431
86210000 107.681022071292
86220000 105.147129059254
86230000 108.780279474958
86240000 107.691383002164
86250000 106.99395071627
86260000 106.020475846204
86270000 105.477667712425
86280000 107.715707733266
86290000 100.027285796974
86300000 102.873526596775
86310000 97.5016028512042
86320000 101.184174447161
86330000 101.185780915368
86340000 97.4798911228405
86350000 102.395062546165
86360000 104.920928519523
86370000 104.148597989111
86380000 99.2917859540845
86390000 100.06869151103
86400000 97.6658389061099
86410000 99.4203171716466
86420000 93.3247426162969
86430000 98.2763659460159
86440000 95.7625605431159
86450000 96.8578031766384
86460000 101.51504598527
86470000 105.000076064958
86480000 102.521610002203
86490000 101.235145753434
86500000 101.145002470621
86510000 105.241100671151
86520000 104.598996823087
86530000 99.0592736183636
86540000 94.9899700978816
86550000 96.1352560471144
86560000 101.138693024894
86570000 98.9858601784197
86580000 99.9413278061681
86590000 97.9534567253652
86600000 97.8854046492551
86610000 95.7755996012436
86620000 99.0235147984545
86630000 102.014669593431
86640000 96.6812649144582
86650000 98.5100875414108
86660000 97.804760000251
86670000 102.813224887904
86680000 102.264121129067
86690000 102.958587752526
86700000 95.0331767033821
86710000 110.117664236974
86720000 107.918978054509
86730000 108.757693527555
86740000 106.611276979408
86750000 107.822606628051
86760000 107.668685064208
86770000 109.38509641218
86780000 112.739927350136
86790000 113.956014234398
86800000 115.748083688351
86810000 112.990084000574
86820000 117.89929261295
86830000 116.65701439823
86840000 114.128930517576
86850000 115.392879434222
86860000 109.57835501163
86870000 114.813097840752
86880000 109.039970316423
86890000 108.400913815011
86900000 112.509911657411
86910000 114.850403443649
86920000 116.93392956921
86930000 115.564728448649
86940000 119.047084250119
86950000 116.077909126479
86960000 113.990599448584
86970000 109.331067596469
86980000 113.155998319845
86990000 114.121333974493
87000000 115.531271362636
87010000 113.836524768595
87020000 116.14369223176
87030000 116.113920304882
87040000 115.191507433166
87050000 115.572208187968
87060000 110.256117843321
87070000 113.130992663571
87080000 114.454960722691
87090000 122.735346751478
87100000 120.553971776179
87110000 115.35396760615
87120000 118.786775180965
87130000 118.920781412839
87140000 116.635180930054
87150000 119.694001947718
87160000 116.398173057771
87170000 112.956787126211
87180000 115.616379837674
87190000 109.820873761667
87200000 118.303975955144
87210000 114.854748621355
87220000 110.724845054417
87230000 111.85614172821
87240000 118.151613911703
87250000 120.040414796047
87260000 117.168348164824
87270000 115.67497200052
87280000 115.944369692145
87290000 118.399914602288
87300000 120.926205640102
87310000 120.949234944035
87320000 119.605042233726
87330000 117.593623123469
87340000 118.267705857552
87350000 115.579357260539
87360000 116.058264798661
87370000 114.253022567777
87380000 112.792733240026
87390000 113.106489502428
87400000 111.370436900476
87410000 118.486064561787
87420000 117.825119801888
87430000 120.755883875659
87440000 119.30912474137
87450000 119.113531637244
87460000 121.402235622858
87470000 117.810862357434
87480000 120.411683531213
87490000 121.0449707361
87500000 123.191282824421
87510000 119.077620161457
87520000 114.527504971009
87530000 120.685969804139
87540000 114.750193082368
87550000 114.578897826923
87560000 113.846564996246
87570000 112.803736773915
87580000 113.811660017474
87590000 113.632376283547
87600000 113.174661903637
87610000 110.612646173879
87620000 102.807567361104
87630000 108.845308968292
87640000 109.036400568712
87650000 112.420238472428
87660000 108.314167153472
87670000 111.440182772382
87680000 108.573182559221
87690000 110.68945802836
87700000 109.864784076731
87710000 104.04086827399
87720000 105.659262852991
87730000 106.971740893371
87740000 103.265569742751
87750000 102.990061902578
87760000 106.479062872317
87770000 103.500175819156
87780000 108.455436685815
87790000 111.526142097683
87800000 105.466108578882
87810000 108.962143808732
87820000 111.468762770255
87830000 111.959251899816
87840000 114.025282433509
87850000 113.483171748435
87860000 113.615727841247
87870000 114.043052472293
87880000 111.738477986943
87890000 113.688355852334
87900000 110.832533075671
87910000 111.020158546429
87920000 113.077043755839
87930000 116.354221352043
87940000 117.460528141253
87950000 119.649619277728
87960000 115.592709998242
87970000 115.923216707574
87980000 117.283439346736
87990000 109.753455753185
88000000 109.343483402382
88010000 108.934344835495
88020000 113.652240058218
88030000 112.23958356508
88040000 106.107234228462
88050000 113.80679993658
88060000 108.916717092463
88070000 108.572041993074
88080000 102.906633966881
88090000 106.517078153243
88100000 107.990589986875
88110000 107.549755236019
88120000 106.823433829127
88130000 106.963441645792
88140000 104.191344632535
88150000 105.682649829038
88160000 107.991863929551
88170000 107.859362897912
88180000 108.15690983952
88190000 105.680797007319
88200000 105.244044484485
88210000 102.196973445405
88220000 97.5315143649746
88230000 96.7102419514994
88240000 100.38121857376
88250000 99.5738967621013
88260000 99.3942388120672
88270000 104.487988915585
88280000 102.781126247037
88290000 105.494971597199
88300000 107.127101847001
88310000 108.342270670474
88320000 102.80019740063
88330000 101.768806045723
88340000 102.046915723227
88350000 102.680643014474
88360000 103.218112120809
88370000 100.783174076778
88380000 103.828485873501
88390000 108.866172611559
88400000 113.449594333244
88410000 109.145559128045
88420000 106.365470560348
88430000 110.357760707721
88440000 107.283159881486
88450000 111.332333278116
88460000 114.71204455459
88470000 109.250274158472
88480000 110.643459715335
88490000 109.753575773341
88500000 111.894096949002
88510000 107.957801408576
88520000 109.691444795133
88530000 111.645139533967
88540000 110.128686421247
88550000 109.974814341922
88560000 105.85696782787
88570000 109.572151251584
88580000 111.838362820499
88590000 105.155996008681
88600000 100.774565765086
88610000 103.48427854948
88620000 97.9605341565455
88630000 95.7242144292698
88640000 99.6811485789367
88650000 100.871021024458
88660000 95.8255505426513
88670000 93.460669528116
88680000 92.7648996776156
88690000 95.3060586821554
88700000 97.0380476155327
88710000 99.1791177184326
88720000 99.9255529818154
88730000 94.2892033285374
88740000 102.752345991387
88750000 103.668357166248
88760000 108.663468054355
88770000 107.116223166062
88780000 107.734994003728
88790000 108.934672447047
88800000 111.123390550753
88810000 108.582582318365
88820000 95.7741672382578
88830000 103.305933876181
88840000 106.276753108244
88850000 108.217352168754
88860000 110.552633880467
88870000 112.345063069286
88880000 111.421653055251
88890000 111.640547012581
88900000 111.448309581675
88910000 112.950814526006
88920000 114.602350355253
88930000 108.699852582486
88940000 110.204660502577
88950000 110.66519679095
88960000 107.086347417139
88970000 109.766024124663
88980000 109.100695970579
88990000 102.150222196868
89000000 107.260661846636
89010000 100.555628893096
89020000 98.8168456686973
89030000 98.25346547641
89040000 103.065177872309
89050000 107.747333140573
89060000 105.613945672314
89070000 98.3543084791004
89080000 101.570932603489
89090000 105.80790032534
89100000 101.480538621092
89110000 105.803312287092
89120000 100.932883303845
89130000 100.840872632918
89140000 102.538520378431
89150000 108.239286561741
89160000 97.7839877578551
89170000 97.0283370236692
89180000 106.720561319018
89190000 109.024595265169
89200000 110.48069960003
89210000 110.464085471449
89220000 111.604188559917
89230000 107.772417801206
89240000 105.555130602952
89250000 110.726575981753
89260000 110.908482330969
89270000 112.520993561642
89280000 108.373472286741
89290000 107.788758636155
89300000 111.822595402507
89310000 108.639219897431
89320000 111.345735482382
89330000 108.28568074962
89340000 111.453274405163
89350000 113.410030097998
89360000 111.58751988029
89370000 110.842872270838
89380000 112.262015174871
89390000 109.769598319523
89400000 110.538309366828
89410000 114.176880445426
89420000 113.453544694488
89430000 113.13861165206
89440000 112.794509495327
89450000 111.105466886443
89460000 108.90154439672
89470000 113.404256610373
89480000 113.002766367118
89490000 117.143612726213
89500000 116.338897547077
89510000 119.185790477029
89520000 118.118504346858
89530000 116.545479961672
89540000 112.675830053943
89550000 111.142913563659
89560000 114.461945679206
89570000 117.697156535812
89580000 112.11807164091
89590000 111.022816274097
89600000 109.550045482722
89610000 107.076237027746
89620000 110.480923794519
89630000 105.515533371981
89640000 108.189418517238
89650000 115.332518057129
89660000 113.491265843964
89670000 111.518651246492
89680000 110.703483366603
89690000 114.311530328988
89700000 110.714277226861
89710000 108.410419895529
89720000 108.913808512186
89730000 116.89165970519
89740000 113.323249132325
89750000 106.65701798958
89760000 107.764819152384
89770000 111.406892757604
89780000 112.608743208085
89790000 116.2416822927
89800000 114.949598238436
89810000 111.206873898635
89820000 112.782448401715
89830000 112.236947903657
89840000 112.758677028944
89850000 111.547057803816
89860000 113.118478933597
89870000 115.118584548156
89880000 115.45320568089
89890000 115.64457376012
89900000 110.78311403336
89910000 118.441280443137
89920000 120.328887812069
89930000 116.785199494418
89940000 117.894130369132
89950000 121.478112192481
89960000 119.531336169945
89970000 119.325147022508
89980000 119.578309221944
89990000 119.670717378902
90000000 116.62319000181
90010000 122.190342679132
90020000 120.214137725667
90030000 122.707230939795
90040000 113.730043573179
90050000 112.208193681985
90060000 116.600486292637
90070000 118.582717587038
90080000 119.805646781477
90090000 114.368890500086
90100000 113.762236861475
90110000 114.71970636602
90120000 109.621405270181
90130000 111.5361663739
90140000 110.383246238052
90150000 110.888272173959
90160000 114.101773679541
90170000 110.159222615942
90180000 112.938763774251
90190000 112.253273581674
90200000 111.391130444125
90210000 113.946998910622
90220000 109.260273921292
90230000 110.494794736812
90240000 113.290938724375
90250000 110.237090746677
90260000 112.3061880528
90270000 109.461373466311
90280000 107.697534886241
90290000 111.56656355667
90300000 112.723933141323
90310000 114.58770189589
90320000 115.140286593877
90330000 113.103148793212
90340000 111.63045653997
90350000 115.117555236814
90360000 110.834597096728
90370000 110.756875770688
90380000 109.690384148867
90390000 112.06486447706
90400000 114.817203046763
90410000 109.22593568245
90420000 110.707003515214
90430000 106.243096476586
90440000 109.264156753886
90450000 105.672085896719
90460000 101.273723926281
90470000 106.657843555705
90480000 99.7098549386848
90490000 108.694485861318
90500000 103.130987853764
90510000 101.064570781843
90520000 104.101725387878
90530000 104.568441923096
90540000 102.747586779155
90550000 103.218676019025
90560000 102.539528123321
90570000 99.3508005344657
90580000 97.5758500634743
90590000 104.298859332994
90600000 109.704482188154
90610000 108.729938145672
90620000 105.579911837251
90630000 108.812347379023
90640000 111.181775412335
90650000 105.485686689498
90660000 106.840953695554
90670000 105.835775977125
90680000 108.896383851189
90690000 102.281202239523
90700000 101.241453101521
90710000 108.636729566602
90720000 104.041331255841
90730000 113.255233522302
90740000 113.51638447986
90750000 112.329474101318
90760000 112.378979609516
90770000 116.0215218197
90780000 114.963893889679
90790000 114.855301698529
90800000 107.983972910885
90810000 112.160713980847
90820000 114.732663108116
90830000 115.545339273196
90840000 113.101021129246
90850000 113.898076074096
90860000 112.005505876171
90870000 114.699610432617
90880000 110.912390542788
90890000 109.968523091921
90900000 109.780097041352
90910000 114.682322591005
90920000 113.691303565285
90930000 116.522512079389
90940000 116.089189002975
90950000 116.184397211772
90960000 110.024423051917
90970000 107.042194918763
90980000 109.720686685471
90990000 115.456333804683
91000000 108.290596370589
91010000 107.883573073023
91020000 104.740408346678
91030000 109.192387555854
91040000 105.768544090986
91050000 101.453971586722
91060000 108.659045962289
91070000 109.547280357902
91080000 102.115775802192
91090000 106.858626625322
91100000 105.707904658026
91110000 99.7163697940645
91120000 103.447476259988
91130000 103.174920821529
91140000 103.105969373916
91150000 102.82242816508
91160000 106.095063788972
91170000 106.319870719265
91180000 104.232294410838
91190000 106.878263411626
91200000 104.447721321093
91210000 104.433842081267
91220000 109.10421731661
91230000 106.339579975117
91240000 102.391838285489
91250000 106.256226019316
91260000 108.076199658992
91270000 105.984407427395
91280000 104.471857726074
91290000 104.716902037113
91300000 102.354195438235
91310000 104.709419035611
91320000 104.437885807909
91330000 102.936944715454
91340000 108.643409525635
91350000 109.182849330024
91360000 111.392540810931
91370000 112.89906965583
91380000 107.010601524641
91390000 106.439820947194
91400000 100.512920024253
91410000 104.130395175931
91420000 106.120050387697
91430000 110.193220568478
91440000 109.11412809432
91450000 107.518927045479
91460000 108.715933898161
91470000 107.242974150322
91480000 115.432875990278
91490000 114.454948047964
91500000 111.214136572674
91510000 112.865112480521
91520000 104.390802873006
91530000 108.197387784439
91540000 102.162899555795
91550000 105.526299615314
91560000 105.730791583606
91570000 107.07431110901
91580000 105.802049924499
91590000 105.81253179995
91600000 108.962206606854
91610000 111.576735106874
91620000 109.649064669932
91630000 104.664782350736
91640000 106.257330165252
91650000 110.576547173525
91660000 106.326590125319
91670000 100.642531341057
91680000 109.438311090224
91690000 103.929911522533
91700000 109.885348715346
91710000 111.104095586949
91720000 108.043007277919
91730000 106.459151677533
91740000 105.761319218623
91750000 107.999115141628
91760000 109.359916522893
91770000 111.15217843256
91780000 116.19461838374
91790000 116.76226768324
91800000 115.23716132412
91810000 117.362342645418
91820000 116.46219958584
91830000 115.062068021797
91840000 117.775642049748
91850000 115.77443414676
91860000 115.269270644692
91870000 112.984438469465
91880000 115.889141403564
91890000 109.556204581957
91900000 107.653429553766
91910000 110.394480873466
91920000 105.514731826256
91930000 105.534030958848
91940000 103.911646760194
91950000 105.573480823549
91960000 107.768866297541
91970000 112.3012099814
91980000 111.429323673878
91990000 111.251739616972
92000000 109.52680439052
92010000 106.744806993051
92020000 108.515465407357
92030000 113.478598309671
92040000 113.161637319038
92050000 112.161796428544
92060000 108.415994976755
92070000 105.910526532947
92080000 109.21600255225
92090000 109.00107072581
92100000 108.355217812299
92110000 105.711438357906
92120000 105.506655363605
92130000 108.160527645686
92140000 107.697265181106
92150000 110.579273558217
92160000 109.975769943365
92170000 114.636634447238
92180000 116.156453485973
92190000 114.835633118442
92200000 111.385291104052
92210000 104.02937560663
92220000 106.393894518871
92230000 111.921172975189
92240000 112.066126605858
92250000 111.599585739496
92260000 109.792839560375
92270000 110.752870600541
92280000 108.086038272198
92290000 106.94728598184
92300000 109.526539290506
92310000 107.991408175822
92320000 112.374297519497
92330000 110.682352976492
92340000 108.968149753226
92350000 109.528268357711
92360000 109.965346731564
92370000 114.353560156243
92380000 119.232984133808
92390000 119.963398074501
92400000 119.556871042408
92410000 119.686257807656
92420000 119.87956470628
92430000 116.302930783812
92440000 112.592874025167
92450000 118.314418481263
92460000 117.3613403725
92470000 118.881932304847
92480000 115.205950849912
92490000 114.492910717656
92500000 112.214546564731
92510000 115.095842643238
92520000 114.423322638662
92530000 118.441423321747
92540000 117.337760034355
92550000 116.604707760596
92560000 115.06522869843
92570000 116.544461761778
92580000 116.215213461833
92590000 115.687174465126
92600000 109.640759793992
92610000 114.389993774913
92620000 110.033725756664
92630000 106.932862835073
92640000 110.838955504419
92650000 107.815857057641
92660000 108.864167640895
92670000 106.887400033134
92680000 104.999802477118
92690000 100.858518274303
92700000 106.647863084225
92710000 108.136219315197
92720000 107.886330593771
92730000 106.42912808763
92740000 104.462801453123
92750000 107.372652558966
92760000 111.576797569043
92770000 108.478156305712
92780000 109.445151181147
92790000 107.936074191475
92800000 106.646092477666
92810000 105.594507922947
92820000 110.268964497088
92830000 109.163876003014
92840000 107.162089948121
92850000 112.852413235754
92860000 111.011978107836
92870000 111.480774347673
92880000 112.995693428107
92890000 108.385242986984
92900000 106.464076637822
92910000 113.667701295025
92920000 118.010503784613
92930000 110.505919808611
92940000 105.139691264749
92950000 113.696412430202
92960000 116.492143896381
92970000 110.682538525636
92980000 111.063450306214
92990000 111.210399615965
93000000 110.617541708753
93010000 105.625103965823
93020000 107.075666430466
93030000 104.110752791247
93040000 104.922498892687
93050000 105.585717346544
93060000 103.098438209657
93070000 101.099080871566
93080000 109.72527046427
93090000 103.15771521355
93100000 103.901759728915
93110000 103.173049087347
93120000 105.217384338549
93130000 106.62092377702
93140000 101.169021054913
93150000 103.642089402898
93160000 100.928499406264
93170000 104.166325324498
93180000 104.418775405756
93190000 108.773412412355
93200000 113.806506612959
93210000 109.598143225691
93220000 109.710183473452
93230000 114.753388805441
93240000 110.357307423291
93250000 109.62586479874
93260000 110.431773645404
93270000 107.148980885888
93280000 110.384335686518
93290000 112.106974212876
93300000 112.619759030865
93310000 111.935169892185
93320000 110.073984936489
93330000 113.228341954188
93340000 108.474788989418
93350000 105.566496818715
93360000 107.812163853499
93370000 112.322394433488
93380000 110.164352140816
93390000 105.811621026255
93400000 107.253574757064
93410000 104.841257004218
93420000 111.056190740872
93430000 109.38658356639
93440000 104.949309913235
93450000 107.525617258713
93460000 101.446212019162
93470000 106.071310256668
93480000 108.348099288331
93490000 111.052235059785
93500000 109.776990751848
93510000 113.154799867187
93520000 111.969568369728
93530000 108.255243249634
93540000 107.859110054038
93550000 102.870821446803
93560000 100.232882630428
93570000 105.318113326503
93580000 104.383154324032
93590000 107.069943072344
93600000 111.205867669488
93610000 109.86317021464
93620000 107.118308233273
93630000 112.142592398682
93640000 106.892990105166
93650000 109.045212495791
93660000 109.17564850446
93670000 106.425329440214
93680000 108.881272621542
93690000 111.312869944136
93700000 106.364055689482
93710000 104.494301909954
93720000 105.184998005214
93730000 99.0146513460258
93740000 98.4143058058095
93750000 99.3407778671739
93760000 99.5095820744341
93770000 100.56118937896
93780000 101.858229405339
93790000 105.442084094151
93800000 98.7474988642504
93810000 101.543751006727
93820000 98.5008469500157
93830000 97.7698044243089
93840000 101.724483040634
93850000 100.252005726629
93860000 98.7661240714662
93870000 98.1394508138552
93880000 102.496033794509
93890000 103.883927818726
93900000 105.074120423027
93910000 101.300462657258
93920000 105.43376208211
93930000 109.824364752468
93940000 111.930765954334
93950000 107.362355159947
93960000 105.015750065376
93970000 108.390811073312
93980000 105.819120000866
93990000 103.620209828984
94000000 99.1629669115727
94010000 101.998767469708
94020000 105.35140771366
94030000 101.268324927731
94040000 105.351700071872
94050000 105.523803680741
94060000 97.9963263217834
94070000 99.0633119856274
94080000 100.883455007896
94090000 102.049110280792
94100000 102.049130652078
94110000 105.056577811634
94120000 106.890236553861
94130000 107.413107895197
94140000 108.584791048561
94150000 101.137029476531
94160000 96.8438529522305
94170000 98.9242026528777
94180000 101.729355862152
94190000 107.4678221219
94200000 104.581582004977
94210000 102.362263211832
94220000 102.497326925562
94230000 102.648869177181
94240000 103.996250408135
94250000 98.3582201667475
94260000 106.35922791469
94270000 104.609807183221
94280000 104.276165941688
94290000 103.494215718027
94300000 105.989342949164
94310000 108.725367451708
94320000 106.530875701298
94330000 108.479208266821
94340000 104.320616630426
94350000 106.233104806973
94360000 105.978557671779
94370000 106.099091016687
94380000 108.693861893415
94390000 110.010599502837
94400000 111.860897283357
94410000 108.363696147964
94420000 111.728657276296
94430000 110.764148642313
94440000 106.094662041798
94450000 105.73023467086
94460000 107.477725287926
94470000 110.688637788661
94480000 109.513539525113
94490000 113.003443499939
94500000 110.516087126326
94510000 113.350927408707
94520000 116.367584154078
94530000 110.605371499961
94540000 110.965742779788
94550000 111.405672277063
94560000 107.870690420059
94570000 101.561604525733
94580000 103.609258415468
94590000 106.374657380368
94600000 103.682495028868
94610000 106.299032591637
94620000 105.923643590781
94630000 107.481245582172
94640000 108.115627396494
94650000 112.176146065293
94660000 103.042125283594
94670000 106.015696502452
94680000 106.973305405666
94690000 113.008199979222
94700000 116.675348373355
94710000 112.188177398129
94720000 120.595480059166
94730000 119.062799583537
94740000 114.530270864837
94750000 111.613863981766
94760000 110.092628918945
94770000 109.256107770168
94780000 112.90240973558
94790000 112.263314643784
94800000 114.175975004348
94810000 110.399571160075
94820000 110.634353607636
94830000 110.866430181232
94840000 110.209180878287
94850000 112.099725456288
94860000 109.870933653118
94870000 108.797378683106
94880000 114.792446497461
94890000 113.253677615406
94900000 112.186783951089
94910000 115.688382490825
94920000 111.42877631654
94930000 110.758579172615
94940000 110.216286338567
94950000 112.771740367239
94960000 111.011972265626
94970000 113.343948001919
94980000 111.843170091851
94990000 110.243039309701
95000000 111.711622368469
95010000 110.994510167576
95020000 113.316934801873
95030000 110.044384871679
95040000 109.646551457538
95050000 106.899132623602
95060000 106.659273701344
95070000 110.579840915034
95080000 111.78848548614
95090000 110.749008480977
95100000 112.612771716586
95110000 113.458077786533
95120000 112.703699564061
95130000 109.897725284179
95140000 113.400083979536
95150000 115.719267504922
95160000 110.598510945919
95170000 110.433206019643
95180000 110.630758946838
95190000 110.958789222279
95200000 111.38358291893
95210000 104.235533566066
95220000 110.828886607716
95230000 106.082800911598
95240000 108.620047592515
95250000 112.673811012705
95260000 109.102116852837
95270000 111.280649316636
95280000 111.771750790762
95290000 111.781038653097
95300000 110.881530044374
95310000 113.467920876263
95320000 111.100177589055
95330000 106.343877600305
95340000 105.169261102961
95350000 110.325233301066
95360000 108.09128487233
95370000 104.626513710192
95380000 109.813951811639
95390000 112.257233991252
95400000 106.598756117079
95410000 110.425844875132
95420000 111.601921117614
95430000 111.449327391104
95440000 111.135391950792
95450000 107.5217722178
95460000 101.464722930269
95470000 95.5084097142326
95480000 93.3101448092642
95490000 94.2176861449607
95500000 92.2571915249609
95510000 98.0720168377176
95520000 101.535583923951
95530000 94.9139168868664
95540000 95.6999868368507
95550000 93.8179892222446
95560000 97.8024753598821
95570000 95.5492658040544
95580000 98.1486021037288
95590000 97.7678079986126
95600000 101.30849642547
95610000 101.225566376451
95620000 104.162661852119
95630000 101.234883774196
95640000 102.227827109441
95650000 101.252988975936
95660000 98.8987007647723
95670000 100.987037406283
95680000 102.823019722964
95690000 110.818223138242
95700000 109.597410197521
95710000 106.526662980558
95720000 108.747740458446
95730000 109.002660285933
95740000 110.841053414528
95750000 111.340194732139
95760000 111.090421424162
95770000 108.626383016517
95780000 115.125878805655
95790000 114.694411570029
95800000 111.807031129322
95810000 113.152831870015
95820000 115.69176247753
95830000 116.531989456802
95840000 112.302012660249
95850000 113.850594125133
95860000 113.745144682769
95870000 111.423839459906
95880000 113.564687841672
95890000 112.78637439041
95900000 110.48804205011
95910000 108.976388149711
95920000 110.408878894956
95930000 110.714308813369
95940000 115.351338025653
95950000 108.01278205708
95960000 109.514744923596
95970000 112.561676810394
95980000 113.002021678703
95990000 109.810457781638
96000000 112.246745885298
96010000 110.419710639914
96020000 110.324820447199
96030000 109.902490169485
96040000 112.182010784869
96050000 105.887937043607
96060000 106.906688299809
96070000 104.660512290839
96080000 104.503335037955
96090000 102.032172565662
96100000 104.941443086607
96110000 105.037953021388
96120000 106.340415076972
96130000 107.878322893518
96140000 109.733319278176
96150000 110.085292645072
96160000 104.043525666836
96170000 107.790885632464
96180000 107.377759144238
96190000 102.096655138249
96200000 104.23142048219
96210000 108.017834937101
96220000 108.480541956163
96230000 114.078184080137
96240000 110.330826450794
96250000 111.022470247833
96260000 109.385986581568
96270000 108.703079598907
96280000 110.667210480926
96290000 105.206978925092
96300000 109.76100420916
96310000 110.937923448899
96320000 110.477621594175
96330000 107.633790012648
96340000 106.03572813293
96350000 107.785905273231
96360000 103.843658010006
96370000 108.892967887782
96380000 112.205579189747
96390000 110.135733540423
96400000 109.467105871017
96410000 110.030543671358
96420000 111.398478436524
96430000 110.265092048803
96440000 111.493280675345
96450000 112.421520907572
96460000 107.739977404089
96470000 110.790182312548
96480000 109.231500999595
96490000 101.993135557366
96500000 100.899814772961
96510000 102.906073324714
96520000 101.009098762153
96530000 104.643355482666
96540000 101.139021698705
96550000 98.4926852943008
96560000 95.5061529171002
96570000 93.4266478919538
96580000 104.593319342432
96590000 99.5419485176742
96600000 105.178329028221
96610000 102.301785680867
96620000 96.9039202216373
96630000 101.420238865079
96640000 98.0657085312337
96650000 104.691295143745
96660000 95.8813640887827
96670000 100.189313048683
96680000 98.6253894700673
96690000 105.980655423282
96700000 103.117707287659
96710000 103.572007956405
96720000 98.9161837514199
96730000 98.552227640944
96740000 102.659027212748
96750000 100.829924272078
96760000 102.011825653328
96770000 103.133322973265
96780000 103.01647293564
96790000 104.81770216071
96800000 109.275014119615
96810000 107.963414477041
96820000 107.322315717081
96830000 108.668784101836
96840000 106.994605215818
96850000 101.296966479759
96860000 101.262314493405
96870000 100.217177766566
96880000 98.5280155905132
96890000 104.090996178421
96900000 100.606129203802
96910000 101.36266686016
96920000 101.791201609613
96930000 105.628515053543
96940000 101.815143986565
96950000 99.7858359648186
96960000 99.4501456091687
96970000 104.068842245184
96980000 97.0977756801431
96990000 99.0815402026709
97000000 101.040811960293
97010000 96.8699693311502
97020000 96.5785578853369
97030000 99.2995555199454
97040000 103.007825202836
97050000 100.28783853363
97060000 95.6246794486808
97070000 102.076242217657
97080000 97.6505451321659
97090000 100.068735933194
97100000 95.0212005226555
97110000 104.418480394225
97120000 105.098289254159
97130000 101.58549383435
97140000 108.848101562335
97150000 105.939674529265
97160000 109.100860812769
97170000 109.381976118884
97180000 105.477706849058
97190000 111.129381848572
97200000 111.82460728945
97210000 116.189558478599
97220000 117.704816454409
97230000 116.683020344166
97240000 113.699881001088
97250000 110.845285128116
97260000 110.228107972525
97270000 111.86855159595
97280000 117.144861674555
97290000 112.309238181124
97300000 113.814227124295
97310000 117.779967143556
97320000 112.664814958963
97330000 112.49618726617
97340000 111.720211554435
97350000 112.458298868518
97360000 119.12546694254
97370000 119.28230533582
97380000 113.782017716259
97390000 111.204319709701
97400000 110.248842510908
97410000 112.487085330559
97420000 114.039053924968
97430000 114.570115027063
97440000 110.292905277362
97450000 108.923823772926
97460000 120.346932472079
97470000 114.163526019916
97480000 114.614948960855
97490000 115.249959380019
97500000 115.342239167835
97510000 112.979932992911
97520000 112.586565177724
97530000 113.449913433322
97540000 116.554701633994
97550000 112.583160563711
97560000 110.610121520244
97570000 111.367417149455
97580000 113.167720900746
97590000 113.92110107078
97600000 114.636648265362
97610000 108.923612836395
97620000 111.781476897027
97630000 114.708117146686
97640000 114.661623769073
97650000 112.383615772127
97660000 105.67513197642
97670000 105.959350004602
97680000 105.619441277518
97690000 106.608795978017
97700000 101.559406593179
97710000 104.427673371235
97720000 104.092066139952
97730000 105.566883544929
97740000 107.973736623857
97750000 105.26790381194
97760000 103.810960705214
97770000 110.039030115481
97780000 106.741241616912
97790000 110.281192370572
97800000 113.066503237522
97810000 115.308687136683
97820000 109.115079226969
97830000 109.792552844478
97840000 112.907162922713
97850000 113.095272917781
97860000 111.68359175413
97870000 108.731202696985
97880000 107.393911007704
97890000 107.404614020211
97900000 112.811444694468
97910000 113.53583515398
97920000 113.023832770902
97930000 115.138184521693
97940000 115.827288188852
97950000 114.487245530101
97960000 109.790112099516
97970000 111.929449631271
97980000 112.076602650527
97990000 112.686892388293
98000000 110.995413152616
98010000 108.653519759786
98020000 111.892747579913
98030000 114.3739652068
98040000 117.032730998582
98050000 114.479708913733
98060000 116.20396957603
98070000 116.385518125605
98080000 122.161815846365
98090000 123.823300367273
98100000 121.515063223466
98110000 115.290715374106
98120000 118.960127736364
98130000 121.757392365494
98140000 118.781922613831
98150000 116.978917799198
98160000 117.703092704883
98170000 114.363117634622
98180000 118.553865662508
98190000 111.890539162944
98200000 115.666865783317
98210000 118.486642639544
98220000 112.63119462042
98230000 109.389201323662
98240000 111.355789911074
98250000 106.902436189057
98260000 110.205068438803
98270000 110.176386240646
98280000 110.760190849872
98290000 103.616756126026
98300000 100.991191395296
98310000 107.246659376631
98320000 103.893345698734
98330000 102.728602211211
98340000 110.948398309305
98350000 111.862543042336
98360000 102.930700972089
98370000 104.040739008197
98380000 103.987376055087
98390000 105.205355276624
98400000 110.506907456762
98410000 108.465053765993
98420000 107.735524447637
98430000 111.260259652249
98440000 116.816685504689
98450000 115.208436421722
98460000 117.182629965134
98470000 112.858285636509
98480000 115.763227892017
98490000 118.849845479492
98500000 118.01582885083
98510000 113.971309613424
98520000 120.738571676869
98530000 117.863515233026
98540000 117.697405857193
98550000 116.061367682855
98560000 114.931658983615
98570000 112.465506616534
98580000 108.075067269793
98590000 109.20706311743
98600000 109.100542307648
98610000 108.645054918175
98620000 106.290282525613
98630000 111.078218493867
98640000 107.371648252261
98650000 106.14996910722
98660000 112.971004799597
98670000 109.406390375881
98680000 106.266025063151
98690000 107.886739282063
98700000 111.950942909939
98710000 112.795360465886
98720000 107.001021439885
98730000 108.232614516926
98740000 107.452720551069
98750000 104.38404574479
98760000 107.03151635972
98770000 107.45801968091
98780000 107.552494522926
98790000 104.044547854607
98800000 106.004176561489
98810000 106.673177243068
98820000 103.496867655444
98830000 101.340081995048
98840000 108.170309351849
98850000 105.699391947507
98860000 108.585198159125
98870000 105.669018578823
98880000 108.580897889577
98890000 108.353851652568
98900000 108.651355070702
98910000 106.55823323258
98920000 104.062992690162
98930000 112.675159718074
98940000 108.67347294424
98950000 104.347872712133
98960000 108.661812669682
98970000 105.751989461307
98980000 107.741836874374
98990000 105.464088891625
99000000 105.651174841239
99010000 106.96867513749
99020000 107.89321553978
99030000 106.663838520243
99040000 109.997052683337
99050000 103.444878395336
99060000 107.487957685868
99070000 102.540483724146
99080000 107.857883984559
99090000 110.728522333964
99100000 112.020079326938
99110000 111.742593670872
99120000 106.91851878184
99130000 106.838067534256
99140000 109.121917437243
99150000 109.23836406719
99160000 106.613519103565
99170000 111.855294792911
99180000 110.711046917187
99190000 107.381882522913
99200000 104.799725165013
99210000 102.025944985921
99220000 105.961458670401
99230000 102.98666395693
99240000 106.473248257188
99250000 98.9942262628409
99260000 101.802540442415
99270000 103.111198529408
99280000 105.178985402909
99290000 107.069116182427
99300000 113.029021244577
99310000 112.518327473604
99320000 111.202037793873
99330000 113.532526270635
99340000 114.149071360853
99350000 113.537401918694
99360000 114.104846451831
99370000 115.763107998405
99380000 114.682580972448
99390000 116.552304669542
99400000 119.357148325843
99410000 110.443505319911
99420000 114.908350879372
99430000 106.661310239021
99440000 113.352381931425
99450000 113.751404875797
99460000 112.585446730703
99470000 108.44165365755
99480000 112.636545664336
99490000 113.400665841292
99500000 111.100693468547
99510000 110.388464829866
99520000 112.758387840483
99530000 110.33299102136
99540000 110.819716811587
99550000 108.451785754797
99560000 108.722719721325
99570000 107.398106182072
99580000 106.918481257577
99590000 108.248425125234
99600000 107.965207519195
99610000 110.552637067866
99620000 110.257598441037
99630000 114.894684528298
99640000 114.4228000539
99650000 113.964777304697
99660000 118.294417434756
99670000 118.928345962704
99680000 109.353434867581
99690000 108.86170926744
99700000 110.299968031238
99710000 119.077665756536
99720000 112.994913230376
99730000 116.591968194692
99740000 109.734966680294
99750000 112.991624428811
99760000 110.231839356701
99770000 112.125613213127
99780000 116.592759254228
99790000 116.620332961091
99800000 115.416844102631
99810000 120.650476573166
99820000 117.582408566242
99830000 118.456723145602
99840000 121.062904502332
99850000 122.092945351377
99860000 118.264437699815
99870000 117.766872046679
99880000 117.338758280676
99890000 118.130739452572
99900000 115.324472771111
99910000 114.248763057509
99920000 113.376230099887
99930000 117.168704958809
99940000 116.52878582917
99950000 118.80652518191
99960000 116.87954400283
99970000 114.995025817958
99980000 116.553773196055
99990000 118.502290346762
100000000 116.314931759253
#timestep 
100010000 116.986978487896
100020000 114.827589201844
100030000 115.303400171889
100040000 108.696861077955
100050000 111.932088372844
100060000 111.66196752699
100070000 118.007005333718
100080000 114.905467282978
100090000 115.578011732848
100100000 115.999690051723
100110000 112.228337925029
100120000 105.337943403291
100130000 108.992772679993
100140000 111.981921489856
100150000 114.858782929589
100160000 112.04748752508
100170000 114.140982953912
100180000 109.355009720958
100190000 113.388943155468
100200000 112.920027372298
100210000 110.434202343838
100220000 115.257812181534
100230000 113.280370384243
100240000 115.22306029575
100250000 104.814445221762
100260000 115.752590946832
100270000 114.709929928179
100280000 113.536311173312
100290000 111.071550830734
100300000 112.375248719228
100310000 104.318210982698
100320000 117.09734525793
100330000 109.963803450097
100340000 106.555463627263
100350000 112.359993414955
100360000 106.751034666225
100370000 104.398262532942
100380000 110.27796668983
100390000 115.87731993159
100400000 111.151591645863
100410000 110.115904499628
100420000 113.009695802921
100430000 110.2871354225
100440000 109.583916360611
100450000 110.389921235672
100460000 109.732088344634
100470000 103.808724024203
100480000 108.624601660749
100490000 114.176583006111
100500000 112.195596559717
100510000 108.908191050966
100520000 106.653488130263
100530000 109.845726588003
100540000 109.344655875249
100550000 108.707887844871
100560000 110.790268180782
100570000 109.344049103404
100580000 112.187558838966
100590000 112.918118222679
100600000 116.081424290914
100610000 113.330809892951
100620000 109.650576129754
100630000 110.075417135926
100640000 113.759614431721
100650000 112.180185030398
100660000 112.92843445833
100670000 108.859143783727
100680000 118.074157308476
100690000 115.523354605833
100700000 115.349168438437
100710000 113.785622323976
100720000 112.011560040519
100730000 111.213613049086
100740000 113.767439157442
100750000 109.636236713968
100760000 115.622470773945
100770000 122.010383849364
100780000 120.49684157679
100790000 114.162524659735
100800000 115.8226681462
100810000 112.99160897149
100820000 109.411316683877
100830000 110.25636361928
100840000 111.581421229183
100850000 110.885083071984
100860000 108.596851396849
100870000 108.065830154605
100880000 108.241647593597
100890000 110.68313483339
100900000 110.051177163009
100910000 109.029651026356
100920000 107.300590074948
100930000 107.067707665941
100940000 108.069118921552
100950000 111.164818900767
100960000 111.419265680961
100970000 113.108219667494
100980000 107.010984856912
100990000 109.112665857245
101000000 109.060192910052
101010000 112.952424418563
101020000 108.013971360077
101030000 107.265931323528
101040000 110.853530987995
101050000 110.398814577393
101060000 114.093831342294
101070000 105.41200579124
101080000 107.468690117324
101090000 109.895470309544
101100000 115.076634526515
101110000 115.986383996733
101120000 116.741817143467
101130000 116.472339852076
101140000 112.063291503501
101150000 116.971499879429
101160000 115.644760149545
101170000 119.269781810511
101180000 117.919429225375
101190000 115.632403740405
101200000 111.559891670971
101210000 114.543217570377
101220000 109.258002017031
101230000 111.04880218525
101240000 110.279650728332
101250000 109.870661655709
101260000 111.140362604589
101270000 114.818394370617
101280000 112.085678085987
101290000 112.368069038297
101300000 112.449200559452
101310000 107.777091726481
101320000 103.327214093118
101330000 107.320309726936
101340000 104.868588062192
101350000 101.606445353618
101360000 108.29083077529
101370000 110.280335828824
101380000 107.934700971122
101390000 108.708101653056
101400000 103.295248589591
101410000 101.533177240244
101420000 111.786602323347
101430000 110.005799682695
101440000 108.335484445823
101450000 111.77827590723
101460000 111.490247655734
101470000 109.119155191594
101480000 109.404984554032
101490000 109.713170097075
101500000 110.850143619304
101510000 113.879039868152
101520000 117.160659524122
101530000 114.821102765985
101540000 111.297780568184
101550000 111.594334644944
101560000 110.934174350219
101570000 110.330923822648
101580000 115.908308601644
101590000 112.631155274459
101600000 111.938911412649
101610000 110.32169725081
101620000 110.037302446363
101630000 109.19539061753
101640000 110.625903527549
101650000 112.485260155617
101660000 109.330160748784
101670000 112.537541816219
101680000 110.681236670947
101690000 119.235517642945
101700000 113.951813825665
101710000 116.971446518629
101720000 111.34699345808
101730000 110.83956059562
101740000 108.702435913721
101750000 106.477539164174
101760000 109.418397025304
101770000 109.169711728625
101780000 106.59126737654
101790000 109.039481444581
101800000 106.831059783442
101810000 111.414402032189
101820000 106.822873998129
101830000 100.658769898284
101840000 103.709716374508
101850000 104.35688138816
101860000 111.355928493453
101870000 109.168310579154
101880000 105.909885183756
101890000 108.526787870815
101900000 112.715091713883
101910000 109.312986384607
101920000 109.609694988417
101930000 108.949279882027
101940000 109.709119797572
101950000 108.098323258222
101960000 105.310814146578
101970000 109.757141978858
101980000 110.354591868324
101990000 105.448571546384
102000000 106.865711006092
102010000 106.479470554988
102020000 105.78607476388
102030000 110.805277310324
102040000 105.163651053618
102050000 110.482466181012
102060000 111.837908323094
102070000 108.691210912736
102080000 108.981554551932
102090000 111.629923279018
102100000 109.029110766611
102110000 113.528471339892
102120000 117.997192082225
102130000 118.414936898021
102140000 119.757436496998
102150000 118.674305365206
102160000 112.172000231886
102170000 107.131089671977
102180000 115.226127345314
102190000 116.615918887894
102200000 116.043040669792
102210000 112.280112783034
102220000 112.260691756388
102230000 108.985763859325
102240000 116.737461222102
102250000 110.224631254979
102260000 114.655218267058
102270000 105.352855985629
102280000 107.137157298377
102290000 104.445662568807
102300000 102.607255400478
102310000 103.930824355292
102320000 109.041180311219
102330000 107.437956938396
102340000 109.495864400009
102350000 107.705602440579
102360000 111.75250483251
102370000 115.481260486338
102380000 115.487269787673
102390000 111.681248069295
102400000 113.332760810492
102410000 113.653891716031
102420000 114.371032509999
102430000 114.172494903691
102440000 113.371120247905
102450000 114.223990979656
102460000 111.320456156962
102470000 107.102762980614
102480000 110.420231010703
102490000 115.729178728675
102500000 111.819592146025
102510000 118.446211423117
102520000 117.252431600562
102530000 112.688236886619
102540000 113.229358903098
102550000 107.69517350846
102560000 109.226714431717
102570000 115.344513723084
102580000 114.385629746795
102590000 119.171196987186
102600000 116.853230288416
102610000 113.693841014055
102620000 117.614803736734
102630000 117.388053031192
102640000 122.675965880049
102650000 121.140556659399
102660000 123.188329724403
102670000 119.587779504609
102680000 115.887383755961
102690000 119.971712961426
102700000 113.658386469652
102710000 112.681234758965
102720000 112.904826800299
102730000 114.032236185368
102740000 111.623334303186
102750000 105.571526477094
102760000 107.085943756536
102770000 105.885514129895
102780000 101.106047435577
102790000 93.7216350455923
102800000 107.237790423838
102810000 109.086508326286
102820000 102.839060298305
102830000 108.786554103883
102840000 110.139097061147
102850000 112.218339532954
102860000 111.655328292471
102870000 112.581433555148
102880000 109.158900105909
102890000 110.486482217746
102900000 106.635638676629
102910000 106.463056906179
102920000 109.665011772607
102930000 111.220615961219
102940000 106.2899119612
102950000 104.36853518089
102960000 110.318386322671
102970000 109.385126831519
102980000 114.114748362974
102990000 115.105878112408
103000000 121.712355739249
103010000 117.86087486795
103020000 116.122236436382
103030000 118.246200338682
103040000 117.060488507175
103050000 113.613193155775
103060000 112.681709489704
103070000 111.651023068569
103080000 110.952330364704
103090000 111.096482631943
103100000 114.036703611174
103110000 109.494250114508
103120000 113.513308292249
103130000 115.555781459218
103140000 115.029281646433
103150000 114.859562574627
103160000 118.655523662645
103170000 116.880055744873
103180000 121.003231302229
103190000 114.847018248487
103200000 113.254260210885
103210000 111.804124801342
103220000 119.612327733672
103230000 116.140572328485
103240000 114.214178213148
103250000 112.715856849911
103260000 110.433787435468
103270000 109.269463747682
103280000 109.29194371126
103290000 107.957377676543
103300000 108.675658149175
103310000 104.888279771507
103320000 111.896818613384
103330000 113.825658434945
103340000 112.758482547684
103350000 116.493179289249
103360000 115.39249107172
103370000 111.275925662469
103380000 113.888026655817
103390000 116.464950777572
103400000 113.311964724325
103410000 113.540735972814
103420000 109.869149304337
103430000 108.230935868099
103440000 106.70857025984
103450000 110.289700544565
103460000 110.658995779267
103470000 108.378660084434
103480000 112.398824246004
103490000 110.160646319034
103500000 108.823766379113
103510000 107.152471768205
103520000 108.252213673591
103530000 111.841390259214
103540000 117.017461591057
103550000 117.103162141585
103560000 116.991234076416
103570000 116.644232697111
103580000 115.315131642213
103590000 111.270309183562
103600000 109.08985133865
103610000 113.323468814679
103620000 109.599730936033
103630000 110.3532317942
103640000 111.352149410193
103650000 112.946372070214
103660000 105.710770416009
103670000 109.168889017623
103680000 106.366313706086
103690000 105.844216658564
103700000 106.172797174429
103710000 108.070119140609
103720000 109.903512163218
103730000 110.111976495489
103740000 110.580749527046
103750000 110.867634917054
103760000 117.754151644619
103770000 118.303703586726
103780000 125.533993596241
103790000 117.798955822828
103800000 113.504712108506
103810000 112.319921269297
103820000 109.371112611795
103830000 109.568161772091
103840000 105.679677184444
103850000 112.029727377175
103860000 115.070569891392
103870000 115.598357287678
103880000 109.335233155964
103890000 110.379433458571
103900000 109.726122744056
103910000 108.940025725648
103920000 112.543743818029
103930000 110.80392222257
103940000 110.683282713968
103950000 110.393753519729
103960000 115.682321660363
103970000 114.469430634189
103980000 113.791197479414
103990000 109.055940262188
104000000 105.678500411488
104010000 110.364415450793
104020000 107.284083388817
104030000 109.65388479601
104040000 104.482299664038
104050000 105.368763991467
104060000 108.505473652512
104070000 109.722492996671
104080000 105.83149134589
104090000 108.922796039225
104100000 102.883921242969
104110000 103.750691604958
104120000 106.390569078754
104130000 107.018858382111
104140000 104.381775789923
104150000 97.893932987941
104160000 99.9485687165893
104170000 101.505304751571
104180000 103.756869612525
104190000 103.018846065034
104200000 102.9340913471
104210000 99.3000811323236
104220000 105.295831767295
104230000 100.444192081182
104240000 105.365789715688
104250000 106.627488635236
104260000 107.255881475242
104270000 107.712989975577
104280000 113.149610303571
104290000 114.171501251849
104300000 115.785853378364
104310000 112.056197869035
104320000 111.807044497068
104330000 113.711027189419
104340000 110.509859152045
104350000 112.073348972601
104360000 111.878707932508
104370000 112.950969393835
104380000 114.479534676541
104390000 116.614136674624
104400000 119.97112361798
104410000 121.718156101264
104420000 118.033670443167
104430000 119.988025179885
104440000 116.734710720214
104450000 119.801343827228
104460000 116.594578612628
104470000 112.523264526857
104480000 113.02915982338
104490000 113.901342558914
104500000 114.044404472431
104510000 118.777669351403
104520000 116.556357015747
104530000 114.626610104558
104540000 113.800422255025
104550000 116.332830917351
104560000 116.677858675266
104570000 115.295539033264
104580000 110.977219446644
104590000 112.800028925059
104600000 113.767183335182
104610000 116.545046365472
104620000 114.18103144614
104630000 113.279964799944
104640000 114.260611468503
104650000 116.998572167012
104660000 117.852183236293
104670000 114.817690961262
104680000 115.979898492014
104690000 116.783902121796
104700000 111.480736725734
104710000 117.96979188358
104720000 117.08589380189
104730000 116.758954487937
104740000 117.571240309216
104750000 112.831965446228
104760000 116.848348351136
104770000 118.371741922429
104780000 115.172658669347
104790000 114.773376982844
104800000 109.669551485384
104810000 106.85996411435
104820000 108.758521192714
104830000 112.371163396172
104840000 112.318502388884
104850000 113.709438740853
104860000 111.340211772395
104870000 114.496281576801
104880000 113.445717259548
104890000 119.734777261825
104900000 117.586162815366
104910000 114.216775055703
104920000 114.777598851559
104930000 118.298036348311
104940000 118.365578746196
104950000 119.504775296923
104960000 112.359939901872
104970000 118.441081056316
104980000 116.22188434048
104990000 116.830054741188
105000000 111.851147787865
105010000 114.24912364839
105020000 114.35482469538
105030000 118.652092576131
105040000 114.937909041137
105050000 114.539723718012
105060000 109.412597462929
105070000 114.737056376562
105080000 118.585437481014
105090000 117.635085522981
105100000 118.727164461596
105110000 121.073452528585
105120000 120.172074211351
105130000 121.515870353784
105140000 118.303679691942
105150000 118.888042642211
105160000 119.48929002798
105170000 118.596677285418
105180000 118.887373336192
105190000 108.412608822365
105200000 113.638673976848
105210000 117.109493676339
105220000 113.440672113005
105230000 113.571941173143
105240000 116.150735150296
105250000 115.819482082857
105260000 116.447414638082
105270000 115.001151921831
105280000 115.855828193015
105290000 118.42636360162
105300000 113.119333567597
105310000 108.754455568135
105320000 106.806028267485
105330000 108.303675664176
105340000 112.683854065174
105350000 116.037257656002
105360000 113.422831506445
105370000 109.017039299266
105380000 110.302676575834
105390000 110.242479458735
105400000 111.863752932896
105410000 112.61305203463
105420000 113.160584334459
105430000 115.696663203469
105440000 114.713189854126
105450000 120.68925983722
105460000 119.665752418582
105470000 116.844519511959
105480000 119.121249197541
105490000 117.498608880844
105500000 116.088582753428
105510000 117.623446820028
105520000 117.497115658722
105530000 113.650864536572
105540000 112.976144851013
105550000 112.714750791071
105560000 109.839887955947
105570000 112.293020068003
105580000 111.724382172422
105590000 111.632088651705
105600000 111.398008112234
105610000 111.176385941239
105620000 113.821555530482
105630000 109.360330866364
105640000 107.586421586873
105650000 105.777632703212
105660000 108.021630106993
105670000 109.532440574931
105680000 105.228010891242
105690000 110.845175417251
105700000 111.459675450766
105710000 110.920292743081
105720000 112.5427827919
105730000 113.867873556572
105740000 114.959602737661
105750000 116.171619103167
105760000 115.714649357783
105770000 115.964044137824
105780000 116.520002575862
105790000 116.569995744917
105800000 113.261435702512
105810000 114.904727584249
105820000 116.049275546077
105830000 111.274476454064
105840000 114.843103392255
105850000 114.258430695331
105860000 115.758178554767
105870000 114.371422711498
105880000 115.806285112742
105890000 117.955528268784
105900000 121.090721694318
105910000 112.780747597369
105920000 117.527794556499
105930000 117.782955708176
105940000 114.820816154286
105950000 117.756568943218
105960000 113.081220993531
105970000 110.255427592248
105980000 114.166905762599
105990000 113.615146314591
106000000 114.461280160834
106010000 107.124830146156
106020000 110.590977826372
106030000 115.675639726941
106040000 111.312356133638
106050000 109.297663855355
106060000 112.084741827778
106070000 107.875147653319
106080000 111.894798868556
106090000 103.030108553665
106100000 105.193861099153
106110000 107.799910147568
106120000 108.502198242504
106130000 106.312986007721
106140000 110.972016913946
106150000 109.15364392018
106160000 109.804894334107
106170000 110.313459113925
106180000 112.397488144759
106190000 106.852392367554
106200000 114.236683342264
106210000 112.536793113698
106220000 109.736943641477
106230000 107.38016537372
106240000 103.824917556176
106250000 100.751832393383
106260000 107.21192332596
106270000 110.234464749309
106280000 110.924292993548
106290000 109.968438123039
106300000 109.913752085863
106310000 107.417371052776
106320000 112.569644005288
106330000 109.661166616449
106340000 115.911013715987
106350000 107.986135264931
106360000 114.474223617181
106370000 108.532543231687
106380000 111.622850219657
106390000 114.175304687151
106400000 118.453293495023
106410000 118.040482181041
106420000 117.034413122373
106430000 121.885006190558
106440000 118.997723608753
106450000 112.180629164346
106460000 110.331458389306
106470000 115.803895948951
106480000 114.041015784808
106490000 111.280041047347
106500000 115.743176147143
106510000 117.294818178469
106520000 119.15871867623
106530000 119.372059036942
106540000 119.982288417348
106550000 118.68906012356
106560000 118.379497565989
106570000 116.024952473626
106580000 114.958655082821
106590000 117.736672098664
106600000 116.724835764445
106610000 120.032989882338
106620000 120.98370184853
106630000 116.197134125096
106640000 117.400582570824
106650000 114.36480115631
106660000 119.728310549514
106670000 118.185187462725
106680000 119.844274522535
106690000 116.313806471172
106700000 114.519616207229
106710000 116.52709984478
106720000 112.575519875474
106730000 113.148515874973
106740000 112.98428099795
106750000 108.728070529302
106760000 112.371983676529
106770000 115.540778661748
106780000 111.953662020492
106790000 107.538643005245
106800000 108.53172493916
106810000 112.066537846376
106820000 111.485837686898
106830000 114.259679640122
106840000 116.856647767102
106850000 116.878866268634
106860000 116.269990138748
106870000 117.754819831359
106880000 113.863707106499
106890000 112.631715600968
106900000 115.466938666186
106910000 116.219690807832
106920000 119.625780077675
106930000 119.482144071749
106940000 117.275101145116
106950000 119.723507018743
106960000 117.476149868765
106970000 120.876170952958
106980000 122.989286860909
106990000 120.379962553104
107000000 116.104669218244
107010000 118.84223746225
107020000 117.301045078896
107030000 125.008446827969
107040000 121.779999555309
107050000 121.481252442943
107060000 118.537219731066
107070000 116.35368425809
107080000 114.892256829144
107090000 113.724826837676
107100000 111.379924789153
107110000 111.259056364898
107120000 115.572675440911
107130000 115.932001556897
107140000 118.617585921186
107150000 114.666513986151
107160000 114.032853565255
107170000 113.599344634083
107180000 116.729018767704
107190000 122.137102845008
107200000 117.999847920604
107210000 123.01620541447
107220000 121.248971578934
107230000 117.392828482892
107240000 120.123917535439
107250000 119.673613052303
107260000 122.443055879379
107270000 123.097033684006
107280000 120.411723832978
107290000 123.5629205441
107300000 121.795146900153
107310000 123.654209086363
107320000 120.319638114578
107330000 124.299929624744
107340000 117.514380929203
107350000 118.21334213207
107360000 118.633198100966
107370000 117.844161999865
107380000 113.608793395547
107390000 112.900095795968
107400000 114.691917956592
107410000 113.131617952323
107420000 110.102152078705
107430000 110.999258152947
107440000 114.348391659209
107450000 106.415390043725
107460000 106.89834490831
107470000 110.921053827406
107480000 111.28689573175
107490000 104.681787174035
107500000 108.267698991393
107510000 105.907498361505
107520000 112.578060821934
107530000 111.51391861719
107540000 114.675276134876
107550000 111.999301352366
107560000 112.847629131315
107570000 112.008587325882
107580000 114.661765759551
107590000 116.230916116984
107600000 113.056291082048
107610000 117.873006789611
107620000 119.774166748786
107630000 118.718001283451
107640000 114.530306952887
107650000 113.876570023497
107660000 115.340773226649
107670000 112.002998379869
107680000 106.525815258399
107690000 109.604612177777
107700000 108.314718497975
107710000 106.501669552153
107720000 107.901011155382
107730000 108.410409841373
107740000 108.747408560287
107750000 107.48391306673
107760000 104.582270762878
107770000 101.541632605647
107780000 106.658765405063
107790000 109.587312102621
107800000 112.350566282671
107810000 102.21781059154
107820000 101.325624971816
107830000 102.454920892391
107840000 108.365041950953
107850000 110.240160148398
107860000 108.703823039509
107870000 107.641156974691
107880000 104.216573497565
107890000 101.644624977143
107900000 95.780774283494
107910000 102.930847453596
107920000 108.567329389752
107930000 110.312667099351
107940000 113.188030967468
107950000 110.31626623141
107960000 104.550027002829
107970000 105.191865691648
107980000 105.097886165314
107990000 103.17354355152
108000000 105.788973378613
108010000 104.39329882995
108020000 105.670518724846
108030000 109.959615408451
108040000 105.922884694318
108050000 107.858146494455
108060000 107.031586049933
108070000 102.129961685625
108080000 104.192755894414
108090000 109.153655689343
108100000 110.394050729878
108110000 110.611069496673
108120000 105.221285037663
108130000 110.352607095576
108140000 111.966301739875
108150000 103.871240313915
108160000 106.437287139225
108170000 102.111732781021
108180000 102.364969901528
108190000 97.744415118937
108200000 103.008978557855
108210000 98.3661454257721
108220000 103.266522945601
108230000 98.0101173815947
108240000 99.8674192446001
108250000 98.4480026663497
108260000 101.692404820028
108270000 99.9489721835043
108280000 101.138711903782
108290000 100.363141625667
108300000 103.376535010858
108310000 98.3703268166685
108320000 98.2002880102106
108330000 102.592713711646
108340000 98.535346836468
108350000 100.132995549957
108360000 102.333668033798
108370000 100.479537395297
108380000 100.816020756401
108390000 107.636752294962
108400000 105.434905513758
108410000 110.538519574851
108420000 108.206066554779
108430000 106.585690961479
108440000 102.36152777137
108450000 106.411309034423
108460000 104.159645025635
108470000 103.909750079788
108480000 104.438431155873
108490000 102.018410506855
108500000 107.602990819049
108510000 108.946852554052
108520000 112.783408760466
108530000 113.081862587379
108540000 112.629886120659
108550000 108.432417546392
108560000 111.550999962345
108570000 116.191085799774
108580000 113.49920010014
108590000 113.149523291061
108600000 113.873435493555
108610000 111.324567173458
108620000 111.557229847085
108630000 114.008731396883
108640000 112.766090344248
108650000 113.042086787063
108660000 115.810333568406
108670000 119.165606640642
108680000 117.3535914212
108690000 115.40883412844
108700000 113.026370677122
108710000 118.88778974523
108720000 115.759613742462
108730000 113.371166748767
108740000 116.951211271943
108750000 115.6019972933
108760000 111.394082167143
108770000 111.234211373767
108780000 106.512613472543
108790000 109.468657417394
108800000 109.710332579896
108810000 112.835843649089
108820000 113.856268220672
108830000 111.859044564519
108840000 111.324764977353
108850000 112.176218279793
108860000 109.779003765508
108870000 105.636484071116
108880000 104.258474303387
108890000 108.026398271916
108900000 112.777163517986
108910000 114.400313256889
108920000 110.368627569975
108930000 112.628975456659
108940000 110.653732261292
108950000 110.935281238956
108960000 113.626542780758
108970000 116.245769888279
108980000 113.633220649999
108990000 117.73612948655
109000000 115.602471994309
109010000 116.856351091127
109020000 116.685785600914
109030000 122.976695005917
109040000 120.98350998112
109050000 121.472706964985
109060000 119.161411442283
109070000 119.529317842904
109080000 118.966136360725
109090000 123.83116930431
109100000 121.03252286923
109110000 116.58359652574
109120000 117.292216802564
109130000 115.632550717954
109140000 120.803725354393
109150000 116.703578315823
109160000 115.607499106878
109170000 111.901238759149
109180000 110.814138894118
109190000 111.861543159599
109200000 112.528234983059
109210000 112.370060246701
109220000 106.557617626657
109230000 105.88204553506
109240000 104.710818873607
109250000 104.202692543748
109260000 105.566927144105
109270000 108.556904679645
109280000 106.883493551395
109290000 105.119235144956
109300000 108.362515377916
109310000 111.44605542429
109320000 110.963597232616
109330000 113.447553484376
109340000 111.58486456851
109350000 107.338075170509
109360000 96.1249173825686
109370000 106.427449331816
109380000 106.376028895802
109390000 108.737553092338
109400000 114.020318657289
109410000 110.205495395854
109420000 109.789646591917
109430000 111.241733964717
109440000 110.590406442836
109450000 112.35398342387
109460000 112.324408932623
109470000 111.33326676913
109480000 107.961359525191
109490000 111.336429315832
109500000 108.16989938254
109510000 113.179676549768
109520000 112.151008417887
109530000 111.316159139753
109540000 119.122987142449
109550000 113.9221157472
109560000 110.824774804809
109570000 116.92540171422
109580000 113.242346581031
109590000 118.856013534137
109600000 117.196660461317
109610000 115.483242049268
109620000 112.886245676548
109630000 114.406651601647
109640000 112.879191367495
109650000 113.832826647389
109660000 114.758781470166
109670000 114.517961014568
109680000 112.524827596106
109690000 111.16497861549
109700000 108.346320160765
109710000 107.125170129461
109720000 108.423082805219
109730000 108.063961674936
109740000 104.309432006865
109750000 106.146869157888
109760000 101.6476864539
109770000 112.311816648034
109780000 108.788869646705
109790000 106.24919943951
109800000 108.723900687038
109810000 110.617247992947
109820000 108.274441516292
109830000 107.605353175088
109840000 104.418361600977
109850000 105.185583166186
109860000 104.777053822403
109870000 100.545856981116
109880000 100.109434418625
109890000 101.340319585245
109900000 103.124962390472
109910000 103.219118971496
109920000 109.179145874471
109930000 105.820369755084
109940000 107.479729450247
109950000 103.766973553147
109960000 104.202699336191
109970000 108.83563902169
109980000 108.088858503097
109990000 109.854567385806
110000000 107.094165768434
110010000 110.015786254703
110020000 110.335922112856
110030000 110.615373017172
110040000 108.839597493752
110050000 108.254144636957
110060000 110.795097500131
110070000 114.426434097949
110080000 113.08591249154
110090000 117.624585958744
110100000 111.783144437268
110110000 112.802744213684
110120000 114.783966574796
110130000 111.402489525851
110140000 111.356954341126
110150000 114.711683842827
110160000 109.575089684102
110170000 111.224962194312
110180000 113.508528435766
110190000 114.666912306627
110200000 117.201391814405
110210000 122.965784446786
110220000 120.387291144946
110230000 120.400636587093
110240000 115.592361252054
110250000 117.753381057191
110260000 119.028925661734
110270000 116.834789676936
110280000 115.692037980575
110290000 112.061232360163
110300000 115.357675592668
110310000 117.082870455936
110320000 111.960838441285
110330000 109.87033299495
110340000 112.354689877099
110350000 112.621879736866
110360000 113.562417300356
110370000 112.717687963374
110380000 117.26056165937
110390000 112.848922004331
110400000 111.717777716406
110410000 115.507567132383
110420000 113.929962536896
110430000 116.915284323107
110440000 115.834544611924
110450000 108.718161277033
110460000 111.509568067456
110470000 112.919245770792
110480000 115.319654247088
110490000 116.265092149296
110500000 118.501571836293
110510000 108.589361108782
110520000 114.018146875486
110530000 111.498031434484
110540000 114.877474910307
110550000 114.228516294877
110560000 111.957409440722
110570000 118.67891584334
110580000 116.223300738246
110590000 123.427636264124
110600000 120.078499164687
110610000 112.801485194202
110620000 118.11633200035
110630000 120.554719898124
110640000 120.020530194072
110650000 118.597147565535
110660000 114.090284018067
110670000 113.994782687379
110680000 114.761836929917
110690000 111.167382942067
110700000 112.595443909813
110710000 111.710506841746
110720000 110.420188910025
110730000 109.646373015335
110740000 110.280639939086
110750000 113.171455498725
110760000 115.192675504732
110770000 114.835307169161
110780000 108.106259205255
110790000 111.728938272702
110800000 116.786165137218
110810000 111.328456710478
110820000 115.863398482356
110830000 113.021461286986
110840000 111.358920022337
110850000 107.766604079496
110860000 107.677278796643
110870000 107.808269134705
110880000 111.838675222892
110890000 112.253427399321
110900000 102.85374980319
110910000 108.676710977929
110920000 114.696870082288
110930000 118.64070193423
110940000 108.805384320931
110950000 118.904444815127
110960000 115.34229694851
110970000 117.968559229131
110980000 117.834237935273
110990000 123.960444209557
111000000 116.961026238671
111010000 116.064865218362
111020000 117.593819812407
111030000 120.667718088083
111040000 122.924500923068
111050000 121.899921363344
111060000 117.921479474521
111070000 117.424726920163
111080000 116.204672159586
111090000 114.604207609123
111100000 122.869584564328
111110000 117.63206080168
111120000 121.890188608669
111130000 115.965278326372
111140000 117.608006099806
111150000 114.573116531566
111160000 111.906973516004
111170000 115.866781630575
111180000 121.169351004957
111190000 120.858390660013
111200000 121.155092903713
111210000 120.340450994342
111220000 118.294933921146
111230000 116.59748606473
111240000 115.555675615708
111250000 114.091461250157
111260000 109.435701605743
111270000 101.90898360815
111280000 111.976266334182
111290000 113.962095057591
111300000 117.564976442316
111310000 113.559000878484
111320000 112.922499631546
111330000 118.484768932389
111340000 115.362791705578
111350000 118.067214880718
111360000 115.64995517173
111370000 113.988592215791
111380000 115.325976152529
111390000 112.498428078777
111400000 115.626662802112
111410000 118.32819241536
111420000 114.071458105536
111430000 107.545071055279
111440000 107.231069130723
111450000 105.363597621844
111460000 103.996987860322
111470000 105.042943016456
111480000 104.261643191004
111490000 101.579358909028
111500000 106.347169715318
111510000 108.687182163298
111520000 106.411134261805
111530000 109.404772517406
111540000 109.708781847337
111550000 106.184312073091
111560000 111.636076150223
111570000 109.949317725668
111580000 107.496745066963
111590000 112.258761176467
111600000 108.678466728465
111610000 112.531501356557
111620000 103.65838268476
111630000 108.026307891124
111640000 109.717397952799
111650000 112.662796240082
111660000 109.665816728361
111670000 109.001990711719
111680000 111.262031282831
111690000 111.577638048891
111700000 112.969109620726
111710000 110.630063465878
111720000 109.980913806186
111730000 111.234846478224
111740000 114.552976647818
111750000 113.884012656232
111760000 109.84053391773
111770000 107.833616327935
111780000 110.963046870131
111790000 113.734695709316
111800000 113.033652243891
111810000 108.563657270248
111820000 107.307244734855
111830000 107.933575598696
111840000 108.788282083968
111850000 110.820746705489
111860000 111.108468280209
111870000 110.463117387696
111880000 111.111791195994
111890000 117.088383569961
111900000 115.568935284308
111910000 109.617495167282
111920000 108.168365863926
111930000 117.091131158569
111940000 115.611875147966
111950000 111.576133893833
111960000 115.34324201677
111970000 115.582380281201
111980000 109.874920465934
111990000 110.121115798093
112000000 111.116178162924
112010000 107.727380289875
112020000 104.474356420337
112030000 113.093238056793
112040000 107.837419200628
112050000 111.613988915061
112060000 112.128047915906
112070000 115.442484281942
112080000 114.946045438309
112090000 113.424256273183
112100000 114.241561136907
112110000 113.503600837141
112120000 120.559468728009
112130000 117.153095943564
112140000 113.941277514806
112150000 113.905586113421
112160000 113.004467867574
112170000 112.691686774415
112180000 112.187703695128
112190000 113.673544046548
112200000 110.04078291962
112210000 107.115062915469
112220000 107.449904729005
112230000 110.572851938145
112240000 113.531556206312
112250000 111.203739212051
112260000 116.353626205981
112270000 115.299122577134
112280000 110.60141170916
112290000 113.328846926217
112300000 110.85438436379
112310000 109.940475543665
112320000 110.797249906888
112330000 113.696348964397
112340000 117.522426056775
112350000 113.909630680003
112360000 115.617228130048
112370000 119.70242154059
112380000 119.745546296041
112390000 117.042323279633
112400000 117.105911070939
112410000 122.387479398054
112420000 122.147998926048
112430000 121.322890786033
112440000 123.934649278504
112450000 124.968412470061
112460000 113.42953079925
112470000 111.417861612198
112480000 114.356425504923
112490000 113.199748467421
112500000 115.596016597175
112510000 115.782434731503
112520000 117.279506425259
112530000 116.253865668381
112540000 115.069240531424
112550000 117.668624632455
112560000 119.362301305537
112570000 115.635751996322
112580000 114.842624058133
112590000 114.101507959418
112600000 112.129657882626
112610000 111.611787980428
112620000 110.723970183043
112630000 112.804210285718
112640000 112.152635389344
112650000 111.475098594263
112660000 112.177820589663
112670000 109.336956027137
112680000 111.843078858434
112690000 115.281702099773
112700000 119.419642615437
112710000 115.925811168828
112720000 114.930190589489
112730000 112.082479481103
112740000 113.949683275119
112750000 112.076500912404
112760000 110.030115843819
112770000 110.484264517807
112780000 111.730111297025
112790000 113.184158627041
112800000 113.867572841464
112810000 111.90102452783
112820000 112.220099500308
112830000 114.732163756805
112840000 115.388579548279
112850000 108.401565205471
112860000 109.102965436154
112870000 108.074244237993
112880000 111.538138348988
112890000 114.550631139715
112900000 111.656959093925
112910000 113.624345034801
112920000 114.181031194879
112930000 115.047189963689
112940000 115.722254987946
112950000 117.445933768016
112960000 117.895462243607
112970000 118.910521363749
112980000 119.128750742465
112990000 116.757285244543
113000000 113.326029143824
113010000 114.974880017482
113020000 115.744734038001
113030000 110.679757425375
113040000 110.062645145354
113050000 110.794071007932
113060000 107.955432922414
113070000 106.794391712704
113080000 107.200561521347
113090000 108.742673233437
113100000 108.808784046242
113110000 116.697286031836
113120000 115.106665932484
113130000 115.769000817221
113140000 116.617909509115
113150000 114.567202087419
113160000 117.756868479723
113170000 115.125597400709
113180000 115.578955782354
113190000 115.79175016089
113200000 115.597770133022
113210000 116.157012042786
113220000 111.552534740156
113230000 111.328650439404
113240000 113.290455489601
113250000 112.368478118854
113260000 112.710783973443
113270000 116.263229705106
113280000 116.028982440807
113290000 118.693689716391
113300000 115.51500784718
113310000 114.970230322341
113320000 112.80636505829
113330000 109.252685963483
113340000 112.312546057211
113350000 113.585496817588
113360000 117.537714983239
113370000 116.172188026615
113380000 119.192724736236
113390000 118.052682359647
113400000 119.994518165119
113410000 119.922438627448
113420000 119.200711772132
113430000 119.154228203582
113440000 120.738846275762
113450000 118.794624918927
113460000 118.584676909946
113470000 123.299955714017
113480000 123.837387429603
113490000 118.143092468907
113500000 115.399146819377
113510000 115.539580531129
113520000 118.431385187234
113530000 119.730927305137
113540000 116.847490807702
113550000 114.757734601651
113560000 114.162716802702
113570000 113.761185831487
113580000 115.509724607435
113590000 112.699440292885
113600000 111.973297619797
113610000 109.448913424942
113620000 107.862416374748
113630000 108.190734404356
113640000 113.12791421366
113650000 111.791990663662
113660000 104.683592043309
113670000 112.553862167357
113680000 116.728953483527
113690000 112.168405312178
113700000 115.976573371442
113710000 113.562521844757
113720000 115.792225310928
113730000 111.35804728306
113740000 113.180760214327
113750000 110.847766026508
113760000 111.958643905904
113770000 104.181608552707
113780000 108.675996022256
113790000 106.386310448181
113800000 108.205307970531
113810000 112.128465188505
113820000 115.676825201825
113830000 114.096870333475
113840000 115.628621690047
113850000 110.10430546316
113860000 111.072739022798
113870000 110.076781602573
113880000 104.501746476944
113890000 109.321622387812
113900000 105.090599473089
113910000 106.933112568051
113920000 106.844525120716
113930000 104.842994014545
113940000 106.911031997535
113950000 111.30693651144
113960000 117.77304381729
113970000 114.571542546454
113980000 114.597300396573
113990000 113.342829552212
114000000 112.823161972703
114010000 111.908790190834
114020000 114.404763829627
114030000 112.893887473396
114040000 111.669027497682
114050000 114.743977682679
114060000 111.454402671681
114070000 117.877914697345
114080000 119.918195742402
114090000 114.599104115175
114100000 111.062744963943
114110000 117.888238527804
114120000 111.264121715419
114130000 113.064157873713
114140000 114.999229863544
114150000 116.673442778332
114160000 112.015187256176
114170000 110.604558331133
114180000 108.620463038003
114190000 113.023820327988
114200000 114.212101919568
114210000 113.736694294553
114220000 117.817921224455
114230000 118.567926145689
114240000 117.433535173031
114250000 115.050937781799
114260000 113.345661048675
114270000 113.126278457008
114280000 119.798335709815
114290000 118.03590380873
114300000 115.548787907854
114310000 109.360100938324
114320000 121.041599302128
114330000 113.632678918558
114340000 107.241206074348
114350000 108.493636545917
114360000 111.68754121011
114370000 108.308336953617
114380000 111.752988014919
114390000 115.074537070632
114400000 111.578347347141
114410000 117.659597673475
114420000 113.56233529161
114430000 119.211303641009
114440000 122.477998925029
114450000 118.522241450823
114460000 116.366076705316
114470000 123.180383040498
114480000 117.738271001184
114490000 119.539186115841
114500000 121.407035349877
114510000 120.667867783777
114520000 121.788081090283
114530000 118.949718154812
114540000 122.070520406075
114550000 121.598497424389
114560000 123.091967254154
114570000 121.814914307083
114580000 118.619051537331
114590000 121.006837239408
114600000 120.696102236106
114610000 117.218728538695
114620000 115.619839174075
114630000 113.194404436231
114640000 112.23073673079
114650000 116.746987223481
114660000 114.158854289465
114670000 114.87888106871
114680000 109.793406419738
114690000 113.103235955752
114700000 114.556394643554
114710000 115.647461045289
114720000 114.89920712737
114730000 118.236402218091
114740000 113.433175454569
114750000 107.762612928981
114760000 107.130102688198
114770000 109.679407931146
114780000 112.996276947752
114790000 112.724082758972
114800000 109.769166154554
114810000 113.954692133513
114820000 111.839572719413
114830000 115.40462106752
114840000 111.122878060909
114850000 106.742964628545
114860000 99.5417562728887
114870000 96.5411390131691
114880000 100.735291739078
114890000 105.67799722335
114900000 100.699948946187
114910000 102.526265916478
114920000 102.795954789451
114930000 100.351069222045
114940000 101.346572341219
114950000 100.665031955991
114960000 100.899123953757
114970000 98.9369661698763
114980000 103.463827570681
114990000 107.464625449682
115000000 111.013358288976
115010000 109.952931135043
115020000 107.669395010869
115030000 110.713251151862
115040000 112.65511248019
115050000 109.825975403189
115060000 112.843581165071
115070000 111.793141601606
115080000 107.016483272934
115090000 110.632502699272
115100000 110.769543963001
115110000 111.555624240103
115120000 112.784986435422
115130000 108.936187066651
115140000 110.366897195056
115150000 108.275262625944
115160000 111.53512803638
115170000 109.511425747585
115180000 114.445564534102
115190000 109.641907959114
115200000 111.902177600637
115210000 108.68963637076
115220000 114.155291313527
115230000 113.457726331399
115240000 107.756167710977
115250000 112.415519543145
115260000 107.445770112451
115270000 108.522360117833
115280000 108.535661742563
115290000 108.106395001147
115300000 107.128374131924
115310000 104.897653221979
115320000 108.69368830667
115330000 108.791623211516
115340000 112.538396776859
115350000 110.438752878624
115360000 110.922708959996
115370000 111.15691042777
115380000 113.452069562748
115390000 110.970444209701
115400000 112.271586496707
115410000 115.310640204685
115420000 110.630376238163
115430000 111.355487635904
115440000 112.896389874294
115450000 109.204041941563
115460000 113.728918690371
115470000 116.01217873147
115480000 116.247247125844
115490000 116.243283606828
115500000 111.640422854631
115510000 118.480647164164
115520000 112.318958579696
115530000 117.586899336095
115540000 117.451581425233
115550000 118.104460451619
115560000 117.286067755757
115570000 114.207050518297
115580000 116.031723479242
115590000 119.291823569768
115600000 117.807781292422
115610000 116.314129788006
115620000 112.017039324958
115630000 120.865990178734
115640000 119.249758197695
115650000 121.441488733616
115660000 116.000557697105
115670000 121.810810442297
115680000 121.247008962209
115690000 121.633299873738
115700000 125.264236675002
115710000 119.113890685455
115720000 116.203804384794
115730000 116.720588963824
115740000 114.989549706923
115750000 115.745740094579
115760000 113.048218757974
115770000 117.796966688007
115780000 116.240787113747
115790000 117.974290545722
115800000 116.366524945724
115810000 116.787090459321
115820000 111.770616249349
115830000 117.979750941284
115840000 118.344103817126
115850000 116.446470232288
115860000 115.178157774268
115870000 116.34982796863
115880000 118.175925997905
115890000 115.618035846462
115900000 115.654417866062
115910000 117.014747201608
115920000 120.407677132555
115930000 118.725953940065
115940000 112.52427112232
115950000 115.246527558324
115960000 113.846292893278
115970000 117.973321882273
115980000 121.090160407718
115990000 116.74183531806
116000000 123.727371115977
116010000 117.283893135505
116020000 117.402599327246
116030000 115.998580152822
116040000 118.054056705657
116050000 122.636440165489
116060000 116.542052293236
116070000 116.185932574659
116080000 113.952985134354
116090000 119.745198570998
116100000 119.183614441448
116110000 117.714817537497
116120000 122.323492069035
116130000 119.865494561148
116140000 122.696808572776
116150000 117.49827487896
116160000 122.198274041621
116170000 121.585599686135
116180000 115.570019967024
116190000 115.490895056527
116200000 118.147936490667
116210000 121.493014063434
116220000 119.874926589953
116230000 119.488173041016
116240000 120.496315306353
116250000 111.231520007246
116260000 115.406959118201
116270000 113.225059715905
116280000 116.181074338592
116290000 119.199041599386
116300000 117.318685882157
116310000 112.719064557102
116320000 116.373621616592
116330000 116.634383620228
116340000 113.744357470808
116350000 118.94291312564
116360000 116.458969750738
116370000 120.981658202564
116380000 121.475346420003
116390000 122.714082140467
116400000 119.034272476366
116410000 118.084727968921
116420000 116.329299570936
116430000 114.934271645349
116440000 113.270771167959
116450000 112.103033506449
116460000 111.064967823589
116470000 116.42805041761
116480000 119.971591469904
116490000 109.716477692905
116500000 116.365460755896
116510000 116.62452719747
116520000 116.350533599663
116530000 107.885393706817
116540000 109.552937218966
116550000 110.38647563088
116560000 110.220946103023
116570000 111.012132228588
116580000 108.011123986898
116590000 110.11520624348
116600000 117.865121770964
116610000 112.890605624733
116620000 117.554550325331
116630000 124.093029408489
116640000 118.089646775629
116650000 123.006035420582
116660000 120.381534932696
116670000 115.069348195693
116680000 118.493642903303
116690000 121.018691994381
116700000 118.368072514252
116710000 120.44834736129
116720000 117.55465070824
116730000 112.174577322695
116740000 111.895407652141
116750000 113.178491551326
116760000 112.590865799501
116770000 118.186045836904
116780000 117.187177371233
116790000 118.80176077123
116800000 118.026884744271
116810000 116.988323979213
116820000 118.188191859867
116830000 112.801191866039
116840000 116.875163613295
116850000 118.300451252738
116860000 118.279658755431
116870000 120.85800387405
116880000 122.307731096198
116890000 118.525694505271
116900000 116.632681799113
116910000 113.596531423549
116920000 112.183965187495
116930000 107.488486020642
116940000 111.326793952833
116950000 107.30488733602
116960000 113.200415019209
116970000 117.17820814799
116980000 113.903479147925
116990000 119.771391324141
117000000 116.593843023021
117010000 119.37029983768
117020000 123.959944377492
117030000 127.336242536032
117040000 126.126763868069
117050000 123.848448345379
117060000 122.894163914303
117070000 122.765046128175
117080000 123.87489268289
117090000 123.255964929119
117100000 121.198411003022
117110000 114.883256596638
117120000 116.604437249857
117130000 115.63153586023
117140000 114.774388318836
117150000 112.191924801522
117160000 115.001297411227
117170000 117.728595765312
117180000 119.356624766799
117190000 117.44583841278
117200000 115.894937625669
117210000 114.213482054824
117220000 116.812821866247
117230000 114.054959257469
117240000 114.544831395834
117250000 116.265498097115
117260000 115.378048703568
117270000 114.615146976716
117280000 115.620982109004
117290000 111.69779560405
117300000 112.347533685066
117310000 116.169741671955
117320000 116.103549385852
117330000 115.122946521989
117340000 117.793209050699
117350000 119.156568767681
117360000 120.979536519722
117370000 120.102817270891
117380000 118.261191867774
117390000 116.991434613775
117400000 116.32189462885
117410000 117.053489561125
117420000 114.652419367981
117430000 118.168495117187
117440000 111.736038147345
117450000 116.103561680593
117460000 116.304499179783
117470000 115.772388350015
117480000 115.196152224062
117490000 113.731618461464
117500000 115.098484962384
117510000 116.874921321005
117520000 120.760988226934
117530000 117.00583707745
117540000 121.550405481556
117550000 118.899723084845
117560000 120.423654910395
117570000 119.188826891962
117580000 115.915935457435
117590000 112.455660141568
117600000 116.629079347191
117610000 118.970325540677
117620000 115.409946364278
117630000 118.381475022173
117640000 113.826380275382
117650000 109.033667261052
117660000 110.391871293097
117670000 108.711998238672
117680000 110.569825332241
117690000 106.429776088096
117700000 113.545074618089
117710000 118.400952721892
117720000 120.346078547711
117730000 118.94309347419
117740000 120.760665842868
117750000 118.639134612519
117760000 120.445856518631
117770000 119.269816521462
117780000 119.153195129745
117790000 117.983886906868
117800000 116.669397055234
117810000 113.587495093044
117820000 117.617288948223
117830000 121.073661139789
117840000 116.52962585096
117850000 113.387844732597
117860000 118.757879423892
117870000 117.441478319235
117880000 112.338955100735
117890000 108.756827439095
117900000 114.419759099302
117910000 114.130946046297
117920000 116.085474121253
117930000 116.849307829455
117940000 111.553400445704
117950000 113.52073557476
117960000 111.583413787382
117970000 112.46155546323
117980000 114.48789206283
117990000 110.010479255963
118000000 114.204889006318
118010000 113.27326972264
118020000 113.163595400422
118030000 113.554379743137
118040000 115.373539403532
118050000 110.40354690813
118060000 113.901746203077
118070000 121.329734478184
118080000 116.172400126266
118090000 117.679743724197
118100000 117.446127308714
118110000 116.044360583683
118120000 119.89006804832
118130000 115.457875362994
118140000 118.066795991739
118150000 115.433783450832
118160000 116.799150432193
118170000 118.258450308513
118180000 113.848947365672
118190000 118.757554960372
118200000 121.797790159215
118210000 120.066253169506
118220000 121.317125010368
118230000 116.2431015107
118240000 119.910501443611
118250000 115.885219511896
118260000 112.564424891798
118270000 114.217555100145
118280000 113.089414412389
118290000 113.616791309301
118300000 110.043524365855
118310000 110.859082564041
118320000 114.455110271728
118330000 114.63533975876
118340000 116.978473157874
118350000 118.282711789607
118360000 119.981996696925
118370000 114.61102045918
118380000 115.941930749946
118390000 114.788851412588
118400000 114.307686784982
118410000 113.473027006386
118420000 110.059469826612
118430000 113.530745783709
118440000 109.682502600959
118450000 111.627273873484
118460000 115.827101721641
118470000 117.211658555147
118480000 118.003360422458
118490000 112.87729217024
118500000 112.638042993034
118510000 114.300395268001
118520000 111.87360095046
118530000 112.667516833302
118540000 111.873997920631
118550000 105.211674002778
118560000 106.660137510492
118570000 105.765831552854
118580000 104.6280782147
118590000 107.119970294715
118600000 110.746594901792
118610000 110.581996026189
118620000 108.659488927641
118630000 110.39886622278
118640000 114.619535402013
118650000 116.753563241031
118660000 113.851376060853
118670000 114.897467707627
118680000 116.456372709257
118690000 115.720874972617
118700000 114.243666849714
118710000 114.077895252523
118720000 113.121106787588
118730000 118.970455380976
118740000 122.594557954904
118750000 121.148742666825
118760000 119.947923902467
118770000 117.851350685872
118780000 118.493092603466
118790000 116.274260768672
118800000 118.493843985043
118810000 118.255267728902
118820000 113.708951103815
118830000 116.484091718026
118840000 117.750939846271
118850000 120.442419899281
118860000 122.541889931865
118870000 114.57902096196
118880000 113.498866740446
118890000 117.126597675699
118900000 113.743210493645
118910000 113.825503854329
118920000 116.908398325694
118930000 116.803339667874
118940000 114.635533691039
118950000 114.177686490292
118960000 118.955450550228
118970000 122.213519833278
118980000 119.034969019567
118990000 117.240481035893
119000000 121.835446431688
119010000 116.247614452735
119020000 120.663650189435
119030000 121.069499584405
119040000 116.997021576892
119050000 113.306794233912
119060000 114.610682068236
119070000 118.730499804166
119080000 116.838944899015
119090000 115.824225879105
119100000 117.884391690186
119110000 117.011875551376
119120000 114.292106181093
119130000 111.412011689141
119140000 114.443762589034
119150000 112.30341922396
119160000 103.235655440582
119170000 110.211751447695
119180000 114.866878844616
119190000 116.63658299921
119200000 119.797746059204
119210000 118.203342205342
119220000 117.42753357825
119230000 114.053442027715
119240000 121.790025615586
119250000 120.145293875584
119260000 120.201435539333
119270000 119.955653470402
119280000 118.288126656423
119290000 118.110613079118
119300000 117.130219300452
119310000 118.983958706239
119320000 117.240965643996
119330000 117.939285061237
119340000 116.697037370578
119350000 115.623439183624
119360000 117.586192248133
119370000 121.125671397757
119380000 115.867300046057
119390000 115.178174687296
119400000 115.802400708628
119410000 116.38416797961
119420000 117.864283200018
119430000 119.983978881042
119440000 117.486609900242
119450000 118.426262954391
119460000 120.463142888312
119470000 117.707442669163
119480000 112.364431022777
119490000 114.05611874429
119500000 115.980752800744
119510000 116.755040591315
119520000 114.673029679532
119530000 114.735951839074
119540000 117.136672434252
119550000 119.765225940462
119560000 117.928907153255
119570000 116.535286758594
119580000 120.589414071958
119590000 117.207784102109
119600000 114.464520511087
119610000 111.822169499255
119620000 116.816521143711
119630000 112.504599803684
119640000 108.978038146434
119650000 111.993844079921
119660000 110.096940809391
119670000 110.91104206374
119680000 111.071708664934
119690000 110.702413605741
119700000 110.988747075143
119710000 113.969397507502
119720000 115.689723678964
119730000 114.716503467481
119740000 112.279098482135
119750000 109.001579376512
119760000 109.38374131095
119770000 107.819292666316
119780000 108.873965707779
119790000 109.721352411537
119800000 107.229894769727
119810000 108.385772254403
119820000 111.143871644543
119830000 112.173161754143
119840000 111.174687176124
119850000 116.54367009222
119860000 117.631184743865
119870000 111.405550045513
119880000 111.351329543214
119890000 114.572255978853
119900000 114.470162933564
119910000 113.309120528182
119920000 111.503426702039
119930000 110.58341994283
119940000 110.904515463604
119950000 112.222185388202
119960000 108.581164111375
119970000 115.661981620006
119980000 117.431949479915
119990000 115.985400835403
120000000 113.03620105858
120010000 120.042953615233
120020000 114.781574154443
120030000 112.190601834102
120040000 115.205350407089
120050000 115.54828565149
120060000 116.975796105131
120070000 116.659121132657
120080000 120.426409241819
120090000 120.417769195341
120100000 118.214714857679
120110000 122.375289831941
120120000 117.278736701818
120130000 125.171458546979
120140000 120.163122655622
120150000 119.386956695864
120160000 122.311308978713
120170000 120.298728820478
120180000 118.582630430562
120190000 120.576345178196
120200000 117.098013341221
120210000 117.686902595952
120220000 115.233714704005
120230000 110.599829880729
120240000 113.827109980078
120250000 115.005625510052
120260000 111.805694949362
120270000 112.656104389765
120280000 112.471316011435
120290000 114.747208509459
120300000 112.660851514531
120310000 112.089205427216
120320000 112.896285224217
120330000 115.76413765748
120340000 116.772685406341
120350000 110.608801393624
120360000 111.363560773667
120370000 114.500102152051
120380000 113.024423648762
120390000 113.3220162145
120400000 112.928188166781
120410000 113.295758564096
120420000 117.716644958382
120430000 109.958669333374
120440000 114.578697050519
120450000 113.823858517072
120460000 113.528173077943
120470000 116.174311060248
120480000 116.917532295063
120490000 112.543841118941
120500000 115.466295119837
120510000 117.786303833623
120520000 115.039760931193
120530000 115.370211663382
120540000 113.333056822097
120550000 112.237056020588
120560000 110.990587988715
120570000 112.578538711375
120580000 110.725816831595
120590000 111.298017047533
120600000 114.417849073761
120610000 107.172236078127
120620000 113.128505431517
120630000 108.894857757389
120640000 115.971248983546
120650000 115.530494783968
120660000 111.641560995247
120670000 115.527392513016
120680000 113.416832723664
120690000 118.740241190489
120700000 116.262159988021
120710000 115.614569236985
120720000 115.662658445223
120730000 113.576083210885
120740000 118.772919394998
120750000 118.673813295771
120760000 120.574377766833
120770000 120.450387926295
120780000 118.40901463343
120790000 116.086053680269
120800000 116.283347914433
120810000 112.394996354484
120820000 110.997373092418
120830000 114.357593523528
120840000 113.469481954158
120850000 114.926769478978
120860000 115.994400519662
120870000 115.505104956099
120880000 116.572308310621
120890000 116.285119482364
120900000 117.14881628342
120910000 112.31059247839
120920000 111.012615246995
120930000 119.277615182358
120940000 116.858981725056
120950000 114.888630405424
120960000 111.368571321159
120970000 114.766720765716
120980000 115.436273755955
120990000 116.476507263785
121000000 117.168316498641
121010000 113.735827371829
121020000 108.651086562953
121030000 110.003305470799
121040000 106.174510283792
121050000 109.284494594262
121060000 104.779486631086
121070000 106.307737712817
121080000 106.076428417422
121090000 107.724276383695
121100000 111.300749406958
121110000 110.811743868666
121120000 110.371183482705
121130000 109.425784185799
121140000 112.245698904622
121150000 111.348598302379
121160000 115.72592447559
121170000 112.581906650008
121180000 113.471730908209
121190000 118.628058653002
121200000 122.094737938872
121210000 117.15155155269
121220000 121.504455073902
121230000 120.094427523254
121240000 119.109631297482
121250000 119.78953201109
121260000 118.34694092066
121270000 118.951564706035
121280000 118.759502199997
121290000 117.042475522046
121300000 117.292588010913
121310000 111.128916529633
121320000 114.317333940987
121330000 112.730470012756
121340000 116.152464297828
121350000 113.913860011342
121360000 110.013141550593
121370000 110.839695503043
121380000 116.407466767779
121390000 114.943444380396
121400000 117.012321658706
121410000 116.002009186107
121420000 121.509343231808
121430000 119.052958156181
121440000 117.975577810838
121450000 115.398281254582
121460000 117.695450447184
121470000 112.370252386554
121480000 115.529434742037
121490000 113.503579379778
121500000 114.180778368486
121510000 114.265394059283
121520000 110.393599961024
121530000 110.031740853624
121540000 113.268917684852
121550000 114.122727146907
121560000 111.599688972773
121570000 115.703234769686
121580000 116.574128610095
121590000 111.358159669259
121600000 114.367360757756
121610000 118.806138640418
121620000 117.747921740783
121630000 113.350878190918
121640000 106.659426417114
121650000 117.307768079893
121660000 117.532905905001
121670000 114.1212959722
121680000 120.443217825222
121690000 117.046543550049
121700000 117.048200669322
121710000 120.140233426487
121720000 118.910437652299
121730000 116.628198387887
121740000 117.128477614317
121750000 118.720093533864
121760000 116.915362893467
121770000 120.586643733694
121780000 115.300858853159
121790000 114.949955628078
121800000 123.456815028425
121810000 119.885157277083
121820000 119.062146003127
121830000 122.229865277899
121840000 115.79026142892
121850000 118.61930110336
121860000 120.005456482866
121870000 120.097691573518
121880000 116.854231414693
121890000 117.954595935112
121900000 117.17691129572
121910000 116.576906856707
121920000 115.467075136871
121930000 117.382770767472
121940000 116.740960122111
121950000 115.128603935575
121960000 119.685808771331
121970000 117.50002460942
121980000 121.745155051507
121990000 118.747399833869
122000000 115.724149518987
122010000 117.52562957189
122020000 116.67077646638
122030000 120.976480793656
122040000 115.066182909807
122050000 112.834656032889
122060000 112.617998614497
122070000 112.802865898192
122080000 111.051675826308
122090000 111.57997749573
122100000 108.863127525963
122110000 113.85820241264
122120000 114.626896955814
122130000 116.023801583807
122140000 113.92105134884
122150000 116.790100942017
122160000 110.630511341073
122170000 113.7828201747
122180000 117.153069578011
122190000 114.758085223306
122200000 115.427631365558
122210000 117.73769523738
122220000 113.818200364216
122230000 117.364713915471
122240000 121.344653149867
122250000 118.91036514154
122260000 114.444416631102
122270000 116.989657526753
122280000 113.975969333869
122290000 117.021773352198
122300000 119.937580681091
122310000 116.128693458651
122320000 118.644661585159
122330000 117.208158672254
122340000 117.93541357009
122350000 119.220323100434
122360000 118.863008382118
122370000 118.986237850317
122380000 115.555191403102
122390000 118.253752628742
122400000 115.22311166815
122410000 112.203628502722
122420000 112.167878699641
122430000 114.455857653801
122440000 114.013993049437
122450000 110.552362761137
122460000 104.268091032543
122470000 111.941492975958
122480000 116.116080726764
122490000 118.108682789173
122500000 116.872966225186
122510000 114.713786810495
122520000 109.648957821404
122530000 116.455066407255
122540000 122.390797773741
122550000 119.081843730209
122560000 122.11289926888
122570000 123.200440399386
122580000 124.55605022334
122590000 116.203317087933
122600000 121.32382036755
122610000 115.168725714169
122620000 117.894786697452
122630000 117.969466067708
122640000 118.226535561068
122650000 111.267221932446
122660000 115.389874154734
122670000 113.48814213373
122680000 117.71635590011
122690000 118.300732539002
122700000 117.049780645899
122710000 107.909734633347
122720000 113.644918802004
122730000 113.701847604228
122740000 114.217058220812
122750000 113.915904081125
122760000 110.233461750889
122770000 112.062861281036
122780000 115.086633278808
122790000 109.870708692142
122800000 115.516317985268
122810000 108.275433942118
122820000 112.748162121957
122830000 114.983975951559
122840000 115.924655240089
122850000 116.934809094127
122860000 120.945670148423
122870000 117.996175472339
122880000 114.360880458997
122890000 114.237645655616
122900000 118.042249539428
122910000 118.445537021918
122920000 118.041049698847
122930000 121.094996693798
122940000 112.839445988582
122950000 112.211478970504
122960000 113.711545356576
122970000 114.480297555605
122980000 112.578806957119
122990000 110.153833245937
123000000 115.446085404765
123010000 113.940955004291
123020000 112.550186121906
123030000 109.842970060716
123040000 110.514050353523
123050000 111.580260083532
123060000 110.839488164412
123070000 111.196930592032
123080000 119.197598355691
123090000 118.801164959586
123100000 124.748027046065
123110000 121.7900286119
123120000 121.957248975981
123130000 114.857786992576
123140000 117.649712957585
123150000 117.453546182176
123160000 119.771253754026
123170000 118.173535006765
123180000 116.96186145043
123190000 117.871573998486
123200000 119.149713368405
123210000 121.120884572673
123220000 116.27594926622
123230000 118.098712643162
123240000 118.381190726705
123250000 117.31486128796
123260000 112.72487922109
123270000 113.784465451699
123280000 117.736214920144
123290000 115.056369800213
123300000 110.779459888079
123310000 112.323175431426
123320000 115.499257564876
123330000 111.520276209596
123340000 104.804354777793
123350000 105.800033764379
123360000 109.704742019341
123370000 107.244491110153
123380000 112.246226637575
123390000 110.107613562017
123400000 108.743760737249
123410000 113.258449726105
123420000 114.348974112064
123430000 116.019913781114
123440000 116.545579259873
123450000 120.319973767251
123460000 115.095550197357
123470000 113.502724831654
123480000 111.71958506254
123490000 112.140423848053
123500000 112.072905131165
123510000 110.312819439879
123520000 115.180462051827
123530000 113.315380282593
123540000 114.477739100984
123550000 110.935166468387
123560000 115.076289015279
123570000 118.216518946701
123580000 119.309257722443
123590000 120.085615368196
123600000 117.723240810126
123610000 125.738796720277
123620000 123.919780250604
123630000 121.95503011113
123640000 120.846526060347
123650000 118.391558340235
123660000 120.453632577785
123670000 122.685588009457
123680000 118.964529849253
123690000 122.52868020458
123700000 123.217110584622
123710000 118.179295872587
123720000 124.248897952634
123730000 121.38654588407
123740000 123.794816054436
123750000 120.350720102729
123760000 120.129018149098
123770000 118.260396540076
123780000 118.344206251055
123790000 119.518761130088
123800000 119.980803345672
123810000 116.529726494031
123820000 117.561071018846
123830000 120.057586622794
123840000 117.182133875836
123850000 115.229437741929
123860000 116.228879707321
123870000 115.603478593304
123880000 114.945422013212
123890000 119.363317159802
123900000 116.727950505886
123910000 114.725312582532
123920000 117.170065037775
123930000 120.461321674706
123940000 119.203707570263
123950000 113.627197422168
123960000 118.102628157977
123970000 119.471950013901
123980000 115.018667315706
123990000 116.952792504931
124000000 117.651270624765
124010000 112.521611643543
124020000 108.980163164841
124030000 118.649099071446
124040000 119.604398377236
124050000 118.436218528834
124060000 119.217695027083
124070000 117.963789241634
124080000 121.928948276247
124090000 115.508448127725
124100000 120.240395141424
124110000 118.348783188035
124120000 116.120071368035
124130000 118.380864985374
124140000 115.954671182276
124150000 121.131572444405
124160000 123.698231556136
124170000 122.556035817988
124180000 118.782681515773
124190000 121.539617654131
124200000 120.137834968901
124210000 120.556272046355
124220000 121.80301336915
124230000 125.46525351439
124240000 121.393621623887
124250000 119.240022691535
124260000 121.992222728896
124270000 124.82717980072
124280000 121.054382740692
124290000 125.21459730117
124300000 121.707958067659
124310000 120.996146037566
124320000 117.417685208517
124330000 116.816202282243
124340000 114.707246927512
124350000 117.820020985511
124360000 120.092254911701
124370000 117.358282917147
124380000 114.717341468753
124390000 117.291729957777
124400000 118.680882183602
124410000 114.191687504929
124420000 114.714154656657
124430000 111.698934890452
124440000 110.962408767206
124450000 117.101612445248
124460000 124.329715341357
124470000 122.172667559564
124480000 117.013030623734
124490000 123.659758125004
124500000 120.969984568712
124510000 122.279342362331
124520000 123.595542903815
124530000 123.596350496421
124540000 119.984256866405
124550000 121.826776229594
124560000 122.671376078512
124570000 122.024234528231
124580000 120.445644253851
124590000 118.781474611612
124600000 119.763857085635
124610000 119.746262357684
124620000 123.825664687316
124630000 125.279926779646
124640000 121.19806226008
124650000 121.797286114005
124660000 121.262616111264
124670000 114.625931513791
124680000 119.137532321139
124690000 116.40457868138
124700000 120.563853833178
124710000 120.150798204251
124720000 122.142502928228
124730000 121.698000274333
124740000 120.879068615253
124750000 112.235984696816
124760000 117.868533656083
124770000 120.927086401362
124780000 116.064084066727
124790000 113.912856265601
124800000 109.69293884268
124810000 111.174638946637
124820000 110.534956315821
124830000 103.236309090432
124840000 106.161513727245
124850000 105.507986530655
124860000 108.51739443701
124870000 112.647573495548
124880000 109.133156158377
124890000 112.385124395306
124900000 110.283146377772
124910000 114.483328747032
124920000 114.277421072875
124930000 114.266227986756
124940000 113.339450412077
124950000 114.845831254179
124960000 110.749225106934
124970000 105.950910023336
124980000 107.115791713429
124990000 110.079255762088
125000000 103.876002663417
125010000 106.687135143413
125020000 113.963844042878
125030000 117.009135604479
125040000 113.069317002249
125050000 118.513858463598
125060000 122.088194046586
125070000 120.781836357203
125080000 118.315335085584
125090000 120.111887922374
125100000 123.660011131979
125110000 120.144383581888
125120000 120.119985195461
125130000 117.171330384015
125140000 118.041725794166
125150000 120.547017851518
125160000 116.01439429862
125170000 113.360516632068
125180000 112.303119914445
125190000 117.622958885024
125200000 118.982477608377
125210000 119.651707896565
125220000 121.153014319602
125230000 122.800811305693
125240000 119.653003526294
125250000 117.286264106112
125260000 119.738924993207
125270000 118.479484477621
125280000 116.785447860082
125290000 115.166124263458
125300000 118.825177913294
125310000 123.186170213894
125320000 126.626475108802
125330000 119.482448551914
125340000 114.869930684801
125350000 118.135309117494
125360000 121.38711129544
125370000 117.532895842536
125380000 114.443673583132
125390000 120.923550918976
125400000 118.245346008848
125410000 118.660718289009
125420000 117.666748913688
125430000 117.719673320958
125440000 118.007356382611
125450000 113.874256259483
125460000 117.683468085297
125470000 117.830532589419
125480000 116.481277007141
125490000 116.510359866681
125500000 116.531712255834
125510000 119.484894389706
125520000 120.194643125276
125530000 114.618015057866
125540000 113.748051192173
125550000 118.152976198422
125560000 114.991552025723
125570000 111.139699878556
125580000 110.334668084819
125590000 116.591797352811
125600000 117.43804261136
125610000 121.005177059165
125620000 113.667205667044
125630000 112.743082861361
125640000 116.347387933364
125650000 116.495426736757
125660000 111.906099004082
125670000 116.049821437197
125680000 118.826038958317
125690000 116.622210582336
125700000 117.97531148765
125710000 119.374713190243
125720000 116.945554374546
125730000 116.360231694867
125740000 117.532177231326
125750000 120.01274972098
125760000 123.225199373052
125770000 117.350638902162
125780000 114.134501872515
125790000 117.170962613571
125800000 119.082032010019
125810000 121.509105040392
125820000 117.441993150251
125830000 119.742807481915
125840000 121.284581502316
125850000 119.299662205371
125860000 117.340902247487
125870000 118.383667782189
125880000 115.261300758307
125890000 119.42858075469
125900000 114.876333285572
125910000 115.305884564167
125920000 114.394875815992
125930000 113.137259117626
125940000 113.103715843243
125950000 117.097920904773
125960000 113.649062474835
125970000 119.466039719156
125980000 117.870023433266
125990000 121.631436212581
126000000 116.17551188455
126010000 116.045171906255
126020000 116.141143946768
126030000 114.391135035685
126040000 112.779316032792
126050000 116.393454249488
126060000 110.086472880342
126070000 114.590561799611
126080000 116.011219886161
126090000 116.283872701583
126100000 118.309787741289
126110000 119.151819814592
126120000 119.166498861055
126130000 124.765203874885
126140000 121.810170775153
126150000 116.406245225923
126160000 115.228956570353
126170000 120.33077062042
126180000 120.21867574471
126190000 119.220072275915
126200000 112.940585452803
126210000 111.952975260917
126220000 109.212151395308
126230000 108.83484390346
126240000 110.240383890988
126250000 112.69821837735
126260000 109.020853993293
126270000 110.992214796615
126280000 106.373210994132
126290000 104.184986695518
126300000 113.480871067379
126310000 110.669190625955
126320000 110.922388224324
126330000 108.773953470037
126340000 112.443219810461
126350000 112.298385122694
126360000 112.364915517099
126370000 114.6048359834
126380000 115.413256135206
126390000 113.207200632843
126400000 114.647235034948
126410000 113.034052875735
126420000 118.920880473223
126430000 119.808655920388
126440000 116.471608418366
126450000 118.95100711066
126460000 119.12782196661
126470000 116.321910031735
126480000 118.268171621611
126490000 117.181641696061
126500000 122.783547547959
126510000 117.579317038058
126520000 116.005263941846
126530000 117.813926492592
126540000 119.688693673009
126550000 120.40093284632
126560000 121.715950954464
126570000 122.421657621517
126580000 125.008870423906
126590000 118.486960381288
126600000 119.940515950455
126610000 118.600468966363
126620000 120.558047462926
126630000 113.903300282198
126640000 122.312990192068
126650000 122.64552260073
126660000 113.276266688118
126670000 117.484629151348
126680000 117.138177974316
126690000 117.028862639104
126700000 115.631293871945
126710000 112.683324287201
126720000 113.276600389028
126730000 108.431673196658
126740000 114.756308278068
126750000 114.330572912318
126760000 115.347976151907
126770000 116.267136301461
126780000 119.657875664699
126790000 118.8036925864
126800000 120.98835082342
126810000 119.379017171883
126820000 117.538650213682
126830000 116.051626082215
126840000 119.238593973032
126850000 120.062086090055
126860000 120.111332615715
126870000 119.173807684266
126880000 121.075748694004
126890000 123.080961297234
126900000 123.844054126901
126910000 123.110798585346
126920000 124.75136083329
126930000 124.167592678286
126940000 125.168834590792
126950000 126.160603360771
126960000 120.416808607653
126970000 120.879077209584
126980000 123.80719291472
126990000 118.367224781902
127000000 119.421100588797
127010000 121.690059605985
127020000 120.054288139939
127030000 119.961027994725
127040000 117.097500047809
127050000 119.06901555569
127060000 116.33027946118
127070000 116.871633964855
127080000 120.794076357387
127090000 116.215621970636
127100000 126.151067034351
127110000 121.633613751309
127120000 118.78442304887
127130000 123.269174279818
127140000 118.989858914052
127150000 120.793897453324
127160000 118.328129822188
127170000 113.619255851696
127180000 115.926980979359
127190000 121.073729815891
127200000 120.495504363253
127210000 119.808164769638
127220000 119.676389741057
127230000 119.955656644425
127240000 118.108883879213
127250000 118.486364834282
127260000 121.781645857676
127270000 122.782761955335
127280000 126.189555923707
127290000 123.025574781864
127300000 121.741522810703
127310000 118.934901770381
127320000 121.91279507739
127330000 122.778131162223
127340000 122.056838591903
127350000 118.533345423331
127360000 122.220250107427
127370000 118.770749679836
127380000 121.152235430262
127390000 115.266350101462
127400000 117.097305964744
127410000 119.694495564215
127420000 119.854494965214
127430000 119.164642281435
127440000 117.677275491764
127450000 116.355602533482
127460000 110.385637122873
127470000 117.778009044325
127480000 118.670912336321
127490000 117.566213725523
127500000 121.172496850577
127510000 115.231931784104
127520000 112.955123729765
127530000 113.563837540754
127540000 112.744329357812
127550000 111.66300478218
127560000 110.403904542492
127570000 115.662993833169
127580000 116.202553738321
127590000 115.401941401848
127600000 116.955663747713
127610000 119.707443533617
127620000 120.405747865561
127630000 119.587808121203
127640000 122.554837291196
127650000 124.928987518326
127660000 125.639074255276
127670000 119.73980197451
127680000 122.717400654131
127690000 124.902466445519
127700000 117.532780611975
127710000 124.923122607086
127720000 126.257150777596
127730000 126.603838833725
127740000 126.700381511675
127750000 121.761556504792
127760000 122.02369761556
127770000 125.585847577133
127780000 121.789768849984
127790000 118.938437263062
127800000 122.681174702209
127810000 118.893727697735
127820000 118.367849458021
127830000 122.020852305455
127840000 120.286715189264
127850000 116.876545880488
127860000 119.157891603014
127870000 121.866337378585
127880000 119.12236645237
127890000 112.752002079086
127900000 112.841971905001
127910000 116.522683963199
127920000 114.194049268249
127930000 119.912918697709
127940000 119.087657018975
127950000 120.774032553943
127960000 114.656730903638
127970000 114.196117739275
127980000 114.251775323217
127990000 118.052345543957
128000000 114.595821727069
128010000 118.356605818728
128020000 122.390043111544
128030000 120.32442695271
128040000 116.731200106956
128050000 120.522301951683
128060000 116.061998890325
128070000 114.502665387388
128080000 121.051383324083
128090000 117.38201818372
128100000 119.621145652937
128110000 119.293632947918
128120000 116.209071979937
128130000 118.726909073994
128140000 116.92586739896
128150000 119.761703269583
128160000 116.538051844743
128170000 119.854166190531
128180000 122.45160838777
128190000 122.721183955812
128200000 122.042336790177
128210000 120.905323505972
128220000 122.426099126488
128230000 120.166484235272
128240000 121.499751279204
128250000 115.331932523715
128260000 119.651125863763
128270000 114.530470466876
128280000 117.742427097913
128290000 107.569132136465
128300000 108.751041248674
128310000 106.885773077224
128320000 109.752100138095
128330000 111.502463665397
128340000 110.623296723493
128350000 114.249697043438
128360000 113.726553363261
128370000 117.041422675649
128380000 117.561226187955
128390000 122.084684179613
128400000 126.830938280443
128410000 125.614942060949
128420000 123.678910554937
128430000 124.109107796999
128440000 120.250054503374
128450000 123.961418587377
128460000 123.153037971326
128470000 123.552273520617
128480000 117.630141087988
128490000 118.671769324908
128500000 119.827184295025
128510000 122.184961822014
128520000 121.450641334059
128530000 120.488785698046
128540000 121.663632982417
128550000 119.187062665239
128560000 119.836939870021
128570000 121.789960189052
128580000 121.97845636373
128590000 117.618997273547
128600000 122.952086227823
128610000 119.538307809281
128620000 121.882467827931
128630000 119.814555700182
128640000 118.531445941081
128650000 117.344071747377
128660000 118.290262351543
128670000 115.619753579536
128680000 115.284725096162
128690000 112.940450686738
128700000 117.808302642304
128710000 118.182430761516
128720000 115.039888533453
128730000 119.237996012636
128740000 117.457139195726
128750000 118.369251139676
128760000 123.517612430848
128770000 120.93515210899
128780000 120.097104039933
128790000 116.377612494281
128800000 118.7432723462
128810000 115.122189478798
128820000 120.298111651327
128830000 117.246971705139
128840000 113.651175391269
128850000 113.955028256477
128860000 116.461530606384
128870000 114.449610146712
128880000 113.937643012913
128890000 112.734022688874
128900000 112.20738939344
128910000 102.842803382206
128920000 110.642148257137
128930000 112.459304199819
128940000 105.617255154861
128950000 109.948190113632
128960000 112.523107606152
128970000 110.177700881832
128980000 116.71084113997
128990000 115.83685549169
129000000 112.385875660417
129010000 113.485975907338
129020000 114.284381453649
129030000 107.383354140102
129040000 111.862110991567
129050000 110.445241721321
129060000 112.020788337875
129070000 113.395492475635
129080000 115.206337973824
129090000 115.780103433797
129100000 112.348099650651
129110000 110.089632754796
129120000 113.622594360491
129130000 118.146045146063
129140000 120.260950693609
129150000 120.006061116011
129160000 117.052116659116
129170000 119.420782258301
129180000 114.595752601343
129190000 119.904931589909
129200000 119.23519580101
129210000 118.460692143691
129220000 122.700390426607
129230000 125.591077617465
129240000 123.63257410178
129250000 118.675031519986
129260000 122.069032593727
129270000 124.921742480013
129280000 124.636784284331
129290000 119.262499935887
129300000 124.085708830975
129310000 127.260942219402
129320000 123.726748448675
129330000 122.199660022219
129340000 117.12000689999
129350000 119.497374833299
129360000 115.602828755169
129370000 121.450400865706
129380000 119.17405912937
129390000 115.259861315119
129400000 114.584937127883
129410000 119.965056060104
129420000 123.313734969914
129430000 123.96225830214
129440000 122.119045671389
129450000 117.527028034237
129460000 116.977513738919
129470000 119.994871617727
129480000 117.787499236783
129490000 120.97572512056
129500000 121.126439618115
129510000 124.880032701525
129520000 120.125329434479
129530000 121.775997129249
129540000 121.5054716827
129550000 121.57943624971
129560000 116.401031850748
129570000 115.678145803928
129580000 118.088127827851
129590000 121.771038104134
129600000 116.413005821509
129610000 114.877683043719
129620000 114.283043600367
129630000 116.733795817224
129640000 118.295536534904
129650000 113.592367687565
129660000 113.737026823164
129670000 112.201875783999
129680000 115.516405515781
129690000 115.579313168631
129700000 116.070505951904
129710000 119.292731027512
129720000 120.941143736933
129730000 118.550320056735
129740000 117.48544174719
129750000 113.79684503978
129760000 114.936405766869
129770000 115.278916803926
129780000 115.535288759942
129790000 117.274649377965
129800000 116.964684280171
129810000 118.648504055855
129820000 122.420523523667
129830000 119.104886489215
129840000 121.08141027574
129850000 115.70062202945
129860000 116.57869800179
129870000 118.408576421728
129880000 119.253698102946
129890000 116.730748741681
129900000 116.430857338592
129910000 118.195059871255
129920000 118.052501444022
129930000 119.95270104526
129940000 116.093882423774
129950000 112.03146689196
129960000 112.247421638853
129970000 113.721869529853
129980000 115.364226009197
129990000 118.855580938463
130000000 115.933074444825
130010000 115.832921397571
130020000 116.818465219578
130030000 113.058026344325
130040000 109.721358331286
130050000 109.463648100431
130060000 111.227315994445
130070000 117.185920662716
130080000 121.412172369094
130090000 115.002691828946
130100000 115.003157170808
130110000 114.888945663744
130120000 114.743502911585
130130000 113.106474354426
130140000 116.767656294884
130150000 120.668768735312
130160000 120.535645143956
130170000 117.766803847028
130180000 119.596526043602
130190000 118.16308677846
130200000 120.021340441051
130210000 123.061891724347
130220000 124.767938376404
130230000 127.701098246421
130240000 127.577628550529
130250000 125.275440034469
130260000 126.603124777314
130270000 123.116901833822
130280000 123.818848454088
130290000 118.216128091898
130300000 116.756349678026
130310000 120.619163675575
130320000 120.103356179805
130330000 121.143984484832
130340000 125.867826244587
130350000 121.827978663691
130360000 125.942702100415
130370000 122.992254286759
130380000 122.467225654165
130390000 116.235311055401
130400000 118.039563394437
130410000 118.813133334879
130420000 119.259499473031
130430000 118.323315985313
130440000 119.258293181531
130450000 118.099290579402
130460000 111.664190115477
130470000 114.973917827574
130480000 110.497587753128
130490000 116.995587473548
130500000 117.414374299083
130510000 114.912788588217
130520000 113.74939447854
130530000 115.557853447524
130540000 119.960116676319
130550000 119.755397314421
130560000 118.568764578758
130570000 122.940368376113
130580000 125.836384952498
130590000 121.743747218963
130600000 121.645634093289
130610000 121.528692436288
130620000 127.20839546514
130630000 124.925108650766
130640000 122.300401939614
130650000 124.888503470927
130660000 128.619782209078
130670000 124.636557407008
130680000 124.01812594167
130690000 122.671011527335
130700000 119.983989461254
130710000 126.035202882945
130720000 120.405892433001
130730000 119.979365275244
130740000 121.734239543463
130750000 120.640549553578
130760000 117.895476594598
130770000 119.078012784766
130780000 120.708008820153
130790000 125.381469480835
130800000 125.676493888538
130810000 124.244183829093
130820000 123.606917453241
130830000 121.100267269963
130840000 119.676662012174
130850000 119.169425635998
130860000 121.195204715404
130870000 119.389787455927
130880000 120.264545568674
130890000 119.195414807863
130900000 112.739567276036
130910000 118.358735483135
130920000 117.082061558939
130930000 115.875128903013
130940000 121.41290560616
130950000 119.492918629055
130960000 119.093999157458
130970000 117.384170559828
130980000 117.858820764462
130990000 123.117015607628
131000000 124.01942147701
131010000 127.301948919318
131020000 125.634468067736
131030000 122.46547263304
131040000 115.012816623571
131050000 117.484663685869
131060000 117.757835516138
131070000 117.829542419566
131080000 118.709734464508
131090000 116.244094887172
131100000 118.583847745341
131110000 115.501557349569
131120000 116.627215389325
131130000 120.454846439287
131140000 120.003992879007
131150000 120.312067762658
131160000 113.364650375826
131170000 113.532879807169
131180000 114.773231258884
131190000 116.912583260999
131200000 113.705109464323
131210000 113.157039702484
131220000 112.919443265233
131230000 111.063520618622
131240000 118.356805329393
131250000 113.593128443071
131260000 112.098360763117
131270000 114.276108065705
131280000 114.950918861499
131290000 117.635965176154
131300000 113.792697153494
131310000 114.812720626472
131320000 118.913383776617
131330000 120.752843906623
131340000 116.816737924451
131350000 113.785598853474
131360000 114.515784804624
131370000 117.093155980616
131380000 118.865576899547
131390000 120.795638394238
131400000 116.461749980621
131410000 121.20997441392
131420000 117.379117983497
131430000 119.376895845052
131440000 120.345385987203
131450000 117.555790471398
131460000 114.957194003499
131470000 119.522127383073
131480000 121.659448765682
131490000 123.445531650083
131500000 123.334525185894
131510000 123.874502097192
131520000 123.754176605892
131530000 114.097443182672
131540000 118.487261832821
131550000 120.081217814955
131560000 121.663163041335
131570000 122.140736701321
131580000 118.800442343755
131590000 118.335066060666
131600000 115.027047880763
131610000 114.97515633899
131620000 119.992533058714
131630000 117.555516006473
131640000 117.146515584265
131650000 116.71644819207
131660000 117.240329084304
131670000 117.500705453194
131680000 113.187977828023
131690000 113.60073901559
131700000 111.866858071058
131710000 107.904478486585
131720000 106.521565867971
131730000 111.259842449231
131740000 114.122639088576
131750000 107.202733277887
131760000 112.363693022728
131770000 110.113514238007
131780000 107.869239486804
131790000 109.425048333956
131800000 113.913726646023
131810000 115.358919368563
131820000 119.389664201304
131830000 123.820747234689
131840000 125.222718962942
131850000 118.90635692253
131860000 117.423281637427
131870000 119.961480112296
131880000 119.891448278188
131890000 118.292880725212
131900000 120.111595224931
131910000 120.339429125845
131920000 114.327988767602
131930000 112.855763089772
131940000 117.236087848071
131950000 114.365032796357
131960000 113.564042544767
131970000 110.486948255341
131980000 113.335150025765
131990000 117.633229678191
132000000 116.905493908559
132010000 116.439896738029
132020000 120.543619499398
132030000 119.532547146927
132040000 117.841925799353
132050000 112.059917289665
132060000 119.976800605683
132070000 118.194234613583
132080000 115.387385990407
132090000 118.781434455615
132100000 119.910663646301
132110000 119.474536376716
132120000 122.141676428859
132130000 116.240580649108
132140000 114.05092695848
132150000 116.859251573149
132160000 119.090832107135
132170000 117.52402219055
132180000 119.891840401199
132190000 117.152462171482
132200000 116.4228519405
132210000 117.734742123904
132220000 115.85447714994
132230000 114.590781674231
132240000 115.132976223434
132250000 118.192353499738
132260000 116.15731123538
132270000 117.542903432461
132280000 118.611719715059
132290000 113.702507332012
132300000 112.046875032144
132310000 114.1791192382
132320000 115.772193121399
132330000 114.521201969189
132340000 115.142570468676
132350000 119.101926284531
132360000 121.482221725488
132370000 114.359382911526
132380000 121.128621904487
132390000 117.134452187061
132400000 121.939860332855
132410000 120.517790509063
132420000 118.211459352298
132430000 120.863580249864
132440000 118.838413436433
132450000 115.263185584192
132460000 116.80619259601
132470000 113.59166450138
132480000 107.42769695767
132490000 111.468010972225
132500000 114.497916450352
132510000 112.547500953804
132520000 115.784672641263
132530000 117.226362034874
132540000 117.213954783266
132550000 118.830925245808
132560000 115.606705986717
132570000 123.955569702573
132580000 119.998258211953
132590000 117.618539645901
132600000 115.912543965965
132610000 120.491109218647
132620000 122.137107569702
132630000 118.147980209008
132640000 122.039805596363
132650000 121.379228108556
132660000 117.360215561496
132670000 119.013250133112
132680000 121.01291014834
132690000 121.657743853239
132700000 118.765926017194
132710000 114.0766223603
132720000 119.821909554153
132730000 118.271045140991
132740000 121.63546362664
132750000 121.310071854201
132760000 122.348277383849
132770000 121.384856731897
132780000 123.87290951909
132790000 121.898209475017
132800000 120.181762085127
132810000 120.600550193579
132820000 124.93166825624
132830000 122.563856065622
132840000 121.528626655914
132850000 124.274852392824
132860000 113.470050013508
132870000 119.453116534382
132880000 117.405668563063
132890000 117.385344531105
132900000 114.386530879488
132910000 112.365769969683
132920000 111.530189121277
132930000 114.953487830548
132940000 114.1235991442
132950000 115.875211315347
132960000 112.747802727367
132970000 105.52726924135
132980000 113.780131888522
132990000 120.542637457754
133000000 120.344958153005
133010000 115.658155194543
133020000 118.705958539095
133030000 108.935134614646
133040000 113.321993976645
133050000 112.779575053251
133060000 109.888240783004
133070000 107.878747352993
133080000 109.619052288634
133090000 114.177690159502
133100000 114.871867431037
133110000 110.711126748073
133120000 113.455639579686
133130000 118.093970732604
133140000 111.463708160995
133150000 110.870090334369
133160000 119.431784189226
133170000 115.017635140676
133180000 113.329488123655
133190000 112.965670248861
133200000 119.648255294828
133210000 110.047443349506
133220000 112.163366957844
133230000 115.094504887163
133240000 121.124899805409
133250000 119.784960037837
133260000 120.379148487356
133270000 119.888589275899
133280000 116.4135472957
133290000 116.268773804174
133300000 112.930851989822
133310000 116.629131948642
133320000 115.919690663197
133330000 112.645672362779
133340000 115.687593729555
133350000 112.264078929418
133360000 117.763582161237
133370000 115.126361023672
133380000 116.207198048376
133390000 114.544356136901
133400000 111.866657565071
133410000 115.151148035791
133420000 117.296504731226
133430000 116.929448501841
133440000 116.584291080848
133450000 114.407310694041
133460000 108.933658764327
133470000 116.118592793792
133480000 113.206950505847
133490000 116.190264305423
133500000 113.677334098141
133510000 113.48303095036
133520000 109.600070285123
133530000 115.999122699948
133540000 119.547444303054
133550000 114.830411405209
133560000 120.035782767751
133570000 112.315649076119
133580000 110.238958602848
133590000 111.61817180848
133600000 114.997983591509
133610000 114.854768509874
133620000 118.881219404669
133630000 117.406746192778
133640000 118.969855395606
133650000 116.696099380471
133660000 121.030785530784
133670000 121.270114903053
133680000 117.058297924772
133690000 117.609094053219
133700000 119.251820400032
133710000 118.440769268642
133720000 114.6305772739
133730000 118.999955481512
133740000 120.728774894489
133750000 110.581662408097
133760000 118.425562795531
133770000 114.742376186253
133780000 114.350816587254
133790000 114.408773890847
133800000 113.308373963216
133810000 115.493061605661
133820000 120.546335450896
133830000 117.202672862328
133840000 123.256309563744
133850000 121.9982122834
133860000 118.997579938966
133870000 120.715734843897
133880000 122.855950896279
133890000 127.438097392761
133900000 125.601938481897
133910000 121.648496315369
133920000 125.076495018325
133930000 123.52897899991
133940000 119.884577910041
133950000 119.550756536298
133960000 113.774221806251
133970000 119.629610695049
133980000 120.471101369759
133990000 120.564518943881
134000000 121.720804292094
134010000 116.597687722593
134020000 116.363461537383
134030000 116.479763190561
134040000 113.070233536438
134050000 116.122838662787
134060000 110.013054736196
134070000 113.961672651673
134080000 111.996605904381
134090000 114.248088526277
134100000 117.430822222192
134110000 117.782036068
134120000 118.161588067724
134130000 117.094246364039
134140000 118.01572171739
134150000 116.846104031785
134160000 120.329778084449
134170000 120.785062851739
134180000 119.169230696085
134190000 123.899207671916
134200000 120.19594087947
134210000 119.899407184436
134220000 121.178762092759
134230000 122.819147167051
134240000 119.368907915848
134250000 118.486871996867
134260000 117.737402525953
134270000 118.856944074398
134280000 118.576473898836
134290000 113.572208381799
134300000 117.050057676889
134310000 122.621350047345
134320000 118.380962555786
134330000 115.482292695185
134340000 115.720296653821
134350000 119.514089974537
134360000 119.875231702657
134370000 119.758832506084
134380000 116.46814285829
134390000 114.634258941511
134400000 118.24916156143
134410000 115.958192260188
134420000 118.225751213029
134430000 117.788636647673
134440000 116.224484729399
134450000 118.177565086429
134460000 115.466432531321
134470000 115.181469882892
134480000 111.111478524537
134490000 106.686811531513
134500000 108.205273720292
134510000 113.931462217955
134520000 113.809129188415
134530000 112.434161701811
134540000 114.028353028292
134550000 112.798345880799
134560000 111.381703431704
134570000 116.827161727404
134580000 121.327569620879
134590000 115.214350821275
134600000 118.897202771218
134610000 115.268737472493
134620000 115.852547391222
134630000 117.76079905182
134640000 116.585408433036
134650000 112.834181001191
134660000 117.986400208022
134670000 117.841290583848
134680000 120.364785714946
134690000 112.042100214661
134700000 116.563958858425
134710000 120.580042172642
134720000 119.619452365655
134730000 120.652027882627
134740000 115.389543589489
134750000 113.959629209773
134760000 116.751534652791
134770000 117.115467824783
134780000 119.093201443382
134790000 117.044685946763
134800000 121.063750420397
134810000 118.052661990968
134820000 117.852208560055
134830000 118.544808943145
134840000 115.387248678688
134850000 120.711919614664
134860000 120.147918757734
134870000 114.83985103076
134880000 114.315793729454
134890000 114.29140727948
134900000 114.093020681457
134910000 116.225739077368
134920000 117.504103021066
134930000 116.359573201181
134940000 118.591038272522
134950000 119.224798643936
134960000 116.850855073734
134970000 117.17638403495
134980000 118.290163731539
134990000 117.159281937679
135000000 116.902240291315
135010000 109.604045752285
135020000 113.969878472496
135030000 110.534713946992
135040000 115.855202175256
135050000 117.539629125701
135060000 113.970651818138
135070000 111.191947244312
135080000 110.503758609744
135090000 113.084735881139
135100000 118.589267195499
135110000 116.743751396092
135120000 110.997746190545
135130000 108.315164214637
135140000 104.989687445231
135150000 111.807754980945
135160000 119.647865438775
135170000 120.726619712216
135180000 117.176937508686
135190000 115.307901493265
135200000 115.859466070968
135210000 114.150478182117
135220000 113.023694452885
135230000 113.823744769838
135240000 114.685053770516
135250000 115.030938907538
135260000 113.010882367306
135270000 116.156345031501
135280000 119.531105585113
135290000 118.301684252443
135300000 115.955489973231
135310000 114.370637751469
135320000 113.061487391428
135330000 105.831298020317
135340000 107.083991104118
135350000 111.972136405466
135360000 113.830595349707
135370000 112.092236554853
135380000 112.053201259395
135390000 113.460682831877
135400000 113.846307671244
135410000 115.976968421722
135420000 118.342436759566
135430000 114.499862097355
135440000 117.239286502755
135450000 115.524906453839
135460000 111.944591281045
135470000 111.991651632218
135480000 115.222644026393
135490000 114.977464318712
135500000 113.444852811596
135510000 116.116117872533
135520000 117.638516813467
135530000 116.232629071541
135540000 113.062436578277
135550000 118.406907990139
135560000 119.015491066083
135570000 115.422479091937
135580000 114.866890949612
135590000 119.613258203053
135600000 118.888073710136
135610000 114.969392551163
135620000 119.163230423774
135630000 119.680499456977
135640000 116.953934466583
135650000 119.547651996038
135660000 118.889184339593
135670000 115.20600628612
135680000 114.812926012032
135690000 113.837963652
135700000 118.972502835627
135710000 117.937190101509
135720000 118.191681919979
135730000 119.432748323446
135740000 118.373636502655
135750000 116.729755290691
135760000 118.282816725257
135770000 119.452106732064
135780000 123.370655278455
135790000 123.48742455291
135800000 121.757952637431
135810000 119.257278627206
135820000 122.969327546377
135830000 115.489936704956
135840000 117.954511306818
135850000 115.325983850416
135860000 113.048992249281
135870000 110.489556504714
135880000 114.619808204907
135890000 109.729250756213
135900000 114.623905321721
135910000 110.712093886748
135920000 111.312851139295
135930000 112.719380330538
135940000 118.522692800427
135950000 117.669922128763
135960000 114.795363014294
135970000 120.389962481457
135980000 119.206746426278
135990000 119.907894931651
136000000 112.714581104637
136010000 117.386901213153
136020000 117.713719970283
136030000 118.565299262397
136040000 119.629312593272
136050000 120.829547818737
136060000 121.373017981591
136070000 113.235117793908
136080000 108.722205464963
136090000 116.159079285189
136100000 116.554238032589
136110000 115.635062237455
136120000 112.700228825508
136130000 111.43569919229
136140000 105.974625011417
136150000 112.875347946894
136160000 118.125099479395
136170000 117.442949064265
136180000 122.499111774498
136190000 120.682729253119
136200000 118.521822885322
136210000 112.614588931765
136220000 120.180665911691
136230000 114.67251041353
136240000 118.003364354519
136250000 117.269458547438
136260000 111.568992659354
136270000 114.454533350704
136280000 108.513360527243
136290000 115.215787509625
136300000 110.272833944758
136310000 111.961891432778
136320000 114.396480954348
136330000 112.981335249857
136340000 113.086685604486
136350000 110.587649611234
136360000 110.87360499542
136370000 113.453179673348
136380000 110.786602152636
136390000 117.381273776551
136400000 117.436293367604
136410000 117.405441437824
136420000 117.660572229171
136430000 116.787096214715
136440000 119.284928414293
136450000 121.197235281171
136460000 120.484776030715
136470000 118.604744368193
136480000 119.862910624083
136490000 118.363019977279
136500000 123.884774529937
136510000 117.263587492451
136520000 120.189075826922
136530000 122.019728148168
136540000 121.468490771838
136550000 119.352513805275
136560000 117.690437271961
136570000 118.553742235723
136580000 120.15847391232
136590000 119.015824604632
136600000 119.575762630112
136610000 115.22873412646
136620000 123.139315696877
136630000 117.27955528428
136640000 114.654198438794
136650000 117.950249908438
136660000 120.115539985769
136670000 119.590379876972
136680000 121.28650788741
136690000 117.488017530241
136700000 118.711990726568
136710000 120.181493396324
136720000 119.662159535518
136730000 119.252842348017
136740000 119.495504848573
136750000 117.841662380263
136760000 117.533201743065
136770000 119.410251186716
136780000 115.404781303024
136790000 115.523466288992
136800000 113.469567503546
136810000 120.284198015883
136820000 119.731086053179
136830000 121.929222762136
136840000 122.631963041069
136850000 120.690918603402
136860000 116.109475545778
136870000 115.523176806289
136880000 115.851393720998
136890000 120.46057608172
136900000 122.3097717408
136910000 121.567957207288
136920000 123.469059029397
136930000 121.214781890393
136940000 125.962076957734
136950000 123.027683999108
136960000 123.462085993978
136970000 122.241456140899
136980000 121.448025942951
136990000 119.703070439447
137000000 118.944217694497
137010000 117.983831295317
137020000 120.145527874988
137030000 122.573379843174
137040000 124.470666465909
137050000 124.589541590606
137060000 117.323165946309
137070000 118.677394371164
137080000 117.664413867727
137090000 118.875164674533
137100000 117.178864509078
137110000 113.519214326484
137120000 108.649808652159
137130000 112.295825148256
137140000 113.195231939368
137150000 115.945193614966
137160000 113.896155737582
137170000 116.594569619627
137180000 109.554530989824
137190000 107.853985751081
137200000 108.58465740888
137210000 111.162305612888
137220000 117.198039970244
137230000 115.057483009153
137240000 118.905179885241
137250000 113.837867081374
137260000 112.595559878834
137270000 114.4645979357
137280000 116.311377042008
137290000 110.286093915144
137300000 113.278986165938
137310000 115.991271613729
137320000 116.005936371141
137330000 115.54914626501
137340000 116.611012442612
137350000 112.427628502477
137360000 110.883830109229
137370000 112.863785968204
137380000 112.183682097324
137390000 111.507732837265
137400000 114.880972764488
137410000 114.00862690619
137420000 108.555703105238
137430000 111.302371261896
137440000 112.993795314021
137450000 117.16366368062
137460000 116.326766932488
137470000 118.121242764451
137480000 113.980978604544
137490000 115.393191232343
137500000 111.577060523443
137510000 113.822470628203
137520000 111.538882139818
137530000 110.952210477375
137540000 113.394697132691
137550000 114.880893680813
137560000 114.178695756481
137570000 117.6396939591
137580000 116.811525498916
137590000 116.912588647925
137600000 112.630295292633
137610000 117.133329822153
137620000 113.640740789475
137630000 113.495152950789
137640000 111.305905567999
137650000 109.686260549632
137660000 113.381000491673
137670000 114.272930407597
137680000 112.274786101095
137690000 112.34942513648
137700000 113.39313824863
137710000 114.083493818592
137720000 106.946368333545
137730000 114.536085732573
137740000 116.069323798444
137750000 115.262651375519
137760000 110.857865567053
137770000 107.636200681559
137780000 109.058176426425
137790000 113.436665157021
137800000 113.548287048396
137810000 113.013798209408
137820000 110.325933211337
137830000 110.00258937595
137840000 112.805496613828
137850000 113.135918370557
137860000 119.884829871782
137870000 115.175996186355
137880000 120.779985668902
137890000 119.936538055418
137900000 114.465162201272
137910000 117.351793145905
137920000 117.218699227535
137930000 110.335055630446
137940000 108.662592848856
137950000 114.463745779427
137960000 111.109512061743
137970000 111.399473090607
137980000 109.56256014848
137990000 114.915978157396
138000000 111.928718552693
138010000 116.031552238458
138020000 118.814158610542
138030000 119.938789214105
138040000 111.858478414613
138050000 117.975142924914
138060000 114.321867167814
138070000 118.30581839556
138080000 113.888605850026
138090000 118.060149922421
138100000 121.041331090242
138110000 119.84471723426
138120000 120.516031239561
138130000 120.761019668776
138140000 122.915853348827
138150000 119.692261734518
138160000 115.516418664337
138170000 115.949562860603
138180000 117.0155249113
138190000 117.398026924965
138200000 120.598801378064
138210000 117.465921816414
138220000 123.154041237022
138230000 124.168922935576
138240000 122.022370170384
138250000 122.349932466619
138260000 118.484615332948
138270000 121.488720200985
138280000 125.074092588843
138290000 121.089301165952
138300000 121.294122505743
138310000 123.194897497101
138320000 122.817454761845
138330000 120.516655510166
138340000 123.259986153879
138350000 121.59757306963
138360000 119.946610458741
138370000 115.768592969615
138380000 119.246886524443
138390000 120.630398515501
138400000 120.051339715972
138410000 114.881888287516
138420000 118.035665507813
138430000 116.603038459955
138440000 117.297432453095
138450000 115.871191454769
138460000 115.743539250488
138470000 116.796973940045
138480000 114.690842152196
138490000 113.149888428106
138500000 115.613510648708
138510000 115.939512996126
138520000 121.476208997907
138530000 118.052197095306
138540000 120.726793103342
138550000 121.838296955369
138560000 121.602546632883
138570000 120.593052527924
138580000 119.816624343434
138590000 123.807653649133
138600000 118.619420484341
138610000 118.732362666264
138620000 124.698084984915
138630000 125.812718357018
138640000 123.049285276892
138650000 122.386369644438
138660000 122.680385332512
138670000 117.335043232109
138680000 118.342601995093
138690000 121.675269385201
138700000 122.691425903923
138710000 121.407364420548
138720000 116.674378506303
138730000 123.054705222985
138740000 121.864765310284
138750000 123.568994315235
138760000 122.769999371684
138770000 121.592969463305
138780000 127.027033754011
138790000 125.449534679367
138800000 120.81746183308
138810000 123.032094323078
138820000 121.097930294237
138830000 121.985985222018
138840000 117.16488225348
138850000 116.608424051452
138860000 113.440135269832
138870000 118.234821469616
138880000 121.351171765377
138890000 116.000333061746
138900000 119.772802406535
138910000 119.12922147247
138920000 121.004440642589
138930000 119.972397248823
138940000 116.183434244218
138950000 108.004437862941
138960000 115.196543427094
138970000 114.639902961632
138980000 115.530942846976
138990000 118.036909128118
139000000 119.587880639547
139010000 120.414400987729
139020000 120.065094398756
139030000 115.758667425267
139040000 118.083594325844
139050000 111.625569004556
139060000 116.172044722785
139070000 116.278076244693
139080000 117.28572459226
139090000 120.805951038451
139100000 120.773847449085
139110000 119.813781536918
139120000 122.17163059909
139130000 121.523010106536
139140000 123.421606392491
139150000 123.374402885337
139160000 123.42170862859
139170000 122.378809920056
139180000 122.782530976973
139190000 123.754092122651
139200000 124.187202079102
139210000 123.943627710265
139220000 120.326392548008
139230000 123.529918751274
139240000 123.719487222922
139250000 122.240270172357
139260000 121.351968873989
139270000 122.703186168046
139280000 120.786123403488
139290000 121.879671134102
139300000 117.406989260123
139310000 119.109200813815
139320000 112.301416383775
139330000 113.237482283053
139340000 114.757437379241
139350000 118.289435354629
139360000 118.295432570923
139370000 115.281952599701
139380000 119.369031520601
139390000 116.332893143402
139400000 115.220143860331
139410000 116.636097437868
139420000 117.159484501018
139430000 115.551705322309
139440000 115.232559126132
139450000 120.948518148816
139460000 122.838994337444
139470000 115.382715365596
139480000 115.592447333353
139490000 114.856526940102
139500000 119.366879756099
139510000 115.433807933322
139520000 109.948538990417
139530000 113.02900292847
139540000 112.107689708947
139550000 109.968661954001
139560000 108.673330190637
139570000 107.670686371135
139580000 108.193710181199
139590000 103.608349269263
139600000 108.100603436096
139610000 105.20508462432
139620000 109.193611135115
139630000 110.835299767113
139640000 111.364391240936
139650000 111.194201516444
139660000 112.407817325434
139670000 113.118845724819
139680000 113.504267490326
139690000 111.120960292721
139700000 108.12730336534
139710000 107.159182944375
139720000 107.415970744557
139730000 106.557880789554
139740000 106.810860100682
139750000 110.234703645885
139760000 107.81735053525
139770000 113.762397685502
139780000 111.345287278224
139790000 114.099032918131
139800000 114.591193976769
139810000 115.202663538366
139820000 112.351974693891
139830000 112.926405727498
139840000 115.055852925428
139850000 111.323131596496
139860000 111.790329483578
139870000 113.313644277833
139880000 113.323902146083
139890000 117.868611977119
139900000 122.400401033732
139910000 121.699811822862
139920000 121.646395887171
139930000 119.995132431042
139940000 116.608500144898
139950000 118.420984590471
139960000 121.88663293371
139970000 119.121263341513
139980000 117.425221706347
139990000 120.503783059573
140000000 121.163954181817
140010000 117.476653350062
140020000 121.263996938722
140030000 121.64950187763
140040000 122.751984984627
140050000 120.810133458053
140060000 121.846491959139
140070000 121.228806864492
140080000 115.725334088893
140090000 117.210806543845
140100000 119.892425702937
140110000 118.331389993527
140120000 118.783281213483
140130000 120.459233825806
140140000 118.825519231306
140150000 122.11727900035
140160000 119.085857581964
140170000 121.180490814783
140180000 118.896194316058
140190000 122.138717665298
140200000 118.585533448917
140210000 114.99336115409
140220000 108.621212469293
140230000 112.276896128031
140240000 112.078944604572
140250000 115.317961618167
140260000 116.592380212512
140270000 120.624216682579
140280000 120.528692937264
140290000 122.695657460537
140300000 123.028956203417
140310000 119.330409537404
140320000 121.651690426998
140330000 120.99797157627
140340000 117.93543962199
140350000 116.359787071718
140360000 116.701821458566
140370000 114.397090384648
140380000 117.421773383625
140390000 110.828045859515
140400000 118.158829661135
140410000 119.045198753613
140420000 121.675569847578
140430000 117.325818758243
140440000 117.523589700224
140450000 117.316759547385
140460000 118.914921389878
140470000 118.188833644376
140480000 117.85108052421
140490000 113.635198424526
140500000 117.848052521816
140510000 119.755836062942
140520000 114.62087236695
140530000 115.160459744491
140540000 122.585768776023
140550000 122.930534347039
140560000 120.576381478321
140570000 119.718823210248
140580000 118.719291087381
140590000 111.113390691254
140600000 123.883113148589
140610000 118.864236303129
140620000 117.634056883961
140630000 115.046842267719
140640000 124.762696365606
140650000 121.792323476709
140660000 122.119819388187
140670000 123.513831065084
140680000 122.932611014486
140690000 121.781080621128
140700000 121.896201869541
140710000 119.934061760585
140720000 119.20027399604
140730000 115.23807328583
140740000 116.869864061966
140750000 118.816589494198
140760000 115.614934633387
140770000 119.804658280646
140780000 117.950991500342
140790000 120.370048813287
140800000 114.752016596738
140810000 119.070573521
140820000 116.023316059517
140830000 115.595127297013
140840000 116.517214807106
140850000 112.873286624118
140860000 115.29579405194
140870000 113.482302672886
140880000 114.789658477779
140890000 115.975091922656
140900000 118.50433131827
140910000 111.602472176914
140920000 117.072465080934
140930000 115.404401920858
140940000 116.057340957076
140950000 116.285393961985
140960000 112.343419730631
140970000 109.218193879564
140980000 115.100476339456
140990000 113.045084945776
141000000 114.827874907036
141010000 117.456381137474
141020000 113.862820675724
141030000 120.231579078997
141040000 120.008778025504
141050000 114.640687120344
141060000 113.149144061914
141070000 116.136277354935
141080000 119.490660312569
141090000 117.458661574495
141100000 122.123354466276
141110000 121.006137888799
141120000 122.507744662734
141130000 120.993747205527
141140000 121.104904634432
141150000 120.661404025041
141160000 113.121357456899
141170000 118.647461724295
141180000 115.690954743107
141190000 116.176192453245
141200000 118.07736919295
141210000 117.514249486674
141220000 117.700877100684
141230000 118.903972749479
141240000 116.406646041791
141250000 120.387219506657
141260000 122.615923212518
141270000 120.992151708142
141280000 118.415849231171
141290000 116.544968400517
141300000 122.408864588954
141310000 121.328359940072
141320000 119.331441680637
141330000 117.670850493729
141340000 116.696886131943
141350000 121.198762798355
141360000 119.462625147253
141370000 124.669341948217
141380000 124.930202719323
141390000 120.970946325206
141400000 123.306655418641
141410000 121.769764135998
141420000 120.465968255725
141430000 121.171770958098
141440000 120.905947547623
141450000 116.293390293849
141460000 120.261656352216
141470000 120.758425571624
141480000 118.139917730101
141490000 121.971653793404
141500000 121.50883966719
141510000 122.825920069383
141520000 124.211281177435
141530000 122.731422671629
141540000 123.385805019864
141550000 126.481472498298
141560000 125.61460585233
141570000 125.389890200486
141580000 127.604553928548
141590000 122.54779695593
141600000 120.025588620203
141610000 122.858632413936
141620000 118.880457580205
141630000 121.350927001107
141640000 120.227385742663
141650000 121.410517553358
141660000 117.760766990537
141670000 115.335212870364
141680000 119.791386573552
141690000 119.270099546311
141700000 119.365456924518
141710000 118.976630094993
141720000 114.30017631943
141730000 121.05351476178
141740000 118.759794520855
141750000 121.485734037623
141760000 122.023859519514
141770000 124.219362054995
141780000 122.703369842671
141790000 120.774630392885
141800000 122.533888261738
141810000 124.499605814378
141820000 118.252082143956
141830000 121.223621172666
141840000 124.228819138893
141850000 123.090271322897
141860000 119.633669738339
141870000 115.175226928322
141880000 115.484769229954
141890000 114.531418357431
141900000 118.267746334086
141910000 113.861220716404
141920000 115.074842162402
141930000 121.170550416494
141940000 118.304606154236
141950000 115.736579661651
141960000 115.55893752419
141970000 118.793830761683
141980000 119.501373583155
141990000 120.590970058968
142000000 117.798190228141
142010000 119.742436498791
142020000 116.551777720623
142030000 114.214229205866
142040000 116.189161499866
142050000 114.484392487325
142060000 117.041413659411
142070000 120.678601547408
142080000 117.733201389491
142090000 117.013371787448
142100000 116.532038028462
142110000 112.920421843523
142120000 119.73399927143
142130000 117.62958908631
142140000 118.121894103277
142150000 119.328928316865
142160000 121.717481513482
142170000 121.654441869666
142180000 119.666448182146
142190000 121.44122087602
142200000 113.6448925553
142210000 119.031513814356
142220000 123.860442188229
142230000 121.872351251288
142240000 124.504152575498
142250000 123.214148908484
142260000 120.635516535579
142270000 119.605890525141
142280000 119.957792420747
142290000 118.442941099892
142300000 123.815311480909
142310000 122.806449866241
142320000 119.544474929084
142330000 119.962245274568
142340000 118.203484760473
142350000 117.224447833706
142360000 116.851681871283
142370000 115.016368394756
142380000 114.781133488997
142390000 116.946148298703
142400000 118.360284882743
142410000 120.291167030569
142420000 122.180508362086
142430000 120.405586425194
142440000 122.20972753627
142450000 118.281660237195
142460000 122.377468448633
142470000 123.171889523012
142480000 118.215508515505
142490000 122.331588521534
142500000 121.799902328964
142510000 121.794689802293
142520000 118.314944887356
142530000 119.720451546544
142540000 121.551292847901
142550000 122.078498146277
142560000 124.893484527535
142570000 123.102384168139
142580000 124.325461442254
142590000 121.445853716615
142600000 123.82142816012
142610000 121.381106567369
142620000 120.595937196352
142630000 118.909429067112
142640000 119.190083447744
142650000 117.644346928652
142660000 118.846950558905
142670000 119.348987347379
142680000 120.692931244033
142690000 118.056137875979
142700000 113.492372324576
142710000 117.060291027317
142720000 116.080386097757
142730000 116.026368158266
142740000 111.364410497443
142750000 115.46861752757
142760000 117.258877022806
142770000 120.398449011898
142780000 119.678886924293
142790000 117.624360104453
142800000 120.26341456842
142810000 115.98406971516
142820000 116.979768061669
142830000 118.317023077019
142840000 120.188599889218
142850000 121.103149624512
142860000 120.176376039271
142870000 123.075756788683
142880000 124.945601195408
142890000 123.26406436844
142900000 122.374451383585
142910000 126.931645083038
142920000 127.038662788056
142930000 124.197410674882
142940000 128.498996860716
142950000 123.638704254392
142960000 122.274226383982
142970000 123.087572344121
142980000 121.966981785759
142990000 119.471057177739
143000000 122.986684395983
143010000 119.738841963593
143020000 120.597435452229
143030000 121.205137924079
143040000 121.717672065826
143050000 120.184228147764
143060000 122.17239477013
143070000 120.584275666588
143080000 127.610883963898
143090000 124.093261412611
143100000 122.777155702898
143110000 124.089569116798
143120000 124.374328362217
143130000 125.805995088941
143140000 120.014885356043
143150000 122.226705114522
143160000 121.44619198953
143170000 124.524356940292
143180000 125.006086509538
143190000 122.22767063203
143200000 119.20979337114
143210000 119.825943309388
143220000 124.570919214583
143230000 123.271880025563
143240000 114.657304068831
143250000 118.652194666123
143260000 120.581967391128
143270000 115.880606089572
143280000 119.386094314237
143290000 119.170777491115
143300000 113.5509652163
143310000 111.735846989819
143320000 120.267192513488
143330000 116.409555189345
143340000 115.95756697231
143350000 113.392566444158
143360000 115.207883115303
143370000 119.426521430605
143380000 119.654833859502
143390000 118.771452632934
143400000 118.32425675897
143410000 120.330633399388
143420000 119.025960898685
143430000 114.774474276551
143440000 117.319922732611
143450000 118.149899190821
143460000 122.563248299803
143470000 119.201771529393
143480000 120.263948279913
143490000 118.622626541984
143500000 117.575131742371
143510000 118.331642155366
143520000 119.104503528697
143530000 116.029449537174
143540000 111.944621701799
143550000 116.84130239526
143560000 115.60682663458
143570000 126.734776284283
143580000 120.87962758097
143590000 125.088425899587
143600000 127.385674678867
143610000 129.765457550362
143620000 125.462287133829
143630000 121.694934930054
143640000 125.628235765465
143650000 119.445128185444
143660000 118.947269202549
143670000 116.19836580245
143680000 119.077463419251
143690000 116.023488457547
143700000 122.675832918806
143710000 127.203660772503
143720000 122.392818779684
143730000 120.747055226566
143740000 120.93669094321
143750000 119.265573939713
143760000 118.082180968991
143770000 118.12951923157
143780000 123.139593695153
143790000 123.849254970673
143800000 115.623947088988
143810000 116.552195500622
143820000 112.430966377562
143830000 115.151758910246
143840000 119.002948747571
143850000 118.763636004027
143860000 117.600587024816
143870000 117.433003637057
143880000 121.699019764596
143890000 121.084379923724
143900000 121.534501102178
143910000 119.739949405036
143920000 116.806160028177
143930000 119.887629738181
143940000 121.846551670304
143950000 118.506169955384
143960000 119.758321964695
143970000 122.569374341903
143980000 117.730132546181
143990000 121.693363246554
144000000 120.591684444009
144010000 122.6745227433
144020000 119.495836684671
144030000 123.685931632789
144040000 121.416083996088
144050000 122.452053942812
144060000 122.53369738395
144070000 125.105297207914
144080000 129.810116924214
144090000 128.381587484295
144100000 127.624574511349
144110000 127.939687559854
144120000 125.063720974984
144130000 123.308426635649
144140000 121.421254971731
144150000 120.447189192325
144160000 115.761044380041
144170000 115.83304130136
144180000 115.817483866052
144190000 121.369986094271
144200000 120.817446817085
144210000 117.253496134573
144220000 117.750090728903
144230000 115.030050509226
144240000 117.136007062977
144250000 115.385699648896
144260000 117.919359586961
144270000 117.493610959901
144280000 121.428970552115
144290000 120.087203634784
144300000 119.911329795812
144310000 118.844777935854
144320000 116.815656111013
144330000 118.971933907692
144340000 116.90769821549
144350000 116.112281178086
144360000 117.859665521835
144370000 123.24214851111
144380000 122.295879912233
144390000 118.794698906997
144400000 117.403572484769
144410000 118.360748499396
144420000 116.037446260892
144430000 119.628679484569
144440000 115.388764601445
144450000 117.546269028006
144460000 117.497581760888
144470000 114.802306522785
144480000 118.73872896417
144490000 118.671035159777
144500000 120.046852975271
144510000 118.839267631865
144520000 111.976565749493
144530000 114.285927761506
144540000 114.712286260975
144550000 112.010606957187
144560000 108.653203316675
144570000 108.284890038252
144580000 104.073060909077
144590000 106.695749053689
144600000 107.038695440587
144610000 111.102216952427
144620000 110.481233325652
144630000 111.943763852457
144640000 110.927057615182
144650000 111.64401946101
144660000 114.741829498976
144670000 111.770171182721
144680000 111.885593125373
144690000 114.102508346531
144700000 114.079005376429
144710000 115.382567389659
144720000 113.947045993767
144730000 111.839436321503
144740000 113.731902066731
144750000 113.930886606895
144760000 112.957209957121
144770000 112.464019182072
144780000 115.604718227587
144790000 109.710488331157
144800000 114.535330109994
144810000 110.421147649202
144820000 115.15359432746
144830000 113.000470739708
144840000 116.866198389291
144850000 118.134190291765
144860000 117.817029926383
144870000 120.318280951844
144880000 125.26902513329
144890000 119.677697034778
144900000 122.862370241985
144910000 119.958813238959
144920000 119.126272310833
144930000 121.970757052221
144940000 119.595840930801
144950000 117.002037885018
144960000 120.711771373076
144970000 120.748282090064
144980000 120.243411245928
144990000 120.647511876906
145000000 120.422325636675
145010000 123.803477678622
145020000 121.259339772956
145030000 120.976434589121
145040000 112.714695868751
145050000 115.796526764489
145060000 115.704121872782
145070000 116.39109367202
145080000 115.624094126324
145090000 119.042177167479
145100000 119.862621685618
145110000 121.127790604952
145120000 119.978732827797
145130000 116.566953008905
145140000 119.642813348775
145150000 121.114370410646
145160000 121.228848125097
145170000 119.788797628668
145180000 118.228528050762
145190000 115.555111930623
145200000 116.086498064086
145210000 115.588003392034
145220000 115.402958753156
145230000 120.550172922614
145240000 118.087268706359
145250000 119.12632564683
145260000 115.249010470001
145270000 116.155331344322
145280000 117.123544690214
145290000 117.897092323907
145300000 113.613474652682
145310000 113.729142549346
145320000 111.16094242141
145330000 115.484345246459
145340000 118.705660051632
145350000 111.270818138987
145360000 115.599505773185
145370000 115.191064494693
145380000 116.352472740944
145390000 116.17643775922
145400000 114.873145459545
145410000 115.748878238947
145420000 123.642513490734
145430000 122.962278918113
145440000 125.62615568408
145450000 123.136807999378
145460000 122.937674549918
145470000 122.129598780043
145480000 124.229206580598
145490000 123.277268529823
145500000 121.263448106734
145510000 122.580955016005
145520000 118.153387227289
145530000 115.570087713616
145540000 116.831123672959
145550000 117.047415324732
145560000 118.965571573088
145570000 117.949714051167
145580000 115.887714878561
145590000 114.780727021295
145600000 114.513328941193
145610000 118.889672847687
145620000 116.372664033803
145630000 119.965407767265
145640000 122.816241814409
145650000 120.609253257925
145660000 121.579053039709
145670000 119.815113285086
145680000 119.279469861249
145690000 116.650754760019
145700000 116.539419510859
145710000 117.986328898062
145720000 119.909903971106
145730000 121.841600539491
145740000 123.534082155931
145750000 124.634459100051
145760000 124.810182339015
145770000 119.596623757747
145780000 122.310323067324
145790000 119.157833889381
145800000 114.186715492174
145810000 116.283093552023
145820000 114.833869637836
145830000 119.333731576626
145840000 118.484907830475
145850000 116.244604907735
145860000 121.912101273255
145870000 115.250030064863
145880000 117.224351086897
145890000 117.233754853326
145900000 110.916723981242
145910000 114.230450908753
145920000 117.983791208434
145930000 117.770131211612
145940000 120.831784015282
145950000 115.932399084663
145960000 118.893961935786
145970000 117.995958820916
145980000 117.667864357469
145990000 118.949181808503
146000000 119.083030072338
146010000 119.999911019592
146020000 116.654636542491
146030000 110.765247342117
146040000 116.616689059914
146050000 117.31828775681
146060000 116.425968414079
146070000 113.308047650559
146080000 117.210900124463
146090000 114.823470457964
146100000 115.808532904777
146110000 116.282658175308
146120000 118.394652896953
146130000 120.170094965561
146140000 124.039523674267
146150000 121.760808967437
146160000 118.876212979614
146170000 118.212248051439
146180000 120.292765725774
146190000 119.111274690784
146200000 118.666428184351
146210000 116.798161523149
146220000 114.78087900218
146230000 119.017489745459
146240000 120.462490799139
146250000 117.681796928745
146260000 118.522536027337
146270000 123.108910130514
146280000 125.038767382215
146290000 119.013331918034
146300000 119.394962818771
146310000 126.592329820363
146320000 126.868128847394
146330000 124.333414500124
146340000 124.559352664152
146350000 116.578943060201
146360000 118.51618922668
146370000 116.116661052565
146380000 119.687075240069
146390000 121.819886261326
146400000 125.950410647062
146410000 123.36625637798
146420000 122.962259095637
146430000 120.952367098173
146440000 118.11473676902
146450000 117.991590668412
146460000 114.666897117356
146470000 116.448931347007
146480000 115.202183178592
146490000 109.260827794254
146500000 117.220361723073
146510000 113.71457593551
146520000 118.72676194631
146530000 119.603789325568
146540000 117.620327546662
146550000 119.8208820625
146560000 117.396986481042
146570000 119.378232020344
146580000 117.694973525519
146590000 115.73029442555
146600000 120.764192938095
146610000 120.356908587938
146620000 115.834846896196
146630000 118.228889604502
146640000 121.3090455516
146650000 124.716962956441
146660000 119.872787978955
146670000 120.705370133232
146680000 121.876020226215
146690000 120.513395664845
146700000 122.479539888068
146710000 123.994134765028
146720000 123.757853500183
146730000 119.442761108196
146740000 116.700032785415
146750000 114.583709715337
146760000 115.948347193985
146770000 116.801198070037
146780000 116.621949119089
146790000 114.860993757465
146800000 116.546800338455
146810000 118.863560184238
146820000 114.496069187291
146830000 117.459049352297
146840000 119.136231457483
146850000 117.673175494482
146860000 116.203968544588
146870000 120.695490330524
146880000 115.209884263101
146890000 114.845419204898
146900000 111.732988176016
146910000 109.864131318847
146920000 106.221748234953
146930000 108.096079616372
146940000 106.398130964978
146950000 109.966440456557
146960000 112.269006820497
146970000 110.800419465044
146980000 113.166173474869
146990000 109.33545486139
147000000 112.57860135252
147010000 109.969891248429
147020000 109.442768396998
147030000 109.698670066612
147040000 107.819086132988
147050000 112.035200826453
147060000 116.600470226543
147070000 113.147124295227
147080000 117.625649434802
147090000 116.616629770499
147100000 116.903801098435
147110000 117.628389478032
147120000 120.94808224754
147130000 120.243239853405
147140000 117.838192556165
147150000 117.120271703392
147160000 117.571374032524
147170000 120.597537209365
147180000 121.370532611731
147190000 120.516713303579
147200000 122.100885845847
147210000 118.944168626802
147220000 122.870129546988
147230000 117.499353021574
147240000 122.544543058994
147250000 121.291842125967
147260000 119.835349153886
147270000 118.152119250366
147280000 117.597684436721
147290000 113.762933834739
147300000 115.78569340874
147310000 116.265314307017
147320000 117.428842260209
147330000 113.548301796356
147340000 118.304175615713
147350000 118.711830054319
147360000 116.71019019882
147370000 119.999617381309
147380000 111.769519954637
147390000 105.805116883793
147400000 111.571638206407
147410000 110.429464083236
147420000 113.110332330139
147430000 112.418771150686
147440000 110.515714805847
147450000 113.601225760999
147460000 118.816346250896
147470000 121.788284889368
147480000 122.332522936477
147490000 125.417535425081
147500000 126.012725434837
147510000 127.015574403411
147520000 126.507464928906
147530000 123.47684360966
147540000 120.444785225152
147550000 122.621966355924
147560000 123.220692045398
147570000 120.347917959525
147580000 120.084343300087
147590000 122.648606917368
147600000 118.879306399803
147610000 123.561965336361
147620000 121.923234133983
147630000 116.943514985014
147640000 124.35275612845
147650000 125.242731019333
147660000 123.526096308868
147670000 122.943274605747
147680000 123.904802843355
147690000 123.581222754562
147700000 125.167812210504
147710000 126.446353817293
147720000 120.124494968781
147730000 118.052271261433
147740000 119.190794612447
147750000 115.51114952294
147760000 117.63491574228
147770000 116.83320970594
147780000 120.956758891832
147790000 120.368844371226
147800000 121.982336778572
147810000 117.864868201567
147820000 115.0531304487
147830000 116.139948512481
147840000 111.480915282137
147850000 110.337648239535
147860000 109.041253858214
147870000 108.417109048179
147880000 105.910923350393
147890000 106.414724813088
147900000 111.482796393936
147910000 110.162596821885
147920000 111.48342136336
147930000 114.219483192125
147940000 113.56442093185
147950000 106.760961471388
147960000 110.111715200732
147970000 110.910114849464
147980000 115.191935714784
147990000 113.485321149867
148000000 111.570643837052
148010000 113.982316790578
148020000 108.308307654327
148030000 107.996866148227
148040000 113.568197035903
148050000 109.747527640274
148060000 112.223804003472
148070000 112.821519138326
148080000 112.074942659971
148090000 113.587310170742
148100000 111.415533883773
148110000 110.260505226515
148120000 112.09741058282
148130000 112.904043995808
148140000 118.688194471455
148150000 119.638588095932
148160000 116.354742908342
148170000 115.949555988234
148180000 115.730935280721
148190000 114.824203998989
148200000 113.056512392681
148210000 116.783956898027
148220000 116.868479394571
148230000 117.145064669484
148240000 121.492241399478
148250000 116.837243785847
148260000 113.929825599652
148270000 115.020984062465
148280000 114.447203584224
148290000 111.620692942995
148300000 112.357519106747
148310000 112.543599911551
148320000 114.412633107567
148330000 110.517577452385
148340000 106.537148269605
148350000 112.833660114579
148360000 109.665457915614
148370000 105.979142170299
148380000 109.21850586076
148390000 113.614043234376
148400000 113.947319871701
148410000 110.546055766533
148420000 115.243622142039
148430000 117.881033329222
148440000 119.008343018548
148450000 118.390758003318
148460000 117.051484633451
148470000 119.098916577396
148480000 118.943352601781
148490000 116.883344154031
148500000 114.472523127714
148510000 118.922526488244
148520000 115.924497519691
148530000 118.237810902679
148540000 119.979295617489
148550000 115.995597729519
148560000 115.283114628013
148570000 119.61244451202
148580000 118.006662736148
148590000 123.315117017363
148600000 119.489420426552
148610000 115.501665512875
148620000 115.557344479414
148630000 121.443492038618
148640000 118.152460760879
148650000 114.885030187585
148660000 119.285173479213
148670000 116.718814881057
148680000 112.464285703408
148690000 113.456877812999
148700000 116.471113651406
148710000 113.586147367773
148720000 115.90283338489
148730000 120.959447464841
148740000 124.147845544497
148750000 123.539884019068
148760000 119.052925242997
148770000 118.008641007368
148780000 114.302559297357
148790000 118.242259331019
148800000 117.945888242466
148810000 120.442571531601
148820000 120.095711571056
148830000 117.605967368686
148840000 114.921611557542
148850000 111.828110663686
148860000 106.386821600652
148870000 111.464773100364
148880000 112.081285246024
148890000 115.030195105067
148900000 114.667200019792
148910000 118.042834705967
148920000 119.15512165842
148930000 115.79289382137
148940000 115.893207653203
148950000 112.616543182716
148960000 111.717944570623
148970000 119.676032436584
148980000 119.221200278599
148990000 117.672899345851
149000000 118.729516573837
149010000 119.126558858554
149020000 116.661009576826
149030000 119.607945620118
149040000 113.232953337372
149050000 116.373713039897
149060000 111.810021896078
149070000 114.270459503083
149080000 117.22521227002
149090000 115.509607260641
149100000 112.264151540762
149110000 114.930802122958
149120000 117.623175535364
149130000 115.52094946279
149140000 118.971982646274
149150000 116.487618839846
149160000 117.650587302663
149170000 117.041498190911
149180000 118.154304609005
149190000 119.522127343795
149200000 110.166354915881
149210000 111.651589063302
149220000 107.239435741365
149230000 107.492959983903
149240000 109.266335681576
149250000 115.17905874872
149260000 117.783605144859
149270000 115.94414417294
149280000 113.421341765275
149290000 115.543072016165
149300000 110.831591877837
149310000 107.988784488091
149320000 112.096032391724
149330000 117.881300636965
149340000 114.764657910255
149350000 115.481016723234
149360000 117.363852888854
149370000 117.252872484707
149380000 121.928648276594
149390000 122.822935872856
149400000 118.942945964793
149410000 123.166834015378
149420000 122.798240920857
149430000 121.741236575148
149440000 119.066643976063
149450000 124.627840972698
149460000 125.287375985851
149470000 123.285751167898
149480000 117.980885641007
149490000 117.582634641009
149500000 117.131668050136
149510000 117.508572239623
149520000 115.930522183479
149530000 120.86456212798
149540000 119.316083363384
149550000 116.807093781319
149560000 120.215229574807
149570000 111.938369894245
149580000 118.050384370317
149590000 120.395078361656
149600000 122.011249660814
149610000 122.049750676785
149620000 118.296992128537
149630000 120.293325988108
149640000 120.340860894065
149650000 119.201402829758
149660000 120.790878898862
149670000 119.583723669314
149680000 117.767784562225
149690000 122.265692059628
149700000 122.46321151299
149710000 123.977557656158
149720000 121.123871536886
149730000 121.341763921617
149740000 123.111331715581
149750000 122.673372120517
149760000 123.168099742242
149770000 125.527333987083
149780000 123.451708333003
149790000 118.72134653919
149800000 120.141694617232
149810000 118.103848873958
149820000 111.569837995718
149830000 118.714731264258
149840000 122.025670767548
149850000 120.321905288492
149860000 117.317131572273
149870000 114.865166922584
149880000 114.479646408002
149890000 115.48472685181
149900000 118.393133949182
149910000 116.425923672283
149920000 113.735080689949
149930000 116.655176091431
149940000 113.830341284554
149950000 118.608245444767
149960000 121.179939900501
149970000 120.286150661526
149980000 119.494743289567
149990000 120.665323723452
150000000 121.364234073158
#timestep 
150010000 119.987156788652
150020000 119.060413294289
150030000 120.670169870756
150040000 118.680895280121
150050000 125.738235512948
150060000 125.374043055802
150070000 125.482430315766
150080000 124.261137466312
150090000 124.867943882642
150100000 123.224335446557
150110000 116.125767569132
150120000 117.063278936404
150130000 117.531621804335
150140000 119.753501491426
150150000 118.625407229945
150160000 115.353455089713
150170000 117.535840401951
150180000 116.671814179944
150190000 117.631736585165
150200000 117.435396517355
150210000 120.392683786255
150220000 120.269370718617
150230000 118.522665717153
150240000 113.524761997904
150250000 114.4675516996
150260000 116.670097759993
150270000 118.424315767604
150280000 116.677626459978
150290000 118.308873164185
150300000 115.080816994901
150310000 117.359050014617
150320000 119.224622459672
150330000 119.382588164017
150340000 118.175919042108
150350000 113.99689766457
150360000 113.237683387626
150370000 112.881822278117
150380000 113.579888316619
150390000 119.410149694847
150400000 120.563805838786
150410000 122.025833496371
150420000 118.543522023258
150430000 121.012831728166
150440000 114.968967787976
150450000 117.731532126876
150460000 119.58991895903
150470000 124.166634194321
150480000 122.011654616308
150490000 121.397920810143
150500000 122.498982737851
150510000 119.599715602448
150520000 115.138296207716
150530000 115.349775348056
150540000 119.315356951437
150550000 118.050582403893
150560000 116.084146490696
150570000 119.00045513686
150580000 116.66493398686
150590000 120.01662201408
150600000 120.873559322472
150610000 119.499469497218
150620000 114.406646477372
150630000 114.949738495692
150640000 113.163102562541
150650000 116.765912493971
150660000 116.392040784935
150670000 113.260339571089
150680000 116.075177239022
150690000 115.067370323659
150700000 116.149373801328
150710000 115.919590370313
150720000 112.704473964492
150730000 115.913983653094
150740000 113.027886780092
150750000 112.479862283777
150760000 111.668903710376
150770000 115.555180341561
150780000 114.789657925041
150790000 110.590325647038
150800000 113.464091603224
150810000 112.573265882084
150820000 115.648143698961
150830000 116.731780006782
150840000 118.216590367527
150850000 118.20269609955
150860000 116.146267254868
150870000 119.773133280539
150880000 115.240911980964
150890000 118.48693737774
150900000 121.601843155954
150910000 125.247497862022
150920000 122.708881069169
150930000 122.271422568499
150940000 120.264421602816
150950000 122.800128292618
150960000 118.916253979284
150970000 121.838154454743
150980000 117.370659071971
150990000 125.581701136279
151000000 128.250207717492
151010000 123.594063570425
151020000 125.132806507535
151030000 124.526525201657
151040000 120.643736314984
151050000 116.359350238269
151060000 124.879783443801
151070000 126.444001017223
151080000 127.867381150688
151090000 127.852510321614
151100000 126.329698742269
151110000 125.153664553681
151120000 125.474099317854
151130000 123.174929255912
151140000 125.701598111848
151150000 119.478481931065
151160000 123.572284297393
151170000 125.51268931129
151180000 122.749176287117
151190000 123.594062911919
151200000 118.882105735315
151210000 113.606107182622
151220000 120.899274811889
151230000 118.705551858498
151240000 118.684337404883
151250000 121.869667567061
151260000 122.09662394346
151270000 122.04226916528
151280000 118.908202674593
151290000 121.416985007384
151300000 119.981704417942
151310000 120.417250909835
151320000 117.72244606095
151330000 113.682947457698
151340000 118.707952226798
151350000 115.786822309769
151360000 114.02638666393
151370000 120.434428283863
151380000 120.536741078689
151390000 118.162340503557
151400000 119.988807873712
151410000 118.237113480349
151420000 120.936238043557
151430000 122.622941925696
151440000 124.253960982589
151450000 120.884071848295
151460000 115.723676057715
151470000 114.423887873369
151480000 116.074955033083
151490000 114.147064893841
151500000 117.059139749469
151510000 115.522077836912
151520000 113.314266988822
151530000 121.043298036599
151540000 122.833880899397
151550000 120.808391263351
151560000 117.602790975031
151570000 116.754338959208
151580000 116.311186272562
151590000 113.279463657419
151600000 117.265334785474
151610000 118.086672245138
151620000 115.38462933982
151630000 115.958616678352
151640000 118.1654940174
151650000 119.160925593061
151660000 120.745647025759
151670000 122.579317203712
151680000 119.617263034163
151690000 122.770933943411
151700000 121.273862412838
151710000 122.054809994364
151720000 117.340985370167
151730000 121.017180186457
151740000 121.34540739584
151750000 119.467594979636
151760000 117.975390492217
151770000 119.266942925763
151780000 117.233961266793
151790000 116.747997171395
151800000 116.52180985931
151810000 118.500259670511
151820000 120.742507937305
151830000 118.112676186812
151840000 119.74980232414
151850000 120.787315528375
151860000 124.856825762121
151870000 121.1056095672
151880000 116.873181437533
151890000 118.267049229279
151900000 117.556167532041
151910000 116.450257866524
151920000 114.911955992908
151930000 122.106253100513
151940000 125.528284456994
151950000 118.763918080298
151960000 119.06677819706
151970000 115.142197684056
151980000 120.613596167686
151990000 122.990217531757
152000000 119.43199036412
152010000 118.602065593991
152020000 119.995828171748
152030000 120.585098016394
152040000 126.3406446241
152050000 120.678135095835
152060000 124.060473406801
152070000 123.157962057414
152080000 122.987350681644
152090000 118.358434838176
152100000 118.799881082109
152110000 122.600007808495
152120000 120.264660716094
152130000 119.901371304419
152140000 124.972376048381
152150000 124.631875760972
152160000 121.918280234904
152170000 122.27149742114
152180000 122.112945995926
152190000 122.22275929532
152200000 120.770837299577
152210000 121.747351887614
152220000 120.701737230587
152230000 118.897589812427
152240000 116.453470566263
152250000 111.865041521964
152260000 116.651537770003
152270000 121.352896868176
152280000 121.357470215037
152290000 122.825730124676
152300000 121.754019220425
152310000 123.248585640702
152320000 118.064345503134
152330000 122.437484487515
152340000 121.44993641978
152350000 118.01634677882
152360000 121.586329707527
152370000 114.738122552213
152380000 117.708074635299
152390000 118.496223036499
152400000 116.252254831326
152410000 113.911180104908
152420000 114.05052958836
152430000 117.575317077566
152440000 118.773361154339
152450000 120.446873977247
152460000 119.850274603862
152470000 116.104719910567
152480000 117.866798519742
152490000 114.621438687248
152500000 118.807005403714
152510000 117.510208731422
152520000 117.940355047168
152530000 118.538559889163
152540000 113.187555997711
152550000 115.203858754874
152560000 110.883480692921
152570000 113.065192059262
152580000 114.900787337556
152590000 114.116967259869
152600000 116.652479885146
152610000 118.813605360967
152620000 122.930539545798
152630000 124.322679122222
152640000 123.367358723998
152650000 127.82225056506
152660000 119.047561724355
152670000 117.821126542092
152680000 121.266575408324
152690000 124.996458363516
152700000 122.76915308601
152710000 125.80628604037
152720000 127.222969124716
152730000 131.458140671074
152740000 129.982391207419
152750000 127.856419406769
152760000 126.752376632239
152770000 125.70780771136
152780000 124.511797017834
152790000 127.131582575299
152800000 121.956965540308
152810000 121.866641658962
152820000 118.528827896627
152830000 122.360450646632
152840000 122.807373875483
152850000 119.922349393565
152860000 115.805778545782
[truncated: 261,187 more chars]
